# Supplementary material for: Comparing CMIP-3 and CMIP-5 climate projections on flooding estimation of Devils Lake of North Dakota, USA
Source: PeerJ. 2018 Apr 30;6:e4711. doi: 10.7717/peerj.4711 (PMC5933320; doi:10.7717/peerj.4711)
Supplement: Supplemental Information 1 [file peerj-06-4711-s001.zip]

Archive with 1,220 entries (1,218 files):
- DL_SWAT_model/
- DL_SWAT_model/TxtInOut/
- DL_SWAT_model/TxtInOut/000010000.pnd
- DL_SWAT_model/TxtInOut/000010000.rte
- DL_SWAT_model/TxtInOut/000010000.sub
- DL_SWAT_model/TxtInOut/000010000.swq
- DL_SWAT_model/TxtInOut/000010000.wgn
- DL_SWAT_model/TxtInOut/000010000.wus
- DL_SWAT_model/TxtInOut/000010001.chm
- DL_SWAT_model/TxtInOut/000010001.gw
- DL_SWAT_model/TxtInOut/000010001.hru
- DL_SWAT_model/TxtInOut/000010001.mgt
- DL_SWAT_model/TxtInOut/000010001.sdr
- DL_SWAT_model/TxtInOut/000010001.sep
- DL_SWAT_model/TxtInOut/000010001.sol
- DL_SWAT_model/TxtInOut/000010002.chm
- DL_SWAT_model/TxtInOut/000010002.gw
- DL_SWAT_model/TxtInOut/000010002.hru
- DL_SWAT_model/TxtInOut/000010002.mgt
- DL_SWAT_model/TxtInOut/000010002.sdr
- DL_SWAT_model/TxtInOut/000010002.sep
- DL_SWAT_model/TxtInOut/000010002.sol
- DL_SWAT_model/TxtInOut/000010003.chm
- DL_SWAT_model/TxtInOut/000010003.gw
- DL_SWAT_model/TxtInOut/000010003.hru
- DL_SWAT_model/TxtInOut/000010003.mgt
- DL_SWAT_model/TxtInOut/000010003.sdr
- DL_SWAT_model/TxtInOut/000010003.sep
- DL_SWAT_model/TxtInOut/000010003.sol
- DL_SWAT_model/TxtInOut/000010004.chm
- DL_SWAT_model/TxtInOut/000010004.gw
- DL_SWAT_model/TxtInOut/000010004.hru
- DL_SWAT_model/TxtInOut/000010004.mgt
- DL_SWAT_model/TxtInOut/000010004.sdr
- DL_SWAT_model/TxtInOut/000010004.sep
- DL_SWAT_model/TxtInOut/000010004.sol
- DL_SWAT_model/TxtInOut/000010005.chm
- DL_SWAT_model/TxtInOut/000010005.gw
- DL_SWAT_model/TxtInOut/000010005.hru
- DL_SWAT_model/TxtInOut/000010005.mgt
- DL_SWAT_model/TxtInOut/000010005.sdr
- DL_SWAT_model/TxtInOut/000010005.sep
- DL_SWAT_model/TxtInOut/000010005.sol
- DL_SWAT_model/TxtInOut/000010006.chm
- DL_SWAT_model/TxtInOut/000010006.gw
- DL_SWAT_model/TxtInOut/000010006.hru
- DL_SWAT_model/TxtInOut/000010006.mgt
- DL_SWAT_model/TxtInOut/000010006.sdr
- DL_SWAT_model/TxtInOut/000010006.sep
- DL_SWAT_model/TxtInOut/000010006.sol
- DL_SWAT_model/TxtInOut/000010007.chm
- DL_SWAT_model/TxtInOut/000010007.gw
- DL_SWAT_model/TxtInOut/000010007.hru
- DL_SWAT_model/TxtInOut/000010007.mgt
- DL_SWAT_model/TxtInOut/000010007.sdr
- DL_SWAT_model/TxtInOut/000010007.sep
- DL_SWAT_model/TxtInOut/000010007.sol
- DL_SWAT_model/TxtInOut/000010008.chm
- DL_SWAT_model/TxtInOut/000010008.gw
- DL_SWAT_model/TxtInOut/000010008.hru
- DL_SWAT_model/TxtInOut/000010008.mgt
- DL_SWAT_model/TxtInOut/000010008.sdr
- DL_SWAT_model/TxtInOut/000010008.sep
- DL_SWAT_model/TxtInOut/000010008.sol
- DL_SWAT_model/TxtInOut/000010009.chm
- DL_SWAT_model/TxtInOut/000010009.gw
- DL_SWAT_model/TxtInOut/000010009.hru
- DL_SWAT_model/TxtInOut/000010009.mgt
- DL_SWAT_model/TxtInOut/000010009.sdr
- DL_SWAT_model/TxtInOut/000010009.sep
- DL_SWAT_model/TxtInOut/000010009.sol
- DL_SWAT_model/TxtInOut/000010010.chm
- DL_SWAT_model/TxtInOut/000010010.gw
- DL_SWAT_model/TxtInOut/000010010.hru
- DL_SWAT_model/TxtInOut/000010010.mgt
- DL_SWAT_model/TxtInOut/000010010.sdr
- DL_SWAT_model/TxtInOut/000010010.sep
- DL_SWAT_model/TxtInOut/000010010.sol
- DL_SWAT_model/TxtInOut/000010011.chm
- DL_SWAT_model/TxtInOut/000010011.gw
- DL_SWAT_model/TxtInOut/000010011.hru
- DL_SWAT_model/TxtInOut/000010011.mgt
- DL_SWAT_model/TxtInOut/000010011.sdr
- DL_SWAT_model/TxtInOut/000010011.sep
- DL_SWAT_model/TxtInOut/000010011.sol
- DL_SWAT_model/TxtInOut/000010012.chm
- DL_SWAT_model/TxtInOut/000010012.gw
- DL_SWAT_model/TxtInOut/000010012.hru
- DL_SWAT_model/TxtInOut/000010012.mgt
- DL_SWAT_model/TxtInOut/000010012.sdr
- DL_SWAT_model/TxtInOut/000010012.sep
- DL_SWAT_model/TxtInOut/000010012.sol
- DL_SWAT_model/TxtInOut/000010013.chm
- DL_SWAT_model/TxtInOut/000010013.gw
- DL_SWAT_model/TxtInOut/000010013.hru
- DL_SWAT_model/TxtInOut/000010013.mgt
- DL_SWAT_model/TxtInOut/000010013.sdr
- DL_SWAT_model/TxtInOut/000010013.sep
- DL_SWAT_model/TxtInOut/000010013.sol
- DL_SWAT_model/TxtInOut/000020000.pnd
- DL_SWAT_model/TxtInOut/000020000.rte
- DL_SWAT_model/TxtInOut/000020000.sub
- DL_SWAT_model/TxtInOut/000020000.swq
- DL_SWAT_model/TxtInOut/000020000.wgn
- DL_SWAT_model/TxtInOut/000020000.wus
- DL_SWAT_model/TxtInOut/000020001.chm
- DL_SWAT_model/TxtInOut/000020001.gw
- DL_SWAT_model/TxtInOut/000020001.hru
- DL_SWAT_model/TxtInOut/000020001.mgt
- DL_SWAT_model/TxtInOut/000020001.sdr
- DL_SWAT_model/TxtInOut/000020001.sep
- DL_SWAT_model/TxtInOut/000020001.sol
- DL_SWAT_model/TxtInOut/000020002.chm
- DL_SWAT_model/TxtInOut/000020002.gw
- DL_SWAT_model/TxtInOut/000020002.hru
- DL_SWAT_model/TxtInOut/000020002.mgt
- DL_SWAT_model/TxtInOut/000020002.sdr
- DL_SWAT_model/TxtInOut/000020002.sep
- DL_SWAT_model/TxtInOut/000020002.sol
- DL_SWAT_model/TxtInOut/000020003.chm
- DL_SWAT_model/TxtInOut/000020003.gw
- DL_SWAT_model/TxtInOut/000020003.hru
- DL_SWAT_model/TxtInOut/000020003.mgt
- DL_SWAT_model/TxtInOut/000020003.sdr
- DL_SWAT_model/TxtInOut/000020003.sep
- DL_SWAT_model/TxtInOut/000020003.sol
- DL_SWAT_model/TxtInOut/000020004.chm
- DL_SWAT_model/TxtInOut/000020004.gw
- DL_SWAT_model/TxtInOut/000020004.hru
- DL_SWAT_model/TxtInOut/000020004.mgt
- DL_SWAT_model/TxtInOut/000020004.sdr
- DL_SWAT_model/TxtInOut/000020004.sep
- DL_SWAT_model/TxtInOut/000020004.sol
- DL_SWAT_model/TxtInOut/000020005.chm
- DL_SWAT_model/TxtInOut/000020005.gw
- DL_SWAT_model/TxtInOut/000020005.hru
- DL_SWAT_model/TxtInOut/000020005.mgt
- DL_SWAT_model/TxtInOut/000020005.sdr
- DL_SWAT_model/TxtInOut/000020005.sep
- DL_SWAT_model/TxtInOut/000020005.sol
- DL_SWAT_model/TxtInOut/000020006.chm
- DL_SWAT_model/TxtInOut/000020006.gw
- DL_SWAT_model/TxtInOut/000020006.hru
- DL_SWAT_model/TxtInOut/000020006.mgt
- DL_SWAT_model/TxtInOut/000020006.sdr
- DL_SWAT_model/TxtInOut/000020006.sep
- DL_SWAT_model/TxtInOut/000020006.sol
- DL_SWAT_model/TxtInOut/000020007.chm
- DL_SWAT_model/TxtInOut/000020007.gw
- DL_SWAT_model/TxtInOut/000020007.hru
- DL_SWAT_model/TxtInOut/000020007.mgt
- DL_SWAT_model/TxtInOut/000020007.sdr
- DL_SWAT_model/TxtInOut/000020007.sep
- DL_SWAT_model/TxtInOut/000020007.sol
- DL_SWAT_model/TxtInOut/000020008.chm
- DL_SWAT_model/TxtInOut/000020008.gw
- DL_SWAT_model/TxtInOut/000020008.hru
- DL_SWAT_model/TxtInOut/000020008.mgt
- DL_SWAT_model/TxtInOut/000020008.sdr
- DL_SWAT_model/TxtInOut/000020008.sep
- DL_SWAT_model/TxtInOut/000020008.sol
- DL_SWAT_model/TxtInOut/000020009.chm
- DL_SWAT_model/TxtInOut/000020009.gw
- DL_SWAT_model/TxtInOut/000020009.hru
- DL_SWAT_model/TxtInOut/000020009.mgt
- DL_SWAT_model/TxtInOut/000020009.sdr
- DL_SWAT_model/TxtInOut/000020009.sep
- DL_SWAT_model/TxtInOut/000020009.sol
- DL_SWAT_model/TxtInOut/000020010.chm
- DL_SWAT_model/TxtInOut/000020010.gw
- DL_SWAT_model/TxtInOut/000020010.hru
- DL_SWAT_model/TxtInOut/000020010.mgt
- DL_SWAT_model/TxtInOut/000020010.sdr
- DL_SWAT_model/TxtInOut/000020010.sep
- DL_SWAT_model/TxtInOut/000020010.sol
- DL_SWAT_model/TxtInOut/000020011.chm
- DL_SWAT_model/TxtInOut/000020011.gw
- DL_SWAT_model/TxtInOut/000020011.hru
- DL_SWAT_model/TxtInOut/000020011.mgt
- DL_SWAT_model/TxtInOut/000020011.sdr
- DL_SWAT_model/TxtInOut/000020011.sep
- DL_SWAT_model/TxtInOut/000020011.sol
- DL_SWAT_model/TxtInOut/000020012.chm
- DL_SWAT_model/TxtInOut/000020012.gw
- DL_SWAT_model/TxtInOut/000020012.hru
- DL_SWAT_model/TxtInOut/000020012.mgt
- DL_SWAT_model/TxtInOut/000020012.sdr
- DL_SWAT_model/TxtInOut/000020012.sep
- DL_SWAT_model/TxtInOut/000020012.sol
- DL_SWAT_model/TxtInOut/000020013.chm
- DL_SWAT_model/TxtInOut/000020013.gw
- DL_SWAT_model/TxtInOut/000020013.hru
- DL_SWAT_model/TxtInOut/000020013.mgt
- DL_SWAT_model/TxtInOut/000020013.sdr
- DL_SWAT_model/TxtInOut/000020013.sep
- DL_SWAT_model/TxtInOut/000020013.sol
- DL_SWAT_model/TxtInOut/000030000.pnd
- DL_SWAT_model/TxtInOut/000030000.rte
- DL_SWAT_model/TxtInOut/000030000.sub
- DL_SWAT_model/TxtInOut/000030000.swq
- DL_SWAT_model/TxtInOut/000030000.wgn
- DL_SWAT_model/TxtInOut/000030000.wus
- DL_SWAT_model/TxtInOut/000030001.chm
- DL_SWAT_model/TxtInOut/000030001.gw
- DL_SWAT_model/TxtInOut/000030001.hru
- DL_SWAT_model/TxtInOut/000030001.mgt
- DL_SWAT_model/TxtInOut/000030001.sdr
- DL_SWAT_model/TxtInOut/000030001.sep
- DL_SWAT_model/TxtInOut/000030001.sol
- DL_SWAT_model/TxtInOut/000030002.chm
- DL_SWAT_model/TxtInOut/000030002.gw
- DL_SWAT_model/TxtInOut/000030002.hru
- DL_SWAT_model/TxtInOut/000030002.mgt
- DL_SWAT_model/TxtInOut/000030002.sdr
- DL_SWAT_model/TxtInOut/000030002.sep
- DL_SWAT_model/TxtInOut/000030002.sol
- DL_SWAT_model/TxtInOut/000030003.chm
- DL_SWAT_model/TxtInOut/000030003.gw
- DL_SWAT_model/TxtInOut/000030003.hru
- DL_SWAT_model/TxtInOut/000030003.mgt
- DL_SWAT_model/TxtInOut/000030003.sdr
- DL_SWAT_model/TxtInOut/000030003.sep
- DL_SWAT_model/TxtInOut/000030003.sol
- DL_SWAT_model/TxtInOut/000030004.chm
- DL_SWAT_model/TxtInOut/000030004.gw
- DL_SWAT_model/TxtInOut/000030004.hru
- DL_SWAT_model/TxtInOut/000030004.mgt
- DL_SWAT_model/TxtInOut/000030004.sdr
- DL_SWAT_model/TxtInOut/000030004.sep
- DL_SWAT_model/TxtInOut/000030004.sol
- DL_SWAT_model/TxtInOut/000030005.chm
- DL_SWAT_model/TxtInOut/000030005.gw
- DL_SWAT_model/TxtInOut/000030005.hru
- DL_SWAT_model/TxtInOut/000030005.mgt
- DL_SWAT_model/TxtInOut/000030005.sdr
- DL_SWAT_model/TxtInOut/000030005.sep
- DL_SWAT_model/TxtInOut/000030005.sol
- DL_SWAT_model/TxtInOut/000030006.chm
- DL_SWAT_model/TxtInOut/000030006.gw
- DL_SWAT_model/TxtInOut/000030006.hru
- DL_SWAT_model/TxtInOut/000030006.mgt
- DL_SWAT_model/TxtInOut/000030006.sdr
- DL_SWAT_model/TxtInOut/000030006.sep
- DL_SWAT_model/TxtInOut/000030006.sol
- DL_SWAT_model/TxtInOut/000030007.chm
- DL_SWAT_model/TxtInOut/000030007.gw
- DL_SWAT_model/TxtInOut/000030007.hru
- DL_SWAT_model/TxtInOut/000030007.mgt
- DL_SWAT_model/TxtInOut/000030007.sdr
- DL_SWAT_model/TxtInOut/000030007.sep
- DL_SWAT_model/TxtInOut/000030007.sol
- DL_SWAT_model/TxtInOut/000030008.chm
- DL_SWAT_model/TxtInOut/000030008.gw
- DL_SWAT_model/TxtInOut/000030008.hru
- DL_SWAT_model/TxtInOut/000030008.mgt
- DL_SWAT_model/TxtInOut/000030008.sdr
- DL_SWAT_model/TxtInOut/000030008.sep
- DL_SWAT_model/TxtInOut/000030008.sol
- DL_SWAT_model/TxtInOut/000030009.chm
- DL_SWAT_model/TxtInOut/000030009.gw
- DL_SWAT_model/TxtInOut/000030009.hru
- DL_SWAT_model/TxtInOut/000030009.mgt
- DL_SWAT_model/TxtInOut/000030009.sdr
- DL_SWAT_model/TxtInOut/000030009.sep
- DL_SWAT_model/TxtInOut/000030009.sol
- DL_SWAT_model/TxtInOut/000030010.chm
- DL_SWAT_model/TxtInOut/000030010.gw
- DL_SWAT_model/TxtInOut/000030010.hru
- DL_SWAT_model/TxtInOut/000030010.mgt
- DL_SWAT_model/TxtInOut/000030010.sdr
- DL_SWAT_model/TxtInOut/000030010.sep
- DL_SWAT_model/TxtInOut/000030010.sol
- DL_SWAT_model/TxtInOut/000030011.chm
- DL_SWAT_model/TxtInOut/000030011.gw
- DL_SWAT_model/TxtInOut/000030011.hru
- DL_SWAT_model/TxtInOut/000030011.mgt
- DL_SWAT_model/TxtInOut/000030011.sdr
- DL_SWAT_model/TxtInOut/000030011.sep
- DL_SWAT_model/TxtInOut/000030011.sol
- DL_SWAT_model/TxtInOut/000030012.chm
- DL_SWAT_model/TxtInOut/000030012.gw
- DL_SWAT_model/TxtInOut/000030012.hru
- DL_SWAT_model/TxtInOut/000030012.mgt
- DL_SWAT_model/TxtInOut/000030012.sdr
- DL_SWAT_model/TxtInOut/000030012.sep
- DL_SWAT_model/TxtInOut/000030012.sol
- DL_SWAT_model/TxtInOut/000030013.chm
- DL_SWAT_model/TxtInOut/000030013.gw
- DL_SWAT_model/TxtInOut/000030013.hru
- DL_SWAT_model/TxtInOut/000030013.mgt
- DL_SWAT_model/TxtInOut/000030013.sdr
- DL_SWAT_model/TxtInOut/000030013.sep
- DL_SWAT_model/TxtInOut/000030013.sol
- DL_SWAT_model/TxtInOut/000040000.pnd
- DL_SWAT_model/TxtInOut/000040000.rte
- DL_SWAT_model/TxtInOut/000040000.sub
- DL_SWAT_model/TxtInOut/000040000.swq
- DL_SWAT_model/TxtInOut/000040000.wgn
- DL_SWAT_model/TxtInOut/000040000.wus
- DL_SWAT_model/TxtInOut/000040001.chm
[truncated: 920 more entries]
