# Supplementary material for: Comparing CMIP-3 and CMIP-5 climate projections on flooding estimation of Devils Lake of North Dakota, USA
Source: PeerJ. 2018 Apr 30;6:e4711. doi: 10.7717/peerj.4711 (PMC5933320; doi:10.7717/peerj.4711)
Supplement: Supplemental Information 1 [file peerj-06-4711-s001.zip › DL_SWAT_model/TxtInOut/000010000.sub]

 .sub file Subbasin: 1 3/14/2015 12:00:00 AM ArcSWAT 2012.10_0.15
      326.792700    | SUB_KM : Subbasin area [km2]

Climate in subbasin
       48.581697    | LATITUDE : Latitude of subbasin [degrees]
          481.93    | ELEV : Elevation of subbasin [m]
               1    | IRGAGE: precip gage data used in subbasin
               1    | ITGAGE: temp gage data used in subbasin
               0    | ISGAGE: solar radiation gage data used in subbasin
               0    | IHGAGE: relative humidity gage data used in subbasin
               0    | IWGAGE: wind speed gage data used in subbasin
000010000.wgn       | WGNFILE: name of weather generator data file
               1    | FCST_REG: Region number used to assign forecast data to the subbasin
Elevation Bands
| ELEVB: Elevation at center of elevation bands [m]
   0.000   0.000   0.000   0.000   0.000   0.000   0.000   0.000   0.000   0.000
| ELEVB_FR: Fraction of subbasin area within elevation band
   0.000   0.000   0.000   0.000   0.000   0.000   0.000   0.000   0.000   0.000
| SNOEB: Initial snow water content in elevation band [mm]
     0.0     0.0     0.0     0.0     0.0     0.0     0.0     0.0     0.0     0.0
           0.000    | PLAPS : Precipitation lapse rate [mm/km]
           0.000    | TLAPS : Temperature lapse rate [�C/km]
           0.000    | SNO_SUB : Initial snow water content [mm]
Tributary Channels
          76.782    | CH_L1 : Longest tributary channel length [km]
           0.001    | CH_S1 : Average slope of tributary channel [m/m]
          41.606    | CH_W1 : Average width of tributary channel [m]
           0.000    | CH_K1 : Effective hydraulic conductivity in tributary channel [mm/hr]
           0.080    | CH_N1 : Manning's "n" value for the tributary channels
Impoundments
000010000.pnd       | PNDFILE: name of subbasin impoundment file
Consumptive Water Use
000010000.wus       | WUSFILE: name of subbasin water use file
Climate Change
         330.000    | CO2 : Carbon dioxide concentration [ppmv]
| RFINC:  Climate change monthly rainfall adjustment (January - June)
   0.000   0.000   0.000   0.000   0.000   0.000
| RFINC:  Climate change monthly rainfall adjustment (July - December)
   0.000   0.000   0.000   0.000   0.000   0.000
| TMPINC: Climate change monthly temperature adjustment (January - June)
   0.000   0.000   0.000   0.000   0.000   0.000
| TMPINC: Climate change monthly temperature adjustment (July - December)
   0.000   0.000   0.000   0.000   0.000   0.000
| RADINC: Climate change monthly radiation adjustment (January - June)
   0.000   0.000   0.000   0.000   0.000   0.000
| RADINC: Climate change monthly radiation adjustment (July - December)
   0.000   0.000   0.000   0.000   0.000   0.000
| HUMINC: Climate change monthly humidity adjustment (January - June)
   0.000   0.000   0.000   0.000   0.000   0.000
| HUMINC: Climate change monthly humidity adjustment (July - December)
   0.000   0.000   0.000   0.000   0.000   0.000
| HRU data
              13    | HRUTOT : Total number of HRUs modeled in subbasin

HRU: Depressional Storage/Pothole

Floodplain

HRU: Riparian

HRU: General
000010001.hru000010001.mgt000010001.sol000010001.chm 000010001.gw             000010001.sep
000010002.hru000010002.mgt000010002.sol000010002.chm 000010002.gw             000010002.sep
000010003.hru000010003.mgt000010003.sol000010003.chm 000010003.gw             000010003.sep
000010004.hru000010004.mgt000010004.sol000010004.chm 000010004.gw             000010004.sep
000010005.hru000010005.mgt000010005.sol000010005.chm 000010005.gw             000010005.sep
000010006.hru000010006.mgt000010006.sol000010006.chm 000010006.gw             000010006.sep
000010007.hru000010007.mgt000010007.sol000010007.chm 000010007.gw             000010007.sep
000010008.hru000010008.mgt000010008.sol000010008.chm 000010008.gw             000010008.sep
000010009.hru000010009.mgt000010009.sol000010009.chm 000010009.gw             000010009.sep
000010010.hru000010010.mgt000010010.sol000010010.chm 000010010.gw             000010010.sep
000010011.hru000010011.mgt000010011.sol000010011.chm 000010011.gw             000010011.sep
000010012.hru000010012.mgt000010012.sol000010012.chm 000010012.gw             000010012.sep
000010013.hru000010013.mgt000010013.sol000010013.chm 000010013.gw             000010013.sep
