# Supplementary material for: Comparing CMIP-3 and CMIP-5 climate projections on flooding estimation of Devils Lake of North Dakota, USA
Source: PeerJ. 2018 Apr 30;6:e4711. doi: 10.7717/peerj.4711 (PMC5933320; doi:10.7717/peerj.4711)
Supplement: Supplemental Information 1 [file peerj-06-4711-s001.zip › DL_SWAT_model/TxtInOut/000010007.sdr]

 .sdr file Watershed HRU:7 Subbasin:1 HRU:7 Luse:PTBN Soil: 2587040 Slope 0-5 3/14/2015 12:00:00 AM ArcSWAT 2012.10_0.15
     50.00    | RE: Effective radius of drains (mm)
  15000.00    | SDRAIN: Distance bwtween two drain tubes or tiles (mm)
     10.00    | DRAIN_CO: Drainage coefficient (mm/day)
      1.00    | PC: Pump capacity (def pump cap - 1.042mm/hr or 25mm/day)
      1.00    | LATKSATF: Multiplication factor to determine conk(j1,j) from sol_k(j1,k) for HRU
