# Supplementary material for: Comparing CMIP-3 and CMIP-5 climate projections on flooding estimation of Devils Lake of North Dakota, USA
Source: PeerJ. 2018 Apr 30;6:e4711. doi: 10.7717/peerj.4711 (PMC5933320; doi:10.7717/peerj.4711)
Supplement: Supplemental Information 1 [file peerj-06-4711-s001.zip › DL_SWAT_model/TxtInOut/000010009.sol]

 .Sol file Watershed HRU:9 Subbasin:1 HRU:9 Luse:WATR Soil: 2586215 Slope: 0-5 3/14/2015 12:00:00 AM ArcSWAT 2012.10_0.15
 Soil Name: Vallers
 Soil Hydrologic Group: B
 Maximum rooting depth(m) : 1520.00
 Porosity fraction from which anions are excluded: 0.500
 Crack volume potential of soil: 0.500
 Texture 1                : L-L-L
 Depth                [mm]:      230.00      510.00     1520.00
 Bulk Density Moist [g/cc]:        1.10        1.40        1.45
 Ave. AW Incl. Rock Frag  :        0.11        0.09        0.09
 Ksat. (est.)      [mm/hr]:       32.40       27.72       27.72
 Organic Carbon [weight %]:        4.06        1.16        0.29
 Clay           [weight %]:       23.00       26.00       26.00
 Silt           [weight %]:       37.50       36.00       36.00
 Sand           [weight %]:       39.50       38.00       38.00
 Rock Fragments   [vol. %]:        4.00        6.00        6.00
 Soil Albedo (Moist)      :        0.16        0.16        0.16
 Erosion K                :        0.20        0.28        0.32
 Salinity (EC, Form 5)    :        7.00       10.00       12.00
 Soil pH                  :        7.90        7.90        7.90
 Soil CACO3               :        0.00        0.00        0.00
                              
