# Supplementary material for: Comparing CMIP-3 and CMIP-5 climate projections on flooding estimation of Devils Lake of North Dakota, USA
Source: PeerJ. 2018 Apr 30;6:e4711. doi: 10.7717/peerj.4711 (PMC5933320; doi:10.7717/peerj.4711)
Supplement: Supplemental Information 1 [file peerj-06-4711-s001.zip › DL_SWAT_model/TxtInOut/000010012.chm]

 .chm file Watershed HRU:12 Subbasin:1 HRU:12 Luse:RNGE Soil: 2587032 Slope: 0-5 3/14/2015 12:00:00 AM ArcSWAT 2012.10_0.15
Soil Nutrient Data
 Soil Layer               :           1           2           3           4           5           6           7           8           9          10
 Soil NO3 [mg/kg]         :        0.00        0.00        0.00        0.00        0.00        0.00        0.00        0.00        0.00        0.00
 Soil organic N [mg/kg]   :        0.00        0.00        0.00        0.00        0.00        0.00        0.00        0.00        0.00        0.00
 Soil labile P [mg/kg]    :        5.00        5.00        5.00        5.00        5.00        5.00        5.00        5.00        5.00        5.00
 Soil organic P [mg/kg]   :        0.00        0.00        0.00        0.00        0.00        0.00        0.00        0.00        0.00        0.00
 Phosphorus perc coef     :       10.00       10.00       10.00       10.00       10.00       10.00       10.00       10.00       10.00       10.00
Soil Pesticide Data
 Pesticide  Pst on plant    Pst in 1st soil layer Pst enrichment
   #           [kg/ha]           [kg/ha]           [kg/ha]
                  0.00              0.00              0.00
                  0.00              0.00              0.00
                  0.00              0.00              0.00
                  0.00              0.00              0.00
                  0.00              0.00              0.00
                  0.00              0.00              0.00
                  0.00              0.00              0.00
                  0.00              0.00              0.00
                  0.00              0.00              0.00
                  0.00              0.00              0.00
