# Supplementary material for: Comparing CMIP-3 and CMIP-5 climate projections on flooding estimation of Devils Lake of North Dakota, USA
Source: PeerJ. 2018 Apr 30;6:e4711. doi: 10.7717/peerj.4711 (PMC5933320; doi:10.7717/peerj.4711)
Supplement: Supplemental Information 1 [file peerj-06-4711-s001.zip › DL_SWAT_model/TxtInOut/000020000.sub]

 .sub file Subbasin: 2 3/14/2015 12:00:00 AM ArcSWAT 2012.10_0.15
      998.811000    | SUB_KM : Subbasin area [km2]

Climate in subbasin
       48.695630    | LATITUDE : Latitude of subbasin [degrees]
          489.27    | ELEV : Elevation of subbasin [m]
               1    | IRGAGE: precip gage data used in subbasin
               1    | ITGAGE: temp gage data used in subbasin
               0    | ISGAGE: solar radiation gage data used in subbasin
               0    | IHGAGE: relative humidity gage data used in subbasin
               0    | IWGAGE: wind speed gage data used in subbasin
000020000.wgn       | WGNFILE: name of weather generator data file
               1    | FCST_REG: Region number used to assign forecast data to the subbasin
Elevation Bands
| ELEVB: Elevation at center of elevation bands [m]
   0.000   0.000   0.000   0.000   0.000   0.000   0.000   0.000   0.000   0.000
| ELEVB_FR: Fraction of subbasin area within elevation band
   0.000   0.000   0.000   0.000   0.000   0.000   0.000   0.000   0.000   0.000
| SNOEB: Initial snow water content in elevation band [mm]
     0.0     0.0     0.0     0.0     0.0     0.0     0.0     0.0     0.0     0.0
           0.000    | PLAPS : Precipitation lapse rate [mm/km]
           0.000    | TLAPS : Temperature lapse rate [�C/km]
           0.000    | SNO_SUB : Initial snow water content [mm]
Tributary Channels
         147.330    | CH_L1 : Longest tributary channel length [km]
           0.002    | CH_S1 : Average slope of tributary channel [m/m]
          81.335    | CH_W1 : Average width of tributary channel [m]
           0.000    | CH_K1 : Effective hydraulic conductivity in tributary channel [mm/hr]
           0.013    | CH_N1 : Manning's "n" value for the tributary channels
Impoundments
000020000.pnd       | PNDFILE: name of subbasin impoundment file
Consumptive Water Use
000020000.wus       | WUSFILE: name of subbasin water use file
Climate Change
         330.000    | CO2 : Carbon dioxide concentration [ppmv]
| RFINC:  Climate change monthly rainfall adjustment (January - June)
   0.000   0.000   0.000   0.000   0.000   0.000
| RFINC:  Climate change monthly rainfall adjustment (July - December)
   0.000   0.000   0.000   0.000   0.000   0.000
| TMPINC: Climate change monthly temperature adjustment (January - June)
   0.000   0.000   0.000   0.000   0.000   0.000
| TMPINC: Climate change monthly temperature adjustment (July - December)
   0.000   0.000   0.000   0.000   0.000   0.000
| RADINC: Climate change monthly radiation adjustment (January - June)
   0.000   0.000   0.000   0.000   0.000   0.000
| RADINC: Climate change monthly radiation adjustment (July - December)
   0.000   0.000   0.000   0.000   0.000   0.000
| HUMINC: Climate change monthly humidity adjustment (January - June)
   0.000   0.000   0.000   0.000   0.000   0.000
| HUMINC: Climate change monthly humidity adjustment (July - December)
   0.000   0.000   0.000   0.000   0.000   0.000
| HRU data
              13    | HRUTOT : Total number of HRUs modeled in subbasin

HRU: Depressional Storage/Pothole

Floodplain

HRU: Riparian

HRU: General
000020001.hru000020001.mgt000020001.sol000020001.chm 000020001.gw             000020001.sep
000020002.hru000020002.mgt000020002.sol000020002.chm 000020002.gw             000020002.sep
000020003.hru000020003.mgt000020003.sol000020003.chm 000020003.gw             000020003.sep
000020004.hru000020004.mgt000020004.sol000020004.chm 000020004.gw             000020004.sep
000020005.hru000020005.mgt000020005.sol000020005.chm 000020005.gw             000020005.sep
000020006.hru000020006.mgt000020006.sol000020006.chm 000020006.gw             000020006.sep
000020007.hru000020007.mgt000020007.sol000020007.chm 000020007.gw             000020007.sep
000020008.hru000020008.mgt000020008.sol000020008.chm 000020008.gw             000020008.sep
000020009.hru000020009.mgt000020009.sol000020009.chm 000020009.gw             000020009.sep
000020010.hru000020010.mgt000020010.sol000020010.chm 000020010.gw             000020010.sep
000020011.hru000020011.mgt000020011.sol000020011.chm 000020011.gw             000020011.sep
000020012.hru000020012.mgt000020012.sol000020012.chm 000020012.gw             000020012.sep
000020013.hru000020013.mgt000020013.sol000020013.chm 000020013.gw             000020013.sep
