# Supplementary material for: Comparing CMIP-3 and CMIP-5 climate projections on flooding estimation of Devils Lake of North Dakota, USA
Source: PeerJ. 2018 Apr 30;6:e4711. doi: 10.7717/peerj.4711 (PMC5933320; doi:10.7717/peerj.4711)
Supplement: Supplemental Information 1 [file peerj-06-4711-s001.zip › DL_SWAT_model/TxtInOut/000020000.wgn]

 .Wgn file Subbasin: 2 STATION NAME:NDLEEDS 3/14/2015 12:00:00 AM ArcSWAT 2012.10_0.15
  LATITUDE =  48.28 LONGITUDE = -99.43
  ELEV [m] = 463.30
  RAIN_YRS =  10.00
-11.33 -6.89 -0.16 10.63 19.26 24.21 27.59 27.28 20.60 13.36  1.79 -6.97
-22.29-18.29-11.46 -1.89  4.52 10.27 12.86 11.39  5.77  0.11 -8.39-17.26
  8.62  7.74  7.15  7.44  6.72  4.78  4.04  4.97  6.60  6.82  7.20  7.76
  8.28  8.62  8.22  5.19  4.87  3.98  3.51  3.90  4.60  4.77  6.78  8.14
  19.5  11.7  22.2  33.3  55.3  75.3  60.4  50.0  43.7  26.2  16.3  14.7
  4.10  3.30  7.60  7.60  7.90 11.40 10.20  8.60  8.60  7.10  4.10  3.80
  1.57  0.58  5.98  3.06  0.93  1.75  1.89  1.37  1.48  1.95  1.52  0.04
  0.15  0.11  0.13  0.15  0.19  0.25  0.23  0.22  0.17  0.14  0.11  0.12
  0.30  0.21  0.30  0.36  0.46  0.44  0.30  0.32  0.40  0.30  0.34  0.22
  5.47  3.54  4.86  5.70  8.07  9.26  7.67  7.58  6.62  5.17  4.29  4.13
  1.50  1.50  3.60  6.90 15.50 16.00 25.70 21.80 19.80  8.10  1.50  2.50
  6.87 10.81 15.42 19.15 22.84 24.68 25.52 21.91 16.89 11.90  7.25  5.61
-19.58-15.89 -9.94 -1.49  4.11 10.31 13.58 12.91  7.02  1.47 -7.04-14.65
  5.85  5.80  5.97  6.41  6.02  5.41  4.87  4.97  5.40  5.67  5.93  5.68
