# Supplementary material for: Comparing CMIP-3 and CMIP-5 climate projections on flooding estimation of Devils Lake of North Dakota, USA
Source: PeerJ. 2018 Apr 30;6:e4711. doi: 10.7717/peerj.4711 (PMC5933320; doi:10.7717/peerj.4711)
Supplement: Supplemental Information 1 [file peerj-06-4711-s001.zip › DL_SWAT_model/TxtInOut/000020000.wus]

 .wus file Subbasin: 2 3/14/2015 12:00:00 AM ArcSWAT 2012.10_0.15


       0.0       0.0       0.0       0.0       0.0       0.0
       0.0       0.0       0.0       0.0       0.0       0.0
       0.0       0.0       0.0       0.0       0.0       0.0
       0.0       0.0       0.0       0.0       0.0       0.0
       0.0       0.0       0.0       0.0       0.0       0.0
       0.0       0.0       0.0       0.0       0.0       0.0
       0.0       0.0       0.0       0.0       0.0       0.0
       0.0       0.0       0.0       0.0       0.0       0.0
