# Supplementary material for: Comparing CMIP-3 and CMIP-5 climate projections on flooding estimation of Devils Lake of North Dakota, USA
Source: PeerJ. 2018 Apr 30;6:e4711. doi: 10.7717/peerj.4711 (PMC5933320; doi:10.7717/peerj.4711)
Supplement: Supplemental Information 1 [file peerj-06-4711-s001.zip › DL_SWAT_model/TxtInOut/000020009.sol]

 .Sol file Watershed HRU:22 Subbasin:2 HRU:9 Luse:WATR Soil: 2588217 Slope: 0-5 3/14/2015 12:00:00 AM ArcSWAT 2012.10_0.15
 Soil Name: Kelvin
 Soil Hydrologic Group: C
 Maximum rooting depth(m) : 1600.00
 Porosity fraction from which anions are excluded: 0.500
 Crack volume potential of soil: 0.500
 Texture 1                : SPM-L-C-CL-CL
 Depth                [mm]:       50.00      250.00      430.00     1080.00     1600.00
 Bulk Density Moist [g/cc]:        0.05        1.30        1.45        1.45        1.55
 Ave. AW Incl. Rock Frag  :        0.60        0.21        0.17        0.17        0.17
 Ksat. (est.)      [mm/hr]:     1524.02       32.40        3.31        3.31        9.72
 Organic Carbon [weight %]:       55.10        2.90        1.16        0.64        0.15
 Clay           [weight %]:        5.00       23.00       43.00       38.00       30.00
 Silt           [weight %]:       90.00       37.50       29.40       30.90       36.50
 Sand           [weight %]:        5.00       39.50       27.60       31.10       33.50
 Rock Fragments   [vol. %]:        0.00        7.00        7.00        7.00        7.00
 Soil Albedo (Moist)      :        0.02        0.02        0.02        0.02        0.02
 Erosion K                :        0.00        0.24        0.24        0.28        0.32
 Salinity (EC, Form 5)    :        0.00        0.00        0.00        0.00        0.00
 Soil pH                  :        6.50        6.50        6.20        6.20        7.90
 Soil CACO3               :        0.00        0.00        0.00        0.00        0.00
                              
