# Supplementary material for: Comparing CMIP-3 and CMIP-5 climate projections on flooding estimation of Devils Lake of North Dakota, USA
Source: PeerJ. 2018 Apr 30;6:e4711. doi: 10.7717/peerj.4711 (PMC5933320; doi:10.7717/peerj.4711)
Supplement: Supplemental Information 1 [file peerj-06-4711-s001.zip › DL_SWAT_model/TxtInOut/000030000.rte]

 .rte file Subbasin: 3 3/14/2015 12:00:00 AM ArcSWAT 2012.10_0.15
        80.183    | CHW2 : Main channel width [m]
         2.040    | CHD : Main channel depth [m]
       0.00015    | CH_S2 : Main channel slope [m/m]
        37.075    | CH_L2 : Main channel length [km]
         0.060    | CH_N2 : Manning's nvalue for main channel
         0.000    | CH_K2 : Effective hydraulic conductivity [mm/hr]
         0.000    | CH_COV1: Channel erodibility factor
         0.000    | CH_COV2 : Channel cover factor
        39.308    | CH_WDR : Channel width:depth ratio [m/m]
         0.570    | ALPHA_BNK : Baseflow alpha factor for bank storage [days]
          0.00    | ICANAL : Code for irrigation canal
          0.00    | CH_ONCO : Organic nitrogen concentration in the channel [ppm]
          0.00    | CH_OPCO : Organic phosphorus concentration in the channel [ppm]
          0.00    | CH_SIDE : Change in horizontal distance per unit vertical distance
          0.00    | CH_BNK_BD : Bulk density of channel bank sediment (g/cc)
          0.00    | CH_BED_BD : Bulk density of channel bed sediment (g/cc)
          0.00    | CH_BNK_KD : Erodibility of channel bank sediment by jet test (cm3/N-s)
          0.00    | CH_BED_KD : Erodibility of channel bed sediment by jet test (cm3/N-s)
          0.00    | CH_BNK_D50 : D50 Median particle size diameter of channel bank sediment (�m)
          0.00    | CH_BED_D50 : D50 Median particle size diameter of channel bed sediment (�m)
          0.00    | CH_BNK_TC : Critical shear stress of channel bank (N/m2)
          0.00    | CH_BED_TC : Critical shear stress of channel bed (N/m2)
  0.00  0.00  0.00  0.00  0.00  0.00  0.00  0.00  0.00  0.00  0.00  0.00
             0    | CH_EQN : Sediment routing methods
