# Supplementary material for: Comparing CMIP-3 and CMIP-5 climate projections on flooding estimation of Devils Lake of North Dakota, USA
Source: PeerJ. 2018 Apr 30;6:e4711. doi: 10.7717/peerj.4711 (PMC5933320; doi:10.7717/peerj.4711)
Supplement: Supplemental Information 1 [file peerj-06-4711-s001.zip › DL_SWAT_model/TxtInOut/000030000.wgn]

 .Wgn file Subbasin: 3 STATION NAME:NDEDMORE1W 3/14/2015 12:00:00 AM ArcSWAT 2012.10_0.15
  LATITUDE =  48.42 LONGITUDE = -98.48
  ELEV [m] = 463.30
  RAIN_YRS =  10.00
-11.97 -7.50 -0.80 10.21 18.84 23.68 27.08 26.57 20.15 12.91  1.28 -7.46
-23.48-19.49-12.34 -2.54  3.83  9.42 12.02 10.68  5.06 -0.61 -9.29-18.35
  8.28  7.48  6.84  7.60  6.56  4.60  3.91  4.66  6.30  6.68  7.13  7.48
  8.07  8.69  8.41  5.25  4.98  4.27  3.76  4.07  4.88  4.96  6.81  7.92
  12.6   7.4  11.7  25.9  53.7  73.7  67.8  60.6  44.4  28.3  10.5   8.8
  2.50  2.00  3.00  6.90  7.10  9.10 10.70  8.90  8.60  7.60  2.30  2.00
  1.73  1.58  2.21  3.57  0.56  1.15  3.46  1.13  1.92  2.62  1.16  0.89
  0.17  0.14  0.16  0.15  0.21  0.29  0.28  0.25  0.18  0.14  0.14  0.14
  0.32  0.30  0.30  0.40  0.44  0.42  0.37  0.34  0.47  0.40  0.33  0.26
  6.20  4.83  5.77  6.00  8.45 10.00  9.54  8.52  7.61  5.86  5.19  4.93
  1.50  1.50  3.60  6.90 15.20 16.30 25.90 21.80 19.30  8.40  1.50  2.30
  6.91 10.81 15.46 19.19 22.84 24.64 25.52 21.96 16.93 11.94  7.29  5.61
-19.69-15.96-10.00 -1.48  4.13 10.34 13.63 12.97  7.07  1.51 -7.07-14.74
  4.97  5.00  5.18  5.72  5.38  4.66  4.12  4.24  4.65  5.00  5.17  4.87
