# Supplementary material for: Comparing CMIP-3 and CMIP-5 climate projections on flooding estimation of Devils Lake of North Dakota, USA
Source: PeerJ. 2018 Apr 30;6:e4711. doi: 10.7717/peerj.4711 (PMC5933320; doi:10.7717/peerj.4711)
Supplement: Supplemental Information 2 [file peerj-06-4711-s002.zip]

Archive with 174 entries (171 files):
- FutureClimate/
- FutureClimate/CMIP-3_LARSWG/
- FutureClimate/CMIP-3_LARSWG/C322525_BCM2[C322525,SRA1B,2011-2030]WG_1.dat
- FutureClimate/CMIP-3_LARSWG/C322525_BCM2[C322525,SRB1,2011-2030]WG_1.dat
- FutureClimate/CMIP-3_LARSWG/C322525_CGMR[C322525,SRA1B,2011-2030]WG_1.dat
- FutureClimate/CMIP-3_LARSWG/C322525_CNCM3[C322525,SRA1B,2011-2030]WG_1.dat
- FutureClimate/CMIP-3_LARSWG/C322525_CNCM3[C322525,SRA2,2011-2030]WG_1.dat
- FutureClimate/CMIP-3_LARSWG/C322525_CSMK3[C322525,SRA1B,2011-2030]WG_1.dat
- FutureClimate/CMIP-3_LARSWG/C322525_CSMK3[C322525,SRB1,2011-2030]WG_1.dat
- FutureClimate/CMIP-3_LARSWG/C322525_FGOALS[C322525,SRA1B,2011-2030]WG_1.dat
- FutureClimate/CMIP-3_LARSWG/C322525_FGOALS[C322525,SRB1,2011-2030]WG_1.dat
- FutureClimate/CMIP-3_LARSWG/C322525_GFCM21[C322525,SRA1B,2011-2030]WG_1.dat
- FutureClimate/CMIP-3_LARSWG/C322525_GFCM21[C322525,SRA2,2011-2030]WG_1.dat
- FutureClimate/CMIP-3_LARSWG/C322525_GFCM21[C322525,SRB1,2011-2030]WG_1.dat
- FutureClimate/CMIP-3_LARSWG/C322525_GIAOM[C322525,SRA1B,2011-2030]WG_1.dat
- FutureClimate/CMIP-3_LARSWG/C322525_GIAOM[C322525,SRB1,2011-2030]WG_1.dat
- FutureClimate/CMIP-3_LARSWG/C322525_HADCM3[C322525,SRA1B,2011-2030]WG_1.dat
- FutureClimate/CMIP-3_LARSWG/C322525_HADCM3[C322525,SRA2,2011-2030]WG_1.dat
- FutureClimate/CMIP-3_LARSWG/C322525_HADCM3[C322525,SRB1,2011-2030]WG_1.dat
- FutureClimate/CMIP-3_LARSWG/C322525_HADGEM[C322525,SRA1B,2011-2030]WG_1.dat
- FutureClimate/CMIP-3_LARSWG/C322525_HADGEM[C322525,SRA2,2011-2030]WG_1.dat
- FutureClimate/CMIP-3_LARSWG/C322525_INCM3[C322525,SRA1B,2011-2030]WG_1.dat
- FutureClimate/CMIP-3_LARSWG/C322525_INCM3[C322525,SRA2,2011-2030]WG_1.dat
- FutureClimate/CMIP-3_LARSWG/C322525_INCM3[C322525,SRB1,2011-2030]WG_1.dat
- FutureClimate/CMIP-3_LARSWG/C322525_IPCM4[C322525,SRA1B,2011-2030]WG_1.dat
- FutureClimate/CMIP-3_LARSWG/C322525_IPCM4[C322525,SRA2,2011-2030]WG_1.dat
- FutureClimate/CMIP-3_LARSWG/C322525_IPCM4[C322525,SRB1,2011-2030]WG_1.dat
- FutureClimate/CMIP-3_LARSWG/C322525_MIHR[C322525,SRA1B,2011-2030]WG_1.dat
- FutureClimate/CMIP-3_LARSWG/C322525_MIHR[C322525,SRB1,2011-2030]WG_1.dat
- FutureClimate/CMIP-3_LARSWG/C322525_MPEH5[C322525,SRA1B,2011-2030]WG_1.dat
- FutureClimate/CMIP-3_LARSWG/C322525_MPEH5[C322525,SRA2,2011-2030]WG_1.dat
- FutureClimate/CMIP-3_LARSWG/C322525_MPEH5[C322525,SRB1,2011-2030]WG_1.dat
- FutureClimate/CMIP-3_LARSWG/C322525_NCCCSM[C322525,SRA1B,2011-2030]WG_1.dat
- FutureClimate/CMIP-3_LARSWG/C322525_NCCCSM[C322525,SRA2,2011-2030]WG_1.dat
- FutureClimate/CMIP-3_LARSWG/C322525_NCCCSM[C322525,SRB1,2011-2030]WG_1.dat
- FutureClimate/CMIP-3_LARSWG/C322525_NCPCM[C322525,SRA1B,2011-2030]WG_1.dat
- FutureClimate/CMIP-3_LARSWG/C322525_NCPCM[C322525,SRA2,2011-2030]WG_1.dat
- FutureClimate/CMIP-5_MarkSim/
- FutureClimate/CMIP-5_MarkSim/EDMZ_BCCCSM11m_rcp26_2025.dat
- FutureClimate/CMIP-5_MarkSim/EDMZ_BCCCSM11m_rcp26_2055.dat
- FutureClimate/CMIP-5_MarkSim/EDMZ_BCCCSM11m_rcp45_2025.dat
- FutureClimate/CMIP-5_MarkSim/EDMZ_BCCCSM11m_rcp45_2055.dat
- FutureClimate/CMIP-5_MarkSim/EDMZ_BCCCSM11m_rcp60_2025.dat
- FutureClimate/CMIP-5_MarkSim/EDMZ_BCCCSM11m_rcp60_2055.dat
- FutureClimate/CMIP-5_MarkSim/EDMZ_BCCCSM11m_rcp85_2025.dat
- FutureClimate/CMIP-5_MarkSim/EDMZ_BCCCSM11m_rcp85_2055.dat
- FutureClimate/CMIP-5_MarkSim/EDMZ_BCCCSM11_rcp26_2025.dat
- FutureClimate/CMIP-5_MarkSim/EDMZ_BCCCSM11_rcp26_2055.dat
- FutureClimate/CMIP-5_MarkSim/EDMZ_BCCCSM11_rcp45_2025.dat
- FutureClimate/CMIP-5_MarkSim/EDMZ_BCCCSM11_rcp45_2055.dat
- FutureClimate/CMIP-5_MarkSim/EDMZ_BCCCSM11_rcp60_2025.dat
- FutureClimate/CMIP-5_MarkSim/EDMZ_BCCCSM11_rcp60_2055.dat
- FutureClimate/CMIP-5_MarkSim/EDMZ_BCCCSM11_rcp85_2025.dat
- FutureClimate/CMIP-5_MarkSim/EDMZ_BCCCSM11_rcp85_2055.dat
- FutureClimate/CMIP-5_MarkSim/EDMZ_CSIROMk360_rcp26_2025.dat
- FutureClimate/CMIP-5_MarkSim/EDMZ_CSIROMk360_rcp26_2055.dat
- FutureClimate/CMIP-5_MarkSim/EDMZ_CSIROMk360_rcp45_2025.dat
- FutureClimate/CMIP-5_MarkSim/EDMZ_CSIROMk360_rcp45_2055.dat
- FutureClimate/CMIP-5_MarkSim/EDMZ_CSIROMk360_rcp60_2025.dat
- FutureClimate/CMIP-5_MarkSim/EDMZ_CSIROMk360_rcp60_2055.dat
- FutureClimate/CMIP-5_MarkSim/EDMZ_CSIROMk360_rcp85_2025.dat
- FutureClimate/CMIP-5_MarkSim/EDMZ_CSIROMk360_rcp85_2055.dat
- FutureClimate/CMIP-5_MarkSim/EDMZ_FIOESM_rcp26_2025.dat
- FutureClimate/CMIP-5_MarkSim/EDMZ_FIOESM_rcp26_2055.dat
- FutureClimate/CMIP-5_MarkSim/EDMZ_FIOESM_rcp45_2025.dat
- FutureClimate/CMIP-5_MarkSim/EDMZ_FIOESM_rcp45_2055.dat
- FutureClimate/CMIP-5_MarkSim/EDMZ_FIOESM_rcp60_2025.dat
- FutureClimate/CMIP-5_MarkSim/EDMZ_FIOESM_rcp60_2055.dat
- FutureClimate/CMIP-5_MarkSim/EDMZ_FIOESM_rcp85_2025.dat
- FutureClimate/CMIP-5_MarkSim/EDMZ_FIOESM_rcp85_2055.dat
- FutureClimate/CMIP-5_MarkSim/EDMZ_GFDLCM3_rcp26_2025.dat
- FutureClimate/CMIP-5_MarkSim/EDMZ_GFDLCM3_rcp26_2055.dat
- FutureClimate/CMIP-5_MarkSim/EDMZ_GFDLCM3_rcp45_2025.dat
- FutureClimate/CMIP-5_MarkSim/EDMZ_GFDLCM3_rcp45_2055.dat
- FutureClimate/CMIP-5_MarkSim/EDMZ_GFDLCM3_rcp60_2025.dat
- FutureClimate/CMIP-5_MarkSim/EDMZ_GFDLCM3_rcp60_2055.dat
- FutureClimate/CMIP-5_MarkSim/EDMZ_GFDLCM3_rcp85_2025.dat
- FutureClimate/CMIP-5_MarkSim/EDMZ_GFDLCM3_rcp85_2055.dat
- FutureClimate/CMIP-5_MarkSim/EDMZ_GFDLESM2G_rcp26_2025.dat
- FutureClimate/CMIP-5_MarkSim/EDMZ_GFDLESM2G_rcp26_2055.dat
- FutureClimate/CMIP-5_MarkSim/EDMZ_GFDLESM2G_rcp45_2025.dat
- FutureClimate/CMIP-5_MarkSim/EDMZ_GFDLESM2G_rcp45_2055.dat
- FutureClimate/CMIP-5_MarkSim/EDMZ_GFDLESM2G_rcp60_2025.dat
- FutureClimate/CMIP-5_MarkSim/EDMZ_GFDLESM2G_rcp60_2055.dat
- FutureClimate/CMIP-5_MarkSim/EDMZ_GFDLESM2G_rcp85_2025.dat
- FutureClimate/CMIP-5_MarkSim/EDMZ_GFDLESM2G_rcp85_2055.dat
- FutureClimate/CMIP-5_MarkSim/EDMZ_GFDLESM2M_rcp26_2025.dat
- FutureClimate/CMIP-5_MarkSim/EDMZ_GFDLESM2M_rcp26_2055.dat
- FutureClimate/CMIP-5_MarkSim/EDMZ_GFDLESM2M_rcp45_2025.dat
- FutureClimate/CMIP-5_MarkSim/EDMZ_GFDLESM2M_rcp45_2055.dat
- FutureClimate/CMIP-5_MarkSim/EDMZ_GFDLESM2M_rcp60_2025.dat
- FutureClimate/CMIP-5_MarkSim/EDMZ_GFDLESM2M_rcp60_2055.dat
- FutureClimate/CMIP-5_MarkSim/EDMZ_GFDLESM2M_rcp85_2025.dat
- FutureClimate/CMIP-5_MarkSim/EDMZ_GFDLESM2M_rcp85_2055.dat
- FutureClimate/CMIP-5_MarkSim/EDMZ_GISSE2H_rcp26_2025.dat
- FutureClimate/CMIP-5_MarkSim/EDMZ_GISSE2H_rcp26_2055.dat
- FutureClimate/CMIP-5_MarkSim/EDMZ_GISSE2H_rcp45_2025.dat
- FutureClimate/CMIP-5_MarkSim/EDMZ_GISSE2H_rcp45_2055.dat
- FutureClimate/CMIP-5_MarkSim/EDMZ_GISSE2H_rcp60_2025.dat
- FutureClimate/CMIP-5_MarkSim/EDMZ_GISSE2H_rcp60_2055.dat
- FutureClimate/CMIP-5_MarkSim/EDMZ_GISSE2H_rcp85_2025.dat
- FutureClimate/CMIP-5_MarkSim/EDMZ_GISSE2H_rcp85_2055.dat
- FutureClimate/CMIP-5_MarkSim/EDMZ_GISSE2R_rcp26_2025.dat
- FutureClimate/CMIP-5_MarkSim/EDMZ_GISSE2R_rcp26_2055.dat
- FutureClimate/CMIP-5_MarkSim/EDMZ_GISSE2R_rcp45_2025.dat
- FutureClimate/CMIP-5_MarkSim/EDMZ_GISSE2R_rcp45_2055.dat
- FutureClimate/CMIP-5_MarkSim/EDMZ_GISSE2R_rcp60_2025.dat
- FutureClimate/CMIP-5_MarkSim/EDMZ_GISSE2R_rcp60_2055.dat
- FutureClimate/CMIP-5_MarkSim/EDMZ_GISSE2R_rcp85_2025.dat
- FutureClimate/CMIP-5_MarkSim/EDMZ_GISSE2R_rcp85_2055.dat
- FutureClimate/CMIP-5_MarkSim/EDMZ_HadGEM2ES_rcp26_2025.dat
- FutureClimate/CMIP-5_MarkSim/EDMZ_HadGEM2ES_rcp26_2055.dat
- FutureClimate/CMIP-5_MarkSim/EDMZ_HadGEM2ES_rcp45_2025.dat
- FutureClimate/CMIP-5_MarkSim/EDMZ_HadGEM2ES_rcp45_2055.dat
- FutureClimate/CMIP-5_MarkSim/EDMZ_HadGEM2ES_rcp60_2025.dat
- FutureClimate/CMIP-5_MarkSim/EDMZ_HadGEM2ES_rcp60_2055.dat
- FutureClimate/CMIP-5_MarkSim/EDMZ_HadGEM2ES_rcp85_2025.dat
- FutureClimate/CMIP-5_MarkSim/EDMZ_HadGEM2ES_rcp85_2055.dat
- FutureClimate/CMIP-5_MarkSim/EDMZ_IPSLCM5ALR_rcp26_2025.dat
- FutureClimate/CMIP-5_MarkSim/EDMZ_IPSLCM5ALR_rcp26_2055.dat
- FutureClimate/CMIP-5_MarkSim/EDMZ_IPSLCM5ALR_rcp45_2025.dat
- FutureClimate/CMIP-5_MarkSim/EDMZ_IPSLCM5ALR_rcp45_2055.dat
- FutureClimate/CMIP-5_MarkSim/EDMZ_IPSLCM5ALR_rcp60_2025.dat
- FutureClimate/CMIP-5_MarkSim/EDMZ_IPSLCM5ALR_rcp60_2055.dat
- FutureClimate/CMIP-5_MarkSim/EDMZ_IPSLCM5ALR_rcp85_2025.dat
- FutureClimate/CMIP-5_MarkSim/EDMZ_IPSLCM5ALR_rcp85_2055.dat
- FutureClimate/CMIP-5_MarkSim/EDMZ_IPSLCM5AMR_rcp26_2025.dat
- FutureClimate/CMIP-5_MarkSim/EDMZ_IPSLCM5AMR_rcp26_2055.dat
- FutureClimate/CMIP-5_MarkSim/EDMZ_IPSLCM5AMR_rcp45_2025.dat
- FutureClimate/CMIP-5_MarkSim/EDMZ_IPSLCM5AMR_rcp45_2055.dat
- FutureClimate/CMIP-5_MarkSim/EDMZ_IPSLCM5AMR_rcp60_2025.dat
- FutureClimate/CMIP-5_MarkSim/EDMZ_IPSLCM5AMR_rcp60_2055.dat
- FutureClimate/CMIP-5_MarkSim/EDMZ_IPSLCM5AMR_rcp85_2025.dat
- FutureClimate/CMIP-5_MarkSim/EDMZ_IPSLCM5AMR_rcp85_2055.dat
- FutureClimate/CMIP-5_MarkSim/EDMZ_MIROC5_rcp26_2025.dat
- FutureClimate/CMIP-5_MarkSim/EDMZ_MIROC5_rcp26_2055.dat
- FutureClimate/CMIP-5_MarkSim/EDMZ_MIROC5_rcp45_2025.dat
- FutureClimate/CMIP-5_MarkSim/EDMZ_MIROC5_rcp45_2055.dat
- FutureClimate/CMIP-5_MarkSim/EDMZ_MIROC5_rcp60_2025.dat
- FutureClimate/CMIP-5_MarkSim/EDMZ_MIROC5_rcp60_2055.dat
- FutureClimate/CMIP-5_MarkSim/EDMZ_MIROC5_rcp85_2025.dat
- FutureClimate/CMIP-5_MarkSim/EDMZ_MIROC5_rcp85_2055.dat
- FutureClimate/CMIP-5_MarkSim/EDMZ_MIROCESMCHEM_rcp26_2025.dat
- FutureClimate/CMIP-5_MarkSim/EDMZ_MIROCESMCHEM_rcp26_2055.dat
- FutureClimate/CMIP-5_MarkSim/EDMZ_MIROCESMCHEM_rcp45_2025.dat
- FutureClimate/CMIP-5_MarkSim/EDMZ_MIROCESMCHEM_rcp45_2055.dat
- FutureClimate/CMIP-5_MarkSim/EDMZ_MIROCESMCHEM_rcp60_2025.dat
- FutureClimate/CMIP-5_MarkSim/EDMZ_MIROCESMCHEM_rcp60_2055.dat
- FutureClimate/CMIP-5_MarkSim/EDMZ_MIROCESMCHEM_rcp85_2025.dat
- FutureClimate/CMIP-5_MarkSim/EDMZ_MIROCESMCHEM_rcp85_2055.dat
- FutureClimate/CMIP-5_MarkSim/EDMZ_MIROCESM_rcp26_2025.dat
- FutureClimate/CMIP-5_MarkSim/EDMZ_MIROCESM_rcp26_2055.dat
- FutureClimate/CMIP-5_MarkSim/EDMZ_MIROCESM_rcp45_2025.dat
- FutureClimate/CMIP-5_MarkSim/EDMZ_MIROCESM_rcp45_2055.dat
- FutureClimate/CMIP-5_MarkSim/EDMZ_MIROCESM_rcp60_2025.dat
- FutureClimate/CMIP-5_MarkSim/EDMZ_MIROCESM_rcp60_2055.dat
- FutureClimate/CMIP-5_MarkSim/EDMZ_MIROCESM_rcp85_2025.dat
- FutureClimate/CMIP-5_MarkSim/EDMZ_MIROCESM_rcp85_2055.dat
- FutureClimate/CMIP-5_MarkSim/EDMZ_MRICGCM3_rcp26_2025.dat
- FutureClimate/CMIP-5_MarkSim/EDMZ_MRICGCM3_rcp26_2055.dat
- FutureClimate/CMIP-5_MarkSim/EDMZ_MRICGCM3_rcp45_2025.dat
- FutureClimate/CMIP-5_MarkSim/EDMZ_MRICGCM3_rcp45_2055.dat
- FutureClimate/CMIP-5_MarkSim/EDMZ_MRICGCM3_rcp60_2025.dat
- FutureClimate/CMIP-5_MarkSim/EDMZ_MRICGCM3_rcp60_2055.dat
- FutureClimate/CMIP-5_MarkSim/EDMZ_MRICGCM3_rcp85_2025.dat
- FutureClimate/CMIP-5_MarkSim/EDMZ_MRICGCM3_rcp85_2055.dat
- FutureClimate/CMIP-5_MarkSim/EDMZ_NorESM1M_rcp26_2025.dat
- FutureClimate/CMIP-5_MarkSim/EDMZ_NorESM1M_rcp26_2055.dat
- FutureClimate/CMIP-5_MarkSim/EDMZ_NorESM1M_rcp45_2025.dat
- FutureClimate/CMIP-5_MarkSim/EDMZ_NorESM1M_rcp45_2055.dat
- FutureClimate/CMIP-5_MarkSim/EDMZ_NorESM1M_rcp60_2025.dat
- FutureClimate/CMIP-5_MarkSim/EDMZ_NorESM1M_rcp60_2055.dat
- FutureClimate/CMIP-5_MarkSim/EDMZ_NorESM1M_rcp85_2025.dat
- FutureClimate/CMIP-5_MarkSim/EDMZ_NorESM1M_rcp85_2055.dat
