# Supplementary material for: Comparing CMIP-3 and CMIP-5 climate projections on flooding estimation of Devils Lake of North Dakota, USA
Source: PeerJ. 2018 Apr 30;6:e4711. doi: 10.7717/peerj.4711 (PMC5933320; doi:10.7717/peerj.4711)
Supplement: Supplemental Information 2 [file peerj-06-4711-s002.zip › FutureClimate/CMIP-3_LARSWG/C322525_BCM2[C322525,SRA1B,2011-2030]WG_1.dat]

	1	1	-24.7	-10.9	0.0
	1	2	-20.1	-9.4	0.0
	1	3	-25.4	-11.6	0.0
	1	4	-24.9	-10.6	0.0
	1	5	-5.9	2.6	0.0
	1	6	-6.1	-3.5	0.0
	1	7	-6.5	4.1	0.0
	1	8	-13.2	-2.0	1.9
	1	9	-16.9	-8.2	0.0
	1	10	-15.2	-14.8	4.5
	1	11	-15.5	-2.4	0.0
	1	12	-16.1	-5.1	0.0
	1	13	-22.4	-11.3	0.0
	1	14	-19.1	-12.2	0.0
	1	15	-22.5	-9.5	0.0
	1	16	-19.4	-6.1	0.0
	1	17	-20.8	-9.6	0.0
	1	18	-17.7	-16.6	0.0
	1	19	-7.6	-0.9	0.0
	1	20	-5.8	-2.5	0.0
	1	21	-28.0	-22.1	0.0
	1	22	-28.4	-18.8	0.0
	1	23	-13.9	-2.2	0.0
	1	24	-8.3	-7.6	0.0
	1	25	-28.4	-12.3	0.0
	1	26	-28.1	-6.9	0.0
	1	27	-11.0	-3.3	0.0
	1	28	-11.5	-3.1	0.0
	1	29	-19.4	-5.4	0.0
	1	30	-24.7	-4.8	0.0
	1	31	-19.4	-5.2	0.0
	1	32	-23.2	-3.6	0.0
	1	33	-28.2	-16.9	0.0
	1	34	-30.1	-22.9	0.0
	1	35	-9.5	-1.4	27.7
	1	36	-4.8	-3.9	0.0
	1	37	-15.1	-4.1	0.0
	1	38	-21.9	-10.5	0.0
	1	39	-20.6	-9.5	0.0
	1	40	-19.3	-10.2	0.0
	1	41	-19.5	-10.4	0.5
	1	42	-21.0	-17.9	0.0
	1	43	-13.6	-5.4	0.0
	1	44	-20.6	-3.5	0.0
	1	45	-10.8	-0.5	0.0
	1	46	-14.4	1.0	0.0
	1	47	-15.1	-3.3	0.0
	1	48	-16.2	1.1	1.4
	1	49	-24.7	-9.8	0.0
	1	50	-24.0	-10.2	0.0
	1	51	-15.2	-4.4	0.0
	1	52	-17.7	-3.6	4.6
	1	53	-13.9	-5.7	0.0
	1	54	-19.9	-4.2	0.0
	1	55	-29.1	-14.0	0.0
	1	56	-29.6	-21.0	0.0
	1	57	-14.8	-5.5	0.0
	1	58	-8.2	1.4	0.0
	1	59	-19.8	-4.1	0.0
	1	60	-20.6	-7.0	0.0
	1	61	-0.6	4.0	0.0
	1	62	-5.4	10.9	0.0
	1	63	-20.5	-6.6	0.0
	1	64	-23.3	-4.6	0.0
	1	65	-8.1	-1.5	1.5
	1	66	-7.3	2.4	0.0
	1	67	-11.6	-2.0	0.0
	1	68	-10.6	2.0	0.0
	1	69	-1.1	8.4	0.0
	1	70	-1.9	5.3	0.0
	1	71	-5.1	4.4	0.0
	1	72	1.0	1.5	0.8
	1	73	-8.9	-1.0	0.0
	1	74	-3.3	0.8	0.0
	1	75	-6.0	2.1	0.0
	1	76	-1.9	2.6	0.0
	1	77	-9.5	1.6	0.0
	1	78	-7.8	3.5	0.0
	1	79	-2.9	10.4	0.0
	1	80	-5.6	15.2	0.0
	1	81	-14.5	-0.8	1.5
	1	82	-10.1	-1.3	0.0
	1	83	-9.7	-2.5	0.0
	1	84	-15.7	0.9	0.0
	1	85	-10.9	0.5	0.0
	1	86	-9.2	-0.4	0.0
	1	87	-1.9	5.9	0.0
	1	88	3.1	4.1	5.7
	1	89	-1.9	4.4	3.7
	1	90	-6.5	4.0	3.2
	1	91	-12.4	4.5	0.0
	1	92	-6.2	10.2	0.0
	1	93	-3.3	7.1	0.0
	1	94	-3.7	9.7	0.0
	1	95	-4.8	1.8	0.0
	1	96	-7.5	-6.7	1.8
	1	97	-4.4	8.4	0.0
	1	98	-8.3	0.3	0.0
	1	99	-4.5	2.2	1.1
	1	100	-5.7	9.2	0.0
	1	101	-3.7	4.1	0.0
	1	102	-1.3	1.6	0.0
	1	103	-3.2	4.6	0.0
	1	104	-9.4	7.9	0.0
	1	105	1.8	10.5	0.3
	1	106	-0.9	14.3	5.0
	1	107	0.2	20.0	0.0
	1	108	2.8	17.8	0.0
	1	109	2.6	10.2	14.9
	1	110	-3.4	16.1	0.0
	1	111	-6.5	5.5	0.2
	1	112	-6.5	9.4	0.0
	1	113	-3.1	5.8	0.0
	1	114	-0.8	3.0	0.0
	1	115	4.6	23.3	0.0
	1	116	10.5	17.1	0.0
	1	117	5.6	15.8	1.8
	1	118	0.6	18.8	0.0
	1	119	-2.8	8.8	0.0
	1	120	1.0	15.5	0.0
	1	121	0.8	19.5	0.0
	1	122	5.1	19.3	1.2
	1	123	-3.3	10.2	0.0
	1	124	-7.5	18.5	0.0
	1	125	9.6	21.7	0.0
	1	126	7.5	27.3	0.0
	1	127	2.5	14.8	0.0
	1	128	-0.4	18.1	0.0
	1	129	7.6	21.1	0.0
	1	130	7.5	16.3	1.4
	1	131	5.4	15.3	7.4
	1	132	8.6	12.8	6.1
	1	133	4.2	19.4	0.3
	1	134	3.1	27.8	51.0
	1	135	11.1	22.0	2.9
	1	136	9.3	27.2	0.8
	1	137	4.4	17.0	0.0
	1	138	8.0	20.9	0.0
	1	139	8.0	21.4	1.5
	1	140	-0.0	30.7	0.0
	1	141	2.0	16.5	0.0
	1	142	-0.3	20.1	0.0
	1	143	12.7	24.2	0.0
	1	144	8.6	19.3	0.0
	1	145	8.8	19.6	0.0
	1	146	6.8	19.7	0.0
	1	147	2.3	16.7	0.0
	1	148	2.2	12.8	0.0
	1	149	3.5	19.0	0.0
	1	150	3.3	22.5	5.3
	1	151	13.1	24.6	0.0
	1	152	16.7	24.7	1.8
	1	153	11.8	26.7	0.0
	1	154	8.2	23.4	0.0
	1	155	9.5	26.1	0.0
	1	156	13.7	26.5	0.0
	1	157	7.2	23.0	0.0
	1	158	11.9	18.3	0.0
	1	159	7.5	18.9	0.0
	1	160	7.9	22.7	0.0
	1	161	12.4	30.3	0.0
	1	162	12.3	27.5	0.0
	1	163	10.9	25.2	0.0
	1	164	13.3	27.6	1.2
	1	165	12.0	32.0	0.0
	1	166	16.2	36.7	4.4
	1	167	13.5	26.6	0.0
	1	168	14.7	22.6	0.0
	1	169	18.0	25.9	0.0
	1	170	14.8	26.2	0.0
	1	171	8.9	17.9	0.0
	1	172	8.6	22.7	0.0
	1	173	9.9	22.8	0.0
	1	174	3.7	20.8	0.0
	1	175	14.1	35.5	5.2
	1	176	10.3	29.3	0.0
	1	177	18.8	28.4	0.0
	1	178	16.1	26.2	0.0
	1	179	10.2	26.2	0.0
	1	180	5.3	26.9	0.0
	1	181	5.5	20.8	0.0
	1	182	4.8	20.9	0.0
	1	183	16.4	27.4	0.0
	1	184	16.4	28.2	6.5
	1	185	13.7	28.0	1.8
	1	186	11.0	28.1	0.4
	1	187	14.1	28.6	0.9
	1	188	16.9	28.0	3.0
	1	189	14.4	29.8	0.0
	1	190	16.2	27.2	20.5
	1	191	8.3	25.7	0.0
	1	192	9.9	25.0	0.0
	1	193	10.0	23.4	0.0
	1	194	7.4	20.4	0.0
	1	195	9.8	22.8	0.0
	1	196	13.2	20.5	1.6
	1	197	13.1	26.2	0.0
	1	198	14.3	21.5	11.1
	1	199	13.5	25.0	0.0
	1	200	16.6	23.3	1.6
	1	201	12.4	23.7	5.5
	1	202	13.7	27.6	0.0
	1	203	6.8	26.5	0.0
	1	204	14.3	29.3	5.6
	1	205	13.5	24.4	0.0
	1	206	14.0	21.0	0.0
	1	207	14.5	29.7	0.0
	1	208	20.2	28.3	0.0
	1	209	14.1	26.0	0.0
	1	210	15.6	27.9	0.0
	1	211	7.0	26.0	0.0
	1	212	5.1	25.6	0.0
	1	213	13.4	25.2	18.9
	1	214	9.9	29.5	0.0
	1	215	17.5	27.8	0.2
	1	216	14.1	31.7	0.0
	1	217	14.6	29.0	0.0
	1	218	15.8	24.8	0.2
	1	219	9.0	24.7	0.0
	1	220	12.4	18.6	1.9
	1	221	15.1	29.2	0.0
	1	222	13.7	26.3	0.0
	1	223	11.2	23.7	0.0
	1	224	3.5	24.6	0.0
	1	225	13.6	27.8	0.0
	1	226	14.1	30.8	0.0
	1	227	12.7	31.2	0.0
	1	228	13.6	30.6	0.0
	1	229	15.1	28.0	0.3
	1	230	11.7	25.1	0.0
	1	231	7.9	21.3	0.0
	1	232	13.8	16.4	1.2
	1	233	13.6	26.3	2.8
	1	234	13.2	26.1	0.0
	1	235	16.8	29.5	0.0
	1	236	20.3	31.2	0.0
	1	237	11.9	28.1	0.0
	1	238	11.1	32.9	0.0
	1	239	11.0	28.7	0.0
	1	240	10.0	27.4	0.0
	1	241	8.8	24.9	0.0
	1	242	5.1	23.7	0.0
	1	243	10.8	33.4	0.0
	1	244	12.9	28.0	0.0
	1	245	7.9	24.9	0.0
	1	246	7.9	18.2	1.3
	1	247	14.3	27.5	2.0
	1	248	10.5	24.7	0.0
	1	249	2.9	18.6	0.0
	1	250	7.2	22.0	0.0
	1	251	8.1	22.8	0.0
	1	252	11.0	22.9	0.6
	1	253	0.7	17.3	0.0
	1	254	4.2	15.8	0.0
	1	255	6.7	14.3	0.9
	1	256	6.0	14.0	0.1
	1	257	6.0	18.0	0.0
	1	258	1.8	22.8	0.0
	1	259	7.2	14.9	5.4
	1	260	9.4	16.6	8.1
	1	261	3.0	18.1	0.0
	1	262	0.6	22.3	0.0
	1	263	2.6	12.5	0.0
	1	264	2.4	18.4	0.0
	1	265	1.9	17.9	0.0
	1	266	8.4	16.8	0.0
	1	267	5.3	26.1	0.0
	1	268	1.7	23.2	0.0
	1	269	7.8	15.9	0.6
	1	270	14.4	19.2	1.8
	1	271	5.5	18.9	0.0
	1	272	4.3	19.7	0.0
	1	273	4.3	18.3	0.0
	1	274	7.8	14.1	2.0
	1	275	3.1	11.0	0.8
	1	276	1.6	11.8	0.0
	1	277	-2.2	11.4	0.0
	1	278	-0.2	6.5	0.0
	1	279	2.7	22.7	0.0
	1	280	5.1	26.7	0.0
	1	281	-1.7	8.2	0.0
	1	282	-3.6	12.4	0.0
	1	283	-3.9	12.9	0.0
	1	284	-3.5	14.4	0.0
	1	285	2.2	17.0	0.0
	1	286	-0.1	17.1	0.0
	1	287	1.1	17.3	0.0
	1	288	-3.4	23.1	0.0
	1	289	-1.6	14.9	0.0
	1	290	1.7	6.6	6.2
	1	291	1.6	13.1	0.6
	1	292	0.7	13.1	0.0
	1	293	-0.2	15.3	0.0
	1	294	-1.4	17.8	0.0
	1	295	-2.0	9.5	0.6
	1	296	-1.4	3.9	0.4
	1	297	-1.9	8.2	0.0
	1	298	-3.0	-0.8	0.8
	1	299	-2.5	4.6	3.9
	1	300	-4.9	9.6	0.0
	1	301	-3.3	7.1	0.8
	1	302	-1.3	13.3	0.0
	1	303	-3.6	3.0	0.0
	1	304	3.1	3.8	0.0
	1	305	-5.1	5.8	0.0
	1	306	-8.7	4.8	2.1
	1	307	-3.1	9.4	0.0
	1	308	-7.7	10.3	2.3
	1	309	-8.2	1.5	0.0
	1	310	-8.3	-7.0	0.0
	1	311	-2.0	6.9	0.0
	1	312	-2.7	7.7	0.0
	1	313	-4.6	0.8	0.9
	1	314	-7.1	2.2	8.4
	1	315	-4.4	5.2	0.0
	1	316	-7.8	6.3	0.0
	1	317	-2.6	4.4	0.0
	1	318	-0.9	11.9	0.0
	1	319	-1.2	6.8	0.0
	1	320	-2.2	8.7	0.0
	1	321	-7.0	1.9	0.0
	1	322	-13.3	-1.0	1.2
	1	323	-5.8	-0.4	4.5
	1	324	-3.7	-0.4	0.0
	1	325	-4.7	4.0	0.0
	1	326	-7.4	-0.4	0.0
	1	327	-1.8	3.1	2.9
	1	328	-5.4	7.0	0.0
	1	329	-1.2	3.3	5.9
	1	330	-7.2	6.5	0.0
	1	331	-9.6	4.1	0.0
	1	332	-15.0	7.4	0.0
	1	333	-14.6	-8.1	0.0
	1	334	-18.4	-8.6	0.0
	1	335	-12.0	0.0	0.0
	1	336	-9.1	-7.0	0.0
	1	337	-16.2	-3.2	4.8
	1	338	-13.3	-0.1	0.0
	1	339	-16.2	-10.2	0.0
	1	340	-11.1	-10.3	0.0
	1	341	-15.3	-3.8	0.0
	1	342	-22.7	-5.2	2.5
	1	343	-10.7	-3.9	0.0
	1	344	-8.9	-8.0	0.0
	1	345	-14.9	-5.8	0.0
	1	346	-22.5	-7.0	0.0
	1	347	-22.6	-6.6	0.0
	1	348	-30.6	-7.8	0.2
	1	349	-21.6	-8.0	0.0
	1	350	-14.6	-3.7	0.0
	1	351	-25.4	-12.1	0.0
	1	352	-25.8	-4.9	0.0
	1	353	-10.0	-0.9	0.0
	1	354	-5.3	-2.3	0.0
	1	355	-12.6	-4.2	0.0
	1	356	-6.9	-5.5	0.0
	1	357	-10.8	0.3	0.0
	1	358	-19.5	2.3	0.1
	1	359	-16.3	-4.8	0.0
	1	360	-12.6	-10.9	0.0
	1	361	-23.9	-12.8	0.0
	1	362	-19.7	-12.3	0.0
	1	363	-12.6	-0.2	0.0
	1	364	-9.0	-1.7	0.0
	1	365	-11.9	-3.9	0.0
	2	1	-27.1	-17.2	0.0
	2	2	-23.8	-13.8	2.6
	2	3	-20.7	-10.3	0.0
	2	4	-23.7	-11.3	0.0
	2	5	-28.5	-6.4	0.0
	2	6	-10.6	-2.1	0.0
	2	7	-10.8	-0.5	0.0
	2	8	-13.1	-1.6	0.0
	2	9	-15.7	-2.3	0.0
	2	10	-9.6	-2.5	0.0
	2	11	-9.5	-6.1	0.0
	2	12	-22.1	-6.7	0.0
	2	13	-27.4	-9.7	0.0
	2	14	-18.4	-10.7	0.0
	2	15	-16.2	-9.3	0.0
	2	16	-29.7	-14.1	0.0
	2	17	-25.4	-9.8	2.0
	2	18	-10.5	-2.9	0.0
	2	19	-13.5	-3.7	0.0
	2	20	-20.5	-11.2	0.0
	2	21	-26.5	-18.7	0.0
	2	22	-23.1	-10.1	0.0
	2	23	-20.4	-16.7	5.1
	2	24	-11.4	-2.0	0.0
	2	25	-20.0	-7.4	2.3
	2	26	-10.3	-3.6	0.1
	2	27	-16.3	-7.2	4.4
	2	28	-28.3	-14.8	0.4
	2	29	-24.8	-13.8	0.0
	2	30	-25.4	-15.4	0.0
	2	31	-34.8	-18.8	0.8
	2	32	-3.5	4.2	0.0
	2	33	-3.8	2.3	0.0
	2	34	-14.1	-4.1	0.0
	2	35	-11.9	-5.5	0.0
	2	36	-15.8	-2.9	0.0
	2	37	-10.6	-7.4	0.0
	2	38	-23.1	-6.8	0.0
	2	39	-17.3	-3.4	0.0
	2	40	-20.7	-10.3	4.0
	2	41	-23.3	-8.6	0.0
	2	42	-19.4	-6.6	0.0
	2	43	-11.1	-7.2	0.0
	2	44	-22.2	-6.4	0.0
	2	45	-28.0	-2.8	0.0
	2	46	-18.4	-4.5	0.0
	2	47	-21.2	-10.3	0.0
	2	48	-27.4	-14.0	0.0
	2	49	-21.5	-10.6	0.2
	2	50	-6.2	2.9	0.0
	2	51	-9.1	1.0	0.0
	2	52	-14.3	-2.2	0.0
	2	53	-16.1	-1.8	0.0
	2	54	-11.0	0.1	0.0
	2	55	-15.7	6.5	0.0
	2	56	-22.1	-7.0	0.0
	2	57	-30.5	-12.1	0.0
	2	58	-25.8	-10.4	0.0
	2	59	-22.8	-6.7	0.0
	2	60	-15.0	-4.1	0.0
	2	61	-21.7	-3.2	0.0
	2	62	-14.0	-5.9	0.3
	2	63	-19.0	-5.6	3.3
	2	64	-5.5	2.8	3.6
	2	65	-7.6	1.4	0.0
	2	66	-10.2	-1.9	1.6
	2	67	-13.0	-0.6	0.0
	2	68	-22.7	-6.3	0.0
	2	69	-22.3	-13.4	0.0
	2	70	-9.4	1.7	0.0
	2	71	-9.3	3.5	0.0
	2	72	-14.5	-4.1	0.0
	2	73	-13.9	0.2	0.0
	2	74	-13.9	-5.4	0.0
	2	75	-9.4	-8.3	0.0
	2	76	-15.6	-1.1	0.0
	2	77	-11.4	2.6	0.0
	2	78	-13.6	-3.6	0.0
	2	79	-18.7	-0.2	0.0
	2	80	-5.3	3.1	0.0
	2	81	-2.9	2.4	0.0
	2	82	-19.8	-5.1	0.0
	2	83	-10.7	-2.6	0.0
	2	84	-1.9	6.1	0.0
	2	85	-4.6	4.5	0.0
	2	86	-0.6	8.8	0.0
	2	87	-0.7	4.7	0.0
	2	88	-5.6	4.4	0.0
	2	89	-3.1	6.9	0.0
	2	90	-2.6	8.3	0.0
	2	91	1.8	18.0	0.0
	2	92	-4.5	4.9	0.0
	2	93	-1.5	0.5	0.0
	2	94	-1.6	14.2	0.0
	2	95	2.1	11.7	17.6
	2	96	0.4	15.1	0.0
	2	97	-0.7	15.0	0.0
	2	98	-3.1	12.3	0.0
	2	99	-1.3	17.1	0.0
	2	100	0.6	13.3	0.0
	2	101	-2.7	19.0	0.0
	2	102	0.1	10.3	0.0
	2	103	2.4	10.4	13.7
	2	104	-2.8	13.8	0.0
	2	105	-3.2	14.0	0.0
	2	106	-6.8	6.7	7.1
	2	107	-1.2	4.6	4.8
	2	108	-0.9	7.8	0.0
	2	109	-1.1	4.8	0.0
	2	110	-0.8	11.7	0.0
	2	111	0.9	11.2	0.0
	2	112	1.1	16.1	0.0
	2	113	3.7	13.3	0.0
	2	114	-1.3	13.9	0.0
	2	115	0.9	11.3	0.0
	2	116	-2.2	3.8	0.0
	2	117	1.4	11.9	0.0
	2	118	-4.8	8.7	0.0
	2	119	-4.1	11.9	2.4
	2	120	-1.3	0.8	0.0
	2	121	3.1	12.6	0.0
	2	122	2.8	22.6	0.0
	2	123	9.0	17.2	0.0
	2	124	7.8	29.7	14.9
	2	125	8.9	22.2	0.0
	2	126	2.4	20.5	0.0
	2	127	-2.6	23.1	0.0
	2	128	5.2	22.2	0.0
	2	129	3.4	20.6	0.0
	2	130	7.2	24.6	0.0
	2	131	10.4	25.8	6.2
	2	132	-4.1	9.5	5.6
	2	133	-0.4	14.6	0.0
	2	134	5.6	19.6	0.0
	2	135	7.3	18.6	0.0
	2	136	8.2	27.2	1.6
	2	137	2.7	23.2	0.0
	2	138	2.6	15.5	1.3
	2	139	0.4	20.2	0.0
	2	140	8.0	14.2	1.2
	2	141	8.6	19.0	5.1
	2	142	7.9	27.2	0.0
	2	143	8.8	25.6	0.0
	2	144	6.9	25.5	0.0
	2	145	2.2	21.0	0.0
	2	146	9.3	25.6	0.0
	2	147	8.0	30.7	0.0
	2	148	3.7	17.4	0.0
	2	149	1.7	21.2	0.0
	2	150	8.6	20.6	0.0
	2	151	17.8	18.4	0.0
	2	152	6.1	22.2	0.0
	2	153	10.9	17.9	0.0
	2	154	8.5	15.3	0.5
	2	155	7.2	22.0	0.0
	2	156	8.3	26.8	0.0
	2	157	9.3	23.2	1.9
	2	158	12.7	21.9	5.6
	2	159	9.4	23.2	0.0
	2	160	8.8	15.5	18.8
	2	161	3.8	22.8	0.0
	2	162	8.7	27.6	0.0
	2	163	13.2	22.8	5.7
	2	164	6.9	17.2	0.0
	2	165	4.7	18.5	1.0
	2	166	15.4	29.3	0.0
	2	167	9.8	27.6	0.0
	2	168	12.6	26.5	13.4
	2	169	9.9	22.9	3.1
	2	170	9.6	22.7	14.5
	2	171	12.4	19.8	15.6
	2	172	9.6	18.8	0.0
	2	173	11.2	19.8	0.0
	2	174	9.2	17.4	3.4
	2	175	7.7	22.6	0.0
	2	176	12.1	25.2	0.0
	2	177	14.7	21.6	2.0
	2	178	10.9	24.1	9.5
	2	179	11.8	20.8	1.4
	2	180	10.3	22.4	0.4
	2	181	14.6	17.8	3.5
	2	182	9.8	22.7	0.0
	2	183	11.4	22.5	0.5
	2	184	13.3	27.8	0.0
	2	185	12.1	30.5	0.0
	2	186	11.3	29.0	0.0
	2	187	18.1	27.7	4.7
	2	188	11.4	27.0	7.4
	2	189	11.2	25.4	0.6
	2	190	14.8	28.6	0.5
	2	191	13.7	27.9	0.0
	2	192	15.5	27.1	0.0
	2	193	16.2	28.7	0.0
	2	194	14.2	27.9	0.0
	2	195	10.9	30.4	3.2
	2	196	11.7	26.2	0.0
	2	197	8.9	18.4	0.0
	2	198	9.6	25.4	0.0
	2	199	14.3	27.2	9.7
	2	200	15.4	36.2	0.0
	2	201	13.1	30.6	0.0
	2	202	13.4	27.2	1.3
	2	203	14.0	30.7	0.0
	2	204	13.0	27.2	0.0
	2	205	8.7	22.2	7.1
	2	206	16.0	29.3	0.0
	2	207	19.1	27.7	14.2
	2	208	14.5	29.9	0.0
	2	209	11.6	29.6	0.0
	2	210	12.4	28.9	0.0
	2	211	8.2	26.9	0.9
	2	212	10.3	23.3	0.0
	2	213	14.1	26.3	5.7
	2	214	14.5	26.5	13.3
	2	215	18.0	31.5	4.0
	2	216	15.4	36.0	0.0
	2	217	11.7	31.6	0.0
	2	218	11.7	23.9	2.3
	2	219	14.4	27.8	11.8
	2	220	12.8	24.8	0.0
	2	221	16.8	25.0	0.0
	2	222	10.2	27.0	0.0
	2	223	10.5	31.4	0.0
	2	224	12.0	26.1	0.0
	2	225	14.4	28.9	0.8
	2	226	12.4	28.0	0.0
	2	227	10.6	27.3	5.3
	2	228	12.5	30.5	0.0
	2	229	14.8	34.5	0.0
	2	230	13.7	28.3	0.0
	2	231	11.2	22.7	7.8
	2	232	8.4	24.1	0.0
	2	233	12.0	22.7	0.0
	2	234	14.9	27.0	0.0
	2	235	19.2	26.6	0.0
	2	236	11.3	22.2	2.5
	2	237	11.4	28.3	0.0
	2	238	14.4	28.5	0.0
	2	239	10.8	27.3	0.0
	2	240	9.4	18.6	0.0
	2	241	6.9	19.4	3.4
	2	242	11.3	25.7	0.0
	2	243	8.4	21.5	0.0
	2	244	10.1	27.4	0.0
	2	245	13.6	33.7	0.0
	2	246	3.7	21.2	0.0
	2	247	6.6	19.6	0.0
	2	248	13.4	30.6	0.0
	2	249	10.3	32.4	0.0
	2	250	7.6	22.1	0.0
	2	251	2.3	26.1	0.0
	2	252	8.3	23.9	0.0
	2	253	4.6	24.5	0.0
	2	254	6.5	21.4	2.5
	2	255	8.0	18.6	0.0
	2	256	3.4	20.1	0.0
	2	257	7.6	21.1	0.0
	2	258	10.1	18.8	11.6
	2	259	13.3	17.9	0.0
	2	260	6.5	22.8	0.0
	2	261	6.8	20.6	0.0
	2	262	11.0	23.0	0.0
	2	263	5.3	22.8	0.0
	2	264	4.0	18.1	0.0
	2	265	-1.2	19.6	0.0
	2	266	1.6	16.3	0.0
	2	267	1.3	20.0	0.0
	2	268	8.6	27.2	0.0
	2	269	3.1	31.8	0.0
	2	270	6.0	24.4	0.2
	2	271	2.7	22.8	0.2
	2	272	3.3	18.9	0.0
	2	273	8.2	22.2	0.0
	2	274	6.6	20.4	0.0
	2	275	13.1	19.7	2.7
	2	276	2.2	20.7	0.0
	2	277	3.0	27.3	0.0
	2	278	0.9	17.1	0.0
	2	279	2.2	19.8	0.0
	2	280	4.5	19.6	0.0
	2	281	3.8	23.6	0.0
	2	282	-2.0	14.2	0.0
	2	283	2.4	12.1	0.0
	2	284	4.2	15.1	0.0
	2	285	0.8	8.3	5.1
	2	286	2.7	9.7	1.2
	2	287	2.3	13.2	0.0
	2	288	-5.3	8.5	0.0
	2	289	-4.7	8.7	0.0
	2	290	-1.8	5.5	0.8
	2	291	0.8	4.7	0.3
	2	292	-1.3	10.4	0.0
	2	293	1.0	2.5	1.0
	2	294	1.3	4.4	0.4
	2	295	2.7	8.7	24.9
	2	296	-8.7	-3.2	1.7
	2	297	-5.9	7.8	0.0
	2	298	-1.4	12.7	0.0
	2	299	-2.7	12.0	0.0
	2	300	-4.8	6.8	0.0
	2	301	-7.1	4.2	0.0
	2	302	-12.5	7.3	0.0
	2	303	-3.2	4.9	0.0
	2	304	-1.4	7.2	0.0
	2	305	-2.7	0.9	0.0
	2	306	-2.4	13.1	0.0
	2	307	-5.0	11.5	0.0
	2	308	-8.8	-2.2	1.9
	2	309	-7.9	-5.0	0.0
	2	310	-1.0	3.7	1.4
	2	311	-3.3	7.7	0.0
	2	312	-9.5	1.9	0.0
	2	313	-7.2	6.8	0.0
	2	314	-5.9	0.2	0.0
	2	315	-5.3	5.8	0.0
	2	316	-12.9	-9.2	0.0
	2	317	-7.6	-3.6	0.0
	2	318	-3.7	12.6	0.0
	2	319	-6.6	4.4	0.0
	2	320	-4.2	5.0	0.0
	2	321	1.1	11.6	0.0
	2	322	-14.3	-14.1	0.0
	2	323	-20.4	-5.2	0.0
	2	324	-6.2	4.8	0.0
	2	325	-3.6	13.9	0.0
	2	326	-10.9	-0.7	0.0
	2	327	-14.5	0.6	0.0
	2	328	-1.7	11.4	0.0
	2	329	-5.5	3.7	0.0
	2	330	-4.9	8.1	0.0
	2	331	-9.5	10.7	0.0
	2	332	-10.5	-0.6	0.0
	2	333	-13.4	5.5	0.0
	2	334	-21.8	-6.3	0.0
	2	335	-16.4	-1.1	0.0
	2	336	-8.4	0.0	0.0
	2	337	-13.1	-6.0	0.0
	2	338	-21.1	-12.7	0.0
	2	339	-29.6	-21.8	2.2
	2	340	-11.6	-2.5	0.0
	2	341	-14.0	-9.6	3.3
	2	342	-10.4	-0.8	0.0
	2	343	-13.1	2.3	0.0
	2	344	-23.7	-10.0	0.0
	2	345	-17.6	-3.4	0.0
	2	346	-6.9	1.1	13.3
	2	347	-9.0	-0.7	0.0
	2	348	-12.4	0.3	4.2
	2	349	-17.7	-3.2	0.0
	2	350	-7.5	-0.9	0.0
	2	351	-8.0	-4.2	0.0
	2	352	-6.6	2.6	0.0
	2	353	-10.7	-2.0	0.0
	2	354	-27.3	-17.9	0.0
	2	355	-23.6	-21.9	0.0
	2	356	-13.6	-2.6	0.0
	2	357	-21.8	1.9	0.0
	2	358	-31.4	-17.6	0.0
	2	359	-21.1	-8.0	0.0
	2	360	-15.5	-3.2	0.0
	2	361	-20.9	-3.4	0.0
	2	362	-8.7	-0.1	0.0
	2	363	-5.0	1.1	0.0
	2	364	-11.2	-4.0	0.0
	2	365	-16.5	-6.8	0.0
	3	1	-7.8	0.2	0.0
	3	2	-9.2	6.7	0.0
	3	3	-21.4	-13.0	0.0
	3	4	-16.5	-14.9	0.0
	3	5	-23.8	-11.6	0.0
	3	6	-16.6	-9.1	0.0
	3	7	-11.2	-0.0	31.2
	3	8	-12.6	2.8	0.0
	3	9	-25.9	-17.5	0.0
	3	10	-22.8	-15.9	0.0
	3	11	-17.8	-9.6	0.0
	3	12	-25.4	-18.1	0.0
	3	13	-24.9	-17.6	0.0
	3	14	-18.3	-17.2	0.2
	3	15	-29.5	-14.4	0.0
	3	16	-33.6	-16.6	0.2
	3	17	-22.3	-12.4	0.0
	3	18	-16.5	-6.4	0.0
	3	19	-18.8	-7.3	0.2
	3	20	-10.5	-2.7	2.6
	3	21	-25.8	-16.3	0.8
	3	22	-22.7	-21.5	0.0
	3	23	-25.6	-10.6	0.0
	3	24	-23.3	-6.1	0.0
	3	25	-11.8	-4.6	0.0
	3	26	-8.0	-0.2	0.0
	3	27	-21.3	-10.2	0.0
	3	28	-22.3	-17.9	0.0
	3	29	-17.3	-6.6	0.9
	3	30	-10.5	-9.2	4.5
	3	31	-21.8	-9.6	0.0
	3	32	-24.9	-6.9	10.4
	3	33	-17.1	-6.2	0.0
	3	34	-14.2	-7.3	0.0
	3	35	-30.0	-15.0	0.0
	3	36	-31.3	-18.5	0.8
	3	37	-23.9	-13.4	0.0
	3	38	-27.1	-7.3	0.0
	3	39	-6.2	2.3	0.0
	3	40	-14.3	0.7	0.0
	3	41	-24.5	-11.1	0.0
	3	42	-19.6	-18.1	0.0
	3	43	-21.6	-11.5	0.0
	3	44	-18.6	-11.1	0.0
	3	45	-30.9	-13.4	0.0
	3	46	-23.6	-20.9	3.7
	3	47	-28.7	-14.5	0.0
	3	48	-25.5	-23.9	0.0
	3	49	-11.2	-2.2	0.0
	3	50	-5.2	-4.8	0.0
	3	51	-24.1	-14.7	0.0
	3	52	-28.5	-8.3	0.0
	3	53	-9.7	-3.4	15.8
	3	54	-18.4	-6.4	0.0
	3	55	-20.0	-9.3	2.8
	3	56	-13.5	-3.1	0.0
	3	57	-28.0	-14.0	0.0
	3	58	-25.4	-18.0	0.0
	3	59	-22.5	-8.3	0.0
	3	60	-14.4	-2.6	0.0
	3	61	-10.4	-0.1	0.0
	3	62	-3.4	4.5	0.0
	3	63	-17.7	-0.6	0.0
	3	64	-10.7	2.3	0.0
	3	65	-11.5	0.9	0.0
	3	66	-17.1	2.7	0.0
	3	67	-15.1	-0.2	0.0
	3	68	-8.2	-1.8	0.0
	3	69	-15.0	-5.9	0.0
	3	70	-26.1	-4.7	0.0
	3	71	-1.9	7.1	2.5
	3	72	0.5	1.9	2.1
	3	73	-12.7	-5.8	4.8
	3	74	-12.9	-7.2	0.0
	3	75	-12.4	-4.6	0.0
	3	76	-12.6	-6.6	0.0
	3	77	-4.1	2.7	0.0
	3	78	-8.3	2.4	0.0
	3	79	-9.8	-3.0	0.0
	3	80	-2.6	-1.7	1.8
	3	81	-6.1	-0.6	0.6
	3	82	-7.7	-1.1	1.2
	3	83	-13.5	-7.7	3.7
	3	84	-17.4	0.2	3.1
	3	85	-9.8	-5.6	8.6
	3	86	-5.9	-5.2	0.0
	3	87	-1.5	5.3	0.0
	3	88	-0.4	15.8	0.0
	3	89	0.9	14.0	0.0
	3	90	-2.6	8.0	0.0
	3	91	-8.9	5.0	0.0
	3	92	-5.7	10.2	0.0
	3	93	-2.6	6.6	0.0
	3	94	3.7	6.4	0.0
	3	95	-3.8	11.8	0.0
	3	96	-8.0	9.6	0.0
	3	97	-1.9	9.6	0.0
	3	98	1.0	5.1	0.0
	3	99	-1.7	10.0	0.0
	3	100	0.3	10.6	0.0
	3	101	-1.5	13.8	0.0
	3	102	0.1	8.9	0.0
	3	103	-0.6	15.0	0.0
	3	104	0.1	24.9	3.0
	3	105	-0.9	14.6	0.0
	3	106	2.3	18.7	0.0
	3	107	-1.9	4.5	0.0
	3	108	-2.0	8.7	0.0
	3	109	-3.7	13.1	0.0
	3	110	-5.8	7.1	11.8
	3	111	-2.6	6.0	1.5
	3	112	-2.3	5.1	0.0
	3	113	0.6	18.1	0.0
	3	114	4.1	23.1	0.0
	3	115	1.3	13.8	0.0
	3	116	-1.4	12.0	0.0
	3	117	-0.3	10.2	0.0
	3	118	0.0	0.3	0.0
	3	119	3.3	17.8	0.0
	3	120	1.4	17.1	0.0
	3	121	-1.9	12.0	0.0
	3	122	4.3	15.1	10.5
	3	123	7.4	22.1	0.0
	3	124	6.7	27.7	0.0
	3	125	6.9	19.3	0.0
	3	126	11.3	20.4	0.4
	3	127	7.6	22.6	77.5
	3	128	6.4	21.5	0.0
	3	129	5.2	27.1	0.0
	3	130	4.4	20.9	0.0
	3	131	7.6	20.6	0.0
	3	132	8.3	21.3	0.0
	3	133	-1.6	16.7	0.0
	3	134	1.7	21.9	0.0
	3	135	7.4	21.0	2.9
	3	136	6.2	21.5	41.3
	3	137	9.5	21.0	1.6
	3	138	2.9	18.0	0.0
	3	139	-0.2	14.4	0.0
	3	140	1.3	17.9	0.0
	3	141	11.8	27.4	0.7
	3	142	5.2	23.1	0.0
	3	143	9.6	23.3	0.0
	3	144	6.7	24.0	0.0
	3	145	-1.1	12.9	0.0
	3	146	-1.6	14.5	0.0
	3	147	5.8	19.7	0.0
	3	148	6.6	18.9	0.0
	3	149	8.0	19.7	0.0
	3	150	2.9	7.7	0.0
	3	151	6.9	21.3	0.0
	3	152	5.7	23.4	5.5
	3	153	10.7	19.9	5.1
	3	154	10.6	18.9	3.6
	3	155	11.1	24.2	13.5
	3	156	13.9	19.9	8.3
	3	157	10.2	22.4	0.0
	3	158	8.1	27.2	0.0
	3	159	8.3	22.9	6.3
	3	160	2.4	24.4	0.0
	3	161	11.4	18.4	21.3
	3	162	12.2	13.2	30.2
	3	163	10.5	29.3	0.0
	3	164	8.3	24.2	0.0
	3	165	16.0	29.1	0.0
	3	166	19.2	33.8	0.0
	3	167	12.8	26.6	0.0
	3	168	9.7	22.9	0.0
	3	169	13.4	21.5	1.6
	3	170	19.0	28.0	0.0
	3	171	11.4	25.8	0.0
	3	172	17.5	26.0	1.2
	3	173	8.8	27.4	0.0
	3	174	10.0	26.2	0.0
	3	175	10.0	22.6	0.0
	3	176	14.0	18.7	39.0
	3	177	14.8	23.9	3.1
	3	178	11.4	20.1	4.6
	3	179	11.4	24.9	0.0
	3	180	15.2	29.5	0.0
	3	181	6.7	21.1	11.2
	3	182	11.5	19.0	9.3
	3	183	10.1	27.2	0.0
	3	184	7.6	24.7	0.0
	3	185	12.0	17.5	3.7
	3	186	8.9	24.9	13.5
	3	187	14.5	23.3	18.4
	3	188	13.8	27.2	2.8
	3	189	12.5	27.1	9.7
	3	190	7.9	25.4	0.3
	3	191	14.4	26.6	0.3
	3	192	15.4	22.5	0.0
	3	193	18.9	28.2	0.0
	3	194	16.1	27.2	0.0
	3	195	13.6	27.2	5.4
	3	196	18.4	30.2	31.0
	3	197	13.6	23.8	4.2
	3	198	13.3	23.1	0.0
	3	199	11.4	26.4	20.7
	3	200	14.2	23.7	0.0
	3	201	14.8	26.9	14.4
	3	202	20.2	28.2	0.0
	3	203	15.8	25.3	3.7
	3	204	13.6	22.3	27.8
	3	205	16.3	27.5	0.0
	3	206	16.0	24.0	4.2
	3	207	10.7	26.1	0.0
	3	208	7.9	23.9	0.0
	3	209	17.1	32.5	3.3
	3	210	12.5	34.3	0.0
	3	211	11.9	27.0	1.1
	3	212	5.2	25.3	0.0
	3	213	11.6	23.5	9.8
	3	214	10.9	21.9	1.6
	3	215	14.6	27.5	0.5
	3	216	21.3	32.6	0.0
	3	217	19.1	31.4	0.0
	3	218	14.8	33.9	32.2
	3	219	7.9	25.8	0.0
	3	220	6.8	26.2	0.0
	3	221	9.8	28.4	0.0
	3	222	5.0	23.8	0.0
	3	223	11.2	28.3	0.0
	3	224	11.1	29.8	0.0
	3	225	5.7	21.2	0.0
	3	226	11.7	22.8	0.0
	3	227	8.6	27.1	0.0
	3	228	13.2	30.7	0.0
	3	229	11.0	31.3	0.0
	3	230	15.0	25.6	1.3
	3	231	11.1	28.2	0.0
	3	232	14.8	26.2	0.0
	3	233	6.3	24.7	0.0
	3	234	8.4	29.4	0.0
	3	235	10.1	25.6	3.1
	3	236	9.1	29.3	0.0
	3	237	9.6	25.6	0.0
	3	238	10.4	27.4	0.0
	3	239	9.8	30.3	0.0
	3	240	12.8	29.3	0.0
	3	241	7.6	24.4	0.0
	3	242	9.5	16.1	11.1
	3	243	13.6	25.0	0.0
	3	244	10.3	27.1	0.0
	3	245	3.4	9.8	0.0
	3	246	7.9	9.9	0.0
	3	247	5.5	25.0	0.0
	3	248	10.9	25.7	0.0
	3	249	1.6	13.8	0.0
	3	250	4.6	17.7	0.0
	3	251	2.5	20.7	0.0
	3	252	3.9	24.0	0.0
	3	253	3.1	13.5	0.0
	3	254	7.9	11.2	0.0
	3	255	8.2	20.8	0.0
	3	256	4.4	21.2	0.0
	3	257	10.3	18.6	4.8
	3	258	6.8	26.1	0.0
	3	259	6.1	19.7	0.0
	3	260	5.1	24.2	0.0
	3	261	5.5	24.3	0.0
	3	262	12.3	30.6	0.0
	3	263	6.3	19.5	1.9
	3	264	1.7	21.6	0.0
	3	265	9.6	21.4	0.0
	3	266	13.7	21.5	0.0
	3	267	5.4	25.6	0.0
	3	268	1.0	24.3	0.0
	3	269	6.6	18.7	6.0
	3	270	4.7	26.4	7.4
	3	271	9.3	19.5	37.1
	3	272	3.8	13.9	36.7
	3	273	6.2	16.3	0.5
	3	274	5.0	19.9	2.0
	3	275	5.6	14.4	2.7
	3	276	7.9	19.6	0.0
	3	277	2.2	14.6	0.2
	3	278	-4.7	15.5	0.0
	3	279	5.2	19.9	3.5
	3	280	4.5	20.4	0.0
	3	281	-5.2	8.3	1.2
	3	282	-1.5	10.7	1.8
	3	283	-7.3	8.4	0.0
	3	284	-6.4	5.1	0.0
	3	285	0.8	13.7	17.2
	3	286	1.9	18.4	13.7
	3	287	-3.1	6.2	0.0
	3	288	-1.7	5.6	3.5
	3	289	9.0	18.6	0.0
	3	290	2.4	14.1	0.0
	3	291	-1.1	18.6	0.0
	3	292	8.0	8.6	0.3
	3	293	-2.1	17.2	0.0
	3	294	-6.2	20.6	0.0
	3	295	1.4	14.1	0.0
	3	296	-2.2	9.3	0.0
	3	297	0.6	9.0	2.3
	3	298	0.8	19.5	1.5
	3	299	0.8	11.2	0.0
	3	300	-3.1	6.2	32.8
	3	301	-0.7	7.6	0.5
	3	302	1.3	4.2	31.9
	3	303	-3.3	13.1	0.0
	3	304	-6.7	23.9	0.0
	3	305	-2.0	5.7	4.1
	3	306	-0.6	6.1	0.0
	3	307	3.9	6.2	1.5
	3	308	-0.9	12.5	0.0
	3	309	-8.1	2.1	11.4
	3	310	-8.4	4.1	0.0
	3	311	-10.2	1.5	0.0
	3	312	-5.7	2.4	0.2
	3	313	-4.5	7.5	0.0
	3	314	-3.7	6.8	0.0
	3	315	-5.9	7.0	0.0
	3	316	-8.2	4.3	0.0
	3	317	-3.4	4.2	0.0
	3	318	-1.2	2.0	0.0
	3	319	-1.8	1.6	0.2
	3	320	-1.6	2.5	0.0
	3	321	-10.9	-0.5	0.0
	3	322	-11.3	-10.6	0.0
	3	323	-8.8	0.8	0.0
	3	324	-8.4	4.5	0.0
	3	325	-5.9	2.8	0.0
	3	326	-5.5	-1.0	0.0
	3	327	-17.5	-6.7	1.2
	3	328	-11.0	-10.3	0.0
	3	329	-5.8	1.2	1.2
	3	330	-0.8	2.9	0.0
	3	331	-7.7	-2.7	2.5
	3	332	-5.6	0.2	0.0
	3	333	-12.2	1.8	0.0
	3	334	-11.2	1.9	0.0
	3	335	-8.1	3.2	0.0
	3	336	-6.5	5.8	0.0
	3	337	-15.1	-1.3	0.0
	3	338	-24.0	-9.2	0.0
	3	339	-17.4	-11.2	0.0
	3	340	-14.2	-13.2	0.0
	3	341	-20.4	-10.2	0.0
	3	342	-22.8	-2.9	0.0
	3	343	-19.7	-10.9	0.3
	3	344	-18.4	-3.8	0.0
	3	345	-21.9	-13.2	0.8
	3	346	-25.0	-6.4	0.0
	3	347	-10.9	0.2	0.4
	3	348	-8.4	3.3	0.0
	3	349	-22.9	-13.2	1.6
	3	350	-17.8	-12.9	0.0
	3	351	-22.9	-13.9	0.0
	3	352	-28.0	-9.8	0.0
	3	353	-26.2	-12.9	0.0
	3	354	-29.6	-19.1	0.8
	3	355	-13.8	-6.4	0.5
	3	356	-19.1	-11.3	0.9
	3	357	-19.7	-5.3	0.0
	3	358	-14.6	-7.5	0.0
	3	359	-19.4	-7.5	0.0
	3	360	-25.2	-2.8	0.0
	3	361	-26.6	-16.8	0.0
	3	362	-30.2	-9.1	0.0
	3	363	-12.8	-2.9	0.0
	3	364	-17.2	-5.1	0.0
	3	365	-20.6	-9.0	0.0
	4	1	-18.7	-4.8	1.4
	4	2	-18.8	-5.6	0.0
	4	3	-13.7	-13.3	0.5
	4	4	-11.1	-0.1	0.0
	4	5	-17.0	0.5	0.0
	4	6	-19.3	-11.1	0.0
	4	7	-21.2	-7.1	3.3
	4	8	-21.5	-8.6	0.0
	4	9	-13.4	-12.0	0.0
	4	10	-16.4	-6.8	0.0
	4	11	-20.3	-4.0	0.2
	4	12	-15.9	-3.4	0.0
	4	13	-21.0	-4.7	1.4
	4	14	-16.5	-5.4	4.5
	4	15	-10.1	-0.9	0.0
	4	16	-15.2	-4.0	0.0
	4	17	-6.5	-3.6	0.0
	4	18	-14.2	-6.5	0.2
	4	19	-12.4	1.4	0.0
	4	20	-21.1	-8.9	0.0
	4	21	-18.1	-9.2	0.0
	4	22	-16.6	-5.3	0.0
	4	23	-12.2	-2.7	0.0
	4	24	-23.1	-8.8	0.0
	4	25	-17.8	-9.8	0.0
	4	26	-26.5	-10.5	0.0
	4	27	-20.1	-13.8	0.0
	4	28	-14.5	-1.5	0.0
	4	29	-16.1	-4.2	0.0
	4	30	-19.3	-8.3	0.0
	4	31	-16.5	-12.0	0.0
	4	32	-23.1	-13.5	0.4
	4	33	-28.4	-6.3	0.0
	4	34	-12.0	-1.3	10.4
	4	35	-13.7	3.7	0.4
	4	36	-25.8	-15.9	0.0
	4	37	-32.5	-15.1	0.0
	4	38	-15.0	-5.1	9.5
	4	39	-10.3	-4.1	0.0
	4	40	-26.6	-11.5	0.0
	4	41	-20.6	-19.5	0.0
	4	42	-15.7	-4.3	0.0
	4	43	-8.5	-1.3	0.1
	4	44	-29.0	-13.4	0.0
	4	45	-31.2	-17.3	0.0
	4	46	-24.2	-10.6	0.0
	4	47	-24.0	-11.6	0.0
	4	48	-14.1	-2.5	3.9
	4	49	-10.8	-1.0	0.0
	4	50	-24.5	-8.5	0.0
	4	51	-24.4	-3.9	0.0
	4	52	-14.0	-4.2	0.0
	4	53	-9.4	-3.5	0.0
	4	54	-17.0	-6.1	0.0
	4	55	-19.6	-9.7	0.0
	4	56	-14.0	-5.6	0.0
	4	57	-16.7	-10.4	0.0
	4	58	-14.7	-2.1	0.0
	4	59	-13.8	-7.9	0.0
	4	60	-18.8	-8.4	0.4
	4	61	-26.2	-22.2	0.0
	4	62	-14.1	-3.6	0.0
	4	63	-16.5	-2.9	0.0
	4	64	-17.0	-1.5	0.0
	4	65	-15.4	-8.7	0.0
	4	66	-12.0	-1.8	0.0
	4	67	-9.9	-0.8	1.2
	4	68	-11.6	-1.1	0.0
	4	69	-7.4	0.2	0.0
	4	70	-8.3	1.7	0.0
	4	71	-11.1	3.3	0.0
	4	72	-1.3	8.5	0.0
	4	73	-3.9	2.6	0.0
	4	74	-6.5	5.4	0.0
	4	75	-0.7	4.5	0.0
	4	76	-17.5	-2.4	0.0
	4	77	-9.9	-4.5	0.0
	4	78	-0.9	3.5	0.0
	4	79	-5.5	3.3	0.0
	4	80	-3.5	3.3	0.0
	4	81	-7.5	1.2	0.0
	4	82	-16.5	-1.8	0.0
	4	83	-6.8	-5.5	1.9
	4	84	-4.3	2.0	5.3
	4	85	-5.8	0.4	2.1
	4	86	0.5	7.7	1.3
	4	87	-3.8	4.2	7.0
	4	88	-4.9	3.1	0.0
	4	89	-5.3	-3.0	0.0
	4	90	-7.1	4.4	0.0
	4	91	-4.7	1.1	0.1
	4	92	-2.4	10.8	4.7
	4	93	0.9	9.1	7.6
	4	94	-2.1	8.4	0.0
	4	95	-3.4	11.6	0.0
	4	96	0.1	17.1	0.0
	4	97	1.6	14.1	0.0
	4	98	2.2	16.5	0.0
	4	99	0.5	16.1	0.0
	4	100	-6.5	3.4	0.0
	4	101	-1.5	7.6	0.0
	4	102	5.9	13.9	2.3
	4	103	0.5	16.4	0.6
	4	104	3.9	18.5	15.3
	4	105	6.9	17.5	0.0
	4	106	-3.0	13.4	0.0
	4	107	-1.0	9.3	0.0
	4	108	-4.1	9.4	0.0
	4	109	-2.3	-1.9	0.0
	4	110	-1.9	14.3	0.0
	4	111	-0.8	11.7	0.0
	4	112	-2.0	13.5	0.0
	4	113	-1.0	10.7	0.0
	4	114	-3.0	9.2	0.0
	4	115	-1.3	11.1	0.0
	4	116	7.6	14.2	3.4
	4	117	1.3	14.8	0.0
	4	118	1.7	11.3	0.0
	4	119	2.1	14.2	0.0
	4	120	0.6	16.8	0.0
	4	121	2.1	21.1	0.0
	4	122	5.7	17.7	0.0
	4	123	3.5	16.6	0.0
	4	124	-0.2	16.7	0.0
	4	125	0.0	14.0	0.0
	4	126	1.8	20.4	0.0
	4	127	5.9	28.2	0.0
	4	128	4.8	17.3	6.3
	4	129	-1.0	10.4	0.0
	4	130	3.2	17.6	0.0
	4	131	-1.3	20.5	0.0
	4	132	6.9	13.9	19.4
	4	133	5.5	13.1	1.7
	4	134	2.5	20.4	0.0
	4	135	0.1	16.6	0.0
	4	136	5.9	19.0	0.0
	4	137	2.6	24.1	0.0
	4	138	6.1	17.3	0.0
	4	139	6.2	16.7	0.0
	4	140	10.9	31.0	0.0
	4	141	8.7	25.7	0.0
	4	142	5.1	15.2	0.0
	4	143	8.9	10.5	0.0
	4	144	6.7	18.0	0.0
	4	145	3.2	11.0	0.0
	4	146	8.3	16.3	0.1
	4	147	0.7	11.6	4.3
	4	148	9.4	27.6	0.0
	4	149	13.1	27.6	0.0
	4	150	6.6	20.2	0.0
	4	151	3.2	21.2	5.7
	4	152	7.5	20.3	0.0
	4	153	3.7	18.0	0.0
	4	154	10.0	24.6	0.0
	4	155	7.2	24.1	1.2
	4	156	6.3	19.8	0.0
	4	157	8.3	24.2	0.0
	4	158	14.6	25.4	0.0
	4	159	12.0	24.1	0.0
	4	160	11.1	21.4	0.0
	4	161	6.7	20.5	0.0
	4	162	5.9	23.3	0.0
	4	163	8.6	25.5	0.0
	4	164	11.2	31.2	0.0
	4	165	8.7	26.1	20.1
	4	166	9.4	18.0	0.0
	4	167	10.3	18.7	4.9
	4	168	13.6	22.7	21.4
	4	169	18.0	26.0	0.5
	4	170	10.8	24.2	0.0
	4	171	13.4	25.0	4.8
	4	172	11.4	21.7	1.7
	4	173	6.3	25.6	0.0
	4	174	7.7	20.0	4.9
	4	175	9.9	24.5	0.0
	4	176	8.8	24.1	0.0
	4	177	7.6	23.8	0.8
	4	178	13.7	26.8	0.0
	4	179	15.4	24.9	5.3
	4	180	14.9	25.8	0.4
	4	181	17.0	25.8	24.9
	4	182	12.9	27.7	0.0
	4	183	15.8	28.0	0.0
	4	184	15.5	32.1	0.0
	4	185	15.4	33.0	0.0
	4	186	14.0	24.8	0.0
	4	187	17.2	27.1	6.9
	4	188	11.6	20.7	4.8
	4	189	9.5	25.5	46.7
	4	190	13.8	26.7	5.5
	4	191	17.8	32.5	0.0
	4	192	8.7	26.0	0.0
	4	193	12.3	18.6	0.0
	4	194	13.7	26.9	0.0
	4	195	11.7	21.2	3.6
	4	196	16.8	34.7	0.0
	4	197	11.2	29.9	0.0
	4	198	12.4	30.7	0.0
	4	199	7.4	28.3	0.0
	4	200	11.0	28.5	0.0
	4	201	14.7	31.1	0.0
	4	202	8.4	21.2	0.0
	4	203	13.3	23.1	0.0
	4	204	16.7	27.2	0.7
	4	205	14.1	29.8	3.3
	4	206	13.7	27.8	0.0
	4	207	12.8	29.5	0.4
	4	208	13.4	27.1	2.1
	4	209	12.0	24.7	0.0
	4	210	13.1	25.0	0.0
	4	211	14.4	27.9	0.0
	4	212	5.8	25.2	0.0
	4	213	13.7	18.4	0.0
	4	214	10.1	29.0	0.0
	4	215	8.8	33.0	0.0
	4	216	13.6	28.6	9.2
	4	217	14.7	27.2	0.0
	4	218	12.0	26.6	0.0
	4	219	13.6	22.5	0.0
	4	220	15.9	32.4	0.0
	4	221	12.9	29.0	0.0
	4	222	5.3	18.8	0.0
	4	223	6.9	24.8	0.0
	4	224	12.8	32.6	0.0
	4	225	13.9	28.8	0.0
	4	226	10.9	24.7	0.0
	4	227	8.7	26.1	0.1
	4	228	10.1	28.6	0.0
	4	229	15.0	37.6	48.0
	4	230	17.4	32.5	0.0
	4	231	15.0	27.7	0.0
	4	232	13.3	28.1	0.0
	4	233	13.2	27.6	0.0
	4	234	8.8	28.9	0.0
	4	235	13.1	27.6	0.0
	4	236	12.7	25.2	0.0
	4	237	8.2	26.5	0.0
	4	238	12.4	25.2	0.0
	4	239	12.4	25.8	2.9
	4	240	10.0	22.0	0.0
	4	241	12.0	20.6	0.0
	4	242	4.3	21.5	0.0
	4	243	6.5	20.6	0.0
	4	244	8.8	22.3	0.0
	4	245	8.3	24.1	0.0
	4	246	6.8	20.3	0.0
	4	247	6.9	25.0	0.0
	4	248	8.4	21.5	0.0
	4	249	11.3	26.6	0.0
	4	250	11.8	22.6	0.0
	4	251	12.5	19.5	0.0
	4	252	4.7	19.8	0.0
	4	253	7.4	16.8	1.3
	4	254	7.5	15.8	25.8
	4	255	6.0	19.0	2.1
	4	256	6.7	17.9	0.0
	4	257	8.2	14.2	0.0
	4	258	4.8	21.4	0.0
	4	259	9.3	25.3	0.1
	4	260	7.0	18.2	7.2
	4	261	5.5	25.2	0.0
	4	262	9.1	20.2	0.0
	4	263	6.4	19.8	0.0
	4	264	8.9	18.2	3.4
	4	265	9.3	21.0	6.0
	4	266	5.6	11.0	38.1
	4	267	5.7	13.4	0.1
	4	268	6.4	20.1	18.6
	4	269	3.4	31.2	0.0
	4	270	3.3	14.9	2.5
	4	271	-1.0	12.1	0.3
	4	272	3.9	9.9	0.0
	4	273	-3.6	6.7	0.0
	4	274	5.9	19.8	0.0
	4	275	4.5	19.5	0.6
	4	276	5.1	16.2	0.0
	4	277	1.5	19.7	0.0
	4	278	10.3	17.4	0.7
	4	279	3.6	15.5	0.3
	4	280	-6.0	9.0	0.0
	4	281	-5.8	15.2	0.0
	4	282	-0.4	7.9	3.4
	4	283	3.5	9.7	0.0
	4	284	5.4	16.1	0.0
	4	285	-0.3	18.0	0.0
	4	286	2.5	15.7	0.0
	4	287	3.1	20.3	0.0
	4	288	-1.4	8.9	0.0
	4	289	-3.3	5.4	0.0
	4	290	-6.7	8.3	0.0
	4	291	-3.0	10.7	0.0
	4	292	-6.9	8.7	0.0
	4	293	-2.1	14.9	0.0
	4	294	-2.3	11.9	0.0
	4	295	-3.4	5.3	0.0
	4	296	-0.5	21.8	0.0
	4	297	-2.9	22.1	0.0
	4	298	-12.2	5.0	0.0
	4	299	-3.2	-0.2	3.0
	4	300	0.2	2.9	1.9
	4	301	3.3	8.0	0.0
	4	302	-0.8	13.5	0.0
	4	303	-7.6	8.9	0.0
	4	304	-4.2	11.5	0.0
	4	305	-0.2	7.5	0.0
	4	306	-5.9	7.1	0.0
	4	307	-6.1	5.7	0.0
	4	308	-16.4	-6.1	0.0
	4	309	-9.8	-0.3	0.0
	4	310	-7.1	-4.2	1.9
	4	311	-7.4	-4.6	0.0
	4	312	-7.2	-2.5	0.0
	4	313	-7.4	-6.8	0.0
	4	314	-1.8	6.2	0.0
	4	315	-4.2	14.1	0.0
	4	316	1.4	8.8	0.0
	4	317	-2.8	18.9	0.0
	4	318	-2.2	4.8	6.0
	4	319	-3.5	6.7	0.0
	4	320	-5.3	5.3	0.0
	4	321	-2.2	0.5	0.4
	4	322	-5.9	5.4	0.0
	4	323	-6.1	4.6	0.0
	4	324	-8.3	4.2	0.0
	4	325	-14.8	10.3	0.0
	4	326	-7.8	-0.2	0.0
	4	327	-6.5	1.3	0.0
	4	328	-6.5	-1.0	0.0
	4	329	-2.7	4.8	0.0
	4	330	-12.4	-5.3	0.0
	4	331	-13.9	-13.3	0.0
	4	332	-12.3	-2.1	0.0
	4	333	-22.3	-1.3	2.5
	4	334	-6.7	6.9	0.0
	4	335	-6.7	-0.4	0.0
	4	336	-8.7	1.2	0.0
	4	337	-4.8	-2.3	0.0
	4	338	-6.0	1.6	0.0
	4	339	-3.7	0.9	27.9
	4	340	-19.6	-9.8	0.0
	4	341	-25.2	-16.8	0.5
	4	342	-11.5	-0.2	0.0
	4	343	-15.8	-3.6	0.0
	4	344	-17.5	-8.1	0.0
	4	345	-12.7	-11.2	0.0
	4	346	-22.4	-9.9	0.2
	4	347	-28.9	-2.4	0.0
	4	348	-22.2	-12.8	0.3
	4	349	-19.0	-18.3	0.0
	4	350	-25.0	-9.9	0.0
	4	351	-22.7	-16.6	0.0
	4	352	-21.1	-11.9	0.0
	4	353	-24.3	-14.4	0.0
	4	354	-24.7	-13.2	1.4
	4	355	-22.1	-21.7	0.0
	4	356	-17.7	-9.6	0.0
	4	357	-27.0	-9.2	0.0
	4	358	-21.8	-15.8	0.0
	4	359	-19.6	-14.5	0.0
	4	360	-23.6	-10.4	0.0
	4	361	-29.8	-5.3	0.5
	4	362	-23.7	-14.8	0.0
	4	363	-25.8	-10.1	0.4
	4	364	-11.6	-3.9	0.0
	4	365	-10.7	-7.4	0.0
	5	1	-9.0	4.9	0.0
	5	2	-11.5	0.1	0.0
	5	3	-21.6	-13.3	0.0
	5	4	-18.5	-16.7	0.0
	5	5	-27.7	-22.7	0.0
	5	6	-27.2	-17.5	10.1
	5	7	-13.0	-5.4	1.3
	5	8	-10.8	0.5	0.0
	5	9	-12.2	0.4	0.2
	5	10	-15.7	0.4	0.0
	5	11	-21.5	-7.5	3.5
	5	12	-19.8	-0.8	0.0
	5	13	-24.7	-10.3	0.0
	5	14	-27.3	-8.0	0.8
	5	15	-22.3	-7.2	0.8
	5	16	-21.5	-2.1	0.0
	5	17	-16.2	-3.3	0.0
	5	18	-22.0	-7.0	0.0
	5	19	-24.6	-14.7	0.0
	5	20	-27.6	-25.8	0.0
	5	21	-14.7	-7.0	0.0
	5	22	-17.0	-1.3	0.0
	5	23	-12.2	-2.8	0.0
	5	24	-16.5	-7.5	0.0
	5	25	-22.9	-13.2	0.0
	5	26	-15.6	-11.0	0.0
	5	27	-28.0	-20.2	5.4
	5	28	-29.8	-21.1	4.0
	5	29	-24.8	-15.4	0.0
	5	30	-23.9	-14.4	0.0
	5	31	-34.5	-22.5	0.0
	5	32	-27.0	-14.3	0.0
	5	33	-27.3	-15.0	0.0
	5	34	-32.7	-23.6	0.0
	5	35	-13.6	-1.8	1.6
	5	36	-13.7	1.0	0.0
	5	37	-35.5	-21.6	0.0
	5	38	-28.6	-10.9	0.0
	5	39	-23.2	-7.2	0.0
	5	40	-31.5	-0.4	0.0
	5	41	-11.2	-1.7	0.0
	5	42	-15.3	5.3	0.0
	5	43	-15.4	-4.5	0.0
	5	44	-22.4	-0.1	0.0
	5	45	-5.7	1.5	0.0
	5	46	-5.4	-4.2	0.0
	5	47	-17.2	-7.8	1.6
	5	48	-22.0	-6.8	1.7
	5	49	-18.8	-9.0	0.0
	5	50	-22.3	-7.1	0.0
	5	51	-16.4	-7.7	0.0
	5	52	-14.9	-9.6	0.0
	5	53	-15.0	-4.3	0.0
	5	54	-7.5	-2.9	0.8
	5	55	-11.6	-2.1	5.4
	5	56	-5.0	1.7	0.3
	5	57	-8.2	-1.2	0.9
	5	58	-11.5	-4.5	0.0
	5	59	-11.8	-2.1	1.3
	5	60	-3.9	1.2	0.0
	5	61	-3.1	3.4	0.0
	5	62	-0.9	3.3	0.0
	5	63	-4.9	2.8	0.0
	5	64	-3.3	-1.4	0.0
	5	65	-9.6	-0.6	0.0
	5	66	-7.6	4.2	0.0
	5	67	-21.5	-4.9	0.0
	5	68	-31.7	-12.8	0.0
	5	69	-16.5	-1.9	0.0
	5	70	-17.8	-5.0	0.0
	5	71	-12.0	-3.1	0.0
	5	72	-3.3	-1.0	1.3
	5	73	-6.6	2.5	0.0
	5	74	-7.0	1.0	0.0
	5	75	-11.0	-1.5	0.0
	5	76	-9.2	1.8	0.0
	5	77	-14.7	-0.0	0.0
	5	78	-12.6	1.8	0.0
	5	79	-11.7	-0.6	0.0
	5	80	-5.4	0.6	0.0
	5	81	-11.6	-7.1	0.0
	5	82	-11.6	-10.3	0.0
	5	83	-10.2	-1.5	0.0
	5	84	-10.7	3.4	0.0
	5	85	-11.7	-6.1	0.0
	5	86	-9.4	-2.3	0.0
	5	87	-9.1	-1.0	0.0
	5	88	-9.2	4.2	0.0
	5	89	-9.0	1.4	0.0
	5	90	-5.1	6.6	0.0
	5	91	-3.1	11.5	0.0
	5	92	1.1	10.1	0.0
	5	93	-6.2	1.8	2.2
	5	94	-3.3	0.8	6.0
	5	95	-9.2	3.7	0.0
	5	96	-5.9	7.3	0.0
	5	97	-7.6	-1.1	0.0
	5	98	-2.3	7.8	0.0
	5	99	-0.3	14.6	0.0
	5	100	0.9	11.2	0.0
	5	101	-0.4	9.1	0.0
	5	102	-2.4	12.2	0.0
	5	103	0.1	12.3	0.0
	5	104	-0.9	12.5	0.0
	5	105	0.5	12.9	0.0
	5	106	4.0	9.2	0.0
	5	107	0.2	11.7	0.0
	5	108	2.5	16.1	0.0
	5	109	-1.3	12.6	0.0
	5	110	-4.5	14.1	0.0
	5	111	2.9	16.2	0.0
	5	112	-0.4	18.7	0.0
	5	113	-0.1	10.3	0.0
	5	114	0.5	6.2	0.0
	5	115	-1.4	6.6	0.0
	5	116	-1.9	4.6	0.0
	5	117	5.3	23.2	5.8
	5	118	2.5	18.5	0.0
	5	119	-1.3	11.0	0.0
	5	120	1.2	8.1	0.0
	5	121	6.9	25.4	0.0
	5	122	2.4	36.0	0.0
	5	123	6.2	20.1	0.0
	5	124	3.9	15.5	0.0
	5	125	1.1	9.0	0.0
	5	126	7.3	16.2	77.0
	5	127	1.6	15.9	7.5
	5	128	5.5	8.5	9.1
	5	129	2.9	19.2	0.0
	5	130	-5.4	15.1	0.0
	5	131	10.3	28.9	20.3
	5	132	10.4	21.9	14.1
	5	133	-4.2	12.7	7.4
	5	134	6.2	19.4	14.8
	5	135	4.7	20.7	5.3
	5	136	-2.5	18.4	0.0
	5	137	5.6	21.4	0.0
	5	138	6.4	23.3	9.7
	5	139	9.2	22.2	15.4
	5	140	7.7	19.4	0.0
	5	141	1.2	11.5	0.9
	5	142	5.7	19.5	0.0
	5	143	8.3	22.9	8.3
	5	144	1.9	19.8	0.0
	5	145	7.1	23.9	0.0
	5	146	6.4	26.9	0.0
	5	147	7.4	20.7	0.0
	5	148	8.9	22.5	0.0
	5	149	3.2	18.3	0.0
	5	150	8.4	17.8	0.0
	5	151	6.6	17.1	1.5
	5	152	-0.1	21.4	0.0
	5	153	2.4	13.5	0.0
	5	154	10.1	11.1	4.5
	5	155	8.0	23.3	5.3
	5	156	11.1	23.9	3.2
	5	157	13.1	20.4	9.5
	5	158	13.2	27.1	0.0
	5	159	16.3	33.4	0.0
	5	160	16.8	27.2	0.0
	5	161	17.1	25.5	0.9
	5	162	10.0	26.2	0.0
	5	163	12.0	23.0	0.0
	5	164	10.6	17.1	1.5
	5	165	6.2	20.7	0.0
	5	166	13.1	23.1	5.9
	5	167	7.2	20.8	2.9
	5	168	10.8	25.4	0.0
	5	169	11.6	22.9	0.0
	5	170	9.7	26.3	0.0
	5	171	15.2	29.5	0.0
	5	172	9.7	29.3	0.0
	5	173	11.0	28.1	0.0
	5	174	7.3	26.8	0.0
	5	175	9.0	23.6	0.0
	5	176	11.8	24.2	1.1
	5	177	8.5	22.0	0.0
	5	178	10.9	24.7	0.0
	5	179	8.6	24.1	0.0
	5	180	11.7	23.2	0.0
	5	181	11.9	27.9	0.0
	5	182	11.1	27.1	0.0
	5	183	13.0	32.0	0.0
	5	184	7.8	33.5	0.0
	5	185	12.6	28.2	0.0
	5	186	7.8	25.9	0.0
	5	187	13.6	28.7	0.0
	5	188	12.9	27.5	53.8
	5	189	14.3	28.9	16.9
	5	190	18.2	28.3	11.8
	5	191	14.5	31.0	0.0
	5	192	15.6	31.0	0.9
	5	193	12.4	30.2	0.0
	5	194	18.4	27.2	10.4
	5	195	11.8	27.5	0.0
	5	196	17.5	28.0	23.0
	5	197	14.8	28.1	0.0
	5	198	13.0	26.2	0.0
	5	199	13.9	28.9	0.0
	5	200	15.3	32.2	0.0
	5	201	14.5	29.0	0.0
	5	202	14.4	27.5	0.0
	5	203	15.5	28.8	0.0
	5	204	10.4	30.0	0.0
	5	205	9.5	23.7	0.0
	5	206	15.7	23.9	0.1
	5	207	14.3	28.0	13.0
	5	208	8.3	26.7	0.0
	5	209	9.7	26.3	0.0
	5	210	12.9	18.9	6.4
	5	211	12.2	21.2	9.8
	5	212	8.0	23.3	2.4
	5	213	10.6	18.4	1.7
	5	214	6.5	23.5	0.0
	5	215	11.8	23.3	0.0
	5	216	15.6	27.4	0.0
	5	217	4.5	24.7	0.0
	5	218	1.5	26.1	0.0
	5	219	14.0	25.3	2.4
	5	220	10.6	21.0	5.5
	5	221	12.4	23.9	3.3
	5	222	5.9	24.5	0.0
	5	223	12.3	26.1	0.0
	5	224	13.0	26.5	0.0
	5	225	13.2	26.1	18.6
	5	226	11.4	25.3	6.2
	5	227	12.5	20.3	2.3
	5	228	5.1	25.9	0.0
	5	229	12.0	29.8	0.0
	5	230	17.1	27.4	0.0
	5	231	13.2	26.3	0.0
	5	232	9.9	28.7	0.0
	5	233	13.8	22.2	17.7
	5	234	12.1	23.4	0.0
	5	235	11.2	27.0	0.0
	5	236	14.5	23.4	0.1
	5	237	11.8	30.1	0.0
	5	238	14.1	28.3	0.0
	5	239	17.0	35.1	0.4
	5	240	14.9	35.3	0.0
	5	241	9.5	30.4	0.0
	5	242	12.2	25.3	1.0
	5	243	6.1	19.4	1.1
	5	244	7.0	21.9	0.0
	5	245	5.7	23.6	0.0
	5	246	7.5	18.8	0.0
	5	247	9.7	22.5	10.7
	5	248	10.8	16.8	7.1
	5	249	8.8	21.1	0.0
	5	250	7.2	17.8	13.1
	5	251	6.4	13.4	0.7
	5	252	9.4	17.0	0.9
	5	253	7.8	20.3	0.0
	5	254	7.4	28.5	0.0
	5	255	6.8	21.7	0.0
	5	256	10.8	20.2	2.3
	5	257	7.0	18.4	0.0
	5	258	10.9	16.0	12.1
	5	259	10.6	21.2	0.0
	5	260	8.2	25.6	0.0
	5	261	9.5	20.6	0.0
	5	262	4.8	22.5	0.0
	5	263	12.2	22.9	0.9
	5	264	4.8	19.6	0.0
	5	265	5.2	26.0	0.0
	5	266	8.6	22.4	0.5
	5	267	3.0	10.9	0.1
	5	268	-0.4	14.1	0.0
	5	269	3.3	17.3	0.0
	5	270	5.2	20.7	0.0
	5	271	1.2	7.2	0.0
	5	272	4.3	5.8	0.0
	5	273	8.6	18.9	6.2
	5	274	6.6	17.0	1.4
	5	275	3.4	14.3	14.0
	5	276	14.6	16.2	1.6
	5	277	4.1	15.7	3.1
	5	278	0.2	14.7	0.0
	5	279	2.1	6.5	0.7
	5	280	-0.4	7.8	2.9
	5	281	-2.9	8.4	2.3
	5	282	0.8	2.3	3.6
	5	283	3.9	17.3	0.0
	5	284	3.5	13.7	0.2
	5	285	0.2	6.9	10.9
	5	286	-5.9	15.8	0.0
	5	287	0.2	20.8	0.0
	5	288	2.8	21.8	0.0
	5	289	-0.9	15.7	0.0
	5	290	3.4	22.5	0.0
	5	291	-1.9	5.5	0.0
	5	292	-4.5	11.1	0.0
	5	293	-4.7	3.0	0.0
	5	294	-9.9	3.0	0.0
	5	295	-5.7	12.0	0.0
	5	296	-1.4	15.2	0.0
	5	297	-0.5	8.7	0.0
	5	298	-4.4	9.4	0.0
	5	299	-1.4	16.5	0.0
	5	300	1.7	12.3	0.0
	5	301	-4.8	3.8	0.0
	5	302	-2.2	-0.7	0.0
	5	303	-5.9	10.4	0.0
	5	304	-5.0	6.9	0.0
	5	305	-1.8	10.2	0.0
	5	306	-1.6	10.5	0.0
	5	307	-4.5	7.2	0.0
	5	308	-7.3	1.5	0.0
	5	309	-4.8	6.0	0.0
	5	310	-8.5	9.6	0.0
	5	311	-8.6	5.4	0.0
	5	312	-15.6	5.0	0.0
	5	313	-10.3	-0.2	0.0
	5	314	-5.6	5.3	0.0
	5	315	-2.7	6.5	0.0
	5	316	1.1	4.3	0.0
	5	317	-3.3	6.5	0.0
	5	318	0.2	6.1	0.0
	5	319	-6.0	-0.1	0.0
	5	320	-5.3	-4.9	0.0
	5	321	-9.2	0.1	0.0
	5	322	-20.1	-2.2	0.1
	5	323	-7.3	-1.7	0.0
	5	324	-9.4	0.4	0.0
	5	325	-15.9	-4.7	0.0
	5	326	-25.3	-11.9	0.0
	5	327	-15.5	-4.3	0.0
	5	328	-15.9	-1.3	0.0
	5	329	-5.7	2.9	0.0
	5	330	-1.3	10.9	0.0
	5	331	-10.6	-3.0	0.0
	5	332	-15.7	1.0	0.0
	5	333	-11.4	-2.2	0.0
	5	334	-8.9	-1.1	0.0
	5	335	-14.4	-7.9	0.0
	5	336	-22.6	-8.5	0.0
	5	337	-14.0	-4.3	0.0
	5	338	-9.3	-2.6	0.0
	5	339	-14.1	-1.8	0.0
	5	340	-19.9	0.2	0.0
	5	341	-11.2	0.5	0.0
	5	342	-9.7	3.7	0.0
	5	343	-22.8	-13.6	0.0
	5	344	-22.9	-8.1	0.0
	5	345	-23.0	-8.4	0.0
	5	346	-23.9	-11.3	2.3
	5	347	-8.9	-1.2	0.0
	5	348	-10.2	6.0	0.0
	5	349	-10.8	-3.7	0.0
	5	350	-9.8	-1.0	0.8
	5	351	-11.2	-1.6	0.0
	5	352	-8.6	2.8	0.0
	5	353	-32.9	-19.8	0.0
	5	354	-21.9	-10.7	0.0
	5	355	-29.4	-19.6	0.0
	5	356	-28.8	-21.8	0.2
	5	357	-9.7	-1.4	0.0
	5	358	-6.8	-5.5	0.8
	5	359	-16.5	-6.8	3.0
	5	360	-6.8	-5.9	0.4
	5	361	-4.9	1.4	0.0
	5	362	-8.5	-1.0	2.7
	5	363	-27.5	-18.2	0.0
	5	364	-24.5	-21.1	5.9
	5	365	-13.2	-5.5	1.4
	6	1	-24.2	-2.9	0.0
	6	2	-16.8	-3.3	0.0
	6	3	-25.4	-7.4	0.0
	6	4	-25.9	-18.6	0.0
	6	5	-20.2	-10.5	0.0
	6	6	-12.4	-2.3	0.9
	6	7	-14.1	2.4	0.0
	6	8	-9.5	-3.0	0.0
	6	9	-10.5	-2.9	0.0
	6	10	-24.5	-15.1	3.5
	6	11	-32.1	-17.4	0.0
	6	12	-16.4	-3.6	0.0
	6	13	-23.9	3.0	0.0
	6	14	-10.7	-3.6	0.0
	6	15	-16.2	-0.8	0.0
	6	16	-35.5	-21.6	0.0
	6	17	-29.6	-19.7	0.0
	6	18	-24.6	-15.8	0.0
	6	19	-21.4	-11.5	0.0
	6	20	-18.9	-5.7	0.0
	6	21	-23.9	-0.0	0.0
	6	22	-27.3	-14.0	0.0
	6	23	-26.5	-21.8	0.0
	6	24	-23.1	-15.3	0.0
	6	25	-25.3	-11.9	0.0
	6	26	-9.8	-0.1	0.0
	6	27	-11.8	0.8	0.0
	6	28	-5.9	-0.6	0.0
	6	29	-14.2	3.1	0.0
	6	30	-12.2	-1.3	0.0
	6	31	-18.5	0.6	0.0
	6	32	-14.2	-4.9	0.4
	6	33	-16.2	-2.0	0.0
	6	34	-22.9	-9.6	0.0
	6	35	-21.8	-8.4	0.0
	6	36	-11.2	-3.7	0.0
	6	37	-6.3	-5.3	0.0
	6	38	-16.2	-5.9	0.0
	6	39	-8.5	-2.6	0.0
	6	40	-17.8	-8.2	0.0
	6	41	-26.1	-10.1	0.0
	6	42	-11.8	0.6	0.0
	6	43	-13.9	0.7	0.0
	6	44	-28.1	-19.3	0.0
	6	45	-19.6	-12.7	5.0
	6	46	-24.8	-12.9	0.0
	6	47	-17.7	-7.6	0.0
	6	48	-13.8	-4.0	0.0
	6	49	-14.6	-5.3	0.0
	6	50	-21.3	-7.6	0.0
	6	51	-20.6	-14.4	0.0
	6	52	-20.2	-9.5	0.0
	6	53	-26.5	-9.5	0.0
	6	54	-14.9	-1.5	0.0
	6	55	-21.4	0.3	0.0
	6	56	-16.6	-6.7	0.0
	6	57	-14.6	-7.3	0.0
	6	58	-21.5	-10.1	0.0
	6	59	-27.6	-5.7	0.0
	6	60	-7.3	1.0	0.0
	6	61	-9.5	4.3	0.0
	6	62	-19.9	-3.7	0.0
	6	63	-24.1	-1.9	0.0
	6	64	-6.8	-0.4	2.1
	6	65	-11.5	9.0	0.0
	6	66	-20.8	-5.3	0.0
	6	67	-17.0	-6.1	0.2
	6	68	-4.6	-0.5	1.1
	6	69	-6.5	-2.6	0.8
	6	70	-1.0	1.8	0.5
	6	71	-4.6	3.3	0.0
	6	72	-15.5	-5.3	0.0
	6	73	-7.6	-4.2	0.0
	6	74	-7.0	0.5	5.3
	6	75	-4.9	-3.4	0.0
	6	76	-16.1	-1.4	0.0
	6	77	-17.8	-5.2	0.0
	6	78	-1.4	3.5	0.0
	6	79	-5.3	5.8	0.0
	6	80	-13.8	-4.3	0.0
	6	81	-13.4	-12.2	0.0
	6	82	-5.9	4.0	0.0
	6	83	-7.7	16.1	0.0
	6	84	-10.8	-1.6	0.0
	6	85	-6.7	0.5	0.0
	6	86	-4.4	5.1	0.0
	6	87	-6.4	7.5	2.1
	6	88	-2.4	6.0	0.7
	6	89	-0.7	6.4	0.2
	6	90	-2.7	7.1	0.0
	6	91	-1.6	3.0	0.0
	6	92	2.2	22.2	0.0
	6	93	1.9	17.8	0.0
	6	94	-4.0	11.0	0.0
	6	95	-3.0	6.7	0.0
	6	96	-0.1	13.7	0.0
	6	97	3.3	13.5	0.0
	6	98	-1.8	16.9	0.0
	6	99	0.3	15.4	0.0
	6	100	4.7	17.0	1.1
	6	101	5.9	21.1	28.2
	6	102	0.1	17.1	0.0
	6	103	-1.5	8.7	0.0
	6	104	-1.3	17.3	0.0
	6	105	-2.0	17.7	0.0
	6	106	-5.0	2.0	0.0
	6	107	-5.8	11.0	0.0
	6	108	4.8	17.0	0.0
	6	109	8.0	27.1	0.0
	6	110	-1.1	9.2	0.0
	6	111	-0.0	8.7	0.0
	6	112	0.5	14.8	0.0
	6	113	4.6	13.5	0.0
	6	114	1.0	18.2	0.0
	6	115	-1.5	19.0	0.0
	6	116	-0.6	13.3	0.0
	6	117	3.8	14.3	0.0
	6	118	-0.7	13.8	0.0
	6	119	0.8	14.1	0.0
	6	120	7.5	16.4	21.3
	6	121	2.1	18.1	0.0
	6	122	3.1	15.5	0.0
	6	123	-1.2	17.0	0.0
	6	124	5.4	18.8	0.0
	6	125	3.5	20.5	0.0
	6	126	0.3	18.8	0.0
	6	127	4.3	12.7	0.0
	6	128	2.8	21.4	0.0
	6	129	10.2	22.2	1.7
	6	130	2.1	16.4	0.0
	6	131	3.3	21.4	5.4
	6	132	5.6	29.2	0.0
	6	133	8.1	25.0	0.0
	6	134	2.9	12.4	0.0
	6	135	1.9	18.5	0.0
	6	136	2.9	17.5	0.0
	6	137	8.5	22.1	0.0
	6	138	4.9	18.5	0.0
	6	139	-0.3	21.5	0.0
	6	140	1.5	21.3	0.0
	6	141	-3.1	22.7	0.0
	6	142	8.2	22.6	0.0
	6	143	8.1	21.6	0.0
	6	144	5.4	22.1	0.0
	6	145	7.7	21.7	0.0
	6	146	5.3	13.2	0.5
	6	147	10.3	19.3	0.0
	6	148	7.5	27.9	0.0
	6	149	14.9	29.3	4.4
	6	150	9.9	33.3	0.0
	6	151	13.5	30.3	0.0
	6	152	3.1	21.9	0.0
	6	153	1.5	20.6	0.0
	6	154	1.4	16.4	0.0
	6	155	3.5	20.4	0.0
	6	156	10.2	28.4	0.0
	6	157	14.5	31.8	0.0
	6	158	5.2	23.1	0.0
	6	159	9.5	21.6	0.0
	6	160	7.5	24.0	0.0
	6	161	7.4	26.1	0.0
	6	162	11.1	22.1	0.0
	6	163	12.8	21.3	1.9
	6	164	15.5	26.1	9.1
	6	165	18.8	26.5	5.2
	6	166	9.5	22.9	0.0
	6	167	12.8	20.9	7.4
	6	168	11.1	25.0	0.0
	6	169	19.1	30.3	0.0
	6	170	11.7	23.9	0.0
	6	171	11.2	24.6	0.0
	6	172	7.5	20.3	0.0
	6	173	9.2	24.2	0.0
	6	174	9.2	20.3	0.0
	6	175	8.9	24.8	0.0
[truncated: 8,958 more rows]
