# Supplementary material for: Comparing CMIP-3 and CMIP-5 climate projections on flooding estimation of Devils Lake of North Dakota, USA
Source: PeerJ. 2018 Apr 30;6:e4711. doi: 10.7717/peerj.4711 (PMC5933320; doi:10.7717/peerj.4711)
Supplement: Supplemental Information 2 [file peerj-06-4711-s002.zip › FutureClimate/CMIP-3_LARSWG/C322525_BCM2[C322525,SRB1,2011-2030]WG_1.dat]

	1	1	-14.5	-2.8	0.0
	1	2	-11.5	-8.6	0.0
	1	3	-5.3	4.4	0.0
	1	4	-12.5	-2.6	0.5
	1	5	-8.9	2.0	0.0
	1	6	-12.5	-3.2	0.0
	1	7	-20.9	-8.9	0.0
	1	8	-20.4	-5.1	0.0
	1	9	-29.0	-16.6	2.5
	1	10	-31.8	-15.0	0.0
	1	11	-25.3	-10.5	0.0
	1	12	-26.6	-15.8	0.0
	1	13	-13.9	-5.1	0.0
	1	14	-16.1	-4.4	0.0
	1	15	-16.8	-8.4	0.0
	1	16	-14.3	-4.3	3.4
	1	17	-24.5	-16.3	0.6
	1	18	-30.0	-15.4	4.4
	1	19	-23.5	-9.8	0.0
	1	20	-31.2	-16.7	6.1
	1	21	-18.8	-5.5	0.0
	1	22	-13.6	-4.8	0.0
	1	23	-10.9	-1.2	0.0
	1	24	-13.7	-0.8	0.1
	1	25	-13.7	-5.5	0.0
	1	26	-16.4	-6.6	0.0
	1	27	-30.5	-13.6	0.0
	1	28	-21.5	-12.7	0.0
	1	29	-19.5	-5.6	0.0
	1	30	-15.2	-6.5	0.0
	1	31	-28.2	-19.4	0.0
	1	32	-31.1	-10.9	0.0
	1	33	-21.4	-9.0	0.0
	1	34	-27.1	-6.1	0.0
	1	35	-21.2	-11.1	0.0
	1	36	-21.8	-21.4	0.0
	1	37	-11.5	1.6	0.0
	1	38	-9.3	0.0	0.0
	1	39	-6.5	1.1	0.0
	1	40	-14.0	-0.8	0.0
	1	41	-12.0	1.1	0.0
	1	42	-7.1	4.2	0.0
	1	43	-13.7	-0.0	0.0
	1	44	-20.0	-1.4	0.0
	1	45	-28.9	-19.8	0.0
	1	46	-24.4	-13.3	0.3
	1	47	-28.2	-21.2	0.0
	1	48	-28.8	-18.4	0.0
	1	49	-10.9	-0.6	0.0
	1	50	-3.8	2.1	0.0
	1	51	-5.1	1.6	0.0
	1	52	-8.8	7.8	0.0
	1	53	-23.1	-9.0	0.0
	1	54	-16.0	-15.5	0.0
	1	55	-22.2	-8.7	3.9
	1	56	-20.3	-8.6	0.0
	1	57	-20.2	-5.1	0.0
	1	58	-19.0	1.5	0.0
	1	59	-14.0	0.6	0.0
	1	60	-5.9	-1.9	0.5
	1	61	-10.1	-2.1	0.0
	1	62	-9.1	-1.2	0.1
	1	63	-9.5	4.0	0.0
	1	64	-5.1	2.2	3.2
	1	65	-6.9	2.9	0.0
	1	66	-9.9	11.4	0.0
	1	67	-12.7	-2.2	0.0
	1	68	-14.0	-2.1	0.0
	1	69	-13.8	-1.9	0.0
	1	70	-17.6	1.4	0.0
	1	71	-3.7	4.6	0.0
	1	72	-1.9	11.7	0.0
	1	73	-14.6	0.2	0.0
	1	74	-14.8	-2.5	0.0
	1	75	-15.0	-2.1	0.0
	1	76	-12.8	0.9	1.7
	1	77	-16.7	-6.6	0.0
	1	78	-13.0	-0.5	0.0
	1	79	-7.8	2.4	0.0
	1	80	-5.8	9.0	0.0
	1	81	0.8	3.4	0.6
	1	82	0.1	1.6	0.2
	1	83	-7.8	-3.5	1.7
	1	84	-14.1	1.2	0.0
	1	85	-9.4	-0.2	0.0
	1	86	-16.4	-1.9	0.0
	1	87	-11.9	1.4	0.0
	1	88	-11.2	3.5	3.5
	1	89	-4.6	7.6	0.0
	1	90	-5.4	4.2	0.0
	1	91	-8.3	-0.6	0.0
	1	92	-4.9	4.3	0.0
	1	93	-6.6	10.1	0.0
	1	94	-4.6	11.5	0.0
	1	95	-6.6	9.6	0.0
	1	96	-3.6	8.1	0.0
	1	97	-4.7	8.0	0.0
	1	98	-5.5	2.3	0.7
	1	99	-5.6	7.7	0.0
	1	100	-1.6	13.1	0.0
	1	101	-4.5	12.5	0.0
	1	102	-10.3	13.2	2.0
	1	103	1.0	10.0	2.1
	1	104	1.8	11.7	0.0
	1	105	-1.7	8.3	0.0
	1	106	-4.0	11.4	0.0
	1	107	4.8	17.3	0.0
	1	108	2.4	14.5	0.0
	1	109	-1.0	19.2	0.0
	1	110	0.0	18.6	0.0
	1	111	-8.5	1.9	2.2
	1	112	-5.1	2.9	0.0
	1	113	2.7	22.0	0.0
	1	114	4.2	15.0	0.0
	1	115	-2.0	14.1	0.0
	1	116	-3.3	12.7	0.0
	1	117	1.3	14.7	0.0
	1	118	5.3	14.5	0.0
	1	119	-1.2	15.1	0.0
	1	120	0.9	15.1	0.0
	1	121	-2.9	12.5	0.0
	1	122	-2.4	17.0	0.0
	1	123	-0.2	8.8	0.0
	1	124	-6.6	7.2	0.0
	1	125	-0.4	12.1	0.0
	1	126	0.5	18.7	0.0
	1	127	4.1	19.9	0.0
	1	128	3.3	23.8	0.0
	1	129	2.7	19.0	0.0
	1	130	6.6	23.2	0.0
	1	131	6.4	28.1	0.0
	1	132	4.9	31.3	0.0
	1	133	1.8	17.7	0.0
	1	134	4.8	23.4	0.0
	1	135	8.7	18.7	0.0
	1	136	7.2	13.5	0.9
	1	137	7.7	20.2	0.0
	1	138	7.2	21.2	0.0
	1	139	2.8	20.3	0.0
	1	140	9.8	17.6	0.0
	1	141	-1.0	13.0	0.0
	1	142	0.1	15.7	0.0
	1	143	5.6	23.9	0.0
	1	144	3.4	20.1	0.0
	1	145	7.7	28.3	0.0
	1	146	5.9	31.7	0.0
	1	147	13.4	25.1	0.0
	1	148	8.3	20.7	0.0
	1	149	9.0	22.8	22.7
	1	150	6.5	16.8	1.6
	1	151	9.0	18.4	23.2
	1	152	6.8	20.3	0.0
	1	153	10.6	28.1	0.0
	1	154	7.6	24.9	0.0
	1	155	9.9	25.2	0.0
	1	156	9.0	23.8	3.6
	1	157	5.4	20.8	0.0
	1	158	10.6	23.2	0.0
	1	159	4.9	19.4	0.0
	1	160	6.2	22.5	0.0
	1	161	10.7	22.6	6.3
	1	162	14.6	19.9	11.6
	1	163	14.2	25.7	13.5
	1	164	14.3	24.5	1.4
	1	165	9.9	22.7	0.0
	1	166	6.3	23.6	0.0
	1	167	8.0	25.3	0.0
	1	168	9.0	21.0	0.0
	1	169	7.3	20.5	0.0
	1	170	1.3	24.9	0.0
	1	171	11.2	26.0	10.1
	1	172	14.9	30.7	1.3
	1	173	9.0	17.1	4.4
	1	174	6.2	21.7	0.0
	1	175	14.1	29.9	0.0
	1	176	15.5	26.4	16.1
	1	177	7.2	24.6	0.0
	1	178	9.5	25.8	0.0
	1	179	9.8	26.6	0.0
	1	180	14.2	23.0	2.2
	1	181	5.5	21.9	0.0
	1	182	6.4	20.7	0.0
	1	183	14.1	30.1	0.0
	1	184	15.3	30.4	23.0
	1	185	11.6	26.8	0.0
	1	186	14.3	24.0	0.0
	1	187	15.7	28.4	0.0
	1	188	14.7	23.4	29.0
	1	189	12.5	27.5	3.8
	1	190	13.8	26.4	3.1
	1	191	10.3	23.7	4.8
	1	192	8.4	28.2	0.0
	1	193	10.2	22.8	0.0
	1	194	7.4	25.8	0.0
	1	195	14.4	27.3	45.1
	1	196	6.9	25.2	0.0
	1	197	17.4	28.7	0.2
	1	198	14.7	34.7	0.0
	1	199	17.6	30.5	0.0
	1	200	17.4	28.6	0.0
	1	201	13.1	25.7	0.0
	1	202	9.2	29.3	0.0
	1	203	13.3	26.3	0.0
	1	204	12.2	27.1	0.0
	1	205	10.7	28.7	0.0
	1	206	13.3	28.2	0.0
	1	207	14.8	29.3	0.0
	1	208	14.3	28.8	0.0
	1	209	14.9	25.5	0.0
	1	210	9.2	24.8	0.0
	1	211	14.2	25.8	0.0
	1	212	15.2	21.4	0.0
	1	213	11.9	26.1	2.2
	1	214	11.7	26.0	4.4
	1	215	15.6	28.7	0.0
	1	216	12.9	24.9	0.0
	1	217	13.7	25.7	30.2
	1	218	13.8	24.5	3.7
	1	219	20.9	28.3	9.6
	1	220	18.7	28.5	0.0
	1	221	14.9	28.5	0.0
	1	222	18.4	28.5	3.4
	1	223	11.6	27.9	0.0
	1	224	16.3	29.1	0.0
	1	225	13.0	28.2	0.0
	1	226	15.3	27.8	1.6
	1	227	9.5	29.2	0.0
	1	228	12.0	29.5	0.0
	1	229	13.7	29.8	0.0
	1	230	13.7	33.4	0.0
	1	231	11.2	28.6	0.0
	1	232	14.4	25.3	23.5
	1	233	13.2	28.8	0.0
	1	234	14.4	30.5	0.0
	1	235	8.7	26.5	0.0
	1	236	12.7	23.6	0.1
	1	237	12.8	23.4	0.0
	1	238	7.8	21.0	0.0
	1	239	10.4	30.2	0.0
	1	240	4.9	24.8	0.0
	1	241	11.1	29.9	0.0
	1	242	8.9	23.9	0.0
	1	243	8.9	22.7	0.0
	1	244	10.9	23.4	0.0
	1	245	10.4	18.2	0.1
	1	246	7.1	21.3	8.3
	1	247	10.3	18.5	5.5
	1	248	7.9	20.8	0.0
	1	249	10.2	25.4	0.0
	1	250	12.1	33.3	0.0
	1	251	10.8	22.9	0.8
	1	252	8.3	20.8	0.0
	1	253	6.9	27.7	0.0
	1	254	6.7	30.3	0.5
	1	255	8.1	21.7	0.0
	1	256	2.8	16.1	0.0
	1	257	5.7	17.6	0.0
	1	258	9.9	12.9	3.1
	1	259	5.4	21.7	0.0
	1	260	12.6	19.1	0.0
	1	261	5.3	20.3	13.6
	1	262	-0.2	20.4	0.0
	1	263	6.2	18.4	8.8
	1	264	8.6	20.5	0.7
	1	265	3.0	22.7	0.0
	1	266	9.5	27.6	0.0
	1	267	3.8	24.0	0.0
	1	268	7.8	28.3	0.0
	1	269	7.6	18.5	0.0
	1	270	7.2	12.5	0.0
	1	271	0.5	9.8	0.0
	1	272	-1.5	11.6	0.0
	1	273	2.8	13.1	0.0
	1	274	3.1	11.8	0.0
	1	275	3.8	15.6	0.0
	1	276	7.8	15.4	0.0
	1	277	0.7	11.4	0.0
	1	278	4.7	10.0	0.0
	1	279	1.2	15.8	0.0
	1	280	-3.5	16.8	0.0
	1	281	4.9	17.5	0.0
	1	282	3.7	14.3	0.0
	1	283	-4.9	10.7	0.0
	1	284	-0.6	12.8	0.0
	1	285	-1.0	8.9	0.0
	1	286	1.6	8.2	0.0
	1	287	-1.5	16.3	0.0
	1	288	3.6	20.6	0.0
	1	289	2.1	20.8	0.0
	1	290	-0.6	15.9	0.0
	1	291	2.5	5.8	7.6
	1	292	-1.7	5.7	14.1
	1	293	-0.8	17.2	0.0
	1	294	5.7	16.4	0.0
	1	295	-2.0	15.5	0.0
	1	296	0.0	12.2	0.0
	1	297	0.6	11.8	0.0
	1	298	0.4	13.2	0.0
	1	299	-1.3	8.1	0.0
	1	300	-5.1	2.2	0.0
	1	301	-0.1	15.7	0.0
	1	302	-2.1	21.3	0.0
	1	303	1.3	9.0	0.0
	1	304	1.0	1.7	0.4
	1	305	-3.4	9.6	0.0
	1	306	-2.0	12.0	0.0
	1	307	-6.8	2.8	0.0
	1	308	-3.7	-1.4	0.0
	1	309	-6.2	5.7	0.0
	1	310	-6.6	11.0	0.0
	1	311	-9.0	-4.2	0.0
	1	312	-4.5	-2.6	0.0
	1	313	-7.0	-0.3	6.3
	1	314	-6.0	4.8	0.0
	1	315	-12.3	1.4	0.0
	1	316	-12.8	-5.8	0.0
	1	317	-3.3	6.1	2.7
	1	318	-7.8	11.6	0.0
	1	319	-8.5	0.8	2.1
	1	320	-3.6	0.3	0.0
	1	321	-2.0	0.8	0.8
	1	322	-1.0	0.6	0.0
	1	323	-2.8	11.6	0.0
	1	324	-5.8	4.1	0.0
	1	325	-6.3	2.8	0.0
	1	326	-4.2	9.2	0.0
	1	327	-13.3	-7.5	0.0
	1	328	-11.4	-6.2	0.0
	1	329	-23.6	-15.3	0.0
	1	330	-20.8	-10.2	0.0
	1	331	-4.6	7.6	0.0
	1	332	-9.0	7.1	0.0
	1	333	-13.9	-4.3	0.0
	1	334	-16.9	-6.6	0.0
	1	335	-15.7	-2.6	0.0
	1	336	-18.9	-9.3	0.0
	1	337	-16.5	-9.1	0.0
	1	338	-25.7	-9.8	0.0
	1	339	-15.7	-3.3	0.0
	1	340	-10.6	-1.8	0.0
	1	341	-12.3	-0.4	0.0
	1	342	-8.8	2.1	0.0
	1	343	-12.3	-1.5	0.0
	1	344	-20.1	-6.6	0.0
	1	345	-16.6	-7.7	0.0
	1	346	-14.1	-13.7	0.0
	1	347	-28.9	-13.8	0.0
	1	348	-29.8	-13.5	0.0
	1	349	-17.9	-7.7	0.0
	1	350	-11.8	-8.7	0.0
	1	351	-17.5	-4.9	0.0
	1	352	-19.5	-8.2	0.0
	1	353	-11.7	1.1	0.0
	1	354	-12.7	2.3	0.0
	1	355	-8.9	-2.3	1.4
	1	356	-8.2	2.7	0.2
	1	357	-9.3	-1.6	0.0
	1	358	-9.6	-5.3	0.0
	1	359	-12.3	-2.6	0.0
	1	360	-10.0	-2.7	0.0
	1	361	-18.2	-6.3	0.0
	1	362	-15.4	-7.8	1.5
	1	363	-14.2	-5.6	0.0
	1	364	-22.4	-12.4	0.0
	1	365	-27.4	-16.7	0.0
	2	1	-27.9	-8.6	0.0
	2	2	-10.5	-0.3	0.0
	2	3	-5.4	8.4	0.0
	2	4	-23.0	-8.5	0.0
	2	5	-15.6	-9.8	0.0
	2	6	-20.2	-13.4	19.6
	2	7	-23.5	-5.3	0.0
	2	8	-11.5	-2.3	0.0
	2	9	-5.3	0.9	0.0
	2	10	-23.6	-14.0	0.2
	2	11	-24.7	-14.0	0.5
	2	12	-25.5	-14.5	0.0
	2	13	-30.3	-7.2	0.0
	2	14	-14.6	-1.5	0.0
	2	15	-18.0	-2.1	0.0
	2	16	-24.5	-10.3	0.0
	2	17	-20.8	-8.5	0.0
	2	18	-11.4	-2.1	0.0
	2	19	-14.5	-3.5	0.0
	2	20	-13.7	-5.2	0.0
	2	21	-11.2	-3.6	0.0
	2	22	-11.6	1.2	0.0
	2	23	-12.1	-0.3	0.0
	2	24	-10.1	-0.7	0.0
	2	25	-13.7	-0.8	0.0
	2	26	-15.7	-6.2	0.0
	2	27	-12.2	-11.5	0.0
	2	28	-26.2	-11.0	0.0
	2	29	-22.2	-10.7	0.0
	2	30	-4.8	2.5	0.0
	2	31	-2.3	-0.3	2.7
	2	32	-14.2	-5.5	4.0
	2	33	-9.7	-7.6	0.6
	2	34	-8.3	-0.6	0.4
	2	35	-8.2	-1.2	0.0
	2	36	-15.8	-5.0	3.9
	2	37	-16.0	-2.6	0.0
	2	38	-25.2	-11.5	0.0
	2	39	-22.0	-7.8	0.0
	2	40	-20.7	-6.4	0.0
	2	41	-16.7	-11.4	3.9
	2	42	-20.1	-9.6	4.0
	2	43	-17.2	-13.5	0.0
	2	44	-17.5	-8.3	0.0
	2	45	-20.0	-6.3	0.0
	2	46	-6.4	2.3	0.0
	2	47	-13.3	2.1	0.0
	2	48	-14.6	-6.1	0.0
	2	49	-20.1	-8.3	0.0
	2	50	-20.3	-7.7	0.0
	2	51	-27.1	-3.2	0.0
	2	52	-16.8	-4.5	0.0
	2	53	-9.9	-8.1	0.0
	2	54	-7.0	1.6	0.1
	2	55	-7.5	2.7	0.0
	2	56	-13.4	-3.1	0.0
	2	57	-14.7	-2.3	0.0
	2	58	-7.5	9.0	0.0
	2	59	-4.1	5.7	0.0
	2	60	-9.5	2.8	0.0
	2	61	-6.7	0.6	0.4
	2	62	-11.3	-0.8	1.7
	2	63	-13.0	-0.2	0.3
	2	64	-12.5	-3.6	2.9
	2	65	-16.1	-5.1	18.4
	2	66	-2.3	4.3	0.2
	2	67	-1.9	7.9	0.2
	2	68	-1.5	4.3	0.0
	2	69	-1.7	1.3	22.4
	2	70	-7.9	3.5	0.0
	2	71	-2.6	5.2	0.0
	2	72	-21.6	-8.1	0.0
	2	73	-12.1	-7.4	0.0
	2	74	-20.6	-14.3	0.0
	2	75	-15.0	-2.5	0.0
	2	76	-13.8	-0.0	0.0
	2	77	-22.2	-1.8	0.0
	2	78	-6.0	2.3	0.0
	2	79	-5.3	-1.0	0.0
	2	80	-7.3	0.3	0.0
	2	81	-13.5	-4.2	0.0
	2	82	-5.3	5.4	0.0
	2	83	-1.6	2.6	0.0
	2	84	6.0	16.0	0.0
	2	85	-1.8	4.7	0.0
	2	86	-13.5	-5.7	0.0
	2	87	-15.0	-5.2	0.0
	2	88	-12.6	0.5	0.0
	2	89	-12.2	3.8	0.0
	2	90	-5.9	2.5	0.0
	2	91	-2.1	-0.7	3.4
	2	92	-5.8	6.0	5.3
	2	93	-13.4	10.6	0.4
	2	94	3.2	14.5	0.0
	2	95	-1.7	15.8	0.0
	2	96	1.2	16.8	0.0
	2	97	4.0	17.2	0.0
	2	98	-0.8	10.5	0.0
	2	99	-4.1	3.2	0.0
	2	100	-5.0	8.6	0.0
	2	101	-1.4	5.0	0.0
	2	102	-0.9	8.9	0.0
	2	103	-5.2	9.3	0.0
	2	104	-2.1	5.5	3.2
	2	105	-1.4	9.8	0.0
	2	106	1.7	10.1	0.3
	2	107	0.6	15.7	0.0
	2	108	5.9	16.7	0.0
	2	109	2.5	15.9	0.0
	2	110	-4.1	11.5	0.0
	2	111	0.2	13.8	0.0
	2	112	-1.6	13.3	0.0
	2	113	-9.4	13.1	0.0
	2	114	9.7	18.3	0.0
	2	115	3.4	26.9	0.0
	2	116	1.4	19.3	0.0
	2	117	-0.7	18.2	0.0
	2	118	-8.9	8.1	0.0
	2	119	-12.9	14.6	0.0
	2	120	2.4	22.2	0.0
	2	121	2.9	21.9	3.0
	2	122	-1.3	13.5	0.0
	2	123	0.7	18.0	0.0
	2	124	4.9	17.2	0.0
	2	125	4.1	18.5	0.0
	2	126	3.8	20.5	0.0
	2	127	-1.2	23.2	0.0
	2	128	9.2	23.3	0.0
	2	129	3.5	24.9	0.0
	2	130	1.0	11.2	0.0
	2	131	-6.3	16.8	0.0
	2	132	7.2	27.8	0.0
	2	133	2.2	20.6	0.0
	2	134	8.7	21.2	14.0
	2	135	8.3	26.6	77.7
	2	136	4.8	19.7	0.0
	2	137	4.7	15.8	0.0
	2	138	9.6	21.9	0.2
	2	139	13.3	19.5	0.0
	2	140	3.5	18.9	0.0
	2	141	-1.1	22.0	0.0
	2	142	8.5	19.7	3.2
	2	143	-0.1	27.5	0.0
	2	144	6.1	21.9	0.0
	2	145	11.5	25.9	0.0
	2	146	10.6	22.2	0.0
	2	147	10.6	23.8	0.0
	2	148	3.4	19.7	0.0
	2	149	3.2	19.8	0.0
	2	150	5.9	21.2	0.0
	2	151	8.0	17.9	0.0
	2	152	11.6	22.5	0.0
	2	153	8.9	26.0	0.0
	2	154	8.9	18.3	5.4
	2	155	6.2	18.5	0.0
	2	156	10.8	18.0	3.0
	2	157	7.4	17.3	16.3
	2	158	10.9	22.3	28.8
	2	159	6.6	29.7	0.0
	2	160	8.8	24.2	0.0
	2	161	8.0	22.6	0.0
	2	162	8.0	24.4	0.0
	2	163	11.6	20.5	0.0
	2	164	7.8	25.8	0.0
	2	165	4.2	28.2	0.0
	2	166	10.6	25.3	0.0
	2	167	15.5	22.3	0.0
	2	168	20.7	34.0	0.0
	2	169	12.9	25.8	1.2
	2	170	8.3	19.6	0.0
	2	171	6.6	23.7	0.0
	2	172	11.7	21.0	16.6
	2	173	11.1	22.5	0.0
	2	174	12.1	28.4	0.0
	2	175	17.5	28.4	0.0
	2	176	12.2	21.2	6.3
	2	177	11.8	25.6	0.0
	2	178	9.3	19.3	5.2
	2	179	12.4	20.6	18.8
	2	180	14.3	25.5	9.4
	2	181	15.1	26.2	6.3
	2	182	13.0	24.5	0.7
	2	183	13.7	21.8	0.3
	2	184	4.3	21.6	0.0
	2	185	8.7	24.6	0.0
	2	186	17.0	27.1	0.0
	2	187	15.2	21.9	2.1
	2	188	9.9	26.0	0.0
	2	189	9.9	27.8	0.0
	2	190	16.0	30.8	0.0
	2	191	18.3	28.6	0.0
	2	192	20.0	28.2	0.0
	2	193	16.3	26.8	0.0
	2	194	13.9	34.9	0.0
	2	195	11.3	31.5	0.0
	2	196	14.6	26.4	2.3
	2	197	10.9	28.5	0.0
	2	198	16.0	32.6	11.9
	2	199	11.8	33.6	0.0
	2	200	14.4	31.0	14.7
	2	201	12.5	28.2	0.0
	2	202	9.6	23.2	0.0
	2	203	11.2	26.0	0.0
	2	204	13.7	23.5	14.5
	2	205	13.1	19.7	0.0
	2	206	14.8	28.7	0.0
	2	207	13.7	26.5	0.0
	2	208	10.1	27.7	0.0
	2	209	8.6	27.4	0.0
	2	210	13.9	30.0	0.0
	2	211	11.2	32.4	0.0
	2	212	6.0	24.1	0.0
	2	213	9.0	28.7	0.0
	2	214	12.4	29.6	0.0
	2	215	14.7	31.6	0.0
	2	216	13.8	26.0	0.0
	2	217	16.1	27.1	0.1
	2	218	13.4	26.9	0.0
	2	219	19.3	25.1	0.0
	2	220	13.9	28.3	0.0
	2	221	11.7	26.3	0.0
	2	222	10.6	27.9	0.0
	2	223	12.1	22.8	0.0
	2	224	15.8	28.3	0.0
	2	225	11.5	34.9	0.0
	2	226	12.8	29.1	0.0
	2	227	17.9	24.9	4.2
	2	228	10.7	21.7	0.0
	2	229	7.5	21.8	0.0
	2	230	11.4	31.0	0.0
	2	231	18.0	29.1	0.0
	2	232	8.7	27.2	0.0
	2	233	12.3	23.8	0.0
	2	234	9.7	23.0	0.0
	2	235	8.6	25.2	0.0
	2	236	13.3	25.4	9.4
	2	237	9.7	27.4	0.0
	2	238	12.2	20.4	10.7
	2	239	13.4	20.3	0.0
	2	240	6.8	24.3	0.0
	2	241	3.9	24.3	0.0
	2	242	12.7	26.4	0.0
	2	243	10.2	22.7	0.0
	2	244	7.4	27.1	0.0
	2	245	7.1	29.9	0.0
	2	246	11.5	21.0	12.3
	2	247	11.7	22.8	3.3
	2	248	7.9	21.1	2.6
	2	249	2.7	19.0	0.0
	2	250	8.8	24.7	0.0
	2	251	9.6	31.8	0.0
	2	252	5.4	15.4	2.6
	2	253	8.5	16.0	0.0
	2	254	3.5	21.2	0.0
	2	255	4.0	18.3	0.0
	2	256	9.4	18.5	0.1
	2	257	5.0	18.0	3.1
	2	258	6.0	18.8	0.0
	2	259	14.8	17.3	0.0
	2	260	6.5	20.1	4.4
	2	261	4.8	18.1	0.0
	2	262	5.2	17.8	0.0
	2	263	-0.2	22.0	0.0
	2	264	2.1	17.2	0.0
	2	265	5.6	13.2	2.8
	2	266	6.0	21.9	4.7
	2	267	11.7	21.5	0.0
	2	268	2.9	13.6	0.0
	2	269	9.0	13.4	2.2
	2	270	4.9	20.3	0.0
	2	271	7.1	21.3	3.0
	2	272	3.9	23.8	0.0
	2	273	-2.0	19.1	0.0
	2	274	6.0	23.5	0.0
	2	275	0.9	18.7	0.0
	2	276	2.2	9.0	1.9
	2	277	2.3	3.8	0.0
	2	278	-7.2	8.3	0.0
	2	279	-3.2	7.4	0.0
	2	280	7.9	23.5	0.0
	2	281	4.3	21.2	0.0
	2	282	-4.2	9.8	0.0
	2	283	-0.2	3.8	0.0
	2	284	-1.5	15.6	0.0
	2	285	-1.4	17.1	0.0
	2	286	1.4	25.5	0.0
	2	287	8.5	19.2	0.0
	2	288	-1.2	10.9	0.0
	2	289	-4.3	10.3	0.0
	2	290	-6.5	-0.0	0.0
	2	291	-6.4	3.1	0.0
	2	292	1.0	10.4	0.0
	2	293	-3.4	8.0	0.0
	2	294	-4.0	11.5	0.0
	2	295	-8.2	7.1	0.0
	2	296	-0.8	8.9	0.0
	2	297	-2.3	4.9	0.0
	2	298	-0.9	5.6	0.3
	2	299	5.0	6.8	0.6
	2	300	-4.9	9.3	0.0
	2	301	-5.2	11.1	0.0
	2	302	-5.2	12.2	0.0
	2	303	-2.3	10.4	0.0
	2	304	-5.7	4.0	1.9
	2	305	-1.0	-0.3	1.7
	2	306	-4.1	10.5	0.0
	2	307	-6.3	15.2	0.0
	2	308	-6.2	4.7	0.0
	2	309	-4.8	-0.8	0.0
	2	310	-4.5	1.9	6.3
	2	311	-0.3	1.0	25.8
	2	312	-7.1	0.6	0.0
	2	313	-16.5	4.9	0.0
	2	314	-0.0	13.6	0.0
	2	315	-3.3	6.5	0.0
	2	316	-9.3	-0.6	1.7
	2	317	-9.4	5.7	0.0
	2	318	-5.6	2.0	0.1
	2	319	-7.6	1.3	0.0
	2	320	-12.6	-2.8	15.4
	2	321	-21.5	0.8	0.1
	2	322	-7.0	-1.3	0.6
	2	323	-4.3	4.2	0.0
	2	324	-6.0	5.1	0.0
	2	325	-9.4	2.0	0.0
	2	326	-9.3	-4.6	0.0
	2	327	-8.7	-6.1	0.0
	2	328	-5.9	0.5	0.0
	2	329	-3.1	3.3	0.0
	2	330	-3.5	10.9	0.0
	2	331	-4.5	2.9	0.0
	2	332	-13.3	-0.5	0.0
	2	333	-20.9	3.0	0.0
	2	334	-12.7	-4.6	0.0
	2	335	-18.3	-2.1	0.0
	2	336	-7.8	5.8	0.0
	2	337	-3.9	8.7	0.0
	2	338	-21.5	-8.9	0.0
	2	339	-23.8	-15.7	0.0
	2	340	-15.6	-4.8	0.0
	2	341	-10.5	-9.0	0.0
	2	342	-9.9	-2.1	0.0
	2	343	-12.7	-2.6	0.0
	2	344	-13.2	-2.8	0.0
	2	345	-20.7	-2.3	0.0
	2	346	-8.2	-1.2	0.0
	2	347	-12.1	-1.9	0.0
	2	348	-29.4	-21.1	0.0
	2	349	-24.4	-12.7	1.4
	2	350	-5.9	1.9	0.0
	2	351	-7.4	-0.5	0.0
	2	352	-10.4	-1.0	0.0
	2	353	-16.4	-3.2	0.0
	2	354	-21.0	-9.5	0.0
	2	355	-21.8	-6.8	0.0
	2	356	-21.7	-15.7	0.0
	2	357	-28.0	-16.9	0.0
	2	358	-11.3	-2.1	0.0
	2	359	-6.1	2.1	2.6
	2	360	-33.9	-21.1	0.0
	2	361	-31.4	-12.9	1.5
	2	362	-25.9	-14.1	1.9
	2	363	-31.4	-22.5	0.0
	2	364	-17.6	-9.7	8.8
	2	365	-23.6	-6.7	4.5
	3	1	-12.4	-5.5	0.6
	3	2	-24.1	-10.8	0.0
	3	3	-36.1	-21.3	0.0
	3	4	-10.4	0.7	0.0
	3	5	-9.9	3.2	0.9
	3	6	-20.9	-5.4	0.0
	3	7	-12.6	-11.3	0.0
	3	8	-22.8	-8.7	0.0
	3	9	-24.7	-8.2	0.0
	3	10	-10.4	-3.2	17.9
	3	11	-16.4	-5.7	32.7
	3	12	-28.8	-23.4	0.0
	3	13	-23.1	-15.8	0.0
	3	14	-20.8	-10.6	0.0
	3	15	-20.0	-5.4	0.0
	3	16	-20.6	-7.3	1.4
	3	17	-19.5	-1.7	0.0
	3	18	-19.4	-6.4	0.0
	3	19	-23.3	-6.2	1.4
	3	20	-14.3	-0.9	0.0
	3	21	-7.5	4.9	0.0
	3	22	-11.8	0.2	0.0
	3	23	-10.1	-5.4	0.0
	3	24	-16.5	-4.1	0.0
	3	25	-8.5	0.2	0.0
	3	26	-21.4	-10.0	0.0
	3	27	-15.4	-13.0	0.0
	3	28	-23.3	-14.6	1.4
	3	29	-17.7	-6.0	0.0
	3	30	-27.3	-13.3	0.0
	3	31	-19.3	-16.9	0.0
	3	32	-16.3	-6.6	0.0
	3	33	-13.7	-7.9	0.0
	3	34	-12.4	0.8	0.0
	3	35	-20.0	1.8	0.0
	3	36	-14.4	-3.3	0.0
	3	37	-8.5	-1.2	1.3
	3	38	-21.2	-7.9	0.0
	3	39	-15.5	-3.6	0.0
	3	40	-14.8	-3.7	0.0
	3	41	-15.7	-6.5	0.0
	3	42	-18.6	-3.3	0.0
	3	43	-12.8	-1.8	0.0
	3	44	-10.4	0.6	0.0
	3	45	-7.5	4.1	0.0
	3	46	-26.3	-13.5	0.0
	3	47	-18.1	-6.9	0.0
	3	48	-14.1	-1.1	0.0
	3	49	-8.9	-3.1	0.0
	3	50	-19.7	-8.8	0.0
	3	51	-25.2	-10.6	0.0
	3	52	-20.5	-5.9	0.0
	3	53	-20.9	-2.5	0.0
	3	54	-20.2	-9.8	0.0
	3	55	-23.5	-19.3	0.0
	3	56	-23.2	-6.5	0.0
	3	57	-21.8	-1.4	0.0
	3	58	-12.2	0.6	0.0
	3	59	-6.8	-3.2	0.0
	3	60	-13.4	-2.8	11.2
	3	61	-8.7	-7.3	0.0
	3	62	-6.2	2.7	0.0
	3	63	-6.4	0.5	0.0
	3	64	-14.3	-1.4	1.9
	3	65	-13.8	-4.1	1.6
	3	66	-26.5	-5.6	11.3
	3	67	-19.6	-2.6	0.0
	3	68	-2.1	16.5	0.0
	3	69	-8.1	12.7	0.0
	3	70	-15.2	-1.2	0.0
	3	71	-18.7	0.3	3.7
	3	72	-15.0	-1.5	0.0
	3	73	-17.3	2.6	0.0
	3	74	-12.4	-0.5	0.0
	3	75	-6.2	2.1	0.0
	3	76	-4.5	4.9	0.0
	3	77	0.7	3.6	18.5
	3	78	-3.9	2.4	0.0
	3	79	-7.8	2.0	0.0
	3	80	-3.1	4.6	0.0
	3	81	1.7	2.2	11.1
	3	82	-7.2	2.7	0.0
	3	83	-7.3	7.1	0.0
	3	84	-4.2	4.4	0.0
	3	85	0.6	3.2	0.0
	3	86	-3.8	3.4	0.0
	3	87	-2.4	0.6	5.0
	3	88	-4.3	4.0	1.2
	3	89	-10.2	7.6	0.0
	3	90	-3.5	8.5	0.0
	3	91	-3.3	7.7	0.0
	3	92	2.6	16.5	0.0
	3	93	-2.3	17.0	0.0
	3	94	-11.2	6.5	0.0
	3	95	-6.6	6.9	0.0
	3	96	-4.8	7.9	0.0
	3	97	-0.7	-0.2	0.0
	3	98	-0.8	19.1	0.0
	3	99	-4.6	16.5	0.0
	3	100	-6.8	4.4	0.0
	3	101	-3.2	10.8	0.0
	3	102	-3.0	13.8	0.0
	3	103	-1.8	12.2	0.0
	3	104	-1.1	18.2	0.0
	3	105	0.3	21.5	0.0
	3	106	-0.9	18.4	0.0
	3	107	5.6	10.8	9.9
	3	108	0.1	14.7	0.0
	3	109	0.0	10.2	0.0
	3	110	-0.0	10.6	0.0
	3	111	-1.6	7.6	0.0
	3	112	-5.6	8.5	0.0
	3	113	-0.8	12.5	0.0
	3	114	-1.1	11.4	0.0
	3	115	-0.2	16.5	0.0
	3	116	7.0	13.5	11.0
	3	117	4.5	21.1	0.0
	3	118	6.6	16.2	1.2
	3	119	5.2	24.5	0.0
	3	120	-6.5	11.7	0.0
	3	121	-2.8	6.4	0.0
	3	122	3.7	16.2	0.0
	3	123	7.7	17.4	2.1
	3	124	4.1	23.4	0.0
	3	125	2.0	26.8	20.8
	3	126	4.7	17.8	11.0
	3	127	-1.2	20.8	0.0
	3	128	-2.6	8.8	0.0
	3	129	1.7	15.3	0.0
	3	130	1.6	12.5	0.0
	3	131	-2.8	10.7	0.0
	3	132	6.2	18.3	1.3
	3	133	-0.8	21.2	0.0
	3	134	8.6	19.1	2.7
	3	135	10.7	18.4	0.8
	3	136	2.7	18.4	0.0
	3	137	2.8	19.9	1.2
	3	138	9.4	18.1	10.7
	3	139	11.4	16.8	8.1
	3	140	7.9	23.5	0.0
	3	141	2.9	25.1	0.0
	3	142	10.3	19.9	0.0
	3	143	13.9	26.0	0.0
	3	144	5.7	20.1	0.0
	3	145	-0.0	19.7	0.0
	3	146	7.3	20.2	3.3
	3	147	2.6	16.9	16.2
	3	148	5.7	19.9	0.0
	3	149	8.6	15.4	0.0
	3	150	10.9	29.6	0.0
	3	151	11.5	24.6	0.0
	3	152	5.9	20.8	0.0
	3	153	3.0	22.0	1.5
	3	154	7.3	26.5	0.0
	3	155	10.5	22.1	0.0
	3	156	10.4	25.8	0.0
	3	157	9.4	18.9	19.3
	3	158	11.6	27.9	0.0
	3	159	14.9	27.7	0.0
	3	160	12.7	27.2	0.0
	3	161	12.0	24.0	0.0
	3	162	10.4	28.5	0.0
	3	163	16.8	29.5	0.0
	3	164	9.5	22.2	0.0
	3	165	16.1	20.6	0.0
	3	166	12.3	32.4	0.0
	3	167	11.1	34.4	0.0
	3	168	13.0	25.3	0.0
	3	169	19.6	27.2	0.0
	3	170	14.3	25.9	0.0
	3	171	14.8	24.4	0.0
	3	172	19.9	32.7	1.2
	3	173	18.5	25.0	1.0
	3	174	13.0	24.3	0.0
	3	175	11.6	23.2	0.0
	3	176	20.5	30.6	0.0
	3	177	14.8	34.5	0.0
	3	178	10.6	20.3	0.0
	3	179	13.1	22.5	0.0
	3	180	10.7	18.6	6.2
	3	181	8.9	22.7	0.0
	3	182	12.8	28.1	2.8
	3	183	6.4	28.9	0.0
	3	184	12.4	23.5	0.0
	3	185	11.6	24.7	0.0
	3	186	14.4	31.3	0.0
	3	187	15.7	29.0	0.4
	3	188	13.6	28.5	0.0
	3	189	13.1	29.1	0.0
	3	190	7.9	25.5	0.0
	3	191	11.4	22.2	0.0
	3	192	11.9	29.0	0.0
	3	193	18.0	27.9	0.0
	3	194	17.1	32.1	0.0
	3	195	14.8	28.7	0.0
	3	196	9.5	26.6	0.0
	3	197	9.0	26.6	0.0
	3	198	13.2	24.2	1.9
	3	199	15.9	27.6	0.0
	3	200	14.3	26.5	0.0
	3	201	10.1	26.1	11.9
	3	202	16.1	27.5	0.0
	3	203	14.8	25.0	1.0
	3	204	11.4	28.9	0.0
	3	205	15.6	24.5	11.4
	3	206	13.6	25.1	7.1
	3	207	15.4	27.4	0.0
	3	208	13.2	24.5	0.0
	3	209	14.7	20.9	0.0
	3	210	11.0	27.1	1.5
	3	211	10.8	24.1	1.1
	3	212	12.5	29.4	0.0
	3	213	13.4	26.7	0.0
	3	214	14.0	24.6	5.2
	3	215	7.0	26.3	0.0
	3	216	9.7	26.6	0.0
	3	217	11.6	21.9	0.0
	3	218	12.6	24.3	0.0
	3	219	14.3	24.0	0.0
	3	220	12.3	28.9	0.0
	3	221	10.7	29.0	0.0
	3	222	11.8	16.5	9.2
	3	223	6.9	24.4	0.0
	3	224	12.5	25.7	5.3
	3	225	8.3	30.1	0.0
	3	226	10.1	24.7	0.0
	3	227	11.0	27.3	0.0
	3	228	11.7	30.9	0.0
	3	229	10.8	28.2	0.0
	3	230	10.6	21.4	0.0
	3	231	13.1	27.1	0.0
	3	232	12.4	27.5	0.0
	3	233	6.8	32.9	0.0
	3	234	9.8	25.9	0.0
	3	235	10.1	20.8	0.0
	3	236	13.2	25.9	0.0
	3	237	9.7	28.8	0.0
	3	238	12.9	28.5	0.0
	3	239	13.6	31.9	0.0
	3	240	10.2	28.7	0.0
	3	241	8.4	29.4	0.0
	3	242	14.3	37.2	0.0
	3	243	17.0	24.9	0.7
	3	244	5.1	23.7	0.0
	3	245	2.4	25.1	0.0
	3	246	7.2	24.8	0.0
	3	247	7.6	28.5	0.0
	3	248	9.5	32.6	0.0
	3	249	3.3	25.0	0.0
	3	250	7.5	22.0	0.0
	3	251	13.3	23.6	0.0
	3	252	13.3	25.3	0.0
	3	253	12.9	27.4	0.0
	3	254	7.8	19.9	0.1
	3	255	5.7	14.2	13.4
	3	256	7.8	23.2	2.5
	3	257	7.7	32.8	0.0
	3	258	6.8	20.1	2.8
	3	259	10.0	18.1	3.3
	3	260	2.2	16.3	0.0
	3	261	6.5	12.3	0.0
	3	262	2.1	22.1	0.0
	3	263	4.4	18.0	0.0
	3	264	8.6	20.1	0.0
	3	265	4.8	20.3	9.3
	3	266	2.9	15.5	0.0
	3	267	1.9	21.1	0.0
	3	268	7.2	21.0	0.0
	3	269	6.7	15.2	0.0
	3	270	1.1	14.2	0.0
	3	271	2.7	13.6	0.1
	3	272	9.3	17.1	10.0
	3	273	3.5	13.6	0.0
	3	274	3.7	18.2	0.0
	3	275	-1.5	18.1	0.0
	3	276	-1.3	13.9	0.0
	3	277	-6.9	17.5	0.0
	3	278	1.6	13.7	0.0
	3	279	-4.0	14.0	0.0
	3	280	-5.3	10.4	0.0
	3	281	-2.5	7.4	0.0
	3	282	2.7	14.3	0.0
	3	283	1.8	14.7	0.0
	3	284	-5.5	2.3	0.0
	3	285	-4.2	2.4	0.0
	3	286	2.8	19.8	0.0
	3	287	6.3	22.0	0.0
	3	288	-2.3	12.6	0.0
	3	289	-1.9	5.6	0.0
	3	290	-2.4	14.4	0.0
	3	291	-10.8	14.9	0.0
	3	292	-3.7	2.4	0.0
	3	293	-0.9	2.7	0.0
	3	294	-3.2	11.6	0.0
	3	295	-6.9	10.8	0.0
	3	296	0.6	11.0	0.0
	3	297	4.9	6.0	0.0
	3	298	1.9	21.0	0.0
	3	299	-2.0	19.2	0.0
	3	300	-4.7	11.2	0.0
	3	301	-0.2	11.6	0.0
	3	302	-0.2	8.1	0.0
	3	303	-5.0	1.3	0.0
	3	304	-11.3	-1.0	0.0
	3	305	-9.9	1.2	0.0
	3	306	-6.9	2.9	0.0
	3	307	-4.1	8.0	0.0
	3	308	-0.8	9.8	0.0
	3	309	1.3	14.5	0.0
	3	310	-7.9	-0.0	0.0
	3	311	-8.8	0.1	0.2
	3	312	-6.1	5.0	0.0
	3	313	-4.7	-0.9	3.3
	3	314	-13.8	-7.3	0.1
	3	315	-13.7	-3.5	0.0
	3	316	-4.0	6.0	0.0
	3	317	-1.0	0.9	0.0
	3	318	-8.4	-2.1	0.0
	3	319	-10.0	-9.7	0.0
	3	320	-14.1	-3.9	0.0
	3	321	-16.4	1.2	0.0
	3	322	-8.0	4.1	0.0
	3	323	-3.8	-1.3	0.9
	3	324	-9.3	-4.6	0.0
	3	325	-5.7	-3.1	0.2
	3	326	-2.9	9.2	0.0
	3	327	-7.8	12.3	0.0
	3	328	-1.3	8.1	0.0
	3	329	-4.6	0.1	0.0
	3	330	-7.3	0.8	0.0
	3	331	-9.3	-4.1	0.0
	3	332	-5.5	0.5	0.0
	3	333	-8.5	-2.3	0.0
	3	334	-10.9	-3.5	0.0
	3	335	-13.1	-10.1	0.0
	3	336	-24.7	-15.2	0.0
	3	337	-23.2	-17.0	0.0
	3	338	-17.0	-6.8	0.0
	3	339	-24.7	-4.6	0.0
	3	340	-6.3	8.1	0.0
	3	341	-6.5	1.6	0.0
	3	342	-6.0	3.2	1.0
	3	343	-9.1	1.0	0.0
	3	344	-19.3	-5.4	0.0
	3	345	-20.3	-6.7	0.0
	3	346	-22.8	-8.2	0.0
	3	347	-19.8	-5.2	0.9
	3	348	-16.1	-5.0	0.0
	3	349	-17.7	-2.1	0.0
	3	350	-18.7	-4.6	0.0
	3	351	-14.4	-10.3	0.0
	3	352	-24.4	-17.3	1.5
	3	353	-21.0	-13.1	0.0
	3	354	-16.4	-7.0	0.1
	3	355	-8.1	-4.9	0.0
	3	356	-11.5	1.0	0.0
	3	357	-11.8	-0.4	0.0
	3	358	-26.0	-16.7	0.0
	3	359	-27.9	-18.6	0.0
	3	360	-12.0	-1.6	0.0
	3	361	-15.5	-5.6	2.4
	3	362	-19.3	-7.5	0.5
	3	363	-19.4	-8.4	1.4
	3	364	-26.0	-12.3	0.0
	3	365	-24.3	-17.2	1.3
	3	366	-20.6	-7.2	0.0
	4	1	-8.9	5.2	0.0
	4	2	-11.4	0.5	0.0
	4	3	-21.4	-12.9	0.0
	4	4	-18.2	-16.3	0.0
	4	5	-27.5	-22.2	0.0
	4	6	-26.9	-17.0	10.8
	4	7	-12.7	-4.9	1.4
	4	8	-10.5	1.1	0.0
	4	9	-11.9	1.0	0.2
	4	10	-15.4	1.0	0.0
	4	11	-21.1	-6.9	3.7
	4	12	-19.4	-0.1	0.0
	4	13	-24.3	-9.7	0.0
	4	14	-26.9	-7.4	0.8
	4	15	-21.9	-6.6	0.8
	4	16	-21.1	-1.5	0.0
	4	17	-15.8	-2.7	0.0
	4	18	-21.6	-6.4	0.0
	4	19	-24.2	-14.1	0.0
	4	20	-27.1	-25.4	0.0
	4	21	-14.3	-6.4	0.0
	4	22	-16.7	-0.7	0.0
	4	23	-11.8	-2.1	0.0
	4	24	-16.1	-6.9	0.0
	4	25	-22.5	-12.5	0.0
	4	26	-15.2	-10.4	0.0
	4	27	-27.7	-19.6	5.5
	4	28	-29.5	-20.5	4.1
	4	29	-24.4	-14.8	0.0
	4	30	-23.6	-13.8	0.0
	4	31	-34.2	-21.9	0.0
	4	32	-26.7	-13.6	0.0
	4	33	-27.0	-14.4	0.0
	4	34	-32.4	-23.1	0.0
	4	35	-13.3	-1.2	1.7
	4	36	-13.4	1.6	0.0
	4	37	-35.2	-21.1	0.0
	4	38	-28.3	-10.3	0.0
	4	39	-22.9	-6.6	0.0
	4	40	-31.2	0.2	0.0
	4	41	-10.9	-1.1	0.0
	4	42	-15.0	5.9	0.0
	4	43	-15.0	-3.8	0.0
	4	44	-22.1	0.6	0.0
	4	45	-5.4	2.2	0.0
	4	46	-5.1	-3.5	0.0
	4	47	-16.9	-7.2	1.6
	4	48	-21.7	-6.2	1.6
	4	49	-18.5	-8.3	0.0
	4	50	-22.0	-6.4	0.0
	4	51	-16.1	-7.0	0.0
	4	52	-14.6	-8.9	0.0
	4	53	-14.7	-3.6	0.0
	4	54	-7.2	-2.2	0.8
	4	55	-11.3	-1.4	4.6
	4	56	-4.7	2.4	0.3
	4	57	-7.9	-0.5	0.9
	4	58	-11.2	-3.7	0.0
	4	59	-11.5	-1.4	1.3
	4	60	-3.9	1.6	0.0
	4	61	-3.0	3.8	0.0
	4	62	-0.9	3.6	0.0
	4	63	-4.9	3.0	0.0
	4	64	-3.2	-1.2	0.0
	4	65	-9.6	-0.4	0.0
	4	66	-7.6	4.4	0.0
	4	67	-21.6	-4.7	0.0
	4	68	-31.8	-12.6	0.0
	4	69	-16.5	-1.7	0.0
	4	70	-17.8	-4.8	0.0
	4	71	-12.1	-3.0	0.0
	4	72	-3.5	-0.8	1.3
	4	73	-6.7	2.7	0.0
	4	74	-7.1	1.1	0.0
	4	75	-11.2	-1.3	0.0
	4	76	-9.3	2.0	0.0
	4	77	-14.8	0.1	0.0
	4	78	-12.7	2.0	0.0
	4	79	-11.8	-0.4	0.0
	4	80	-5.6	0.8	0.0
	4	81	-11.8	-7.0	0.0
	4	82	-11.6	-10.3	0.0
	4	83	-10.4	-1.4	0.0
	4	84	-10.8	3.5	0.0
	4	85	-11.9	-6.0	0.0
	4	86	-9.5	-2.2	0.0
	4	87	-9.3	-0.8	0.0
	4	88	-9.4	4.3	0.0
	4	89	-9.2	1.5	0.0
	4	90	-5.3	6.6	0.0
	4	91	-3.3	11.5	0.0
	4	92	0.9	10.0	0.0
	4	93	-6.4	1.6	2.2
	4	94	-3.5	0.5	5.8
	4	95	-9.4	3.4	0.0
	4	96	-6.4	7.2	0.0
	4	97	-8.1	-1.2	0.0
	4	98	-2.8	7.6	0.0
	4	99	-0.6	14.5	0.0
	4	100	0.6	11.0	0.0
	4	101	-0.6	8.7	0.0
	4	102	-2.8	12.0	0.0
	4	103	-0.2	12.1	0.0
	4	104	-1.2	12.2	0.0
	4	105	0.3	12.7	0.0
	4	106	3.8	9.1	0.0
	4	107	-0.0	11.5	0.0
	4	108	2.3	16.0	0.0
	4	109	-1.5	12.5	0.0
	4	110	-4.7	13.9	0.0
	4	111	2.8	16.0	0.0
	4	112	-0.5	18.5	0.0
	4	113	-0.2	10.1	0.0
	4	114	0.4	6.1	0.0
	4	115	-1.5	6.4	0.0
	4	116	-2.0	4.5	0.0
	4	117	5.2	23.3	5.7
	4	118	2.4	18.3	0.0
	4	119	-1.4	10.8	0.0
	4	120	1.1	7.9	0.0
	4	121	6.8	25.2	0.0
	4	122	2.3	35.8	0.0
	4	123	6.1	19.9	0.0
	4	124	3.8	15.2	0.0
	4	125	1.1	8.7	0.0
	4	126	7.2	15.9	77.1
	4	127	1.5	15.5	7.5
	4	128	5.5	8.2	9.1
	4	129	2.9	18.9	0.0
	4	130	-5.4	14.8	0.0
	4	131	10.3	28.7	20.4
	4	132	10.4	21.7	14.1
	4	133	-4.3	12.5	7.4
	4	134	6.2	19.2	14.9
	4	135	4.7	20.5	5.3
	4	136	-2.5	18.2	0.0
	4	137	5.7	21.2	0.0
	4	138	6.5	23.1	9.7
	4	139	9.2	22.0	15.5
	4	140	7.7	19.3	0.0
	4	141	1.3	11.4	0.9
	4	142	5.7	19.4	0.0
	4	143	8.3	22.8	8.3
	4	144	2.0	19.8	0.0
	4	145	7.1	23.9	0.0
	4	146	6.5	26.8	0.0
	4	147	7.5	20.7	0.0
	4	148	9.0	22.5	0.0
	4	149	3.3	18.2	0.0
	4	150	8.5	17.8	0.0
	4	151	6.7	17.1	1.5
	4	152	-0.0	21.3	0.0
	4	153	2.6	13.6	0.0
	4	154	10.2	11.2	4.4
	4	155	8.3	23.3	5.2
	4	156	11.4	23.9	3.1
	4	157	13.4	20.4	9.4
	4	158	13.5	27.2	0.0
	4	159	16.6	33.5	0.0
	4	160	17.1	27.4	0.0
	4	161	17.4	25.5	0.9
	4	162	10.3	26.3	0.0
	4	163	12.2	23.2	0.0
	4	164	10.8	17.1	1.5
	4	165	6.4	20.8	0.0
	4	166	13.3	23.2	5.8
	4	167	7.4	20.9	2.8
	4	168	11.0	25.5	0.0
	4	169	11.8	23.0	0.0
	4	170	9.8	26.3	0.0
	4	171	15.4	29.6	0.0
	4	172	9.9	29.4	0.0
	4	173	11.1	28.2	0.0
	4	174	7.5	26.9	0.0
	4	175	9.1	23.6	0.0
	4	176	11.9	24.4	1.0
	4	177	8.7	22.0	0.0
	4	178	11.0	24.7	0.0
	4	179	8.7	24.2	0.0
	4	180	11.9	23.2	0.0
	4	181	12.1	28.0	0.0
	4	182	11.2	27.2	0.0
	4	183	13.2	32.2	0.0
	4	184	7.9	33.6	0.0
	4	185	12.8	28.3	0.0
	4	186	7.9	26.0	0.0
	4	187	13.7	28.9	0.0
	4	188	13.0	27.7	53.3
	4	189	14.4	29.0	16.8
	4	190	18.3	28.5	11.7
	4	191	14.6	31.1	0.0
	4	192	15.8	31.1	0.9
	4	193	12.5	30.3	0.0
	4	194	18.5	27.4	10.3
	4	195	11.9	27.7	0.0
	4	196	17.6	28.2	22.8
	4	197	14.9	28.3	0.0
	4	198	13.1	26.3	0.0
	4	199	14.0	29.0	0.0
	4	200	15.5	32.3	0.0
	4	201	14.7	29.1	0.0
	4	202	14.5	27.6	0.0
	4	203	15.6	28.9	0.0
	4	204	10.5	30.1	0.0
	4	205	9.6	23.9	0.0
	4	206	15.8	24.0	0.1
	4	207	14.4	28.2	12.9
	4	208	8.4	26.9	0.0
	4	209	9.7	26.4	0.0
	4	210	13.0	18.9	6.4
	4	211	12.2	21.2	9.8
	4	212	8.0	23.4	2.4
	4	213	10.6	18.4	1.7
	4	214	6.5	23.5	0.0
	4	215	11.8	23.3	0.0
	4	216	15.5	27.4	0.0
	4	217	4.5	24.7	0.0
	4	218	1.4	26.1	0.0
	4	219	13.9	25.2	2.4
	4	220	10.5	20.9	5.5
	4	221	12.3	23.8	3.3
	4	222	5.8	24.5	0.0
	4	223	12.2	26.0	0.0
	4	224	12.9	26.4	0.0
	4	225	13.1	26.0	18.7
	4	226	11.2	25.2	6.3
	4	227	12.3	20.2	2.3
	4	228	5.0	25.9	0.0
	4	229	11.9	29.8	0.0
	4	230	17.0	27.4	0.0
	4	231	13.1	26.2	0.0
	4	232	9.8	28.6	0.0
	4	233	13.7	22.2	17.9
	4	234	12.0	23.3	0.0
	4	235	11.0	26.9	0.0
	4	236	14.4	23.3	0.1
	4	237	11.7	30.0	0.0
	4	238	13.9	28.2	0.0
	4	239	16.8	35.0	0.4
	4	240	14.7	35.2	0.0
	4	241	9.3	30.3	0.0
	4	242	12.1	25.2	1.0
	4	243	5.9	19.3	1.2
	4	244	6.8	21.8	0.0
	4	245	5.5	23.4	0.0
	4	246	7.3	18.6	0.0
	4	247	9.6	22.2	11.2
	4	248	10.6	16.5	7.4
	4	249	8.7	20.8	0.0
	4	250	7.0	17.4	13.7
	4	251	6.2	13.0	0.8
	4	252	9.2	16.7	1.0
	4	253	7.6	20.0	0.0
	4	254	7.2	28.2	0.0
	4	255	6.6	21.4	0.0
	4	256	10.6	19.9	2.4
	4	257	6.8	18.2	0.0
	4	258	10.7	15.8	12.9
	4	259	10.4	21.1	0.0
	4	260	8.0	25.5	0.0
	4	261	9.3	20.5	0.0
	4	262	4.5	22.4	0.0
	4	263	11.9	22.8	1.0
	4	264	4.6	19.6	0.0
	4	265	5.0	26.0	0.0
	4	266	8.3	22.4	0.6
	4	267	2.7	10.9	0.1
	4	268	-0.7	14.0	0.0
	4	269	3.0	17.2	0.0
	4	270	4.9	20.5	0.0
	4	271	0.9	7.1	0.0
	4	272	3.9	5.6	0.0
	4	273	8.3	18.7	6.7
	4	274	6.2	16.7	1.6
	4	275	3.0	14.0	15.3
	4	276	14.2	15.8	1.7
	4	277	3.7	15.4	3.4
	4	278	-0.2	14.3	0.0
	4	279	1.7	6.2	0.8
	4	280	-0.8	7.5	3.2
	4	281	-3.3	8.0	2.6
	4	282	0.4	1.9	3.9
	4	283	3.5	16.8	0.0
	4	284	3.1	13.3	0.3
	4	285	-0.3	6.5	12.0
	4	286	-6.3	15.3	0.0
	4	287	-0.2	20.3	0.0
	4	288	2.3	21.3	0.0
	4	289	-1.3	15.2	0.0
	4	290	3.0	22.1	0.0
	4	291	-2.4	5.0	0.0
	4	292	-5.0	10.6	0.0
	4	293	-5.2	2.5	0.0
	4	294	-10.4	2.5	0.0
	4	295	-6.2	11.4	0.0
	4	296	-1.9	14.7	0.0
	4	297	-1.0	8.2	0.0
	4	298	-5.0	8.9	0.0
	4	299	-1.9	15.9	0.0
	4	300	1.1	11.8	0.0
	4	301	-5.3	3.2	0.0
	4	302	-2.7	-1.3	0.0
	4	303	-6.5	9.8	0.0
	4	304	-5.5	6.3	0.0
	4	305	-2.4	9.6	0.0
	4	306	-2.2	9.9	0.0
	4	307	-5.1	6.6	0.0
	4	308	-7.9	0.9	0.0
	4	309	-5.4	5.4	0.0
	4	310	-9.1	9.0	0.0
	4	311	-9.3	4.7	0.0
	4	312	-16.2	4.4	0.0
	4	313	-11.0	-0.8	0.0
	4	314	-6.3	4.6	0.0
	4	315	-3.4	5.8	0.0
	4	316	0.4	3.6	0.0
	4	317	-4.0	5.8	0.0
	4	318	-0.5	5.4	0.0
	4	319	-6.7	-0.8	0.0
	4	320	-6.0	-5.6	0.0
	4	321	-9.9	-0.6	0.0
	4	322	-20.8	-2.9	0.1
	4	323	-7.9	-2.4	0.0
	4	324	-10.0	-0.3	0.0
	4	325	-16.6	-5.3	0.0
	4	326	-25.9	-12.5	0.0
	4	327	-16.1	-4.9	0.0
	4	328	-16.5	-1.9	0.0
	4	329	-6.3	2.4	0.0
	4	330	-1.9	10.3	0.0
	4	331	-11.2	-3.5	0.0
	4	332	-16.2	0.5	0.0
	4	333	-12.0	-2.7	0.0
	4	334	-9.5	-1.6	0.0
	4	335	-14.9	-8.3	0.0
	4	336	-23.1	-8.9	0.0
	4	337	-14.4	-4.7	0.0
	4	338	-9.7	-2.9	0.0
	4	339	-14.5	-2.1	0.0
	4	340	-20.3	-0.1	0.0
	4	341	-11.6	0.3	0.0
	4	342	-10.1	3.5	0.0
	4	343	-23.2	-13.8	0.0
	4	344	-23.3	-8.3	0.0
	4	345	-23.4	-8.7	0.0
	4	346	-24.3	-11.5	2.5
	4	347	-9.2	-1.4	0.0
	4	348	-10.5	5.8	0.0
	4	349	-11.2	-3.9	0.0
	4	350	-10.1	-1.2	0.8
	4	351	-11.5	-1.9	0.0
	4	352	-9.0	2.6	0.0
	4	353	-33.2	-20.0	0.0
	4	354	-22.2	-10.9	0.0
	4	355	-29.7	-19.8	0.0
	4	356	-29.2	-22.0	0.2
	4	357	-10.0	-1.6	0.0
	4	358	-7.1	-5.6	0.8
	4	359	-16.8	-6.9	3.2
	4	360	-7.0	-6.0	0.5
	4	361	-5.2	1.3	0.0
	4	362	-8.7	-1.0	2.9
	4	363	-27.7	-18.3	0.0
	4	364	-24.6	-21.0	6.3
	4	365	-13.3	-5.4	1.5
	5	1	-22.2	-9.1	0.0
	5	2	-25.6	-12.3	0.0
	5	3	-14.5	-6.1	0.0
	5	4	-8.9	-4.1	0.0
	5	5	-28.5	-16.3	0.3
	5	6	-29.3	-8.8	2.3
	5	7	-6.5	-0.6	0.8
	5	8	-12.2	-6.2	1.5
	5	9	-13.0	-5.1	0.0
	5	10	-15.9	-4.0	0.0
	5	11	-21.2	-7.6	0.0
	5	12	-23.6	-3.4	0.0
	5	13	-15.6	-7.0	0.1
	5	14	-15.5	-6.3	0.0
	5	15	-30.3	-22.7	4.4
	5	16	-30.9	-21.7	0.9
	5	17	-14.8	-4.8	0.0
	5	18	-13.0	-9.4	0.2
	5	19	-28.7	-21.8	0.0
	5	20	-26.2	-13.1	0.0
	5	21	-25.2	-12.7	0.0
	5	22	-25.5	-9.6	0.0
	5	23	-28.1	-16.1	0.0
	5	24	-29.6	-10.6	0.0
	5	25	-27.2	-11.8	0.0
	5	26	-21.2	-10.4	0.0
	5	27	-29.3	-14.5	0.0
	5	28	-23.4	-21.4	0.5
	5	29	-17.2	-5.5	0.0
	5	30	-21.6	-10.1	0.0
	5	31	-10.9	1.0	0.0
	5	32	-19.0	11.6	0.0
	5	33	-13.6	-4.3	0.0
	5	34	-19.3	0.6	0.0
	5	35	-8.3	1.6	0.0
	5	36	-0.3	1.4	0.0
	5	37	-13.7	-4.5	0.0
	5	38	-11.7	-9.7	0.1
	5	39	-20.7	-6.1	0.0
	5	40	-22.7	-8.4	0.0
	5	41	-20.8	-9.7	0.0
	5	42	-12.7	-3.0	0.0
	5	43	-20.4	-8.6	0.0
	5	44	-21.0	-6.0	0.0
	5	45	-11.2	0.4	0.0
	5	46	-14.6	-6.1	0.0
	5	47	-23.6	-10.5	0.0
	5	48	-31.7	-10.6	0.0
	5	49	-14.3	-4.4	0.0
	5	50	-15.8	-6.3	0.0
	5	51	-10.6	-1.7	0.0
	5	52	-11.0	-3.3	0.0
	5	53	-19.2	-7.4	0.0
	5	54	-26.3	-15.1	0.0
	5	55	-19.5	-4.4	0.0
	5	56	-26.1	-4.9	0.0
	5	57	-27.4	-9.7	0.0
	5	58	-26.1	-7.3	0.0
	5	59	-4.1	2.1	0.0
	5	60	-5.7	11.5	0.0
	5	61	-24.8	-10.8	0.0
	5	62	-17.7	-8.2	0.0
	5	63	-21.1	-3.7	0.0
	5	64	-15.6	-9.8	1.2
	5	65	-14.0	-3.3	1.6
	5	66	-23.3	-13.6	0.3
	5	67	-17.5	-2.0	0.0
	5	68	-24.0	-0.0	0.0
	5	69	-7.4	3.3	0.0
	5	70	-2.6	3.0	0.0
	5	71	-22.1	-3.0	0.0
	5	72	-18.3	-2.3	0.0
	5	73	-0.3	2.3	8.6
	5	74	-4.1	16.2	0.0
	5	75	-6.6	3.1	0.0
	5	76	-8.5	13.0	0.0
	5	77	-13.8	-2.4	0.2
	5	78	-18.3	-7.2	0.0
	5	79	-3.4	2.6	3.3
	5	80	-2.5	5.9	0.0
	5	81	-5.6	3.9	0.0
	5	82	-5.8	1.7	5.9
	5	83	-6.8	2.4	0.0
	5	84	-10.7	0.3	0.0
	5	85	-12.1	-0.8	0.0
	5	86	-19.6	-5.1	0.2
	5	87	-10.4	0.1	0.0
	5	88	-17.8	3.6	4.0
	5	89	-11.5	-5.5	1.6
	5	90	-11.5	3.5	20.4
	5	91	-7.2	6.6	0.0
	5	92	-11.9	12.4	0.0
	5	93	0.3	14.6	0.0
	5	94	0.5	21.2	0.0
	5	95	0.4	18.0	0.0
	5	96	-2.8	12.8	0.0
	5	97	-1.0	21.0	0.0
	5	98	2.1	19.2	0.0
	5	99	-1.9	8.4	0.0
	5	100	-2.8	8.8	0.0
	5	101	1.5	24.3	0.0
	5	102	2.4	19.7	0.0
	5	103	0.2	14.6	0.0
	5	104	-0.1	19.8	0.0
	5	105	1.0	19.3	0.0
	5	106	4.2	17.0	0.2
	5	107	-1.1	13.8	0.0
	5	108	-2.4	14.5	0.0
	5	109	4.0	12.8	24.8
	5	110	6.6	21.0	0.0
	5	111	6.2	18.1	0.1
	5	112	0.8	16.4	0.0
	5	113	0.6	9.4	4.6
	5	114	3.5	10.4	0.5
	5	115	4.6	14.8	7.7
	5	116	2.8	17.5	0.0
	5	117	-2.4	5.8	0.0
	5	118	0.1	12.9	0.0
	5	119	2.7	13.6	0.0
	5	120	1.8	19.0	0.0
	5	121	2.4	23.7	0.0
	5	122	4.0	33.1	0.0
	5	123	1.9	16.9	0.0
	5	124	7.4	12.5	0.0
	5	125	-2.4	0.4	0.0
	5	126	1.1	4.7	0.0
	5	127	4.8	18.6	0.0
	5	128	1.9	20.0	0.0
	5	129	3.7	18.1	0.0
	5	130	4.5	16.4	0.0
	5	131	4.5	17.7	0.0
	5	132	3.1	19.8	0.0
	5	133	5.5	13.5	0.0
	5	134	8.2	18.1	0.0
	5	135	4.9	15.9	0.0
	5	136	7.3	11.8	0.0
	5	137	7.5	23.4	0.0
	5	138	3.1	19.6	0.0
	5	139	5.6	11.4	8.2
	5	140	0.1	18.3	0.0
	5	141	6.7	20.2	0.0
	5	142	5.0	18.1	0.0
	5	143	7.8	28.5	0.0
	5	144	7.3	21.8	3.1
	5	145	6.3	17.1	1.0
	5	146	10.9	12.5	0.6
	5	147	12.5	21.8	3.2
	5	148	9.2	23.0	0.0
	5	149	8.6	20.4	0.0
	5	150	6.8	17.1	0.3
	5	151	7.8	20.6	0.0
	5	152	6.1	19.0	24.2
	5	153	8.7	17.8	1.2
	5	154	8.2	18.3	0.0
	5	155	6.9	21.7	7.7
	5	156	3.6	22.5	0.0
	5	157	10.3	28.5	0.0
	5	158	13.3	25.2	6.3
	5	159	11.2	24.8	2.7
	5	160	12.8	28.8	16.8
	5	161	12.0	22.4	0.0
	5	162	8.9	21.5	0.0
	5	163	12.9	31.1	0.0
	5	164	9.3	30.5	0.0
	5	165	7.9	17.5	0.4
	5	166	6.3	23.5	0.0
	5	167	10.2	25.0	0.0
	5	168	12.4	20.5	0.0
	5	169	6.5	20.9	8.8
	5	170	6.1	25.2	0.0
	5	171	14.5	28.1	20.6
	5	172	19.4	31.3	0.0
	5	173	13.9	25.6	0.0
	5	174	16.3	27.9	0.0
	5	175	15.0	24.4	9.0
	5	176	11.5	22.9	0.0
	5	177	11.9	28.0	0.0
	5	178	12.3	25.5	0.8
	5	179	10.5	19.0	4.1
	5	180	12.9	21.3	0.0
	5	181	15.1	34.7	0.0
	5	182	12.9	30.6	4.9
	5	183	15.7	28.1	0.0
	5	184	16.4	26.1	0.0
	5	185	15.2	28.2	0.0
	5	186	11.6	34.9	0.0
	5	187	15.9	31.0	0.0
	5	188	16.8	28.5	0.7
	5	189	13.6	28.4	0.0
	5	190	11.6	30.3	0.0
	5	191	18.8	32.0	0.0
	5	192	14.1	28.4	0.0
	5	193	6.7	18.2	0.0
	5	194	11.6	23.6	3.6
	5	195	18.9	30.4	0.0
	5	196	16.9	29.2	0.0
	5	197	11.7	19.4	0.0
	5	198	8.2	26.4	0.0
	5	199	13.6	25.0	0.0
	5	200	14.4	26.4	11.1
	5	201	13.4	26.2	0.0
	5	202	14.3	30.1	0.0
	5	203	10.4	24.8	0.0
	5	204	13.6	28.6	0.0
	5	205	16.1	28.9	8.7
	5	206	10.9	28.7	0.0
	5	207	9.8	24.0	6.1
	5	208	13.4	27.3	0.0
	5	209	12.8	29.8	0.0
	5	210	13.2	33.2	0.0
	5	211	11.2	25.8	0.0
	5	212	12.3	23.7	3.7
	5	213	6.3	26.1	0.0
	5	214	6.4	30.8	0.0
	5	215	9.6	21.8	0.1
	5	216	10.2	24.3	11.4
	5	217	12.0	29.0	0.0
	5	218	10.9	26.1	0.0
	5	219	6.9	23.5	0.0
	5	220	12.5	20.8	0.0
	5	221	10.7	21.9	0.0
	5	222	8.4	20.7	0.0
	5	223	13.2	26.2	0.0
	5	224	16.2	24.7	0.0
	5	225	10.6	25.9	0.0
	5	226	13.7	28.1	14.2
	5	227	15.9	29.4	0.0
	5	228	14.2	24.7	0.0
	5	229	7.5	18.1	0.0
	5	230	12.3	19.2	0.0
	5	231	11.8	21.7	1.3
	5	232	14.3	27.5	0.0
	5	233	13.4	23.1	1.2
	5	234	11.6	28.5	0.0
	5	235	9.1	25.8	0.0
	5	236	6.6	28.8	0.0
	5	237	9.5	27.2	0.0
	5	238	11.0	32.9	0.0
	5	239	9.8	23.1	0.0
	5	240	8.0	26.7	0.0
	5	241	8.2	22.1	0.0
	5	242	11.5	22.7	1.2
	5	243	10.2	24.3	0.0
	5	244	10.0	22.1	0.0
	5	245	10.3	18.8	8.1
	5	246	11.6	22.0	0.0
	5	247	8.3	24.5	0.0
	5	248	4.2	23.8	0.0
	5	249	7.4	20.4	0.0
	5	250	16.2	17.9	0.0
	5	251	11.1	24.4	16.4
	5	252	8.5	33.1	0.0
	5	253	6.8	26.7	0.0
	5	254	14.2	23.0	0.0
	5	255	10.6	23.4	0.0
	5	256	7.5	20.7	22.2
	5	257	5.4	19.6	0.0
	5	258	6.1	22.2	0.0
	5	259	6.8	19.2	0.0
	5	260	7.1	17.6	0.0
	5	261	5.3	22.4	0.0
	5	262	6.3	22.9	2.8
	5	263	7.6	22.1	0.0
	5	264	1.9	25.9	0.0
	5	265	6.1	12.6	3.2
	5	266	8.4	12.2	3.5
	5	267	8.9	20.1	0.0
	5	268	4.1	24.8	0.0
	5	269	4.6	16.4	0.0
	5	270	7.2	10.5	21.5
	5	271	3.4	16.3	3.0
	5	272	-0.2	22.3	0.0
	5	273	4.1	19.9	0.0
	5	274	-1.3	26.2	0.0
	5	275	4.5	12.6	0.7
	5	276	3.8	12.1	0.0
	5	277	1.0	14.7	0.0
	5	278	-1.3	11.5	0.0
	5	279	2.6	23.5	0.0
	5	280	1.7	14.4	1.9
	5	281	-1.6	2.7	1.9
	5	282	-5.0	8.8	0.0
	5	283	1.5	9.7	0.0
	5	284	3.0	15.2	0.0
	5	285	-0.8	9.0	0.3
	5	286	-2.0	11.5	0.4
	5	287	2.1	12.5	0.0
	5	288	4.6	8.7	0.0
	5	289	-2.7	14.4	0.0
	5	290	-8.5	19.2	0.0
	5	291	-1.1	11.3	0.0
	5	292	2.3	15.6	0.0
	5	293	-2.8	12.0	0.0
	5	294	-7.2	9.0	0.5
	5	295	0.8	14.9	0.8
	5	296	1.0	8.2	10.4
	5	297	-1.9	10.6	0.3
	5	298	0.9	9.4	14.2
	5	299	-1.6	19.0	0.0
	5	300	-5.3	18.5	0.0
	5	301	-6.8	5.7	0.0
	5	302	-1.8	1.1	0.0
	5	303	-6.8	5.8	0.6
	5	304	-2.6	3.5	21.2
	5	305	-0.3	11.0	0.0
	5	306	-3.0	12.7	0.0
	5	307	-5.5	1.7	0.0
	5	308	-11.3	5.1	0.0
	5	309	-7.5	-3.6	12.8
	5	310	-6.2	0.8	0.0
	5	311	-13.9	-3.3	0.5
	5	312	-12.1	4.8	0.0
	5	313	-4.3	6.8	0.0
	5	314	-4.8	10.5	0.0
	5	315	-6.0	1.7	0.0
	5	316	-3.9	5.7	0.0
	5	317	-4.0	1.2	0.1
	5	318	-0.7	5.0	0.0
	5	319	-10.4	-4.6	0.0
	5	320	-10.9	-2.7	0.3
	5	321	-6.8	4.3	0.0
	5	322	-3.6	0.6	0.9
	5	323	-4.6	1.9	0.0
	5	324	-9.4	-2.8	10.2
	5	325	-6.6	1.7	0.0
	5	326	-5.2	-3.9	0.0
	5	327	-12.3	0.7	0.0
	5	328	-16.6	-2.8	0.0
	5	329	-8.3	1.8	0.0
	5	330	-8.9	-4.7	0.0
	5	331	-10.1	1.0	0.0
	5	332	-15.0	-3.5	0.0
	5	333	-3.4	3.6	0.0
	5	334	-3.1	5.4	0.0
	5	335	-12.8	-3.7	0.0
	5	336	-19.2	-11.6	0.0
	5	337	-22.6	-10.0	0.0
	5	338	-29.8	-21.7	0.0
	5	339	-25.2	-12.2	0.0
	5	340	-30.7	-19.7	0.0
	5	341	-9.1	0.6	0.0
	5	342	-13.7	-2.4	0.0
	5	343	-14.4	-2.5	0.0
	5	344	-11.0	-8.6	0.9
	5	345	-10.7	-2.8	0.0
	5	346	-16.2	-10.4	0.4
	5	347	-20.1	-12.0	0.1
	5	348	-17.5	-13.2	0.5
	5	349	-10.2	-3.3	2.5
	5	350	-12.3	-1.4	0.0
	5	351	-17.7	-4.8	0.0
	5	352	-22.0	-2.1	0.0
	5	353	-18.8	-4.7	0.0
	5	354	-17.7	-0.8	0.0
	5	355	-19.0	-6.8	0.0
	5	356	-16.2	-12.5	0.0
	5	357	-18.1	-5.7	2.8
	5	358	-16.8	0.1	0.0
	5	359	-9.1	-1.8	0.0
	5	360	-6.6	-5.6	0.0
	5	361	-10.0	-2.6	0.0
	5	362	-10.4	-2.4	24.4
	5	363	-11.8	-0.2	0.5
	5	364	-7.3	-4.3	19.0
	5	365	-24.8	-12.6	0.0
	6	1	-11.6	-3.7	0.0
	6	2	-18.1	-2.0	0.0
	6	3	-17.8	-7.0	0.0
	6	4	-15.3	-3.3	2.9
	6	5	-21.7	-12.7	0.0
	6	6	-17.9	-17.0	0.0
	6	7	-11.5	-3.3	0.0
	6	8	-7.7	-6.0	0.0
	6	9	-20.8	-10.7	0.0
	6	10	-19.1	-18.8	0.0
	6	11	-5.5	0.2	0.0
	6	12	-8.4	-3.0	0.0
	6	13	-17.6	-7.0	0.0
	6	14	-24.6	-4.6	0.0
	6	15	-24.2	-9.7	0.0
	6	16	-20.9	-3.6	0.0
	6	17	-10.8	0.4	0.0
	6	18	-18.2	1.4	0.0
	6	19	-4.6	2.4	0.0
	6	20	-12.3	-1.8	0.4
	6	21	-28.7	-15.0	0.0
	6	22	-25.9	-11.8	2.7
	6	23	-25.9	-10.9	0.0
	6	24	-28.4	-22.2	0.0
	6	25	-20.9	-10.7	0.0
	6	26	-17.6	-5.7	0.0
	6	27	-14.7	-5.9	0.0
	6	28	-6.1	-1.1	0.0
	6	29	-18.0	-6.0	5.7
	6	30	-15.3	0.9	0.0
	6	31	-23.6	-14.2	0.1
	6	32	-15.9	-8.6	0.2
	6	33	-8.2	-0.6	0.0
	6	34	-6.9	0.1	0.0
	6	35	-16.7	-8.0	0.0
	6	36	-22.3	-9.9	4.4
	6	37	-18.4	-5.7	0.0
	6	38	-11.7	-1.5	0.4
	6	39	-7.4	2.5	0.0
	6	40	-0.2	0.7	0.8
	6	41	-28.6	-21.0	0.0
	6	42	-30.0	-10.7	0.0
	6	43	-17.1	-2.4	0.0
	6	44	-17.7	-7.0	0.0
	6	45	-15.4	-5.9	3.0
	6	46	-11.9	-10.4	1.3
	6	47	-18.9	-9.1	0.3
	6	48	-22.7	-5.9	0.0
	6	49	-24.8	-10.7	0.0
	6	50	-24.4	-8.7	0.0
	6	51	-12.4	0.1	0.0
	6	52	-17.5	-3.1	0.0
	6	53	-27.5	-10.7	0.0
	6	54	-22.2	-6.3	0.1
	6	55	-10.4	2.0	0.0
	6	56	-16.6	2.2	1.4
	6	57	-20.1	-6.1	0.0
	6	58	-18.0	-3.1	0.0
	6	59	-24.1	-9.8	0.0
	6	60	-21.0	-2.3	0.0
	6	61	-4.7	3.7	0.0
	6	62	1.9	2.1	0.0
	6	63	-7.2	3.2	0.0
	6	64	-5.1	4.4	0.0
	6	65	-9.3	4.6	0.0
	6	66	-10.2	2.4	0.0
	6	67	-16.1	-2.0	0.0
	6	68	-18.8	-0.8	0.0
	6	69	-4.8	8.7	0.0
	6	70	-10.4	5.0	0.0
	6	71	1.5	6.3	0.3
	6	72	-0.1	4.6	0.0
	6	73	-9.1	0.0	0.0
	6	74	-14.4	-5.3	0.0
	6	75	-6.3	2.0	0.0
	6	76	-2.2	-1.8	0.0
	6	77	-5.2	3.3	0.0
	6	78	-3.1	1.9	0.0
	6	79	-14.8	-0.5	0.0
	6	80	-9.0	-0.1	0.0
	6	81	-4.9	1.3	0.0
	6	82	-0.0	4.9	0.0
	6	83	-9.7	0.1	2.8
	6	84	-8.0	-7.0	2.2
	6	85	-8.4	1.6	0.1
	6	86	-6.0	3.2	0.0
	6	87	-2.6	4.8	0.0
	6	88	-0.7	8.7	0.0
	6	89	-0.9	9.5	0.0
	6	90	-3.4	12.9	0.0
	6	91	-0.5	11.1	19.1
	6	92	1.3	19.0	0.0
	6	93	-4.7	2.1	0.0
	6	94	-12.5	-0.9	0.0
	6	95	0.5	23.1	0.0
	6	96	-2.7	16.1	0.0
	6	97	-2.8	10.5	0.0
	6	98	-10.6	0.4	0.0
	6	99	-2.2	16.1	0.0
	6	100	1.4	22.8	0.0
	6	101	-4.3	2.2	0.0
	6	102	-5.1	3.6	6.4
	6	103	-0.3	18.7	0.0
	6	104	-0.7	19.3	0.0
	6	105	3.2	18.2	0.0
	6	106	-0.0	26.7	0.0
	6	107	-1.1	13.3	0.0
	6	108	-3.1	13.2	0.0
	6	109	-2.9	3.9	0.0
	6	110	0.1	4.6	0.0
	6	111	-7.3	-0.4	0.4
	6	112	0.2	7.1	17.4
	6	113	2.0	23.2	0.0
	6	114	1.7	17.0	0.0
	6	115	-0.1	13.0	0.0
	6	116	-1.5	9.2	0.0
	6	117	0.9	8.8	1.7
	6	118	1.6	11.5	0.0
	6	119	1.8	20.0	0.0
	6	120	0.5	20.4	0.0
	6	121	1.9	14.5	0.0
	6	122	2.3	17.0	0.0
	6	123	0.6	15.5	0.0
	6	124	-0.7	19.0	0.0
	6	125	3.9	17.8	0.0
	6	126	5.8	17.4	2.5
	6	127	8.6	20.5	0.0
	6	128	7.5	33.9	0.0
	6	129	3.4	16.9	0.0
	6	130	3.7	18.4	0.0
	6	131	2.5	21.6	0.0
	6	132	-4.6	14.2	3.8
	6	133	-0.3	8.8	10.8
	6	134	6.4	15.3	2.6
	6	135	7.2	16.1	0.0
	6	136	9.8	17.7	0.0
	6	137	5.0	11.3	0.8
	6	138	5.9	16.0	18.9
	6	139	-0.8	14.9	0.0
	6	140	0.7	16.3	0.0
	6	141	8.9	22.4	0.0
	6	142	7.3	27.2	0.5
	6	143	11.3	22.6	0.0
	6	144	16.5	26.2	0.0
	6	145	6.6	22.9	0.0
	6	146	3.5	23.9	0.0
	6	147	7.7	22.8	0.0
	6	148	2.8	20.7	0.0
	6	149	4.9	14.5	0.0
	6	150	3.9	12.8	0.0
	6	151	5.1	15.0	1.5
	6	152	5.1	23.5	0.0
	6	153	8.2	18.1	0.0
	6	154	7.8	17.0	0.0
	6	155	2.9	20.7	0.0
	6	156	7.2	17.5	0.0
	6	157	10.8	26.6	0.0
	6	158	7.7	21.6	9.6
	6	159	12.4	32.6	0.0
	6	160	7.8	26.9	0.0
	6	161	8.8	20.1	0.0
	6	162	11.7	21.7	0.0
	6	163	10.7	27.0	0.0
	6	164	15.5	27.0	1.6
	6	165	10.6	21.2	11.7
	6	166	11.0	18.4	0.0
	6	167	8.3	26.6	0.0
	6	168	6.4	25.6	0.0
	6	169	11.2	29.0	0.0
	6	170	15.2	31.9	0.0
	6	171	11.3	23.1	2.3
	6	172	8.2	26.8	0.0
	6	173	16.9	26.1	0.0
	6	174	10.3	25.4	0.0
[truncated: 8,958 more rows]
