# Supplementary material for: Comparing CMIP-3 and CMIP-5 climate projections on flooding estimation of Devils Lake of North Dakota, USA
Source: PeerJ. 2018 Apr 30;6:e4711. doi: 10.7717/peerj.4711 (PMC5933320; doi:10.7717/peerj.4711)
Supplement: Supplemental Information 2 [file peerj-06-4711-s002.zip › FutureClimate/CMIP-3_LARSWG/C322525_CGMR[C322525,SRA1B,2011-2030]WG_1.dat]

	1	1	-20.8	-7.5	6.7
	1	2	-20.8	-0.1	0.0
	1	3	-13.9	-2.5	0.0
	1	4	-10.9	-1.9	0.0
	1	5	-24.2	-15.0	0.0
	1	6	-26.7	-15.3	0.0
	1	7	-33.5	-16.5	0.0
	1	8	-25.2	-17.2	0.2
	1	9	-11.6	2.6	2.8
	1	10	-1.8	-1.0	0.0
	1	11	-16.0	-2.8	0.0
	1	12	-11.7	-5.0	0.0
	1	13	-16.8	-3.6	0.0
	1	14	-15.9	-9.1	0.0
	1	15	-13.7	-0.1	1.2
	1	16	-16.9	-4.5	0.0
	1	17	-20.5	-7.4	1.4
	1	18	-25.8	-10.9	2.0
	1	19	-15.3	-2.7	0.0
	1	20	-13.9	-0.9	1.0
	1	21	-11.9	-2.1	0.0
	1	22	-17.8	-4.1	2.7
	1	23	-13.6	-5.5	0.4
	1	24	-15.2	-6.8	2.5
	1	25	-30.4	-19.5	30.6
	1	26	-21.8	-11.5	0.0
	1	27	-24.8	-14.1	0.0
	1	28	-29.5	-15.6	0.0
	1	29	-15.9	-4.3	0.0
	1	30	-23.3	-7.4	0.0
	1	31	-21.8	-12.6	0.0
	1	32	-30.5	-21.8	0.0
	1	33	-22.2	-6.6	0.0
	1	34	-13.7	-5.8	0.0
	1	35	-19.8	-9.2	3.5
	1	36	-26.2	-11.7	0.0
	1	37	-27.4	-16.1	0.0
	1	38	-20.1	-12.3	0.6
	1	39	-19.3	-4.9	0.0
	1	40	-17.3	-1.5	0.0
	1	41	-16.3	-6.1	0.0
	1	42	-10.4	-0.0	0.0
	1	43	-16.5	-7.8	2.5
	1	44	-18.8	-10.7	0.0
	1	45	-20.4	-8.3	0.6
	1	46	-27.9	-14.8	0.0
	1	47	-23.6	-9.6	0.0
	1	48	-17.5	-10.2	0.2
	1	49	-9.1	0.4	0.0
	1	50	0.2	0.9	0.0
	1	51	-27.7	-19.4	0.0
	1	52	-23.7	-17.2	0.1
	1	53	-11.3	-2.3	0.0
	1	54	-5.7	1.0	0.0
	1	55	-13.4	-0.6	0.0
	1	56	-5.8	-4.4	0.0
	1	57	-13.6	-0.2	0.0
	1	58	-20.9	-5.7	0.0
	1	59	-25.4	-9.9	0.0
	1	60	-22.2	-8.9	0.0
	1	61	-7.9	1.6	0.8
	1	62	-12.0	-0.9	0.0
	1	63	-16.6	-4.4	0.0
	1	64	-18.8	-1.0	0.0
	1	65	-4.3	9.6	0.0
	1	66	-2.4	5.7	0.0
	1	67	-6.1	3.6	0.0
	1	68	-3.1	1.7	0.0
	1	69	-13.0	1.6	0.0
	1	70	-7.1	-3.7	0.0
	1	71	-7.3	2.3	0.0
	1	72	-3.6	-0.2	3.4
	1	73	-8.2	3.0	0.0
	1	74	-6.5	-1.0	0.0
	1	75	-7.3	1.0	0.0
	1	76	-6.2	0.2	0.0
	1	77	-8.9	0.3	0.0
	1	78	-5.2	3.8	0.0
	1	79	-12.9	-0.9	0.0
	1	80	-7.2	-5.4	0.0
	1	81	-9.0	0.8	0.0
	1	82	-4.3	-0.4	6.8
	1	83	-3.8	5.9	0.0
	1	84	1.2	8.6	0.0
	1	85	-3.0	5.2	0.0
	1	86	-1.2	6.0	0.0
	1	87	-11.4	1.9	0.0
	1	88	-14.1	-1.5	0.0
	1	89	-0.6	9.3	0.0
	1	90	-4.4	15.6	0.0
	1	91	-10.2	-6.3	0.0
	1	92	-14.3	5.4	0.0
	1	93	-9.8	4.0	0.0
	1	94	-11.6	10.3	0.0
	1	95	-3.0	14.5	0.0
	1	96	-8.7	15.3	0.0
	1	97	-0.9	12.4	0.0
	1	98	0.2	17.8	0.0
	1	99	-0.4	14.9	0.0
	1	100	2.0	11.6	0.0
	1	101	-0.7	11.8	0.0
	1	102	-1.3	9.2	0.0
	1	103	1.2	13.8	0.0
	1	104	4.2	18.9	0.0
	1	105	5.6	17.4	0.3
	1	106	8.0	11.2	0.0
	1	107	2.8	17.2	0.0
	1	108	0.8	13.0	0.0
	1	109	-0.8	11.0	0.0
	1	110	3.1	4.0	0.0
	1	111	13.6	30.0	0.0
	1	112	2.4	18.2	0.0
	1	113	-1.3	13.9	0.0
	1	114	0.1	12.0	0.0
	1	115	3.4	20.4	0.0
	1	116	2.4	31.7	0.0
	1	117	1.2	13.7	0.0
	1	118	-2.6	11.2	0.0
	1	119	-2.0	13.9	0.0
	1	120	0.7	13.4	0.0
	1	121	2.3	16.7	0.0
	1	122	9.4	16.5	0.0
	1	123	3.0	16.5	17.6
	1	124	-0.3	15.6	0.0
	1	125	0.2	15.2	7.5
	1	126	5.8	15.6	16.5
	1	127	-0.4	17.1	0.0
	1	128	-3.1	14.6	0.0
	1	129	5.9	16.5	1.9
	1	130	3.0	18.9	0.0
	1	131	4.2	15.7	0.0
	1	132	1.2	12.4	0.0
	1	133	7.3	22.1	0.0
	1	134	7.6	24.1	0.0
	1	135	6.8	17.6	0.0
	1	136	7.5	18.5	0.0
	1	137	11.0	22.7	0.0
	1	138	14.1	17.5	0.0
	1	139	8.3	21.7	0.0
	1	140	7.5	21.2	30.5
	1	141	5.0	19.9	6.4
	1	142	4.0	16.2	0.1
	1	143	12.0	24.9	0.0
	1	144	10.5	25.5	0.6
	1	145	10.0	24.2	0.0
	1	146	13.4	33.9	0.0
	1	147	7.0	19.9	0.0
	1	148	10.5	21.0	0.0
	1	149	9.7	23.1	0.0
	1	150	6.5	25.5	0.0
	1	151	10.4	23.4	0.0
	1	152	8.3	30.0	0.0
	1	153	9.6	24.0	0.4
	1	154	12.5	34.0	0.0
	1	155	8.8	9.7	1.5
	1	156	13.8	15.7	23.4
	1	157	11.0	23.3	0.0
	1	158	10.7	22.3	2.0
	1	159	12.4	18.4	4.6
	1	160	9.1	18.9	2.3
	1	161	11.6	19.6	8.9
	1	162	14.2	22.0	0.4
	1	163	14.9	23.2	15.7
	1	164	11.8	20.0	0.5
	1	165	15.5	25.3	14.5
	1	166	17.7	28.1	0.0
	1	167	5.9	18.5	0.0
	1	168	6.6	23.9	0.0
	1	169	11.8	26.9	0.0
	1	170	13.0	34.8	5.8
	1	171	10.9	19.6	65.4
	1	172	13.8	24.7	18.2
	1	173	12.5	20.5	5.4
	1	174	14.8	20.3	5.2
	1	175	17.1	26.6	4.0
	1	176	16.9	27.9	4.2
	1	177	13.2	23.8	0.8
	1	178	5.4	27.2	0.0
	1	179	11.5	17.9	0.5
	1	180	9.5	20.3	0.0
	1	181	16.7	35.1	0.0
	1	182	14.4	31.6	0.0
	1	183	11.4	25.8	0.7
	1	184	9.7	22.5	0.0
	1	185	13.7	24.5	4.3
	1	186	12.6	29.5	0.0
	1	187	12.8	27.6	2.8
	1	188	14.7	32.1	6.9
	1	189	15.5	31.1	2.9
	1	190	14.2	28.6	30.6
	1	191	13.1	27.8	0.8
	1	192	16.0	27.5	5.6
	1	193	18.2	29.1	0.0
	1	194	17.0	31.8	0.0
	1	195	12.6	28.3	0.0
	1	196	14.3	28.6	0.0
	1	197	13.6	21.6	11.2
	1	198	11.1	23.3	0.0
	1	199	14.3	25.5	0.0
	1	200	12.8	26.6	0.0
	1	201	10.8	23.9	0.3
	1	202	13.1	26.7	0.0
	1	203	13.5	31.0	0.0
	1	204	12.2	31.9	6.1
	1	205	13.5	29.2	0.0
	1	206	12.5	30.6	0.0
	1	207	11.6	25.3	0.0
	1	208	13.0	23.1	0.0
	1	209	14.8	27.8	7.0
	1	210	14.0	27.7	0.0
	1	211	10.1	28.6	0.0
	1	212	12.5	27.9	0.0
	1	213	16.1	26.5	9.3
	1	214	10.5	23.2	0.0
	1	215	12.1	28.8	0.0
	1	216	18.1	25.4	2.7
	1	217	9.9	22.1	6.1
	1	218	9.4	28.0	0.0
	1	219	15.9	29.1	0.0
	1	220	11.4	25.4	0.0
	1	221	13.9	27.5	0.0
	1	222	11.4	31.3	0.0
	1	223	7.9	24.4	0.0
	1	224	9.6	25.7	0.0
	1	225	16.0	28.3	0.0
	1	226	12.6	26.3	4.2
	1	227	13.5	24.1	1.3
	1	228	8.1	26.5	0.0
	1	229	13.3	26.7	0.1
	1	230	11.8	27.9	0.0
	1	231	13.0	29.4	0.0
	1	232	7.9	25.8	0.0
	1	233	12.8	29.7	0.0
	1	234	7.7	27.9	0.0
	1	235	12.5	33.0	0.0
	1	236	11.2	26.8	16.9
	1	237	9.7	14.9	0.0
	1	238	11.2	24.9	0.0
	1	239	11.6	31.4	0.0
	1	240	8.2	32.2	0.0
	1	241	18.0	31.5	0.0
	1	242	13.2	30.0	0.4
	1	243	10.9	30.3	0.0
	1	244	7.7	25.9	0.0
	1	245	11.7	25.6	0.0
	1	246	11.0	25.0	0.0
	1	247	15.9	30.4	0.0
	1	248	8.4	28.8	0.0
	1	249	7.6	22.2	0.0
	1	250	7.4	18.9	0.0
	1	251	9.8	21.5	10.0
	1	252	6.8	19.0	0.0
	1	253	6.8	24.2	0.0
	1	254	9.5	27.8	0.0
	1	255	9.3	18.5	3.9
	1	256	10.9	18.1	0.0
	1	257	5.7	23.1	0.0
	1	258	8.2	22.3	0.0
	1	259	9.8	22.3	0.0
	1	260	7.9	24.9	0.0
	1	261	9.1	15.4	9.5
	1	262	6.8	17.5	0.0
	1	263	10.8	25.3	0.0
	1	264	4.2	27.3	0.0
	1	265	2.8	17.6	0.0
	1	266	3.9	18.7	0.0
	1	267	3.2	14.8	0.0
	1	268	10.2	11.7	2.6
	1	269	4.8	20.5	0.0
	1	270	0.5	20.8	0.0
	1	271	8.0	21.3	0.0
	1	272	1.3	22.8	0.0
	1	273	3.7	22.6	0.0
	1	274	7.8	21.2	0.0
	1	275	4.4	22.6	1.8
	1	276	6.1	15.3	2.4
	1	277	5.6	20.9	0.0
	1	278	8.9	20.1	0.0
	1	279	2.7	15.5	0.0
	1	280	0.0	14.9	0.0
	1	281	6.4	24.9	0.0
	1	282	2.8	25.0	0.0
	1	283	3.7	13.6	0.0
	1	284	8.4	9.3	0.8
	1	285	4.1	13.0	0.0
	1	286	9.2	15.2	0.0
	1	287	8.0	20.0	0.0
	1	288	6.2	20.6	0.0
	1	289	1.7	20.3	0.0
	1	290	10.7	22.0	0.0
	1	291	0.5	19.5	0.0
	1	292	-2.0	9.9	2.7
	1	293	10.6	14.6	1.1
	1	294	1.6	24.8	0.0
	1	295	3.1	15.2	0.5
	1	296	1.2	14.4	0.0
	1	297	-3.0	15.5	0.0
	1	298	-4.1	9.5	0.0
	1	299	-1.8	6.2	0.0
	1	300	-1.8	6.3	0.0
	1	301	-2.4	12.0	0.0
	1	302	1.4	6.9	3.6
	1	303	-5.8	2.3	0.0
	1	304	-2.5	2.0	0.0
	1	305	-5.9	-0.1	0.0
	1	306	-2.3	-0.4	0.3
	1	307	-3.3	9.4	0.0
	1	308	-4.1	4.0	0.0
	1	309	-8.9	3.6	0.0
	1	310	-6.3	-2.8	0.0
	1	311	-0.3	19.6	0.0
	1	312	0.2	13.3	0.0
	1	313	-4.3	3.2	11.4
	1	314	-8.8	15.1	0.0
	1	315	-11.4	-3.5	33.5
	1	316	-11.1	2.9	0.0
	1	317	-5.1	9.0	0.0
	1	318	-2.3	9.1	0.0
	1	319	-6.2	2.2	0.0
	1	320	-6.0	-2.1	0.0
	1	321	-9.5	-5.9	0.0
	1	322	-11.2	-10.2	0.0
	1	323	-1.7	3.7	0.7
	1	324	-4.4	7.3	0.0
	1	325	-7.0	-1.6	0.2
	1	326	-7.8	-3.3	3.4
	1	327	-9.1	2.1	0.0
	1	328	-14.1	7.3	0.0
	1	329	-10.8	-1.8	0.0
	1	330	-13.9	-8.2	0.0
	1	331	-19.8	-13.3	0.0
	1	332	-19.5	-8.2	2.0
	1	333	-10.9	-2.2	0.0
	1	334	-18.5	0.1	0.0
	1	335	-12.9	-6.6	1.4
	1	336	-18.4	-2.3	0.1
	1	337	-14.4	-7.3	0.1
	1	338	-17.3	-10.1	0.1
	1	339	-17.2	-9.5	0.0
	1	340	-15.0	-2.6	0.0
	1	341	-24.3	-13.5	0.0
	1	342	-33.9	-15.2	0.0
	1	343	-31.9	-16.6	0.0
	1	344	-25.8	-25.2	0.0
	1	345	-24.0	-8.4	0.0
	1	346	-33.0	-6.4	0.0
	1	347	-20.1	-10.0	0.0
	1	348	-17.9	-12.3	0.0
	1	349	-12.7	-2.1	0.0
	1	350	-14.5	-1.1	0.0
	1	351	-15.1	-9.1	0.2
	1	352	-8.1	-6.4	0.0
	1	353	-23.5	-15.8	4.3
	1	354	-15.3	-12.8	0.0
	1	355	-23.4	-16.5	0.0
	1	356	-33.7	-17.7	0.0
	1	357	-24.1	-15.9	0.0
	1	358	-18.4	-17.8	0.0
	1	359	-16.3	-7.2	0.0
	1	360	-17.9	-11.5	0.0
	1	361	-5.3	5.6	0.0
	1	362	-12.1	1.8	0.0
	1	363	-23.8	-11.6	1.6
	1	364	-28.9	-18.2	0.0
	1	365	-13.6	-6.0	0.0
	2	1	-21.8	-9.9	0.0
	2	2	-22.7	-7.8	0.0
	2	3	-22.8	-14.8	0.0
	2	4	-29.2	-16.0	0.0
	2	5	-23.3	-13.5	0.9
	2	6	-16.6	-6.0	0.0
	2	7	-27.9	-21.9	10.3
	2	8	-22.5	-21.7	0.0
	2	9	-20.7	-11.8	1.2
	2	10	-17.3	-5.5	0.0
	2	11	-20.1	-5.8	4.9
	2	12	-26.2	-8.6	0.0
	2	13	-10.9	-0.5	0.0
	2	14	-16.1	-1.5	0.0
	2	15	-19.3	-4.6	0.0
	2	16	-24.2	-1.5	1.4
	2	17	-31.0	-20.0	1.1
	2	18	-27.0	-17.6	0.4
	2	19	-21.2	-8.9	0.0
	2	20	-25.9	-3.8	0.0
	2	21	-27.5	-20.2	0.0
	2	22	-24.3	-14.3	0.0
	2	23	-19.0	-10.1	0.0
	2	24	-17.8	-4.9	0.0
	2	25	-20.7	-8.7	0.0
	2	26	-28.6	-13.5	0.0
	2	27	-23.1	-10.4	0.4
	2	28	-23.6	-6.8	0.0
	2	29	-12.9	-1.6	0.0
	2	30	-19.4	-1.3	0.0
	2	31	-27.6	-17.3	0.0
	2	32	-23.4	-19.0	0.0
	2	33	-26.5	-9.7	0.0
	2	34	-25.7	-5.8	0.7
	2	35	-19.4	-7.3	0.0
	2	36	-10.9	-10.5	0.3
	2	37	-9.4	1.9	0.0
	2	38	-4.4	7.1	0.0
	2	39	-16.7	-5.2	0.0
	2	40	-23.5	-6.6	0.0
	2	41	-6.9	0.3	0.0
	2	42	-7.8	10.9	0.0
	2	43	-31.5	-18.7	0.0
	2	44	-22.3	-13.5	0.0
	2	45	-6.7	2.4	1.3
	2	46	-9.8	6.0	0.0
	2	47	-29.3	-22.1	0.9
	2	48	-24.5	-18.2	0.0
	2	49	-14.5	-4.3	0.0
	2	50	-11.1	-3.5	0.0
	2	51	-19.7	-8.4	0.0
	2	52	-23.9	-8.3	0.0
	2	53	-13.2	-4.4	0.0
	2	54	-12.4	-2.8	0.0
	2	55	-17.3	-2.7	0.0
	2	56	-23.3	-6.5	0.0
	2	57	-3.2	5.8	0.0
	2	58	-10.5	1.8	0.0
	2	59	-15.1	0.1	0.0
	2	60	-18.2	0.1	0.0
	2	61	-12.0	-0.4	0.0
	2	62	-16.2	-4.0	6.3
	2	63	-18.9	-2.9	0.0
	2	64	-11.2	-10.4	0.0
	2	65	-14.9	1.3	0.0
	2	66	-23.8	2.3	0.0
	2	67	-15.5	1.0	0.0
	2	68	-6.8	0.5	5.1
	2	69	-18.5	-14.9	0.0
	2	70	-12.3	-3.8	0.0
	2	71	-12.2	-2.9	0.0
	2	72	-20.2	-12.1	0.0
	2	73	-5.3	2.7	0.0
	2	74	-1.1	4.1	0.0
	2	75	-11.5	2.5	0.0
	2	76	-16.2	-0.3	0.0
	2	77	-13.2	-6.6	0.0
	2	78	-7.5	-6.0	0.0
	2	79	-4.4	2.7	0.0
	2	80	-5.6	6.4	0.0
	2	81	-4.4	3.1	0.0
	2	82	-1.1	1.9	0.0
	2	83	-12.3	0.6	0.0
	2	84	-9.8	-2.2	5.9
	2	85	-3.0	4.1	0.0
	2	86	2.9	4.6	0.0
	2	87	-20.5	-2.1	0.0
	2	88	-17.3	-6.6	0.0
	2	89	-1.9	8.4	0.0
	2	90	-4.8	6.1	0.0
	2	91	-3.9	5.2	0.0
	2	92	-3.4	9.4	0.0
	2	93	-5.3	8.7	0.0
	2	94	-11.4	12.7	0.0
	2	95	-0.1	6.2	0.1
	2	96	-2.6	3.3	0.3
	2	97	-2.5	12.1	0.0
	2	98	-6.3	5.3	0.0
	2	99	0.3	13.0	0.0
	2	100	3.0	17.7	0.0
	2	101	-0.4	13.6	0.0
	2	102	-4.1	18.6	0.0
	2	103	0.8	14.7	0.0
	2	104	3.3	13.1	0.0
	2	105	0.3	13.7	0.0
	2	106	-2.9	16.0	0.0
	2	107	-1.9	4.9	0.0
	2	108	-0.8	8.1	0.0
	2	109	0.3	17.9	0.0
	2	110	-1.8	19.2	0.0
	2	111	-0.5	13.4	0.0
	2	112	0.8	17.6	0.0
	2	113	1.9	13.5	0.0
	2	114	7.9	9.2	0.5
	2	115	2.3	13.2	1.8
	2	116	3.5	18.6	0.0
	2	117	3.2	20.3	0.0
	2	118	5.6	17.1	0.0
	2	119	-0.1	14.6	0.0
	2	120	3.6	19.8	0.0
	2	121	4.7	21.5	0.0
	2	122	2.3	25.2	0.0
	2	123	-6.4	12.1	0.0
	2	124	-2.8	8.3	0.0
	2	125	8.2	25.7	0.0
	2	126	7.3	25.0	0.0
	2	127	-3.2	5.9	0.0
	2	128	0.6	11.4	0.0
	2	129	2.4	21.0	0.0
	2	130	4.8	18.0	0.0
	2	131	3.9	24.1	0.0
	2	132	5.4	24.0	0.0
	2	133	2.9	18.1	0.0
	2	134	8.8	12.8	3.2
	2	135	6.6	25.9	0.0
	2	136	12.2	21.5	0.3
	2	137	10.2	22.5	0.0
	2	138	9.9	20.5	5.9
	2	139	5.8	21.8	0.0
	2	140	5.4	20.7	0.0
	2	141	3.6	6.1	0.0
	2	142	6.9	17.5	0.0
	2	143	8.0	20.8	0.0
	2	144	5.2	26.4	0.0
	2	145	4.3	23.4	0.0
	2	146	8.4	17.9	0.0
	2	147	6.3	24.4	0.0
	2	148	4.8	24.8	0.0
	2	149	9.2	24.1	0.0
	2	150	7.8	19.9	0.0
	2	151	10.6	28.3	0.0
	2	152	6.9	28.9	0.0
	2	153	10.0	29.1	0.0
	2	154	16.0	35.3	0.0
	2	155	8.8	26.3	0.0
	2	156	8.3	23.2	2.4
	2	157	9.4	14.4	0.9
	2	158	1.9	23.1	0.0
	2	159	14.3	31.5	0.0
	2	160	22.2	27.6	18.9
	2	161	13.8	28.8	0.0
	2	162	20.1	33.5	0.0
	2	163	7.0	25.7	0.0
	2	164	12.3	20.3	1.4
	2	165	7.0	24.4	0.0
	2	166	7.6	24.5	1.0
	2	167	8.5	23.0	0.0
	2	168	10.9	21.6	0.0
	2	169	12.2	24.7	0.0
	2	170	12.3	19.9	17.5
	2	171	15.4	28.4	5.7
	2	172	15.5	23.9	5.5
	2	173	12.4	22.1	2.0
	2	174	12.7	25.2	36.6
	2	175	13.3	27.5	0.0
	2	176	16.4	24.3	0.0
	2	177	12.7	25.3	0.0
	2	178	13.4	25.0	26.3
	2	179	11.0	24.7	0.5
	2	180	7.0	23.8	0.0
	2	181	8.5	26.2	0.0
	2	182	4.6	28.9	0.0
	2	183	14.4	27.7	3.4
	2	184	11.7	30.0	32.3
	2	185	11.2	25.1	0.0
	2	186	12.4	27.9	0.0
	2	187	12.8	30.6	0.0
	2	188	8.6	29.8	14.3
	2	189	12.5	23.1	0.0
	2	190	18.2	28.1	0.0
	2	191	11.7	20.8	0.0
	2	192	14.4	25.9	0.0
	2	193	13.3	25.1	0.9
	2	194	12.8	23.3	0.0
	2	195	14.6	27.1	16.5
	2	196	19.5	28.2	16.9
	2	197	15.4	25.6	12.0
	2	198	16.6	30.4	0.0
	2	199	12.1	27.5	3.2
	2	200	9.1	25.8	0.0
	2	201	16.1	27.3	20.7
	2	202	10.6	29.5	0.0
	2	203	16.7	33.2	9.1
	2	204	14.9	31.5	0.0
	2	205	16.7	28.4	0.0
	2	206	14.3	28.2	0.0
	2	207	10.1	19.7	3.3
	2	208	14.9	19.7	20.4
	2	209	11.8	21.6	0.0
	2	210	12.0	26.1	0.0
	2	211	14.0	24.7	0.0
	2	212	11.1	26.6	0.0
	2	213	13.7	28.7	0.0
	2	214	11.8	24.3	0.0
	2	215	7.5	26.4	0.0
	2	216	14.1	27.0	14.9
	2	217	11.7	17.5	5.6
	2	218	13.0	20.9	0.0
	2	219	11.5	29.8	0.0
	2	220	7.2	26.6	0.0
	2	221	15.5	35.8	10.1
	2	222	17.6	32.1	0.0
	2	223	20.0	28.8	0.0
	2	224	13.6	34.8	0.0
	2	225	12.1	23.1	22.4
	2	226	9.9	27.8	0.0
	2	227	11.6	27.1	0.0
	2	228	10.7	26.2	0.0
	2	229	17.6	28.3	0.0
	2	230	11.7	32.4	0.0
	2	231	15.4	27.0	0.0
	2	232	13.2	27.5	0.0
	2	233	7.5	17.2	0.0
	2	234	12.9	22.7	0.0
	2	235	12.1	26.4	0.0
	2	236	20.2	29.1	0.0
	2	237	16.8	37.4	4.0
	2	238	12.0	32.9	0.0
	2	239	13.4	26.5	0.0
	2	240	8.8	21.0	0.0
	2	241	13.7	31.3	0.0
	2	242	11.4	26.2	0.0
	2	243	8.4	25.5	0.0
	2	244	12.9	25.7	0.0
	2	245	12.5	23.1	3.6
	2	246	9.6	23.1	7.4
	2	247	10.7	22.1	0.0
	2	248	4.4	23.3	0.0
	2	249	5.4	18.4	0.0
	2	250	11.2	14.3	0.0
	2	251	7.3	25.0	0.0
	2	252	16.3	19.8	0.0
	2	253	4.4	21.7	0.0
	2	254	6.9	23.2	0.0
	2	255	5.8	17.8	0.0
	2	256	4.5	16.6	0.0
	2	257	12.5	25.2	0.0
	2	258	10.2	28.4	0.0
	2	259	3.0	18.1	0.0
	2	260	8.7	17.4	1.7
	2	261	5.4	19.4	0.0
	2	262	11.0	17.5	0.0
	2	263	7.1	18.4	0.0
	2	264	8.5	9.8	0.0
	2	265	6.6	17.4	0.0
	2	266	2.4	12.6	0.0
	2	267	4.8	19.3	0.0
	2	268	2.8	12.2	0.0
	2	269	3.4	15.8	0.0
	2	270	3.0	18.0	0.0
	2	271	8.1	17.8	1.1
	2	272	7.7	24.1	0.0
	2	273	-2.5	15.0	0.0
	2	274	-2.1	18.9	0.0
	2	275	6.6	25.4	0.0
	2	276	5.0	27.8	7.2
	2	277	-1.5	3.8	0.0
	2	278	-0.1	8.0	0.0
	2	279	7.5	16.2	0.0
	2	280	4.8	17.1	0.0
	2	281	7.5	16.4	0.0
	2	282	1.5	22.6	0.0
	2	283	-8.1	4.0	1.4
	2	284	-2.7	3.0	0.0
	2	285	-0.2	16.7	0.0
	2	286	-2.0	16.7	0.0
	2	287	-0.1	20.1	0.0
	2	288	-4.3	17.0	0.0
	2	289	-0.9	11.7	0.0
	2	290	0.7	9.2	0.0
	2	291	2.3	13.2	0.0
	2	292	-2.6	15.2	0.0
	2	293	-4.5	6.7	0.0
	2	294	-2.9	-2.0	1.5
	2	295	-2.6	2.9	0.4
	2	296	-1.6	-0.8	2.7
	2	297	-2.2	6.9	2.6
	2	298	2.5	3.3	24.6
	2	299	0.4	9.4	0.0
	2	300	3.2	9.6	0.0
	2	301	-2.4	3.8	0.0
	2	302	-10.8	8.3	0.0
	2	303	-6.1	-0.1	36.1
	2	304	-7.5	2.8	11.2
	2	305	-4.0	9.3	0.0
	2	306	-6.6	4.4	3.4
	2	307	-5.0	4.9	0.0
	2	308	-7.6	-0.5	0.0
	2	309	-2.7	7.5	0.0
	2	310	0.1	9.0	0.0
	2	311	-5.5	5.3	0.0
	2	312	-3.7	6.7	0.0
	2	313	-12.3	-2.6	0.0
	2	314	-14.8	-6.7	2.6
	2	315	-4.2	-0.2	1.5
	2	316	-4.8	0.2	0.0
	2	317	-10.0	-2.3	0.0
	2	318	-22.3	-14.9	0.0
	2	319	-5.8	5.5	0.0
	2	320	-3.5	6.6	0.0
	2	321	-5.2	5.1	1.5
	2	322	-9.0	9.3	0.0
	2	323	-7.6	-2.8	6.8
	2	324	-9.7	-6.3	0.4
	2	325	-7.2	0.6	1.4
	2	326	-6.8	0.4	0.0
	2	327	-16.1	-2.3	1.4
	2	328	-17.3	-1.5	0.0
	2	329	-6.9	2.9	0.0
	2	330	-12.4	5.3	0.0
	2	331	-14.2	-0.8	0.0
	2	332	-16.7	1.3	2.0
	2	333	-8.5	-0.3	0.1
	2	334	-3.3	-0.7	0.0
	2	335	-6.1	5.2	0.0
	2	336	-6.5	0.5	0.0
	2	337	-20.9	-11.8	1.6
	2	338	-22.2	-19.3	0.0
	2	339	-19.7	-8.7	6.0
	2	340	-25.5	-5.6	0.0
	2	341	-7.8	-1.1	0.0
	2	342	-11.7	-0.9	0.0
	2	343	-13.6	-5.2	0.0
	2	344	-9.4	-3.1	0.0
	2	345	-17.1	-6.1	0.0
	2	346	-15.9	-2.7	0.0
	2	347	-19.1	-4.2	0.1
	2	348	-23.9	-2.9	2.5
	2	349	-18.9	-10.0	0.9
	2	350	-24.8	-13.3	0.0
	2	351	-20.8	-8.4	0.0
	2	352	-26.7	-6.6	0.0
	2	353	-26.7	-14.9	0.0
	2	354	-21.2	-12.8	0.6
	2	355	-15.2	-5.9	0.0
	2	356	-14.6	-1.8	0.0
	2	357	-21.5	-10.6	0.2
	2	358	-13.4	-7.1	0.0
	2	359	-18.3	-12.5	0.0
	2	360	-11.4	-6.9	0.0
	2	361	-10.8	-3.3	0.0
	2	362	-13.3	-9.9	2.4
	2	363	-14.8	-3.8	0.0
	2	364	-20.8	-2.0	0.0
	2	365	-14.4	-2.1	0.0
	3	1	-19.2	-2.6	0.0
	3	2	-20.6	-10.8	0.0
	3	3	-16.5	-9.3	0.0
	3	4	-10.6	-3.6	0.0
	3	5	-13.1	0.2	0.0
	3	6	-17.4	-9.5	0.0
	3	7	-21.1	-12.3	0.0
	3	8	-23.2	-8.9	0.0
	3	9	-18.8	-9.2	0.0
	3	10	-17.4	-8.3	0.0
	3	11	-25.3	-10.3	0.0
	3	12	-36.1	-18.7	0.0
	3	13	-24.0	-11.1	0.0
	3	14	-13.5	-4.0	0.0
	3	15	-20.7	2.6	0.0
	3	16	-14.7	-6.5	0.0
	3	17	-20.4	-2.3	0.3
	3	18	-11.1	-2.3	0.3
	3	19	-14.5	-2.7	1.4
	3	20	-28.1	-15.2	0.0
	3	21	-24.8	-9.0	0.0
	3	22	-7.0	9.1	0.0
	3	23	-15.4	4.6	0.0
	3	24	-21.6	-9.9	0.0
	3	25	-14.3	-5.2	0.0
	3	26	-11.7	-0.7	0.0
	3	27	-5.6	0.4	0.0
	3	28	-14.6	-5.8	0.0
	3	29	-5.0	-1.0	0.0
	3	30	-15.6	-5.9	0.0
	3	31	-16.4	-1.8	0.0
	3	32	-21.0	-7.7	0.0
	3	33	-23.4	-6.4	0.0
	3	34	-17.6	-3.3	0.0
	3	35	-17.9	0.4	2.8
	3	36	-13.0	0.9	0.0
	3	37	-8.3	2.6	0.0
	3	38	-15.3	-1.2	0.0
	3	39	-14.9	-4.5	2.6
	3	40	-19.7	-6.7	0.0
	3	41	-14.0	0.3	0.0
	3	42	-11.1	-0.4	0.0
	3	43	0.2	4.1	0.0
	3	44	-24.4	-10.6	0.0
	3	45	-22.6	-10.0	0.0
	3	46	-15.7	-3.0	0.0
	3	47	-21.0	-2.4	0.0
	3	48	-26.2	-14.2	0.0
	3	49	-26.4	-14.0	0.8
	3	50	-10.4	-1.2	0.0
	3	51	-6.4	-5.3	4.4
	3	52	-14.4	-2.1	0.0
	3	53	-22.1	-2.9	0.0
	3	54	-21.6	-6.6	0.0
	3	55	-25.0	-9.6	0.0
	3	56	-5.9	3.4	0.0
	3	57	-12.5	-2.7	0.1
	3	58	-7.3	-1.8	0.9
	3	59	-6.3	5.7	0.0
	3	60	-13.2	-1.4	0.0
	3	61	-21.1	1.5	0.0
	3	62	-15.8	0.1	0.0
	3	63	-9.8	-5.2	15.7
	3	64	-7.4	2.1	2.9
	3	65	-8.9	-0.7	1.5
	3	66	-7.8	3.9	0.0
	3	67	-9.4	4.8	0.3
	3	68	-19.1	-7.9	0.0
	3	69	-22.5	-4.5	0.0
	3	70	-11.9	1.1	0.0
	3	71	-9.9	-4.7	0.0
	3	72	-9.8	0.9	0.1
	3	73	-16.4	2.7	0.0
	3	74	-8.4	-0.7	0.0
	3	75	-5.5	0.1	0.0
	3	76	-6.1	1.6	0.0
	3	77	-5.5	3.9	0.0
	3	78	-0.5	5.3	0.0
	3	79	-3.7	4.1	0.0
	3	80	-7.3	3.8	0.0
	3	81	-14.5	2.3	0.0
	3	82	-16.7	-1.7	0.0
	3	83	-12.1	-5.3	0.0
	3	84	0.0	5.0	0.0
	3	85	-1.0	1.8	0.0
	3	86	-9.0	-2.9	0.0
	3	87	-8.6	2.3	4.1
	3	88	-0.7	8.7	0.0
	3	89	-3.1	6.5	0.0
	3	90	-11.1	3.9	0.0
	3	91	-7.5	5.2	5.9
	3	92	3.6	19.0	1.9
	3	93	-0.6	22.2	0.0
	3	94	2.9	11.6	0.2
	3	95	2.8	20.5	0.6
	3	96	-3.2	12.3	0.0
	3	97	-8.6	13.8	0.0
	3	98	1.1	11.1	6.4
	3	99	1.0	13.1	0.0
	3	100	0.4	18.4	0.0
	3	101	3.2	16.6	0.0
	3	102	-6.4	9.1	0.0
	3	103	-8.3	0.4	0.0
	3	104	-5.6	0.2	0.0
	3	105	-3.8	8.7	0.0
	3	106	0.2	18.5	0.0
	3	107	-0.7	19.3	0.0
	3	108	6.3	16.8	0.0
	3	109	0.4	13.7	0.0
	3	110	2.7	22.3	0.0
	3	111	-0.4	17.9	0.0
	3	112	-5.8	4.6	0.0
	3	113	-2.5	10.1	22.6
	3	114	7.0	18.4	0.0
	3	115	9.6	24.6	0.0
	3	116	3.1	23.8	0.0
	3	117	3.0	23.7	0.0
	3	118	0.8	14.7	0.0
	3	119	5.1	18.1	0.0
	3	120	-1.8	13.9	0.0
	3	121	-4.7	17.0	0.0
	3	122	3.1	18.9	0.0
	3	123	0.9	24.1	0.0
	3	124	-4.0	13.4	0.0
	3	125	-10.3	2.0	0.0
	3	126	2.2	15.9	0.0
	3	127	0.2	15.2	0.0
	3	128	4.7	23.2	0.0
	3	129	7.6	22.4	1.8
	3	130	1.3	17.1	0.0
	3	131	7.2	8.3	12.7
	3	132	-5.6	14.1	4.6
	3	133	5.0	12.2	9.9
	3	134	8.6	27.1	0.0
	3	135	8.1	20.1	0.0
	3	136	6.7	21.3	0.0
	3	137	13.5	14.4	0.3
	3	138	6.9	25.1	0.0
	3	139	10.1	30.4	0.0
	3	140	3.7	14.6	0.0
	3	141	4.6	20.2	0.0
	3	142	8.0	12.4	1.4
	3	143	7.8	20.1	5.4
	3	144	4.8	16.5	0.5
	3	145	9.4	15.9	21.1
	3	146	11.4	28.1	0.0
	3	147	15.0	21.3	5.2
	3	148	12.4	24.8	0.0
	3	149	8.2	21.2	9.8
	3	150	4.5	12.7	5.0
	3	151	3.6	17.8	0.0
	3	152	5.8	23.8	0.0
	3	153	9.5	28.0	0.0
	3	154	5.6	21.4	0.0
	3	155	9.4	19.8	0.0
	3	156	3.1	19.3	0.0
	3	157	2.9	23.8	0.0
	3	158	11.1	23.8	0.0
	3	159	15.0	26.5	0.0
	3	160	13.5	20.4	16.6
	3	161	12.2	24.8	0.0
	3	162	5.9	19.6	0.0
	3	163	7.8	20.9	0.0
	3	164	12.9	26.6	0.0
	3	165	13.7	25.7	0.0
	3	166	14.4	25.7	5.2
	3	167	12.6	31.4	0.0
	3	168	9.6	22.5	0.0
	3	169	10.7	16.2	1.6
	3	170	10.6	21.6	0.0
	3	171	12.1	21.5	8.0
	3	172	13.7	25.1	0.0
	3	173	10.9	27.4	0.0
	3	174	13.7	24.8	0.0
	3	175	8.8	23.3	0.0
	3	176	12.7	24.6	0.0
	3	177	10.4	26.9	1.8
	3	178	16.0	31.3	0.0
	3	179	17.1	25.8	12.5
	3	180	13.0	22.6	22.9
	3	181	10.2	21.3	32.2
	3	182	19.5	29.6	5.2
	3	183	17.0	26.0	0.3
	3	184	15.5	32.8	23.9
	3	185	19.0	36.6	0.0
	3	186	15.2	27.1	29.4
	3	187	17.3	22.8	0.9
	3	188	13.5	26.6	4.8
	3	189	17.4	22.2	8.8
	3	190	14.1	28.4	0.0
	3	191	11.8	28.1	0.0
	3	192	18.9	29.0	0.0
	3	193	13.7	29.1	0.0
	3	194	13.2	25.8	0.0
	3	195	17.8	24.5	0.0
	3	196	16.1	29.1	0.0
	3	197	14.5	25.9	0.0
	3	198	15.6	27.7	0.0
	3	199	20.5	23.5	0.4
	3	200	17.6	27.8	1.9
	3	201	14.8	27.2	0.0
	3	202	12.5	27.5	0.0
	3	203	10.5	29.1	0.0
	3	204	15.9	28.5	0.0
	3	205	16.5	30.7	0.0
	3	206	12.6	27.8	0.0
	3	207	8.8	25.5	0.0
	3	208	15.8	29.1	0.7
	3	209	16.5	32.1	0.0
	3	210	13.2	28.5	0.0
	3	211	10.8	24.8	5.8
	3	212	11.5	26.8	0.0
	3	213	8.4	25.7	0.0
	3	214	14.7	30.7	0.0
	3	215	13.4	34.6	0.0
	3	216	13.2	27.0	0.0
	3	217	14.8	26.2	0.0
	3	218	14.0	33.9	0.0
	3	219	21.3	31.2	0.0
	3	220	13.9	28.4	12.5
	3	221	12.7	29.4	0.0
	3	222	13.1	31.8	0.0
	3	223	11.9	30.5	0.0
	3	224	14.8	26.6	0.0
	3	225	12.4	29.0	2.7
	3	226	12.3	32.1	0.0
	3	227	17.6	28.9	0.0
	3	228	10.8	27.6	0.0
	3	229	9.1	26.4	0.0
	3	230	16.4	29.8	0.0
	3	231	15.0	27.0	0.0
	3	232	11.9	22.4	0.6
	3	233	11.8	18.9	16.7
	3	234	10.8	29.8	0.0
	3	235	14.1	26.4	0.5
	3	236	16.2	27.4	3.5
	3	237	9.8	24.4	0.0
	3	238	11.9	24.2	30.8
	3	239	14.3	22.8	0.0
	3	240	16.5	37.7	0.0
	3	241	16.1	30.7	0.0
	3	242	10.1	17.7	2.1
	3	243	1.4	24.4	0.0
	3	244	16.2	28.9	0.0
	3	245	13.0	24.4	0.0
	3	246	11.6	18.3	11.9
	3	247	11.7	19.9	1.2
	3	248	8.4	25.7	0.0
	3	249	13.4	26.2	0.0
	3	250	9.9	21.6	7.5
	3	251	7.9	24.0	0.0
	3	252	7.5	18.7	0.0
	3	253	8.5	13.6	0.0
	3	254	10.6	22.4	0.0
	3	255	6.6	18.7	5.2
	3	256	11.7	25.5	19.8
	3	257	4.8	30.2	0.0
	3	258	8.2	18.9	0.0
	3	259	11.0	21.1	0.0
	3	260	7.3	13.7	0.0
	3	261	14.5	17.6	11.4
	3	262	2.9	13.0	0.0
	3	263	2.4	10.3	0.0
	3	264	5.9	13.5	0.0
	3	265	7.5	16.2	0.0
	3	266	2.6	16.4	0.0
	3	267	7.7	8.4	7.5
	3	268	9.0	29.1	0.7
	3	269	8.1	21.4	0.9
	3	270	5.5	24.5	0.0
	3	271	0.4	26.3	0.0
	3	272	9.3	19.2	0.0
	3	273	9.6	14.5	0.8
	3	274	6.5	15.0	12.4
	3	275	6.6	18.7	0.0
	3	276	1.3	15.1	0.0
	3	277	3.2	14.3	0.0
	3	278	1.1	16.0	0.0
	3	279	4.9	14.4	0.0
	3	280	1.0	18.0	0.0
	3	281	6.0	15.9	0.0
	3	282	2.7	10.9	0.0
	3	283	6.1	16.8	0.0
	3	284	-1.9	13.2	0.0
	3	285	-0.4	14.4	0.0
	3	286	1.0	10.4	0.0
	3	287	-1.0	13.8	0.0
	3	288	-4.0	5.6	0.0
	3	289	-2.1	9.0	0.0
	3	290	-6.3	12.3	0.0
	3	291	-3.0	4.9	0.0
	3	292	-0.8	17.5	0.0
	3	293	-1.0	11.7	7.7
	3	294	-0.7	13.3	0.0
	3	295	2.8	13.0	0.0
	3	296	0.1	12.2	0.0
	3	297	-4.5	14.1	0.0
	3	298	-11.7	9.2	0.0
	3	299	-3.3	3.1	0.0
	3	300	-1.3	13.8	0.0
	3	301	1.2	13.1	0.0
	3	302	-6.1	11.4	0.0
	3	303	-4.6	5.7	0.0
	3	304	-7.1	7.8	0.0
	3	305	-8.6	2.9	0.0
	3	306	-9.3	1.3	0.0
	3	307	-10.2	-0.9	0.0
	3	308	-8.0	5.2	0.0
	3	309	-12.7	3.1	0.0
	3	310	-7.1	5.7	0.0
	3	311	-9.3	0.1	0.0
	3	312	-4.0	1.4	4.5
	3	313	-0.6	10.1	0.0
	3	314	-6.1	-0.6	19.2
	3	315	-6.3	3.7	0.0
	3	316	-6.2	-0.7	2.4
	3	317	-9.5	7.6	0.0
	3	318	-3.7	9.1	0.0
	3	319	4.7	4.7	0.0
	3	320	-11.8	1.0	0.0
	3	321	-17.7	6.6	0.0
	3	322	-15.7	-4.4	0.0
	3	323	-13.7	-4.3	0.5
	3	324	-7.1	0.4	0.0
	3	325	-5.7	6.5	0.0
	3	326	-11.8	0.3	0.0
	3	327	-11.5	-2.3	0.0
	3	328	-21.3	-7.6	7.8
	3	329	-26.4	-15.3	0.0
	3	330	-8.0	1.2	0.0
	3	331	-6.7	1.8	0.0
	3	332	-14.2	-3.8	0.0
	3	333	-12.3	-3.0	0.0
	3	334	-5.0	1.8	0.0
	3	335	-5.5	2.7	0.0
	3	336	-20.1	-10.5	0.0
	3	337	-17.8	-11.5	0.0
	3	338	-8.1	0.9	0.0
	3	339	-14.3	5.2	0.0
	3	340	-12.9	-1.6	0.0
	3	341	-11.3	2.3	0.0
	3	342	-23.1	-8.2	0.0
	3	343	-16.6	-5.9	0.0
	3	344	-30.6	-25.5	0.0
	3	345	-28.3	-21.8	0.0
	3	346	-27.5	-17.2	0.0
	3	347	-26.2	-7.6	0.0
	3	348	-23.3	-10.2	0.0
	3	349	-15.0	-7.8	0.0
	3	350	-16.7	-3.1	0.0
	3	351	-9.5	-6.5	0.0
	3	352	-12.1	0.0	0.0
	3	353	-8.1	-2.7	0.0
	3	354	-22.7	-6.8	0.0
	3	355	-23.2	-15.1	0.0
	3	356	-28.2	-16.4	0.0
	3	357	-21.5	-10.3	0.0
	3	358	-13.7	-1.7	0.0
	3	359	-14.2	-6.0	0.0
	3	360	-10.1	-2.4	0.0
	3	361	-16.3	2.8	0.0
	3	362	-19.8	-10.8	0.0
	3	363	-18.0	-14.6	0.0
	3	364	-25.8	-17.5	0.0
	3	365	-20.0	-15.7	0.0
	3	366	-13.6	-6.0	0.0
	4	1	-31.7	-15.2	0.0
	4	2	-20.7	-5.5	0.0
	4	3	-16.2	-9.0	0.0
	4	4	-24.4	-15.1	0.0
	4	5	-17.1	-10.3	0.0
	4	6	-18.9	-8.9	0.0
	4	7	-14.4	-13.9	0.0
	4	8	-27.2	-16.2	2.9
	4	9	-25.9	-11.7	0.0
	4	10	-28.4	-13.5	0.0
	4	11	-33.0	-8.7	0.0
	4	12	-20.2	-5.5	0.0
	4	13	-23.0	-5.1	0.0
	4	14	-15.9	-2.6	0.0
	4	15	-21.1	-9.0	0.0
	4	16	-21.9	-7.7	0.0
	4	17	-26.1	-2.5	0.0
	4	18	-24.3	-11.2	0.0
	4	19	-20.4	-6.1	0.0
	4	20	-13.3	-2.7	0.0
	4	21	-9.5	2.5	1.4
	4	22	-16.5	-7.4	0.0
	4	23	-15.7	-8.7	0.0
	4	24	-14.0	-5.6	0.0
	4	25	-13.1	-0.5	0.0
	4	26	-9.0	-0.0	0.0
	4	27	-10.2	-4.1	1.7
	4	28	-20.3	-11.0	0.4
	4	29	-20.0	-10.7	0.0
	4	30	-14.7	-3.5	0.5
	4	31	-3.9	3.2	0.0
	4	32	-21.5	-8.6	1.5
	4	33	-22.9	-4.5	2.7
	4	34	-12.2	-3.2	0.0
	4	35	-20.5	2.7	0.0
	4	36	-26.6	-11.4	0.0
	4	37	-22.8	-10.5	0.0
	4	38	-17.8	-2.7	0.0
	4	39	-10.4	-2.3	0.0
	4	40	-16.6	-4.5	0.0
	4	41	-16.1	2.1	0.0
	4	42	-15.4	-6.4	0.0
	4	43	-14.6	-4.1	0.0
	4	44	-19.2	-7.9	0.0
	4	45	-12.0	-4.2	1.0
	4	46	-14.4	-4.4	2.5
	4	47	-19.3	-1.7	1.2
	4	48	-25.0	-15.5	0.0
	4	49	-20.4	-16.8	0.0
	4	50	-10.9	2.6	0.0
	4	51	-1.0	0.6	0.0
	4	52	-5.7	3.9	0.0
	4	53	-13.6	2.6	0.0
	4	54	-23.1	-9.4	0.0
	4	55	-17.0	-4.8	0.0
	4	56	-14.0	1.4	0.0
	4	57	-12.2	-1.1	0.0
	4	58	-19.1	-5.3	0.0
	4	59	-17.7	-4.1	0.0
	4	60	-6.6	2.9	0.0
	4	61	-3.5	-2.0	0.0
	4	62	-5.4	4.0	0.0
	4	63	-9.7	-1.3	1.2
	4	64	-20.3	-3.9	3.9
	4	65	-19.7	-0.3	0.0
	4	66	-12.6	-0.2	0.0
	4	67	-10.9	-2.3	1.2
	4	68	-25.0	-4.5	0.2
	4	69	-15.3	-1.3	5.2
	4	70	-6.0	4.7	0.0
	4	71	0.6	7.4	0.0
	4	72	-15.2	-0.2	0.0
	4	73	-29.4	-2.5	0.0
	4	74	-14.0	-3.7	0.0
	4	75	-26.1	-0.3	0.0
	4	76	0.5	2.6	5.9
	4	77	0.1	4.9	0.0
	4	78	-11.7	0.7	0.0
	4	79	-22.0	4.1	0.0
	4	80	-8.0	0.4	0.0
	4	81	-7.3	2.9	0.0
	4	82	-4.6	1.2	0.0
	4	83	-2.9	5.2	0.0
	4	84	-6.5	0.6	0.0
	4	85	-0.3	3.6	20.8
	4	86	-6.6	3.7	0.0
	4	87	-3.7	1.4	5.7
	4	88	-11.5	1.2	0.0
	4	89	-15.2	3.3	0.0
	4	90	-2.2	9.5	0.0
	4	91	0.7	16.2	0.0
	4	92	-0.0	23.9	0.0
	4	93	6.5	22.0	0.0
	4	94	-1.5	18.6	0.0
	4	95	-1.0	12.8	0.0
	4	96	-2.6	12.8	0.0
	4	97	-1.4	16.2	0.0
	4	98	-3.4	13.3	0.0
	4	99	-1.8	9.0	0.0
	4	100	-2.1	9.5	0.0
	4	101	-6.2	0.2	7.2
	4	102	0.8	9.3	0.8
	4	103	3.1	17.4	0.0
	4	104	-2.4	6.2	0.0
	4	105	-7.5	-0.4	0.0
	4	106	-2.4	8.6	0.0
	4	107	-2.1	4.3	37.9
	4	108	2.4	18.7	0.0
	4	109	0.4	20.3	0.0
	4	110	0.8	19.0	0.0
	4	111	3.8	20.6	21.6
	4	112	-7.9	6.2	0.0
	4	113	-7.4	9.7	0.0
	4	114	-1.1	4.7	0.0
	4	115	2.3	9.4	0.0
	4	116	-1.3	9.7	0.0
	4	117	-4.2	14.7	0.0
	4	118	0.0	14.2	0.0
	4	119	3.4	15.4	0.0
	4	120	-1.9	11.1	0.0
	4	121	2.0	14.8	0.5
	4	122	8.3	15.9	13.6
	4	123	2.5	21.9	0.0
	4	124	6.0	23.1	0.0
	4	125	14.5	29.1	0.0
	4	126	4.7	22.1	0.0
	4	127	1.1	21.2	0.0
	4	128	8.3	26.3	0.0
	4	129	5.2	22.9	0.0
	4	130	6.8	26.4	0.0
	4	131	5.4	21.3	0.0
	4	132	7.5	26.7	0.0
	4	133	13.3	21.0	0.0
	4	134	3.5	22.0	0.0
	4	135	-5.2	22.9	0.0
	4	136	11.2	19.7	0.3
	4	137	9.7	15.4	2.2
	4	138	6.7	25.1	0.0
	4	139	4.9	27.2	2.6
	4	140	13.5	28.5	0.0
	4	141	11.8	22.6	0.0
	4	142	10.1	22.1	0.3
	4	143	7.8	29.4	4.9
	4	144	9.1	23.5	0.0
	4	145	9.0	30.4	0.0
	4	146	8.7	28.1	0.0
	4	147	17.8	26.0	0.0
	4	148	10.1	23.9	0.0
	4	149	19.0	23.4	0.0
	4	150	7.5	16.4	12.5
	4	151	5.9	19.0	1.0
	4	152	7.8	12.8	5.6
	4	153	8.1	18.6	0.0
	4	154	12.8	23.4	1.4
	4	155	10.4	24.6	0.0
	4	156	12.7	26.3	0.0
	4	157	9.0	26.2	0.0
	4	158	13.0	26.5	23.4
	4	159	10.8	24.2	0.5
	4	160	12.7	18.4	1.3
	4	161	12.1	21.6	3.7
	4	162	8.8	22.4	0.0
	4	163	10.4	26.2	0.0
	4	164	8.2	23.6	0.0
	4	165	14.4	22.4	31.3
	4	166	6.8	24.9	0.0
	4	167	5.5	22.9	0.0
	4	168	13.3	24.1	5.8
	4	169	17.2	27.2	32.8
	4	170	8.6	23.7	0.0
	4	171	7.9	28.4	0.0
	4	172	11.7	23.8	0.4
	4	173	5.8	21.3	0.0
	4	174	19.3	27.7	1.2
	4	175	18.3	28.8	0.0
	4	176	14.3	27.6	0.0
	4	177	12.4	23.2	8.1
	4	178	13.3	28.1	0.0
	4	179	18.7	27.4	0.0
	4	180	16.5	26.0	33.7
	4	181	14.7	27.9	12.1
	4	182	14.6	24.9	0.0
	4	183	14.6	22.0	0.0
	4	184	11.7	23.8	0.0
	4	185	13.6	20.3	11.0
	4	186	12.2	23.0	0.0
	4	187	18.1	20.3	0.0
	4	188	12.1	28.0	0.0
	4	189	15.5	25.6	7.2
	4	190	11.6	25.0	0.0
	4	191	16.2	26.3	0.0
	4	192	11.2	29.0	0.0
	4	193	11.9	31.5	0.0
	4	194	10.3	25.0	0.0
	4	195	6.7	28.8	0.0
	4	196	13.0	26.3	1.3
	4	197	16.8	28.6	0.0
	4	198	11.5	23.6	1.2
	4	199	12.9	27.2	0.0
	4	200	11.7	29.2	0.0
	4	201	8.1	29.3	0.0
	4	202	11.6	27.3	0.0
	4	203	10.5	25.0	1.2
	4	204	14.0	29.7	2.5
	4	205	10.8	31.2	0.0
	4	206	8.4	25.5	0.0
	4	207	10.0	25.8	0.0
	4	208	10.0	22.1	0.0
	4	209	12.4	18.5	1.2
	4	210	12.0	25.3	0.0
	4	211	9.5	29.2	0.0
	4	212	11.6	23.3	0.0
	4	213	5.3	24.3	0.0
	4	214	12.7	29.3	0.0
	4	215	18.3	26.0	0.0
	4	216	12.4	27.6	0.0
	4	217	19.0	32.2	0.0
	4	218	10.6	27.2	0.0
	4	219	4.5	30.2	0.0
	4	220	9.9	29.2	0.0
	4	221	4.5	28.1	0.0
	4	222	13.7	31.3	0.0
	4	223	14.0	31.8	0.0
	4	224	13.3	26.9	0.0
	4	225	11.3	26.2	4.0
	4	226	7.9	22.6	0.0
	4	227	7.4	23.1	0.0
	4	228	15.4	24.1	3.6
	4	229	12.9	28.7	0.0
	4	230	13.3	29.1	0.0
	4	231	12.4	33.9	0.0
	4	232	11.3	23.6	29.0
	4	233	11.6	20.8	0.0
	4	234	10.8	26.8	0.0
	4	235	14.8	25.3	0.0
	4	236	14.3	29.5	0.0
	4	237	12.5	34.5	0.0
	4	238	11.1	28.8	0.0
	4	239	12.9	23.0	4.8
	4	240	7.7	27.7	0.0
	4	241	8.8	28.2	0.0
	4	242	10.0	18.9	27.6
	4	243	5.4	25.0	0.0
	4	244	12.4	24.4	0.0
	4	245	9.2	29.9	0.0
	4	246	10.6	21.6	0.0
	4	247	9.7	24.5	0.0
	4	248	4.3	19.8	0.0
	4	249	2.6	21.4	0.0
	4	250	9.2	25.2	0.0
	4	251	8.3	20.4	0.0
	4	252	14.1	23.6	0.0
	4	253	12.8	23.5	0.0
	4	254	6.6	25.1	0.0
	4	255	8.4	21.4	14.6
	4	256	8.1	18.8	3.2
	4	257	6.7	18.0	0.0
	4	258	4.5	21.8	0.0
	4	259	10.6	18.9	0.0
	4	260	7.5	16.9	4.3
	4	261	6.6	18.1	1.3
	4	262	1.2	14.7	0.0
	4	263	6.3	19.6	0.0
	4	264	6.6	17.9	0.0
	4	265	0.8	9.7	0.0
	4	266	4.4	20.3	0.0
	4	267	13.7	25.2	0.0
	4	268	9.1	22.4	0.0
	4	269	4.1	22.2	0.0
	4	270	9.0	19.7	0.0
	4	271	12.3	15.1	0.0
	4	272	-0.5	7.2	0.0
	4	273	4.2	12.6	0.0
	4	274	7.3	23.4	8.1
	4	275	3.0	26.3	0.3
	4	276	1.0	18.6	0.0
	4	277	5.3	10.0	1.3
	4	278	3.4	19.4	3.8
	4	279	4.0	26.2	0.0
	4	280	0.3	10.0	0.0
	4	281	1.8	2.6	12.0
	4	282	1.3	7.1	1.1
	4	283	4.2	5.2	1.5
	4	284	1.3	10.6	0.0
	4	285	7.8	10.7	0.0
	4	286	-0.4	17.4	0.0
	4	287	-6.7	28.4	0.0
	4	288	2.1	17.2	0.0
	4	289	6.1	22.6	0.0
	4	290	4.4	13.1	1.6
	4	291	1.7	14.1	0.0
	4	292	1.5	10.8	2.1
	4	293	6.3	10.5	11.7
	4	294	-1.6	6.2	0.0
	4	295	-2.2	11.9	0.0
	4	296	-1.1	2.3	1.5
	4	297	-1.5	1.2	7.8
	4	298	-1.8	15.7	0.0
	4	299	2.6	17.8	0.0
	4	300	-0.1	18.7	0.0
	4	301	-4.3	11.6	0.0
	4	302	1.2	3.8	4.7
	4	303	-1.1	-0.1	0.8
	4	304	-9.1	-9.0	0.0
	4	305	-16.4	-0.5	0.0
	4	306	-16.6	-0.8	0.0
	4	307	-9.7	-5.6	0.0
	4	308	-8.6	0.7	0.0
	4	309	-4.0	-2.7	0.6
	4	310	-5.9	0.6	0.0
	4	311	-2.2	-1.9	2.0
	4	312	-3.4	6.9	0.0
	4	313	-4.2	4.3	0.0
	4	314	-4.2	11.6	0.0
	4	315	-1.3	19.0	0.0
	4	316	-7.3	0.1	0.0
	4	317	-7.0	3.7	0.0
	4	318	-11.5	1.3	0.0
	4	319	-10.0	2.9	0.0
	4	320	-9.7	-0.2	0.0
	4	321	-5.6	1.2	0.0
	4	322	-11.2	-7.3	0.0
	4	323	-12.1	-10.7	0.0
	4	324	-11.1	-3.3	0.0
	4	325	-12.5	3.1	0.0
	4	326	-14.6	-8.8	0.0
	4	327	-12.5	-6.5	0.0
	4	328	-13.1	-5.9	0.0
	4	329	-14.1	-0.3	0.0
	4	330	-14.8	-5.9	0.0
	4	331	-12.3	-2.2	0.9
	4	332	-11.0	0.9	27.4
	4	333	-11.1	-2.4	0.0
	4	334	-9.1	-4.5	1.5
	4	335	-12.2	1.0	0.0
	4	336	-30.1	-14.8	0.0
	4	337	-22.1	-12.3	0.0
	4	338	-8.9	-0.7	0.0
	4	339	-11.3	-1.6	0.0
	4	340	-14.4	-5.4	0.0
	4	341	-14.1	-3.1	0.0
	4	342	-15.9	-5.7	0.0
	4	343	-21.3	-7.7	0.0
	4	344	-21.1	-7.5	1.9
	4	345	-17.9	-6.9	0.0
	4	346	-16.7	-10.3	3.1
	4	347	-18.9	-2.9	0.0
	4	348	-19.9	-9.7	4.6
	4	349	-26.8	-4.5	0.0
	4	350	-27.0	-12.5	0.0
	4	351	-28.7	-6.5	0.0
	4	352	-9.1	2.4	0.0
	4	353	-7.7	-2.6	0.0
	4	354	-6.0	4.2	0.0
	4	355	-13.0	-2.0	0.0
	4	356	-6.2	4.8	0.0
	4	357	-5.9	-1.4	0.0
	4	358	-16.3	-2.5	0.0
	4	359	-22.4	-3.4	0.0
	4	360	-29.3	-28.6	0.0
	4	361	-23.3	-22.1	5.3
	4	362	-8.2	-1.4	0.0
	4	363	-15.9	-3.3	0.4
	4	364	-21.2	-8.9	0.0
	4	365	-20.2	-7.1	0.3
	4	366	-13.6	-6.0	0.0
	5	1	-14.4	-2.7	0.0
	5	2	-11.4	-8.4	0.0
	5	3	-5.1	4.6	0.0
	5	4	-12.3	-2.4	0.5
	5	5	-8.6	2.2	0.0
	5	6	-12.2	-3.0	0.0
	5	7	-20.6	-8.7	0.0
	5	8	-20.1	-4.8	0.0
	5	9	-28.6	-16.3	2.5
	5	10	-31.5	-14.7	0.0
	5	11	-25.0	-10.2	0.0
	5	12	-26.3	-15.5	0.0
	5	13	-13.5	-4.8	0.0
	5	14	-15.8	-4.1	0.0
	5	15	-16.4	-8.1	0.0
	5	16	-13.9	-4.0	3.3
	5	17	-24.2	-16.0	0.5
	5	18	-29.7	-15.1	4.3
	5	19	-23.2	-9.4	0.0
	5	20	-30.9	-16.4	5.9
	5	21	-18.5	-5.2	0.0
	5	22	-13.3	-4.4	0.0
	5	23	-10.6	-0.9	0.0
	5	24	-13.4	-0.5	0.1
	5	25	-13.4	-5.2	0.0
	5	26	-16.0	-6.2	0.0
	5	27	-30.2	-13.2	0.0
	5	28	-21.1	-12.4	0.0
	5	29	-19.1	-5.2	0.0
	5	30	-14.7	-6.0	0.0
	5	31	-27.7	-18.9	0.0
	5	32	-30.5	-10.4	0.0
	5	33	-20.7	-8.5	0.0
	5	34	-26.4	-5.5	0.0
	5	35	-20.5	-10.6	0.0
	5	36	-21.2	-20.7	0.0
	5	37	-13.3	-0.4	0.0
	5	38	-11.3	1.6	0.0
	5	39	-6.4	4.8	0.0
	5	40	-12.9	0.6	0.0
	5	41	-25.8	-12.4	0.0
	5	42	-27.3	-14.5	0.0
	5	43	-23.2	-7.1	0.0
	5	44	-26.3	-14.8	0.0
	5	45	-23.0	-11.6	0.0
	5	46	-28.3	-15.6	0.2
	5	47	-5.3	-0.4	0.6
	5	48	-6.2	-4.5	1.3
	5	49	-22.4	-8.4	0.0
	5	50	-15.1	-13.6	0.9
	5	51	-16.3	-3.7	0.0
	5	52	-14.3	-4.9	0.0
	5	53	-11.6	-2.9	3.6
	5	54	-17.8	-5.5	0.0
	5	55	-23.8	-7.2	0.0
	5	56	-19.4	-7.5	0.0
	5	57	-21.7	-7.5	0.0
	5	58	-31.3	-1.2	0.0
	5	59	-17.9	-5.1	0.0
	5	60	-10.8	-3.2	4.5
	5	61	-8.5	-2.7	5.5
	5	62	-16.2	-6.6	0.0
	5	63	-8.9	-0.4	0.0
	5	64	-9.6	2.0	0.0
	5	65	-6.1	6.1	0.0
	5	66	-7.1	14.6	0.0
	5	67	-4.0	1.9	0.5
	5	68	-8.7	12.1	0.0
	5	69	-5.1	8.7	0.0
	5	70	-2.4	5.0	0.0
	5	71	-8.6	2.6	0.0
	5	72	-4.6	0.9	6.4
	5	73	-10.2	-1.4	0.0
	5	74	-11.6	-1.4	0.0
	5	75	-11.4	-1.3	0.0
	5	76	-15.1	1.9	0.0
	5	77	-2.0	5.1	0.0
	5	78	1.2	8.8	1.2
	5	79	-4.0	1.4	3.8
	5	80	-3.7	1.7	0.2
	5	81	-11.4	0.1	0.0
	5	82	-13.4	3.4	3.2
	5	83	2.5	6.1	3.2
	5	84	-3.7	2.6	0.0
	5	85	0.0	6.1	0.0
	5	86	-0.8	3.8	0.0
	5	87	-10.4	2.3	0.0
	5	88	-11.0	3.6	0.0
	5	89	-5.8	-0.8	5.7
	5	90	-9.0	5.0	1.6
	5	91	0.4	5.2	0.0
	5	92	-2.4	5.9	0.0
	5	93	-2.3	9.1	0.2
	5	94	-0.1	14.5	0.1
	5	95	0.7	17.5	0.0
	5	96	4.4	18.6	0.0
	5	97	-0.7	17.6	0.0
	5	98	-0.7	10.8	0.6
	5	99	-1.9	11.6	0.0
	5	100	-0.6	4.5	1.2
	5	101	-3.6	8.7	0.0
	5	102	-4.1	5.0	0.0
	5	103	5.1	12.8	0.7
	5	104	3.0	15.2	0.0
	5	105	-4.4	8.1	0.0
	5	106	-0.9	13.4	0.0
	5	107	-3.2	9.7	1.2
	5	108	-0.8	11.3	16.9
	5	109	-3.6	12.7	0.0
	5	110	-7.5	15.1	2.0
	5	111	3.0	12.1	2.2
	5	112	2.6	12.0	0.0
	5	113	-0.8	8.6	0.0
	5	114	-2.9	11.8	0.0
	5	115	6.3	17.8	0.0
	5	116	4.1	15.3	0.0
	5	117	0.9	20.1	0.0
	5	118	2.0	19.9	0.0
	5	119	-6.1	4.6	2.4
	5	120	-3.0	5.6	0.0
	5	121	5.6	24.8	0.0
	5	122	7.4	18.9	0.0
	5	123	1.8	11.2	0.0
	5	124	0.9	18.2	0.0
	5	125	0.9	18.5	0.0
	5	126	-0.5	16.7	0.0
	5	127	4.3	19.2	0.0
	5	128	8.6	18.6	0.0
	5	129	1.4	19.0	0.0
	5	130	3.5	18.5	0.0
	5	131	-0.9	15.1	0.0
	5	132	-0.4	19.5	0.0
	5	133	1.8	12.1	0.0
	5	134	-4.5	10.6	0.0
	5	135	1.6	14.7	0.0
	5	136	2.5	21.4	0.0
	5	137	6.4	22.4	0.0
	5	138	8.2	24.5	0.2
	5	139	3.6	13.1	0.0
	5	140	9.3	16.6	0.0
	5	141	9.2	24.3	0.0
	5	142	13.9	20.8	6.3
	5	143	10.3	19.4	0.0
	5	144	8.8	14.4	1.5
	5	145	11.2	19.7	2.1
	5	146	11.0	20.5	3.1
	5	147	9.1	24.1	0.0
	5	148	7.3	20.1	2.4
	5	149	14.5	34.5	2.9
	5	150	10.4	31.6	0.0
	5	151	6.7	19.3	36.0
	5	152	3.2	15.6	0.0
	5	153	8.3	17.3	0.0
	5	154	12.5	15.9	29.1
	5	155	12.5	23.2	0.0
	5	156	11.8	21.1	0.0
	5	157	10.4	20.9	2.8
	5	158	8.9	23.5	0.0
	5	159	12.9	27.9	0.0
	5	160	14.6	26.0	10.9
	5	161	10.0	26.7	0.0
	5	162	11.9	26.9	0.0
	5	163	9.2	27.2	0.0
	5	164	11.3	24.1	0.0
	5	165	10.5	20.2	0.0
	5	166	9.2	19.0	24.6
	5	167	10.0	25.9	0.0
	5	168	14.8	23.5	0.0
	5	169	12.8	23.5	0.0
	5	170	20.8	23.1	3.2
	5	171	13.1	25.2	0.0
	5	172	10.7	27.3	11.7
	5	173	17.3	25.7	8.4
	5	174	15.2	28.2	2.6
	5	175	10.8	23.7	0.0
	5	176	7.4	24.7	0.0
	5	177	11.8	20.7	0.6
	5	178	13.4	26.1	0.0
	5	179	15.4	24.8	26.1
	5	180	11.3	24.5	0.0
	5	181	10.5	25.0	0.9
	5	182	13.0	27.6	14.8
	5	183	11.2	25.4	28.3
	5	184	9.4	21.7	0.0
	5	185	17.4	29.8	3.3
	5	186	16.8	29.2	0.0
	5	187	14.9	34.8	0.0
	5	188	13.1	29.6	0.0
	5	189	17.6	31.3	2.4
	5	190	11.2	31.0	0.0
	5	191	11.7	23.3	0.0
	5	192	12.3	21.9	0.3
	5	193	10.3	27.4	0.0
	5	194	13.4	27.3	6.5
	5	195	8.2	24.2	0.0
	5	196	8.5	22.8	0.0
	5	197	15.5	31.1	0.0
	5	198	16.3	31.2	23.6
	5	199	12.6	27.7	0.0
	5	200	15.2	24.8	0.0
	5	201	16.5	29.1	0.0
	5	202	15.3	24.1	30.1
	5	203	13.2	28.0	3.6
	5	204	14.3	26.9	3.0
	5	205	10.9	24.2	4.5
	5	206	8.9	28.6	0.0
	5	207	10.6	23.2	0.0
	5	208	7.7	26.2	0.0
	5	209	14.8	27.5	43.1
	5	210	6.8	25.5	0.0
	5	211	17.5	29.0	0.0
	5	212	14.7	35.3	0.0
	5	213	17.6	31.2	0.0
	5	214	17.2	29.3	0.0
	5	215	12.6	25.8	0.0
	5	216	8.3	30.1	0.0
	5	217	12.7	26.5	0.0
	5	218	11.6	27.3	0.0
	5	219	10.0	29.4	0.0
	5	220	12.7	28.4	0.0
	5	221	14.2	30.0	0.0
	5	222	13.8	29.5	0.0
	5	223	14.0	25.9	0.0
	5	224	14.9	21.3	0.0
	5	225	14.3	26.0	0.0
	5	226	13.5	21.6	0.0
	5	227	11.9	25.8	0.6
	5	228	11.9	25.9	3.6
	5	229	15.7	29.0	0.0
	5	230	13.0	25.0	0.0
	5	231	14.1	25.8	28.2
	5	232	14.2	24.7	3.2
	5	233	21.5	28.5	8.7
	5	234	19.1	28.7	0.0
	5	235	15.0	28.7	0.0
	5	236	18.8	28.6	3.0
	5	237	11.4	27.9	0.0
	5	238	16.1	29.0	0.0
	5	239	12.4	27.7	0.0
	5	240	14.6	27.0	1.4
	5	241	8.1	28.2	0.0
	5	242	10.5	28.1	0.0
	5	243	11.8	28.0	0.0
	5	244	11.5	31.7	0.0
	5	245	8.9	23.4	0.0
	5	246	3.4	16.5	4.4
	5	247	10.0	21.3	6.3
	5	248	15.2	23.5	0.0
	5	249	10.2	21.0	0.0
	5	250	5.1	25.2	0.0
	5	251	8.2	19.3	0.0
	5	252	15.6	18.8	0.0
	5	253	6.8	22.1	0.0
	5	254	5.8	28.3	0.0
	5	255	2.2	13.9	0.0
	5	256	7.2	19.5	0.0
	5	257	5.6	22.3	0.0
	5	258	3.6	16.9	0.0
	5	259	6.7	25.5	0.0
	5	260	7.8	22.3	0.0
	5	261	4.2	21.1	0.0
	5	262	4.0	18.5	0.0
	5	263	8.3	23.6	0.0
	5	264	10.1	32.2	0.0
	5	265	1.4	19.3	0.0
	5	266	6.4	20.1	0.0
	5	267	5.7	17.6	0.0
	5	268	3.9	15.5	0.0
	5	269	4.8	24.0	0.0
	5	270	-0.1	26.1	0.0
	5	271	4.8	15.9	22.5
	5	272	7.2	17.7	0.7
	5	273	3.5	17.3	32.3
	5	274	7.8	25.1	0.0
	5	275	-1.1	11.9	0.0
	5	276	-0.3	12.3	0.0
	5	277	5.6	19.4	0.0
	5	278	8.1	14.0	0.3
	5	279	5.7	11.6	4.3
	5	280	5.2	6.1	8.0
	5	281	0.1	2.7	6.1
	5	282	-0.6	3.3	0.5
	5	283	0.9	9.0	0.0
	5	284	1.7	5.9	0.4
	5	285	3.4	12.6	8.5
	5	286	-0.4	21.7	0.0
	5	287	-1.0	9.1	0.0
	5	288	2.8	8.0	0.0
	5	289	1.6	5.0	2.7
	5	290	8.3	9.2	0.4
	5	291	-1.6	12.5	0.0
	5	292	3.9	12.8	0.0
	5	293	-0.6	3.5	1.2
	5	294	0.4	7.5	0.0
	5	295	0.1	19.4	0.0
	5	296	2.9	16.8	0.0
	5	297	0.9	3.9	2.7
	5	298	2.8	8.3	4.3
	5	299	5.0	6.4	22.8
	5	300	3.6	5.3	0.0
	5	301	-0.1	7.7	0.0
	5	302	-5.5	7.3	0.0
	5	303	-1.6	7.9	8.5
	5	304	5.9	7.2	1.0
	5	305	-7.2	-5.3	0.4
	5	306	-5.5	-1.9	2.5
	5	307	-0.9	12.9	0.0
	5	308	-3.0	18.9	0.0
	5	309	-1.6	7.0	0.0
	5	310	-3.3	8.8	0.0
	5	311	-12.1	2.2	0.0
	5	312	-8.4	6.3	0.0
	5	313	-2.8	4.9	0.5
	5	314	-6.6	13.9	0.0
	5	315	-6.5	3.8	0.0
	5	316	-6.3	4.1	0.0
	5	317	-1.5	13.5	0.0
	5	318	-4.4	5.8	0.0
	5	319	0.8	3.2	3.9
	5	320	-5.4	0.2	2.4
	5	321	-5.3	3.7	0.0
	5	322	-2.7	3.9	3.1
	5	323	-25.3	-8.7	0.0
	5	324	-15.5	-11.8	23.2
	5	325	-9.3	0.4	21.2
	5	326	-12.0	3.1	0.0
	5	327	-14.0	-12.3	0.0
	5	328	-25.6	-10.0	0.0
	5	329	-3.0	3.9	0.0
	5	330	-6.4	7.5	0.0
	5	331	-10.5	1.5	0.0
	5	332	-14.8	-3.4	1.5
	5	333	-16.5	-6.3	0.0
	5	334	-18.4	-6.5	4.2
	5	335	-12.7	-0.7	23.5
	5	336	-10.8	-5.3	0.1
	5	337	-17.8	-6.4	0.3
	5	338	-20.7	-9.1	0.0
	5	339	-16.0	-4.2	0.0
	5	340	-24.0	-12.2	0.0
	5	341	-28.1	-12.7	4.8
	5	342	-28.6	-12.8	3.8
	5	343	-12.4	-3.5	0.0
	5	344	-6.2	-5.4	0.3
	5	345	-20.5	-6.7	0.0
	5	346	-19.1	-2.3	0.0
	5	347	-20.3	-6.4	0.0
	5	348	-16.3	-8.3	0.0
	5	349	-9.4	-1.7	0.0
	5	350	-9.2	-7.5	0.3
	5	351	-13.7	-5.4	0.0
	5	352	-22.2	-12.2	0.8
	5	353	-27.9	-16.6	2.8
	5	354	-21.3	-20.0	0.0
	5	355	-30.1	-15.3	0.0
	5	356	-27.0	-17.1	0.0
	5	357	-9.1	-0.3	0.9
	5	358	-4.9	6.9	0.0
	5	359	-16.3	-7.6	1.5
	5	360	-14.6	-13.1	10.4
	5	361	-14.0	-7.8	1.8
	5	362	-20.8	-11.5	0.0
	5	363	-19.9	-5.1	0.0
	5	364	-27.2	-7.2	0.0
	5	365	-16.1	-4.0	0.0
	6	1	-13.6	-0.1	0.0
	6	2	-15.7	-2.3	0.0
	6	3	-18.6	3.1	0.0
	6	4	-17.1	-2.7	0.0
	6	5	-15.3	-4.6	0.0
	6	6	-9.4	-1.7	0.0
	6	7	-15.1	0.4	0.6
	6	8	-28.0	-21.2	1.0
	6	9	-24.6	-19.2	3.6
	6	10	-24.4	-8.9	0.0
	6	11	-22.5	-9.4	0.0
	6	12	-21.2	-10.1	0.0
	6	13	-15.7	-6.1	0.0
	6	14	-30.6	-24.3	0.0
	6	15	-27.0	-15.2	7.4
	6	16	-19.0	-10.9	2.2
	6	17	-21.8	-8.9	0.0
	6	18	-8.2	-0.2	0.0
	6	19	-7.5	6.3	0.0
	6	20	-3.5	2.4	0.2
	6	21	-8.7	3.2	0.0
	6	22	-23.6	-11.6	0.0
	6	23	-33.1	-12.0	0.0
	6	24	-23.1	-14.4	0.0
	6	25	-16.4	-10.3	0.0
	6	26	-14.8	-6.7	0.0
	6	27	-12.7	-5.1	0.0
	6	28	-24.2	-13.4	0.0
	6	29	-21.1	-19.9	1.5
	6	30	-18.4	-5.5	3.3
	6	31	-24.2	-7.3	0.0
	6	32	-26.4	-11.6	0.0
	6	33	-18.5	-13.5	0.0
	6	34	-22.2	-9.8	0.0
	6	35	-17.3	-8.7	2.3
	6	36	-21.7	-10.1	0.0
	6	37	-23.6	-14.3	0.0
	6	38	-6.8	2.0	0.0
	6	39	-6.6	3.3	0.0
	6	40	-17.9	-7.5	0.0
	6	41	-18.9	-2.4	0.0
	6	42	-17.5	-4.7	0.0
	6	43	-22.1	-2.1	0.0
	6	44	-26.2	-11.6	0.0
	6	45	-26.0	-7.9	0.0
	6	46	-16.9	-5.2	0.0
	6	47	-11.0	-4.3	4.2
	6	48	-15.9	-4.4	0.0
	6	49	-20.5	-7.4	0.0
	6	50	-25.8	-10.2	0.0
	6	51	-25.5	-8.9	1.3
	6	52	-20.5	-10.1	0.6
	6	53	-28.4	-15.9	5.8
	6	54	-19.6	-5.9	0.0
	6	55	-16.9	-8.3	0.0
	6	56	-23.4	-6.8	0.0
	6	57	-25.4	-5.8	0.0
	6	58	-18.8	-3.9	0.0
	6	59	-14.4	0.9	0.0
	6	60	-14.2	-2.1	0.0
	6	61	-13.6	-3.1	0.0
	6	62	-9.5	0.5	0.0
	6	63	-14.1	2.6	0.0
	6	64	-9.3	4.0	0.0
	6	65	-9.0	9.7	0.0
	6	66	-11.7	-0.8	0.0
	6	67	-12.7	-3.9	1.3
	6	68	-17.6	-4.3	0.0
	6	69	-12.0	-0.7	0.4
	6	70	-14.0	0.0	0.0
	6	71	-11.0	3.5	0.0
	6	72	-20.3	-4.3	0.0
	6	73	-26.3	-4.5	0.0
	6	74	0.5	2.7	13.4
	6	75	-3.4	5.1	0.0
	6	76	-7.8	3.0	0.0
	6	77	-0.4	2.9	1.1
	6	78	-10.5	2.1	0.0
	6	79	-4.9	6.4	0.0
	6	80	-2.3	6.0	0.0
	6	81	-5.8	8.6	0.0
	6	82	-13.5	0.1	0.0
	6	83	-9.6	-8.0	0.0
	6	84	-4.2	1.6	0.0
	6	85	-5.7	5.2	0.0
	6	86	-1.2	6.3	0.0
	6	87	2.4	5.4	0.0
	6	88	-5.9	1.0	0.0
	6	89	-3.2	-1.5	1.3
	6	90	-7.0	7.4	0.0
	6	91	-2.7	5.4	8.4
	6	92	0.9	10.3	0.0
	6	93	3.3	18.5	0.0
	6	94	-0.7	14.1	0.0
	6	95	-1.7	23.1	0.0
	6	96	-1.0	16.9	0.0
	6	97	0.2	15.3	0.0
	6	98	-4.1	8.0	0.0
	6	99	-14.1	12.8	0.0
	6	100	1.2	16.6	0.0
	6	101	-1.9	12.9	0.4
	6	102	-3.8	7.5	0.0
	6	103	-0.0	8.2	0.0
	6	104	3.0	14.3	0.0
	6	105	-1.3	8.8	11.4
	6	106	-2.4	9.5	0.0
	6	107	0.7	12.1	0.0
	6	108	2.5	14.8	0.0
	6	109	7.0	16.2	0.0
	6	110	-0.5	15.2	0.0
	6	111	1.9	12.3	0.0
	6	112	-0.5	12.4	0.0
	6	113	-1.8	10.9	0.0
	6	114	-6.3	10.7	0.0
	6	115	-7.9	11.6	0.0
	6	116	-1.0	13.8	0.0
	6	117	-2.3	15.5	0.0
	6	118	6.3	20.4	0.0
	6	119	1.5	26.9	0.0
	6	120	-1.4	13.6	0.0
	6	121	-3.5	16.0	0.0
	6	122	13.1	28.5	0.0
	6	123	12.1	24.3	0.0
	6	124	6.6	18.4	0.7
	6	125	0.8	13.6	11.0
	6	126	2.5	13.2	0.6
	6	127	0.5	20.0	0.0
	6	128	2.2	16.5	0.0
	6	129	-0.1	12.7	0.0
	6	130	-0.9	16.7	0.0
	6	131	2.0	21.7	0.0
	6	132	1.6	12.4	0.0
	6	133	6.6	17.1	0.1
	6	134	4.1	14.7	1.0
	6	135	8.8	16.7	13.5
	6	136	6.8	11.0	1.0
	6	137	2.2	11.4	0.0
	6	138	12.2	22.2	3.8
	6	139	8.8	17.8	0.0
	6	140	10.4	29.6	1.8
	6	141	7.7	30.6	0.0
	6	142	7.6	21.2	0.0
	6	143	3.3	15.9	0.0
	6	144	5.8	18.7	0.0
	6	145	11.8	20.8	0.0
	6	146	8.0	11.6	8.2
	6	147	10.7	17.9	0.0
	6	148	13.0	22.1	8.6
	6	149	11.3	31.9	0.1
	6	150	7.9	24.3	0.0
	6	151	10.9	20.4	0.0
	6	152	11.4	19.1	17.9
	6	153	8.5	12.9	0.8
	6	154	8.8	20.5	0.0
	6	155	7.3	23.2	0.0
	6	156	10.7	24.8	0.7
	6	157	8.2	25.8	0.0
	6	158	9.9	16.9	5.7
	6	159	4.7	20.5	0.0
	6	160	8.3	22.5	0.0
	6	161	6.2	25.3	0.0
	6	162	9.4	26.6	0.0
	6	163	14.4	29.1	3.2
	6	164	12.2	24.3	21.2
	6	165	12.6	25.4	16.2
	6	166	8.9	21.3	2.5
	6	167	6.0	19.0	0.0
	6	168	13.7	23.1	5.1
	6	169	17.6	21.8	12.0
	6	170	7.5	20.9	0.0
	6	171	12.0	20.7	0.0
	6	172	15.7	25.5	1.8
	6	173	12.9	31.4	0.0
[truncated: 8,958 more rows]
