# Supplementary material for: Comparing CMIP-3 and CMIP-5 climate projections on flooding estimation of Devils Lake of North Dakota, USA
Source: PeerJ. 2018 Apr 30;6:e4711. doi: 10.7717/peerj.4711 (PMC5933320; doi:10.7717/peerj.4711)
Supplement: Supplemental Information 2 [file peerj-06-4711-s002.zip › FutureClimate/CMIP-3_LARSWG/C322525_CNCM3[C322525,SRA1B,2011-2030]WG_1.dat]

	1	1	-22.4	-4.8	0.0
	1	2	-19.4	-4.6	0.0
	1	3	-21.0	-5.2	1.2
	1	4	-16.1	-2.7	0.0
	1	5	-16.0	-3.5	0.0
	1	6	-15.4	-6.2	0.0
	1	7	-18.7	-4.7	0.0
	1	8	-16.2	-6.1	0.0
	1	9	-13.5	-13.0	0.0
	1	10	-10.2	1.1	0.0
	1	11	-15.5	-4.6	0.0
	1	12	-17.2	-3.5	0.0
	1	13	-21.1	2.9	0.0
	1	14	-14.3	-2.3	0.0
	1	15	-21.1	-7.9	0.0
	1	16	-31.7	-20.1	0.0
	1	17	-22.7	-18.7	0.0
	1	18	-10.2	1.8	0.0
	1	19	-6.0	0.7	0.0
	1	20	-20.1	-7.4	0.0
	1	21	-14.3	-12.7	0.0
	1	22	-10.9	-1.3	0.0
	1	23	-7.1	0.6	0.0
	1	24	-6.9	4.1	0.0
	1	25	-8.1	0.7	0.0
	1	26	-24.9	-16.8	0.0
	1	27	-32.2	-26.4	0.0
	1	28	-17.5	-8.1	0.0
	1	29	-14.0	-13.3	0.0
	1	30	-20.3	-4.6	0.0
	1	31	-18.7	-3.7	0.0
	1	32	-26.3	-16.5	0.0
	1	33	-18.9	-10.2	0.0
	1	34	-14.3	0.2	0.0
	1	35	-4.6	0.6	0.0
	1	36	-23.1	-10.1	0.0
	1	37	-27.7	-7.5	0.0
	1	38	-13.4	-1.1	0.0
	1	39	-15.7	-1.9	0.0
	1	40	-15.1	0.3	0.0
	1	41	-15.0	-5.3	0.0
	1	42	-25.7	-12.4	0.0
	1	43	-28.5	-17.1	0.0
	1	44	-13.9	-2.4	0.0
	1	45	-16.5	1.4	0.0
	1	46	-8.0	7.8	0.0
	1	47	-11.1	6.7	0.0
	1	48	-12.8	-4.2	0.0
	1	49	-18.4	-0.8	0.0
	1	50	-11.7	-3.0	0.0
	1	51	-17.3	-1.3	0.0
	1	52	-25.5	-15.0	0.0
	1	53	-25.0	-16.3	0.0
	1	54	-21.9	-9.2	0.0
	1	55	-29.5	-10.1	0.0
	1	56	-11.9	-2.4	7.6
	1	57	-13.8	1.3	0.0
	1	58	-5.7	2.5	0.0
	1	59	-13.3	0.7	0.0
	1	60	-14.4	0.1	0.0
	1	61	-17.0	-3.6	2.0
	1	62	-9.6	-1.4	1.0
	1	63	-9.4	-0.8	0.2
	1	64	-10.2	-1.3	0.2
	1	65	-6.4	-4.9	1.9
	1	66	-14.6	-5.1	1.5
	1	67	-11.2	-3.8	0.0
	1	68	-7.8	-1.2	0.7
	1	69	-8.0	-1.2	0.0
	1	70	-12.9	-2.1	1.1
	1	71	-26.3	-1.4	0.0
	1	72	-17.1	-2.9	0.0
	1	73	-29.6	-6.5	0.0
	1	74	-6.6	4.7	0.0
	1	75	-5.5	2.2	0.4
	1	76	-9.6	0.1	0.0
	1	77	-4.7	-0.2	0.0
	1	78	-21.9	-6.2	0.0
	1	79	-12.2	-10.8	1.8
	1	80	-5.0	3.4	0.0
	1	81	-2.0	0.3	0.0
	1	82	-4.1	0.6	1.8
	1	83	-7.3	0.3	0.0
	1	84	-6.1	-0.3	0.0
	1	85	-4.0	3.0	0.0
	1	86	-8.6	-1.7	0.0
	1	87	-8.5	3.5	0.0
	1	88	-15.3	-6.8	0.0
	1	89	-11.5	3.8	0.0
	1	90	-2.7	11.6	0.0
	1	91	1.3	10.9	0.0
	1	92	-2.4	6.3	0.0
	1	93	-0.8	9.1	0.0
	1	94	-13.1	-11.8	0.0
	1	95	-14.5	0.2	0.0
	1	96	-4.8	13.3	0.0
	1	97	-3.0	13.5	0.0
	1	98	1.5	14.1	0.0
	1	99	-1.6	10.3	0.0
	1	100	-2.9	10.8	0.0
	1	101	-3.9	12.5	0.0
	1	102	-1.0	14.3	0.0
	1	103	-1.4	10.8	0.0
	1	104	-2.6	10.9	0.0
	1	105	0.4	4.1	0.0
	1	106	-2.0	12.3	0.0
	1	107	-2.1	12.6	0.0
	1	108	2.8	9.0	0.0
	1	109	2.3	15.3	0.0
	1	110	-5.1	3.9	0.0
	1	111	-5.7	8.8	0.0
	1	112	0.3	20.2	0.0
	1	113	6.8	24.4	2.1
	1	114	-3.9	12.1	0.0
	1	115	1.5	5.8	6.5
	1	116	-2.5	12.6	0.0
	1	117	-4.6	10.8	0.0
	1	118	0.0	13.6	0.0
	1	119	-4.3	16.7	0.0
	1	120	2.8	20.7	0.0
	1	121	0.4	23.0	0.0
	1	122	4.2	19.8	0.0
	1	123	-0.6	32.6	0.0
	1	124	-3.0	16.0	0.0
	1	125	2.2	20.2	0.0
	1	126	-0.5	14.9	0.0
	1	127	2.8	10.5	0.0
	1	128	0.9	9.9	13.6
	1	129	-1.4	12.4	0.0
	1	130	5.0	23.3	0.0
	1	131	2.3	31.2	0.0
	1	132	5.5	15.9	0.0
	1	133	7.7	21.6	0.0
	1	134	3.5	18.0	0.0
	1	135	0.3	11.8	0.0
	1	136	3.2	20.1	0.0
	1	137	5.4	18.6	0.0
	1	138	6.9	27.6	0.0
	1	139	7.0	26.3	2.9
	1	140	4.1	23.6	0.0
	1	141	-3.6	29.6	0.0
	1	142	8.2	21.5	4.0
	1	143	12.1	17.2	0.1
	1	144	8.8	23.5	7.3
	1	145	9.7	26.0	0.0
	1	146	9.6	24.5	0.0
	1	147	4.9	30.7	0.0
	1	148	8.0	22.1	0.0
	1	149	8.6	17.5	0.0
	1	150	5.8	24.6	0.0
	1	151	12.3	23.7	0.8
	1	152	7.0	23.0	11.7
	1	153	6.8	26.0	0.0
	1	154	9.5	21.8	0.0
	1	155	11.4	22.1	0.0
	1	156	4.0	21.7	0.0
	1	157	3.6	25.5	0.0
	1	158	14.0	27.3	0.0
	1	159	11.1	25.5	0.5
	1	160	8.7	14.9	1.3
	1	161	4.5	20.5	0.0
	1	162	9.8	18.9	0.0
	1	163	10.6	22.3	0.0
	1	164	13.8	25.2	22.4
	1	165	13.4	26.7	0.0
	1	166	13.8	23.1	2.8
	1	167	15.1	18.7	9.9
	1	168	5.7	18.2	6.9
	1	169	6.0	19.1	0.0
	1	170	7.1	25.7	0.0
	1	171	7.0	21.2	0.0
	1	172	15.6	29.6	5.3
	1	173	14.8	25.6	4.6
	1	174	11.0	21.5	0.0
	1	175	9.4	25.3	0.0
	1	176	19.1	29.8	0.0
	1	177	13.7	28.5	5.9
	1	178	14.0	26.4	6.8
	1	179	23.2	25.6	0.0
	1	180	11.6	22.1	0.0
	1	181	16.1	16.6	8.1
	1	182	13.1	23.1	0.0
	1	183	14.1	25.0	0.0
	1	184	16.6	33.6	0.0
	1	185	11.8	30.9	0.0
	1	186	17.5	31.1	0.0
	1	187	12.9	30.9	0.0
	1	188	11.0	26.4	0.0
	1	189	13.8	29.1	0.0
	1	190	14.4	22.6	0.6
	1	191	13.3	26.7	0.0
	1	192	15.6	28.1	0.0
	1	193	18.5	29.3	0.0
	1	194	16.9	28.6	0.5
	1	195	16.1	29.7	1.6
	1	196	14.7	26.5	5.9
	1	197	9.7	28.2	0.0
	1	198	12.3	26.7	0.0
	1	199	12.4	24.4	0.2
	1	200	10.6	25.9	5.5
	1	201	13.4	22.1	0.0
	1	202	20.4	29.2	0.0
	1	203	17.8	31.2	0.0
	1	204	17.1	29.7	0.0
	1	205	11.6	29.2	0.0
	1	206	11.5	22.4	0.0
	1	207	11.6	23.1	0.0
	1	208	9.7	27.3	0.0
	1	209	13.4	26.0	0.0
	1	210	13.7	31.0	0.0
	1	211	20.0	28.0	0.0
	1	212	10.3	20.4	0.0
	1	213	12.5	25.2	7.9
	1	214	15.4	29.3	0.0
	1	215	14.4	26.7	0.0
	1	216	17.1	28.5	0.0
	1	217	15.7	22.7	2.6
	1	218	15.0	27.8	0.2
	1	219	14.5	31.5	0.0
	1	220	13.5	25.1	0.0
	1	221	18.1	28.7	0.0
	1	222	13.1	24.2	0.0
	1	223	14.8	21.0	6.0
	1	224	14.8	29.1	0.6
	1	225	14.8	28.5	1.2
	1	226	18.5	29.7	0.0
	1	227	13.9	33.5	0.0
	1	228	9.0	24.3	0.0
	1	229	8.6	25.0	0.0
	1	230	12.8	31.4	0.0
	1	231	11.6	31.5	0.0
	1	232	13.0	27.9	28.3
	1	233	10.3	30.0	0.8
	1	234	15.4	25.3	0.3
	1	235	13.8	29.5	0.0
	1	236	11.8	29.5	0.0
	1	237	14.6	36.9	0.3
	1	238	10.1	25.5	0.0
	1	239	9.1	20.8	0.0
	1	240	11.0	24.4	0.0
	1	241	12.0	28.4	0.0
	1	242	16.9	30.8	0.0
	1	243	12.0	23.5	0.2
	1	244	9.1	19.5	0.0
	1	245	9.4	23.5	0.0
	1	246	9.2	26.7	0.0
	1	247	12.4	21.7	0.0
	1	248	9.5	23.2	0.0
	1	249	10.5	18.4	0.0
	1	250	10.3	26.6	0.0
	1	251	7.2	20.3	0.8
	1	252	11.6	28.5	0.0
	1	253	11.0	22.4	0.0
	1	254	11.7	24.3	0.0
	1	255	8.1	22.6	0.0
	1	256	2.8	14.2	2.3
	1	257	-5.7	13.1	0.0
	1	258	5.6	23.4	0.0
	1	259	7.5	23.9	0.0
	1	260	2.1	13.5	0.0
	1	261	1.4	16.1	0.0
	1	262	3.1	8.7	0.0
	1	263	-1.3	16.7	0.0
	1	264	5.2	22.4	0.0
	1	265	13.2	24.8	0.0
	1	266	8.1	18.4	5.9
	1	267	3.7	30.8	0.0
	1	268	7.3	23.1	0.0
	1	269	5.4	23.4	0.0
	1	270	-1.6	17.1	0.0
	1	271	4.7	16.2	1.5
	1	272	15.2	18.5	5.3
	1	273	2.7	19.4	0.0
	1	274	6.5	22.6	0.0
	1	275	1.7	22.6	0.0
	1	276	6.8	22.4	6.0
	1	277	11.9	19.2	5.4
	1	278	5.7	14.0	0.4
	1	279	2.0	11.2	0.9
	1	280	1.4	5.6	17.0
	1	281	-0.1	4.4	0.0
	1	282	-1.8	11.7	0.0
	1	283	-5.9	5.1	0.0
	1	284	0.4	4.4	0.3
	1	285	-3.2	5.6	11.3
	1	286	-0.7	17.3	0.0
	1	287	-9.2	12.6	0.0
	1	288	-4.3	7.0	0.0
	1	289	-6.2	13.3	0.0
	1	290	1.4	10.0	0.8
	1	291	6.1	9.7	16.9
	1	292	-1.7	17.4	0.0
	1	293	-0.9	13.7	0.0
	1	294	-2.2	17.7	0.0
	1	295	-0.8	17.7	0.0
	1	296	-1.6	13.0	0.0
	1	297	-5.2	15.3	0.0
	1	298	4.4	6.5	1.6
	1	299	-2.6	9.4	1.3
	1	300	-14.7	6.0	0.0
	1	301	-7.5	6.8	0.3
	1	302	-1.4	15.4	0.0
	1	303	1.3	16.6	0.0
	1	304	-3.0	11.2	0.0
	1	305	-7.9	13.0	0.0
	1	306	-3.6	9.8	0.0
	1	307	-3.8	10.2	0.0
	1	308	0.6	9.2	0.0
	1	309	2.7	13.9	0.0
	1	310	-3.2	7.9	0.0
	1	311	-1.4	7.8	0.0
	1	312	-12.2	0.9	0.0
	1	313	-22.3	3.1	0.0
	1	314	-7.4	3.9	0.0
	1	315	-7.2	4.0	0.0
	1	316	-14.4	-14.3	0.0
	1	317	-20.7	-9.7	0.0
	1	318	-6.3	2.4	0.0
	1	319	-2.4	-1.3	0.0
	1	320	-0.9	6.2	0.0
	1	321	-4.9	0.8	0.0
	1	322	-20.0	-3.8	0.0
	1	323	-13.7	-12.1	0.0
	1	324	-12.1	-7.5	0.0
	1	325	-15.2	-6.3	0.0
	1	326	-4.5	2.2	0.0
	1	327	-8.7	3.5	0.0
	1	328	-10.6	-6.2	0.0
	1	329	-9.4	-5.8	0.0
	1	330	-6.6	4.9	0.0
	1	331	-8.8	-0.9	0.0
	1	332	-7.1	4.8	0.0
	1	333	-9.0	9.6	0.0
	1	334	-7.9	0.8	0.0
	1	335	-11.8	1.1	0.0
	1	336	-11.1	0.6	0.0
	1	337	-14.8	6.1	0.0
	1	338	-15.9	-9.7	0.0
	1	339	-22.8	-18.1	0.0
	1	340	-18.2	-10.7	0.0
	1	341	-27.5	-17.1	0.0
	1	342	-23.2	-8.0	0.0
	1	343	-24.8	-8.3	0.0
	1	344	-3.9	2.8	0.0
	1	345	-11.6	3.6	0.3
	1	346	-17.9	-7.1	0.0
	1	347	-17.5	-11.8	0.1
	1	348	-13.6	-1.1	1.7
	1	349	-9.2	-1.5	0.0
	1	350	-13.7	-4.8	0.0
	1	351	-9.7	-8.0	0.0
	1	352	-26.7	-14.0	0.0
	1	353	-32.3	-12.0	0.0
	1	354	-18.9	-9.3	1.9
	1	355	-22.7	-7.7	16.0
	1	356	-14.0	-4.6	0.0
	1	357	-18.7	-10.9	3.9
	1	358	-26.1	-19.2	0.0
	1	359	-29.6	-16.4	0.0
	1	360	-13.8	-6.4	0.0
	1	361	-16.2	-8.4	0.0
	1	362	-14.2	-2.2	0.0
	1	363	-8.4	-7.4	0.0
	1	364	-23.6	-15.7	0.0
	1	365	-33.8	-10.5	0.0
	1	366	-20.0	-6.6	0.0
	2	1	-19.0	-6.4	0.0
	2	2	-9.8	-2.9	0.8
	2	3	-15.1	-3.5	0.0
	2	4	-21.7	-9.0	0.6
	2	5	-14.9	-8.5	0.0
	2	6	-12.9	-2.6	0.0
	2	7	-5.2	1.6	0.0
	2	8	-25.5	-15.6	0.0
	2	9	-19.6	-18.6	0.0
	2	10	-8.3	3.1	0.0
	2	11	-7.6	-0.5	0.0
	2	12	-10.8	-1.7	0.0
	2	13	-13.4	-7.3	0.0
	2	14	-6.2	3.5	0.0
	2	15	-10.9	2.6	0.0
	2	16	-20.8	-9.0	0.0
	2	17	-18.4	-8.0	0.0
	2	18	-23.1	-13.5	0.4
	2	19	-21.5	-14.8	0.0
	2	20	-12.1	-3.7	0.0
	2	21	-9.9	-2.5	0.0
	2	22	-12.6	-1.8	0.0
	2	23	-10.7	-4.7	0.0
	2	24	-10.1	-2.8	0.0
	2	25	-13.0	-3.6	0.0
	2	26	-10.7	1.7	0.0
	2	27	-5.2	-2.2	0.0
	2	28	-29.4	-13.8	0.0
	2	29	-24.2	-9.5	0.0
	2	30	-16.0	-7.3	0.0
	2	31	-21.2	-9.0	0.0
	2	32	-18.3	-7.7	0.0
	2	33	-21.6	-12.1	3.1
	2	34	-24.9	-11.2	0.0
	2	35	-21.6	-9.1	0.0
	2	36	-29.3	-15.1	0.0
	2	37	-31.4	-14.1	0.0
	2	38	-13.0	1.3	0.0
	2	39	-19.4	-5.6	0.0
	2	40	-18.5	-7.4	0.0
	2	41	-10.9	-8.6	0.0
	2	42	-25.3	-13.1	0.0
	2	43	-24.1	-6.8	0.0
	2	44	-5.9	4.9	0.0
	2	45	-0.0	1.9	0.0
	2	46	-31.1	-17.1	0.0
	2	47	-33.8	-13.1	1.2
	2	48	-19.7	-9.1	0.0
	2	49	-11.2	-5.2	0.0
	2	50	-20.2	-8.1	1.2
	2	51	-26.9	-0.9	0.0
	2	52	-7.4	1.9	0.2
	2	53	-8.1	3.4	0.0
	2	54	-23.3	-10.7	0.0
	2	55	-17.6	-5.4	1.8
	2	56	-19.6	-10.1	2.9
	2	57	-18.1	-16.8	0.3
	2	58	-18.1	-6.4	0.0
	2	59	-25.0	-2.9	0.0
	2	60	-17.5	-2.7	0.0
	2	61	-24.9	-0.6	0.0
	2	62	-9.4	5.0	0.0
	2	63	-10.3	4.5	0.0
	2	64	-9.0	3.1	0.0
	2	65	-3.9	3.5	0.0
	2	66	-9.5	0.8	13.0
	2	67	-9.7	2.8	0.0
	2	68	-3.4	17.2	0.0
	2	69	-8.6	9.5	0.0
	2	70	-13.1	2.5	0.0
	2	71	-7.6	3.9	1.8
	2	72	-10.5	-2.0	0.0
	2	73	-5.6	2.6	0.0
	2	74	-1.7	5.0	0.0
	2	75	1.7	2.6	0.1
	2	76	-17.4	-16.9	0.0
	2	77	-10.4	-6.7	0.3
	2	78	-1.6	2.3	4.9
	2	79	1.3	3.2	2.1
	2	80	-7.1	0.2	0.0
	2	81	-5.0	-1.3	0.0
	2	82	-17.5	-2.7	0.0
	2	83	-11.0	-2.8	0.0
	2	84	-6.0	0.5	0.0
	2	85	-6.1	3.0	0.0
	2	86	-9.5	0.8	0.0
	2	87	-8.4	1.3	0.0
	2	88	-9.3	0.3	0.0
	2	89	-4.8	4.7	0.0
	2	90	-7.3	7.3	0.0
	2	91	-6.6	8.9	5.6
	2	92	-2.2	13.2	0.0
	2	93	-5.1	11.0	0.0
	2	94	-1.4	11.1	0.0
	2	95	6.9	13.6	0.0
	2	96	1.3	13.2	0.0
	2	97	2.2	17.8	0.0
	2	98	-0.3	18.2	0.0
	2	99	-1.5	29.9	0.0
	2	100	-7.5	9.1	0.0
	2	101	-7.3	9.8	0.0
	2	102	-5.0	0.6	0.0
	2	103	-9.6	3.5	0.0
	2	104	-1.0	13.8	0.0
	2	105	-5.7	15.4	0.0
	2	106	5.8	20.1	0.0
	2	107	0.7	18.2	0.0
	2	108	-5.8	8.9	0.0
	2	109	-8.4	7.3	0.0
	2	110	2.0	17.9	0.0
	2	111	0.7	19.7	0.0
	2	112	-5.5	7.2	0.0
	2	113	-4.1	4.0	0.6
	2	114	0.3	9.9	9.8
	2	115	-2.2	10.7	0.0
	2	116	1.6	13.2	0.0
	2	117	-0.0	11.9	0.0
	2	118	1.0	15.3	0.0
	2	119	2.4	16.5	0.0
	2	120	0.7	12.7	0.0
	2	121	2.6	13.9	0.0
	2	122	1.8	9.8	0.0
	2	123	2.6	5.1	0.0
	2	124	1.5	11.4	0.0
	2	125	1.0	8.5	0.0
	2	126	3.2	15.8	0.0
	2	127	7.6	21.0	0.0
	2	128	1.9	16.0	0.0
	2	129	-1.7	16.2	0.0
	2	130	7.5	20.3	31.9
	2	131	10.3	30.7	0.0
	2	132	7.5	33.3	0.0
	2	133	6.8	24.9	0.0
	2	134	4.6	14.5	0.0
	2	135	0.5	20.9	0.0
	2	136	8.3	27.7	0.0
	2	137	10.0	22.6	3.3
	2	138	7.8	28.6	0.0
	2	139	10.0	24.3	0.0
	2	140	8.6	20.4	0.0
	2	141	8.1	15.9	0.0
	2	142	7.4	16.5	1.2
	2	143	-3.1	22.8	0.1
	2	144	9.0	18.9	3.2
	2	145	7.3	16.2	0.0
	2	146	5.3	24.2	0.0
	2	147	2.1	30.3	0.0
	2	148	8.9	29.8	0.0
	2	149	10.3	30.2	0.0
	2	150	5.7	21.3	0.0
	2	151	9.8	24.6	0.0
	2	152	7.5	24.6	0.0
	2	153	13.3	27.5	0.0
	2	154	8.9	28.2	0.0
	2	155	8.5	23.0	0.0
	2	156	8.8	26.4	0.0
	2	157	9.5	22.7	2.4
	2	158	10.1	22.7	5.8
	2	159	11.3	24.2	5.2
	2	160	9.7	28.6	0.0
	2	161	13.6	36.8	0.0
	2	162	11.9	24.2	0.0
	2	163	15.9	26.8	0.0
	2	164	11.8	28.8	0.0
	2	165	11.6	33.9	0.0
	2	166	12.4	29.0	0.0
	2	167	10.6	25.9	0.0
	2	168	13.6	25.8	0.0
	2	169	10.3	23.6	0.0
	2	170	8.7	23.1	0.0
	2	171	7.2	18.2	11.8
	2	172	10.0	20.2	1.2
	2	173	10.6	25.4	1.8
	2	174	11.8	25.2	20.0
	2	175	12.0	23.3	0.7
	2	176	12.0	29.8	0.0
	2	177	18.3	32.3	0.0
	2	178	9.6	19.1	0.0
	2	179	12.0	15.2	20.1
	2	180	15.7	26.9	0.0
	2	181	10.9	24.9	0.0
	2	182	15.0	31.5	0.0
	2	183	15.7	28.1	0.0
	2	184	15.1	29.5	0.0
	2	185	18.7	28.3	0.0
	2	186	18.1	31.0	0.0
	2	187	18.6	31.5	0.0
	2	188	12.0	23.8	0.0
	2	189	9.0	26.5	0.0
	2	190	16.3	29.6	5.2
	2	191	14.1	28.9	0.0
	2	192	12.8	29.6	0.0
	2	193	11.7	34.4	0.0
	2	194	15.0	29.5	0.0
	2	195	20.1	26.4	0.0
	2	196	15.3	29.4	0.0
	2	197	20.9	25.5	12.6
	2	198	14.4	25.1	0.0
	2	199	15.2	27.0	0.0
	2	200	10.3	26.9	0.0
	2	201	10.8	29.4	29.1
	2	202	9.0	25.8	0.0
	2	203	12.7	27.9	0.2
	2	204	16.4	25.5	8.2
	2	205	15.7	19.7	0.0
	2	206	13.3	25.7	7.4
	2	207	13.3	28.1	28.3
	2	208	15.1	25.7	0.0
	2	209	13.4	26.3	1.8
	2	210	13.1	26.5	3.2
	2	211	13.2	30.8	0.0
	2	212	11.5	29.4	0.0
	2	213	11.7	26.7	0.0
	2	214	13.4	26.7	7.6
	2	215	13.8	31.0	0.0
	2	216	16.5	29.8	0.0
	2	217	19.0	26.9	5.8
	2	218	14.3	28.6	0.0
	2	219	8.9	25.3	0.0
	2	220	11.6	22.0	0.0
	2	221	13.9	24.6	0.0
	2	222	11.7	26.5	0.0
	2	223	8.4	28.4	0.0
	2	224	12.3	27.0	0.0
	2	225	15.9	26.3	0.0
	2	226	9.5	26.8	0.0
	2	227	7.8	29.3	0.0
	2	228	11.4	25.6	8.5
	2	229	13.5	20.4	1.6
	2	230	13.5	26.3	0.0
	2	231	14.6	28.0	0.0
	2	232	10.2	24.8	0.0
	2	233	16.1	23.4	4.4
	2	234	12.6	23.9	10.3
	2	235	11.8	23.2	0.7
	2	236	12.4	24.2	2.3
	2	237	13.0	26.9	0.0
	2	238	13.1	28.4	0.0
	2	239	13.1	32.8	3.0
	2	240	10.1	23.1	0.0
	2	241	14.0	23.2	0.0
	2	242	10.2	21.2	18.1
	2	243	5.9	24.4	0.0
	2	244	9.6	25.8	0.0
	2	245	3.3	24.0	0.0
	2	246	7.2	17.4	0.1
	2	247	9.6	11.5	6.9
	2	248	8.0	17.7	0.1
	2	249	12.0	24.9	0.0
	2	250	7.4	20.9	0.0
	2	251	3.6	20.8	0.0
	2	252	9.9	23.1	1.8
	2	253	3.5	21.9	0.0
	2	254	8.4	20.1	0.0
	2	255	4.7	13.0	0.0
	2	256	9.3	23.5	8.7
	2	257	11.1	26.4	0.0
	2	258	7.1	26.6	0.0
	2	259	9.6	21.6	0.0
	2	260	6.0	17.4	0.0
	2	261	7.1	16.3	0.0
	2	262	8.3	20.3	0.1
	2	263	8.3	27.0	0.0
	2	264	9.2	23.3	0.0
	2	265	6.1	24.1	0.0
	2	266	4.7	6.5	15.9
	2	267	4.6	10.5	0.0
	2	268	2.4	12.3	0.0
	2	269	7.2	14.9	0.7
	2	270	5.8	14.3	2.9
	2	271	8.4	11.5	0.0
	2	272	2.0	14.7	0.0
	2	273	4.8	10.0	2.7
	2	274	3.3	9.9	6.9
	2	275	1.1	1.8	0.0
	2	276	2.8	13.1	0.0
	2	277	6.9	8.0	0.0
	2	278	-1.2	17.6	0.0
	2	279	0.1	20.1	0.0
	2	280	4.6	22.1	0.0
	2	281	13.4	13.8	0.9
	2	282	-2.5	10.0	0.0
	2	283	-0.2	15.2	0.0
	2	284	-3.9	13.8	0.0
	2	285	-2.7	9.4	0.0
	2	286	-4.6	1.0	0.0
	2	287	-6.8	8.2	0.0
	2	288	-2.3	15.4	0.0
	2	289	2.4	18.6	0.0
	2	290	0.0	16.2	0.0
	2	291	-1.3	20.7	0.0
	2	292	-1.2	16.1	0.0
	2	293	4.3	15.6	0.0
	2	294	1.3	16.3	0.0
	2	295	0.3	7.0	1.7
	2	296	-3.7	3.6	8.8
	2	297	-3.6	4.5	0.0
	2	298	0.1	20.2	9.0
	2	299	-0.8	26.3	0.0
	2	300	-2.1	17.4	0.0
	2	301	0.7	11.9	0.0
	2	302	-2.7	12.8	0.0
	2	303	2.4	7.3	0.0
	2	304	-2.0	15.3	0.0
	2	305	-2.1	5.7	0.3
	2	306	-7.3	1.9	3.0
	2	307	-15.3	7.8	0.0
	2	308	-2.7	5.2	0.0
	2	309	-6.2	6.4	0.0
	2	310	-2.4	6.0	0.0
	2	311	-3.3	11.4	0.0
	2	312	-3.5	5.5	0.0
	2	313	-6.7	8.4	0.0
	2	314	-17.2	-0.9	0.0
	2	315	-13.7	5.2	0.0
	2	316	-2.3	6.3	0.0
	2	317	-6.0	7.0	0.0
	2	318	-8.6	-2.4	0.0
	2	319	-13.2	-5.1	0.0
	2	320	-4.9	4.8	0.0
	2	321	-7.8	10.5	0.0
	2	322	-5.6	4.4	0.0
	2	323	-8.1	4.1	0.0
	2	324	-5.3	10.3	0.0
	2	325	-4.2	7.5	0.0
	2	326	-14.4	-1.4	0.0
	2	327	-16.0	-11.8	0.0
	2	328	-21.5	-7.5	0.0
	2	329	-11.9	-6.1	0.0
	2	330	-13.0	-0.4	0.0
	2	331	-7.4	-4.4	0.0
	2	332	-4.7	12.3	0.0
	2	333	-6.7	7.9	0.0
	2	334	-16.7	-13.4	0.0
	2	335	-17.7	-16.6	0.0
	2	336	-15.0	-2.2	1.2
	2	337	-16.4	-4.3	0.0
	2	338	-2.0	3.1	0.4
	2	339	-10.0	8.1	0.3
	2	340	-15.2	-2.8	0.0
	2	341	-22.9	-10.1	0.9
	2	342	-18.9	-9.6	0.0
	2	343	-25.9	-7.2	0.0
	2	344	-14.0	-7.0	0.0
	2	345	-6.9	-6.3	0.0
	2	346	-21.2	-13.6	0.0
	2	347	-20.2	-16.1	4.2
	2	348	-27.6	-13.4	0.0
	2	349	-23.4	-16.7	0.0
	2	350	-19.1	-10.1	1.4
	2	351	-23.6	-18.1	0.0
	2	352	-14.0	-4.3	0.0
	2	353	-11.2	-6.3	0.0
	2	354	-25.8	-18.5	0.0
	2	355	-26.5	-10.2	0.0
	2	356	-18.3	-7.7	0.0
	2	357	-28.0	-1.9	0.0
	2	358	-10.0	-1.0	0.0
	2	359	-3.7	-3.0	0.0
	2	360	-6.4	0.3	0.0
	2	361	-11.5	6.1	0.0
	2	362	-23.0	-13.7	0.0
	2	363	-33.0	-5.8	0.0
	2	364	-18.3	-3.8	0.0
	2	365	-16.1	-10.4	0.0
	3	1	-9.8	-3.1	0.1
	3	2	-15.6	0.2	4.4
	3	3	-15.3	-1.9	0.0
	3	4	-24.7	-3.6	4.8
	3	5	-17.2	-5.2	0.0
	3	6	-21.2	-13.3	0.4
	3	7	-25.0	-12.9	3.2
	3	8	-21.5	-13.8	0.2
	3	9	-11.9	-0.3	0.1
	3	10	-12.9	6.5	0.0
	3	11	-26.3	-16.0	5.9
	3	12	-21.8	-20.6	0.0
	3	13	-14.6	-2.2	0.0
	3	14	-22.4	-0.8	0.0
	3	15	-20.0	-5.2	0.0
	3	16	-16.5	-7.8	0.0
	3	17	-17.6	-3.8	1.2
	3	18	-8.6	-7.6	0.0
	3	19	-12.9	-3.9	9.6
	3	20	-15.7	-7.2	0.0
	3	21	-15.2	-3.5	0.3
	3	22	-11.8	-0.7	0.0
	3	23	-31.0	-13.6	0.0
	3	24	-27.2	-15.1	0.0
	3	25	-22.5	-11.2	0.0
	3	26	-29.5	-13.7	0.0
	3	27	-11.2	2.2	0.0
	3	28	-8.5	0.8	0.0
	3	29	-13.0	-0.4	0.0
	3	30	-6.8	-1.0	0.0
	3	31	-14.8	-7.1	0.2
	3	32	-15.7	-2.9	0.0
	3	33	-8.1	1.2	0.3
	3	34	-11.6	4.1	0.0
	3	35	-34.5	-15.4	0.0
	3	36	-25.0	-14.8	0.0
	3	37	-0.7	1.9	0.0
	3	38	-10.7	-2.5	0.0
	3	39	-26.8	-10.0	0.0
	3	40	-25.9	-4.5	0.0
	3	41	-28.0	-14.4	0.0
	3	42	-26.9	-14.3	0.0
	3	43	-13.4	1.2	0.0
	3	44	-3.7	6.8	0.0
	3	45	-10.5	-0.5	0.0
	3	46	-13.8	-6.3	0.0
	3	47	-17.8	-8.9	3.5
	3	48	-21.3	-17.0	0.0
	3	49	-3.0	3.5	0.0
	3	50	0.8	2.6	0.0
	3	51	-10.0	-1.9	0.0
	3	52	-5.7	4.4	0.0
	3	53	-19.4	-6.1	0.0
	3	54	-20.2	-5.3	0.0
	3	55	-26.6	-13.3	0.0
	3	56	-33.0	-8.3	0.0
	3	57	-25.4	-13.0	0.0
	3	58	-19.5	-8.8	0.7
	3	59	-25.3	-9.1	0.0
	3	60	-25.5	-10.6	0.0
	3	61	-6.5	3.1	0.0
	3	62	-2.0	8.3	0.0
	3	63	-10.5	-0.3	0.0
	3	64	-15.1	3.6	0.0
	3	65	-9.7	0.4	0.0
	3	66	-8.8	-5.0	0.0
	3	67	-3.8	8.6	0.0
	3	68	-0.2	5.0	0.0
	3	69	-3.5	9.9	0.0
	3	70	1.2	5.0	0.2
	3	71	-16.4	-4.8	0.0
	3	72	-9.6	-8.6	0.5
	3	73	-13.7	0.2	0.0
	3	74	-4.2	-0.9	0.8
	3	75	-5.4	5.5	0.0
	3	76	-1.0	4.4	1.5
	3	77	-2.2	9.6	0.0
	3	78	-2.1	3.5	0.0
	3	79	-5.3	0.2	3.6
	3	80	-13.1	0.3	0.0
	3	81	-4.0	5.0	0.0
	3	82	-9.0	4.0	0.0
	3	83	-8.6	-1.7	0.0
	3	84	-7.6	-3.7	0.0
	3	85	-9.7	-3.9	0.3
	3	86	-10.6	-4.8	4.9
	3	87	-3.0	3.9	9.6
	3	88	-4.1	-0.6	0.0
	3	89	-7.7	5.4	0.0
	3	90	-9.7	8.1	0.0
	3	91	-6.2	2.5	0.6
	3	92	-7.9	-5.0	0.0
	3	93	-1.5	10.7	0.0
	3	94	3.5	6.5	0.0
	3	95	-1.1	12.1	0.0
	3	96	-2.9	16.6	0.0
	3	97	-2.5	4.5	0.0
	3	98	-12.4	-2.0	1.9
	3	99	-2.9	6.4	1.2
	3	100	-5.2	11.0	0.0
	3	101	0.2	18.1	0.0
	3	102	1.5	16.3	0.0
	3	103	0.4	16.4	0.0
	3	104	-1.7	9.7	0.0
	3	105	-0.9	8.3	0.0
	3	106	-3.6	3.1	0.0
	3	107	0.9	13.2	4.8
	3	108	-2.5	20.1	0.0
	3	109	6.4	18.1	14.6
	3	110	0.6	20.5	0.0
	3	111	1.6	16.3	0.0
	3	112	7.4	10.7	5.7
	3	113	4.4	19.2	0.0
	3	114	1.3	29.2	0.0
	3	115	0.5	15.5	0.0
	3	116	1.7	15.0	0.0
	3	117	7.0	19.1	2.0
	3	118	0.6	14.7	0.0
	3	119	0.5	13.8	0.0
	3	120	3.0	19.4	0.0
	3	121	-5.3	14.0	0.0
	3	122	-2.2	12.2	0.0
	3	123	3.5	21.5	0.0
	3	124	3.1	23.3	0.0
	3	125	3.8	15.4	0.0
	3	126	3.0	9.4	0.0
	3	127	6.3	23.3	0.0
	3	128	4.4	28.3	0.0
	3	129	8.7	20.9	0.0
	3	130	4.9	26.8	0.0
	3	131	4.3	16.3	4.9
	3	132	6.6	18.8	14.3
	3	133	3.5	16.9	0.0
	3	134	-2.1	18.7	0.0
	3	135	1.9	16.1	0.0
	3	136	5.5	10.7	3.6
	3	137	6.1	22.5	0.0
	3	138	2.0	22.1	0.0
	3	139	5.0	20.3	0.0
	3	140	10.2	23.3	0.0
	3	141	17.5	23.9	0.0
	3	142	9.3	30.0	0.0
	3	143	9.1	16.6	6.5
	3	144	10.0	17.8	0.4
	3	145	3.2	18.4	0.0
	3	146	5.3	24.4	0.0
	3	147	10.7	26.3	0.0
	3	148	9.2	31.9	0.0
	3	149	7.0	20.0	0.0
	3	150	11.8	18.3	0.0
	3	151	10.9	27.6	19.2
	3	152	5.6	25.3	0.0
	3	153	12.8	25.9	1.0
	3	154	13.1	25.9	0.0
	3	155	14.8	24.6	0.0
	3	156	12.5	26.5	0.0
	3	157	8.7	16.9	0.0
	3	158	5.9	22.6	0.0
	3	159	8.7	20.2	0.0
	3	160	13.0	22.4	0.0
	3	161	5.4	22.7	0.0
	3	162	4.0	14.7	0.0
	3	163	13.8	28.9	0.0
	3	164	14.9	30.0	1.3
	3	165	13.6	27.0	0.0
	3	166	13.3	27.4	0.0
	3	167	7.1	22.5	0.0
	3	168	13.8	18.9	7.6
	3	169	11.3	19.8	23.2
	3	170	13.1	24.1	8.5
	3	171	13.3	22.3	2.5
	3	172	9.9	24.2	0.0
	3	173	10.6	18.4	1.0
	3	174	12.8	20.5	44.1
	3	175	17.5	27.6	3.2
	3	176	17.0	23.8	11.0
	3	177	13.5	26.0	10.1
	3	178	14.8	30.4	0.0
	3	179	10.0	21.9	0.0
	3	180	11.9	23.6	4.6
	3	181	11.5	24.7	0.0
	3	182	9.0	21.5	0.0
	3	183	14.4	28.0	2.8
	3	184	13.4	26.4	0.0
	3	185	13.7	29.0	4.6
	3	186	13.2	27.3	0.0
	3	187	9.7	28.3	0.0
	3	188	14.9	27.6	0.5
	3	189	17.0	34.8	0.0
	3	190	15.4	29.8	0.7
	3	191	12.6	28.0	10.8
	3	192	14.5	29.2	0.3
	3	193	16.8	29.0	0.8
	3	194	12.9	29.6	4.9
	3	195	15.3	28.8	0.0
	3	196	17.8	26.6	0.0
	3	197	9.2	22.7	0.0
	3	198	13.2	25.7	0.0
	3	199	9.7	24.9	17.5
	3	200	10.8	24.9	7.5
	3	201	15.7	25.1	28.3
	3	202	16.5	26.7	0.0
	3	203	13.6	26.9	0.0
	3	204	19.6	22.5	0.2
	3	205	10.4	24.5	0.0
	3	206	14.5	24.2	19.0
	3	207	8.2	19.4	0.0
	3	208	12.2	24.7	0.0
	3	209	16.1	32.8	0.0
	3	210	14.4	29.4	0.0
	3	211	16.8	32.9	2.9
	3	212	15.6	29.0	0.0
	3	213	3.5	25.6	0.0
	3	214	9.1	28.4	0.0
	3	215	18.2	29.0	0.0
	3	216	13.7	25.3	0.0
	3	217	13.5	31.6	0.0
	3	218	13.4	27.6	0.0
	3	219	13.6	28.0	0.0
	3	220	13.3	28.0	0.4
	3	221	9.4	26.8	0.0
	3	222	13.7	24.1	0.0
	3	223	13.4	29.5	0.0
	3	224	19.7	31.8	0.0
	3	225	11.7	28.5	0.0
	3	226	12.8	27.8	0.0
	3	227	12.0	23.6	0.0
	3	228	11.5	22.2	0.0
	3	229	15.7	32.1	2.7
	3	230	20.3	31.0	0.0
	3	231	17.2	30.9	0.0
	3	232	15.0	33.4	1.4
	3	233	10.0	27.1	0.0
	3	234	14.1	31.9	0.0
	3	235	13.2	31.9	0.0
	3	236	16.8	37.9	0.0
	3	237	11.8	24.9	0.0
	3	238	10.5	27.7	0.0
	3	239	11.3	31.3	0.0
	3	240	14.9	28.7	0.0
	3	241	11.9	24.0	0.0
	3	242	19.0	20.0	0.0
	3	243	7.5	21.0	0.0
	3	244	10.3	20.1	1.2
	3	245	8.6	18.4	10.6
	3	246	-1.0	22.9	0.0
	3	247	11.5	26.9	0.0
	3	248	7.5	20.7	0.3
	3	249	10.6	23.1	9.6
	3	250	9.9	21.4	0.0
	3	251	12.0	28.4	2.5
	3	252	9.4	29.0	0.0
	3	253	8.9	20.5	0.0
	3	254	5.7	23.3	0.0
	3	255	6.9	18.7	0.0
	3	256	4.4	17.6	0.0
	3	257	8.3	27.1	0.0
	3	258	7.8	26.3	0.0
	3	259	5.7	16.8	0.0
	3	260	9.0	14.0	0.0
	3	261	13.4	28.0	0.0
	3	262	9.2	21.0	4.2
	3	263	6.8	17.6	0.0
	3	264	3.1	15.9	0.0
	3	265	0.2	16.1	0.0
	3	266	-1.8	14.0	4.4
	3	267	7.9	15.4	0.0
	3	268	1.4	23.9	0.0
	3	269	4.3	24.0	0.0
	3	270	8.7	19.7	0.0
	3	271	4.2	21.6	0.0
	3	272	-0.9	19.8	0.0
	3	273	5.3	15.4	0.0
	3	274	6.6	10.2	0.0
	3	275	5.0	16.1	4.2
	3	276	1.9	10.5	0.3
	3	277	7.2	21.0	0.0
	3	278	2.6	25.5	0.0
	3	279	1.5	16.9	0.0
	3	280	10.5	16.5	0.0
	3	281	0.9	7.9	13.6
	3	282	1.9	3.4	0.3
	3	283	0.7	9.0	0.3
	3	284	7.0	10.7	0.6
	3	285	1.5	16.8	0.0
	3	286	3.6	16.6	0.0
	3	287	-1.4	15.4	0.0
	3	288	-6.3	11.6	6.2
	3	289	0.9	12.8	0.0
	3	290	-4.9	10.1	0.0
	3	291	1.1	12.3	0.0
	3	292	2.5	13.1	0.0
	3	293	3.3	12.9	2.2
	3	294	-2.1	9.6	2.6
	3	295	0.7	8.7	0.9
	3	296	-2.4	15.9	26.6
	3	297	-13.1	1.0	0.0
	3	298	-6.5	4.7	0.0
	3	299	0.8	15.3	0.0
	3	300	1.0	12.6	0.0
	3	301	-5.7	10.8	0.0
	3	302	-10.9	8.7	0.0
	3	303	-5.7	9.1	0.0
	3	304	-15.4	8.2	0.0
	3	305	-1.9	11.1	0.0
	3	306	-5.6	9.8	0.0
	3	307	-4.3	10.5	0.0
	3	308	-3.7	6.6	0.0
	3	309	-4.8	6.1	0.0
	3	310	-9.4	4.3	0.0
	3	311	-5.1	1.9	1.0
	3	312	-3.9	5.4	0.0
	3	313	-2.6	2.1	1.1
	3	314	-3.6	2.5	0.0
	3	315	-5.8	4.8	0.0
	3	316	-9.5	3.2	0.0
	3	317	-5.1	6.1	0.0
	3	318	-4.0	0.9	0.0
	3	319	-1.8	13.0	0.0
	3	320	-4.7	5.3	0.0
	3	321	-7.6	4.5	0.0
	3	322	-14.8	4.7	0.0
	3	323	-11.8	-3.2	0.0
	3	324	-8.6	-6.1	0.0
	3	325	-11.4	-7.8	0.0
	3	326	-9.0	-2.7	0.0
	3	327	-9.9	2.7	0.0
	3	328	-9.0	-1.8	0.0
	3	329	-9.5	3.1	0.0
	3	330	-4.7	2.5	0.0
	3	331	-15.0	-2.3	1.6
	3	332	-7.5	-0.9	0.0
	3	333	-8.9	2.6	0.7
	3	334	-5.4	3.1	0.0
	3	335	-9.0	-3.7	0.3
	3	336	-7.2	-2.3	0.0
	3	337	-16.2	-4.2	0.0
	3	338	-15.5	-10.7	0.0
	3	339	-17.8	-5.7	6.2
	3	340	-18.0	-1.2	0.0
	3	341	-26.5	-17.5	0.0
	3	342	-24.1	-12.5	0.0
	3	343	-6.6	2.8	4.7
	3	344	-2.8	2.9	1.2
	3	345	-19.6	-10.7	0.1
	3	346	-16.4	-3.7	0.0
	3	347	-25.2	-18.5	0.0
	3	348	-25.7	-12.5	0.0
	3	349	-20.4	-14.8	0.0
	3	350	-19.4	-18.7	0.6
	3	351	-7.5	-0.3	0.0
	3	352	-7.5	-3.8	0.0
	3	353	-13.5	-1.7	0.0
	3	354	-19.6	1.9	0.0
	3	355	-14.7	-5.4	0.0
	3	356	-10.8	-2.4	0.0
	3	357	-15.1	-7.1	0.0
	3	358	-10.8	-9.7	1.3
	3	359	-25.6	-13.9	7.6
	3	360	-34.0	-20.8	0.0
	3	361	-23.2	-10.6	13.9
	3	362	-15.6	-6.0	0.0
	3	363	-23.2	-10.8	0.0
	3	364	-18.3	-3.6	0.0
	3	365	-24.6	-8.5	0.0
	4	1	-10.7	-2.3	0.0
	4	2	-10.0	0.2	0.0
	4	3	-18.6	-3.9	0.0
	4	4	-24.5	-11.8	1.3
	4	5	-18.8	-7.9	0.0
	4	6	-13.7	-13.3	0.8
	4	7	-27.9	-22.0	0.0
	4	8	-22.4	-21.6	0.0
	4	9	-11.4	0.5	0.0
	4	10	-8.9	-2.0	0.0
	4	11	-6.2	1.0	0.0
	4	12	-5.3	3.3	0.0
	4	13	-20.4	-8.8	0.0
	4	14	-16.7	-13.3	0.0
	4	15	-21.1	-10.1	0.0
	4	16	-28.1	-5.1	6.4
	4	17	-23.9	-15.4	0.0
	4	18	-26.4	-12.3	0.3
	4	19	-24.2	-12.3	0.0
	4	20	-18.7	-8.0	0.0
	4	21	-36.4	-26.3	0.0
	4	22	-29.1	-14.6	0.0
	4	23	-10.8	-2.1	0.0
	4	24	-20.2	-2.9	0.7
	4	25	-31.2	-18.2	0.7
	4	26	-25.4	-13.4	0.8
	4	27	-25.5	-13.5	0.7
	4	28	-24.3	-9.5	0.0
	4	29	-5.0	4.9	0.0
	4	30	-14.1	-2.2	0.2
	4	31	-4.6	6.0	0.0
	4	32	-10.1	1.3	0.0
	4	33	-14.1	0.2	0.0
	4	34	-14.5	-2.6	0.0
	4	35	-21.5	-9.0	0.0
	4	36	-17.7	-9.9	0.0
	4	37	-21.7	-7.1	0.0
	4	38	-17.8	-3.6	0.0
	4	39	-19.1	-7.1	0.0
	4	40	-14.4	-14.3	0.0
	4	41	-23.9	-7.7	0.0
	4	42	-24.7	-7.7	0.0
	4	43	-22.4	-6.8	0.0
	4	44	-22.8	-2.5	0.0
	4	45	-15.0	0.1	0.0
	4	46	-7.0	7.7	0.0
	4	47	-5.3	-0.2	0.2
	4	48	-0.7	0.4	1.9
	4	49	-26.1	-17.4	0.0
	4	50	-26.4	-14.8	0.0
	4	51	-12.6	1.2	0.0
	4	52	-6.0	-5.3	0.0
	4	53	-24.3	-9.9	0.7
	4	54	-26.1	-4.8	0.0
	4	55	-5.8	-0.3	0.7
	4	56	-12.1	1.7	0.0
	4	57	-17.2	-2.6	0.0
	4	58	-22.2	-1.7	0.0
	4	59	-16.5	-2.1	0.0
	4	60	-17.3	1.1	0.0
	4	61	-10.5	3.5	0.0
	4	62	-10.1	2.4	0.0
	4	63	-21.3	-7.5	0.0
	4	64	-20.7	-14.7	30.5
	4	65	-5.3	2.6	0.0
	4	66	-2.8	4.8	0.0
	4	67	-6.9	2.3	0.0
	4	68	-11.2	-2.4	0.0
	4	69	-5.2	1.2	3.1
	4	70	-12.9	-1.0	0.0
	4	71	-13.5	1.0	0.0
	4	72	-13.8	-4.5	0.0
	4	73	-10.1	0.9	0.2
	4	74	-21.7	3.4	0.0
	4	75	-6.1	2.3	0.0
	4	76	-0.5	2.9	0.0
	4	77	-14.9	0.2	0.0
	4	78	-16.8	-0.6	0.0
	4	79	-9.8	2.9	0.0
	4	80	-14.9	4.1	0.0
	4	81	-7.4	1.8	2.8
	4	82	-4.1	2.9	3.9
	4	83	0.4	15.4	0.0
	4	84	-2.9	4.8	0.0
	4	85	-11.2	-4.2	0.0
	4	86	-9.9	2.2	0.0
	4	87	-1.4	4.5	0.2
	4	88	-5.2	7.2	0.0
	4	89	-5.6	6.7	0.0
	4	90	-10.0	14.2	0.0
	4	91	-2.5	7.8	0.0
	4	92	1.2	7.2	0.0
	4	93	2.1	16.1	0.0
	4	94	2.8	16.2	0.0
	4	95	-4.9	9.9	0.0
	4	96	-2.0	5.6	0.0
	4	97	-8.7	2.9	7.9
	4	98	-9.1	-3.3	0.4
	4	99	-0.1	5.9	0.0
	4	100	-1.1	12.4	0.0
	4	101	4.1	16.7	0.0
	4	102	8.3	14.5	0.0
	4	103	-5.8	8.5	0.0
	4	104	-2.8	10.0	1.4
	4	105	0.8	10.8	0.3
	4	106	0.4	16.1	4.4
	4	107	-0.6	10.2	0.0
	4	108	-0.5	14.6	0.0
	4	109	7.6	23.3	0.0
	4	110	5.4	20.0	0.0
	4	111	2.4	19.2	0.0
	4	112	10.6	14.5	0.0
	4	113	1.1	17.3	0.0
	4	114	3.3	20.2	0.4
	4	115	-5.4	5.5	0.0
	4	116	-4.2	9.3	0.0
	4	117	-0.7	13.8	0.0
	4	118	1.3	15.3	0.0
	4	119	3.7	22.5	0.0
	4	120	7.7	25.6	0.0
	4	121	2.2	22.2	0.0
	4	122	6.6	17.3	0.0
	4	123	-1.6	17.0	0.0
	4	124	-3.0	21.5	0.0
	4	125	12.9	24.6	0.0
	4	126	5.5	20.0	0.0
	4	127	10.7	23.7	0.0
	4	128	11.2	20.7	0.0
	4	129	7.9	24.4	0.0
	4	130	5.3	29.5	0.0
	4	131	4.2	19.5	0.0
	4	132	8.2	17.3	0.0
	4	133	5.5	17.9	0.0
	4	134	3.4	22.6	0.0
	4	135	0.4	10.9	0.0
	4	136	2.5	18.1	0.0
	4	137	4.5	18.3	0.0
	4	138	4.6	11.0	0.0
	4	139	8.9	23.7	0.0
	4	140	6.6	22.0	0.0
	4	141	2.5	16.3	0.0
	4	142	5.4	9.5	0.0
	4	143	9.1	32.6	0.0
	4	144	7.7	25.9	0.0
	4	145	11.1	23.9	0.0
	4	146	10.6	21.6	0.0
	4	147	12.4	26.2	0.0
	4	148	9.9	30.7	0.0
	4	149	9.3	22.4	15.3
	4	150	8.7	23.1	0.0
	4	151	10.7	20.6	5.3
	4	152	14.6	24.6	0.0
	4	153	8.7	22.8	0.0
	4	154	3.8	19.1	0.0
	4	155	6.5	13.1	16.5
	4	156	4.3	21.3	0.0
	4	157	10.6	26.7	0.0
	4	158	12.5	29.0	0.4
	4	159	9.5	23.2	0.0
	4	160	13.2	28.1	0.0
	4	161	8.8	26.2	0.0
	4	162	7.9	22.6	0.0
	4	163	9.1	23.4	0.0
	4	164	11.4	24.1	0.0
	4	165	11.2	17.9	0.7
	4	166	14.0	17.6	0.0
	4	167	12.6	28.3	0.0
	4	168	15.1	33.2	0.0
	4	169	10.8	24.0	4.6
	4	170	9.1	26.2	13.1
	4	171	8.0	18.9	22.2
	4	172	4.2	15.1	4.7
	4	173	13.9	27.2	1.7
	4	174	14.6	22.8	1.1
	4	175	8.1	17.0	7.4
	4	176	7.6	24.4	0.0
	4	177	8.9	20.7	0.0
	4	178	12.8	18.0	1.0
	4	179	16.0	26.7	0.0
	4	180	20.1	23.1	19.8
	4	181	16.3	25.3	11.0
	4	182	15.6	23.7	0.6
	4	183	14.7	24.3	3.5
	4	184	10.8	25.7	6.8
	4	185	19.2	28.1	14.2
	4	186	12.8	31.9	0.0
	4	187	13.9	25.2	0.0
	4	188	15.1	18.6	0.0
	4	189	13.2	25.5	0.0
	4	190	15.3	23.6	11.8
	4	191	7.5	26.1	0.0
	4	192	9.9	18.8	0.0
	4	193	14.7	24.6	0.0
	4	194	14.5	23.0	0.0
	4	195	11.4	23.8	0.0
	4	196	16.8	27.0	0.0
	4	197	12.4	25.5	0.0
	4	198	17.9	23.5	0.0
	4	199	13.4	26.2	0.0
	4	200	11.1	21.2	0.5
	4	201	14.6	27.8	0.0
	4	202	10.6	23.4	1.6
	4	203	16.1	30.2	0.9
	4	204	11.5	28.1	0.0
	4	205	15.3	28.2	0.0
	4	206	15.9	27.9	0.0
	4	207	15.8	27.9	0.0
	4	208	15.3	22.1	12.9
	4	209	14.3	31.0	0.0
	4	210	14.3	32.0	0.0
	4	211	13.2	22.8	0.0
	4	212	14.4	24.4	1.1
	4	213	13.6	28.4	0.0
	4	214	8.1	28.3	0.0
	4	215	13.6	29.8	0.0
	4	216	14.7	26.9	0.0
	4	217	18.9	28.6	7.9
	4	218	16.5	33.7	0.0
	4	219	13.8	29.6	0.0
	4	220	12.7	36.4	9.8
	4	221	15.8	32.4	0.0
	4	222	12.0	27.6	0.0
	4	223	11.3	25.1	25.5
	4	224	10.5	30.3	0.0
	4	225	9.3	23.8	0.0
	4	226	10.5	25.1	18.9
	4	227	14.2	30.8	1.4
	4	228	15.3	28.5	15.7
	4	229	12.5	23.8	0.0
	4	230	11.5	28.0	0.0
	4	231	16.6	25.4	3.1
	4	232	16.8	29.6	0.0
	4	233	12.5	29.5	0.0
	4	234	10.5	33.6	0.7
	4	235	15.2	24.5	0.8
	4	236	15.1	24.6	3.4
	4	237	7.9	23.8	0.0
	4	238	7.5	19.6	0.0
	4	239	15.9	28.3	12.0
	4	240	11.0	27.0	0.0
	4	241	6.3	24.6	0.0
	4	242	9.3	22.6	0.0
	4	243	14.2	26.1	11.2
	4	244	15.2	25.3	8.2
	4	245	15.5	28.9	0.0
	4	246	10.6	29.7	0.0
	4	247	18.5	32.2	0.0
	4	248	9.6	29.5	0.0
	4	249	5.1	15.8	1.7
	4	250	7.2	19.0	8.5
	4	251	3.8	21.9	0.0
	4	252	8.2	16.4	0.0
	4	253	8.5	19.6	0.0
	4	254	8.9	14.7	2.0
	4	255	10.5	32.9	14.0
	4	256	6.6	27.3	0.0
	4	257	6.1	22.2	0.0
	4	258	15.5	16.6	0.0
	4	259	15.0	25.6	0.0
	4	260	12.0	21.9	0.0
	4	261	5.0	21.5	0.0
	4	262	-0.3	21.9	0.0
	4	263	-0.6	13.5	0.0
	4	264	-4.0	12.8	0.0
	4	265	10.2	21.1	0.0
	4	266	8.7	24.2	0.0
	4	267	0.1	18.4	0.0
	4	268	3.7	13.3	0.0
	4	269	7.2	19.4	14.2
	4	270	7.6	16.7	0.5
	4	271	4.1	16.1	14.5
	4	272	-1.2	9.8	6.1
	4	273	0.4	12.9	0.7
	4	274	-2.1	11.7	0.6
	4	275	3.6	11.7	0.1
	4	276	2.4	8.7	0.0
	4	277	-1.4	12.9	0.0
	4	278	-1.6	17.2	0.0
	4	279	-2.8	14.6	0.0
	4	280	-0.2	5.4	6.9
	4	281	3.0	13.5	1.6
	4	282	-3.2	16.2	0.0
	4	283	4.1	26.2	1.5
	4	284	1.4	16.5	0.0
	4	285	-1.1	10.4	0.0
	4	286	-4.0	10.3	0.0
	4	287	-5.3	6.9	2.3
	4	288	-8.6	5.9	2.4
	4	289	-0.2	7.6	12.8
	4	290	-1.7	11.7	0.4
	4	291	-4.8	8.1	0.0
	4	292	-3.8	11.5	0.0
	4	293	2.3	15.2	0.0
	4	294	1.5	5.8	3.2
	4	295	-1.7	9.4	10.4
	4	296	-1.7	15.3	0.0
	4	297	-1.1	16.8	0.0
	4	298	-0.2	15.3	0.0
	4	299	-4.4	3.2	0.0
	4	300	1.4	5.2	0.0
	4	301	-3.0	5.7	0.0
	4	302	-7.3	3.0	0.0
	4	303	-4.4	8.7	0.0
	4	304	-3.0	9.3	0.0
	4	305	5.1	11.1	1.2
	4	306	-1.4	22.1	0.0
	4	307	-3.2	8.4	0.0
	4	308	-4.3	16.3	0.0
	4	309	-4.2	9.2	0.0
	4	310	-5.2	7.4	0.0
	4	311	-6.4	4.2	0.0
	4	312	-13.0	2.7	0.0
	4	313	-6.1	5.9	0.0
	4	314	-9.2	0.1	0.0
	4	315	-0.7	7.7	0.0
	4	316	-4.5	5.0	0.0
	4	317	-7.7	-1.2	0.3
	4	318	-5.8	2.9	0.0
	4	319	-20.4	-3.7	0.0
	4	320	-10.4	-5.7	0.0
	4	321	-11.4	-5.6	0.0
	4	322	-17.5	-4.0	0.0
	4	323	-11.3	-1.7	0.0
	4	324	-18.2	3.3	0.0
	4	325	-12.1	-9.6	0.0
	4	326	-14.2	-2.4	2.2
	4	327	-8.5	-3.2	0.0
	4	328	-7.5	-6.6	0.0
	4	329	-5.2	11.9	0.0
	4	330	-4.5	13.8	0.0
	4	331	-6.2	6.3	0.0
	4	332	-10.5	0.7	0.0
	4	333	-11.7	-2.8	3.9
	4	334	-13.2	-7.3	1.2
	4	335	-28.3	-12.6	0.7
	4	336	-23.2	-21.8	0.0
	4	337	-21.9	-8.9	0.3
	4	338	-26.3	-3.5	0.0
	4	339	-17.9	-4.1	0.0
	4	340	-24.9	-7.7	0.0
	4	341	-8.0	-1.2	0.0
	4	342	-11.1	-5.0	0.0
	4	343	-9.8	-4.0	0.7
	4	344	-6.8	-5.8	0.0
	4	345	-13.0	-2.4	0.0
	4	346	-15.9	-0.1	0.0
	4	347	-18.5	-11.4	0.0
	4	348	-26.3	-15.2	0.8
	4	349	-18.7	-7.4	0.0
	4	350	-21.7	-9.5	0.4
	4	351	-23.8	-8.2	0.0
	4	352	-20.0	-13.4	0.5
	4	353	-23.9	-13.2	0.0
	4	354	-23.5	-22.2	0.0
	4	355	-10.3	-3.4	0.0
	4	356	-11.0	-2.1	0.0
	4	357	-16.8	-6.8	0.4
	4	358	-19.0	-3.2	3.5
	4	359	-14.1	-3.7	0.0
	4	360	-20.3	-2.2	0.0
	4	361	-7.5	-0.9	0.0
	4	362	-8.7	0.5	0.0
	4	363	-17.1	-5.8	0.0
	4	364	-23.8	-9.3	0.6
	4	365	-14.4	-7.7	2.3
	5	1	-14.0	-2.2	0.0
	5	2	-11.0	-8.1	0.0
	5	3	-4.7	4.9	0.0
	5	4	-12.0	-2.1	0.4
	5	5	-8.3	2.5	0.0
	5	6	-12.0	-2.7	0.0
	5	7	-20.4	-8.4	0.0
	5	8	-19.9	-4.6	0.0
	5	9	-28.5	-16.1	2.0
	5	10	-31.3	-14.5	0.0
	5	11	-24.8	-10.0	0.0
	5	12	-26.2	-15.3	0.0
	5	13	-13.4	-4.6	0.0
	5	14	-15.6	-3.9	0.0
	5	15	-16.3	-7.9	0.0
	5	16	-13.8	-3.9	2.7
	5	17	-24.0	-15.8	0.4
	5	18	-29.5	-14.9	3.6
	5	19	-23.0	-9.3	0.0
	5	20	-30.7	-16.2	4.9
	5	21	-18.3	-5.0	0.0
	5	22	-13.1	-4.3	0.0
	5	23	-10.4	-0.7	0.0
	5	24	-13.2	-0.3	0.1
	5	25	-13.3	-5.0	0.0
	5	26	-15.9	-6.1	0.0
	5	27	-30.1	-13.1	0.0
	5	28	-21.0	-12.3	0.0
	5	29	-19.1	-5.2	0.0
	5	30	-14.8	-6.1	0.0
	5	31	-27.8	-19.0	0.0
	5	32	-30.7	-10.5	0.0
	5	33	-21.0	-8.6	0.0
	5	34	-26.7	-5.7	0.0
	5	35	-20.8	-10.8	0.0
	5	36	-21.4	-21.0	0.0
	5	37	-11.1	1.9	0.0
	5	38	-8.9	0.4	0.0
	5	39	-6.2	1.5	0.0
	5	40	-13.6	-0.5	0.0
	5	41	-11.7	1.4	0.0
	5	42	-6.8	4.5	0.0
	5	43	-13.4	0.3	0.0
	5	44	-19.7	-1.1	0.0
	5	45	-28.6	-19.5	0.0
	5	46	-24.1	-13.0	0.2
	5	47	-27.9	-20.9	0.0
	5	48	-28.5	-18.1	0.0
	5	49	-10.5	-0.3	0.0
	5	50	-3.5	2.4	0.0
	5	51	-4.8	1.9	0.0
	5	52	-8.5	8.0	0.0
	5	53	-22.8	-8.8	0.0
	5	54	-15.7	-15.2	0.0
	5	55	-21.9	-8.5	3.9
	5	56	-19.9	-8.5	0.0
	5	57	-19.9	-4.9	0.0
	5	58	-18.7	1.7	0.0
	5	59	-13.6	0.9	0.0
	5	60	-5.4	-1.5	0.5
	5	61	-9.6	-1.7	0.0
	5	62	-8.7	-0.8	0.1
	5	63	-9.0	4.4	0.0
	5	64	-4.6	2.5	3.0
	5	65	-6.4	3.3	0.0
	5	66	-9.4	11.8	0.0
	5	67	-12.2	-1.7	0.0
	5	68	-13.5	-1.6	0.0
	5	69	-13.3	-1.5	0.0
	5	70	-17.1	1.9	0.0
	5	71	-3.2	5.0	0.0
	5	72	-1.4	12.2	0.0
	5	73	-14.0	0.7	0.0
	5	74	-14.2	-2.0	0.0
	5	75	-14.4	-1.7	0.0
	5	76	-12.2	1.4	1.6
	5	77	-16.1	-6.2	0.0
	5	78	-12.4	-0.0	0.0
	5	79	-7.2	2.9	0.0
	5	80	-5.3	9.5	0.0
	5	81	1.3	4.1	0.6
	5	82	0.7	2.2	0.2
	5	83	-7.3	-2.9	1.6
	5	84	-13.5	1.7	0.0
	5	85	-8.9	0.2	0.0
	5	86	-15.9	-1.4	0.0
	5	87	-11.4	1.9	0.0
	5	88	-10.7	4.1	3.3
	5	89	-4.1	8.0	0.0
	5	90	-4.8	4.6	0.0
	5	91	-7.7	-0.1	0.0
	5	92	-4.4	4.8	0.0
	5	93	-6.1	10.6	0.0
	5	94	-4.1	11.9	0.0
	5	95	-6.0	10.0	0.0
	5	96	-3.1	8.6	0.0
	5	97	-4.2	8.4	0.0
	5	98	-5.0	2.7	0.6
	5	99	-5.1	8.2	0.0
	5	100	-1.1	13.6	0.0
	5	101	-3.9	12.9	0.0
	5	102	-9.8	13.7	1.9
	5	103	1.6	10.5	1.9
	5	104	2.3	12.2	0.0
	5	105	-1.2	8.8	0.0
	5	106	-3.4	11.9	0.0
	5	107	5.3	17.7	0.0
	5	108	2.9	14.9	0.0
	5	109	-0.4	19.6	0.0
	5	110	0.5	19.1	0.0
	5	111	-7.9	2.4	2.1
	5	112	-4.6	3.3	0.0
	5	113	3.2	22.4	0.0
	5	114	4.7	15.4	0.0
	5	115	-1.5	14.5	0.0
	5	116	-2.8	13.2	0.0
	5	117	1.8	15.2	0.0
	5	118	5.8	15.0	0.0
	5	119	-0.7	15.6	0.0
	5	120	1.4	15.5	0.0
	5	121	-2.4	13.0	0.0
	5	122	-1.9	17.5	0.0
	5	123	0.3	9.2	0.0
	5	124	-6.1	7.6	0.0
	5	125	0.1	12.5	0.0
	5	126	1.0	19.2	0.0
	5	127	4.6	20.4	0.0
	5	128	3.8	24.2	0.0
	5	129	3.2	19.4	0.0
	5	130	7.1	23.7	0.0
	5	131	6.9	28.6	0.0
	5	132	5.4	31.8	0.0
	5	133	2.3	18.1	0.0
	5	134	5.2	23.9	0.0
	5	135	9.1	19.2	0.0
	5	136	7.7	14.0	0.9
	5	137	8.1	20.7	0.0
	5	138	7.7	21.6	0.0
	5	139	3.3	20.8	0.0
	5	140	10.3	18.1	0.0
	5	141	-0.5	13.5	0.0
	5	142	0.7	16.2	0.0
	5	143	6.2	24.4	0.0
	5	144	4.0	20.6	0.0
	5	145	8.3	28.8	0.0
	5	146	6.5	32.2	0.0
	5	147	13.9	25.6	0.0
	5	148	8.9	21.3	0.0
	5	149	9.5	23.4	23.0
	5	150	7.1	17.4	1.6
	5	151	9.6	19.0	23.6
	5	152	7.4	20.9	0.0
	5	153	11.2	28.7	0.0
	5	154	8.3	25.5	0.0
	5	155	10.6	25.8	0.0
	5	156	9.7	24.4	3.8
	5	157	6.1	21.4	0.0
	5	158	11.3	23.9	0.0
	5	159	5.7	20.1	0.0
	5	160	7.0	23.2	0.0
	5	161	11.4	23.2	6.5
	5	162	15.3	20.5	12.0
	5	163	14.9	26.3	13.9
	5	164	15.0	25.2	1.5
	5	165	10.6	23.4	0.0
	5	166	7.1	24.3	0.0
	5	167	8.7	26.0	0.0
	5	168	9.7	21.7	0.0
	5	169	8.1	21.2	0.0
	5	170	2.1	25.5	0.0
	5	171	12.0	26.7	10.5
	5	172	15.6	31.4	1.4
	5	173	9.7	17.9	4.5
	5	174	7.0	22.4	0.0
	5	175	14.9	30.6	0.0
	5	176	16.3	27.1	16.6
	5	177	8.0	25.3	0.0
	5	178	10.3	26.5	0.0
	5	179	10.6	27.3	0.0
	5	180	15.0	23.7	2.3
	5	181	6.3	22.6	0.0
	5	182	7.3	21.4	0.0
	5	183	15.0	30.9	0.0
	5	184	16.2	31.2	23.2
	5	185	12.5	27.7	0.0
	5	186	15.3	24.8	0.0
	5	187	16.6	29.3	0.0
	5	188	15.6	24.2	29.0
	5	189	13.5	28.3	3.8
	5	190	14.7	27.3	3.1
	5	191	11.3	24.6	4.8
	5	192	9.4	29.0	0.0
	5	193	11.2	23.7	0.0
	5	194	8.4	26.7	0.0
	5	195	15.4	28.2	44.8
	5	196	7.9	26.1	0.0
	5	197	18.4	29.6	0.2
	5	198	15.7	35.5	0.0
	5	199	18.6	31.4	0.0
	5	200	18.3	29.5	0.0
	5	201	14.0	26.6	0.0
	5	202	10.2	30.2	0.0
	5	203	14.3	27.2	0.0
	5	204	13.2	28.0	0.0
	5	205	11.7	29.5	0.0
	5	206	14.3	29.0	0.0
	5	207	15.8	30.1	0.0
	5	208	15.3	29.6	0.0
	5	209	15.8	26.3	0.0
	5	210	10.2	25.6	0.0
	5	211	15.2	26.5	0.0
	5	212	16.1	22.2	0.0
	5	213	12.8	26.8	2.2
	5	214	12.6	26.7	4.4
	5	215	16.4	29.4	0.0
	5	216	13.7	25.5	0.0
	5	217	14.6	26.3	30.2
	5	218	14.6	25.2	3.7
	5	219	21.8	28.9	9.6
	5	220	19.5	29.1	0.0
	5	221	15.7	29.1	0.0
	5	222	19.3	29.1	3.4
	5	223	12.4	28.6	0.0
	5	224	17.2	29.8	0.0
	5	225	13.9	28.8	0.0
	5	226	16.1	28.4	1.6
	5	227	10.4	29.8	0.0
	5	228	12.9	30.1	0.0
	5	229	14.6	30.5	0.0
	5	230	14.6	34.1	0.0
	5	231	12.1	29.2	0.0
	5	232	15.2	25.9	23.6
	5	233	14.1	29.4	0.0
	5	234	15.3	31.1	0.0
	5	235	9.7	27.1	0.0
	5	236	13.6	24.2	0.1
	5	237	13.7	24.0	0.0
	5	238	8.7	21.6	0.0
	5	239	11.3	30.8	0.0
	5	240	5.8	25.4	0.0
	5	241	11.9	30.4	0.0
	5	242	9.7	24.3	0.0
	5	243	9.6	23.0	0.0
	5	244	11.6	23.7	0.0
	5	245	11.0	18.7	0.1
	5	246	7.7	21.8	8.3
	5	247	10.8	19.1	5.6
	5	248	8.5	21.3	0.0
	5	249	10.8	25.9	0.0
	5	250	12.6	33.6	0.0
	5	251	11.3	23.4	0.8
	5	252	8.8	21.3	0.0
	5	253	7.4	28.1	0.0
	5	254	7.2	30.7	0.5
	5	255	8.5	22.1	0.0
	5	256	3.2	16.5	0.0
	5	257	6.1	17.9	0.0
	5	258	10.3	13.0	3.1
	5	259	5.8	21.7	0.0
	5	260	13.0	19.0	0.0
	5	261	5.7	20.0	13.5
	5	262	0.2	20.1	0.0
	5	263	6.6	17.9	8.6
	5	264	8.9	19.9	0.7
	5	265	3.3	22.3	0.0
	5	266	9.8	27.2	0.0
	5	267	4.1	23.6	0.0
	5	268	8.1	27.9	0.0
	5	269	7.9	18.1	0.0
	5	270	7.5	12.1	0.0
	5	271	0.8	9.5	0.0
	5	272	-1.2	11.4	0.0
	5	273	3.1	12.9	0.0
	5	274	3.4	11.8	0.0
	5	275	4.1	15.7	0.0
	5	276	8.1	15.7	0.0
	5	277	0.9	11.8	0.0
	5	278	4.9	10.4	0.0
	5	279	1.5	16.2	0.0
	5	280	-3.2	17.2	0.0
	5	281	5.1	17.9	0.0
	5	282	4.0	14.7	0.0
	5	283	-4.7	11.1	0.0
	5	284	-0.4	13.1	0.0
	5	285	-0.8	9.1	0.0
	5	286	1.8	8.4	0.0
	5	287	-1.3	16.3	0.0
	5	288	3.8	20.5	0.0
	5	289	2.3	20.7	0.0
	5	290	-0.4	15.7	0.0
	5	291	2.5	5.7	6.7
	5	292	-1.8	5.6	12.3
	5	293	-0.6	16.7	0.0
	5	294	5.9	15.8	0.0
	5	295	-1.8	14.8	0.0
	5	296	0.3	11.4	0.0
	5	297	0.8	11.0	0.0
	5	298	0.7	12.4	0.0
	5	299	-1.0	7.4	0.0
	5	300	-4.9	1.6	0.0
	5	301	0.2	15.3	0.0
	5	302	-1.8	21.0	0.0
	5	303	1.6	8.7	0.0
	5	304	1.1	1.9	0.3
	5	305	-3.1	9.7	0.0
	5	306	-1.7	12.1	0.0
	5	307	-6.5	2.9	0.0
	5	308	-3.4	-1.2	0.0
	5	309	-5.9	5.8	0.0
	5	310	-6.3	11.2	0.0
	5	311	-8.7	-4.0	0.0
	5	312	-4.1	-2.4	0.0
	5	313	-6.6	0.1	5.2
	5	314	-5.6	5.0	0.0
	5	315	-11.9	1.7	0.0
	5	316	-12.4	-5.5	0.0
	5	317	-2.9	6.4	2.2
	5	318	-7.4	11.9	0.0
	5	319	-8.1	1.2	1.7
	5	320	-3.2	0.6	0.0
	5	321	-1.6	1.2	0.6
	5	322	-0.6	1.0	0.0
	5	323	-2.3	12.0	0.0
	5	324	-5.3	4.5	0.0
	5	325	-5.8	3.2	0.0
	5	326	-3.7	9.6	0.0
	5	327	-12.9	-7.1	0.0
	5	328	-11.0	-5.8	0.0
	5	329	-23.1	-14.8	0.0
	5	330	-20.4	-9.8	0.0
	5	331	-4.1	8.1	0.0
	5	332	-8.5	7.6	0.0
	5	333	-13.4	-3.8	0.0
	5	334	-16.4	-6.1	0.0
	5	335	-15.1	-2.1	0.0
	5	336	-18.3	-8.7	0.0
	5	337	-15.9	-8.5	0.0
	5	338	-25.0	-9.2	0.0
	5	339	-15.0	-2.7	0.0
	5	340	-9.9	-1.2	0.0
	5	341	-11.7	0.2	0.0
	5	342	-8.1	2.8	0.0
	5	343	-11.7	-0.8	0.0
	5	344	-19.4	-5.9	0.0
	5	345	-15.9	-7.1	0.0
	5	346	-13.4	-13.0	0.0
	5	347	-28.3	-13.1	0.0
	5	348	-29.2	-12.8	0.0
	5	349	-17.2	-7.0	0.0
	5	350	-11.1	-8.0	0.0
	5	351	-16.8	-4.3	0.0
	5	352	-18.8	-7.5	0.0
	5	353	-11.0	1.8	0.0
	5	354	-12.0	2.9	0.0
	5	355	-8.2	-1.6	1.1
	5	356	-7.5	3.4	0.2
	5	357	-8.6	-0.9	0.0
	5	358	-8.9	-4.6	0.0
	5	359	-11.6	-1.9	0.0
	5	360	-9.4	-2.1	0.0
	5	361	-17.5	-5.6	0.0
	5	362	-14.8	-7.2	1.2
	5	363	-13.6	-5.0	0.0
	5	364	-21.8	-11.7	0.0
	5	365	-26.8	-16.1	0.0
	6	1	-29.9	-18.3	0.0
	6	2	-22.1	-17.9	0.2
	6	3	-12.4	-3.0	0.1
	6	4	-11.2	3.7	0.0
	6	5	-15.6	-7.2	0.8
	6	6	-6.1	-0.9	0.0
	6	7	-16.8	-8.2	0.1
	6	8	-13.2	-12.4	0.1
	6	9	-4.9	0.5	0.2
	6	10	-8.9	-2.3	0.0
	6	11	-18.6	-5.8	0.8
	6	12	-15.2	0.9	0.0
	6	13	-24.8	-15.9	0.1
	6	14	-17.8	-9.0	0.2
	6	15	-9.0	-1.8	0.0
	6	16	-9.5	-2.7	0.9
	6	17	-15.7	-3.7	0.0
	6	18	-15.8	1.7	0.0
	6	19	-10.5	-3.5	0.0
	6	20	-5.3	-4.0	0.0
	6	21	-15.5	-5.5	0.0
	6	22	-22.3	-14.9	1.8
	6	23	-30.3	-21.1	0.0
	6	24	-23.9	-10.3	0.0
	6	25	-8.7	1.6	0.0
	6	26	-3.9	1.5	0.0
	6	27	-20.6	-8.3	0.0
	6	28	-12.3	-3.9	0.0
	6	29	-20.8	-9.8	0.0
	6	30	-18.1	-4.1	0.0
	6	31	-25.0	-11.7	0.0
	6	32	-24.4	-9.1	0.0
	6	33	-12.3	-0.5	0.0
	6	34	-17.4	-3.4	0.0
	6	35	-27.6	-11.1	0.0
	6	36	-24.4	-5.4	0.0
	6	37	-22.5	-15.7	0.1
	6	38	-19.5	-18.3	0.0
	6	39	-10.4	1.9	0.0
	6	40	-17.9	4.2	0.0
	6	41	-27.1	-12.4	0.0
	6	42	-22.9	-7.5	0.0
	6	43	-19.3	-6.4	0.0
	6	44	-15.8	-4.5	0.0
	6	45	-24.9	-12.1	0.0
	6	46	-18.3	-9.2	0.0
	6	47	-12.0	-0.9	0.0
	6	48	-6.8	-6.0	0.0
	6	49	-21.0	-8.8	0.1
	6	50	-23.7	-8.3	0.0
	6	51	-14.3	-4.7	0.0
	6	52	-19.2	-1.9	0.0
	6	53	-12.6	-2.2	0.0
	6	54	-8.7	-8.1	1.3
	6	55	-11.0	-2.7	0.6
	6	56	-9.3	-4.1	0.0
	6	57	-13.6	-3.7	0.7
	6	58	-20.7	-7.2	0.0
	6	59	-16.8	-7.4	0.0
	6	60	-10.6	-9.2	0.0
	6	61	-15.6	-3.5	0.0
	6	62	-12.0	0.4	0.0
	6	63	-6.9	2.0	0.0
	6	64	-4.7	5.2	0.0
	6	65	-5.0	5.0	0.0
	6	66	-8.4	6.9	0.0
	6	67	-5.3	3.7	14.0
	6	68	-2.6	9.9	0.0
	6	69	-10.9	-3.1	0.1
	6	70	-24.1	-9.8	0.0
	6	71	-4.4	11.1	0.0
	6	72	-9.7	4.0	0.0
	6	73	-22.4	-3.4	0.0
	6	74	-14.0	-0.5	2.3
	6	75	-10.7	-6.1	1.5
	6	76	-14.3	-3.3	0.0
	6	77	-10.0	0.5	0.0
	6	78	-6.3	-5.4	0.0
	6	79	2.2	3.5	0.3
	6	80	-0.8	4.6	0.0
	6	81	-1.3	4.8	0.0
	6	82	0.4	4.5	0.0
	6	83	-4.7	5.4	0.0
	6	84	-7.5	5.5	0.0
	6	85	-3.3	3.1	0.7
	6	86	-8.6	1.9	0.0
	6	87	-5.4	2.6	0.0
	6	88	-2.9	4.2	1.3
	6	89	-7.5	2.6	0.0
	6	90	-11.5	5.0	0.0
	6	91	-5.3	7.8	0.0
	6	92	-10.1	7.0	0.0
	6	93	-1.9	9.4	0.0
	6	94	2.5	4.8	0.0
	6	95	-5.1	12.8	0.0
	6	96	-3.3	11.9	0.0
	6	97	-3.3	5.8	0.0
	6	98	-5.4	9.2	0.0
	6	99	-1.2	12.1	0.0
	6	100	-1.0	7.8	0.0
	6	101	0.1	12.1	0.0
	6	102	-4.3	16.9	0.0
	6	103	-0.8	12.6	0.0
	6	104	-0.9	9.0	0.4
	6	105	3.7	23.2	1.4
	6	106	1.2	15.5	9.6
	6	107	-1.0	14.5	0.0
	6	108	-6.0	20.7	0.0
	6	109	0.5	20.2	0.0
	6	110	4.2	24.1	0.0
	6	111	-3.7	10.9	0.0
	6	112	-6.0	16.1	0.0
	6	113	-3.4	9.8	0.0
	6	114	-0.5	14.1	0.0
	6	115	1.3	14.0	0.0
	6	116	0.6	13.8	0.0
	6	117	-1.6	2.7	0.0
	6	118	-5.5	10.0	0.3
	6	119	2.0	21.4	0.0
	6	120	0.3	22.6	0.0
	6	121	9.4	31.1	0.0
	6	122	6.5	25.4	0.0
	6	123	0.7	8.0	0.0
	6	124	4.3	14.2	0.0
	6	125	1.3	10.0	0.0
	6	126	1.3	16.7	0.0
	6	127	-0.6	11.3	0.0
	6	128	-5.6	12.8	0.0
	6	129	5.1	23.0	0.0
	6	130	6.8	19.6	0.0
	6	131	2.4	13.9	0.0
	6	132	5.1	17.5	0.0
	6	133	5.7	23.3	0.0
	6	134	6.7	21.8	0.0
	6	135	3.5	22.4	0.0
	6	136	2.7	17.0	5.1
	6	137	6.9	19.4	0.0
	6	138	6.1	18.6	0.0
	6	139	8.9	22.1	0.0
	6	140	6.4	26.3	0.0
	6	141	5.9	18.5	0.0
	6	142	1.7	22.8	0.0
	6	143	4.5	18.8	0.0
	6	144	9.5	17.9	0.0
	6	145	1.7	20.9	0.0
	6	146	6.3	20.2	0.0
	6	147	6.2	20.8	0.0
	6	148	4.5	25.1	0.0
	6	149	20.7	26.4	0.0
	6	150	10.0	21.3	0.0
	6	151	12.4	24.4	0.0
	6	152	8.3	29.7	0.0
	6	153	11.2	31.1	0.0
	6	154	12.0	36.2	0.0
	6	155	13.7	22.7	3.3
	6	156	9.9	17.6	4.9
	6	157	14.8	25.0	7.4
	6	158	12.5	23.8	1.8
	6	159	8.6	25.8	0.0
	6	160	9.9	32.5	0.0
	6	161	6.9	21.9	0.0
	6	162	13.1	23.3	4.9
	6	163	9.2	21.7	5.3
	6	164	6.0	16.6	2.2
	6	165	12.0	27.4	23.8
	6	166	10.2	29.4	0.0
	6	167	6.9	22.7	0.0
	6	168	6.7	26.5	0.0
	6	169	9.5	27.7	0.0
	6	170	9.3	26.7	0.0
	6	171	14.7	28.9	12.6
	6	172	10.5	29.1	1.9
	6	173	15.1	27.3	3.6
	6	174	15.4	24.8	1.1
[truncated: 8,958 more rows]
