# Supplementary material for: Comparing CMIP-3 and CMIP-5 climate projections on flooding estimation of Devils Lake of North Dakota, USA
Source: PeerJ. 2018 Apr 30;6:e4711. doi: 10.7717/peerj.4711 (PMC5933320; doi:10.7717/peerj.4711)
Supplement: Supplemental Information 2 [file peerj-06-4711-s002.zip › FutureClimate/CMIP-3_LARSWG/C322525_CNCM3[C322525,SRA2,2011-2030]WG_1.dat]

	1	1	-27.7	-8.4	0.0
	1	2	-10.4	-0.1	0.0
	1	3	-5.3	8.5	0.0
	1	4	-23.0	-8.5	0.0
	1	5	-15.6	-9.8	0.0
	1	6	-20.2	-13.4	17.9
	1	7	-23.5	-5.3	0.0
	1	8	-11.5	-2.3	0.0
	1	9	-5.3	0.8	0.0
	1	10	-23.7	-14.0	0.1
	1	11	-24.8	-14.0	0.5
	1	12	-25.6	-14.5	0.0
	1	13	-30.4	-7.3	0.0
	1	14	-14.7	-1.6	0.0
	1	15	-18.0	-2.1	0.0
	1	16	-24.6	-10.3	0.0
	1	17	-20.9	-8.6	0.0
	1	18	-11.5	-2.2	0.0
	1	19	-14.6	-3.5	0.0
	1	20	-13.7	-5.3	0.0
	1	21	-11.2	-3.6	0.0
	1	22	-11.6	1.2	0.0
	1	23	-12.2	-0.3	0.0
	1	24	-10.1	-0.7	0.0
	1	25	-13.7	-0.8	0.0
	1	26	-15.8	-6.2	0.0
	1	27	-12.3	-11.6	0.0
	1	28	-26.3	-11.1	0.0
	1	29	-22.3	-10.8	0.0
	1	30	-4.8	2.4	0.0
	1	31	-2.4	-0.4	2.5
	1	32	-14.3	-5.6	3.8
	1	33	-9.8	-7.7	0.6
	1	34	-8.5	-0.8	0.3
	1	35	-8.3	-1.4	0.0
	1	36	-16.0	-5.2	3.7
	1	37	-16.2	-2.8	0.0
	1	38	-25.3	-11.7	0.0
	1	39	-22.2	-7.9	0.0
	1	40	-20.9	-6.5	0.0
	1	41	-16.8	-11.5	3.7
	1	42	-20.3	-9.8	3.8
	1	43	-17.4	-13.7	0.0
	1	44	-17.6	-8.5	0.0
	1	45	-20.2	-6.5	0.0
	1	46	-6.5	2.1	0.0
	1	47	-13.5	1.9	0.0
	1	48	-14.7	-6.3	0.0
	1	49	-20.3	-8.5	0.0
	1	50	-20.5	-7.9	0.0
	1	51	-27.3	-3.4	0.0
	1	52	-16.9	-4.7	0.0
	1	53	-10.1	-8.3	0.0
	1	54	-7.2	1.3	0.1
	1	55	-7.7	2.5	0.0
	1	56	-13.5	-3.4	0.0
	1	57	-14.8	-2.6	0.0
	1	58	-7.7	8.7	0.0
	1	59	-4.3	5.4	0.0
	1	60	-9.6	2.7	0.0
	1	61	-6.8	0.4	0.3
	1	62	-11.4	-1.1	1.6
	1	63	-13.1	-0.4	0.3
	1	64	-12.6	-3.9	2.7
	1	65	-16.2	-5.4	17.4
	1	66	-2.3	4.1	0.2
	1	67	-2.0	7.7	0.2
	1	68	-1.6	4.1	0.0
	1	69	-1.8	1.1	21.2
	1	70	-8.0	3.3	0.0
	1	71	-2.7	5.1	0.0
	1	72	-21.7	-8.2	0.0
	1	73	-12.2	-7.5	0.0
	1	74	-20.7	-14.4	0.0
	1	75	-15.0	-2.7	0.0
	1	76	-13.8	-0.1	0.0
	1	77	-22.2	-2.0	0.0
	1	78	-6.1	2.2	0.0
	1	79	-5.4	-1.1	0.0
	1	80	-7.3	0.2	0.0
	1	81	-13.6	-4.3	0.0
	1	82	-5.4	5.3	0.0
	1	83	-1.7	2.4	0.0
	1	84	5.9	15.8	0.0
	1	85	-1.9	4.6	0.0
	1	86	-13.6	-5.9	0.0
	1	87	-15.1	-5.4	0.0
	1	88	-12.7	0.3	0.0
	1	89	-12.3	3.6	0.0
	1	90	-6.0	2.3	0.0
	1	91	-2.3	-0.9	3.3
	1	92	-5.9	5.6	5.0
	1	93	-13.6	10.1	0.3
	1	94	2.9	14.3	0.0
	1	95	-2.0	15.6	0.0
	1	96	0.9	16.5	0.0
	1	97	3.6	16.9	0.0
	1	98	-1.2	10.2	0.0
	1	99	-4.6	2.9	0.0
	1	100	-5.5	8.3	0.0
	1	101	-1.7	4.7	0.0
	1	102	-1.2	8.7	0.0
	1	103	-5.5	9.0	0.0
	1	104	-2.3	5.1	3.0
	1	105	-1.6	9.5	0.0
	1	106	1.5	9.8	0.3
	1	107	0.4	15.4	0.0
	1	108	5.7	16.6	0.0
	1	109	2.4	15.6	0.0
	1	110	-4.3	11.3	0.0
	1	111	0.1	13.5	0.0
	1	112	-1.7	13.0	0.0
	1	113	-9.5	12.8	0.0
	1	114	9.6	18.0	0.0
	1	115	3.3	26.6	0.0
	1	116	1.4	19.0	0.0
	1	117	-0.8	17.9	0.0
	1	118	-9.0	7.8	0.0
	1	119	-12.9	14.3	0.0
	1	120	2.3	21.9	0.0
	1	121	2.7	21.7	2.9
	1	122	-1.5	13.4	0.0
	1	123	0.5	17.9	0.0
	1	124	4.7	17.0	0.0
	1	125	4.0	18.3	0.0
	1	126	3.7	20.4	0.0
	1	127	-1.4	23.0	0.0
	1	128	9.1	23.1	0.0
	1	129	3.3	24.8	0.0
	1	130	0.9	11.0	0.0
	1	131	-6.4	16.7	0.0
	1	132	7.0	27.7	0.0
	1	133	2.1	20.4	0.0
	1	134	8.5	21.1	14.4
	1	135	8.2	26.5	79.9
	1	136	4.7	19.6	0.0
	1	137	4.6	15.6	0.0
	1	138	9.5	21.8	0.3
	1	139	13.2	19.4	0.0
	1	140	3.4	18.9	0.0
	1	141	-1.2	21.9	0.0
	1	142	8.4	19.6	3.3
	1	143	-0.2	27.4	0.0
	1	144	6.0	21.9	0.0
	1	145	11.5	25.9	0.0
	1	146	10.6	22.2	0.0
	1	147	10.6	23.7	0.0
	1	148	3.4	19.7	0.0
	1	149	3.2	19.7	0.0
	1	150	5.9	21.2	0.0
	1	151	8.0	17.9	0.0
	1	152	11.7	22.6	0.0
	1	153	9.0	26.0	0.0
	1	154	9.0	18.4	5.8
	1	155	6.3	18.6	0.0
	1	156	11.0	18.1	3.2
	1	157	7.6	17.4	17.5
	1	158	11.1	22.4	31.0
	1	159	6.9	29.8	0.0
	1	160	9.0	24.4	0.0
	1	161	8.2	22.8	0.0
	1	162	8.2	24.6	0.0
	1	163	11.8	20.7	0.0
	1	164	8.0	25.9	0.0
	1	165	4.4	28.3	0.0
	1	166	10.9	25.5	0.0
	1	167	15.7	22.4	0.0
	1	168	20.9	34.1	0.0
	1	169	13.1	26.0	1.3
	1	170	8.5	19.8	0.0
	1	171	6.8	23.9	0.0
	1	172	11.9	21.2	17.8
	1	173	11.3	22.6	0.0
	1	174	12.3	28.5	0.0
	1	175	17.7	28.5	0.0
	1	176	12.4	21.4	6.8
	1	177	12.0	25.8	0.0
	1	178	9.5	19.4	5.6
	1	179	12.6	20.8	20.2
	1	180	14.5	25.7	10.0
	1	181	15.4	26.4	6.7
	1	182	13.3	24.7	0.7
	1	183	14.1	22.0	0.3
	1	184	4.6	21.9	0.0
	1	185	9.0	24.9	0.0
	1	186	17.4	27.3	0.0
	1	187	15.5	22.1	2.2
	1	188	10.3	26.2	0.0
	1	189	10.2	28.0	0.0
	1	190	16.4	31.1	0.0
	1	191	18.7	28.9	0.0
	1	192	20.4	28.4	0.0
	1	193	16.7	27.0	0.0
	1	194	14.3	35.2	0.0
	1	195	11.6	31.8	0.0
	1	196	14.9	26.6	2.4
	1	197	11.3	28.8	0.0
	1	198	16.4	32.9	12.2
	1	199	12.2	33.9	0.0
	1	200	14.8	31.2	15.1
	1	201	12.9	28.4	0.0
	1	202	10.0	23.4	0.0
	1	203	11.6	26.3	0.0
	1	204	14.0	23.8	14.8
	1	205	13.5	20.0	0.0
	1	206	15.2	28.9	0.0
	1	207	14.1	26.8	0.0
	1	208	10.5	27.9	0.0
	1	209	9.0	27.7	0.0
	1	210	14.3	30.3	0.0
	1	211	11.6	32.6	0.0
	1	212	6.4	24.3	0.0
	1	213	9.4	28.9	0.0
	1	214	12.8	29.8	0.0
	1	215	15.1	31.8	0.0
	1	216	14.2	26.2	0.0
	1	217	16.5	27.3	0.1
	1	218	13.9	27.1	0.0
	1	219	19.7	25.3	0.0
	1	220	14.4	28.5	0.0
	1	221	12.1	26.5	0.0
	1	222	11.1	28.1	0.0
	1	223	12.5	23.0	0.0
	1	224	16.2	28.5	0.0
	1	225	12.0	35.1	0.0
	1	226	13.2	29.3	0.0
	1	227	18.3	25.1	4.3
	1	228	11.1	21.9	0.0
	1	229	8.0	22.0	0.0
	1	230	11.8	31.2	0.0
	1	231	18.4	29.3	0.0
	1	232	9.1	27.4	0.0
	1	233	12.7	24.0	0.0
	1	234	10.1	23.2	0.0
	1	235	9.1	25.4	0.0
	1	236	13.8	25.6	9.4
	1	237	10.2	27.6	0.0
	1	238	12.6	20.5	10.8
	1	239	13.9	20.4	0.0
	1	240	7.3	24.5	0.0
	1	241	4.3	24.5	0.0
	1	242	13.1	26.5	0.0
	1	243	10.6	22.8	0.0
	1	244	7.8	27.2	0.0
	1	245	7.5	30.1	0.0
	1	246	11.9	21.2	12.3
	1	247	12.1	23.1	3.2
	1	248	8.3	21.3	2.6
	1	249	3.1	19.3	0.0
	1	250	9.2	25.0	0.0
	1	251	10.1	32.0	0.0
	1	252	5.9	15.7	2.6
	1	253	8.9	16.3	0.0
	1	254	3.9	21.4	0.0
	1	255	4.4	18.5	0.0
	1	256	9.8	18.6	0.1
	1	257	5.4	18.1	3.0
	1	258	6.4	18.9	0.0
	1	259	15.2	17.3	0.0
	1	260	6.9	20.1	4.3
	1	261	5.2	18.0	0.0
	1	262	5.6	17.7	0.0
	1	263	0.3	21.9	0.0
	1	264	2.6	17.0	0.0
	1	265	6.0	12.9	2.7
	1	266	6.4	21.7	4.6
	1	267	12.1	21.3	0.0
	1	268	3.3	13.4	0.0
	1	269	9.4	13.2	2.1
	1	270	5.3	20.2	0.0
	1	271	7.5	21.1	2.8
	1	272	4.3	23.7	0.0
	1	273	-1.6	19.1	0.0
	1	274	6.4	23.6	0.0
	1	275	1.3	18.9	0.0
	1	276	2.7	9.0	1.7
	1	277	2.7	4.2	0.0
	1	278	-6.8	8.7	0.0
	1	279	-2.8	7.9	0.0
	1	280	8.3	23.9	0.0
	1	281	4.7	21.6	0.0
	1	282	-3.8	10.2	0.0
	1	283	0.2	4.2	0.0
	1	284	-1.1	15.9	0.0
	1	285	-1.0	17.4	0.0
	1	286	1.8	25.7	0.0
	1	287	8.9	19.4	0.0
	1	288	-0.8	11.1	0.0
	1	289	-3.9	10.4	0.0
	1	290	-6.1	0.0	0.0
	1	291	-6.0	3.0	0.0
	1	292	1.4	10.4	0.0
	1	293	-3.0	7.8	0.0
	1	294	-3.6	11.3	0.0
	1	295	-7.8	6.8	0.0
	1	296	-0.4	8.7	0.0
	1	297	-1.9	4.7	0.0
	1	298	-0.7	5.9	0.2
	1	299	5.2	7.0	0.5
	1	300	-4.4	9.2	0.0
	1	301	-4.7	11.0	0.0
	1	302	-4.7	12.2	0.0
	1	303	-1.9	10.6	0.0
	1	304	-5.2	4.3	1.6
	1	305	-0.6	0.1	1.5
	1	306	-3.6	10.8	0.0
	1	307	-5.8	15.5	0.0
	1	308	-5.7	5.0	0.0
	1	309	-4.3	-0.4	0.0
	1	310	-4.0	2.7	5.5
	1	311	0.3	1.8	22.6
	1	312	-6.6	1.1	0.0
	1	313	-15.9	5.3	0.0
	1	314	0.5	14.0	0.0
	1	315	-2.7	6.9	0.0
	1	316	-8.7	-0.0	1.4
	1	317	-8.9	6.2	0.0
	1	318	-5.0	2.6	0.1
	1	319	-7.0	1.8	0.0
	1	320	-12.0	-2.2	13.4
	1	321	-20.9	1.4	0.1
	1	322	-6.4	-0.7	0.5
	1	323	-3.7	4.7	0.0
	1	324	-5.4	5.6	0.0
	1	325	-8.8	2.5	0.0
	1	326	-8.7	-4.1	0.0
	1	327	-8.1	-5.6	0.0
	1	328	-5.3	1.1	0.0
	1	329	-2.5	3.9	0.0
	1	330	-2.9	11.5	0.0
	1	331	-3.9	3.5	0.0
	1	332	-12.7	0.0	0.0
	1	333	-20.4	3.5	0.0
	1	334	-12.1	-4.1	0.0
	1	335	-17.8	-1.6	0.0
	1	336	-7.2	6.4	0.0
	1	337	-3.3	9.2	0.0
	1	338	-20.9	-8.4	0.0
	1	339	-23.3	-15.2	0.0
	1	340	-15.0	-4.2	0.0
	1	341	-10.0	-8.5	0.0
	1	342	-9.4	-1.6	0.0
	1	343	-12.1	-2.0	0.0
	1	344	-12.6	-2.3	0.0
	1	345	-20.2	-1.7	0.0
	1	346	-7.7	-0.6	0.0
	1	347	-11.6	-1.4	0.0
	1	348	-28.9	-20.6	0.0
	1	349	-23.8	-12.2	1.2
	1	350	-5.4	2.5	0.0
	1	351	-6.9	0.0	0.0
	1	352	-9.9	-0.5	0.0
	1	353	-15.9	-2.6	0.0
	1	354	-20.5	-8.9	0.0
	1	355	-21.3	-6.3	0.0
	1	356	-21.2	-15.1	0.0
	1	357	-27.4	-16.4	0.0
	1	358	-10.8	-1.6	0.0
	1	359	-5.7	2.5	2.4
	1	360	-33.4	-20.6	0.0
	1	361	-31.0	-12.6	1.3
	1	362	-25.5	-13.8	1.8
	1	363	-31.0	-22.1	0.0
	1	364	-17.3	-9.4	8.0
	1	365	-23.3	-6.5	4.1
	2	1	-27.1	-5.6	0.0
	2	2	-11.1	-3.1	0.0
	2	3	-8.7	-3.3	0.0
	2	4	-24.2	-11.5	0.0
	2	5	-20.1	-10.0	0.0
	2	6	-20.1	-5.1	0.0
	2	7	-24.8	-5.7	0.0
	2	8	-13.7	-3.2	0.0
	2	9	-10.6	-7.3	0.0
	2	10	-14.2	-6.2	0.0
	2	11	-20.9	-6.1	0.0
	2	12	-27.1	-14.8	1.3
	2	13	-30.1	-21.6	4.2
	2	14	-14.7	-5.2	0.0
	2	15	-16.7	-6.6	0.0
	2	16	-18.3	-7.6	0.0
	2	17	-25.5	-10.4	0.0
	2	18	-9.7	-2.9	0.0
	2	19	-15.7	-4.2	0.1
	2	20	-14.2	-1.1	0.0
	2	21	-10.6	1.4	0.0
	2	22	-32.4	-24.1	0.0
	2	23	-29.6	-15.7	1.3
	2	24	-25.7	-16.1	0.0
	2	25	-28.4	-15.9	0.3
	2	26	-4.1	-2.0	1.2
	2	27	-9.4	-1.2	0.0
	2	28	-27.6	-21.0	0.0
	2	29	-22.5	-13.7	0.0
	2	30	-26.1	-11.3	0.0
	2	31	-27.0	-22.7	0.0
	2	32	-7.0	3.0	0.0
	2	33	-6.1	0.7	0.0
	2	34	-15.2	-2.6	0.0
	2	35	-16.4	0.9	0.0
	2	36	-16.6	-5.1	0.0
	2	37	-14.4	-7.2	0.0
	2	38	-14.6	-0.1	0.0
	2	39	-14.1	-0.1	0.0
	2	40	-26.6	-11.7	0.0
	2	41	-28.2	-20.6	0.0
	2	42	-21.9	-9.2	0.0
	2	43	-18.9	-10.2	1.3
	2	44	-10.7	0.7	0.0
	2	45	-14.4	-2.4	6.7
	2	46	-8.7	-1.3	4.3
	2	47	-14.1	0.6	0.0
	2	48	-4.4	0.4	0.6
	2	49	-8.1	-0.0	0.0
	2	50	-13.8	-2.5	0.0
	2	51	-19.5	-2.1	0.0
	2	52	-21.9	-9.2	0.0
	2	53	-18.4	-11.0	0.0
	2	54	-13.8	1.2	0.0
	2	55	-11.2	2.3	0.0
	2	56	-15.0	-4.2	0.0
	2	57	-20.8	-6.8	0.0
	2	58	-10.0	-3.0	0.5
	2	59	-8.3	-3.9	0.0
	2	60	-12.8	-3.6	0.0
	2	61	-15.1	-4.9	0.0
	2	62	-3.6	7.7	0.0
	2	63	-7.1	2.5	0.0
	2	64	-6.8	8.5	0.0
	2	65	-12.0	3.9	0.0
	2	66	-17.3	-4.9	0.0
	2	67	-9.6	-0.7	1.5
	2	68	-8.1	5.1	0.0
	2	69	-13.3	3.5	0.0
	2	70	-2.7	16.1	0.0
	2	71	-8.2	7.0	0.0
	2	72	-14.0	-3.0	0.0
	2	73	-14.5	2.2	0.0
	2	74	-0.6	8.8	0.0
	2	75	-1.1	4.7	0.0
	2	76	-13.0	-0.4	0.2
	2	77	-21.1	2.2	0.0
	2	78	0.3	2.4	1.4
	2	79	-3.8	2.3	5.1
	2	80	-6.0	3.6	0.0
	2	81	-7.6	10.4	0.0
	2	82	-8.2	-2.4	0.0
	2	83	-6.9	0.4	0.0
	2	84	-6.1	4.0	0.0
	2	85	-4.6	3.4	0.0
	2	86	-11.2	-1.8	0.9
	2	87	-17.4	0.3	0.0
	2	88	-7.5	3.4	2.5
	2	89	-6.1	3.4	0.5
	2	90	-16.5	1.6	0.0
	2	91	-7.7	-7.2	5.0
	2	92	-0.5	10.8	2.3
	2	93	-4.6	11.9	0.0
	2	94	-2.6	16.7	0.0
	2	95	-2.0	15.2	0.0
	2	96	-1.6	15.4	0.0
	2	97	-5.9	21.3	0.0
	2	98	-3.3	10.2	0.0
	2	99	-0.9	13.1	0.0
	2	100	-7.6	-0.7	0.0
	2	101	-5.0	8.8	0.0
	2	102	2.1	23.6	0.0
	2	103	0.4	17.9	0.0
	2	104	-1.8	10.9	0.0
	2	105	-1.9	12.1	0.0
	2	106	-2.8	13.9	0.0
	2	107	-1.6	17.0	0.0
	2	108	3.6	19.4	0.0
	2	109	4.4	30.9	0.0
	2	110	-2.7	4.5	0.0
	2	111	-4.7	4.6	0.0
	2	112	0.5	15.5	1.8
	2	113	2.2	16.3	0.0
	2	114	6.9	21.6	0.0
	2	115	6.9	18.4	0.0
	2	116	-1.9	9.9	0.0
	2	117	-7.8	9.9	0.0
	2	118	-1.0	14.6	0.0
	2	119	1.4	12.5	0.0
	2	120	-0.7	9.6	0.0
	2	121	2.7	13.8	0.0
	2	122	3.4	16.9	0.0
	2	123	4.6	18.1	0.0
	2	124	0.6	9.8	0.0
	2	125	2.4	11.3	0.0
	2	126	2.4	13.3	0.0
	2	127	1.2	12.9	0.0
	2	128	0.5	13.1	0.0
	2	129	3.3	7.1	0.0
	2	130	7.4	20.5	0.0
	2	131	6.7	16.4	0.0
	2	132	8.1	20.9	1.0
	2	133	12.8	19.0	3.7
	2	134	3.6	19.4	0.0
	2	135	1.9	13.4	0.0
	2	136	5.4	22.9	0.0
	2	137	5.3	17.2	0.0
	2	138	-3.9	14.3	0.0
	2	139	-3.2	19.0	0.0
	2	140	4.2	22.5	0.0
	2	141	9.5	22.6	0.0
	2	142	-1.8	12.5	0.0
	2	143	-2.6	18.4	0.0
	2	144	3.8	20.9	0.0
	2	145	5.3	23.5	0.0
	2	146	3.1	16.4	0.0
	2	147	4.8	18.3	0.0
	2	148	13.0	25.4	0.1
	2	149	12.0	28.6	0.0
	2	150	5.8	21.1	0.0
	2	151	8.6	24.3	0.0
	2	152	11.0	19.9	7.2
	2	153	12.9	21.8	0.0
	2	154	3.8	10.8	10.8
	2	155	7.6	19.7	0.0
	2	156	10.8	26.6	0.0
	2	157	7.8	24.2	0.0
	2	158	7.8	25.9	0.0
	2	159	11.1	24.9	0.0
	2	160	15.6	24.9	1.1
	2	161	9.6	25.5	0.0
	2	162	10.0	19.4	0.0
	2	163	11.0	18.2	4.6
	2	164	6.1	24.2	0.0
	2	165	10.0	20.7	0.0
	2	166	7.7	21.6	0.0
	2	167	11.7	20.7	0.0
	2	168	8.5	20.5	0.0
	2	169	8.2	24.9	0.0
	2	170	11.8	22.9	1.8
	2	171	12.5	21.5	0.0
	2	172	16.6	27.1	0.0
	2	173	11.9	25.5	0.0
	2	174	11.4	26.2	0.0
	2	175	7.1	29.1	0.0
	2	176	10.2	26.0	0.0
	2	177	16.2	21.7	16.9
	2	178	11.2	25.3	0.0
	2	179	11.4	23.7	0.0
	2	180	15.4	28.2	1.0
	2	181	19.5	24.4	9.8
	2	182	15.8	27.9	0.0
	2	183	12.1	22.8	1.2
	2	184	10.9	24.2	1.5
	2	185	9.6	28.1	0.0
	2	186	11.9	23.4	0.4
	2	187	11.2	24.3	0.0
	2	188	13.2	30.2	0.0
	2	189	16.2	25.9	0.3
	2	190	14.4	28.2	4.8
	2	191	14.9	28.5	16.3
	2	192	18.2	27.1	2.4
	2	193	13.9	23.4	0.0
	2	194	12.9	27.3	6.6
	2	195	11.4	27.8	0.0
	2	196	11.3	25.0	0.0
	2	197	16.0	23.0	0.0
	2	198	13.2	26.7	6.2
	2	199	16.5	25.6	2.2
	2	200	7.8	25.5	0.0
	2	201	13.1	25.0	0.0
	2	202	13.0	24.5	0.0
	2	203	13.5	25.3	0.0
	2	204	13.0	20.8	0.2
	2	205	17.2	20.3	0.1
	2	206	13.3	28.9	4.2
	2	207	16.7	27.5	0.0
	2	208	14.4	29.4	22.7
	2	209	12.7	26.1	1.9
	2	210	14.6	32.2	1.1
	2	211	10.7	32.4	3.6
	2	212	13.3	31.7	0.0
	2	213	9.0	29.1	0.0
	2	214	16.6	27.1	0.8
	2	215	10.6	28.5	0.0
	2	216	13.2	29.1	14.5
	2	217	9.2	26.6	0.0
	2	218	6.8	24.7	0.0
	2	219	11.4	15.9	0.0
	2	220	15.0	33.6	0.0
	2	221	14.4	29.1	2.7
	2	222	10.9	29.3	0.0
	2	223	11.6	25.5	0.0
	2	224	13.8	28.0	0.0
	2	225	10.1	26.7	0.0
	2	226	13.5	29.1	0.0
	2	227	19.9	37.3	0.0
	2	228	12.4	27.8	0.0
	2	229	12.4	24.3	1.1
	2	230	13.7	31.3	0.0
	2	231	9.2	26.4	0.0
	2	232	11.6	26.5	0.0
	2	233	10.9	24.7	1.2
	2	234	9.3	26.8	0.0
	2	235	6.8	27.7	0.0
	2	236	16.0	29.1	0.0
	2	237	10.9	25.4	0.0
	2	238	9.9	26.5	0.0
	2	239	15.3	24.5	12.6
	2	240	8.3	20.4	0.0
	2	241	9.8	20.6	0.0
	2	242	9.0	22.2	7.0
	2	243	8.3	22.5	0.0
	2	244	9.6	14.2	6.2
	2	245	14.1	18.4	2.5
	2	246	10.0	20.3	0.8
	2	247	9.5	20.9	1.1
	2	248	8.1	18.4	0.9
	2	249	8.8	24.1	0.0
	2	250	11.3	23.6	0.0
	2	251	9.9	22.9	0.0
	2	252	6.9	15.5	0.0
	2	253	4.2	20.2	0.0
	2	254	9.4	22.9	1.9
	2	255	3.9	29.3	0.0
	2	256	6.7	17.6	0.0
	2	257	8.2	16.5	0.0
	2	258	12.0	27.1	0.0
	2	259	7.0	21.0	0.0
	2	260	7.7	18.1	6.3
	2	261	14.7	21.2	1.8
	2	262	9.1	27.1	4.6
	2	263	3.5	25.1	0.0
	2	264	6.4	19.1	0.0
	2	265	3.4	20.0	0.0
	2	266	5.6	16.6	4.0
	2	267	6.2	19.6	2.1
	2	268	5.2	13.5	2.2
	2	269	-8.0	18.8	0.0
	2	270	2.5	17.5	0.0
	2	271	8.2	12.8	0.0
	2	272	5.2	10.9	18.3
	2	273	-0.5	14.9	0.0
	2	274	3.8	25.5	0.0
	2	275	0.2	16.6	14.9
	2	276	3.5	21.2	12.4
	2	277	-2.3	22.1	0.0
	2	278	1.9	21.0	0.0
	2	279	1.0	18.3	0.0
	2	280	4.4	22.9	0.0
	2	281	1.4	16.8	0.0
	2	282	2.1	10.3	0.0
	2	283	1.5	10.5	8.2
	2	284	-0.2	17.3	0.0
	2	285	0.8	18.3	0.0
	2	286	2.7	11.0	0.0
	2	287	11.2	15.3	0.0
	2	288	1.6	12.9	21.7
	2	289	-3.4	13.0	0.8
	2	290	5.0	22.9	0.0
	2	291	7.9	16.5	0.0
	2	292	-3.3	10.2	0.0
	2	293	-4.8	13.2	0.0
	2	294	-5.6	-4.8	1.3
	2	295	-10.5	6.3	0.0
	2	296	-3.4	10.2	0.0
	2	297	0.3	14.1	0.0
	2	298	-3.0	11.0	0.0
	2	299	0.6	8.6	0.0
	2	300	-0.7	10.9	0.0
	2	301	6.1	9.5	0.0
	2	302	-7.2	10.8	0.0
	2	303	-5.5	6.0	0.0
	2	304	-5.5	9.7	0.0
	2	305	-14.9	4.4	0.0
	2	306	-3.7	9.0	0.0
	2	307	-0.2	11.5	0.0
	2	308	-9.1	0.4	0.0
	2	309	-4.4	0.5	0.0
	2	310	-2.9	5.6	0.0
	2	311	0.7	7.6	0.0
	2	312	-5.0	7.8	0.0
	2	313	-1.0	10.9	0.0
	2	314	-5.9	1.8	0.0
	2	315	-6.5	-2.0	0.0
	2	316	-8.0	1.4	0.0
	2	317	-17.0	-1.9	2.5
	2	318	-4.4	2.3	0.0
	2	319	-6.3	6.0	0.0
	2	320	-2.6	6.7	0.0
	2	321	-0.3	4.2	0.0
	2	322	-7.6	-3.2	0.0
	2	323	-8.6	-7.9	0.0
	2	324	-7.3	1.2	0.0
	2	325	-8.5	3.7	0.0
	2	326	-6.9	-0.9	0.0
	2	327	-5.4	4.7	0.0
	2	328	-6.4	2.1	0.0
	2	329	-1.8	3.0	0.0
	2	330	-5.8	4.0	0.0
	2	331	-7.4	4.3	0.0
	2	332	-18.6	-3.3	0.0
	2	333	-15.6	-11.2	0.0
	2	334	-14.0	-6.1	0.7
	2	335	-19.9	-19.1	0.0
	2	336	-14.6	-6.5	0.0
	2	337	-18.7	-13.5	0.0
	2	338	-14.7	-4.8	0.0
	2	339	-12.9	-10.0	7.5
	2	340	-10.7	-1.2	0.0
	2	341	-18.3	-2.4	0.5
	2	342	-12.6	-2.6	0.0
	2	343	-11.5	0.2	0.0
	2	344	-18.2	-10.7	0.0
	2	345	-20.5	-2.8	0.0
	2	346	-23.6	-8.2	0.0
	2	347	-34.1	-18.0	0.0
	2	348	-4.2	5.1	0.5
	2	349	-4.9	4.9	0.0
	2	350	-26.3	-16.6	0.0
	2	351	-20.0	-10.4	0.0
	2	352	-20.8	-12.3	0.0
	2	353	-27.6	-6.2	0.0
	2	354	-7.1	0.6	0.0
	2	355	-11.7	7.1	0.0
	2	356	-26.7	-21.0	0.0
	2	357	-17.4	-14.4	0.0
	2	358	-22.5	-11.4	0.2
	2	359	-27.3	-4.7	0.0
	2	360	-12.8	-1.6	0.0
	2	361	-7.3	2.6	0.0
	2	362	-19.2	-5.3	4.6
	2	363	-16.9	-2.1	0.0
	2	364	-16.1	-8.1	0.0
	2	365	-15.1	-14.5	0.0
	3	1	-22.0	-8.8	0.0
	3	2	-25.4	-12.1	0.0
	3	3	-14.4	-6.0	0.0
	3	4	-8.8	-4.1	0.0
	3	5	-28.5	-16.3	0.3
	3	6	-29.3	-8.8	2.1
	3	7	-6.5	-0.6	0.8
	3	8	-12.2	-6.2	1.3
	3	9	-13.0	-5.1	0.0
	3	10	-16.0	-4.0	0.0
	3	11	-21.3	-7.6	0.0
	3	12	-23.6	-3.5	0.0
	3	13	-15.6	-7.1	0.1
	3	14	-15.6	-6.4	0.0
	3	15	-30.3	-22.8	4.1
	3	16	-30.9	-21.8	0.9
	3	17	-14.9	-4.8	0.0
	3	18	-13.1	-9.5	0.2
	3	19	-28.7	-21.9	0.0
	3	20	-26.2	-13.2	0.0
	3	21	-25.2	-12.8	0.0
	3	22	-25.5	-9.6	0.0
	3	23	-28.2	-16.1	0.0
	3	24	-29.6	-10.7	0.0
	3	25	-27.3	-11.9	0.0
	3	26	-21.3	-10.4	0.0
	3	27	-29.3	-14.6	0.0
	3	28	-23.4	-21.5	0.4
	3	29	-17.3	-5.6	0.0
	3	30	-21.7	-10.2	0.0
	3	31	-11.0	0.9	0.0
	3	32	-19.1	11.5	0.0
	3	33	-13.8	-4.4	0.0
	3	34	-19.4	0.4	0.0
	3	35	-8.4	1.4	0.0
	3	36	-0.4	1.3	0.0
	3	37	-13.8	-4.7	0.0
	3	38	-11.9	-9.8	0.1
	3	39	-20.9	-6.3	0.0
	3	40	-22.9	-8.5	0.0
	3	41	-20.9	-9.9	0.0
	3	42	-12.8	-3.2	0.0
	3	43	-20.5	-8.8	0.0
	3	44	-21.2	-6.2	0.0
	3	45	-11.4	0.2	0.0
	3	46	-14.7	-6.3	0.0
	3	47	-23.8	-10.7	0.0
	3	48	-31.9	-10.8	0.0
	3	49	-14.5	-4.6	0.0
	3	50	-15.9	-6.5	0.0
	3	51	-10.8	-2.0	0.0
	3	52	-11.1	-3.5	0.0
	3	53	-19.4	-7.7	0.0
	3	54	-26.5	-15.3	0.0
	3	55	-19.7	-4.7	0.0
	3	56	-26.2	-5.2	0.0
	3	57	-27.6	-10.0	0.0
	3	58	-26.2	-7.5	0.0
	3	59	-4.3	1.9	0.0
	3	60	-5.8	11.3	0.0
	3	61	-24.9	-10.9	0.0
	3	62	-17.8	-8.3	0.0
	3	63	-21.2	-3.9	0.0
	3	64	-15.7	-10.2	1.1
	3	65	-14.1	-3.7	1.5
	3	66	-23.4	-13.9	0.3
	3	67	-17.5	-2.2	0.0
	3	68	-24.1	-0.2	0.0
	3	69	-7.5	3.1	0.0
	3	70	-2.7	2.9	0.0
	3	71	-22.1	-3.1	0.0
	3	72	-18.4	-2.5	0.0
	3	73	-0.4	2.2	8.2
	3	74	-4.1	16.1	0.0
	3	75	-6.7	3.0	0.0
	3	76	-8.5	12.9	0.0
	3	77	-13.8	-2.5	0.2
	3	78	-18.4	-7.4	0.0
	3	79	-3.5	2.6	3.1
	3	80	-2.6	5.8	0.0
	3	81	-5.7	3.8	0.0
	3	82	-5.9	1.7	5.6
	3	83	-6.9	2.2	0.0
	3	84	-10.8	0.2	0.0
	3	85	-12.2	-0.9	0.0
	3	86	-19.7	-5.1	0.2
	3	87	-10.6	-0.1	0.0
	3	88	-17.9	3.5	3.8
	3	89	-11.7	-5.6	1.5
	3	90	-11.7	3.3	19.3
	3	91	-7.4	6.3	0.0
	3	92	-12.3	12.2	0.0
	3	93	0.0	14.4	0.0
	3	94	0.2	20.9	0.0
	3	95	0.1	17.8	0.0
	3	96	-3.2	12.5	0.0
	3	97	-1.4	20.7	0.0
	3	98	1.8	18.9	0.0
	3	99	-2.3	8.1	0.0
	3	100	-3.2	8.5	0.0
	3	101	1.2	24.1	0.0
	3	102	2.1	19.4	0.0
	3	103	-0.1	14.3	0.0
	3	104	-0.3	19.5	0.0
	3	105	0.7	19.0	0.0
	3	106	4.0	16.7	0.2
	3	107	-1.3	13.5	0.0
	3	108	-2.6	14.2	0.0
	3	109	3.8	12.8	23.7
	3	110	6.4	20.7	0.0
	3	111	6.0	18.1	0.1
	3	112	0.7	16.1	0.0
	3	113	0.4	9.5	4.4
	3	114	3.4	10.5	0.5
	3	115	4.4	14.8	7.5
	3	116	2.7	17.2	0.0
	3	117	-2.5	5.6	0.0
	3	118	0.0	12.6	0.0
	3	119	2.7	13.4	0.0
	3	120	1.7	18.7	0.0
	3	121	2.3	23.5	0.0
	3	122	3.8	32.9	0.0
	3	123	1.8	16.7	0.0
	3	124	7.3	12.3	0.0
	3	125	-2.5	0.2	0.0
	3	126	1.0	4.5	0.0
	3	127	4.6	18.4	0.0
	3	128	1.8	19.8	0.0
	3	129	3.6	17.9	0.0
	3	130	4.3	16.2	0.0
	3	131	4.3	17.6	0.0
	3	132	2.9	19.6	0.0
	3	133	5.4	13.4	0.0
	3	134	8.0	17.9	0.0
	3	135	4.8	15.8	0.0
	3	136	7.2	11.7	0.0
	3	137	7.4	23.3	0.0
	3	138	3.1	19.5	0.0
	3	139	5.5	11.3	8.5
	3	140	0.1	18.2	0.0
	3	141	6.7	20.1	0.0
	3	142	4.9	18.0	0.0
	3	143	7.8	28.5	0.0
	3	144	7.2	21.7	3.2
	3	145	6.2	17.0	1.0
	3	146	10.9	12.4	0.7
	3	147	12.5	21.8	3.4
	3	148	9.2	22.9	0.0
	3	149	8.7	20.4	0.0
	3	150	6.9	17.2	0.3
	3	151	7.8	20.6	0.0
	3	152	6.2	19.0	25.9
	3	153	8.8	17.8	1.3
	3	154	8.3	18.4	0.0
	3	155	7.1	21.7	8.3
	3	156	3.8	22.6	0.0
	3	157	10.5	28.6	0.0
	3	158	13.6	25.3	6.8
	3	159	11.4	24.8	2.9
	3	160	13.0	28.8	18.1
	3	161	12.2	22.6	0.0
	3	162	9.1	21.7	0.0
	3	163	13.1	31.3	0.0
	3	164	9.5	30.7	0.0
	3	165	8.1	17.7	0.4
	3	166	6.5	23.7	0.0
	3	167	10.4	25.2	0.0
	3	168	12.6	20.7	0.0
	3	169	6.7	21.1	9.4
	3	170	6.3	25.4	0.0
	3	171	14.7	28.3	22.1
	3	172	19.6	31.5	0.0
	3	173	14.1	25.8	0.0
	3	174	16.5	28.1	0.0
	3	175	15.2	24.6	9.7
	3	176	11.7	23.0	0.0
	3	177	12.1	28.1	0.0
	3	178	12.5	25.7	0.9
	3	179	10.7	19.2	4.4
	3	180	13.1	21.5	0.0
	3	181	15.4	34.9	0.0
	3	182	13.2	30.8	5.2
	3	183	16.1	28.3	0.0
	3	184	16.7	26.3	0.0
	3	185	15.5	28.4	0.0
	3	186	12.0	35.1	0.0
	3	187	16.3	31.3	0.0
	3	188	17.2	28.7	0.7
	3	189	14.0	28.7	0.0
	3	190	12.0	30.6	0.0
	3	191	19.2	32.3	0.0
	3	192	14.4	28.7	0.0
	3	193	7.0	18.4	0.0
	3	194	12.0	23.8	3.7
	3	195	19.3	30.7	0.0
	3	196	17.3	29.5	0.0
	3	197	12.0	19.6	0.0
	3	198	8.6	26.7	0.0
	3	199	14.0	25.3	0.0
	3	200	14.8	26.6	11.3
	3	201	13.7	26.5	0.0
	3	202	14.7	30.4	0.0
	3	203	10.8	25.1	0.0
	3	204	14.0	28.9	0.0
	3	205	16.4	29.1	8.9
	3	206	11.3	28.9	0.0
	3	207	10.2	24.2	6.2
	3	208	13.8	27.5	0.0
	3	209	13.2	30.1	0.0
	3	210	13.6	33.5	0.0
	3	211	11.6	26.0	0.0
	3	212	12.7	24.0	3.8
	3	213	6.7	26.3	0.0
	3	214	6.8	31.0	0.0
	3	215	10.0	22.0	0.1
	3	216	10.6	24.5	11.6
	3	217	12.5	29.2	0.0
	3	218	11.3	26.3	0.0
	3	219	7.3	23.7	0.0
	3	220	12.9	21.0	0.0
	3	221	11.1	22.1	0.0
	3	222	8.9	20.9	0.0
	3	223	13.7	26.4	0.0
	3	224	16.7	24.9	0.0
	3	225	11.1	26.1	0.0
	3	226	14.1	28.3	14.3
	3	227	16.4	29.6	0.0
	3	228	14.7	24.9	0.0
	3	229	7.9	18.3	0.0
	3	230	12.7	19.4	0.0
	3	231	12.2	21.9	1.4
	3	232	14.7	27.7	0.0
	3	233	13.8	23.3	1.2
	3	234	12.1	28.7	0.0
	3	235	9.5	26.0	0.0
	3	236	7.1	29.0	0.0
	3	237	10.0	27.4	0.0
	3	238	11.5	33.1	0.0
	3	239	10.3	23.3	0.0
	3	240	8.4	26.9	0.0
	3	241	8.7	22.2	0.0
	3	242	12.0	22.8	1.2
	3	243	10.6	24.4	0.0
	3	244	10.4	22.2	0.0
	3	245	10.7	19.0	8.1
	3	246	12.1	22.2	0.0
	3	247	8.7	24.7	0.0
	3	248	4.7	24.0	0.0
	3	249	7.9	20.7	0.0
	3	250	16.7	18.2	0.0
	3	251	11.6	24.6	16.3
	3	252	8.9	33.2	0.0
	3	253	7.3	26.9	0.0
	3	254	14.6	23.3	0.0
	3	255	11.1	23.6	0.0
	3	256	7.9	20.8	22.0
	3	257	5.8	19.7	0.0
	3	258	6.6	22.3	0.0
	3	259	7.2	19.3	0.0
	3	260	7.5	17.5	0.0
	3	261	5.7	22.3	0.0
	3	262	6.7	22.8	2.7
	3	263	8.0	21.9	0.0
	3	264	2.3	25.7	0.0
	3	265	6.5	12.3	3.1
	3	266	8.8	12.0	3.4
	3	267	9.3	19.9	0.0
	3	268	4.5	24.6	0.0
	3	269	5.0	16.2	0.0
	3	270	7.6	10.3	20.6
	3	271	3.8	16.1	2.9
	3	272	0.2	22.2	0.0
	3	273	4.5	19.9	0.0
	3	274	-0.9	26.3	0.0
	3	275	5.0	12.7	0.7
	3	276	4.2	12.4	0.0
	3	277	1.4	15.0	0.0
	3	278	-0.9	11.9	0.0
	3	279	3.0	23.8	0.0
	3	280	2.2	14.5	1.7
	3	281	-1.0	2.8	1.7
	3	282	-4.6	9.2	0.0
	3	283	1.9	10.1	0.0
	3	284	3.4	15.5	0.0
	3	285	-0.3	9.1	0.3
	3	286	-1.5	11.6	0.3
	3	287	2.5	12.7	0.0
	3	288	5.0	8.9	0.0
	3	289	-2.3	14.5	0.0
	3	290	-8.1	19.3	0.0
	3	291	-0.6	11.3	0.0
	3	292	2.8	15.5	0.0
	3	293	-2.4	11.9	0.0
	3	294	-7.0	9.2	0.5
	3	295	1.0	15.1	0.7
	3	296	1.2	8.4	9.3
	3	297	-1.7	10.8	0.3
	3	298	1.2	9.6	12.6
	3	299	-1.1	18.8	0.0
	3	300	-4.8	18.4	0.0
	3	301	-6.3	5.6	0.0
	3	302	-1.4	1.1	0.0
	3	303	-6.4	6.1	0.5
	3	304	-2.2	3.8	18.7
	3	305	0.2	11.3	0.0
	3	306	-2.5	13.1	0.0
	3	307	-5.0	2.1	0.0
	3	308	-10.8	5.5	0.0
	3	309	-6.9	-2.9	11.3
	3	310	-5.7	1.2	0.0
	3	311	-13.3	-2.5	0.4
	3	312	-11.6	5.3	0.0
	3	313	-3.7	7.3	0.0
	3	314	-4.2	10.9	0.0
	3	315	-5.5	2.2	0.0
	3	316	-3.3	6.2	0.0
	3	317	-3.5	1.8	0.1
	3	318	-0.1	5.5	0.0
	3	319	-9.8	-4.1	0.0
	3	320	-10.3	-2.1	0.2
	3	321	-6.2	4.8	0.0
	3	322	-3.0	1.2	0.8
	3	323	-4.0	2.5	0.0
	3	324	-8.8	-2.3	8.9
	3	325	-6.0	2.2	0.0
	3	326	-4.6	-3.4	0.0
	3	327	-11.7	1.2	0.0
	3	328	-16.0	-2.2	0.0
	3	329	-7.8	2.3	0.0
	3	330	-8.3	-4.2	0.0
	3	331	-9.5	1.6	0.0
	3	332	-14.4	-3.0	0.0
	3	333	-2.8	4.1	0.0
	3	334	-2.5	5.9	0.0
	3	335	-12.3	-3.2	0.0
	3	336	-18.6	-11.1	0.0
	3	337	-22.0	-9.5	0.0
	3	338	-29.3	-21.2	0.0
	3	339	-24.6	-11.7	0.0
	3	340	-30.2	-19.2	0.0
	3	341	-8.5	1.2	0.0
	3	342	-13.1	-1.8	0.0
	3	343	-13.9	-1.9	0.0
	3	344	-10.5	-8.0	0.8
	3	345	-10.2	-2.3	0.0
	3	346	-15.7	-9.8	0.4
	3	347	-19.6	-11.4	0.1
	3	348	-17.0	-12.7	0.5
	3	349	-9.7	-2.8	2.2
	3	350	-11.8	-0.8	0.0
	3	351	-17.2	-4.3	0.0
	3	352	-21.4	-1.5	0.0
	3	353	-18.3	-4.2	0.0
	3	354	-17.2	-0.3	0.0
	3	355	-18.5	-6.2	0.0
	3	356	-15.7	-12.0	0.0
	3	357	-17.6	-5.2	2.5
	3	358	-16.3	0.6	0.0
	3	359	-8.6	-1.3	0.0
	3	360	-6.1	-5.1	0.0
	3	361	-9.5	-2.1	0.0
	3	362	-10.1	-2.1	22.0
	3	363	-11.5	0.1	0.5
	3	364	-7.0	-4.0	17.2
	3	365	-24.5	-12.3	0.0
	4	1	-29.7	-10.9	0.4
	4	2	-23.1	-15.7	3.4
	4	3	-24.6	-11.4	0.0
	4	4	-13.0	-5.4	0.0
	4	5	-15.1	-6.1	0.0
	4	6	-8.9	0.7	0.0
	4	7	-15.8	1.7	0.0
	4	8	-8.4	0.0	0.0
	4	9	-18.4	-7.5	0.3
	4	10	-26.7	-16.7	0.7
	4	11	-18.1	-8.6	0.0
	4	12	-16.4	-4.5	0.0
	4	13	-17.5	-10.0	0.0
	4	14	-21.2	-10.0	0.0
	4	15	-19.5	-14.3	0.0
	4	16	-20.6	-9.1	0.0
	4	17	-28.5	-10.6	1.6
	4	18	-22.2	-14.1	0.8
	4	19	-27.6	-14.1	0.5
	4	20	-24.8	-16.4	0.2
	4	21	-25.9	-17.2	0.0
	4	22	-12.7	-1.6	0.0
	4	23	-13.7	-3.3	0.0
	4	24	-21.8	-6.2	0.0
	4	25	-15.7	-4.8	0.0
	4	26	-28.9	-15.7	0.0
	4	27	-28.4	-16.7	0.0
	4	28	-11.6	-4.2	0.0
	4	29	-4.5	-1.0	0.5
	4	30	-22.4	-13.0	0.0
	4	31	-16.7	-12.0	0.0
	4	32	-8.6	-2.5	0.7
	4	33	-10.7	-2.0	0.0
	4	34	-24.6	-14.8	0.0
	4	35	-16.1	-13.5	0.0
	4	36	-22.6	-11.1	3.6
	4	37	-20.8	-10.9	0.0
	4	38	-26.5	-9.8	0.0
	4	39	-28.0	-14.2	0.0
	4	40	-25.7	-13.2	0.0
	4	41	-22.3	-21.2	0.0
	4	42	-23.9	-10.6	0.0
	4	43	-19.3	-8.6	0.0
	4	44	-15.8	-1.4	0.0
	4	45	-22.8	1.3	0.0
	4	46	-29.7	-17.9	0.0
	4	47	-22.1	-20.5	0.0
	4	48	-14.6	-1.8	0.0
	4	49	-16.9	-0.4	0.0
	4	50	-25.7	-13.7	0.0
	4	51	-33.0	-12.9	0.0
	4	52	-5.7	0.6	0.0
	4	53	-7.1	8.1	0.0
	4	54	-14.7	-2.9	0.0
	4	55	-21.3	2.6	0.0
	4	56	-7.4	4.2	0.0
	4	57	-3.2	8.7	0.0
	4	58	-26.0	-16.7	0.0
	4	59	-27.1	-7.3	0.0
	4	60	-15.1	-2.5	0.0
	4	61	-12.7	-6.0	4.8
	4	62	-8.3	0.3	0.0
	4	63	-8.9	5.5	4.5
	4	64	-13.5	-4.0	0.1
	4	65	-10.2	-9.5	0.0
	4	66	-8.7	-0.1	0.0
	4	67	-11.6	-0.6	0.0
	4	68	-10.4	3.2	0.0
	4	69	-11.9	1.6	0.0
	4	70	-7.9	1.3	0.0
	4	71	-4.9	-2.3	0.0
	4	72	-17.9	-8.1	0.0
	4	73	-12.8	-10.8	0.2
	4	74	-7.3	-0.4	0.2
	4	75	-4.3	-0.0	0.9
	4	76	-14.4	-10.1	2.4
	4	77	-18.6	-8.7	1.2
	4	78	-15.4	-2.0	0.2
	4	79	-15.0	1.4	0.0
	4	80	-10.0	0.5	0.0
	4	81	-10.0	-5.7	0.0
	4	82	-17.2	-7.1	1.4
	4	83	-10.9	-10.1	0.0
	4	84	-15.2	-1.1	0.0
	4	85	-7.0	-5.0	1.7
	4	86	-4.2	2.7	0.0
	4	87	-1.9	0.7	0.0
	4	88	-0.2	5.3	4.4
	4	89	-0.5	7.2	0.0
	4	90	-12.1	2.3	0.0
	4	91	-13.1	6.2	0.0
	4	92	-4.9	5.1	1.9
	4	93	-18.9	10.4	5.4
	4	94	-3.0	7.3	0.0
	4	95	-6.7	11.8	0.0
	4	96	-14.2	1.7	0.0
	4	97	-5.7	8.1	0.0
	4	98	-1.2	18.0	0.0
	4	99	1.1	22.4	0.0
	4	100	-4.2	4.3	0.0
	4	101	-6.0	1.3	0.0
	4	102	1.0	12.6	0.0
	4	103	0.0	19.2	0.0
	4	104	-2.7	10.9	0.0
	4	105	-1.9	8.5	0.0
	4	106	-6.5	8.8	0.0
	4	107	-6.1	-0.8	0.0
	4	108	4.9	22.3	0.0
	4	109	0.0	16.3	0.0
	4	110	-3.8	9.0	0.0
	4	111	-2.1	12.6	0.0
	4	112	-0.7	10.4	0.0
	4	113	2.9	11.3	0.0
	4	114	3.5	19.7	0.0
	4	115	0.6	15.5	0.0
	4	116	2.1	20.1	0.0
	4	117	0.4	19.5	0.0
	4	118	-0.7	9.1	0.0
	4	119	0.8	13.4	0.0
	4	120	2.3	20.7	0.0
	4	121	0.3	25.3	0.0
	4	122	-4.6	9.4	1.4
	4	123	0.6	14.9	0.0
	4	124	16.4	22.4	0.0
	4	125	7.9	19.4	4.0
	4	126	8.9	17.6	0.6
	4	127	5.8	21.0	0.0
	4	128	6.4	16.0	9.4
	4	129	10.9	21.6	1.7
	4	130	-1.9	15.1	8.5
	4	131	-4.4	13.8	0.0
	4	132	3.5	19.6	0.1
	4	133	5.6	22.2	0.0
	4	134	5.4	21.1	0.0
	4	135	0.8	22.0	0.0
	4	136	0.1	11.6	0.0
	4	137	6.0	19.2	0.0
	4	138	2.9	18.0	0.0
	4	139	-4.5	15.9	0.0
	4	140	3.7	14.7	0.0
	4	141	-3.5	14.9	0.0
	4	142	3.2	18.8	0.0
	4	143	2.0	13.4	0.0
	4	144	11.6	27.3	0.0
	4	145	9.3	21.7	1.6
	4	146	9.5	16.1	2.3
	4	147	4.1	22.2	0.0
	4	148	5.3	17.9	0.0
	4	149	6.5	14.7	40.8
	4	150	4.9	15.0	0.0
	4	151	9.3	14.6	12.2
	4	152	14.8	23.9	1.8
	4	153	13.3	19.3	9.2
	4	154	7.5	26.7	0.0
	4	155	2.2	22.7	0.0
	4	156	7.5	21.2	0.0
	4	157	13.0	13.3	44.5
	4	158	16.4	24.1	0.4
	4	159	14.0	25.1	12.8
	4	160	8.0	24.8	0.0
	4	161	8.1	23.1	0.0
	4	162	10.5	20.1	0.4
	4	163	13.2	26.8	0.0
	4	164	8.8	22.6	0.0
	4	165	5.6	22.7	0.0
	4	166	9.2	23.2	0.0
	4	167	13.8	20.5	0.0
	4	168	11.2	19.3	2.5
	4	169	11.1	16.5	13.9
	4	170	16.8	29.5	0.0
	4	171	12.6	26.7	0.7
	4	172	11.6	25.3	40.2
	4	173	10.0	22.8	0.0
	4	174	6.9	22.9	0.0
	4	175	3.9	22.7	45.9
	4	176	14.5	26.8	1.2
	4	177	13.5	26.4	13.1
	4	178	13.0	22.5	20.2
	4	179	14.4	23.2	5.1
	4	180	19.5	26.7	12.7
	4	181	20.0	30.9	0.0
	4	182	8.4	26.9	0.0
	4	183	8.1	25.1	0.0
	4	184	6.9	25.3	0.0
	4	185	8.1	23.0	0.0
	4	186	9.4	25.7	0.0
	4	187	9.8	28.3	0.0
	4	188	10.7	28.6	0.0
	4	189	15.9	31.8	0.0
	4	190	15.4	28.9	0.0
	4	191	10.2	27.1	0.0
	4	192	8.3	25.5	0.0
	4	193	13.7	26.7	0.5
	4	194	14.8	26.5	0.0
	4	195	17.8	24.4	1.7
	4	196	14.2	26.8	0.0
	4	197	13.6	27.4	0.0
	4	198	14.7	28.9	0.0
	4	199	16.4	29.3	0.0
	4	200	16.1	29.5	0.2
	4	201	11.4	33.0	0.0
	4	202	9.8	26.5	0.0
	4	203	8.7	28.8	0.0
	4	204	12.2	24.9	6.5
	4	205	16.0	22.9	0.0
	4	206	9.8	21.8	0.5
	4	207	11.6	27.5	0.0
	4	208	11.8	21.9	0.0
	4	209	9.3	24.6	0.0
	4	210	16.7	28.9	0.5
	4	211	20.3	26.8	2.4
	4	212	12.2	26.6	2.3
	4	213	14.3	26.1	13.9
	4	214	15.4	28.1	0.0
	4	215	15.2	27.0	8.2
	4	216	14.8	28.5	0.0
	4	217	21.1	31.8	0.0
	4	218	13.1	23.2	0.3
	4	219	14.6	20.7	0.0
	4	220	13.0	25.1	0.0
	4	221	18.3	24.5	0.0
	4	222	11.9	26.1	12.5
	4	223	9.7	33.5	0.0
	4	224	13.4	29.2	0.0
	4	225	10.3	29.4	0.0
	4	226	19.7	29.7	0.0
	4	227	20.6	23.0	0.0
	4	228	12.1	24.9	0.0
	4	229	14.3	29.7	0.0
	4	230	12.8	27.1	0.0
	4	231	12.3	25.4	0.1
	4	232	12.1	25.6	0.0
	4	233	8.4	24.6	0.0
	4	234	14.5	24.1	16.5
	4	235	10.7	18.0	5.5
	4	236	12.6	24.7	3.8
	4	237	11.9	26.6	0.0
	4	238	19.2	28.3	0.0
	4	239	11.9	23.2	0.0
	4	240	8.8	21.8	0.0
	4	241	11.6	25.4	0.0
	4	242	7.4	21.8	0.0
	4	243	8.1	22.0	0.3
	4	244	6.2	19.8	0.0
	4	245	5.6	24.5	0.0
	4	246	10.7	18.1	3.0
	4	247	9.4	25.0	0.0
	4	248	9.1	22.4	0.0
	4	249	5.7	21.4	0.0
	4	250	7.3	21.1	0.0
	4	251	11.4	17.4	0.0
	4	252	8.5	20.7	0.0
	4	253	12.4	24.2	0.0
	4	254	8.3	25.8	0.0
	4	255	11.8	28.0	0.0
	4	256	3.0	16.6	0.0
	4	257	8.9	17.9	13.4
	4	258	6.8	18.8	2.3
	4	259	6.7	18.5	14.0
	4	260	10.3	22.8	0.0
	4	261	13.0	17.4	0.0
	4	262	2.3	12.6	4.3
	4	263	-1.2	13.0	0.0
	4	264	3.4	21.6	0.0
	4	265	4.7	16.4	5.3
	4	266	3.5	16.5	0.0
	4	267	5.8	17.8	0.0
	4	268	10.7	22.7	0.0
	4	269	4.4	24.1	0.0
	4	270	7.5	26.8	0.0
	4	271	3.5	24.7	0.9
	4	272	5.3	14.3	1.1
	4	273	9.7	11.3	6.4
	4	274	4.7	16.4	0.0
	4	275	3.6	18.4	0.0
	4	276	0.4	14.6	0.0
	4	277	-2.3	18.0	0.0
	4	278	2.9	13.5	1.6
	4	279	3.6	14.4	0.8
	4	280	3.0	13.2	12.5
	4	281	3.4	9.8	0.7
	4	282	-6.5	7.1	0.0
	4	283	-4.3	9.9	0.0
	4	284	0.1	12.2	0.0
	4	285	1.4	6.1	0.0
	4	286	4.0	14.2	0.0
	4	287	1.5	12.8	0.0
	4	288	-1.2	16.8	0.0
	4	289	-2.3	24.4	0.0
	4	290	-3.3	15.1	0.0
	4	291	-7.3	7.5	1.2
	4	292	-4.5	3.2	22.5
	4	293	-3.1	3.1	0.0
	4	294	3.1	20.0	0.0
	4	295	0.7	15.1	5.8
	4	296	0.9	11.9	0.9
	4	297	-3.5	24.1	0.0
	4	298	0.5	9.6	1.7
	4	299	-1.8	9.6	2.1
	4	300	-9.8	9.4	0.0
	4	301	-4.2	9.0	0.0
	4	302	1.2	14.5	0.0
	4	303	-0.4	10.4	0.0
	4	304	-2.5	6.4	5.6
	4	305	-9.2	21.9	0.0
	4	306	5.3	17.5	0.4
	4	307	0.1	14.0	0.0
	4	308	-3.2	6.5	0.0
	4	309	-3.9	1.5	0.0
	4	310	-1.3	11.5	0.0
	4	311	-4.2	8.7	0.0
	4	312	-12.8	1.7	0.0
	4	313	-6.0	2.6	0.0
	4	314	-0.8	10.3	0.0
	4	315	-2.2	11.6	0.0
	4	316	-12.4	-1.1	0.0
	4	317	-12.0	-3.8	0.0
	4	318	-6.3	3.1	0.0
	4	319	-12.2	-1.3	0.2
	4	320	-4.4	4.6	0.7
	4	321	-0.8	8.7	1.2
	4	322	-4.6	4.8	0.0
	4	323	-5.0	-0.3	0.1
	4	324	-8.1	3.9	0.0
	4	325	-9.5	3.8	0.0
	4	326	-5.9	3.8	0.0
	4	327	-4.2	0.4	0.0
	4	328	-15.8	-10.8	10.3
	4	329	-15.0	-1.9	0.0
	4	330	-19.7	-4.7	1.3
	4	331	-24.3	-5.4	0.0
	4	332	-10.4	2.2	0.0
	4	333	-11.4	-4.2	0.0
	4	334	-12.9	1.1	0.0
	4	335	-9.9	0.9	0.0
	4	336	-14.8	-2.2	0.0
	4	337	-19.0	-1.7	1.7
	4	338	-10.1	0.3	3.3
	4	339	-15.9	4.8	0.0
	4	340	-17.4	-7.5	13.8
	4	341	-14.8	-2.2	0.0
	4	342	-8.1	-1.5	0.0
	4	343	-10.2	3.1	0.0
	4	344	-12.1	-4.8	0.0
	4	345	-11.7	-11.0	0.8
	4	346	-16.1	-7.1	0.0
	4	347	-25.4	-3.0	0.0
	4	348	-13.8	-2.9	0.0
	4	349	-22.2	-1.4	0.0
	4	350	-8.0	2.9	0.0
	4	351	-11.0	2.4	0.0
	4	352	-19.3	-12.9	0.0
	4	353	-27.2	-11.7	0.0
	4	354	-19.1	-4.2	0.0
	4	355	-15.5	-3.3	0.0
	4	356	-5.8	0.9	0.0
	4	357	-8.4	-1.5	0.0
	4	358	-10.8	-2.7	0.0
	4	359	-17.5	1.6	1.3
	4	360	-31.3	-17.4	0.0
	4	361	-26.2	-16.8	0.0
	4	362	-26.2	-12.3	0.0
	4	363	-19.2	-7.6	0.0
	4	364	-20.4	-12.2	1.7
	4	365	-18.5	-6.6	0.5
	4	366	-20.3	-6.9	0.0
	5	1	-7.6	0.7	0.0
	5	2	-8.9	7.2	0.0
	5	3	-21.1	-12.5	0.0
	5	4	-16.1	-14.5	0.0
	5	5	-23.5	-11.1	0.0
	5	6	-16.3	-8.6	0.0
	5	7	-10.9	0.5	28.0
	5	8	-12.3	3.3	0.0
	5	9	-25.6	-16.9	0.0
	5	10	-22.5	-15.3	0.0
	5	11	-17.5	-9.0	0.0
	5	12	-25.1	-17.6	0.0
	5	13	-24.5	-17.0	0.0
	5	14	-18.0	-16.6	0.1
	5	15	-29.2	-13.9	0.0
	5	16	-33.3	-16.1	0.2
	5	17	-22.0	-11.9	0.0
	5	18	-16.2	-5.9	0.0
	5	19	-18.5	-6.7	0.2
	5	20	-10.1	-2.1	2.5
	5	21	-25.5	-15.7	0.8
	5	22	-22.3	-21.1	0.0
	5	23	-25.3	-10.1	0.0
	5	24	-23.0	-5.6	0.0
	5	25	-11.5	-4.1	0.0
	5	26	-7.7	0.4	0.0
	5	27	-21.0	-9.7	0.0
	5	28	-22.0	-17.4	0.0
	5	29	-17.1	-6.1	1.0
	5	30	-10.2	-8.7	4.2
	5	31	-21.5	-9.1	0.0
	5	32	-24.7	-6.4	9.0
	5	33	-16.8	-5.7	0.0
	5	34	-14.0	-6.8	0.0
	5	35	-29.9	-14.6	0.0
	5	36	-31.2	-18.1	0.8
	5	37	-23.8	-13.0	0.0
	5	38	-26.9	-6.8	0.0
	5	39	-6.1	2.7	0.0
	5	40	-14.1	1.1	0.0
	5	41	-24.3	-10.6	0.0
	5	42	-19.5	-17.6	0.0
	5	43	-21.4	-11.1	0.0
	5	44	-18.4	-10.6	0.0
	5	45	-30.8	-12.9	0.0
	5	46	-23.4	-20.4	3.5
	5	47	-28.5	-14.1	0.0
	5	48	-25.2	-23.6	0.0
	5	49	-11.1	-1.7	0.0
	5	50	-4.9	-4.4	0.0
	5	51	-23.9	-14.3	0.0
	5	52	-28.3	-7.9	0.0
	5	53	-9.5	-3.0	13.1
	5	54	-18.2	-5.9	0.0
	5	55	-19.9	-8.8	2.4
	5	56	-13.4	-2.6	0.0
	5	57	-27.9	-13.5	0.0
	5	58	-25.3	-17.5	0.0
	5	59	-22.4	-7.8	0.0
	5	60	-14.4	-2.4	0.0
	5	61	-10.4	0.1	0.0
	5	62	-3.4	4.6	0.0
	5	63	-17.8	-0.5	0.0
	5	64	-10.7	2.4	0.0
	5	65	-11.6	1.0	0.0
	5	66	-17.2	2.8	0.0
	5	67	-15.2	-0.1	0.0
	5	68	-8.3	-1.8	0.0
	5	69	-15.2	-5.9	0.0
	5	70	-26.3	-4.7	0.0
	5	71	-2.2	7.1	2.3
	5	72	0.3	1.9	1.9
	5	73	-13.0	-5.8	4.3
	5	74	-13.1	-7.1	0.0
	5	75	-12.6	-4.6	0.0
	5	76	-12.8	-6.6	0.0
	5	77	-4.3	2.7	0.0
	5	78	-8.5	2.4	0.0
	5	79	-10.1	-3.0	0.0
	5	80	-2.7	-1.7	1.6
	5	81	-6.2	-0.6	0.5
	5	82	-7.9	-1.1	1.1
	5	83	-13.6	-7.7	3.4
	5	84	-17.5	0.1	2.8
	5	85	-10.0	-5.6	7.9
	5	86	-6.1	-5.3	0.0
	5	87	-1.8	5.3	0.0
	5	88	-0.7	15.7	0.0
	5	89	0.6	13.8	0.0
	5	90	-3.0	7.8	0.0
	5	91	-9.3	4.8	0.0
	5	92	-6.3	9.9	0.0
	5	93	-3.2	6.3	0.0
	5	94	3.0	6.1	0.0
	5	95	-4.6	11.4	0.0
	5	96	-9.0	9.2	0.0
	5	97	-2.6	9.1	0.0
	5	98	0.4	4.7	0.0
	5	99	-2.5	9.6	0.0
	5	100	-0.4	10.1	0.0
	5	101	-2.1	13.3	0.0
	5	102	-0.5	8.4	0.0
	5	103	-1.0	14.0	0.0
	5	104	-0.4	24.0	2.8
	5	105	-1.4	14.1	0.0
	5	106	1.9	18.2	0.0
	5	107	-2.3	4.0	0.0
	5	108	-2.5	8.2	0.0
	5	109	-4.1	12.6	0.0
	5	110	-6.2	7.1	11.2
	5	111	-3.0	6.1	1.4
	5	112	-2.5	4.6	0.0
	5	113	0.4	17.7	0.0
	5	114	4.0	22.7	0.0
	5	115	1.2	13.4	0.0
	5	116	-1.6	11.6	0.0
	5	117	-0.4	9.8	0.0
	5	118	-0.1	-0.1	0.0
	5	119	3.2	17.4	0.0
	5	120	1.2	16.7	0.0
	5	121	-2.2	11.6	0.0
	5	122	4.1	14.6	10.4
	5	123	7.2	21.7	0.0
	5	124	6.4	27.2	0.0
	5	125	6.6	18.8	0.0
	5	126	11.1	19.8	0.4
	5	127	7.4	22.1	78.9
	5	128	6.2	21.1	0.0
	5	129	5.0	26.7	0.0
	5	130	4.2	20.4	0.0
	5	131	7.4	20.1	0.0
	5	132	8.1	20.9	0.0
	5	133	-1.8	16.3	0.0
	5	134	1.5	21.5	0.0
	5	135	7.3	20.6	3.0
	5	136	6.1	21.1	42.8
	5	137	9.4	20.7	1.7
	5	138	2.8	17.7	0.0
	5	139	-0.2	14.2	0.0
	5	140	1.3	17.8	0.0
	5	141	11.7	27.1	0.7
	5	142	5.2	23.0	0.0
	5	143	9.6	23.2	0.0
	5	144	6.7	23.9	0.0
	5	145	-1.1	12.9	0.0
	5	146	-1.6	14.4	0.0
	5	147	5.9	19.7	0.0
	5	148	6.7	18.9	0.0
	5	149	8.1	19.7	0.0
	5	150	3.0	7.7	0.0
	5	151	7.1	21.3	0.0
	5	152	5.9	23.3	5.8
	5	153	11.0	19.9	5.4
	5	154	10.9	18.9	3.8
	5	155	11.5	24.3	14.3
	5	156	14.3	20.0	8.8
	5	157	10.7	22.8	0.0
	5	158	8.7	27.5	0.0
	5	159	8.9	23.0	6.6
	5	160	3.0	24.8	0.0
	5	161	11.9	18.5	22.6
	5	162	12.6	13.5	32.0
	5	163	10.9	29.7	0.0
	5	164	8.8	24.6	0.0
	5	165	16.4	29.4	0.0
	5	166	19.6	34.0	0.0
	5	167	13.2	26.8	0.0
	5	168	10.1	23.1	0.0
	5	169	13.8	21.7	1.7
	5	170	19.4	28.2	0.0
	5	171	11.8	26.0	0.0
	5	172	17.9	26.3	1.3
	5	173	9.2	27.6	0.0
	5	174	10.3	26.3	0.0
	5	175	10.3	22.8	0.0
	5	176	14.4	19.0	41.3
	5	177	15.1	24.2	3.3
	5	178	11.7	20.4	4.9
	5	179	11.7	25.1	0.0
	5	180	15.6	29.8	0.0
	5	181	7.0	21.4	11.8
	5	182	11.9	19.3	9.7
	5	183	10.6	27.5	0.0
	5	184	8.1	25.0	0.0
	5	185	12.5	17.9	3.8
	5	186	9.3	25.3	13.9
	5	187	15.0	23.7	18.9
	5	188	14.3	27.6	2.9
	5	189	13.0	27.5	10.0
	5	190	8.4	25.8	0.3
	5	191	14.9	27.0	0.3
	5	192	15.9	22.9	0.0
	5	193	19.4	28.6	0.0
	5	194	16.6	27.6	0.0
	5	195	14.1	27.6	5.5
	5	196	18.9	30.6	31.5
	5	197	14.1	24.2	4.3
	5	198	13.8	23.5	0.0
	5	199	11.9	26.8	21.0
	5	200	14.7	24.1	0.0
	5	201	15.3	27.3	14.6
	5	202	20.7	28.6	0.0
	5	203	16.3	25.7	3.8
	5	204	14.1	22.6	28.3
	5	205	16.8	27.9	0.0
	5	206	16.5	24.4	4.3
	5	207	11.2	26.4	0.0
	5	208	8.3	24.3	0.0
	5	209	17.6	32.8	3.4
	5	210	12.9	34.6	0.0
	5	211	12.4	27.3	1.1
	5	212	5.6	25.6	0.0
	5	213	12.0	23.8	9.9
	5	214	11.3	22.1	1.7
	5	215	15.0	27.7	0.5
	5	216	21.7	32.8	0.0
	5	217	19.5	31.6	0.0
	5	218	15.2	34.0	32.8
	5	219	8.2	26.0	0.0
	5	220	7.1	26.3	0.0
	5	221	10.2	28.6	0.0
	5	222	5.4	23.9	0.0
	5	223	11.5	28.4	0.0
	5	224	11.5	29.9	0.0
	5	225	6.1	21.3	0.0
	5	226	12.0	22.9	0.0
	5	227	8.9	27.2	0.0
	5	228	13.5	30.8	0.0
	5	229	11.4	31.4	0.0
	5	230	15.4	25.8	1.3
	5	231	11.4	28.3	0.0
	5	232	15.2	26.4	0.0
	5	233	6.6	24.8	0.0
	5	234	8.7	29.5	0.0
	5	235	10.4	25.7	3.2
	5	236	9.4	29.5	0.0
	5	237	9.9	25.7	0.0
	5	238	10.7	27.5	0.0
	5	239	10.1	30.4	0.0
	5	240	13.1	29.3	0.0
	5	241	7.9	24.4	0.0
	5	242	9.8	16.2	11.4
	5	243	13.8	25.0	0.0
	5	244	10.6	27.1	0.0
	5	245	3.7	9.8	0.0
	5	246	8.1	9.9	0.0
	5	247	5.8	25.0	0.0
	5	248	11.1	25.6	0.0
	5	249	1.9	13.8	0.0
	5	250	4.9	17.6	0.0
	5	251	2.8	20.7	0.0
	5	252	4.1	24.0	0.0
	5	253	3.4	13.5	0.0
	5	254	8.2	11.1	0.0
	5	255	8.4	20.8	0.0
	5	256	4.6	21.1	0.0
	5	257	10.5	18.4	5.0
	5	258	7.0	26.0	0.0
	5	259	6.3	19.5	0.0
	5	260	5.3	24.0	0.0
	5	261	5.7	24.1	0.0
	5	262	12.5	30.4	0.0
	5	263	6.4	19.3	2.0
	5	264	1.9	21.4	0.0
	5	265	9.8	21.1	0.0
	5	266	13.9	21.2	0.0
	5	267	5.6	25.3	0.0
	5	268	1.1	24.0	0.0
	5	269	6.7	18.4	6.2
	5	270	4.8	26.1	7.6
	5	271	9.4	19.2	38.4
	5	272	3.9	13.6	37.9
	5	273	6.3	16.0	0.5
	5	274	5.1	19.6	2.0
	5	275	5.7	14.1	2.8
	5	276	8.0	19.5	0.0
	5	277	2.3	14.3	0.1
	5	278	-4.7	15.5	0.0
	5	279	5.3	19.6	3.5
	5	280	4.6	20.4	0.0
	5	281	-5.0	8.0	1.2
	5	282	-1.4	10.4	1.8
	5	283	-7.3	8.3	0.0
	5	284	-6.4	5.0	0.0
	5	285	0.9	13.4	17.3
	5	286	1.9	18.0	13.7
	5	287	-3.2	5.9	0.0
	5	288	-1.7	5.3	3.5
	5	289	8.9	18.2	0.0
	5	290	2.3	13.7	0.0
	5	291	-1.1	18.1	0.0
	5	292	7.7	8.4	0.3
	5	293	-2.2	16.6	0.0
	5	294	-6.3	20.0	0.0
	5	295	1.4	13.3	0.0
	5	296	-2.3	8.5	0.0
	5	297	0.4	8.7	2.2
	5	298	0.6	19.2	1.4
	5	299	0.8	10.4	0.0
	5	300	-3.4	5.9	31.6
	5	301	-0.9	7.4	0.4
	5	302	1.1	3.9	30.5
	5	303	-3.4	12.6	0.0
	5	304	-6.8	23.5	0.0
	5	305	-2.1	5.4	3.9
	5	306	-0.7	5.8	0.0
	5	307	3.8	5.8	1.4
	5	308	-1.0	12.2	0.0
	5	309	-8.2	1.7	10.8
	5	310	-8.5	3.8	0.0
	5	311	-10.3	1.2	0.0
	5	312	-5.8	2.0	0.2
	5	313	-4.6	7.3	0.0
	5	314	-3.8	6.5	0.0
	5	315	-6.0	6.8	0.0
	5	316	-8.3	4.1	0.0
	5	317	-3.5	4.0	0.0
	5	318	-1.3	1.8	0.0
	5	319	-1.9	1.4	0.2
	5	320	-1.7	2.3	0.0
	5	321	-11.0	-0.7	0.0
	5	322	-11.4	-10.7	0.0
	5	323	-8.9	0.6	0.0
	5	324	-8.5	4.4	0.0
	5	325	-6.0	2.7	0.0
	5	326	-5.5	-1.1	0.0
	5	327	-17.5	-6.7	1.1
	5	328	-11.1	-10.4	0.0
	5	329	-5.9	1.2	1.1
	5	330	-0.8	2.9	0.0
	5	331	-7.7	-2.6	2.3
	5	332	-5.6	0.2	0.0
	5	333	-12.2	1.8	0.0
	5	334	-11.2	2.0	0.0
	5	335	-8.1	3.3	0.0
	5	336	-6.5	5.9	0.0
	5	337	-15.0	-1.1	0.0
	5	338	-23.9	-9.0	0.0
	5	339	-17.3	-11.0	0.0
	5	340	-14.0	-13.0	0.0
	5	341	-20.2	-9.9	0.0
	5	342	-22.6	-2.6	0.0
	5	343	-19.4	-10.6	0.3
	5	344	-18.3	-3.5	0.0
	5	345	-21.7	-12.8	0.8
	5	346	-24.8	-6.1	0.0
	5	347	-10.7	0.5	0.4
	5	348	-8.2	3.6	0.0
	5	349	-22.8	-12.9	1.5
	5	350	-17.6	-12.6	0.0
	5	351	-22.7	-13.6	0.0
	5	352	-27.8	-9.5	0.0
	5	353	-26.1	-12.6	0.0
	5	354	-29.4	-18.8	0.7
	5	355	-13.7	-6.0	0.4
	5	356	-18.9	-11.0	0.8
	5	357	-19.5	-5.0	0.0
	5	358	-14.4	-7.2	0.0
	5	359	-19.3	-7.1	0.0
	5	360	-25.0	-2.4	0.0
	5	361	-26.4	-16.5	0.0
	5	362	-30.0	-8.8	0.0
	5	363	-12.6	-2.6	0.0
	5	364	-17.0	-4.7	0.0
	5	365	-20.4	-8.6	0.0
	6	1	-14.3	-2.6	0.0
	6	2	-11.4	-8.5	0.0
	6	3	-5.2	4.5	0.0
	6	4	-12.5	-2.6	0.4
	6	5	-8.8	2.0	0.0
	6	6	-12.5	-3.2	0.0
	6	7	-20.9	-9.0	0.0
	6	8	-20.4	-5.1	0.0
	6	9	-29.0	-16.6	2.3
	6	10	-31.8	-15.0	0.0
	6	11	-25.3	-10.5	0.0
	6	12	-26.7	-15.8	0.0
	6	13	-13.9	-5.2	0.0
	6	14	-16.1	-4.4	0.0
	6	15	-16.8	-8.5	0.0
	6	16	-14.3	-4.4	3.1
	6	17	-24.5	-16.3	0.5
	6	18	-30.0	-15.4	4.1
	6	19	-23.6	-9.8	0.0
	6	20	-31.3	-16.8	5.6
	6	21	-18.8	-5.6	0.0
	6	22	-13.6	-4.8	0.0
	6	23	-10.9	-1.2	0.0
	6	24	-13.8	-0.9	0.1
	6	25	-13.8	-5.6	0.0
	6	26	-16.5	-6.6	0.0
	6	27	-30.6	-13.6	0.0
	6	28	-21.6	-12.8	0.0
	6	29	-19.6	-5.7	0.0
	6	30	-15.3	-6.6	0.0
	6	31	-28.3	-19.6	0.0
	6	32	-31.2	-11.1	0.0
	6	33	-21.5	-9.2	0.0
	6	34	-27.2	-6.2	0.0
	6	35	-21.3	-11.3	0.0
	6	36	-21.9	-21.6	0.0
	6	37	-11.6	1.4	0.0
	6	38	-9.4	-0.1	0.0
	6	39	-6.7	1.0	0.0
	6	40	-14.1	-1.0	0.0
	6	41	-12.2	0.9	0.0
	6	42	-7.3	4.0	0.0
	6	43	-13.8	-0.2	0.0
	6	44	-20.2	-1.6	0.0
	6	45	-29.1	-20.0	0.0
	6	46	-24.5	-13.5	0.3
	6	47	-28.4	-21.4	0.0
	6	48	-29.0	-18.6	0.0
	6	49	-11.0	-0.8	0.0
	6	50	-4.0	1.9	0.0
	6	51	-5.3	1.4	0.0
	6	52	-9.0	7.6	0.0
	6	53	-23.3	-9.3	0.0
	6	54	-16.2	-15.7	0.0
	6	55	-22.4	-8.9	3.7
	6	56	-20.4	-8.9	0.0
	6	57	-20.4	-5.3	0.0
	6	58	-19.2	1.2	0.0
	6	59	-14.1	0.4	0.0
	6	60	-6.0	-2.1	0.5
	6	61	-10.2	-2.2	0.0
	6	62	-9.2	-1.4	0.1
	6	63	-9.6	3.9	0.0
	6	64	-5.2	2.0	3.1
	6	65	-7.0	2.7	0.0
	6	66	-10.0	11.2	0.0
	6	67	-12.8	-2.3	0.0
	6	68	-14.1	-2.2	0.0
	6	69	-13.9	-2.1	0.0
	6	70	-17.7	1.3	0.0
	6	71	-3.8	4.4	0.0
	6	72	-2.0	11.6	0.0
	6	73	-14.6	0.0	0.0
	6	74	-14.8	-2.6	0.0
	6	75	-15.0	-2.3	0.0
	6	76	-12.8	0.8	1.6
	6	77	-16.7	-6.8	0.0
	6	78	-13.0	-0.6	0.0
	6	79	-7.9	2.3	0.0
	6	80	-5.9	8.9	0.0
	6	81	0.7	3.5	0.6
	6	82	0.0	1.6	0.2
	6	83	-7.9	-3.5	1.7
	6	84	-14.2	1.1	0.0
	6	85	-9.5	-0.4	0.0
	6	86	-16.5	-2.0	0.0
	6	87	-12.0	1.2	0.0
	6	88	-11.4	3.4	3.4
	6	89	-4.8	7.4	0.0
	6	90	-5.5	4.0	0.0
	6	91	-8.4	-0.8	0.0
	6	92	-5.2	4.1	0.0
	6	93	-6.9	9.9	0.0
	6	94	-5.0	11.2	0.0
	6	95	-7.0	9.3	0.0
	6	96	-4.0	7.9	0.0
	6	97	-5.2	7.7	0.0
	6	98	-5.7	1.7	0.6
	6	99	-6.1	7.4	0.0
	6	100	-2.0	12.8	0.0
	6	101	-4.8	12.2	0.0
	6	102	-10.5	12.6	1.9
	6	103	0.8	9.5	1.9
	6	104	1.5	11.4	0.0
	6	105	-1.9	8.0	0.0
	6	106	-4.2	11.1	0.0
	6	107	4.5	17.0	0.0
	6	108	2.2	14.2	0.0
	6	109	-1.1	18.9	0.0
	6	110	-0.1	18.4	0.0
	6	111	-8.7	1.9	2.1
	6	112	-5.3	2.9	0.0
	6	113	2.6	21.7	0.0
	6	114	4.2	14.7	0.0
	6	115	-2.1	13.8	0.0
	6	116	-3.4	12.5	0.0
	6	117	1.2	14.4	0.0
	6	118	5.2	14.3	0.0
	6	119	-1.3	14.9	0.0
	6	120	0.8	14.8	0.0
	6	121	-3.0	12.3	0.0
	6	122	-2.5	16.8	0.0
	6	123	-0.3	8.6	0.0
	6	124	-6.7	7.0	0.0
	6	125	-0.5	11.9	0.0
	6	126	0.4	18.6	0.0
	6	127	4.0	19.7	0.0
	6	128	3.2	23.6	0.0
	6	129	2.5	18.8	0.0
	6	130	6.4	23.1	0.0
	6	131	6.3	28.0	0.0
	6	132	4.8	31.2	0.0
	6	133	1.7	17.5	0.0
	6	134	4.7	23.3	0.0
	6	135	8.5	18.6	0.0
	6	136	7.1	13.4	1.0
	6	137	7.6	20.1	0.0
	6	138	7.1	21.1	0.0
	6	139	2.8	20.2	0.0
	6	140	9.8	17.5	0.0
	6	141	-1.1	12.9	0.0
	6	142	0.1	15.6	0.0
	6	143	5.6	23.8	0.0
	6	144	3.4	20.0	0.0
	6	145	7.7	28.2	0.0
	6	146	5.9	31.7	0.0
	6	147	13.4	25.0	0.0
	6	148	8.3	20.7	0.0
	6	149	9.0	22.8	23.9
	6	150	6.5	16.8	1.7
	6	151	9.0	18.5	24.4
	6	152	6.9	20.4	0.0
	6	153	10.7	28.2	0.0
	6	154	7.8	25.0	0.0
	6	155	10.1	25.3	0.0
	6	156	9.2	23.8	3.9
	6	157	5.6	20.9	0.0
	6	158	10.8	23.4	0.0
	6	159	5.2	19.6	0.0
	6	160	6.5	22.7	0.0
	6	161	10.9	22.7	6.7
	6	162	14.8	20.0	12.5
	6	163	14.4	25.8	14.5
	6	164	14.5	24.7	1.5
	6	165	10.1	22.9	0.0
	6	166	6.6	23.8	0.0
	6	167	8.2	25.4	0.0
	6	168	9.2	21.1	0.0
	6	169	7.5	20.6	0.0
	6	170	1.5	25.0	0.0
	6	171	11.4	26.2	10.9
	6	172	15.1	30.9	1.4
	6	173	9.2	17.3	4.7
	6	174	6.4	21.8	0.0
[truncated: 8,958 more rows]
