# Supplementary material for: Comparing CMIP-3 and CMIP-5 climate projections on flooding estimation of Devils Lake of North Dakota, USA
Source: PeerJ. 2018 Apr 30;6:e4711. doi: 10.7717/peerj.4711 (PMC5933320; doi:10.7717/peerj.4711)
Supplement: Supplemental Information 2 [file peerj-06-4711-s002.zip › FutureClimate/CMIP-3_LARSWG/C322525_CSMK3[C322525,SRA1B,2011-2030]WG_1.dat]

	1	1	-24.3	-15.3	1.4
	1	2	-23.7	-11.8	0.0
	1	3	-22.4	-7.2	0.0
	1	4	-23.1	-14.6	1.5
	1	5	-22.2	-22.0	0.7
	1	6	-27.2	-15.7	0.0
	1	7	-30.4	-17.3	1.3
	1	8	-15.6	-5.4	0.0
	1	9	-17.0	-3.4	0.0
	1	10	-11.9	-3.4	0.0
	1	11	-20.3	3.4	0.0
	1	12	-13.2	-3.1	0.0
	1	13	-17.3	-6.6	0.7
	1	14	-30.0	-22.2	0.0
	1	15	-23.3	-16.3	0.0
	1	16	-11.1	1.4	0.0
	1	17	-13.2	-1.7	1.0
	1	18	-28.4	-13.8	0.0
	1	19	-30.9	-11.8	0.2
	1	20	-19.0	-5.5	0.0
	1	21	-23.1	-0.3	0.0
	1	22	-28.0	-21.7	0.0
	1	23	-21.8	-15.7	0.0
	1	24	-23.9	-11.2	0.0
	1	25	-18.5	-15.2	0.0
	1	26	-7.7	-1.5	0.0
	1	27	-11.0	0.5	0.0
	1	28	-10.3	-2.5	0.0
	1	29	-13.2	-2.9	0.0
	1	30	-36.2	-20.1	0.0
	1	31	-27.7	-13.5	0.0
	1	32	-19.3	-4.0	0.0
	1	33	-18.7	-2.9	0.7
	1	34	-11.5	-0.3	0.0
	1	35	-14.7	3.9	0.0
	1	36	-24.8	-12.4	0.0
	1	37	-28.2	-7.1	0.0
	1	38	-19.5	-8.9	1.0
	1	39	-22.0	-12.8	0.0
	1	40	-22.2	-11.3	0.0
	1	41	-30.2	-10.8	0.0
	1	42	-12.6	-2.6	0.0
	1	43	-9.0	-4.6	0.0
	1	44	-17.3	-8.0	0.0
	1	45	-10.1	-9.1	0.0
	1	46	-12.2	-1.4	0.0
	1	47	-3.6	-2.6	0.0
	1	48	-17.2	-7.4	0.0
	1	49	-24.3	-12.1	0.0
	1	50	-14.0	-1.5	0.0
	1	51	-3.8	-1.8	0.0
	1	52	-12.3	1.8	0.0
	1	53	-19.8	4.7	0.0
	1	54	-8.9	0.6	0.0
	1	55	-2.1	-1.1	0.0
	1	56	-12.1	2.0	0.0
	1	57	-10.4	6.1	0.0
	1	58	-26.6	-11.4	0.0
	1	59	-19.5	-7.5	0.0
	1	60	-6.5	3.4	0.0
	1	61	0.1	0.2	0.0
	1	62	-19.3	-11.9	0.0
	1	63	-13.2	-11.7	0.0
	1	64	-10.8	1.8	0.0
	1	65	-3.6	2.0	2.9
	1	66	-5.6	1.9	1.8
	1	67	-2.5	1.6	0.2
	1	68	-11.0	-1.9	11.8
	1	69	-16.9	2.0	0.0
	1	70	-7.0	6.0	0.0
	1	71	-7.1	1.9	0.0
	1	72	-6.3	2.1	0.0
	1	73	-10.4	-2.1	0.0
	1	74	-5.0	1.8	3.5
	1	75	-6.3	1.1	0.0
	1	76	-5.6	2.8	0.0
	1	77	-4.7	-0.1	0.0
	1	78	-5.2	1.8	0.0
	1	79	-5.0	0.2	0.0
	1	80	-11.7	-2.3	0.0
	1	81	-6.5	-2.9	0.0
	1	82	-2.0	8.1	0.0
	1	83	-1.5	7.4	0.0
	1	84	0.0	4.9	0.0
	1	85	-0.9	8.7	0.0
	1	86	-10.8	-0.0	0.0
	1	87	-4.9	-0.2	0.0
	1	88	-7.4	4.3	0.0
	1	89	-6.2	2.1	0.2
	1	90	-0.3	15.3	0.0
	1	91	-2.9	14.5	0.0
	1	92	-5.3	10.0	0.0
	1	93	-9.8	10.7	0.0
	1	94	-5.4	2.8	0.0
	1	95	-12.2	5.9	1.4
	1	96	-3.3	9.5	0.0
	1	97	2.1	2.4	0.1
	1	98	0.2	13.5	1.4
	1	99	-2.7	17.8	0.0
	1	100	-1.8	7.9	0.0
	1	101	-4.8	8.6	0.0
	1	102	-0.3	22.1	0.0
	1	103	-0.1	15.6	0.0
	1	104	1.0	16.5	0.0
	1	105	-0.1	15.0	0.0
	1	106	-0.1	12.8	0.0
	1	107	3.8	12.2	0.0
	1	108	-0.6	6.0	1.8
	1	109	2.4	8.9	8.1
	1	110	-4.6	8.5	0.1
	1	111	-1.4	7.9	0.0
	1	112	6.4	24.4	0.0
	1	113	1.9	17.3	0.0
	1	114	2.9	21.2	0.0
	1	115	2.4	23.6	2.1
	1	116	0.6	19.6	0.0
	1	117	0.6	20.0	0.0
	1	118	-1.0	13.6	0.0
	1	119	-0.4	12.1	1.6
	1	120	-0.8	7.3	4.4
	1	121	1.6	7.6	0.0
	1	122	5.7	15.4	0.0
	1	123	3.0	16.5	15.6
	1	124	1.6	12.3	0.0
	1	125	8.8	13.0	0.2
	1	126	5.4	16.0	0.0
	1	127	-0.2	18.6	0.0
	1	128	8.1	19.2	0.0
	1	129	3.1	15.4	0.0
	1	130	5.1	20.3	0.0
	1	131	4.9	16.7	0.0
	1	132	6.8	20.8	0.0
	1	133	10.8	25.4	21.1
	1	134	1.2	16.5	0.0
	1	135	6.5	19.8	24.2
	1	136	2.3	21.7	0.0
	1	137	0.5	14.9	0.0
	1	138	0.3	16.4	0.0
	1	139	5.8	13.9	0.0
	1	140	8.4	22.1	3.1
	1	141	11.4	16.7	7.1
	1	142	7.6	21.7	6.2
	1	143	9.1	21.5	2.1
	1	144	19.1	26.6	0.0
	1	145	11.0	25.9	0.0
	1	146	8.6	26.6	0.0
	1	147	8.4	20.9	0.8
	1	148	12.1	21.7	11.0
	1	149	8.1	28.7	0.8
	1	150	6.9	20.3	11.5
	1	151	9.1	28.0	13.5
	1	152	12.0	29.0	0.9
	1	153	9.8	28.3	5.8
	1	154	13.2	26.4	0.0
	1	155	13.0	23.8	0.0
	1	156	19.3	26.6	0.0
	1	157	11.9	20.7	11.9
	1	158	11.5	28.6	5.8
	1	159	13.9	22.9	1.6
	1	160	15.3	26.8	0.0
	1	161	11.7	32.4	0.0
	1	162	9.3	27.7	0.0
	1	163	9.4	27.2	0.0
	1	164	12.8	25.6	0.0
	1	165	11.4	22.1	0.0
	1	166	4.7	23.1	0.0
	1	167	7.4	23.2	33.1
	1	168	10.4	24.6	4.8
	1	169	11.8	27.7	0.0
	1	170	4.6	22.0	0.0
	1	171	9.8	23.6	0.0
	1	172	10.4	23.2	1.5
	1	173	13.2	25.5	5.7
	1	174	12.8	23.2	5.4
	1	175	14.0	22.5	12.7
	1	176	11.2	20.9	11.1
	1	177	8.8	24.8	0.0
	1	178	13.6	25.0	0.7
	1	179	19.6	25.2	2.0
	1	180	11.1	21.5	5.7
	1	181	10.8	22.8	15.2
	1	182	13.6	23.8	3.4
	1	183	14.1	19.4	48.3
	1	184	7.0	22.6	0.0
	1	185	11.8	27.5	0.0
	1	186	11.4	28.1	0.0
	1	187	10.0	26.9	0.0
	1	188	13.0	28.9	0.0
	1	189	11.5	25.6	46.4
	1	190	14.3	22.4	0.9
	1	191	7.8	21.9	10.6
	1	192	11.9	27.1	0.0
	1	193	13.4	28.2	0.0
	1	194	11.3	27.4	0.0
	1	195	10.6	26.1	0.0
	1	196	14.0	30.6	0.0
	1	197	16.0	34.1	0.0
	1	198	11.3	27.3	0.0
	1	199	11.6	28.5	0.0
	1	200	12.1	29.0	0.0
	1	201	14.6	26.7	17.0
	1	202	14.5	26.5	0.0
	1	203	16.0	31.0	0.0
	1	204	13.4	23.1	0.0
	1	205	17.3	25.5	0.0
	1	206	13.8	28.4	0.0
	1	207	12.4	25.2	0.0
	1	208	12.1	23.9	4.2
	1	209	7.5	28.5	0.0
	1	210	16.5	28.1	0.0
	1	211	13.9	29.9	0.0
	1	212	14.0	26.0	0.0
	1	213	15.3	23.2	10.1
	1	214	15.3	29.2	1.5
	1	215	19.5	30.6	0.0
	1	216	8.4	17.5	0.0
	1	217	10.6	24.4	0.0
	1	218	9.6	26.2	0.0
	1	219	11.0	24.7	22.1
	1	220	14.3	27.2	0.0
	1	221	11.9	27.1	0.0
	1	222	9.5	28.7	0.0
	1	223	10.1	27.5	0.0
	1	224	12.9	28.7	0.2
	1	225	13.9	29.3	0.0
	1	226	12.1	27.9	0.9
	1	227	9.9	32.4	0.0
	1	228	11.5	27.6	0.0
	1	229	18.5	23.6	0.0
	1	230	7.4	25.8	0.0
	1	231	12.2	25.3	3.5
	1	232	12.9	28.8	0.0
	1	233	11.1	28.6	0.0
	1	234	10.4	19.1	0.9
	1	235	14.3	24.1	11.5
	1	236	10.6	22.2	18.5
	1	237	9.7	23.4	1.1
	1	238	7.0	25.1	0.0
	1	239	6.5	26.9	0.0
	1	240	10.3	26.9	0.0
	1	241	14.8	27.4	0.0
	1	242	11.7	23.0	0.4
	1	243	9.0	29.0	0.0
	1	244	5.1	14.8	0.0
	1	245	5.6	19.9	0.3
	1	246	15.2	24.6	1.0
	1	247	10.5	25.7	0.2
	1	248	3.7	19.6	0.0
	1	249	7.8	17.5	0.0
	1	250	4.8	15.0	0.0
	1	251	1.3	17.4	14.8
	1	252	11.0	18.0	4.4
	1	253	8.3	20.5	0.0
	1	254	4.3	19.6	0.0
	1	255	5.7	16.6	6.8
	1	256	6.4	22.2	0.0
	1	257	11.2	23.6	0.0
	1	258	5.7	21.8	0.0
	1	259	9.2	21.7	0.0
	1	260	7.2	28.1	0.0
	1	261	11.2	21.3	0.0
	1	262	6.9	26.7	0.0
	1	263	8.9	22.1	0.0
	1	264	2.1	16.4	0.0
	1	265	0.7	21.4	0.0
	1	266	14.9	21.7	1.4
	1	267	5.4	21.2	0.3
	1	268	5.9	30.8	0.0
	1	269	3.5	28.4	0.0
	1	270	1.9	17.3	0.0
	1	271	6.5	6.8	0.8
	1	272	5.8	22.1	0.0
	1	273	3.8	22.4	0.0
	1	274	4.0	16.0	0.0
	1	275	7.0	14.4	0.0
	1	276	1.9	15.9	0.0
	1	277	-3.3	14.7	0.0
	1	278	-0.2	9.6	0.0
	1	279	-0.5	7.3	0.0
	1	280	1.3	16.0	0.0
	1	281	-0.7	15.9	0.0
	1	282	2.7	10.7	0.0
	1	283	0.2	14.3	0.0
	1	284	2.5	13.0	0.0
	1	285	0.4	18.2	0.0
	1	286	-0.9	10.7	0.0
	1	287	-1.7	5.7	3.3
	1	288	5.6	11.4	1.2
	1	289	1.2	22.7	0.0
	1	290	-0.1	18.1	0.0
	1	291	4.4	17.3	0.0
	1	292	-3.1	8.2	0.0
	1	293	-2.8	3.1	0.0
	1	294	-0.7	14.1	0.0
	1	295	-1.1	17.1	0.0
	1	296	-1.5	13.7	0.0
	1	297	-3.1	9.1	5.9
	1	298	2.2	8.4	1.5
	1	299	0.8	13.9	0.0
	1	300	-1.4	3.7	3.1
	1	301	1.8	4.3	0.0
	1	302	-5.3	-2.1	0.4
	1	303	0.1	1.0	0.8
	1	304	-12.8	5.4	0.0
	1	305	-15.7	7.7	0.0
	1	306	-5.9	1.0	0.4
	1	307	-5.8	0.1	0.0
	1	308	-5.0	4.4	0.0
	1	309	-4.5	0.3	0.0
	1	310	-4.8	8.3	0.0
	1	311	-5.5	19.1	0.0
	1	312	-4.5	9.8	0.0
	1	313	-2.8	9.6	0.0
	1	314	-3.5	7.9	0.0
	1	315	-6.4	5.6	0.0
	1	316	-5.6	3.6	0.0
	1	317	-5.3	5.5	0.0
	1	318	-7.2	1.9	0.0
	1	319	-4.2	2.4	0.0
	1	320	-12.3	-6.7	0.0
	1	321	-21.3	-12.2	0.0
	1	322	-8.8	3.5	0.0
	1	323	-10.3	0.8	0.6
	1	324	-8.4	1.1	0.0
	1	325	-9.4	-6.3	0.0
	1	326	-10.1	2.4	0.0
	1	327	-19.7	2.8	0.0
	1	328	-5.5	5.9	0.0
	1	329	-4.4	3.4	0.0
	1	330	-15.1	-8.2	0.1
	1	331	-11.3	-4.6	1.8
	1	332	-10.4	-1.3	0.0
	1	333	-17.4	1.6	0.0
	1	334	-7.7	1.1	0.0
	1	335	-7.9	1.0	0.0
	1	336	-13.6	-3.0	0.0
	1	337	-21.8	-6.3	0.2
	1	338	-12.5	-4.4	0.0
	1	339	-10.3	-9.6	0.0
	1	340	-11.9	-1.6	0.0
	1	341	-5.3	-0.6	0.0
	1	342	-20.6	-10.1	0.0
	1	343	-30.0	-5.6	0.0
	1	344	-12.7	-2.6	0.0
	1	345	-18.9	1.6	0.0
	1	346	-16.6	-9.4	0.0
	1	347	-18.6	-18.0	0.0
	1	348	-20.6	-9.6	0.0
	1	349	-17.2	-12.7	0.0
	1	350	-21.1	-7.4	3.0
	1	351	-16.9	-12.6	0.0
	1	352	-24.2	-11.9	0.1
	1	353	-29.0	-12.0	0.0
	1	354	-20.3	-5.5	0.0
	1	355	-22.7	-9.8	0.0
	1	356	-18.7	-4.2	0.0
	1	357	-28.0	-1.0	0.0
	1	358	-27.4	-15.3	0.0
	1	359	-26.9	-16.8	0.0
	1	360	-8.6	1.0	0.0
	1	361	-9.9	-1.6	0.0
	1	362	-24.6	-8.7	0.0
	1	363	-20.1	-7.6	0.0
	1	364	-13.1	-1.0	0.1
	1	365	-7.0	0.8	1.7
	2	1	-20.7	-10.1	0.0
	2	2	-26.2	-8.8	0.0
	2	3	-26.5	-14.4	0.5
	2	4	-21.3	-9.5	1.5
	2	5	-12.2	-5.2	0.0
	2	6	-9.7	-8.4	0.0
	2	7	-15.2	-6.1	0.0
	2	8	-12.3	-5.5	0.0
	2	9	-21.3	-6.9	0.0
	2	10	-16.5	-7.5	0.0
	2	11	-16.1	-4.7	0.0
	2	12	-15.0	2.1	0.0
	2	13	-10.8	-1.9	0.0
	2	14	-12.1	-0.6	0.0
	2	15	-12.4	-1.6	0.7
	2	16	-10.6	-3.0	0.0
	2	17	-22.3	-11.5	0.0
	2	18	-18.6	-18.1	0.0
	2	19	-24.1	-14.9	0.0
	2	20	-25.3	-16.3	0.5
	2	21	-26.2	-16.5	0.0
	2	22	-23.2	-22.1	0.0
	2	23	-16.4	-8.2	0.0
	2	24	-12.4	-2.9	0.0
	2	25	-16.8	-8.6	6.3
	2	26	-11.0	-5.4	0.0
	2	27	-14.0	-4.9	0.0
	2	28	-16.6	-3.3	0.0
	2	29	-14.7	-4.6	0.0
	2	30	-5.0	-0.8	0.0
	2	31	-6.7	4.8	0.0
	2	32	-12.3	-2.5	0.9
	2	33	-19.0	-10.1	0.0
	2	34	-18.5	-4.6	0.0
	2	35	-26.0	-12.1	0.0
	2	36	-21.7	-6.2	0.0
	2	37	-15.4	-4.3	0.0
	2	38	-23.3	-10.3	0.0
	2	39	-15.4	-6.3	0.0
	2	40	-13.3	-7.4	0.0
	2	41	-26.9	-16.3	0.0
	2	42	-31.2	-15.8	0.0
	2	43	-15.7	-1.6	0.0
	2	44	-15.4	-2.1	0.0
	2	45	-14.8	-5.5	0.0
	2	46	-18.1	-3.5	0.0
	2	47	-15.4	-5.4	0.0
	2	48	-13.2	-10.8	0.0
	2	49	-15.3	-8.9	4.5
	2	50	-15.5	-3.6	1.0
	2	51	-13.7	-0.5	0.0
	2	52	-20.8	-6.5	0.0
	2	53	-30.3	-16.2	0.0
	2	54	-22.4	-15.1	0.0
	2	55	-8.9	3.5	0.0
	2	56	-3.4	2.4	0.0
	2	57	-18.6	-5.2	0.0
	2	58	-12.1	-10.0	0.0
	2	59	-20.9	-5.3	0.0
	2	60	-12.8	1.4	0.0
	2	61	-10.2	-2.4	0.0
	2	62	-7.8	-6.7	0.0
	2	63	-18.1	-7.2	0.0
	2	64	-23.0	-16.6	0.4
	2	65	-15.9	-2.2	0.0
	2	66	-7.9	-2.3	3.1
	2	67	-6.3	3.8	0.0
	2	68	-4.2	3.1	4.4
	2	69	-1.8	9.8	0.0
	2	70	0.0	4.0	1.5
	2	71	-18.0	-12.5	0.0
	2	72	-13.7	-7.9	0.0
	2	73	-9.2	2.9	0.0
	2	74	-3.5	4.3	0.0
	2	75	-8.6	2.7	0.0
	2	76	-14.2	0.7	0.0
	2	77	-6.1	2.7	0.0
	2	78	-12.9	6.3	0.0
	2	79	-8.2	2.1	0.0
	2	80	-7.2	-2.3	0.0
	2	81	-14.0	-6.4	0.0
	2	82	-16.6	-12.0	0.0
	2	83	-4.5	4.3	0.0
	2	84	-0.8	14.5	0.0
	2	85	-1.7	3.7	0.0
	2	86	2.3	2.9	0.0
	2	87	-11.4	-1.7	0.0
	2	88	-13.9	-6.0	0.0
	2	89	-3.2	7.1	0.0
	2	90	-4.4	11.1	0.0
	2	91	-7.1	8.5	0.0
	2	92	-5.3	5.2	22.2
	2	93	-2.1	15.7	0.0
	2	94	-2.5	17.1	0.6
	2	95	-8.1	5.3	15.8
	2	96	-3.0	7.7	2.2
	2	97	-5.0	12.7	0.0
	2	98	0.5	11.4	19.7
	2	99	-0.4	15.8	0.0
	2	100	3.2	11.6	0.0
	2	101	-8.8	8.8	0.0
	2	102	-11.4	11.6	0.0
	2	103	-1.4	3.4	1.3
	2	104	-0.8	2.6	7.7
	2	105	5.0	16.3	0.0
	2	106	-0.1	18.3	0.0
	2	107	0.7	17.4	0.0
	2	108	-0.0	13.3	0.0
	2	109	3.9	12.7	5.2
	2	110	6.8	11.2	10.9
	2	111	1.4	13.3	0.0
	2	112	1.0	9.1	0.0
	2	113	-2.6	6.9	0.0
	2	114	-1.8	13.2	0.0
	2	115	-0.1	9.0	0.0
	2	116	4.6	9.1	0.0
	2	117	1.5	12.6	0.0
	2	118	-5.5	12.1	0.1
	2	119	7.0	18.2	0.0
	2	120	1.5	24.7	0.0
	2	121	5.7	18.2	0.0
	2	122	4.5	16.2	0.0
	2	123	3.8	14.9	0.0
	2	124	5.2	5.2	0.0
	2	125	4.3	19.9	0.0
	2	126	-0.1	18.7	0.0
	2	127	3.1	17.0	0.0
	2	128	8.5	10.2	0.0
	2	129	2.0	20.0	0.0
	2	130	5.9	20.6	0.0
	2	131	1.3	19.3	0.0
	2	132	4.1	19.4	0.0
	2	133	3.8	22.8	0.0
	2	134	-1.0	21.5	0.0
	2	135	5.6	16.9	0.0
	2	136	5.7	12.9	0.0
	2	137	2.0	18.7	0.0
	2	138	5.4	23.5	0.0
	2	139	-6.3	12.3	0.0
	2	140	-0.3	16.4	0.0
	2	141	5.9	16.2	0.0
	2	142	2.3	10.3	0.0
	2	143	8.2	23.1	2.9
	2	144	2.5	26.8	0.0
	2	145	9.5	19.9	4.1
	2	146	3.6	26.3	0.0
	2	147	7.6	25.2	0.0
	2	148	6.8	23.6	0.0
	2	149	6.6	18.1	0.0
	2	150	5.3	16.3	0.0
	2	151	12.8	27.4	0.0
	2	152	10.9	27.1	0.0
	2	153	11.0	18.5	5.3
	2	154	8.0	16.2	14.8
	2	155	6.5	20.0	13.8
	2	156	6.6	16.6	5.1
	2	157	12.8	27.8	9.5
	2	158	12.5	24.7	0.7
	2	159	10.8	23.3	0.0
	2	160	14.9	18.7	1.1
	2	161	13.9	21.5	0.7
	2	162	10.8	22.0	11.5
	2	163	12.1	22.4	0.0
	2	164	11.6	17.1	0.0
	2	165	9.6	20.3	0.0
	2	166	5.0	23.0	0.0
	2	167	10.9	28.8	0.0
	2	168	11.8	32.2	0.0
	2	169	12.9	29.0	0.0
	2	170	11.9	24.3	0.0
	2	171	10.9	27.0	0.0
	2	172	5.5	26.1	0.0
	2	173	8.3	26.4	0.0
	2	174	9.9	22.8	0.0
	2	175	6.0	21.8	2.4
	2	176	11.4	26.5	17.4
	2	177	13.0	25.0	22.0
	2	178	12.5	32.7	0.0
	2	179	13.8	26.8	0.0
	2	180	9.5	28.3	0.0
	2	181	12.3	23.4	0.0
	2	182	15.7	21.9	1.2
	2	183	9.2	21.4	0.0
	2	184	11.5	18.8	15.7
	2	185	10.3	24.6	0.0
	2	186	11.8	19.5	35.6
	2	187	15.0	34.6	0.0
	2	188	12.4	31.8	0.6
	2	189	9.1	24.8	0.0
	2	190	14.0	26.7	0.0
	2	191	14.1	26.5	0.0
	2	192	17.9	28.9	5.3
	2	193	12.5	26.1	4.6
	2	194	16.5	22.8	0.0
	2	195	11.0	22.0	0.0
	2	196	7.4	21.1	0.0
	2	197	15.4	32.9	0.0
	2	198	13.3	28.3	0.0
	2	199	16.1	26.1	0.0
	2	200	15.4	25.9	1.5
	2	201	12.4	28.0	0.0
	2	202	16.0	27.8	0.0
	2	203	9.8	24.8	11.7
	2	204	11.9	23.8	9.5
	2	205	11.9	26.4	0.0
	2	206	14.4	28.5	0.0
	2	207	9.2	25.7	0.0
	2	208	11.4	28.1	0.0
	2	209	16.0	28.8	0.0
	2	210	13.2	30.0	0.0
	2	211	12.9	30.2	0.0
	2	212	5.8	27.8	0.0
	2	213	14.3	27.7	0.0
	2	214	10.4	30.7	0.0
	2	215	13.9	23.0	0.0
	2	216	14.8	24.1	0.3
	2	217	4.5	23.7	0.0
	2	218	12.4	23.6	1.2
	2	219	9.3	24.2	0.0
	2	220	13.6	23.9	6.0
	2	221	10.7	29.1	0.0
	2	222	16.2	33.4	0.0
	2	223	12.1	25.9	0.0
	2	224	13.6	30.4	0.0
	2	225	14.4	26.6	0.0
	2	226	12.5	23.2	0.0
	2	227	17.4	34.9	0.0
	2	228	18.0	29.7	0.0
	2	229	10.9	24.8	0.0
	2	230	11.8	22.2	0.0
	2	231	12.1	27.5	0.0
	2	232	9.4	25.2	0.0
	2	233	14.2	28.8	0.0
	2	234	11.1	32.9	0.0
	2	235	12.6	25.2	0.0
	2	236	8.1	29.8	0.0
	2	237	13.7	28.8	0.0
	2	238	10.3	31.4	0.0
	2	239	9.3	24.2	0.0
	2	240	9.8	21.8	0.1
	2	241	5.5	21.1	0.0
	2	242	8.9	20.0	0.0
	2	243	7.4	17.3	18.0
	2	244	10.0	20.2	0.0
	2	245	6.1	24.0	0.0
	2	246	9.6	21.9	0.0
	2	247	9.8	24.1	4.2
	2	248	11.8	33.3	1.4
	2	249	7.3	26.7	0.0
	2	250	3.0	21.7	0.0
	2	251	9.3	16.1	1.0
	2	252	10.8	14.4	0.3
	2	253	5.0	24.4	0.0
	2	254	9.6	23.9	0.0
	2	255	10.9	27.9	0.0
	2	256	15.4	22.2	0.0
	2	257	6.9	27.4	0.0
	2	258	4.9	25.0	0.0
	2	259	4.7	17.2	0.0
	2	260	2.0	20.1	0.0
	2	261	8.2	21.2	0.0
	2	262	9.7	25.2	0.0
	2	263	6.3	27.0	0.0
	2	264	2.7	20.4	0.0
	2	265	0.3	15.3	0.0
	2	266	3.4	12.5	0.0
	2	267	1.8	17.5	0.0
	2	268	3.2	11.6	0.0
	2	269	5.0	16.5	0.0
	2	270	8.7	15.0	0.0
	2	271	0.8	8.1	0.0
	2	272	3.0	14.4	0.0
	2	273	4.3	16.3	0.0
	2	274	6.0	9.0	0.0
	2	275	1.7	12.5	0.6
	2	276	-1.8	13.3	14.4
	2	277	3.5	16.3	12.3
	2	278	0.9	26.0	7.0
	2	279	-1.6	14.4	0.0
	2	280	1.3	13.5	0.0
	2	281	1.2	12.4	0.0
	2	282	3.5	16.0	0.0
	2	283	-6.4	12.6	0.0
	2	284	-4.1	17.3	0.0
	2	285	1.2	13.2	0.0
	2	286	3.2	17.6	0.0
	2	287	0.9	12.9	0.0
	2	288	0.2	13.4	0.0
	2	289	1.4	11.5	0.0
	2	290	0.1	16.0	0.0
	2	291	-7.9	6.6	0.0
	2	292	-12.3	6.0	0.0
	2	293	-5.4	11.8	0.0
	2	294	-13.0	16.8	0.0
	2	295	-0.4	16.1	0.0
	2	296	2.5	8.9	5.8
	2	297	-1.0	12.7	0.0
	2	298	0.6	6.0	0.0
	2	299	-11.3	10.7	0.0
	2	300	-3.2	6.4	1.1
	2	301	-0.2	6.4	0.3
	2	302	-0.4	9.7	0.4
	2	303	1.9	11.5	0.6
	2	304	-1.5	10.3	0.0
	2	305	-11.9	1.3	0.0
	2	306	-8.1	4.5	0.0
	2	307	-4.4	5.0	0.0
	2	308	-7.3	-0.2	0.5
	2	309	-2.0	6.7	0.0
	2	310	-2.1	1.6	0.0
	2	311	-5.0	2.0	0.0
	2	312	-3.6	-2.7	0.0
	2	313	-7.4	2.4	0.0
	2	314	-3.5	5.4	0.0
	2	315	-3.1	6.0	0.0
	2	316	-4.2	1.6	0.0
	2	317	-3.3	1.0	27.8
	2	318	-1.4	3.6	0.0
	2	319	-5.0	5.1	0.0
	2	320	-4.6	7.7	0.0
	2	321	-5.6	6.7	0.0
	2	322	-5.8	5.2	0.0
	2	323	-13.0	-6.4	0.0
	2	324	-22.0	-4.1	0.0
	2	325	-12.7	-3.1	3.5
	2	326	-12.9	-9.9	0.0
	2	327	0.1	13.4	0.0
	2	328	-1.4	10.7	0.0
	2	329	-4.5	2.6	0.0
	2	330	-0.1	1.8	0.2
	2	331	-14.6	-3.3	0.0
	2	332	-21.2	-6.1	0.0
	2	333	-13.2	-0.1	0.0
	2	334	-20.9	1.3	0.0
	2	335	-4.2	6.0	0.0
	2	336	-10.7	1.3	0.0
	2	337	-12.3	-2.9	0.0
	2	338	-21.5	-8.4	8.3
	2	339	-26.5	-13.5	0.0
	2	340	-24.0	-22.8	0.5
	2	341	-10.5	-1.0	0.0
	2	342	-12.8	-0.7	0.0
	2	343	-18.2	-10.1	0.0
	2	344	-23.3	-15.1	0.0
	2	345	-9.3	-0.2	0.0
	2	346	-4.8	6.8	0.0
	2	347	-17.5	-9.5	0.0
	2	348	-18.7	-17.1	0.0
	2	349	-10.8	-2.8	0.0
	2	350	-15.6	-2.4	0.0
	2	351	-10.5	-2.0	0.0
	2	352	-12.6	6.5	0.0
	2	353	-16.4	-3.4	0.0
	2	354	-14.3	0.7	0.0
	2	355	-19.3	-7.8	0.0
	2	356	-14.8	-3.9	0.0
	2	357	-14.9	-5.2	0.3
	2	358	-10.2	-3.0	0.0
	2	359	-39.0	-23.4	0.0
	2	360	-32.7	-21.9	0.0
	2	361	-12.8	-1.5	0.0
	2	362	-15.4	-5.8	0.0
	2	363	-24.4	-8.7	0.0
	2	364	-26.6	-6.2	0.0
	2	365	-14.7	-3.7	0.0
	3	1	-8.2	-1.9	0.0
	3	2	-17.0	-3.5	0.0
	3	3	-25.6	-6.2	0.7
	3	4	-15.6	-5.7	0.0
	3	5	-22.5	-1.2	0.0
	3	6	-16.9	-6.3	0.0
	3	7	-15.1	-0.9	0.0
	3	8	-20.3	-8.2	0.0
	3	9	-27.4	-11.0	1.8
	3	10	-12.8	-5.4	0.0
	3	11	-3.8	-1.3	0.2
	3	12	-16.6	-4.7	7.4
	3	13	-14.1	0.2	3.8
	3	14	-24.2	-9.0	5.5
	3	15	-31.8	-7.0	0.0
	3	16	-27.1	-15.3	0.0
	3	17	-21.6	-14.7	0.0
	3	18	-24.9	-14.8	0.0
	3	19	-24.0	-23.4	0.2
	3	20	-33.1	-15.2	0.0
	3	21	-24.1	-18.5	0.0
	3	22	-20.6	-6.6	0.0
	3	23	-15.7	-6.5	0.0
	3	24	-10.4	-1.6	0.0
	3	25	-15.2	-1.3	0.0
	3	26	-6.6	-0.7	0.0
	3	27	-14.0	-4.9	0.0
	3	28	-19.6	-7.7	5.3
	3	29	-21.4	-13.2	16.1
	3	30	-12.0	1.4	0.0
	3	31	-4.3	-1.8	2.2
	3	32	-20.4	-8.7	17.4
	3	33	-11.8	-1.5	0.0
	3	34	-23.4	-7.5	0.0
	3	35	-15.7	-5.9	0.1
	3	36	-15.1	-1.4	0.0
	3	37	-7.1	-6.8	0.0
	3	38	-25.9	-10.8	0.0
	3	39	-29.3	-9.3	0.0
	3	40	-14.8	-3.7	0.0
	3	41	-14.2	-1.4	0.1
	3	42	-9.8	1.5	1.6
	3	43	-7.2	1.8	0.0
	3	44	-7.1	3.0	0.0
	3	45	-11.5	4.2	0.0
	3	46	-26.2	-9.4	0.0
	3	47	-22.5	-6.9	0.0
	3	48	-28.2	-21.2	0.0
	3	49	-27.9	-11.5	0.0
	3	50	-30.6	-15.9	0.0
	3	51	-22.4	-12.8	0.0
	3	52	-14.2	0.5	0.0
	3	53	-10.1	0.9	2.7
	3	54	-18.6	-6.3	0.0
	3	55	-10.0	-8.8	19.0
	3	56	-15.3	-4.9	0.0
	3	57	-23.2	0.3	0.0
	3	58	-20.8	-5.8	0.0
	3	59	-12.7	-0.6	0.0
	3	60	-11.1	2.9	0.0
	3	61	-8.2	1.4	0.0
	3	62	-12.8	-2.2	0.0
	3	63	-14.9	2.4	0.0
	3	64	-4.3	3.9	0.0
	3	65	0.7	7.1	0.0
	3	66	-15.3	-0.3	0.0
	3	67	-19.4	-0.7	0.2
	3	68	-11.3	-0.6	0.0
	3	69	-9.5	-8.9	2.1
	3	70	-7.9	-1.9	1.2
	3	71	-7.6	-4.4	0.0
	3	72	-16.5	-5.7	0.0
	3	73	-20.6	-9.9	0.0
	3	74	-10.4	1.1	0.0
	3	75	-12.9	4.5	0.0
	3	76	-11.0	0.5	0.0
	3	77	-8.3	0.2	0.0
	3	78	-9.9	1.7	0.0
	3	79	-13.2	-1.0	0.0
	3	80	-13.0	-10.5	0.3
	3	81	-8.3	-5.1	0.5
	3	82	-16.6	-1.7	0.0
	3	83	-14.6	-0.9	0.0
	3	84	-9.4	2.6	0.0
	3	85	-13.8	2.6	0.0
	3	86	-6.2	3.4	8.3
	3	87	-9.4	6.7	1.6
	3	88	-6.4	0.7	0.0
	3	89	-5.3	2.3	9.8
	3	90	-2.2	4.7	0.3
	3	91	-4.6	9.2	0.0
	3	92	-8.6	4.5	0.0
	3	93	-10.6	8.9	0.0
	3	94	-2.6	7.6	9.0
	3	95	-8.4	18.1	0.0
	3	96	-4.6	3.5	0.0
	3	97	0.1	8.8	0.0
	3	98	-4.6	13.1	0.0
	3	99	-1.8	13.0	0.0
	3	100	0.2	18.3	0.0
	3	101	5.7	28.1	0.0
	3	102	-6.3	7.9	0.0
	3	103	-5.7	12.5	0.0
	3	104	2.5	23.0	0.0
	3	105	2.5	16.1	0.0
	3	106	0.8	26.9	0.0
	3	107	-1.1	17.6	0.0
	3	108	-1.9	13.8	0.0
	3	109	0.1	16.1	0.0
	3	110	0.6	8.6	1.0
	3	111	-3.5	11.3	0.0
	3	112	1.2	18.3	0.0
	3	113	-1.4	16.5	0.0
	3	114	0.5	12.8	0.0
	3	115	-3.6	13.8	0.0
	3	116	-0.8	9.1	0.0
	3	117	1.8	6.5	0.1
	3	118	-3.9	5.9	1.3
	3	119	2.3	4.6	0.0
	3	120	2.7	21.6	0.0
	3	121	2.4	15.9	0.0
	3	122	3.7	20.8	0.0
	3	123	-0.3	18.3	0.0
	3	124	3.7	15.3	0.0
	3	125	5.1	13.0	0.0
	3	126	-1.8	-0.2	0.0
	3	127	2.8	11.2	0.0
	3	128	3.3	18.3	0.0
	3	129	3.9	12.5	0.0
	3	130	1.3	15.7	0.0
	3	131	3.5	13.4	0.0
	3	132	4.8	15.3	0.0
	3	133	1.9	21.8	0.0
	3	134	7.3	21.6	0.0
	3	135	6.5	22.8	0.3
	3	136	1.7	14.8	0.0
	3	137	3.4	4.8	14.2
	3	138	2.1	18.2	0.0
	3	139	7.0	20.0	0.0
	3	140	-0.7	15.5	0.0
	3	141	5.8	20.4	0.0
	3	142	7.3	22.2	0.0
	3	143	2.1	26.6	0.0
	3	144	6.2	24.2	0.0
	3	145	5.9	22.8	0.0
	3	146	9.6	19.0	0.4
	3	147	8.0	22.4	35.0
	3	148	5.4	17.2	0.0
	3	149	1.3	9.1	2.3
	3	150	5.0	16.7	0.0
	3	151	5.5	22.3	0.0
	3	152	5.8	23.5	0.0
	3	153	10.2	18.4	0.0
	3	154	12.4	24.0	0.0
	3	155	7.7	22.5	0.0
	3	156	5.9	16.3	0.0
	3	157	11.3	21.8	0.0
	3	158	10.6	26.5	0.0
	3	159	13.6	23.4	7.2
	3	160	10.8	17.0	2.3
	3	161	6.5	17.4	0.0
	3	162	5.8	24.4	0.0
	3	163	11.4	21.7	0.0
	3	164	12.9	23.9	1.3
	3	165	15.4	26.6	6.9
	3	166	9.4	22.6	16.7
	3	167	8.4	25.3	0.0
	3	168	12.3	26.0	0.0
	3	169	15.4	23.6	0.0
	3	170	9.6	26.7	0.0
	3	171	10.4	25.7	0.0
	3	172	13.3	24.3	1.7
	3	173	11.6	21.9	0.0
	3	174	12.2	23.3	5.2
	3	175	8.4	23.5	0.0
	3	176	12.0	24.0	0.9
	3	177	9.1	28.6	12.8
	3	178	18.7	27.4	7.4
	3	179	13.0	27.4	33.5
	3	180	12.0	26.9	0.0
	3	181	13.2	22.0	21.1
	3	182	11.1	25.5	0.0
	3	183	6.8	26.0	0.0
	3	184	14.6	33.0	0.0
	3	185	10.6	30.8	0.0
	3	186	14.0	26.8	2.0
	3	187	14.3	29.9	0.0
	3	188	12.3	25.0	0.0
	3	189	12.4	21.3	6.5
	3	190	11.3	28.4	0.0
	3	191	13.2	25.9	3.3
	3	192	12.0	26.1	0.0
	3	193	7.4	28.4	0.0
	3	194	17.5	30.6	0.0
	3	195	18.9	28.7	0.0
	3	196	9.4	20.7	0.0
	3	197	11.0	23.0	0.0
	3	198	9.9	23.7	0.0
	3	199	5.2	22.3	0.0
	3	200	15.1	34.4	0.0
	3	201	17.9	29.0	0.0
	3	202	5.2	24.4	0.0
	3	203	14.1	22.5	1.9
	3	204	14.3	28.8	0.4
	3	205	9.4	32.6	7.2
	3	206	13.4	25.5	0.0
	3	207	12.3	21.5	0.0
	3	208	15.0	29.7	0.0
	3	209	14.2	31.3	7.9
	3	210	17.2	29.1	0.0
	3	211	14.0	29.1	0.0
	3	212	8.4	22.8	0.0
	3	213	8.4	27.7	0.0
	3	214	10.8	23.1	0.3
	3	215	10.6	26.6	0.0
	3	216	8.6	20.7	0.0
	3	217	13.0	13.7	0.0
	3	218	11.4	23.0	0.0
	3	219	9.9	19.4	1.3
	3	220	12.4	28.1	0.0
	3	221	8.5	27.7	0.0
	3	222	10.3	20.9	26.8
	3	223	11.8	24.2	0.0
	3	224	13.2	28.4	0.0
	3	225	11.0	25.9	0.0
	3	226	11.3	24.2	0.0
	3	227	14.2	20.0	0.0
	3	228	12.8	35.4	0.0
	3	229	14.4	27.8	6.8
	3	230	13.2	23.5	7.5
	3	231	13.8	24.0	0.8
	3	232	10.9	21.3	0.0
	3	233	10.4	24.9	0.0
	3	234	8.0	24.1	0.0
	3	235	9.8	28.7	0.0
	3	236	14.2	30.0	0.0
	3	237	12.5	33.5	0.0
	3	238	20.5	26.7	0.2
	3	239	17.6	23.2	0.0
	3	240	10.7	25.8	0.0
	3	241	15.1	25.6	7.0
	3	242	8.2	22.1	0.0
	3	243	8.0	27.0	0.0
	3	244	9.2	26.4	0.0
	3	245	17.4	24.2	27.9
	3	246	4.8	20.2	0.0
	3	247	8.5	15.7	0.0
	3	248	7.7	21.7	0.0
	3	249	7.8	25.2	0.0
	3	250	13.9	28.8	0.0
	3	251	9.3	32.5	21.0
	3	252	12.5	22.7	3.2
	3	253	11.1	24.2	5.7
	3	254	12.6	22.5	0.0
	3	255	10.1	24.5	0.0
	3	256	5.5	13.0	0.0
	3	257	2.3	19.3	0.0
	3	258	4.5	15.9	0.0
	3	259	9.2	18.0	0.0
	3	260	1.2	18.0	0.0
	3	261	-1.8	9.2	0.0
	3	262	9.3	25.5	0.0
	3	263	8.1	28.1	0.0
	3	264	7.9	19.2	0.0
	3	265	8.2	21.4	0.0
	3	266	4.1	21.2	0.0
	3	267	8.5	27.9	0.0
	3	268	1.0	20.7	0.0
	3	269	-0.0	27.1	0.0
	3	270	5.3	26.6	0.0
	3	271	5.7	20.3	0.2
	3	272	2.5	14.7	7.6
	3	273	2.6	12.2	0.7
	3	274	3.9	16.4	2.5
	3	275	2.2	14.2	1.5
	3	276	-0.4	8.5	0.0
	3	277	1.8	10.5	0.0
	3	278	2.1	17.1	0.0
	3	279	5.2	17.5	1.2
	3	280	-0.4	12.6	0.0
	3	281	-0.4	11.1	1.8
	3	282	-3.2	6.0	0.0
	3	283	-1.2	11.3	0.0
	3	284	0.7	9.1	4.8
	3	285	-4.1	12.8	2.2
	3	286	3.2	13.2	0.0
	3	287	-0.6	11.6	0.0
	3	288	2.1	17.3	0.0
	3	289	-1.6	13.2	5.0
	3	290	-0.0	6.4	0.8
	3	291	5.5	5.8	0.0
	3	292	-10.4	7.2	0.0
	3	293	-6.0	7.0	0.0
	3	294	-3.3	2.8	0.0
	3	295	-9.8	4.6	0.5
	3	296	7.0	29.2	0.0
	3	297	4.9	21.2	0.4
	3	298	-1.6	-0.6	5.3
	3	299	-2.8	-1.5	0.0
	3	300	-5.4	4.8	0.0
	3	301	-2.7	4.2	0.0
	3	302	3.2	6.6	0.5
	3	303	0.2	10.9	0.0
	3	304	-2.3	8.4	0.0
	3	305	-4.6	10.5	0.0
	3	306	-5.2	9.6	0.0
	3	307	-9.4	4.2	4.8
	3	308	-5.9	3.2	0.7
	3	309	-4.3	1.5	7.1
	3	310	-2.1	14.7	0.0
	3	311	3.2	4.3	0.1
	3	312	0.1	9.8	0.0
	3	313	-3.9	9.1	1.1
	3	314	-5.8	0.5	0.0
	3	315	-7.2	4.3	0.0
	3	316	-9.1	-2.0	0.0
	3	317	-7.0	0.8	0.0
	3	318	-4.4	11.6	0.0
	3	319	-1.9	11.7	0.0
	3	320	-8.8	-0.0	0.0
	3	321	-6.1	-4.7	0.0
	3	322	-15.7	-5.3	0.0
	3	323	-12.0	1.2	0.0
	3	324	-3.6	3.5	0.0
	3	325	-4.2	4.6	0.0
	3	326	-7.2	3.5	0.0
	3	327	-6.9	-2.6	0.0
	3	328	-12.8	-5.6	0.0
	3	329	-21.1	-2.0	0.0
	3	330	-7.5	2.9	0.0
	3	331	-14.0	-3.3	0.0
	3	332	-3.1	1.4	1.9
	3	333	-9.7	9.8	0.0
	3	334	-15.3	-2.5	0.0
	3	335	-11.1	-9.5	9.1
	3	336	-10.7	-0.2	0.0
	3	337	-7.0	-2.3	28.3
	3	338	-15.6	-7.3	0.0
	3	339	-20.1	-16.0	2.6
	3	340	-9.2	-2.6	8.2
	3	341	-13.6	1.4	0.0
	3	342	-10.2	-2.8	0.0
	3	343	-9.1	-7.5	0.0
	3	344	-6.4	2.0	0.0
	3	345	-12.6	1.7	0.0
	3	346	-13.0	-2.8	0.0
	3	347	-19.0	-9.9	1.1
	3	348	-11.5	-3.8	0.0
	3	349	-9.6	-7.9	0.0
	3	350	-17.7	-5.1	0.0
	3	351	-18.2	-1.3	0.0
	3	352	-12.8	-4.4	0.0
	3	353	-11.2	-3.3	3.3
	3	354	-18.8	-4.0	0.0
	3	355	-15.9	-11.6	0.0
	3	356	-7.1	2.2	0.8
	3	357	-12.8	-2.5	0.0
	3	358	-23.4	-12.7	0.0
	3	359	-27.0	-6.5	0.0
	3	360	-12.3	-4.5	0.0
	3	361	-6.4	-3.3	0.0
	3	362	-14.3	-5.7	0.0
	3	363	-20.8	-6.8	0.0
	3	364	-13.1	-1.1	0.0
	3	365	-14.4	-2.4	0.0
	4	1	-15.5	-2.1	0.0
	4	2	-23.6	-11.7	0.0
	4	3	-17.4	-16.4	0.0
	4	4	-12.0	-1.2	0.0
	4	5	-19.6	-6.4	0.0
	4	6	-32.2	-26.0	0.0
	4	7	-28.7	-23.1	2.4
	4	8	-9.8	-2.2	0.0
	4	9	-18.5	-6.4	0.3
	4	10	-24.2	-15.3	2.1
	4	11	-14.5	-12.6	0.0
	4	12	-31.0	-21.4	0.0
	4	13	-35.7	-21.0	0.0
	4	14	-29.1	-16.0	0.0
	4	15	-24.5	-12.2	0.0
	4	16	-18.2	-5.7	0.0
	4	17	-26.4	-10.2	0.0
	4	18	-14.5	-5.8	0.0
	4	19	-8.0	-7.3	0.0
	4	20	-11.4	-3.1	0.0
	4	21	-18.8	-8.2	0.0
	4	22	-19.5	-5.9	0.0
	4	23	-25.1	-12.4	0.0
	4	24	-22.6	-11.6	0.0
	4	25	-22.8	-15.0	0.2
	4	26	-12.6	-1.2	0.0
	4	27	-6.8	-5.4	0.0
	4	28	-15.7	-4.1	0.0
	4	29	-16.6	-7.4	0.0
	4	30	-22.3	-9.8	0.9
	4	31	-28.0	-2.5	0.0
	4	32	-27.3	-15.4	0.0
	4	33	-27.2	-14.1	0.0
	4	34	-9.6	-1.2	0.0
	4	35	-10.4	-2.7	0.0
	4	36	-18.7	-9.0	0.0
	4	37	-21.7	-8.5	0.0
	4	38	-29.9	-16.4	0.0
	4	39	-31.3	-13.1	4.0
	4	40	-14.0	-4.1	0.0
	4	41	-19.9	-8.6	0.0
	4	42	-22.4	-6.0	0.0
	4	43	-27.1	-4.8	0.0
	4	44	-6.4	1.1	0.0
	4	45	-7.1	-5.7	0.0
	4	46	-25.0	-15.3	0.0
	4	47	-26.9	-11.2	0.0
	4	48	-10.9	-1.6	0.0
	4	49	-3.9	4.5	0.0
	4	50	-20.6	-8.3	0.0
	4	51	-28.0	-5.3	0.0
	4	52	-27.9	-16.0	0.0
	4	53	-32.9	-8.7	4.9
	4	54	-15.5	-1.0	0.0
	4	55	-18.8	-0.4	3.5
	4	56	-25.9	-11.5	0.0
	4	57	-30.3	-14.8	0.0
	4	58	-11.1	-3.2	0.1
	4	59	-5.1	-4.1	0.0
	4	60	-17.4	-1.6	0.0
	4	61	-16.6	-2.8	0.0
	4	62	-7.2	8.0	0.0
	4	63	-6.1	1.1	1.4
	4	64	-2.9	5.0	33.1
	4	65	0.8	9.6	0.0
	4	66	-5.7	5.8	0.0
	4	67	-9.9	2.3	0.0
	4	68	-19.6	-0.7	0.0
	4	69	-11.5	-0.1	0.0
	4	70	-9.1	2.7	0.0
	4	71	-6.5	2.7	0.0
	4	72	-27.8	-9.0	0.0
	4	73	-19.7	-5.9	0.2
	4	74	-15.7	-12.2	1.9
	4	75	-10.4	-2.7	1.3
	4	76	-6.6	4.1	0.0
	4	77	-12.4	10.4	0.0
	4	78	-5.8	1.0	0.0
	4	79	-10.3	2.6	0.0
	4	80	-4.1	3.2	0.2
	4	81	-1.2	2.3	0.0
	4	82	-5.5	1.7	0.0
	4	83	-2.6	1.8	0.0
	4	84	-12.6	0.5	0.0
	4	85	-14.8	1.6	0.0
	4	86	-10.3	-3.5	0.0
	4	87	-10.1	0.8	0.0
	4	88	-7.4	4.2	0.0
	4	89	-13.9	4.3	0.0
	4	90	-5.5	6.9	0.0
	4	91	-1.8	2.7	0.0
	4	92	-11.7	6.2	0.0
	4	93	-4.4	5.7	0.0
	4	94	0.7	15.0	0.0
	4	95	-1.2	18.7	0.0
	4	96	-6.4	8.7	0.0
	4	97	-2.4	-0.0	0.0
	4	98	1.2	16.7	0.0
	4	99	5.5	17.9	0.0
	4	100	1.9	15.6	0.0
	4	101	-0.5	10.2	0.0
	4	102	-1.1	9.2	0.0
	4	103	3.5	12.6	0.0
	4	104	-3.0	8.8	0.0
	4	105	-0.7	12.6	0.0
	4	106	-6.3	2.9	0.0
	4	107	-10.0	9.6	0.0
	4	108	-1.8	10.6	0.0
	4	109	0.1	16.0	0.0
	4	110	-1.0	12.1	0.0
	4	111	-3.7	6.9	0.0
	4	112	3.6	15.9	0.0
	4	113	2.0	9.0	7.8
	4	114	0.5	15.8	0.0
	4	115	3.0	12.7	0.0
	4	116	-4.1	6.5	0.0
	4	117	-0.8	4.5	0.0
	4	118	-2.4	14.2	0.0
	4	119	0.2	14.2	0.0
	4	120	1.3	13.0	0.0
	4	121	-0.9	16.5	0.0
	4	122	8.0	22.9	7.5
	4	123	5.7	19.6	0.0
	4	124	6.4	23.2	0.0
	4	125	7.4	26.3	0.0
	4	126	7.3	20.6	0.0
	4	127	13.3	14.3	7.7
	4	128	2.8	14.0	0.0
	4	129	4.9	14.6	3.3
	4	130	1.4	16.5	0.0
	4	131	2.8	16.4	0.0
	4	132	-0.7	12.7	0.0
	4	133	4.3	16.9	0.0
	4	134	5.7	21.3	0.0
	4	135	11.2	26.3	0.0
	4	136	2.8	19.1	0.0
	4	137	0.3	23.8	0.0
	4	138	8.0	18.6	0.0
	4	139	3.1	22.0	0.0
	4	140	3.3	17.1	0.0
	4	141	4.2	21.1	0.0
	4	142	8.4	20.6	0.0
	4	143	9.2	27.3	0.0
	4	144	7.2	21.3	0.0
	4	145	4.0	23.1	0.0
	4	146	1.8	15.0	23.7
	4	147	1.1	21.5	0.0
	4	148	5.4	20.6	0.0
	4	149	-0.1	23.0	0.0
	4	150	7.3	22.5	0.0
	4	151	13.4	23.3	2.8
	4	152	6.1	19.1	0.0
	4	153	3.4	22.1	0.0
	4	154	9.0	25.8	0.0
	4	155	6.7	19.8	9.8
	4	156	9.2	21.1	0.0
	4	157	5.5	15.9	0.0
	4	158	10.4	21.8	0.0
	4	159	13.7	18.5	16.6
	4	160	3.7	20.9	0.0
	4	161	9.8	21.3	7.7
	4	162	13.0	24.0	4.1
	4	163	10.2	25.4	0.0
	4	164	9.5	25.9	0.0
	4	165	5.3	23.0	0.0
	4	166	10.9	26.7	0.0
	4	167	4.8	25.7	0.0
	4	168	15.7	29.1	0.0
	4	169	11.1	25.2	0.0
	4	170	8.9	20.5	4.3
	4	171	13.2	16.6	22.7
	4	172	13.8	26.2	5.1
	4	173	14.9	23.2	3.3
	4	174	19.9	30.4	23.0
	4	175	15.0	28.3	6.3
	4	176	15.4	29.6	0.0
	4	177	13.6	31.4	0.0
	4	178	13.6	29.2	0.0
	4	179	16.9	30.4	0.0
	4	180	11.7	26.9	0.0
	4	181	9.8	26.1	0.0
	4	182	12.3	22.6	0.0
	4	183	6.2	25.8	0.0
	4	184	11.0	25.4	0.0
	4	185	14.3	23.2	0.0
	4	186	12.4	29.0	0.0
	4	187	13.5	30.3	0.0
	4	188	13.7	28.3	0.0
	4	189	15.8	32.1	5.3
	4	190	18.2	27.1	10.8
	4	191	13.3	24.3	0.8
	4	192	15.4	27.2	10.3
	4	193	16.3	30.5	0.0
	4	194	11.5	27.8	0.0
	4	195	9.7	32.4	0.0
	4	196	13.9	28.0	3.9
	4	197	17.1	28.0	1.6
	4	198	10.8	20.3	0.5
	4	199	11.4	25.5	48.6
	4	200	13.2	25.8	0.0
	4	201	16.0	23.6	0.9
	4	202	15.9	27.1	39.6
	4	203	10.6	27.9	0.0
	4	204	13.1	23.3	0.0
	4	205	15.5	25.1	0.0
	4	206	13.0	29.6	0.0
	4	207	13.0	29.7	0.0
	4	208	10.1	27.4	0.0
	4	209	11.5	24.1	1.8
	4	210	18.5	28.5	0.0
	4	211	13.6	28.7	0.0
	4	212	14.3	26.2	18.4
	4	213	16.8	27.5	0.0
	4	214	13.3	29.8	0.0
	4	215	13.8	28.6	0.0
	4	216	12.6	26.3	0.0
	4	217	15.0	30.2	0.0
	4	218	11.8	27.0	0.0
	4	219	9.7	23.5	0.0
	4	220	14.3	28.0	0.0
	4	221	14.6	25.0	21.2
	4	222	15.1	26.8	0.0
	4	223	14.9	26.4	3.6
	4	224	10.4	26.3	0.0
	4	225	10.5	26.7	0.0
	4	226	12.4	27.5	0.0
	4	227	10.5	26.0	0.3
	4	228	11.4	25.2	11.6
	4	229	6.9	21.7	0.0
	4	230	7.8	22.1	0.0
	4	231	11.7	21.8	13.6
	4	232	13.3	25.8	0.0
	4	233	16.4	22.5	0.0
	4	234	9.9	20.9	0.4
	4	235	8.4	26.3	0.0
	4	236	6.8	25.8	0.0
	4	237	10.5	16.9	2.7
	4	238	9.9	21.8	0.0
	4	239	4.1	17.3	0.0
	4	240	13.0	23.0	29.3
	4	241	11.5	19.5	0.0
	4	242	7.4	19.8	0.0
	4	243	5.8	16.6	0.0
	4	244	6.7	26.1	0.0
	4	245	8.4	21.4	28.5
	4	246	8.2	18.5	0.0
	4	247	8.9	22.7	0.0
	4	248	9.6	24.7	1.7
	4	249	11.8	21.0	0.0
	4	250	17.3	30.8	0.0
	4	251	8.8	24.0	0.0
	4	252	6.6	21.8	0.0
	4	253	5.8	22.6	31.3
	4	254	8.1	18.0	0.0
	4	255	14.2	19.9	0.0
	4	256	10.0	23.2	0.0
	4	257	15.3	24.8	0.0
	4	258	4.8	12.4	0.0
	4	259	2.5	17.5	0.0
	4	260	5.8	18.9	0.0
	4	261	10.1	16.9	0.0
	4	262	10.2	22.8	0.0
	4	263	3.3	22.2	0.0
	4	264	3.5	20.6	0.0
	4	265	8.7	26.5	0.0
	4	266	7.3	22.3	0.0
	4	267	8.3	26.3	0.1
	4	268	8.4	16.7	0.5
	4	269	4.9	18.7	3.0
	4	270	0.7	17.3	0.0
	4	271	4.9	14.4	0.0
	4	272	-0.0	9.8	0.0
	4	273	4.4	12.7	0.0
	4	274	-1.0	12.5	0.0
	4	275	3.6	14.7	0.0
	4	276	0.7	16.0	0.0
	4	277	0.3	17.1	0.0
	4	278	4.7	19.6	0.0
	4	279	-0.2	11.1	0.7
	4	280	-7.4	8.1	18.6
	4	281	-5.5	7.0	20.1
	4	282	7.0	20.3	0.5
	4	283	0.6	14.1	0.2
	4	284	1.8	19.9	0.0
	4	285	0.6	15.6	0.0
	4	286	1.3	12.6	0.0
	4	287	3.5	15.3	0.0
	4	288	-7.9	8.4	0.0
	4	289	-2.6	6.0	0.0
	4	290	-7.4	6.0	0.0
	4	291	-1.8	6.2	0.0
	4	292	-0.4	9.8	0.0
	4	293	-0.2	0.4	6.0
	4	294	-0.7	16.3	0.0
	4	295	-7.2	12.5	0.0
	4	296	-0.9	4.2	2.5
	4	297	1.9	6.5	0.5
	4	298	-0.7	9.6	0.0
	4	299	4.6	11.4	0.0
	4	300	0.7	13.1	0.0
	4	301	-3.6	8.9	0.0
	4	302	-1.2	8.1	0.0
	4	303	-4.1	8.7	0.0
	4	304	-2.3	6.4	0.0
	4	305	-1.0	6.4	0.0
	4	306	-1.2	17.7	0.0
	4	307	0.1	4.4	4.5
	4	308	-4.8	7.1	0.0
	4	309	-5.5	2.9	0.0
	4	310	-4.4	6.5	0.0
	4	311	-0.8	3.5	0.0
	4	312	-12.3	-1.5	1.1
	4	313	-10.0	-2.1	2.4
	4	314	0.4	9.7	0.0
	4	315	-3.9	14.1	0.0
	4	316	-3.3	7.0	0.0
	4	317	-4.5	5.5	0.0
	4	318	-2.0	0.9	1.8
	4	319	-7.0	5.3	0.0
	4	320	-6.2	4.8	0.0
	4	321	-9.6	6.2	0.0
	4	322	-1.3	7.0	0.0
	4	323	0.2	0.4	0.0
	4	324	-5.3	2.2	0.0
	4	325	-2.4	0.9	0.3
	4	326	-15.5	-6.5	0.0
	4	327	-19.7	-1.8	0.0
	4	328	-9.2	1.0	0.0
	4	329	-10.2	-0.2	0.0
	4	330	-23.4	-7.0	0.0
	4	331	-14.7	-14.2	0.0
	4	332	-12.8	-1.1	0.0
	4	333	-12.7	-5.8	2.2
	4	334	-10.6	0.6	0.0
	4	335	-8.4	1.6	0.0
	4	336	-8.5	-0.5	0.0
	4	337	-9.9	-1.5	0.0
	4	338	-24.9	-15.0	0.0
	4	339	-20.8	-11.8	0.0
	4	340	-15.6	-6.5	1.8
	4	341	-21.1	-9.9	11.3
	4	342	-11.4	-2.1	0.0
	4	343	-4.4	-2.6	0.0
	4	344	-26.7	-17.7	0.0
	4	345	-18.8	-15.9	0.0
	4	346	-24.7	-18.1	0.5
	4	347	-22.7	-21.7	0.2
	4	348	-10.9	0.2	0.1
	4	349	-18.8	2.8	0.0
	4	350	-16.7	-3.3	0.0
	4	351	-12.4	-2.0	1.6
	4	352	-11.1	-4.5	0.6
	4	353	-10.8	0.6	0.0
	4	354	-8.7	6.1	0.0
	4	355	-11.9	1.2	0.0
	4	356	-27.7	-15.2	0.0
	4	357	-21.2	-20.2	0.0
	4	358	-11.1	-2.7	0.0
	4	359	-9.3	1.5	0.0
	4	360	-11.0	-0.1	0.0
	4	361	-8.8	-2.8	0.0
	4	362	-15.7	-4.1	0.0
	4	363	-21.3	-0.7	0.0
	4	364	-32.6	-19.5	1.4
	4	365	-27.0	-12.5	0.0
	4	366	-21.0	-7.6	0.0
	5	1	-15.9	-6.5	0.0
	5	2	-20.5	-6.0	0.0
	5	3	-26.7	-5.8	0.0
	5	4	-11.2	-3.7	0.0
	5	5	-17.1	-4.1	0.0
	5	6	-20.5	-9.2	0.0
	5	7	-21.6	-5.6	0.0
	5	8	-21.4	-9.8	0.0
	5	9	-20.3	-16.2	0.2
	5	10	-17.5	-4.2	1.5
	5	11	-12.0	-3.6	0.0
	5	12	-17.2	-7.6	0.0
	5	13	-12.5	-10.4	0.0
	5	14	-29.6	-14.8	0.0
	5	15	-36.1	-12.9	0.0
	5	16	-17.4	-7.3	0.0
	5	17	-21.8	-14.7	4.9
	5	18	-29.4	-13.9	0.0
	5	19	-20.9	-6.4	0.0
	5	20	-28.5	-20.7	0.0
	5	21	-32.8	-16.8	0.0
	5	22	-17.1	-9.2	0.0
	5	23	-19.1	-10.5	0.0
	5	24	-17.2	-4.7	0.0
	5	25	-10.7	-9.6	0.0
	5	26	-25.4	-16.1	0.0
	5	27	-36.1	-11.3	0.0
	5	28	-29.2	-17.8	0.0
	5	29	-21.9	-21.9	4.4
	5	30	-11.5	-1.0	0.0
	5	31	-17.8	-2.3	0.0
	5	32	-21.6	-9.1	0.0
	5	33	-21.3	-6.2	0.0
	5	34	-19.8	-8.0	0.0
	5	35	-14.6	-7.5	5.0
	5	36	-19.5	-7.5	0.0
	5	37	-17.2	-10.4	0.0
	5	38	-34.1	-17.4	0.0
	5	39	-26.8	-16.5	0.0
	5	40	-23.4	-7.2	0.0
	5	41	-23.0	-14.5	0.0
	5	42	-20.1	-8.4	2.7
	5	43	-19.9	-9.0	1.3
	5	44	-36.6	-15.3	0.0
	5	45	-24.2	-10.6	0.0
	5	46	-25.8	-14.5	0.0
	5	47	-32.5	-12.7	0.0
	5	48	-21.3	-13.3	0.1
	5	49	-34.3	-10.2	0.0
	5	50	-27.6	-10.5	0.0
	5	51	-25.8	-22.5	1.3
	5	52	-13.6	-1.9	0.0
	5	53	-4.8	-3.4	3.2
	5	54	-22.3	-10.9	0.0
	5	55	-17.9	-8.9	0.0
	5	56	-3.5	12.3	0.0
	5	57	-2.3	-0.7	2.6
	5	58	-21.0	-7.2	0.0
	5	59	-28.7	-4.9	0.0
	5	60	-6.6	2.0	0.0
	5	61	-9.7	11.9	0.0
	5	62	-17.8	-6.4	0.0
	5	63	-26.4	-1.3	0.0
	5	64	-7.7	-1.0	0.0
	5	65	-11.0	-0.0	0.8
	5	66	-4.5	3.0	0.0
	5	67	-8.2	-0.2	0.0
	5	68	-8.3	1.1	0.0
	5	69	-4.7	0.1	0.0
	5	70	-6.2	4.2	0.0
	5	71	-5.5	9.3	0.2
	5	72	-7.3	2.2	0.0
	5	73	-14.3	5.8	0.0
	5	74	-5.5	1.6	1.7
	5	75	-14.0	10.1	0.0
	5	76	-1.3	14.0	0.0
	5	77	-6.0	9.5	0.0
	5	78	-8.4	0.2	0.0
	5	79	-5.6	1.7	0.2
	5	80	-4.7	2.1	0.0
	5	81	-4.8	1.8	0.0
	5	82	-15.0	-3.8	0.0
	5	83	-11.1	2.1	0.0
	5	84	1.2	8.1	0.0
	5	85	0.6	3.5	0.0
	5	86	-3.2	7.6	0.0
	5	87	-1.2	12.7	0.0
	5	88	-8.8	-0.6	0.0
	5	89	-11.0	-4.9	0.0
	5	90	-7.9	2.3	0.0
	5	91	-3.0	3.8	0.0
	5	92	0.1	23.1	0.0
	5	93	5.4	30.2	0.0
	5	94	-2.1	8.0	0.0
	5	95	5.2	9.3	0.0
	5	96	0.8	15.2	0.0
	5	97	5.8	12.3	0.0
	5	98	-6.0	2.3	0.0
	5	99	-2.6	8.4	0.0
	5	100	-1.8	13.9	0.0
	5	101	1.9	6.8	0.0
	5	102	0.1	19.4	0.0
	5	103	9.1	22.7	0.0
	5	104	7.5	19.6	0.0
	5	105	2.6	15.2	0.0
	5	106	-7.5	3.4	0.0
	5	107	-1.5	4.7	2.2
	5	108	-1.2	10.7	4.6
	5	109	-19.0	14.7	0.0
	5	110	4.7	17.6	2.4
	5	111	2.1	14.7	0.0
	5	112	2.7	13.4	0.0
	5	113	4.8	11.5	0.0
	5	114	4.2	15.6	2.3
	5	115	9.2	10.6	5.4
	5	116	2.0	12.9	2.2
	5	117	-5.2	18.1	0.0
	5	118	11.1	19.7	6.9
	5	119	2.1	18.8	0.0
	5	120	1.3	18.6	0.0
	5	121	2.5	17.6	0.0
	5	122	0.2	8.9	0.0
	5	123	-7.1	13.5	0.0
	5	124	3.6	23.0	0.0
	5	125	0.8	25.9	0.0
	5	126	1.2	12.8	0.0
	5	127	2.0	10.7	0.0
	5	128	1.1	10.2	0.0
	5	129	-0.2	16.9	0.0
	5	130	4.8	22.7	0.0
	5	131	6.4	16.7	0.0
	5	132	5.0	22.2	0.0
	5	133	7.1	20.0	0.0
	5	134	7.5	30.7	0.0
	5	135	2.3	27.9	0.0
	5	136	4.1	20.1	0.0
	5	137	9.0	19.6	3.1
	5	138	4.9	16.3	0.0
	5	139	8.6	12.4	0.0
	5	140	7.6	18.8	0.0
	5	141	9.2	10.2	7.6
	5	142	6.4	17.1	0.0
	5	143	8.7	14.5	0.0
	5	144	13.8	21.3	0.2
	5	145	10.9	23.8	0.0
	5	146	10.3	26.9	0.0
	5	147	6.6	22.9	0.0
	5	148	2.9	17.0	0.0
	5	149	3.1	14.0	0.0
	5	150	7.4	27.1	0.0
	5	151	7.1	24.6	0.0
	5	152	6.7	24.0	0.0
	5	153	5.5	23.8	0.0
	5	154	3.3	16.3	0.0
	5	155	9.5	15.8	0.0
	5	156	7.6	15.8	0.0
	5	157	3.9	21.9	0.0
	5	158	8.0	19.6	0.0
	5	159	7.3	21.0	2.0
	5	160	8.2	23.0	0.0
	5	161	3.6	26.1	0.0
	5	162	9.5	21.9	15.0
	5	163	12.3	20.0	0.0
	5	164	12.8	23.1	0.0
	5	165	8.7	27.6	0.0
	5	166	14.3	24.5	13.5
	5	167	10.9	25.5	1.1
	5	168	13.5	27.1	0.0
	5	169	15.4	28.5	10.5
	5	170	9.9	13.2	27.5
	5	171	12.3	17.4	1.4
	5	172	12.2	22.1	2.1
	5	173	10.4	23.3	0.0
	5	174	11.1	23.3	0.0
	5	175	11.0	20.8	0.0
	5	176	8.1	23.6	0.0
	5	177	7.8	22.3	22.1
	5	178	9.4	18.6	0.0
	5	179	12.2	17.2	0.0
	5	180	7.9	18.5	23.2
	5	181	7.2	21.3	0.0
	5	182	11.7	22.1	15.3
	5	183	6.6	23.6	0.0
	5	184	13.9	22.7	17.7
	5	185	12.5	20.4	0.0
	5	186	18.2	27.0	19.8
	5	187	15.1	29.5	3.0
	5	188	10.4	24.8	13.5
	5	189	14.1	22.9	0.0
	5	190	11.8	28.4	0.0
	5	191	10.6	25.9	0.0
	5	192	10.9	27.3	0.0
	5	193	10.1	23.1	0.0
	5	194	11.9	28.3	0.0
	5	195	12.3	26.5	0.0
	5	196	14.4	24.0	11.4
	5	197	8.0	22.2	0.0
	5	198	17.8	35.3	18.5
	5	199	16.4	28.2	0.0
	5	200	10.4	27.6	0.0
	5	201	10.3	28.8	0.0
	5	202	5.0	25.5	0.0
	5	203	13.8	18.5	7.9
	5	204	9.3	19.5	0.0
	5	205	14.5	22.3	0.0
	5	206	15.8	27.5	0.0
	5	207	14.4	22.1	4.7
	5	208	9.5	24.1	0.8
	5	209	11.8	26.9	0.0
	5	210	12.1	27.9	0.0
	5	211	14.8	29.1	0.0
	5	212	12.0	24.5	0.0
	5	213	5.0	27.2	0.0
	5	214	18.1	27.6	0.1
	5	215	14.2	26.5	0.0
	5	216	9.6	24.7	0.0
	5	217	12.1	22.4	0.0
	5	218	8.9	27.0	0.0
	5	219	9.8	30.0	0.0
	5	220	10.9	24.9	0.0
	5	221	11.3	28.4	0.0
	5	222	10.3	17.5	0.0
	5	223	15.4	20.0	0.0
	5	224	11.9	27.3	0.4
	5	225	15.1	24.9	0.0
	5	226	9.4	27.9	0.0
	5	227	13.1	22.6	1.7
	5	228	15.3	31.0	0.0
	5	229	12.9	32.5	0.0
	5	230	7.0	23.4	0.0
	5	231	7.1	25.8	0.0
	5	232	13.3	24.9	0.0
	5	233	10.9	20.9	0.0
	5	234	15.4	29.6	0.0
	5	235	15.9	30.6	0.0
	5	236	11.7	25.6	0.0
	5	237	13.5	30.1	0.0
	5	238	11.1	18.9	3.5
	5	239	10.1	25.9	0.0
	5	240	12.3	25.3	0.0
	5	241	9.5	22.9	0.0
	5	242	10.1	24.7	0.0
	5	243	8.2	29.2	0.0
	5	244	8.4	18.7	0.0
	5	245	3.6	20.8	0.0
	5	246	11.7	20.9	16.1
	5	247	11.8	18.7	8.8
	5	248	7.9	22.2	0.0
	5	249	13.1	20.0	0.0
	5	250	6.0	15.6	0.0
	5	251	9.4	20.4	0.0
	5	252	10.0	16.2	0.0
	5	253	15.9	18.6	7.4
	5	254	0.7	14.4	15.8
	5	255	3.9	12.9	0.0
	5	256	3.8	19.0	0.0
	5	257	1.8	11.0	0.0
	5	258	4.3	14.9	0.5
	5	259	4.6	13.6	2.1
	5	260	10.7	27.8	0.0
	5	261	4.6	22.2	0.0
	5	262	5.9	27.5	0.0
	5	263	4.4	21.9	0.1
	5	264	6.8	23.5	0.0
	5	265	3.9	20.4	0.0
	5	266	2.9	18.1	0.0
	5	267	0.8	18.9	0.0
	5	268	3.8	20.7	0.0
	5	269	7.6	26.4	0.0
	5	270	4.9	26.0	0.0
	5	271	3.5	28.9	0.7
	5	272	11.5	22.3	0.0
	5	273	2.7	19.1	0.0
	5	274	7.0	16.9	1.4
	5	275	5.8	16.7	0.0
	5	276	11.7	21.6	0.0
	5	277	2.2	24.5	0.0
	5	278	-1.8	14.0	0.0
	5	279	-6.5	8.1	2.2
	5	280	-0.5	10.9	2.4
	5	281	-5.9	11.2	0.0
	5	282	1.1	20.5	0.0
	5	283	2.1	17.3	0.0
	5	284	-2.4	11.8	0.0
	5	285	-1.3	9.1	3.2
	5	286	1.8	6.1	23.7
	5	287	-1.7	6.0	0.8
	5	288	2.6	8.3	16.9
	5	289	5.6	6.9	11.5
	5	290	-6.3	11.2	0.0
	5	291	-5.2	12.7	0.0
	5	292	-0.7	8.1	0.0
	5	293	0.0	1.2	32.3
	5	294	1.8	7.7	0.4
	5	295	1.6	16.7	0.0
	5	296	0.8	19.0	0.0
	5	297	-3.8	19.3	0.0
	5	298	-3.1	14.1	0.0
	5	299	-0.9	9.7	0.0
	5	300	-8.2	6.9	0.0
	5	301	-7.6	10.4	0.0
	5	302	-4.9	9.2	0.0
	5	303	-1.1	13.1	0.0
	5	304	-5.5	7.1	0.0
	5	305	-9.1	6.8	0.0
	5	306	-0.2	11.1	0.0
	5	307	1.7	6.6	0.0
	5	308	-8.9	5.8	0.0
	5	309	-5.0	5.1	0.0
	5	310	-2.1	6.4	0.0
	5	311	-1.9	8.5	0.0
	5	312	-7.7	-1.8	0.1
	5	313	-5.9	2.7	0.0
	5	314	3.1	16.2	0.0
	5	315	-2.4	6.3	0.0
	5	316	7.7	15.0	0.0
	5	317	1.4	11.8	0.0
	5	318	-2.1	6.6	0.0
	5	319	-1.0	4.9	0.0
	5	320	-1.5	1.6	10.6
	5	321	-1.7	1.1	1.9
	5	322	-4.7	0.8	1.0
	5	323	-6.7	11.1	0.0
	5	324	-4.5	1.9	9.3
	5	325	-2.3	10.2	0.0
	5	326	-12.2	-1.3	0.0
	5	327	-13.4	-0.0	0.0
	5	328	-2.2	10.6	0.0
	5	329	-7.9	2.0	1.1
	5	330	-16.9	-1.9	0.0
	5	331	-13.5	-0.2	0.1
	5	332	-11.6	1.4	0.0
	5	333	-17.2	-2.1	0.0
	5	334	-14.2	-2.6	0.0
	5	335	-15.2	-1.3	0.0
	5	336	-2.3	4.8	0.0
	5	337	-8.3	0.2	0.0
	5	338	-14.7	-2.1	0.0
	5	339	-14.0	-2.1	0.0
	5	340	-30.6	-23.0	0.0
	5	341	-26.0	-12.3	0.0
	5	342	-19.0	-5.0	3.7
	5	343	-24.8	1.1	0.0
	5	344	-20.6	-8.1	0.0
	5	345	-29.0	-3.9	0.0
	5	346	-21.2	-12.5	0.0
	5	347	-23.4	-22.1	0.0
	5	348	-23.8	-11.9	0.0
	5	349	-17.0	-6.1	0.0
	5	350	-20.0	-6.0	0.3
	5	351	-14.8	1.1	0.0
	5	352	-16.5	-6.7	0.0
	5	353	-12.9	-6.3	0.0
	5	354	-20.3	-7.0	0.0
	5	355	-15.6	-2.1	0.0
	5	356	-9.9	-1.7	0.0
	5	357	-16.7	-1.2	0.0
	5	358	-17.5	-10.6	3.8
	5	359	-16.7	-9.9	0.0
	5	360	-10.2	1.0	0.0
	5	361	-11.4	5.7	0.0
	5	362	-17.5	-4.1	0.0
	5	363	-19.6	-1.4	0.0
	5	364	-16.9	-7.5	0.0
	5	365	-14.8	-4.3	0.0
	5	366	-21.0	-7.6	0.0
	6	1	-20.4	-6.2	0.0
	6	2	-27.7	-11.3	0.0
	6	3	-10.4	-1.8	0.0
	6	4	-9.1	-1.3	0.0
	6	5	-25.6	-10.1	0.0
	6	6	-28.3	-6.2	0.0
	6	7	-18.4	-7.9	0.0
	6	8	-14.9	-9.9	0.0
	6	9	-19.2	-9.9	0.0
	6	10	-15.7	-6.7	3.6
	6	11	-27.8	-18.3	0.0
	6	12	-37.2	-14.7	0.0
	6	13	-16.1	-3.6	0.0
	6	14	-23.8	-0.7	0.0
	6	15	-18.6	-9.1	0.0
	6	16	-17.5	-6.7	16.1
	6	17	-33.9	-29.4	0.0
	6	18	-25.6	-15.5	0.0
	6	19	-14.6	-4.5	0.0
	6	20	-16.0	-6.3	0.0
	6	21	-23.3	-13.2	0.0
	6	22	-28.9	-7.5	0.0
	6	23	-29.8	-15.2	0.0
	6	24	-22.2	-17.0	0.0
	6	25	-18.1	-4.9	0.0
	6	26	-16.6	-3.0	0.0
	6	27	-13.0	-3.1	0.0
	6	28	-18.6	-2.6	0.0
	6	29	-23.2	-7.6	0.0
	6	30	-21.5	-9.5	0.0
	6	31	-26.1	-12.9	0.0
	6	32	-23.2	-13.9	0.0
	6	33	-10.1	-4.0	2.3
	6	34	-16.5	-1.8	1.3
	6	35	-18.0	-6.6	1.3
	6	36	-20.1	-6.8	0.1
	6	37	-18.7	-8.1	0.0
	6	38	-14.3	-2.9	22.8
	6	39	-11.7	-3.3	0.0
	6	40	-7.4	-6.9	0.0
	6	41	-14.7	0.5	0.0
	6	42	-8.3	-3.0	0.0
	6	43	-23.0	-14.6	0.4
	6	44	-26.4	-15.2	0.0
	6	45	-31.3	-18.6	0.0
	6	46	-33.2	-14.7	0.0
	6	47	-11.1	-0.7	0.0
	6	48	-12.5	3.1	0.0
	6	49	-31.5	-14.4	0.0
	6	50	-24.1	-10.4	0.0
	6	51	-16.4	-3.2	0.0
	6	52	-23.0	-3.6	0.0
	6	53	-27.1	-15.5	0.0
	6	54	-24.1	-8.6	0.0
	6	55	-10.8	1.1	0.0
	6	56	-13.7	2.4	0.0
	6	57	-10.9	-4.1	1.1
	6	58	-18.7	-2.1	0.0
	6	59	-18.5	-4.7	0.0
	6	60	-14.1	-0.3	0.0
	6	61	-6.6	0.2	0.5
	6	62	-3.5	4.4	0.0
	6	63	-19.3	-4.7	0.0
	6	64	-19.8	-0.2	0.0
	6	65	-11.7	1.2	0.0
	6	66	-6.1	-1.8	1.8
	6	67	-12.1	0.3	0.0
	6	68	-19.8	-0.4	0.0
	6	69	-15.1	-1.6	0.0
	6	70	-25.0	-4.8	0.0
	6	71	-5.7	0.2	8.3
	6	72	-4.7	2.4	0.0
	6	73	-14.8	-1.8	0.0
	6	74	-25.1	0.4	0.0
	6	75	-13.2	-0.0	0.0
	6	76	-9.7	2.7	0.0
	6	77	-10.3	-0.1	0.0
	6	78	-13.4	-2.0	0.6
	6	79	-9.0	0.2	0.0
	6	80	-9.4	-6.2	1.8
	6	81	-9.8	-3.4	0.0
	6	82	-5.9	-5.2	0.0
	6	83	-0.6	6.4	0.0
	6	84	-2.5	6.2	0.0
	6	85	-14.5	-5.5	0.0
	6	86	-10.3	-7.6	0.0
	6	87	-9.6	2.7	0.0
	6	88	-12.8	4.0	0.0
	6	89	-2.5	8.2	0.0
	6	90	5.5	9.5	6.2
	6	91	-1.4	10.7	0.0
	6	92	0.7	10.8	0.0
	6	93	-2.4	10.4	0.0
	6	94	-3.4	6.4	5.9
	6	95	-5.1	12.1	0.0
	6	96	-1.4	11.9	0.0
	6	97	-4.1	13.1	0.0
	6	98	-3.8	19.6	0.0
	6	99	-1.7	13.5	0.0
	6	100	-2.0	6.9	0.0
	6	101	-4.9	5.2	0.0
	6	102	-10.0	3.7	2.5
	6	103	-2.3	13.0	0.0
	6	104	-7.1	17.1	0.0
	6	105	-0.1	16.3	0.0
	6	106	8.9	18.2	0.0
	6	107	2.2	13.2	0.0
	6	108	-1.5	17.9	0.0
	6	109	-3.9	8.0	2.4
	6	110	-3.1	7.0	0.0
	6	111	1.1	20.1	0.0
	6	112	0.4	18.6	0.0
	6	113	-0.5	9.8	0.0
	6	114	3.4	9.3	0.0
	6	115	0.4	19.7	0.0
	6	116	3.1	14.1	0.0
	6	117	-1.3	5.9	1.6
	6	118	-1.8	9.9	0.0
	6	119	1.9	16.2	0.0
	6	120	2.6	22.1	0.0
	6	121	1.8	21.4	0.0
	6	122	4.1	18.9	0.0
	6	123	4.1	17.4	0.0
	6	124	0.8	9.2	7.6
	6	125	4.5	19.0	0.0
	6	126	2.2	21.1	0.0
	6	127	-1.1	1.3	0.0
	6	128	3.9	9.6	0.0
	6	129	4.0	21.7	0.0
	6	130	8.9	27.4	1.7
	6	131	4.4	25.0	0.0
	6	132	2.2	18.6	0.0
	6	133	8.7	25.8	0.0
	6	134	8.2	21.2	2.9
	6	135	5.1	15.4	0.0
	6	136	6.8	10.1	0.0
	6	137	1.1	7.3	11.8
	6	138	8.1	10.7	0.3
	6	139	5.0	21.8	0.0
	6	140	2.3	18.5	0.0
	6	141	-0.2	17.7	0.0
	6	142	4.1	22.4	0.0
	6	143	3.5	15.7	0.0
	6	144	8.4	20.1	0.0
	6	145	1.1	19.8	0.0
	6	146	2.3	19.7	0.0
	6	147	6.8	25.4	0.0
	6	148	9.9	17.8	1.6
	6	149	7.8	18.5	0.0
	6	150	11.8	18.4	0.0
	6	151	7.2	19.8	0.0
	6	152	9.5	23.1	6.0
	6	153	6.1	23.8	0.0
	6	154	9.2	21.8	0.0
	6	155	-0.3	19.3	0.0
	6	156	1.1	20.4	0.0
	6	157	9.8	28.6	0.0
	6	158	10.7	23.6	0.0
	6	159	11.5	23.4	0.5
	6	160	4.0	28.9	0.0
	6	161	10.0	28.0	0.0
	6	162	4.7	27.6	0.0
	6	163	14.5	29.8	0.0
	6	164	9.3	31.1	0.0
	6	165	3.6	17.1	0.0
	6	166	9.7	18.5	0.0
	6	167	12.5	29.5	0.0
	6	168	12.8	26.0	0.0
	6	169	7.9	21.2	0.0
	6	170	3.4	21.9	0.0
	6	171	9.5	23.7	0.0
	6	172	8.0	23.0	0.0
	6	173	10.0	21.8	16.2
[truncated: 8,958 more rows]
