# Supplementary material for: Comparing CMIP-3 and CMIP-5 climate projections on flooding estimation of Devils Lake of North Dakota, USA
Source: PeerJ. 2018 Apr 30;6:e4711. doi: 10.7717/peerj.4711 (PMC5933320; doi:10.7717/peerj.4711)
Supplement: Supplemental Information 2 [file peerj-06-4711-s002.zip › FutureClimate/CMIP-3_LARSWG/C322525_CSMK3[C322525,SRB1,2011-2030]WG_1.dat]

	1	1	-20.5	-6.3	9.9
	1	2	-26.9	-9.1	0.0
	1	3	-11.6	-1.3	0.0
	1	4	-16.8	-2.5	0.0
	1	5	-20.1	-5.4	0.0
	1	6	-25.1	-2.4	1.4
	1	7	-32.0	-21.0	1.1
	1	8	-28.0	-18.6	0.4
	1	9	-22.3	-10.0	0.0
	1	10	-27.0	-4.9	0.0
	1	11	-28.6	-21.3	0.0
	1	12	-25.5	-15.5	0.0
	1	13	-20.2	-11.3	0.0
	1	14	-19.0	-6.1	0.0
	1	15	-21.9	-10.0	0.0
	1	16	-30.0	-14.9	0.0
	1	17	-24.8	-11.9	0.4
	1	18	-25.0	-8.3	0.0
	1	19	-14.3	-3.4	0.0
	1	20	-21.1	-3.5	0.0
	1	21	-29.7	-20.2	0.0
	1	22	-25.2	-22.4	0.0
	1	23	-28.8	-12.1	0.0
	1	24	-29.3	-8.5	0.6
	1	25	-21.6	-9.8	0.0
	1	26	-16.0	-15.1	0.3
	1	27	-11.9	-4.5	0.0
	1	28	-19.7	-6.0	0.4
	1	29	-19.7	-6.0	5.7
	1	30	-14.1	-8.6	4.2
	1	31	-27.5	-19.3	0.0
	1	32	-28.2	-15.5	0.0
	1	33	-16.9	-6.4	0.0
	1	34	-18.6	-12.0	0.0
	1	35	-27.4	-11.1	0.0
	1	36	-37.6	-7.9	0.0
	1	37	-10.8	-1.9	0.0
	1	38	-10.8	-5.7	0.5
	1	39	-31.4	-22.3	0.0
	1	40	-28.2	-13.7	0.0
	1	41	-8.1	3.2	0.0
	1	42	-10.0	2.1	0.4
	1	43	-31.6	-22.5	0.0
	1	44	-25.6	-19.3	0.0
	1	45	-25.8	-16.4	0.0
	1	46	-23.0	-19.3	0.0
	1	47	-21.1	-11.4	2.5
	1	48	-23.2	-9.2	0.0
	1	49	-9.2	-0.4	0.0
	1	50	-1.7	-0.5	8.6
	1	51	-10.1	3.0	0.0
	1	52	-7.4	-1.7	0.0
	1	53	-21.7	-6.3	0.0
	1	54	-16.1	-11.1	0.0
	1	55	-21.6	-6.0	0.0
	1	56	-13.9	-8.9	0.0
	1	57	-26.4	-12.4	0.0
	1	58	-21.4	-13.5	2.6
	1	59	-15.6	-2.3	0.0
	1	60	-6.1	5.3	0.0
	1	61	-21.7	-17.8	0.0
	1	62	-15.6	-6.7	0.0
	1	63	-20.0	-4.7	0.4
	1	64	-14.1	0.5	0.0
	1	65	-12.3	-1.7	0.5
	1	66	-16.4	-4.6	1.2
	1	67	-6.6	1.2	0.3
	1	68	-7.0	4.3	2.9
	1	69	-9.2	1.9	0.0
	1	70	-1.9	-1.0	1.1
	1	71	-4.0	0.6	0.6
	1	72	-3.4	0.9	0.0
	1	73	-12.5	-3.9	0.0
	1	74	-14.5	-1.0	4.5
	1	75	0.1	8.8	1.1
	1	76	-2.9	5.1	0.0
	1	77	-23.3	-10.1	0.0
	1	78	-15.0	-2.4	0.0
	1	79	-9.8	2.3	0.0
	1	80	-4.2	3.3	0.0
	1	81	-19.6	-13.0	0.0
	1	82	-13.4	-1.5	0.0
	1	83	-5.2	0.3	0.0
	1	84	-8.2	-3.0	0.0
	1	85	-10.0	0.3	0.0
	1	86	-13.2	2.5	0.0
	1	87	-7.9	1.2	0.0
	1	88	-10.5	6.3	0.2
	1	89	-2.3	6.3	0.0
	1	90	-0.7	1.9	7.4
	1	91	-2.4	8.9	0.0
	1	92	2.4	5.1	5.6
	1	93	-8.5	7.0	0.0
	1	94	-3.8	1.9	0.0
	1	95	-7.0	6.6	0.0
	1	96	-5.7	3.5	0.0
	1	97	-2.3	12.1	0.0
	1	98	-2.5	13.8	0.0
	1	99	0.7	16.7	0.0
	1	100	-2.0	22.3	0.0
	1	101	-1.8	13.4	0.0
	1	102	1.3	17.3	0.0
	1	103	-0.4	6.9	7.9
	1	104	2.5	6.7	0.4
	1	105	-0.4	13.4	0.0
	1	106	7.8	19.4	0.0
	1	107	-3.7	1.5	0.0
	1	108	-0.3	3.8	0.0
	1	109	0.7	17.2	0.0
	1	110	1.2	12.6	0.0
	1	111	0.6	21.7	0.0
	1	112	3.8	19.5	0.0
	1	113	-6.7	2.9	0.0
	1	114	-1.4	1.1	0.0
	1	115	0.6	18.7	0.0
	1	116	1.0	27.1	0.0
	1	117	1.9	24.6	0.0
	1	118	5.2	26.5	0.0
	1	119	-0.4	16.6	0.0
	1	120	1.9	14.1	0.0
	1	121	1.4	21.4	0.0
	1	122	2.8	21.3	0.0
	1	123	0.5	15.2	0.0
	1	124	5.9	10.0	3.3
	1	125	3.9	23.2	0.0
	1	126	9.6	19.2	0.5
	1	127	7.4	19.6	0.0
	1	128	7.2	18.7	5.7
	1	129	3.2	18.9	0.0
	1	130	2.9	18.0	0.0
	1	131	1.0	2.0	0.0
	1	132	4.3	14.5	0.0
	1	133	5.4	18.3	0.0
	1	134	2.6	24.3	0.0
	1	135	1.6	21.0	0.0
	1	136	5.8	14.9	0.0
	1	137	3.6	22.2	0.0
	1	138	2.0	22.5	0.0
	1	139	6.6	21.9	0.0
	1	140	5.1	17.2	0.0
	1	141	8.2	26.3	0.0
	1	142	3.9	26.7	0.0
	1	143	7.0	26.8	0.0
	1	144	12.8	34.0	0.0
	1	145	5.3	23.5	0.0
	1	146	4.8	20.4	1.1
	1	147	6.1	10.3	0.0
	1	148	-2.8	19.7	0.0
	1	149	10.8	28.9	0.0
	1	150	19.9	27.1	0.0
	1	151	4.9	19.4	14.9
	1	152	1.1	23.4	0.0
	1	153	6.4	19.3	0.0
	1	154	1.7	9.4	0.0
	1	155	7.5	17.5	37.6
	1	156	8.6	18.9	0.0
	1	157	5.8	14.6	0.0
	1	158	8.7	19.9	0.0
	1	159	10.7	24.1	0.0
	1	160	15.3	19.5	1.7
	1	161	12.5	21.1	24.6
	1	162	10.9	17.5	26.6
	1	163	12.0	20.3	16.7
	1	164	8.2	23.4	14.8
	1	165	14.6	26.7	14.9
	1	166	11.7	22.7	1.9
	1	167	11.4	19.1	4.9
	1	168	8.6	19.8	0.0
	1	169	11.3	20.6	0.7
	1	170	11.6	23.8	34.9
	1	171	12.2	26.3	0.0
	1	172	15.2	23.1	0.0
	1	173	11.5	24.1	0.0
	1	174	12.2	23.6	25.1
	1	175	9.7	23.3	0.5
	1	176	5.5	22.4	0.0
	1	177	6.9	24.8	0.0
	1	178	2.7	27.5	0.0
	1	179	12.9	26.1	3.2
	1	180	9.8	28.5	30.1
	1	181	10.7	21.3	6.7
	1	182	12.2	25.0	0.3
	1	183	8.7	25.3	0.0
	1	184	11.5	29.5	0.0
	1	185	13.5	27.1	0.0
	1	186	10.4	25.9	9.9
	1	187	18.3	26.7	5.4
	1	188	14.0	28.3	0.0
	1	189	5.1	25.1	0.0
	1	190	6.8	27.9	0.0
	1	191	10.2	24.7	7.0
	1	192	10.8	26.3	0.0
	1	193	15.2	29.6	20.1
	1	194	15.5	26.5	0.0
	1	195	12.3	28.5	0.0
	1	196	5.7	26.5	0.0
	1	197	11.4	23.9	0.0
	1	198	13.1	22.3	0.0
	1	199	14.3	27.2	0.0
	1	200	9.8	28.7	0.0
	1	201	19.7	28.3	0.0
	1	202	16.3	28.2	0.0
	1	203	14.4	26.6	5.3
	1	204	16.7	25.5	8.1
	1	205	11.2	21.0	0.0
	1	206	12.8	24.5	1.4
	1	207	11.5	28.0	0.0
	1	208	14.3	25.2	0.5
	1	209	12.7	28.1	0.0
	1	210	16.5	31.1	0.0
	1	211	12.9	27.7	1.9
	1	212	7.5	26.1	0.0
	1	213	15.5	29.3	0.0
	1	214	20.1	32.4	0.0
	1	215	19.0	26.4	5.9
	1	216	14.3	33.1	0.6
	1	217	10.2	24.5	0.0
	1	218	9.6	27.2	0.0
	1	219	13.8	26.6	0.0
	1	220	11.2	25.7	0.0
	1	221	10.1	27.8	0.0
	1	222	6.2	23.8	0.0
	1	223	14.2	26.2	0.0
	1	224	9.4	27.8	0.0
	1	225	5.1	24.7	0.0
	1	226	6.7	29.2	0.0
	1	227	8.9	28.3	0.0
	1	228	13.0	27.8	2.8
	1	229	11.0	23.8	0.0
	1	230	12.3	20.7	0.0
	1	231	13.6	27.2	0.0
	1	232	9.5	23.5	0.0
	1	233	13.6	22.6	3.4
	1	234	9.3	24.0	13.0
	1	235	14.7	24.7	2.5
	1	236	9.3	21.6	0.0
	1	237	11.9	28.4	2.6
	1	238	16.1	26.4	3.7
	1	239	12.6	27.2	0.0
	1	240	11.1	24.8	0.0
	1	241	12.4	24.5	10.6
	1	242	10.2	24.8	0.0
	1	243	12.6	23.7	34.3
	1	244	7.7	25.6	0.0
	1	245	5.7	23.0	0.0
	1	246	0.5	25.0	0.0
	1	247	9.9	21.6	0.0
	1	248	4.9	20.1	0.0
	1	249	7.7	18.9	0.0
	1	250	7.7	21.7	1.2
	1	251	6.2	20.0	0.0
	1	252	3.3	22.5	0.0
	1	253	8.8	24.3	0.0
	1	254	7.5	24.6	7.3
	1	255	8.4	19.1	0.0
	1	256	4.2	14.6	0.0
	1	257	6.7	21.1	0.0
	1	258	6.9	13.2	1.0
	1	259	5.7	18.9	0.0
	1	260	3.3	19.1	0.0
	1	261	7.2	27.0	0.0
	1	262	10.3	20.1	3.0
	1	263	16.1	21.2	0.1
	1	264	6.8	18.6	0.0
	1	265	-0.5	17.7	0.0
	1	266	1.8	19.5	0.1
	1	267	17.0	25.7	0.0
	1	268	11.5	22.7	0.0
	1	269	7.9	19.2	1.3
	1	270	4.0	28.6	2.1
	1	271	2.3	5.9	2.4
	1	272	3.4	9.4	14.9
	1	273	7.0	19.8	2.9
	1	274	9.3	19.1	0.0
	1	275	3.5	19.0	0.0
	1	276	-2.9	15.0	0.0
	1	277	1.6	18.7	0.0
	1	278	0.5	15.4	10.6
	1	279	1.3	11.5	0.6
	1	280	-1.7	15.8	0.0
	1	281	1.0	12.8	0.0
	1	282	2.6	10.2	0.0
	1	283	4.3	14.1	0.0
	1	284	-0.1	13.0	8.2
	1	285	-5.5	3.5	0.0
	1	286	-1.4	6.2	0.4
	1	287	0.8	11.5	2.4
	1	288	-4.3	20.7	0.0
	1	289	-1.8	14.5	0.0
	1	290	2.6	10.9	0.0
	1	291	3.1	13.7	0.0
	1	292	2.2	13.0	0.0
	1	293	-3.7	8.4	0.0
	1	294	-5.0	12.3	0.0
	1	295	1.7	20.0	0.0
	1	296	-1.9	15.2	0.0
	1	297	-1.5	8.7	3.0
	1	298	0.6	8.5	0.0
	1	299	1.8	21.7	0.0
	1	300	5.2	22.0	0.4
	1	301	-0.3	4.4	2.1
	1	302	-0.1	12.6	0.0
	1	303	-3.5	3.2	1.3
	1	304	-6.4	-1.3	3.3
	1	305	-5.4	0.7	9.2
	1	306	-1.9	9.1	0.0
	1	307	-4.3	10.2	0.0
	1	308	-7.8	6.0	0.0
	1	309	-6.5	0.5	0.0
	1	310	-3.0	0.1	0.0
	1	311	-9.1	3.1	0.0
	1	312	-6.2	-1.5	0.0
	1	313	-3.5	4.3	0.0
	1	314	-5.6	6.8	0.0
	1	315	-3.6	6.6	0.0
	1	316	-0.0	9.5	0.0
	1	317	-10.0	-3.4	0.0
	1	318	-14.1	-5.8	0.0
	1	319	-4.4	2.9	0.0
	1	320	-5.4	-0.9	0.0
	1	321	-1.3	10.9	0.0
	1	322	-6.7	0.8	0.1
	1	323	-16.1	-13.1	10.6
	1	324	-14.0	-5.4	0.1
	1	325	-8.1	1.5	0.0
	1	326	-4.1	2.0	0.8
	1	327	-6.2	10.0	0.0
	1	328	-11.1	7.7	0.0
	1	329	-12.3	-0.6	0.0
	1	330	-17.4	-7.0	0.0
	1	331	-7.0	1.5	24.7
	1	332	-6.6	4.8	0.0
	1	333	-9.5	-0.9	2.3
	1	334	-9.8	-3.5	0.2
	1	335	-17.3	-9.6	0.0
	1	336	-15.3	-12.8	0.0
	1	337	-11.2	-2.0	1.3
	1	338	-18.4	0.9	0.0
	1	339	-12.3	-2.9	4.2
	1	340	-5.7	-4.6	0.8
	1	341	-11.6	-0.1	2.1
	1	342	-5.3	-3.6	0.8
	1	343	-6.2	2.8	0.0
	1	344	-8.4	-1.3	0.0
	1	345	-26.7	-13.7	0.0
	1	346	-31.1	-22.1	0.0
	1	347	-11.3	-2.8	0.0
	1	348	-10.9	-7.2	0.0
	1	349	-9.6	-2.7	0.0
	1	350	-11.0	-3.7	0.0
	1	351	-13.1	-6.1	0.0
	1	352	-14.3	-13.7	2.2
	1	353	-17.0	-7.9	0.0
	1	354	-25.3	-13.7	0.0
	1	355	-11.5	-4.6	0.0
	1	356	-3.9	-3.0	4.0
	1	357	-25.6	-13.3	0.0
	1	358	-23.6	-13.2	0.0
	1	359	-12.0	-4.1	0.0
	1	360	-10.7	-5.5	0.0
	1	361	-21.6	-13.7	0.0
	1	362	-16.5	-11.9	0.0
	1	363	-20.1	-6.6	2.1
	1	364	-12.3	-4.6	0.0
	1	365	-26.4	-15.2	4.3
	2	1	-28.0	-6.5	0.0
	2	2	-12.0	-4.0	0.0
	2	3	-9.5	-4.1	0.0
	2	4	-25.1	-12.4	0.0
	2	5	-21.0	-10.8	0.0
	2	6	-20.9	-5.9	0.0
	2	7	-25.6	-6.5	0.0
	2	8	-14.5	-4.0	0.0
	2	9	-11.4	-8.0	0.0
	2	10	-15.0	-7.0	0.0
	2	11	-21.7	-6.9	0.0
	2	12	-27.9	-15.5	1.4
	2	13	-30.9	-22.3	4.4
	2	14	-15.5	-6.0	0.0
	2	15	-17.5	-7.4	0.0
	2	16	-19.1	-8.3	0.0
	2	17	-26.3	-11.2	0.0
	2	18	-10.5	-3.6	0.0
	2	19	-16.5	-5.0	0.1
	2	20	-15.0	-1.9	0.0
	2	21	-11.4	0.6	0.0
	2	22	-33.2	-24.8	0.0
	2	23	-30.4	-16.5	1.3
	2	24	-26.5	-16.9	0.0
	2	25	-29.1	-16.7	0.3
	2	26	-4.8	-2.7	1.3
	2	27	-10.1	-1.9	0.0
	2	28	-28.2	-21.7	0.0
	2	29	-23.2	-14.4	0.0
	2	30	-26.7	-11.8	0.0
	2	31	-27.5	-23.2	0.0
	2	32	-7.4	2.6	0.0
	2	33	-6.4	0.3	0.0
	2	34	-15.5	-3.0	0.0
	2	35	-16.6	0.5	0.0
	2	36	-16.8	-5.5	0.0
	2	37	-14.6	-7.5	0.0
	2	38	-14.8	-0.4	0.0
	2	39	-14.2	-0.4	0.0
	2	40	-26.8	-11.9	0.0
	2	41	-28.3	-20.8	0.0
	2	42	-22.1	-9.4	0.0
	2	43	-19.0	-10.4	1.3
	2	44	-10.8	0.5	0.0
	2	45	-14.5	-2.6	6.8
	2	46	-8.8	-1.5	4.3
	2	47	-14.2	0.4	0.0
	2	48	-4.5	0.3	0.6
	2	49	-8.2	-0.2	0.0
	2	50	-14.0	-2.7	0.0
	2	51	-19.6	-2.3	0.0
	2	52	-22.0	-9.3	0.0
	2	53	-18.5	-11.0	0.0
	2	54	-13.9	1.1	0.0
	2	55	-11.3	2.2	0.0
	2	56	-15.1	-4.2	0.0
	2	57	-20.9	-6.8	0.0
	2	58	-10.1	-3.0	0.5
	2	59	-8.4	-3.9	0.0
	2	60	-12.8	-3.7	0.0
	2	61	-15.2	-5.0	0.0
	2	62	-3.7	7.6	0.0
	2	63	-7.2	2.4	0.0
	2	64	-6.8	8.4	0.0
	2	65	-12.1	3.8	0.0
	2	66	-17.4	-5.0	0.0
	2	67	-9.3	-1.0	1.6
	2	68	-8.1	5.0	0.0
	2	69	-13.4	3.4	0.0
	2	70	-2.8	16.0	0.0
	2	71	-8.2	6.9	0.0
	2	72	-14.0	-3.1	0.0
	2	73	-14.5	2.1	0.0
	2	74	-0.7	8.7	0.0
	2	75	-1.1	4.6	0.0
	2	76	-13.1	-0.5	0.2
	2	77	-21.2	2.1	0.0
	2	78	0.1	2.4	1.5
	2	79	-4.0	2.3	5.5
	2	80	-6.0	3.5	0.0
	2	81	-7.7	10.2	0.0
	2	82	-8.2	-2.6	0.0
	2	83	-6.9	0.3	0.0
	2	84	-6.2	3.9	0.0
	2	85	-4.7	3.3	0.0
	2	86	-11.4	-1.8	1.0
	2	87	-17.4	0.2	0.0
	2	88	-7.7	3.3	2.7
	2	89	-6.2	3.3	0.5
	2	90	-16.6	1.5	0.0
	2	91	-7.8	-7.3	5.4
	2	92	-0.6	10.7	2.5
	2	93	-4.7	11.7	0.0
	2	94	-2.6	16.6	0.0
	2	95	-2.1	15.0	0.0
	2	96	-1.7	15.2	0.0
	2	97	-5.9	21.1	0.0
	2	98	-3.4	10.0	0.0
	2	99	-1.0	12.9	0.0
	2	100	-7.7	-0.9	0.0
	2	101	-5.1	8.6	0.0
	2	102	2.0	23.4	0.0
	2	103	0.3	17.6	0.0
	2	104	-1.9	10.7	0.0
	2	105	-2.0	11.9	0.0
	2	106	-3.0	13.6	0.0
	2	107	-1.7	16.8	0.0
	2	108	3.5	19.2	0.0
	2	109	4.2	30.7	0.0
	2	110	-2.8	4.3	0.0
	2	111	-4.9	4.4	0.0
	2	112	0.4	15.2	2.0
	2	113	2.0	16.1	0.0
	2	114	6.7	21.3	0.0
	2	115	6.7	18.1	0.0
	2	116	-2.1	9.6	0.0
	2	117	-8.0	9.7	0.0
	2	118	-1.2	14.3	0.0
	2	119	1.2	12.2	0.0
	2	120	-0.9	9.4	0.0
	2	121	2.5	13.5	0.0
	2	122	3.2	16.6	0.0
	2	123	4.4	17.8	0.0
	2	124	0.4	9.5	0.0
	2	125	2.2	11.0	0.0
	2	126	2.1	13.0	0.0
	2	127	1.0	12.6	0.0
	2	128	0.3	12.7	0.0
	2	129	3.0	6.7	0.0
	2	130	7.2	20.2	0.0
	2	131	6.5	16.0	0.0
	2	132	7.8	20.6	1.1
	2	133	12.6	18.6	3.8
	2	134	3.3	19.1	0.0
	2	135	1.7	13.0	0.0
	2	136	5.1	22.6	0.0
	2	137	5.0	16.8	0.0
	2	138	-4.2	13.9	0.0
	2	139	-3.5	18.6	0.0
	2	140	3.8	22.1	0.0
	2	141	9.2	22.2	0.0
	2	142	-2.1	12.1	0.0
	2	143	-2.9	17.9	0.0
	2	144	3.4	20.5	0.0
	2	145	5.0	23.1	0.0
	2	146	2.7	16.0	0.0
	2	147	4.5	17.9	0.0
	2	148	12.6	25.0	0.1
	2	149	11.6	28.1	0.0
	2	150	5.4	20.7	0.0
	2	151	8.2	23.8	0.0
	2	152	10.5	19.4	7.0
	2	153	12.4	21.3	0.0
	2	154	3.3	10.4	10.5
	2	155	7.1	19.2	0.0
	2	156	10.3	26.1	0.0
	2	157	7.2	23.6	0.0
	2	158	7.2	25.4	0.0
	2	159	10.5	24.3	0.0
	2	160	15.0	24.4	1.1
	2	161	9.0	25.0	0.0
	2	162	9.4	18.8	0.0
	2	163	10.4	17.6	4.5
	2	164	5.5	23.7	0.0
	2	165	9.5	20.1	0.0
	2	166	7.1	21.1	0.0
	2	167	11.1	20.2	0.0
	2	168	7.9	19.9	0.0
	2	169	7.7	24.4	0.0
	2	170	11.2	22.3	1.7
	2	171	12.0	21.0	0.0
	2	172	16.0	26.5	0.0
	2	173	11.4	25.0	0.0
	2	174	10.9	25.6	0.0
	2	175	6.6	28.6	0.0
	2	176	9.7	25.5	0.0
	2	177	15.7	21.1	16.3
	2	178	10.7	24.8	0.0
	2	179	10.9	23.1	0.0
	2	180	14.9	27.7	1.0
	2	181	18.9	23.8	9.5
	2	182	15.2	27.3	0.0
	2	183	11.5	22.2	1.1
	2	184	10.3	23.6	1.5
	2	185	9.0	27.5	0.0
	2	186	11.3	22.8	0.4
	2	187	10.6	23.7	0.0
	2	188	12.6	29.6	0.0
	2	189	15.6	25.3	0.3
	2	190	13.8	27.6	4.8
	2	191	14.3	27.9	16.1
	2	192	17.5	26.5	2.4
	2	193	13.2	22.8	0.0
	2	194	12.2	26.7	6.6
	2	195	10.8	27.2	0.0
	2	196	10.6	24.3	0.0
	2	197	15.4	22.3	0.0
	2	198	12.6	26.0	6.2
	2	199	15.8	25.0	2.2
	2	200	7.2	24.9	0.0
	2	201	12.4	24.4	0.0
	2	202	12.4	23.8	0.0
	2	203	12.9	24.7	0.0
	2	204	12.4	20.2	0.2
	2	205	16.5	19.7	0.1
	2	206	12.7	28.3	4.2
	2	207	16.1	26.9	0.0
	2	208	13.8	28.8	22.6
	2	209	12.1	25.5	1.9
	2	210	14.0	31.6	1.1
	2	211	10.1	31.8	3.6
	2	212	12.7	31.2	0.0
	2	213	8.5	28.6	0.0
	2	214	16.1	26.6	0.8
	2	215	10.1	28.0	0.0
	2	216	12.7	28.7	14.4
	2	217	8.7	26.1	0.0
	2	218	6.4	24.2	0.0
	2	219	10.9	15.4	0.0
	2	220	14.5	33.1	0.0
	2	221	13.9	28.6	2.7
	2	222	10.4	28.9	0.0
	2	223	11.1	25.1	0.0
	2	224	13.3	27.6	0.0
	2	225	9.6	26.3	0.0
	2	226	13.0	28.7	0.0
	2	227	19.4	36.8	0.0
	2	228	11.9	27.4	0.0
	2	229	11.9	23.9	1.1
	2	230	13.3	30.8	0.0
	2	231	8.8	26.0	0.0
	2	232	11.1	26.1	0.0
	2	233	10.4	24.3	1.2
	2	234	8.8	26.4	0.0
	2	235	6.3	27.3	0.0
	2	236	15.5	28.6	0.0
	2	237	10.4	25.0	0.0
	2	238	9.4	26.1	0.0
	2	239	14.8	24.1	12.3
	2	240	7.9	20.0	0.0
	2	241	9.4	20.3	0.0
	2	242	8.7	21.9	6.8
	2	243	8.0	22.4	0.0
	2	244	9.4	14.0	6.1
	2	245	13.8	18.2	2.4
	2	246	9.7	20.2	0.7
	2	247	9.3	20.7	1.1
	2	248	7.9	18.2	0.8
	2	249	8.6	24.0	0.0
	2	250	11.1	23.5	0.0
	2	251	9.8	22.7	0.0
	2	252	6.7	15.3	0.0
	2	253	4.1	20.0	0.0
	2	254	9.3	22.8	1.8
	2	255	3.8	29.4	0.0
	2	256	6.6	17.6	0.0
	2	257	8.1	16.6	0.0
	2	258	11.9	27.2	0.0
	2	259	7.0	21.2	0.0
	2	260	7.6	18.3	6.0
	2	261	14.7	21.5	1.8
	2	262	9.1	27.5	4.4
	2	263	3.5	25.6	0.0
	2	264	6.4	19.6	0.0
	2	265	3.4	20.6	0.0
	2	266	5.7	17.1	3.9
	2	267	6.3	20.2	2.0
	2	268	5.3	14.1	2.1
	2	269	-8.0	19.3	0.0
	2	270	2.6	18.0	0.0
	2	271	8.3	13.3	0.0
	2	272	5.2	11.4	18.1
	2	273	-0.4	15.3	0.0
	2	274	3.9	25.8	0.0
	2	275	0.1	17.0	14.8
	2	276	3.3	21.6	12.4
	2	277	-2.2	21.9	0.0
	2	278	2.0	20.8	0.0
	2	279	1.2	18.1	0.0
	2	280	4.6	22.7	0.0
	2	281	1.6	16.6	0.0
	2	282	2.3	10.1	0.0
	2	283	1.3	11.0	8.4
	2	284	-0.0	17.4	0.0
	2	285	1.1	18.5	0.0
	2	286	2.9	11.4	0.0
	2	287	11.4	15.7	0.0
	2	288	1.8	13.4	22.5
	2	289	-3.1	13.5	0.9
	2	290	5.3	23.6	0.0
	2	291	8.1	17.3	0.0
	2	292	-3.0	11.1	0.0
	2	293	-4.6	14.3	0.0
	2	294	-4.7	-4.4	1.4
	2	295	-10.4	7.7	0.0
	2	296	-3.3	11.7	0.0
	2	297	0.4	15.7	0.0
	2	298	-2.9	12.6	0.0
	2	299	0.7	10.1	0.0
	2	300	-0.6	12.4	0.0
	2	301	6.1	10.8	0.0
	2	302	-7.2	11.9	0.0
	2	303	-5.5	6.8	0.0
	2	304	-5.5	10.2	0.0
	2	305	-14.9	4.6	0.0
	2	306	-3.7	9.2	0.0
	2	307	-0.3	11.6	0.0
	2	308	-9.1	0.6	0.0
	2	309	-4.5	0.6	0.0
	2	310	-3.0	5.6	0.0
	2	311	0.6	7.6	0.0
	2	312	-5.1	7.8	0.0
	2	313	-1.1	10.9	0.0
	2	314	-6.0	1.8	0.0
	2	315	-6.7	-2.0	0.0
	2	316	-8.2	1.3	0.0
	2	317	-17.2	-2.1	2.7
	2	318	-4.7	2.2	0.0
	2	319	-6.6	5.8	0.0
	2	320	-2.9	6.5	0.0
	2	321	-0.7	4.0	0.0
	2	322	-7.9	-3.5	0.0
	2	323	-9.0	-8.2	0.0
	2	324	-7.7	0.9	0.0
	2	325	-9.0	3.3	0.0
	2	326	-7.4	-1.3	0.0
	2	327	-5.8	4.3	0.0
	2	328	-6.9	1.7	0.0
	2	329	-2.3	2.5	0.0
	2	330	-6.3	3.5	0.0
	2	331	-7.9	3.8	0.0
	2	332	-19.2	-3.8	0.0
	2	333	-16.3	-11.8	0.0
	2	334	-14.6	-6.6	0.7
	2	335	-20.6	-19.8	0.0
	2	336	-15.4	-7.3	0.0
	2	337	-19.6	-14.4	0.0
	2	338	-15.6	-5.7	0.0
	2	339	-14.0	-11.4	8.0
	2	340	-11.7	-2.2	0.0
	2	341	-19.4	-3.7	0.6
	2	342	-13.6	-3.6	0.0
	2	343	-12.6	-0.9	0.0
	2	344	-19.2	-11.8	0.0
	2	345	-21.6	-3.9	0.0
	2	346	-24.7	-9.3	0.0
	2	347	-35.1	-19.1	0.0
	2	348	-5.2	4.1	0.5
	2	349	-6.0	3.9	0.0
	2	350	-27.4	-17.7	0.0
	2	351	-21.1	-11.5	0.0
	2	352	-21.9	-13.3	0.0
	2	353	-28.7	-7.2	0.0
	2	354	-8.2	-0.5	0.0
	2	355	-12.8	6.0	0.0
	2	356	-27.8	-22.0	0.0
	2	357	-18.4	-15.4	0.0
	2	358	-23.6	-12.4	0.2
	2	359	-28.3	-5.8	0.0
	2	360	-13.9	-2.7	0.0
	2	361	-8.3	1.6	0.0
	2	362	-20.2	-6.3	4.9
	2	363	-17.9	-3.1	0.0
	2	364	-17.1	-9.1	0.0
	2	365	-16.1	-15.5	0.0
	3	1	-20.3	-7.6	0.0
	3	2	-11.1	-4.2	0.9
	3	3	-16.4	-4.8	0.0
	3	4	-23.1	-10.4	0.6
	3	5	-16.2	-9.8	0.0
	3	6	-14.2	-3.9	0.0
	3	7	-6.5	0.2	0.0
	3	8	-26.9	-16.9	0.0
	3	9	-20.9	-19.9	0.0
	3	10	-9.7	1.8	0.0
	3	11	-9.0	-1.8	0.0
	3	12	-12.1	-3.1	0.0
	3	13	-14.8	-8.6	0.0
	3	14	-7.5	2.2	0.0
	3	15	-12.2	1.3	0.0
	3	16	-22.2	-10.3	0.0
	3	17	-19.7	-9.3	0.0
	3	18	-24.5	-14.8	0.5
	3	19	-22.9	-16.1	0.0
	3	20	-13.4	-5.0	0.0
	3	21	-11.2	-3.9	0.0
	3	22	-13.9	-3.1	0.0
	3	23	-12.1	-6.0	0.0
	3	24	-11.4	-4.1	0.0
	3	25	-14.3	-4.9	0.0
	3	26	-12.0	0.5	0.0
	3	27	-6.5	-3.4	0.0
	3	28	-30.6	-15.0	0.0
	3	29	-25.3	-10.6	0.0
	3	30	-17.1	-8.4	0.0
	3	31	-22.2	-10.0	0.0
	3	32	-19.2	-8.6	0.0
	3	33	-22.5	-13.1	3.5
	3	34	-25.7	-12.1	0.0
	3	35	-22.4	-10.0	0.0
	3	36	-30.0	-16.0	0.0
	3	37	-32.1	-14.9	0.0
	3	38	-13.7	0.5	0.0
	3	39	-20.1	-6.3	0.0
	3	40	-19.1	-8.1	0.0
	3	41	-11.5	-9.3	0.0
	3	42	-25.9	-13.8	0.0
	3	43	-24.7	-7.5	0.0
	3	44	-6.5	4.2	0.0
	3	45	-0.6	1.3	0.0
	3	46	-31.7	-17.7	0.0
	3	47	-34.4	-13.7	1.3
	3	48	-20.3	-9.8	0.0
	3	49	-11.8	-5.9	0.0
	3	50	-20.8	-8.7	1.2
	3	51	-27.5	-1.5	0.0
	3	52	-8.0	1.2	0.2
	3	53	-8.7	2.8	0.0
	3	54	-23.9	-11.2	0.0
	3	55	-18.2	-5.9	1.8
	3	56	-20.2	-10.5	3.0
	3	57	-18.6	-17.2	0.4
	3	58	-18.7	-6.8	0.0
	3	59	-25.6	-3.3	0.0
	3	60	-18.1	-3.4	0.0
	3	61	-25.6	-1.3	0.0
	3	62	-10.0	4.3	0.0
	3	63	-10.9	3.8	0.0
	3	64	-9.6	2.4	0.0
	3	65	-4.5	2.8	0.0
	3	66	-9.8	-0.0	14.2
	3	67	-10.4	2.1	0.0
	3	68	-4.0	16.5	0.0
	3	69	-9.2	8.8	0.0
	3	70	-13.7	1.8	0.0
	3	71	-7.9	3.2	1.9
	3	72	-11.1	-2.7	0.0
	3	73	-6.2	1.9	0.0
	3	74	-2.3	4.3	0.0
	3	75	1.1	1.9	0.1
	3	76	-18.1	-17.6	0.0
	3	77	-11.2	-7.4	0.3
	3	78	-2.3	1.6	5.3
	3	79	0.5	2.7	2.3
	3	80	-7.7	-0.6	0.0
	3	81	-5.7	-2.0	0.0
	3	82	-18.2	-3.5	0.0
	3	83	-11.7	-3.5	0.0
	3	84	-6.7	-0.2	0.0
	3	85	-6.8	2.3	0.0
	3	86	-10.2	0.1	0.0
	3	87	-9.1	0.5	0.0
	3	88	-10.0	-0.5	0.0
	3	89	-5.6	3.9	0.0
	3	90	-8.1	6.5	0.0
	3	91	-7.4	8.0	6.1
	3	92	-3.0	12.4	0.0
	3	93	-6.1	10.1	0.0
	3	94	-2.3	10.2	0.0
	3	95	5.9	12.7	0.0
	3	96	0.3	12.3	0.0
	3	97	1.2	16.9	0.0
	3	98	-1.3	17.3	0.0
	3	99	-2.5	29.0	0.0
	3	100	-8.5	8.1	0.0
	3	101	-8.3	8.8	0.0
	3	102	-5.8	-0.6	0.0
	3	103	-10.6	2.6	0.0
	3	104	-1.9	12.8	0.0
	3	105	-6.5	14.5	0.0
	3	106	5.0	19.2	0.0
	3	107	-0.1	17.2	0.0
	3	108	-6.6	7.9	0.0
	3	109	-9.2	6.4	0.0
	3	110	1.2	16.9	0.0
	3	111	-0.1	18.8	0.0
	3	112	-6.3	6.2	0.0
	3	113	-5.0	3.3	0.6
	3	114	-0.6	9.2	10.5
	3	115	-2.9	9.8	0.0
	3	116	0.8	12.3	0.0
	3	117	-0.8	10.9	0.0
	3	118	0.2	14.3	0.0
	3	119	1.6	15.6	0.0
	3	120	-0.1	11.8	0.0
	3	121	1.7	13.0	0.0
	3	122	0.9	8.9	0.0
	3	123	1.8	4.1	0.0
	3	124	0.7	10.4	0.0
	3	125	0.2	7.6	0.0
	3	126	2.3	14.8	0.0
	3	127	6.8	20.0	0.0
	3	128	1.0	15.0	0.0
	3	129	-2.5	15.2	0.0
	3	130	6.6	19.4	33.5
	3	131	9.5	29.7	0.0
	3	132	6.6	32.4	0.0
	3	133	5.9	23.9	0.0
	3	134	3.8	13.6	0.0
	3	135	-0.4	19.9	0.0
	3	136	7.5	26.7	0.0
	3	137	9.1	21.7	3.4
	3	138	6.9	27.6	0.0
	3	139	9.1	23.3	0.0
	3	140	7.7	19.4	0.0
	3	141	7.2	15.0	0.0
	3	142	6.5	15.6	1.3
	3	143	-4.0	21.8	0.1
	3	144	8.1	17.9	3.3
	3	145	6.4	15.2	0.0
	3	146	4.4	23.2	0.0
	3	147	1.2	29.3	0.0
	3	148	8.0	28.8	0.0
	3	149	9.3	29.2	0.0
	3	150	4.8	20.3	0.0
	3	151	8.8	23.6	0.0
	3	152	6.5	23.6	0.0
	3	153	12.3	26.4	0.0
	3	154	7.9	27.1	0.0
	3	155	7.4	21.9	0.0
	3	156	7.7	25.4	0.0
	3	157	8.5	21.6	2.4
	3	158	9.0	21.7	5.9
	3	159	10.3	23.1	5.3
	3	160	8.7	27.5	0.0
	3	161	12.5	35.8	0.0
	3	162	10.9	23.1	0.0
	3	163	14.8	25.7	0.0
	3	164	10.8	27.8	0.0
	3	165	10.5	32.8	0.0
	3	166	11.3	28.0	0.0
	3	167	9.6	24.8	0.0
	3	168	12.6	24.8	0.0
	3	169	9.2	22.5	0.0
	3	170	7.6	22.1	0.0
	3	171	6.1	17.1	11.9
	3	172	8.9	19.1	1.3
	3	173	9.6	24.2	1.8
	3	174	10.7	24.1	20.2
	3	175	10.9	22.2	0.7
	3	176	10.9	28.7	0.0
	3	177	17.2	31.2	0.0
	3	178	8.5	17.9	0.0
	3	179	10.8	14.1	20.3
	3	180	14.6	25.8	0.0
	3	181	9.8	23.8	0.0
	3	182	13.8	30.3	0.0
	3	183	14.5	26.9	0.0
	3	184	13.9	28.3	0.0
	3	185	17.5	27.0	0.0
	3	186	16.9	29.8	0.0
	3	187	17.4	30.3	0.0
	3	188	10.8	22.5	0.0
	3	189	7.8	25.3	0.0
	3	190	15.0	28.4	5.3
	3	191	12.8	27.6	0.0
	3	192	11.5	28.4	0.0
	3	193	10.5	33.2	0.0
	3	194	13.7	28.3	0.0
	3	195	18.8	25.2	0.0
	3	196	14.1	28.2	0.0
	3	197	19.7	24.3	13.0
	3	198	13.2	23.9	0.0
	3	199	13.9	25.8	0.0
	3	200	9.1	25.6	0.0
	3	201	9.5	28.2	29.8
	3	202	7.8	24.6	0.0
	3	203	11.4	26.7	0.2
	3	204	15.2	24.2	8.4
	3	205	14.5	18.5	0.0
	3	206	12.1	24.5	7.5
	3	207	12.1	27.0	28.9
	3	208	13.9	24.5	0.0
	3	209	12.2	25.1	1.8
	3	210	12.0	25.3	3.3
	3	211	12.0	29.7	0.0
	3	212	10.4	28.3	0.0
	3	213	10.7	25.7	0.0
	3	214	12.4	25.7	7.7
	3	215	12.9	30.1	0.0
	3	216	15.6	28.9	0.0
	3	217	18.0	26.0	5.8
	3	218	13.4	27.7	0.0
	3	219	8.0	24.4	0.0
	3	220	10.7	21.1	0.0
	3	221	13.0	23.7	0.0
	3	222	10.8	25.6	0.0
	3	223	7.5	27.5	0.0
	3	224	11.5	26.1	0.0
	3	225	15.0	25.4	0.0
	3	226	8.6	25.9	0.0
	3	227	6.9	28.5	0.0
	3	228	10.5	24.7	8.5
	3	229	12.6	19.6	1.6
	3	230	12.6	25.5	0.0
	3	231	13.7	27.1	0.0
	3	232	9.3	24.0	0.0
	3	233	15.2	22.5	4.3
	3	234	11.6	23.0	10.2
	3	235	10.9	22.4	0.7
	3	236	11.4	23.4	2.3
	3	237	12.0	26.1	0.0
	3	238	12.2	27.6	0.0
	3	239	12.2	32.1	2.9
	3	240	9.3	22.4	0.0
	3	241	13.2	22.6	0.0
	3	242	9.5	20.7	17.6
	3	243	5.3	24.0	0.0
	3	244	9.1	25.5	0.0
	3	245	2.9	23.7	0.0
	3	246	6.8	16.9	0.1
	3	247	9.2	11.0	6.6
	3	248	7.7	17.2	0.1
	3	249	11.7	24.5	0.0
	3	250	7.1	20.5	0.0
	3	251	3.3	20.4	0.0
	3	252	9.7	22.7	1.7
	3	253	3.4	21.6	0.0
	3	254	8.2	19.8	0.0
	3	255	4.5	12.7	0.0
	3	256	9.2	23.4	8.2
	3	257	11.1	26.4	0.0
	3	258	7.1	26.7	0.0
	3	259	9.6	21.9	0.0
	3	260	6.0	17.7	0.0
	3	261	7.1	16.9	0.0
	3	262	8.3	21.0	0.1
	3	263	8.3	27.6	0.0
	3	264	9.3	24.0	0.0
	3	265	6.1	24.9	0.0
	3	266	4.8	7.5	15.3
	3	267	4.7	11.3	0.0
	3	268	2.5	13.2	0.0
	3	269	7.3	15.9	0.7
	3	270	5.9	15.3	2.9
	3	271	8.6	12.3	0.0
	3	272	2.2	15.4	0.0
	3	273	5.0	10.7	2.7
	3	274	3.4	10.4	6.9
	3	275	1.3	1.8	0.0
	3	276	3.1	13.0	0.0
	3	277	7.2	7.6	0.0
	3	278	-0.9	17.4	0.0
	3	279	0.4	19.8	0.0
	3	280	5.0	21.9	0.0
	3	281	13.4	14.3	0.9
	3	282	0.4	15.4	0.0
	3	283	-3.3	14.1	0.0
	3	284	-2.2	1.0	0.9
	3	285	-5.9	8.8	0.0
	3	286	-4.5	11.7	0.0
	3	287	-11.9	10.6	0.0
	3	288	-6.7	6.3	0.0
	3	289	-0.5	12.8	0.0
	3	290	1.4	13.7	0.0
	3	291	4.7	7.6	0.0
	3	292	1.6	22.2	0.0
	3	293	1.0	17.9	0.0
	3	294	1.7	15.4	0.0
	3	295	-1.5	13.1	0.0
	3	296	-3.8	5.1	0.0
	3	297	-5.0	9.6	0.0
	3	298	-3.5	6.1	0.0
	3	299	-8.9	1.0	0.0
	3	300	-2.5	15.4	0.0
	3	301	-1.0	10.9	0.0
	3	302	-2.7	13.2	0.0
	3	303	5.4	12.3	0.0
	3	304	8.9	11.9	0.0
	3	305	-2.5	9.9	3.3
	3	306	-0.2	11.2	2.4
	3	307	-4.9	9.4	0.0
	3	308	-7.9	4.0	0.0
	3	309	-5.0	-1.7	0.0
	3	310	-2.8	6.5	0.0
	3	311	-7.0	0.4	0.0
	3	312	-3.0	5.0	0.0
	3	313	-1.3	9.5	0.0
	3	314	-7.0	4.0	0.0
	3	315	-6.1	6.2	0.0
	3	316	-7.1	-1.9	0.0
	3	317	-5.2	1.7	0.0
	3	318	-10.2	1.3	0.0
	3	319	-9.6	-2.8	0.0
	3	320	-4.2	5.5	0.0
	3	321	-9.8	6.3	0.2
	3	322	-10.3	-0.3	0.3
	3	323	-17.5	-4.2	0.0
	3	324	-9.4	-0.2	0.1
	3	325	-5.9	1.3	0.0
	3	326	-5.7	1.6	0.0
	3	327	-4.1	4.5	0.0
	3	328	-11.3	-7.3	0.0
	3	329	-20.0	-8.6	0.0
	3	330	-4.6	4.5	0.0
	3	331	-8.9	9.3	0.0
	3	332	-11.9	-7.9	0.0
	3	333	-13.3	-7.9	3.3
	3	334	-12.3	-3.8	0.0
	3	335	-15.8	-7.2	2.6
	3	336	-19.0	-9.8	0.0
	3	337	-23.0	-4.2	0.0
	3	338	-15.5	-3.9	0.0
	3	339	-9.8	-0.8	0.0
	3	340	-15.7	-7.7	22.6
	3	341	-20.5	-3.5	0.0
	3	342	-5.0	-1.0	3.4
	3	343	-13.1	4.7	2.4
	3	344	-19.1	-10.6	0.1
	3	345	-23.2	-6.0	0.1
	3	346	-23.5	-13.7	0.7
	3	347	-33.5	-6.5	0.0
	3	348	-16.6	-9.8	1.4
	3	349	-15.3	-5.3	0.0
	3	350	-12.8	-2.7	0.0
	3	351	-21.3	-6.3	1.8
	3	352	-12.5	-3.7	1.3
	3	353	-10.0	2.5	0.0
	3	354	-18.5	-10.8	12.7
	3	355	-15.3	-13.7	0.0
	3	356	-27.6	-11.9	0.0
	3	357	-31.9	-12.9	0.0
	3	358	-10.7	-0.4	0.0
	3	359	-18.6	1.4	0.0
	3	360	-17.1	-9.3	0.0
	3	361	-19.6	-6.6	0.0
	3	362	-8.1	-3.3	0.8
	3	363	-8.3	2.4	0.0
	3	364	-13.2	-0.8	0.0
	3	365	-11.9	-3.0	0.0
	4	1	-18.2	-7.2	0.0
	4	2	-11.0	-10.6	0.0
	4	3	-29.3	-12.9	0.0
	4	4	-24.4	-16.8	0.5
	4	5	-12.4	-5.4	0.0
	4	6	-9.3	0.4	0.0
	4	7	-16.7	-8.3	0.0
	4	8	-22.8	-14.8	0.0
	4	9	-13.8	-3.2	0.0
	4	10	-18.0	-2.5	0.0
	4	11	-24.5	-15.6	0.0
	4	12	-25.8	-20.1	0.4
	4	13	-11.7	-0.6	0.0
	4	14	-11.3	4.1	0.0
	4	15	-8.3	1.7	1.0
	4	16	-8.7	-2.0	0.0
	4	17	-23.9	-15.0	0.3
	4	18	-26.6	-14.6	0.0
	4	19	-25.5	-14.9	0.0
	4	20	-29.1	-11.8	0.0
	4	21	-26.2	-10.4	0.0
	4	22	-20.7	-15.4	0.0
	4	23	-18.1	-4.1	0.0
	4	24	-17.1	-4.3	0.3
	4	25	-17.3	-4.6	0.0
	4	26	-18.1	-5.4	0.0
	4	27	-21.5	-7.1	9.9
	4	28	-22.9	-12.6	5.3
	4	29	-17.9	-7.4	0.0
	4	30	-17.1	-4.8	0.0
	4	31	-20.6	-8.5	0.0
	4	32	-13.0	-6.9	0.0
	4	33	-26.3	-18.6	0.0
	4	34	-32.3	-22.6	0.0
	4	35	-10.4	0.9	0.0
	4	36	-12.7	-0.4	0.0
	4	37	-16.4	-2.5	0.0
	4	38	-16.9	-5.6	0.0
	4	39	-14.7	-0.3	0.0
	4	40	-13.1	-3.7	0.0
	4	41	-15.1	-4.8	0.0
	4	42	-10.4	-10.1	0.0
	4	43	-23.0	-12.4	0.0
	4	44	-20.4	-16.4	0.0
	4	45	-21.7	-6.9	0.0
	4	46	-19.0	-13.7	0.0
	4	47	-17.9	-8.1	0.0
	4	48	-14.0	-1.3	0.0
	4	49	-22.1	-5.6	0.0
	4	50	-16.9	-10.6	0.1
	4	51	-25.5	-9.6	0.0
	4	52	-27.9	-10.2	4.3
	4	53	-11.9	-3.9	4.2
	4	54	-19.6	-3.4	0.1
	4	55	-19.8	-3.6	0.0
	4	56	-27.3	1.2	0.0
	4	57	-8.2	-1.1	0.7
	4	58	-1.8	4.5	0.4
	4	59	-24.1	-8.8	0.0
	4	60	-27.8	-22.3	0.0
	4	61	-18.8	-2.3	0.0
	4	62	-11.8	-3.6	0.0
	4	63	-18.5	-1.7	0.0
	4	64	-14.7	-0.8	0.0
	4	65	-3.0	7.8	0.0
	4	66	-9.2	2.4	0.0
	4	67	-7.7	1.0	0.3
	4	68	-10.3	2.3	0.0
	4	69	-3.8	5.8	3.1
	4	70	-8.3	11.9	0.0
	4	71	-8.0	2.9	0.0
	4	72	-11.6	7.0	0.0
	4	73	-13.2	-0.2	25.7
	4	74	-19.4	-4.9	0.0
	4	75	-13.0	1.1	0.0
	4	76	-10.5	-3.5	0.0
	4	77	-3.4	4.0	0.0
	4	78	-4.4	0.3	0.0
	4	79	-6.7	0.5	0.0
	4	80	-6.0	-1.0	0.0
	4	81	-4.0	3.5	0.0
	4	82	-8.6	9.5	0.0
	4	83	-7.7	-0.5	0.0
	4	84	-7.1	2.1	0.0
	4	85	-0.2	4.0	0.1
	4	86	2.4	2.7	6.9
	4	87	-12.8	0.5	0.9
	4	88	-21.3	4.0	0.0
	4	89	-6.2	3.1	0.0
	4	90	-3.4	8.8	0.0
	4	91	0.7	11.3	0.0
	4	92	2.4	9.7	0.0
	4	93	-2.6	8.3	0.0
	4	94	6.8	12.0	0.0
	4	95	-3.4	11.6	0.0
	4	96	-1.4	11.5	0.0
	4	97	-4.8	10.0	0.0
	4	98	-2.4	13.5	0.0
	4	99	8.6	21.9	0.0
	4	100	-0.1	17.9	0.0
	4	101	-2.3	5.5	1.0
	4	102	-4.0	4.0	1.4
	4	103	-1.6	7.9	0.0
	4	104	2.1	4.6	0.0
	4	105	4.1	10.7	0.3
	4	106	3.5	8.4	0.0
	4	107	1.1	13.2	0.0
	4	108	2.0	19.2	0.0
	4	109	0.5	23.8	0.0
	4	110	-1.0	16.1	0.0
	4	111	-5.2	11.5	0.0
	4	112	-1.5	14.2	0.0
	4	113	2.0	22.2	0.0
	4	114	1.3	18.1	0.0
	4	115	-1.4	13.1	0.0
	4	116	-3.0	17.2	0.0
	4	117	-8.5	5.8	0.0
	4	118	-2.3	2.7	0.0
	4	119	1.8	20.5	0.0
	4	120	1.9	15.5	0.0
	4	121	-4.4	11.4	0.0
	4	122	-0.2	15.2	0.0
	4	123	5.5	16.9	0.0
	4	124	7.6	17.6	0.0
	4	125	1.0	16.9	0.0
	4	126	-1.2	10.5	14.4
	4	127	-2.0	16.5	0.0
	4	128	0.9	12.6	0.0
	4	129	5.7	18.0	0.0
	4	130	7.0	11.1	2.4
	4	131	3.7	14.3	0.0
	4	132	4.5	6.3	52.8
	4	133	7.8	21.5	11.4
	4	134	10.1	16.1	9.8
	4	135	6.9	13.3	16.4
	4	136	7.8	14.5	0.0
	4	137	6.0	21.1	17.8
	4	138	-3.2	24.7	0.0
	4	139	7.3	19.8	0.0
	4	140	5.1	14.0	0.6
	4	141	3.2	20.8	0.0
	4	142	0.9	14.8	0.0
	4	143	9.4	20.9	5.4
	4	144	12.4	24.4	0.0
	4	145	0.0	17.4	0.0
	4	146	5.3	11.8	0.0
	4	147	6.3	18.4	0.0
	4	148	5.4	21.2	0.0
	4	149	6.5	23.7	0.0
	4	150	3.6	20.4	3.7
	4	151	1.5	20.2	0.0
	4	152	6.7	24.1	4.4
	4	153	2.4	14.9	0.0
	4	154	0.5	14.9	0.0
	4	155	17.6	31.0	0.0
	4	156	13.6	25.4	0.0
	4	157	7.8	19.5	0.0
	4	158	6.9	22.1	0.0
	4	159	8.6	11.5	1.2
	4	160	8.7	18.2	0.5
	4	161	11.1	22.4	0.0
	4	162	16.1	22.9	0.0
	4	163	9.8	26.9	0.0
	4	164	14.0	24.9	4.7
	4	165	9.5	25.5	0.0
	4	166	12.3	22.5	0.0
	4	167	13.2	30.8	0.0
	4	168	18.5	23.2	0.5
	4	169	12.9	24.8	0.0
	4	170	9.4	23.3	0.0
	4	171	10.0	12.2	55.4
	4	172	7.4	16.0	6.2
	4	173	11.8	22.5	0.0
	4	174	12.4	22.2	0.0
	4	175	8.5	20.8	0.0
	4	176	10.6	12.3	0.0
	4	177	9.5	25.6	0.0
	4	178	12.5	28.5	0.0
	4	179	12.2	20.2	11.2
	4	180	15.9	18.0	5.3
	4	181	11.7	27.0	0.0
	4	182	14.0	26.9	0.0
	4	183	12.4	24.2	0.0
	4	184	14.4	21.4	0.0
	4	185	15.2	25.7	2.0
	4	186	12.2	25.8	0.0
	4	187	7.3	25.9	0.0
	4	188	13.8	27.9	4.3
	4	189	17.7	26.7	1.4
	4	190	11.4	22.9	0.0
	4	191	15.4	26.9	0.0
	4	192	13.4	28.3	0.0
	4	193	13.7	26.6	0.0
	4	194	20.0	30.1	0.0
	4	195	14.4	24.9	7.4
	4	196	9.3	28.6	0.0
	4	197	11.4	19.8	9.2
	4	198	11.1	21.8	0.0
	4	199	12.2	25.3	0.0
	4	200	13.6	23.2	2.3
	4	201	11.5	28.1	0.0
	4	202	14.3	23.4	12.4
	4	203	14.4	25.9	10.9
	4	204	13.3	29.0	3.2
	4	205	12.5	27.0	2.1
	4	206	12.1	30.9	0.0
	4	207	14.9	28.3	0.0
	4	208	12.7	27.5	0.0
	4	209	14.6	25.3	0.0
	4	210	17.9	25.2	0.0
	4	211	14.4	30.6	0.6
	4	212	17.7	32.3	0.0
	4	213	15.0	26.4	9.5
	4	214	9.3	23.0	0.0
	4	215	14.4	29.9	0.0
	4	216	15.8	27.7	3.3
	4	217	8.9	21.9	0.0
	4	218	10.0	22.7	0.0
	4	219	14.2	27.6	1.5
	4	220	20.3	25.9	6.2
	4	221	13.5	28.2	0.0
	4	222	18.5	31.7	0.0
	4	223	18.0	28.8	0.0
	4	224	12.6	28.1	0.0
	4	225	9.9	28.9	0.0
	4	226	10.7	24.2	0.0
	4	227	12.5	23.5	4.8
	4	228	14.3	21.8	0.0
	4	229	13.9	28.9	0.0
	4	230	17.9	23.9	0.0
	4	231	7.5	27.6	0.0
	4	232	7.5	24.4	0.0
	4	233	7.4	27.5	0.0
	4	234	9.3	28.7	0.0
	4	235	14.6	35.6	0.0
	4	236	12.3	29.2	0.0
	4	237	10.9	23.8	0.0
	4	238	11.7	18.9	0.0
	4	239	13.5	25.5	0.0
	4	240	10.9	21.7	0.0
	4	241	14.1	26.6	7.5
	4	242	12.8	23.1	0.0
	4	243	8.5	18.0	0.0
	4	244	7.5	23.3	0.0
	4	245	11.1	27.9	0.0
	4	246	9.7	28.3	0.0
	4	247	9.7	24.8	0.0
	4	248	7.9	22.0	5.1
	4	249	1.2	16.0	0.0
	4	250	4.4	14.1	0.0
	4	251	7.0	23.7	0.0
	4	252	8.9	22.5	5.1
	4	253	9.4	22.2	5.9
	4	254	1.9	29.0	0.0
	4	255	5.2	18.7	0.0
	4	256	-2.4	16.8	0.0
	4	257	8.2	29.7	0.0
	4	258	13.7	23.4	3.6
	4	259	7.4	15.2	0.0
	4	260	12.1	18.4	0.0
	4	261	6.0	23.5	0.0
	4	262	8.3	19.9	0.0
	4	263	0.6	19.0	0.0
	4	264	-0.7	24.6	0.0
	4	265	8.1	15.3	0.7
	4	266	11.5	18.5	0.0
	4	267	4.2	13.5	0.0
	4	268	8.0	14.4	0.0
	4	269	4.7	18.4	0.0
	4	270	2.8	16.5	0.0
	4	271	3.3	23.6	0.0
	4	272	-1.2	20.3	0.0
	4	273	9.1	20.2	0.0
	4	274	9.4	17.2	0.6
	4	275	1.1	3.6	1.5
	4	276	-1.0	8.3	0.0
	4	277	8.6	20.4	0.0
	4	278	13.6	16.2	0.0
	4	279	1.6	14.9	0.0
	4	280	2.2	16.0	1.2
	4	281	2.6	8.1	2.9
	4	282	6.8	12.0	0.0
	4	283	-0.0	17.2	0.0
	4	284	-4.2	17.6	0.0
	4	285	-4.9	9.2	0.0
	4	286	-0.2	9.6	0.0
	4	287	3.2	22.7	0.0
	4	288	-1.5	15.9	0.0
	4	289	-0.6	6.2	0.0
	4	290	-7.8	7.5	0.0
	4	291	3.3	14.6	0.0
	4	292	-2.3	14.3	0.0
	4	293	1.8	18.1	0.0
	4	294	-3.4	17.3	0.0
	4	295	-4.3	13.1	0.0
	4	296	-2.4	18.9	0.0
	4	297	-4.0	15.6	0.0
	4	298	1.3	11.6	0.0
	4	299	-1.8	7.6	0.0
	4	300	-7.6	-4.4	0.0
	4	301	1.7	7.6	9.4
	4	302	4.9	6.1	5.8
	4	303	-4.6	10.0	0.0
	4	304	-4.0	9.6	0.0
	4	305	-5.9	-0.3	0.0
	4	306	-4.1	-3.6	0.0
	4	307	-0.8	9.8	0.0
	4	308	-3.1	14.6	0.0
	4	309	-4.8	8.1	0.0
	4	310	-10.8	11.1	0.0
	4	311	-14.7	-1.9	0.0
	4	312	-9.7	-1.4	0.0
	4	313	-4.9	2.0	0.0
	4	314	-1.6	-1.3	0.0
	4	315	-5.2	3.9	0.0
	4	316	-1.9	3.8	0.0
	4	317	-3.9	5.5	0.0
	4	318	-2.1	15.3	0.0
	4	319	-1.9	4.9	0.0
	4	320	-3.0	4.4	0.0
	4	321	-7.0	1.1	0.8
	4	322	-8.3	0.2	0.0
	4	323	-1.9	9.6	0.0
	4	324	-2.9	0.3	0.2
	4	325	-10.9	-0.2	0.0
	4	326	-9.6	-5.4	0.7
	4	327	-6.8	7.6	0.0
	4	328	-1.2	0.1	2.2
	4	329	-10.7	-1.7	0.0
	4	330	-17.6	-9.1	0.0
	4	331	-5.3	0.9	0.0
	4	332	-7.6	-4.2	0.0
	4	333	-10.1	-1.2	1.3
	4	334	-8.1	2.7	0.0
	4	335	-13.2	-4.9	0.0
	4	336	-12.4	-3.3	0.0
	4	337	-13.5	-2.6	0.0
	4	338	-14.3	-0.6	0.0
	4	339	-25.1	-11.3	0.0
	4	340	-20.7	-15.8	0.0
	4	341	-20.8	-6.1	0.0
	4	342	-18.3	-11.4	0.0
	4	343	-26.7	-12.7	0.0
	4	344	-28.0	-21.3	0.0
	4	345	-9.2	2.9	0.0
	4	346	-16.5	-1.2	0.0
	4	347	-19.0	-5.6	0.0
	4	348	-28.8	-2.3	0.0
	4	349	-8.6	-3.4	0.1
	4	350	-7.4	-6.4	0.0
	4	351	-16.9	-3.0	0.0
	4	352	-21.0	-3.3	0.0
	4	353	-14.0	-2.7	0.0
	4	354	-22.4	3.3	0.0
	4	355	-29.3	-24.7	2.5
	4	356	-27.8	-20.9	0.0
	4	357	-20.6	-8.2	9.4
	4	358	-20.9	-5.9	0.0
	4	359	-9.8	-1.3	0.0
	4	360	-8.1	1.6	0.0
	4	361	-12.1	-2.5	0.0
	4	362	-14.8	-3.5	0.0
	4	363	-25.5	-14.2	0.6
	4	364	-25.4	-20.9	0.4
	4	365	-25.4	-14.8	2.8
	5	1	-17.9	-3.3	0.0
	5	2	-20.9	-9.4	0.0
	5	3	-21.2	-11.7	0.0
	5	4	-22.6	-7.3	0.0
	5	5	-19.0	-8.4	0.0
	5	6	-23.2	-12.7	0.0
	5	7	-28.9	-18.8	0.0
	5	8	-22.8	-14.1	0.0
	5	9	-19.4	-18.7	0.0
	5	10	-19.6	-10.9	0.0
	5	11	-14.7	-13.1	0.0
	5	12	-9.2	-0.2	0.0
	5	13	-6.5	-5.9	0.0
	5	14	-20.9	-6.6	0.0
	5	15	-22.9	-0.6	0.0
	5	16	-22.9	-10.8	0.0
	5	17	-19.5	-15.1	0.0
	5	18	-13.8	-0.4	0.0
	5	19	-22.3	-5.0	0.0
	5	20	-21.4	-10.4	0.0
	5	21	-22.6	-3.9	0.0
	5	22	-27.8	-22.0	0.0
	5	23	-27.6	-18.2	1.3
	5	24	-18.1	-4.3	4.7
	5	25	-12.4	-6.2	0.0
	5	26	-23.7	-14.4	0.0
	5	27	-21.4	-9.9	0.0
	5	28	-21.1	-7.8	0.0
	5	29	-19.1	-8.8	0.0
	5	30	-18.1	-3.7	0.0
	5	31	-19.3	-0.9	0.2
	5	32	-10.1	2.9	0.0
	5	33	-12.5	4.2	0.0
	5	34	-17.2	-5.3	0.0
	5	35	-10.4	-7.9	3.1
	5	36	-31.8	-15.3	0.0
	5	37	-27.1	-7.7	0.0
	5	38	-25.3	-9.6	0.0
	5	39	-25.4	-13.3	0.5
	5	40	-15.4	-0.7	0.0
	5	41	-23.0	-3.4	0.0
	5	42	-17.6	-7.0	0.0
	5	43	-25.4	-8.7	0.0
	5	44	-20.2	-8.4	0.0
	5	45	-19.0	-5.9	0.0
	5	46	-15.6	-6.1	4.8
	5	47	-20.8	-2.5	1.2
	5	48	-27.2	-10.9	3.6
	5	49	-20.9	-9.4	2.4
	5	50	-18.6	-9.4	2.8
	5	51	-22.1	-11.0	4.6
	5	52	-17.3	-6.4	1.2
	5	53	-19.2	-7.2	0.0
	5	54	-22.1	-10.7	0.0
	5	55	-14.2	-13.4	0.7
	5	56	-13.8	-3.3	0.0
	5	57	-10.4	-6.6	0.0
	5	58	-13.9	-3.7	0.0
	5	59	-9.7	-5.9	0.0
	5	60	-5.5	3.5	0.3
	5	61	-6.3	3.1	0.0
	5	62	-9.1	1.4	0.0
	5	63	-12.3	1.9	0.0
	5	64	-15.1	-8.7	0.3
	5	65	-10.4	-6.8	0.1
	5	66	-8.7	-2.6	0.3
	5	67	-10.0	-1.9	0.0
	5	68	-11.2	-2.2	0.0
	5	69	-7.7	-6.5	0.0
	5	70	-10.7	-0.0	0.0
	5	71	-11.5	1.4	0.0
	5	72	-1.1	5.2	0.0
	5	73	-3.1	13.4	0.0
	5	74	-6.5	1.7	0.0
	5	75	-11.6	3.1	0.0
	5	76	-14.7	-2.6	0.0
	5	77	-9.2	-7.1	0.0
	5	78	-4.4	2.4	0.0
	5	79	1.2	1.9	0.0
	5	80	-11.2	-1.3	0.0
	5	81	-17.3	-5.1	0.0
	5	82	-11.5	-2.6	0.0
	5	83	-8.2	-7.3	0.0
	5	84	-10.5	0.9	0.0
	5	85	-6.4	-0.8	0.0
	5	86	-3.6	4.2	0.8
	5	87	-9.7	3.6	0.0
	5	88	-4.3	2.7	0.0
	5	89	-4.5	7.0	0.0
	5	90	-6.6	4.9	0.0
	5	91	-4.5	2.9	0.0
	5	92	-9.1	4.5	0.0
	5	93	-11.8	4.8	0.0
	5	94	-1.1	10.5	0.0
	5	95	-1.2	11.9	0.0
	5	96	-2.4	4.5	12.1
	5	97	-3.5	10.0	0.0
	5	98	-13.0	7.2	0.0
	5	99	-7.8	-7.3	0.0
	5	100	-2.2	8.7	0.0
	5	101	1.3	9.8	0.0
	5	102	-1.7	12.0	0.0
	5	103	-6.5	12.6	0.0
	5	104	-3.0	10.0	0.0
	5	105	-6.2	4.5	0.0
	5	106	2.0	18.7	0.0
	5	107	-1.4	13.5	0.0
	5	108	-1.7	13.1	0.0
	5	109	-2.9	12.6	0.0
	5	110	1.8	10.1	0.0
	5	111	-0.7	13.6	0.0
	5	112	-1.6	10.3	0.0
	5	113	-2.0	11.1	0.0
	5	114	2.8	18.5	1.1
	5	115	3.1	24.5	0.0
	5	116	-4.8	11.7	0.0
	5	117	-2.6	5.0	0.0
	5	118	-7.5	4.4	0.0
	5	119	-2.9	9.4	0.0
	5	120	2.2	15.7	0.0
	5	121	5.0	12.8	3.1
	5	122	3.8	15.7	6.0
	5	123	-2.4	19.8	4.0
	5	124	3.2	23.2	0.0
	5	125	3.0	21.3	0.0
	5	126	2.7	18.0	4.7
	5	127	7.0	20.9	0.0
	5	128	6.8	19.0	0.0
	5	129	7.6	20.3	12.2
	5	130	-3.2	12.3	0.0
	5	131	-6.8	13.8	0.0
	5	132	3.0	22.5	0.0
	5	133	7.9	21.6	6.7
	5	134	2.2	15.5	0.0
	5	135	4.8	12.7	0.0
	5	136	8.9	20.5	0.0
	5	137	7.0	16.6	0.0
	5	138	6.2	22.5	0.0
	5	139	2.5	20.2	0.0
	5	140	3.9	14.0	3.2
	5	141	5.8	13.9	0.0
	5	142	2.6	16.2	9.1
	5	143	4.0	18.5	0.0
	5	144	3.6	15.4	0.0
	5	145	2.8	17.1	0.0
	5	146	6.1	16.6	0.0
	5	147	4.7	22.4	0.0
	5	148	13.1	29.5	0.0
	5	149	10.0	23.1	0.0
	5	150	9.5	26.8	0.0
	5	151	17.1	29.8	0.0
	5	152	8.4	29.8	0.0
	5	153	12.5	33.3	0.0
	5	154	6.2	19.8	0.0
	5	155	4.4	24.5	0.0
	5	156	6.6	24.5	0.0
	5	157	7.5	20.4	0.0
	5	158	19.4	29.3	0.0
	5	159	10.7	31.1	0.0
	5	160	9.8	25.6	0.0
	5	161	11.9	26.1	11.4
	5	162	13.6	25.6	0.4
	5	163	13.9	21.6	1.6
	5	164	10.2	14.5	6.9
	5	165	8.0	19.7	0.0
	5	166	11.6	26.1	0.7
	5	167	17.6	21.1	4.5
	5	168	18.2	24.9	1.7
	5	169	12.6	26.3	1.9
	5	170	12.6	21.2	8.9
	5	171	9.3	21.4	0.0
	5	172	12.5	28.9	0.0
	5	173	12.0	26.1	0.0
	5	174	6.4	17.2	0.0
	5	175	7.1	12.7	0.0
	5	176	9.5	27.0	0.0
	5	177	12.7	27.4	0.0
	5	178	4.2	22.5	0.0
	5	179	9.5	23.7	0.0
	5	180	12.4	24.3	0.0
	5	181	12.3	27.2	0.0
	5	182	7.6	25.7	0.0
	5	183	12.7	19.6	3.9
	5	184	13.0	23.6	10.6
	5	185	15.3	26.2	0.0
	5	186	14.7	23.2	10.7
	5	187	14.6	25.8	0.0
	5	188	11.1	23.0	0.0
	5	189	7.6	20.3	0.0
	5	190	13.4	24.5	0.0
	5	191	15.3	19.4	0.0
	5	192	12.7	25.3	0.0
	5	193	14.9	26.9	0.4
	5	194	12.0	22.5	8.8
	5	195	12.6	22.9	4.6
	5	196	15.1	29.1	4.4
	5	197	13.3	26.8	0.0
	5	198	12.4	25.1	0.0
	5	199	13.3	21.1	0.0
	5	200	13.0	24.3	0.0
	5	201	14.1	25.4	0.0
	5	202	8.7	23.5	0.0
	5	203	13.8	24.3	0.0
	5	204	13.6	32.3	0.0
	5	205	15.7	28.7	0.0
	5	206	12.5	25.6	39.4
	5	207	12.8	28.2	0.0
	5	208	14.2	24.3	6.4
	5	209	16.0	25.9	0.0
	5	210	12.8	28.9	0.0
	5	211	16.2	32.8	16.9
	5	212	13.2	33.5	0.0
	5	213	11.5	28.5	0.0
	5	214	11.1	25.6	0.0
	5	215	14.3	21.5	1.8
	5	216	9.5	28.7	0.0
	5	217	8.0	28.2	0.0
	5	218	11.8	29.0	0.0
	5	219	13.6	26.6	0.0
	5	220	12.1	25.7	0.0
	5	221	11.2	28.6	0.0
	5	222	13.4	24.5	0.0
	5	223	13.6	17.0	0.0
	5	224	8.3	28.2	0.0
	5	225	5.1	27.5	0.0
	5	226	11.4	26.4	0.0
	5	227	15.1	20.5	0.0
	5	228	12.4	24.9	0.0
	5	229	13.4	28.7	0.0
	5	230	14.6	26.6	0.0
	5	231	12.4	28.8	0.0
	5	232	7.8	21.1	0.0
	5	233	5.0	26.3	0.0
	5	234	12.1	27.1	0.0
	5	235	14.5	23.8	0.0
	5	236	14.1	27.2	0.0
	5	237	12.9	21.1	0.2
	5	238	11.6	28.1	2.4
	5	239	11.6	27.0	0.3
	5	240	6.8	26.7	0.0
	5	241	8.6	25.6	0.0
	5	242	12.0	22.8	3.2
	5	243	11.9	19.2	26.8
	5	244	12.2	25.7	0.0
	5	245	13.5	20.4	0.0
	5	246	6.4	24.2	0.0
	5	247	6.6	26.1	17.4
	5	248	9.1	21.5	0.0
	5	249	10.0	15.6	0.0
	5	250	9.4	29.7	0.0
	5	251	7.0	28.8	0.0
	5	252	8.5	16.6	14.7
	5	253	6.8	16.0	0.1
	5	254	8.9	26.1	0.0
	5	255	8.6	25.5	0.0
	5	256	11.7	23.8	0.0
	5	257	8.2	21.0	0.0
	5	258	12.1	28.3	0.0
	5	259	6.4	26.4	0.0
	5	260	5.1	14.9	0.0
	5	261	12.3	15.2	0.0
	5	262	7.5	20.6	1.7
	5	263	14.0	22.4	0.0
	5	264	6.3	16.7	0.0
	5	265	0.2	16.9	0.0
	5	266	7.1	17.1	3.1
	5	267	6.4	12.2	0.3
	5	268	7.6	21.5	39.3
	5	269	6.8	18.6	5.7
	5	270	7.6	19.0	6.0
	5	271	7.5	15.7	0.0
	5	272	2.8	13.2	1.8
	5	273	7.3	17.4	5.9
	5	274	1.0	10.8	0.0
	5	275	2.6	16.1	0.0
	5	276	5.5	19.4	0.0
	5	277	4.5	16.3	0.0
	5	278	2.9	13.4	0.0
	5	279	4.1	10.3	0.0
	5	280	0.7	7.5	34.2
	5	281	2.5	9.6	0.0
	5	282	1.5	15.8	0.0
	5	283	-5.8	17.5	0.0
	5	284	3.7	13.3	32.5
	5	285	6.6	20.0	3.3
	5	286	-3.5	10.2	0.0
	5	287	0.8	10.5	0.0
	5	288	-0.5	18.3	0.0
	5	289	1.8	16.6	12.4
	5	290	2.3	21.8	1.8
	5	291	1.5	16.0	0.0
	5	292	-2.7	11.5	0.0
	5	293	-6.8	17.2	0.0
	5	294	1.0	15.3	0.0
	5	295	1.5	7.9	0.4
	5	296	-3.2	-1.7	26.1
	5	297	-4.1	2.8	2.4
	5	298	-4.5	-1.7	4.6
	5	299	-8.2	9.1	0.0
	5	300	-3.6	12.2	0.0
	5	301	-8.2	6.8	0.0
	5	302	-1.9	15.9	0.0
	5	303	-3.9	14.3	0.0
	5	304	-1.2	8.1	0.0
	5	305	-3.9	7.5	0.0
	5	306	-0.5	9.1	0.0
	5	307	0.4	10.1	0.0
	5	308	-3.2	8.1	0.0
	5	309	-3.6	8.0	0.0
	5	310	-4.5	7.5	0.0
	5	311	-2.4	13.8	0.0
	5	312	-3.9	8.8	0.0
	5	313	-1.3	2.8	0.0
	5	314	-8.7	2.9	0.0
	5	315	-10.7	-7.4	0.1
	5	316	-2.4	6.6	0.0
	5	317	-6.5	3.2	3.0
	5	318	-1.4	2.6	2.2
	5	319	-0.8	5.5	0.0
	5	320	-4.0	10.5	0.0
	5	321	-7.3	7.5	0.0
	5	322	-9.1	-2.7	0.0
	5	323	-15.4	-8.6	0.3
	5	324	-7.9	-1.2	0.0
	5	325	-8.0	-7.0	0.0
	5	326	-6.8	7.2	0.0
	5	327	-9.1	4.1	0.0
	5	328	-6.1	3.5	0.0
	5	329	-10.0	2.4	0.0
	5	330	-7.7	2.2	0.0
	5	331	-3.4	2.2	0.0
	5	332	-19.9	-9.2	0.0
	5	333	-18.6	-1.1	0.0
	5	334	-12.1	1.2	0.0
	5	335	-9.0	7.3	0.0
	5	336	-7.6	3.8	0.0
	5	337	-13.2	3.0	0.0
	5	338	-20.9	-11.5	0.0
	5	339	-32.2	-15.8	0.0
	5	340	-25.1	-17.3	0.0
	5	341	-21.3	-16.0	0.3
	5	342	-18.2	-6.7	2.5
	5	343	-18.0	-2.8	0.0
	5	344	-21.1	-11.3	5.3
	5	345	-29.3	-10.8	0.0
	5	346	-19.9	-9.0	0.0
	5	347	-14.5	-12.9	0.0
	5	348	-4.0	2.3	0.5
	5	349	-7.5	2.7	0.0
	5	350	-18.2	-11.0	2.7
	5	351	-12.9	-11.9	0.0
	5	352	-19.8	-7.6	0.4
	5	353	-16.2	-12.0	0.4
	5	354	-9.4	2.8	0.3
	5	355	-15.8	-1.0	0.0
	5	356	-26.0	-19.6	0.0
	5	357	-35.4	-20.4	0.0
	5	358	-9.8	-2.1	0.0
	5	359	-11.6	0.2	0.0
	5	360	-23.5	-17.6	3.9
	5	361	-25.7	-21.7	0.0
	5	362	-22.5	-13.5	0.0
	5	363	-16.5	-15.4	0.0
	5	364	-20.4	-13.6	0.0
	5	365	-21.2	-7.9	0.0
	5	366	-21.0	-7.6	0.0
	6	1	-31.2	-19.5	0.0
	6	2	-23.4	-19.1	0.2
	6	3	-13.7	-4.3	0.1
	6	4	-12.5	2.4	0.0
	6	5	-17.0	-8.5	0.9
	6	6	-7.4	-2.2	0.0
	6	7	-18.1	-9.5	0.1
	6	8	-14.6	-13.8	0.1
	6	9	-6.3	-0.9	0.2
	6	10	-10.3	-3.7	0.0
	6	11	-19.9	-7.2	1.0
	6	12	-16.6	-0.4	0.0
	6	13	-26.1	-17.3	0.1
	6	14	-19.2	-10.3	0.2
	6	15	-10.3	-3.1	0.0
	6	16	-10.8	-4.0	1.0
	6	17	-17.1	-5.0	0.0
	6	18	-17.2	0.4	0.0
	6	19	-11.8	-4.8	0.0
	6	20	-6.7	-5.4	0.0
	6	21	-16.9	-6.8	0.0
	6	22	-23.7	-16.3	2.2
	6	23	-31.6	-22.4	0.0
	6	24	-25.2	-11.6	0.0
	6	25	-10.0	0.4	0.0
	6	26	-5.2	0.3	0.0
	6	27	-21.8	-9.5	0.0
	6	28	-13.5	-5.2	0.0
	6	29	-22.0	-11.0	0.0
	6	30	-19.2	-5.2	0.0
	6	31	-26.0	-12.7	0.0
	6	32	-25.4	-10.1	0.0
	6	33	-13.1	-1.5	0.0
	6	34	-18.2	-4.3	0.0
	6	35	-28.3	-12.1	0.0
	6	36	-25.1	-6.2	0.0
	6	37	-23.1	-16.6	0.1
	6	38	-20.2	-19.1	0.0
	6	39	-11.0	1.2	0.0
	6	40	-18.5	3.5	0.0
	6	41	-27.7	-13.1	0.0
	6	42	-23.5	-8.2	0.0
	6	43	-20.0	-7.1	0.0
	6	44	-16.4	-5.2	0.0
	6	45	-25.5	-12.8	0.0
	6	46	-18.9	-9.8	0.0
	6	47	-12.6	-1.5	0.0
	6	48	-7.5	-6.7	0.0
	6	49	-21.6	-9.4	0.1
	6	50	-24.3	-9.0	0.0
	6	51	-14.9	-5.3	0.0
	6	52	-19.9	-2.6	0.0
	6	53	-13.3	-2.8	0.0
	6	54	-9.4	-8.6	1.3
	6	55	-11.6	-3.2	0.7
	6	56	-9.9	-4.5	0.0
	6	57	-14.3	-4.2	0.8
	6	58	-21.3	-7.5	0.0
	6	59	-17.4	-7.8	0.0
	6	60	-11.2	-9.9	0.0
	6	61	-16.1	-4.2	0.0
	6	62	-12.7	-0.3	0.0
	6	63	-7.5	1.3	0.0
	6	64	-5.3	4.5	0.0
	6	65	-5.6	4.2	0.0
	6	66	-9.0	6.2	0.0
	6	67	-5.6	2.9	15.2
	6	68	-3.2	9.2	0.0
	6	69	-11.2	-4.0	0.1
	6	70	-24.7	-10.5	0.0
	6	71	-5.0	10.4	0.0
	6	72	-10.3	3.3	0.0
	6	73	-23.1	-4.1	0.0
	6	74	-14.5	-1.3	2.5
	6	75	-11.4	-6.8	1.7
	6	76	-14.9	-4.0	0.0
	6	77	-10.6	-0.2	0.0
	6	78	-7.0	-6.0	0.0
	6	79	1.4	3.0	0.3
	6	80	-1.5	3.9	0.0
	6	81	-1.9	4.1	0.0
	6	82	-0.3	3.8	0.0
	6	83	-5.4	4.6	0.0
	6	84	-8.2	4.8	0.0
	6	85	-4.1	2.5	0.8
	6	86	-9.3	1.1	0.0
	6	87	-6.1	1.8	0.0
	6	88	-3.7	3.5	1.4
	6	89	-8.2	1.8	0.0
	6	90	-12.2	4.2	0.0
	6	91	-6.1	7.0	0.0
	6	92	-11.0	6.2	0.0
	6	93	-2.7	8.5	0.0
	6	94	1.7	3.9	0.0
	6	95	-6.1	11.8	0.0
	6	96	-4.3	10.9	0.0
	6	97	-4.4	4.9	0.0
	6	98	-6.5	8.2	0.0
	6	99	-2.2	11.1	0.0
	6	100	-1.9	6.8	0.0
	6	101	-0.8	11.2	0.0
	6	102	-5.3	15.9	0.0
	6	103	-1.7	11.7	0.0
	6	104	-1.7	7.9	0.4
	6	105	2.8	22.1	1.5
	6	106	0.4	14.6	10.4
	6	107	-1.9	13.6	0.0
	6	108	-6.8	19.7	0.0
	6	109	-0.3	19.2	0.0
	6	110	3.4	23.2	0.0
	6	111	-4.5	10.0	0.0
	6	112	-6.8	15.2	0.0
	6	113	-4.1	8.8	0.0
	6	114	-1.2	13.2	0.0
	6	115	0.6	13.1	0.0
	6	116	-0.1	12.8	0.0
	6	117	-2.3	1.8	0.0
	6	118	-6.4	9.2	0.3
	6	119	1.2	20.5	0.0
	6	120	-0.5	21.6	0.0
	6	121	8.6	30.1	0.0
	6	122	5.6	24.5	0.0
	6	123	-0.1	7.1	0.0
	6	124	3.4	13.2	0.0
	6	125	0.5	9.1	0.0
	6	126	0.5	15.7	0.0
	6	127	-1.4	10.3	0.0
	6	128	-6.5	11.9	0.0
	6	129	4.2	22.1	0.0
	6	130	5.9	18.6	0.0
	6	131	1.6	13.0	0.0
	6	132	4.2	16.6	0.0
	6	133	4.9	22.4	0.0
	6	134	5.9	20.9	0.0
	6	135	2.6	21.5	0.0
	6	136	1.8	16.1	5.3
	6	137	6.1	18.5	0.0
	6	138	5.2	17.6	0.0
	6	139	8.0	21.1	0.0
	6	140	5.5	25.3	0.0
	6	141	5.0	17.6	0.0
	6	142	0.8	21.8	0.0
	6	143	3.6	17.8	0.0
	6	144	8.6	16.9	0.0
	6	145	0.8	19.9	0.0
	6	146	5.4	19.3	0.0
	6	147	5.3	19.8	0.0
	6	148	3.6	24.1	0.0
	6	149	19.8	25.4	0.0
	6	150	9.1	20.3	0.0
	6	151	11.4	23.4	0.0
	6	152	7.3	28.7	0.0
	6	153	10.2	30.1	0.0
	6	154	11.0	35.2	0.0
	6	155	12.7	21.7	3.3
	6	156	8.9	16.6	4.9
	6	157	13.8	23.9	7.4
	6	158	11.4	22.8	1.8
	6	159	7.5	24.8	0.0
	6	160	8.9	31.5	0.0
	6	161	5.9	20.8	0.0
	6	162	12.0	22.3	5.0
	6	163	8.1	20.7	5.3
	6	164	5.0	15.5	2.2
	6	165	10.9	26.3	24.0
	6	166	9.2	28.4	0.0
	6	167	5.8	21.6	0.0
	6	168	5.7	25.4	0.0
	6	169	8.5	26.7	0.0
	6	170	8.3	25.6	0.0
	6	171	13.6	27.8	12.7
	6	172	9.5	28.0	1.9
	6	173	14.0	26.2	3.7
	6	174	14.3	23.7	1.2
[truncated: 8,958 more rows]
