# Supplementary material for: Comparing CMIP-3 and CMIP-5 climate projections on flooding estimation of Devils Lake of North Dakota, USA
Source: PeerJ. 2018 Apr 30;6:e4711. doi: 10.7717/peerj.4711 (PMC5933320; doi:10.7717/peerj.4711)
Supplement: Supplemental Information 2 [file peerj-06-4711-s002.zip › FutureClimate/CMIP-3_LARSWG/C322525_FGOALS[C322525,SRA1B,2011-2030]WG_1.dat]

	1	1	-17.9	-6.9	0.0
	1	2	-10.6	-10.3	0.0
	1	3	-28.9	-12.5	0.0
	1	4	-23.9	-16.4	0.5
	1	5	-11.9	-5.0	0.0
	1	6	-8.9	0.8	0.0
	1	7	-16.3	-7.9	0.0
	1	8	-22.4	-14.4	0.0
	1	9	-13.4	-2.7	0.0
	1	10	-17.5	-2.1	0.0
	1	11	-24.0	-15.2	0.0
	1	12	-25.3	-19.7	0.4
	1	13	-11.2	-0.1	0.0
	1	14	-10.9	4.6	0.0
	1	15	-7.9	2.2	1.0
	1	16	-8.3	-1.5	0.0
	1	17	-23.5	-14.6	0.3
	1	18	-26.1	-14.2	0.0
	1	19	-25.0	-14.5	0.0
	1	20	-28.6	-11.4	0.0
	1	21	-25.8	-9.9	0.0
	1	22	-20.2	-14.9	0.0
	1	23	-17.7	-3.7	0.0
	1	24	-16.7	-3.8	0.3
	1	25	-16.9	-4.2	0.0
	1	26	-17.7	-5.0	0.0
	1	27	-21.1	-6.7	9.9
	1	28	-22.5	-12.2	5.2
	1	29	-17.6	-7.0	0.0
	1	30	-16.8	-4.4	0.0
	1	31	-20.3	-8.2	0.0
	1	32	-12.8	-6.6	0.0
	1	33	-26.1	-18.3	0.0
	1	34	-32.2	-22.4	0.0
	1	35	-10.3	1.1	0.0
	1	36	-12.6	-0.2	0.0
	1	37	-16.3	-2.3	0.0
	1	38	-16.8	-5.4	0.0
	1	39	-14.7	-0.1	0.0
	1	40	-13.0	-3.5	0.0
	1	41	-15.0	-4.7	0.0
	1	42	-10.3	-10.0	0.0
	1	43	-22.9	-12.3	0.0
	1	44	-20.3	-16.3	0.0
	1	45	-21.7	-6.8	0.0
	1	46	-18.9	-13.6	0.0
	1	47	-17.8	-8.0	0.0
	1	48	-13.9	-1.2	0.0
	1	49	-22.0	-5.5	0.0
	1	50	-16.8	-10.5	0.1
	1	51	-25.4	-9.5	0.0
	1	52	-27.8	-10.1	4.7
	1	53	-11.8	-3.8	4.7
	1	54	-19.5	-3.3	0.1
	1	55	-19.8	-3.5	0.0
	1	56	-27.2	1.3	0.0
	1	57	-8.2	-1.0	0.7
	1	58	-1.7	4.6	0.3
	1	59	-24.1	-8.8	0.0
	1	60	-27.8	-22.3	0.0
	1	61	-18.8	-2.2	0.0
	1	62	-11.8	-3.6	0.0
	1	63	-18.5	-1.8	0.0
	1	64	-14.7	-0.8	0.0
	1	65	-3.0	7.8	0.0
	1	66	-9.3	2.4	0.0
	1	67	-8.0	1.2	0.3
	1	68	-10.4	2.3	0.0
	1	69	-4.1	6.0	3.1
	1	70	-8.4	11.9	0.0
	1	71	-8.1	2.8	0.0
	1	72	-11.7	7.0	0.0
	1	73	-13.5	-0.1	26.2
	1	74	-19.5	-4.9	0.0
	1	75	-13.1	1.0	0.0
	1	76	-10.6	-3.5	0.0
	1	77	-3.5	4.0	0.0
	1	78	-4.6	0.3	0.0
	1	79	-6.8	0.5	0.0
	1	80	-6.1	-1.0	0.0
	1	81	-4.1	3.5	0.0
	1	82	-8.7	9.5	0.0
	1	83	-7.7	-0.6	0.0
	1	84	-7.2	2.1	0.0
	1	85	-0.1	3.7	0.1
	1	86	2.1	2.7	7.1
	1	87	-4.7	2.8	0.3
	1	88	-3.6	-2.6	0.0
	1	89	0.2	8.2	0.0
	1	90	1.6	7.1	0.0
	1	91	-3.4	6.1	0.0
	1	92	5.7	10.2	0.0
	1	93	-4.2	10.3	0.0
	1	94	-2.0	10.5	0.0
	1	95	-5.8	9.3	0.0
	1	96	-3.0	13.0	0.0
	1	97	7.9	21.5	0.0
	1	98	-0.5	17.7	0.0
	1	99	-9.0	7.1	0.0
	1	100	-6.9	-0.5	0.0
	1	101	-2.9	11.0	0.0
	1	102	-3.8	3.8	0.0
	1	103	-1.3	13.7	0.0
	1	104	-3.6	8.8	0.0
	1	105	2.0	16.9	0.0
	1	106	1.3	20.2	0.0
	1	107	-3.4	0.6	0.0
	1	108	-2.2	8.6	0.0
	1	109	-6.4	6.2	0.0
	1	110	-8.1	9.1	0.0
	1	111	-0.0	7.6	15.3
	1	112	-3.1	7.3	0.0
	1	113	3.1	14.6	0.0
	1	114	2.4	12.1	0.0
	1	115	-3.0	3.6	0.0
	1	116	-4.5	9.0	4.3
	1	117	1.1	13.9	0.0
	1	118	7.3	17.9	0.0
	1	119	-0.2	13.5	0.0
	1	120	2.1	15.3	0.0
	1	121	4.1	18.6	0.0
	1	122	-0.4	22.6	0.0
	1	123	4.7	16.2	0.0
	1	124	4.8	13.0	0.0
	1	125	8.4	21.4	2.8
	1	126	8.1	21.0	0.0
	1	127	6.2	23.3	0.0
	1	128	11.1	16.9	0.0
	1	129	1.8	18.1	0.0
	1	130	0.2	21.7	0.0
	1	131	-5.1	12.4	0.0
	1	132	2.7	8.2	9.1
	1	133	7.2	23.0	2.0
	1	134	5.9	21.9	0.2
	1	135	5.2	12.1	0.0
	1	136	7.6	17.9	0.0
	1	137	1.3	15.8	0.0
	1	138	6.6	17.5	0.0
	1	139	-4.3	14.9	0.0
	1	140	-1.9	15.4	0.0
	1	141	6.4	21.2	0.0
	1	142	17.1	19.5	0.0
	1	143	3.7	19.5	0.0
	1	144	0.7	15.5	0.0
	1	145	3.3	15.7	0.0
	1	146	8.1	16.0	4.3
	1	147	17.9	26.6	0.0
	1	148	11.1	19.6	0.3
	1	149	11.8	22.3	2.9
	1	150	14.1	24.1	0.0
	1	151	17.7	25.9	3.9
	1	152	16.9	27.0	1.4
	1	153	8.1	19.3	0.0
	1	154	12.8	16.1	1.3
	1	155	6.6	11.8	0.0
	1	156	8.5	14.5	0.0
	1	157	8.1	25.8	0.0
	1	158	2.9	27.7	0.0
	1	159	8.0	25.8	0.0
	1	160	10.6	34.9	0.0
	1	161	7.7	21.3	0.0
	1	162	8.1	22.8	0.0
	1	163	9.8	20.8	1.2
	1	164	10.2	22.5	1.2
	1	165	8.5	22.0	1.1
	1	166	11.2	22.7	0.0
	1	167	12.9	26.2	0.0
	1	168	11.5	31.9	0.0
	1	169	7.4	19.5	13.5
	1	170	11.3	15.3	9.7
	1	171	10.1	17.7	2.2
	1	172	10.2	22.5	0.0
	1	173	12.7	25.1	0.0
	1	174	14.7	27.4	1.9
	1	175	5.7	19.3	0.0
	1	176	9.5	22.4	0.0
	1	177	5.9	18.6	0.0
	1	178	6.3	17.2	15.8
	1	179	13.7	28.0	1.8
	1	180	15.6	27.8	2.0
	1	181	14.5	30.0	1.4
	1	182	14.1	27.9	1.9
	1	183	13.1	25.2	0.0
	1	184	9.3	24.3	0.0
	1	185	11.6	27.8	0.0
	1	186	9.1	26.4	0.0
	1	187	17.7	29.2	0.0
	1	188	16.9	29.3	20.2
	1	189	13.8	25.1	0.0
	1	190	8.2	23.2	0.0
	1	191	10.7	19.4	0.0
	1	192	12.0	24.4	6.5
	1	193	20.3	28.5	0.0
	1	194	15.0	27.4	23.2
	1	195	12.9	28.9	0.0
	1	196	15.9	28.8	0.0
	1	197	15.7	26.1	4.3
	1	198	13.9	29.1	0.0
	1	199	12.4	18.3	0.9
	1	200	8.5	22.3	0.0
	1	201	10.0	26.1	0.0
	1	202	5.2	27.3	0.0
	1	203	12.6	25.2	11.3
	1	204	16.8	28.5	0.0
	1	205	11.3	22.4	0.0
	1	206	15.1	19.6	0.0
	1	207	13.4	26.7	5.6
	1	208	17.3	28.5	0.0
	1	209	14.0	25.5	0.0
	1	210	13.9	24.5	0.0
	1	211	8.8	24.3	0.0
	1	212	11.3	27.8	0.0
	1	213	11.2	27.7	0.0
	1	214	14.0	30.5	0.0
	1	215	12.6	28.8	0.0
	1	216	14.4	28.3	0.0
	1	217	12.5	25.2	0.0
	1	218	15.1	20.8	1.4
	1	219	15.9	33.4	0.0
	1	220	11.0	29.2	0.0
	1	221	11.9	27.0	0.0
	1	222	12.3	23.8	11.0
	1	223	9.2	27.8	0.0
	1	224	6.2	24.5	0.0
	1	225	15.0	30.3	0.0
	1	226	11.5	27.9	0.0
	1	227	13.4	28.3	0.0
	1	228	11.2	35.0	0.0
	1	229	10.3	23.0	0.0
	1	230	13.7	24.3	0.0
	1	231	14.4	29.2	0.0
	1	232	20.3	26.5	0.0
	1	233	11.8	27.3	0.0
	1	234	5.5	27.5	0.0
	1	235	9.6	21.0	0.0
	1	236	10.6	25.6	0.0
	1	237	9.1	26.4	0.0
	1	238	7.2	22.2	0.0
	1	239	8.3	24.6	0.0
	1	240	6.0	20.9	0.0
	1	241	9.5	23.0	0.0
	1	242	11.4	17.7	0.0
	1	243	12.0	25.6	0.0
	1	244	8.4	23.0	0.0
	1	245	9.8	22.9	0.0
	1	246	13.7	25.4	10.4
	1	247	11.0	23.6	5.7
	1	248	6.1	30.4	0.0
	1	249	13.4	28.8	0.0
	1	250	10.6	26.4	0.0
	1	251	1.4	9.9	7.2
	1	252	1.3	15.4	0.2
	1	253	10.2	21.0	1.2
	1	254	6.5	23.7	0.0
	1	255	8.6	22.7	0.0
	1	256	14.6	27.7	0.0
	1	257	13.9	23.2	0.0
	1	258	7.4	22.3	0.0
	1	259	6.3	22.1	0.0
	1	260	6.9	16.0	0.2
	1	261	9.4	20.8	1.3
	1	262	13.2	16.3	0.9
	1	263	-1.7	14.8	0.0
	1	264	6.8	7.8	0.4
	1	265	3.4	14.3	0.0
	1	266	6.3	13.8	5.0
	1	267	6.8	19.8	17.7
	1	268	1.3	21.9	0.0
	1	269	4.6	18.7	0.0
	1	270	0.6	20.0	0.0
	1	271	7.7	18.0	0.0
	1	272	14.5	19.0	8.5
	1	273	6.8	21.7	1.3
	1	274	0.2	19.5	0.0
	1	275	5.0	20.9	0.0
	1	276	3.2	21.2	0.0
	1	277	3.2	17.2	0.0
	1	278	0.3	13.6	4.1
	1	279	-6.1	6.4	0.0
	1	280	-2.3	4.1	0.0
	1	281	-1.4	16.9	0.0
	1	282	-5.2	8.8	21.9
	1	283	-6.8	0.6	4.5
	1	284	-7.0	8.9	0.0
	1	285	-0.5	15.0	0.0
	1	286	-0.2	16.5	0.0
	1	287	-0.2	15.8	0.0
	1	288	1.3	16.3	0.0
	1	289	4.1	19.9	0.0
	1	290	-1.2	14.4	0.0
	1	291	-2.9	9.1	0.0
	1	292	-11.9	6.9	0.0
	1	293	0.0	21.4	0.0
	1	294	7.3	11.8	3.1
	1	295	-1.4	2.9	0.3
	1	296	3.2	8.4	0.0
	1	297	-2.4	14.3	0.0
	1	298	0.0	10.1	0.0
	1	299	-3.8	5.5	0.0
	1	300	-0.7	0.5	0.8
	1	301	-3.7	2.1	0.0
	1	302	-0.3	3.0	0.0
	1	303	-3.3	7.4	0.0
	1	304	-5.2	4.9	0.0
	1	305	1.7	12.0	0.0
	1	306	6.6	7.4	0.0
	1	307	-9.4	-1.1	2.0
	1	308	-10.4	4.0	0.0
	1	309	-1.8	7.2	0.0
	1	310	-3.5	8.7	0.0
	1	311	-5.7	4.9	0.0
	1	312	-5.9	6.8	0.0
	1	313	-4.1	5.2	0.0
	1	314	-1.1	-0.7	0.7
	1	315	-19.9	-1.5	0.0
	1	316	-12.9	-1.3	0.0
	1	317	-13.5	-10.6	0.0
	1	318	-11.0	-10.2	0.0
	1	319	-15.5	-6.6	0.2
	1	320	-11.8	-1.0	0.0
	1	321	-6.4	0.7	0.0
	1	322	-5.5	1.8	0.0
	1	323	-6.4	3.5	0.0
	1	324	-9.2	7.2	0.0
	1	325	-10.1	-2.6	0.0
	1	326	-13.5	-5.1	0.0
	1	327	-9.7	0.5	0.0
	1	328	-4.7	2.2	0.0
	1	329	-7.6	6.6	0.0
	1	330	-2.8	1.2	0.0
	1	331	-14.5	-3.3	2.1
	1	332	-12.4	-9.2	0.0
	1	333	-10.3	-1.4	2.6
	1	334	-9.0	0.2	6.3
	1	335	-15.4	-9.8	0.0
	1	336	-13.6	-12.5	0.0
	1	337	-9.6	-1.1	0.0
	1	338	-7.5	-0.4	0.0
	1	339	-4.4	4.2	0.0
	1	340	-11.4	2.6	0.4
	1	341	-24.8	-15.1	0.0
	1	342	-33.9	-24.9	0.0
	1	343	-24.0	-18.5	0.0
	1	344	-18.4	-13.2	0.0
	1	345	-24.8	-12.4	0.3
	1	346	-28.0	-21.3	0.0
	1	347	-34.7	-24.3	0.0
	1	348	-23.9	-17.5	0.6
	1	349	-18.8	-5.4	0.0
	1	350	-28.6	-2.2	0.0
	1	351	-21.4	-11.5	0.0
	1	352	-29.9	-17.9	0.0
	1	353	-4.6	3.6	0.0
	1	354	-3.4	-1.0	3.8
	1	355	-29.7	-24.1	0.0
	1	356	-26.2	-19.2	1.7
	1	357	-19.5	-5.8	0.0
	1	358	-20.7	-5.7	0.0
	1	359	-10.1	-0.2	0.0
	1	360	-10.3	1.8	0.0
	1	361	-24.8	-14.3	0.0
	1	362	-30.7	-13.1	0.0
	1	363	-18.9	-4.0	0.0
	1	364	-19.8	-6.0	0.0
	1	365	-26.5	-20.1	0.0
	2	1	-19.5	-7.9	0.0
	2	2	-24.8	-16.3	0.0
	2	3	-31.5	-23.7	0.0
	2	4	-20.6	-8.6	0.0
	2	5	-28.8	-2.8	0.0
	2	6	-20.4	-11.1	0.0
	2	7	-14.0	-10.9	0.0
	2	8	-17.9	-5.2	0.0
	2	9	-10.7	-10.1	0.0
	2	10	-30.9	-17.4	0.0
	2	11	-29.8	-19.2	0.1
	2	12	-16.8	-3.5	0.0
	2	13	-22.0	-8.7	0.0
	2	14	-15.9	-3.4	0.0
	2	15	-22.5	-6.2	0.0
	2	16	-27.2	-11.3	0.0
	2	17	-25.2	-21.1	0.0
	2	18	-22.8	-9.4	0.0
	2	19	-31.5	-12.9	0.0
	2	20	-7.9	1.2	0.0
	2	21	-14.6	-3.1	0.0
	2	22	-23.5	-8.8	0.0
	2	23	-25.3	-9.9	0.0
	2	24	-21.2	-10.3	0.0
	2	25	-25.6	-20.0	0.0
	2	26	-24.4	-11.5	0.0
	2	27	-24.9	-21.4	0.0
	2	28	-8.2	2.7	0.0
	2	29	-11.9	-3.4	0.1
	2	30	-10.2	-0.1	21.1
	2	31	-15.4	2.2	0.0
	2	32	-13.8	-1.8	0.0
	2	33	-8.7	-2.2	0.0
	2	34	-21.4	-6.2	0.0
	2	35	-18.9	-11.3	0.0
	2	36	-15.5	-8.9	1.2
	2	37	-21.5	-12.0	0.0
	2	38	-4.1	4.1	0.0
	2	39	-3.3	1.0	0.0
	2	40	-16.1	-6.6	0.0
	2	41	-22.8	-8.8	0.0
	2	42	-23.4	-12.5	0.0
	2	43	-28.8	-14.6	0.7
	2	44	-24.6	-8.5	0.0
	2	45	-22.7	-4.6	0.0
	2	46	-21.6	-11.0	0.0
	2	47	-15.4	-12.0	0.0
	2	48	-7.4	1.3	0.0
	2	49	-10.4	0.2	0.0
	2	50	-30.4	-13.3	0.0
	2	51	-31.2	-14.1	0.0
	2	52	-10.9	1.3	0.0
	2	53	-4.1	1.4	0.0
	2	54	-23.8	-11.5	0.0
	2	55	-27.6	-12.5	0.4
	2	56	-19.6	-6.0	0.0
	2	57	-18.1	-4.7	0.4
	2	58	-14.6	-7.7	0.1
	2	59	-21.3	-3.7	0.0
	2	60	-21.0	-4.5	0.0
	2	61	-14.0	-9.4	0.0
	2	62	-13.6	0.1	0.0
	2	63	-7.2	-2.3	0.3
	2	64	-8.8	4.0	0.0
	2	65	-11.6	2.1	0.5
	2	66	-3.7	3.7	0.0
	2	67	-8.9	2.2	0.0
	2	68	-5.3	2.2	0.0
	2	69	-0.2	0.5	1.2
	2	70	-8.1	1.2	8.3
	2	71	-7.7	3.4	0.0
	2	72	-2.4	1.3	1.2
	2	73	-2.7	1.6	0.0
	2	74	-14.8	-0.5	0.0
	2	75	-12.8	-2.8	0.0
	2	76	-7.8	2.8	0.0
	2	77	-4.6	-1.1	0.0
	2	78	-13.5	0.2	0.0
	2	79	-17.3	2.3	0.0
	2	80	-7.7	1.1	0.0
	2	81	-8.8	3.7	0.0
	2	82	-8.5	-0.3	0.0
	2	83	-1.4	3.1	1.2
	2	84	-0.1	7.7	0.0
	2	85	-4.9	4.4	0.0
	2	86	-24.2	-17.0	0.4
	2	87	-10.9	-2.4	0.0
	2	88	-5.7	4.9	0.0
	2	89	-3.6	7.0	0.0
	2	90	-5.2	7.3	0.0
	2	91	-1.8	9.6	0.0
	2	92	-7.6	4.3	4.5
	2	93	-4.3	13.1	0.0
	2	94	-5.2	11.2	0.0
	2	95	-5.1	9.9	0.0
	2	96	-5.0	6.1	3.0
	2	97	-2.3	5.0	1.1
	2	98	-1.3	11.3	0.0
	2	99	-5.0	9.9	0.0
	2	100	-0.7	13.1	0.0
	2	101	6.0	12.8	0.0
	2	102	0.6	16.2	3.0
	2	103	-4.0	36.3	0.0
	2	104	-2.9	7.9	0.0
	2	105	-0.8	6.5	0.0
	2	106	-9.9	8.9	0.0
	2	107	-7.8	13.3	0.0
	2	108	-0.3	18.4	0.0
	2	109	-3.0	18.4	0.0
	2	110	5.3	21.1	0.0
	2	111	2.7	17.3	12.5
	2	112	-2.0	8.8	0.0
	2	113	-6.6	10.7	0.0
	2	114	0.2	18.9	0.0
	2	115	-0.3	21.9	0.0
	2	116	-0.8	12.8	0.0
	2	117	-5.4	18.3	0.0
	2	118	5.2	12.6	0.1
	2	119	4.6	12.3	1.8
	2	120	4.6	15.9	0.0
	2	121	6.1	19.6	36.9
	2	122	2.8	20.6	0.0
	2	123	5.2	23.3	0.0
	2	124	2.2	13.0	0.0
	2	125	-1.9	16.3	0.0
	2	126	5.8	27.6	0.0
	2	127	7.9	22.7	0.0
	2	128	0.1	16.4	0.0
	2	129	3.2	15.9	11.5
	2	130	2.4	19.8	0.0
	2	131	1.1	16.1	0.0
	2	132	13.6	22.8	0.0
	2	133	8.0	19.4	0.0
	2	134	4.8	14.9	0.0
	2	135	0.4	16.5	0.0
	2	136	2.1	17.4	0.0
	2	137	4.8	22.1	0.0
	2	138	8.5	24.1	0.0
	2	139	16.4	22.7	0.0
	2	140	6.4	22.2	0.0
	2	141	3.9	25.1	0.0
	2	142	0.7	12.6	0.9
	2	143	5.2	18.8	0.0
	2	144	9.8	26.8	0.0
	2	145	11.3	21.7	0.0
	2	146	3.0	20.5	0.0
	2	147	2.3	26.3	0.0
	2	148	3.9	14.8	0.0
	2	149	8.0	20.2	0.0
	2	150	10.9	18.8	26.5
	2	151	7.1	19.4	0.0
	2	152	5.9	24.1	0.0
	2	153	-0.2	24.0	0.0
	2	154	9.4	31.0	0.0
	2	155	11.0	24.5	9.8
	2	156	9.3	25.4	0.0
	2	157	8.6	23.7	0.0
	2	158	9.7	25.3	0.0
	2	159	14.7	21.5	0.0
	2	160	7.4	25.7	0.0
	2	161	4.3	24.2	0.4
	2	162	12.2	25.6	0.0
	2	163	10.7	31.6	0.0
	2	164	8.8	17.1	6.9
	2	165	6.7	18.2	14.9
	2	166	10.6	20.9	4.8
	2	167	14.5	26.0	0.0
	2	168	4.8	16.0	0.0
	2	169	9.7	18.8	26.3
	2	170	10.4	15.4	13.6
	2	171	8.5	18.6	8.2
	2	172	10.1	23.4	0.0
	2	173	15.5	26.6	0.0
	2	174	9.0	27.0	0.0
	2	175	8.4	26.0	0.0
	2	176	13.0	26.7	0.0
	2	177	17.1	23.1	0.4
	2	178	7.1	22.1	5.2
	2	179	10.4	26.0	1.8
	2	180	15.5	28.6	5.1
	2	181	15.7	30.9	0.0
	2	182	12.3	27.6	0.0
	2	183	9.4	30.4	11.9
	2	184	18.4	26.5	4.6
	2	185	15.5	23.7	1.3
	2	186	5.0	25.2	0.0
	2	187	11.7	18.8	45.2
	2	188	9.4	25.8	0.0
	2	189	10.3	25.8	0.0
	2	190	11.5	27.7	0.0
	2	191	13.2	28.8	0.0
	2	192	12.2	28.7	0.0
	2	193	6.2	27.9	0.0
	2	194	15.3	28.0	5.2
	2	195	14.8	33.7	0.0
	2	196	8.6	24.8	0.0
	2	197	7.8	26.0	0.0
	2	198	11.0	25.1	0.0
	2	199	9.5	25.2	0.2
	2	200	10.9	22.2	0.0
	2	201	9.7	22.5	0.0
	2	202	12.3	25.7	12.1
	2	203	7.4	28.7	0.0
	2	204	13.8	29.1	2.0
	2	205	8.4	30.3	0.0
	2	206	18.2	30.6	2.3
	2	207	18.1	28.5	0.0
	2	208	13.1	24.6	0.0
	2	209	10.9	27.8	0.0
	2	210	11.8	26.8	0.2
	2	211	14.2	29.0	23.5
	2	212	12.4	23.3	1.9
	2	213	15.0	28.6	0.0
	2	214	10.7	26.4	0.0
	2	215	10.8	23.1	14.4
	2	216	13.8	27.0	0.0
	2	217	14.6	32.1	0.0
	2	218	18.7	27.0	1.4
	2	219	20.9	25.0	0.2
	2	220	8.0	21.1	0.0
	2	221	9.2	22.3	0.0
	2	222	13.9	28.9	0.0
	2	223	10.7	25.9	0.0
	2	224	11.6	29.6	0.0
	2	225	10.5	24.8	1.6
	2	226	10.5	22.4	19.3
	2	227	14.3	21.8	9.8
	2	228	15.8	25.9	7.2
	2	229	12.6	25.0	1.4
	2	230	9.7	25.8	0.0
	2	231	2.5	27.7	0.0
	2	232	10.5	25.9	0.0
	2	233	3.2	28.8	0.0
	2	234	8.0	23.4	0.4
	2	235	9.5	21.6	0.0
	2	236	10.8	23.9	2.1
	2	237	12.5	21.5	0.0
	2	238	14.1	30.8	0.0
	2	239	13.8	31.9	0.0
	2	240	8.4	26.5	0.0
	2	241	11.9	26.2	0.0
	2	242	11.2	25.0	0.0
	2	243	5.6	26.5	0.0
	2	244	5.7	22.3	0.0
	2	245	6.1	17.4	0.0
	2	246	4.2	20.7	0.0
	2	247	-3.3	25.8	0.0
	2	248	8.0	22.7	4.3
	2	249	8.2	17.1	0.6
	2	250	8.7	15.7	26.1
	2	251	4.6	22.3	0.0
	2	252	2.9	21.7	0.0
	2	253	2.7	17.4	0.0
	2	254	7.9	23.0	0.0
	2	255	4.2	19.8	0.0
	2	256	9.5	29.9	0.0
	2	257	6.5	29.4	0.0
	2	258	8.3	19.0	0.0
	2	259	7.2	16.4	0.0
	2	260	6.8	26.6	0.0
	2	261	1.7	28.4	0.0
	2	262	8.3	24.4	0.0
	2	263	4.9	20.4	0.0
	2	264	2.2	18.4	0.0
	2	265	3.4	16.2	0.0
	2	266	4.3	15.4	0.0
	2	267	0.6	14.8	0.0
	2	268	-2.1	13.7	0.0
	2	269	2.6	19.5	0.0
	2	270	-3.2	8.6	0.0
	2	271	3.5	16.0	0.0
	2	272	9.6	23.8	0.0
	2	273	11.9	25.1	0.0
	2	274	-0.1	18.4	0.0
	2	275	-2.5	23.3	0.0
	2	276	0.5	7.2	2.3
	2	277	3.6	6.6	1.0
	2	278	4.9	18.8	0.0
	2	279	5.4	16.4	0.0
	2	280	5.0	17.9	0.0
	2	281	1.1	16.3	4.0
	2	282	0.2	6.2	2.6
	2	283	1.6	5.5	0.0
	2	284	1.2	13.9	0.0
	2	285	-1.8	16.3	0.0
	2	286	0.0	8.7	0.0
	2	287	-6.6	13.5	0.0
	2	288	-4.3	3.8	0.0
	2	289	-2.7	6.5	0.0
	2	290	1.9	13.7	0.0
	2	291	-1.2	16.4	0.0
	2	292	-1.4	8.5	0.0
	2	293	-2.0	8.3	0.0
	2	294	-0.8	16.3	0.0
	2	295	-2.9	10.8	0.0
	2	296	-3.2	4.8	0.0
	2	297	-2.9	4.2	0.0
	2	298	-2.5	2.2	1.7
	2	299	-0.6	7.1	4.2
	2	300	-7.4	10.1	0.0
	2	301	-10.8	14.3	0.0
	2	302	-9.1	-3.6	0.3
	2	303	-17.0	1.1	22.0
	2	304	-0.7	15.6	0.0
	2	305	-3.6	21.6	0.0
	2	306	-1.9	10.2	0.0
	2	307	-2.9	15.5	0.0
	2	308	-3.2	3.3	34.2
	2	309	0.3	4.4	1.3
	2	310	-1.4	13.5	0.0
	2	311	-2.7	12.9	0.0
	2	312	-3.8	9.4	0.0
	2	313	-2.0	7.0	0.0
	2	314	-12.6	-3.0	0.0
	2	315	-15.5	-3.3	0.0
	2	316	-5.8	1.2	0.0
	2	317	-6.4	2.6	0.0
	2	318	-10.2	0.6	0.0
	2	319	-18.4	4.3	0.0
	2	320	-7.7	3.8	0.0
	2	321	-4.8	-0.8	0.0
	2	322	-5.9	4.2	0.0
	2	323	-9.9	0.3	0.0
	2	324	-4.4	0.3	5.9
	2	325	-7.0	1.3	0.0
	2	326	-15.1	-3.8	0.3
	2	327	-20.0	-9.8	0.0
	2	328	-7.4	0.2	0.0
	2	329	-9.7	-0.0	0.0
	2	330	-15.3	-10.4	0.0
	2	331	-15.5	-13.2	0.0
	2	332	-10.0	-2.1	0.0
	2	333	-6.0	-4.8	0.0
	2	334	-5.6	6.4	0.0
	2	335	-10.8	10.2	0.0
	2	336	-8.5	1.6	0.0
	2	337	-11.2	-0.1	0.0
	2	338	-10.7	-1.5	0.0
	2	339	-12.0	-6.9	0.0
	2	340	-23.4	-8.5	0.0
	2	341	-23.9	-8.1	0.0
	2	342	-9.7	2.0	0.0
	2	343	-7.4	-1.1	0.0
	2	344	-15.6	-4.8	3.9
	2	345	-17.0	-11.5	3.9
	2	346	-5.5	3.8	0.0
	2	347	-7.5	1.7	0.0
	2	348	-24.9	-13.8	0.0
	2	349	-32.8	-19.3	0.0
	2	350	-9.4	-0.9	0.0
	2	351	-12.1	1.4	0.0
	2	352	-16.8	-8.9	0.0
	2	353	-11.9	-5.8	0.0
	2	354	-25.9	-16.1	0.0
	2	355	-19.2	-14.8	0.0
	2	356	-23.3	-15.1	0.0
	2	357	-24.1	-23.2	0.1
	2	358	-19.9	-12.2	0.0
	2	359	-25.5	-16.3	0.0
	2	360	-13.4	-3.0	0.0
	2	361	-13.0	-8.4	0.0
	2	362	-17.2	-3.0	0.0
	2	363	-18.4	1.1	0.0
	2	364	-30.6	-14.8	0.0
	2	365	-24.7	-18.2	0.4
	3	1	-11.7	-3.3	0.0
	3	2	-11.0	-0.7	0.0
	3	3	-19.6	-4.9	0.0
	3	4	-25.5	-12.7	1.5
	3	5	-19.7	-8.9	0.0
	3	6	-14.6	-14.2	0.8
	3	7	-28.8	-22.9	0.0
	3	8	-23.3	-22.5	0.0
	3	9	-12.3	-0.4	0.0
	3	10	-9.8	-2.9	0.0
	3	11	-7.1	0.2	0.0
	3	12	-6.2	2.4	0.0
	3	13	-21.3	-9.7	0.0
	3	14	-17.6	-14.2	0.0
	3	15	-22.0	-10.9	0.0
	3	16	-29.0	-6.0	7.2
	3	17	-24.8	-16.3	0.0
	3	18	-27.3	-13.2	0.4
	3	19	-25.1	-13.2	0.0
	3	20	-19.6	-8.9	0.0
	3	21	-37.2	-27.2	0.0
	3	22	-30.0	-15.5	0.0
	3	23	-11.7	-3.0	0.0
	3	24	-21.1	-3.8	0.8
	3	25	-32.0	-19.0	0.7
	3	26	-26.2	-14.3	0.8
	3	27	-26.3	-14.4	0.8
	3	28	-25.1	-10.4	0.0
	3	29	-5.8	4.1	0.0
	3	30	-14.9	-3.0	0.3
	3	31	-5.4	5.2	0.0
	3	32	-10.8	0.6	0.0
	3	33	-14.8	-0.5	0.0
	3	34	-15.2	-3.3	0.0
	3	35	-22.1	-9.7	0.0
	3	36	-18.3	-10.5	0.0
	3	37	-22.3	-7.8	0.0
	3	38	-18.4	-4.2	0.0
	3	39	-19.7	-7.7	0.0
	3	40	-14.9	-14.9	0.0
	3	41	-24.5	-8.3	0.0
	3	42	-25.3	-8.2	0.0
	3	43	-22.9	-7.3	0.0
	3	44	-23.3	-3.1	0.0
	3	45	-15.6	-0.5	0.0
	3	46	-7.5	7.2	0.0
	3	47	-5.8	-0.8	0.2
	3	48	-1.2	-0.2	2.0
	3	49	-26.7	-17.9	0.0
	3	50	-26.9	-15.3	0.0
	3	51	-13.1	0.6	0.0
	3	52	-6.5	-5.8	0.0
	3	53	-24.9	-10.4	0.8
	3	54	-26.6	-5.2	0.0
	3	55	-6.3	-0.7	0.8
	3	56	-12.7	1.2	0.0
	3	57	-17.8	-3.0	0.0
	3	58	-22.8	-2.1	0.0
	3	59	-17.0	-2.5	0.0
	3	60	-18.0	0.5	0.0
	3	61	-11.1	2.8	0.0
	3	62	-10.8	1.8	0.0
	3	63	-21.9	-8.2	0.0
	3	64	-21.4	-15.3	33.5
	3	65	-6.0	1.9	0.0
	3	66	-3.5	4.1	0.0
	3	67	-7.6	1.5	0.0
	3	68	-11.9	-3.2	0.0
	3	69	-5.9	0.5	3.4
	3	70	-13.6	-1.7	0.0
	3	71	-14.2	0.3	0.0
	3	72	-14.5	-5.2	0.0
	3	73	-10.8	0.2	0.2
	3	74	-22.4	2.7	0.0
	3	75	-6.8	1.5	0.0
	3	76	-1.2	2.1	0.0
	3	77	-15.6	-0.6	0.0
	3	78	-17.6	-1.3	0.0
	3	79	-10.5	2.1	0.0
	3	80	-15.6	3.3	0.0
	3	81	-8.2	1.0	3.2
	3	82	-4.9	2.1	4.4
	3	83	-0.4	14.6	0.0
	3	84	-3.7	4.1	0.0
	3	85	-11.9	-5.0	0.0
	3	86	-10.7	1.4	0.0
	3	87	-2.2	3.6	0.2
	3	88	-6.0	6.4	0.0
	3	89	-6.4	6.0	0.0
	3	90	-10.7	13.4	0.0
	3	91	-3.4	7.0	0.0
	3	92	0.3	6.4	0.0
	3	93	1.2	15.3	0.0
	3	94	1.9	15.4	0.0
	3	95	-5.9	9.1	0.0
	3	96	-3.0	4.7	0.0
	3	97	-9.6	1.8	8.9
	3	98	-9.9	-4.5	0.5
	3	99	-1.0	4.7	0.0
	3	100	-2.0	11.6	0.0
	3	101	3.3	15.4	0.0
	3	102	7.4	13.6	0.0
	3	103	-6.8	7.7	0.0
	3	104	-3.6	9.0	1.6
	3	105	-0.0	9.8	0.3
	3	106	-0.5	15.2	5.0
	3	107	-1.4	9.4	0.0
	3	108	-1.3	13.7	0.0
	3	109	6.9	22.4	0.0
	3	110	4.7	19.2	0.0
	3	111	1.7	18.4	0.0
	3	112	9.9	13.7	0.0
	3	113	0.4	16.4	0.0
	3	114	2.5	19.8	0.5
	3	115	-6.1	5.0	0.0
	3	116	-4.8	8.5	0.0
	3	117	-1.3	13.0	0.0
	3	118	0.6	14.5	0.0
	3	119	3.0	21.7	0.0
	3	120	7.0	24.8	0.0
	3	121	1.5	21.5	0.0
	3	122	5.9	16.6	0.0
	3	123	-2.3	16.3	0.0
	3	124	-3.7	20.7	0.0
	3	125	12.2	23.9	0.0
	3	126	4.8	19.3	0.0
	3	127	10.0	23.0	0.0
	3	128	10.5	20.0	0.0
	3	129	7.2	23.8	0.0
	3	130	4.6	28.9	0.0
	3	131	3.6	18.8	0.0
	3	132	7.6	16.7	0.0
	3	133	4.8	17.3	0.0
	3	134	2.7	22.0	0.0
	3	135	-0.3	10.3	0.0
	3	136	1.9	17.4	0.0
	3	137	3.9	17.6	0.0
	3	138	4.0	10.3	0.0
	3	139	8.3	23.1	0.0
	3	140	5.9	21.4	0.0
	3	141	1.8	15.7	0.0
	3	142	4.8	8.8	0.0
	3	143	8.4	31.9	0.0
	3	144	7.0	25.3	0.0
	3	145	10.4	23.2	0.0
	3	146	10.0	21.0	0.0
	3	147	11.7	25.6	0.0
	3	148	9.2	30.0	0.0
	3	149	8.6	21.7	15.9
	3	150	8.0	22.4	0.0
	3	151	10.0	19.8	5.5
	3	152	13.9	23.9	0.0
	3	153	8.0	22.1	0.0
	3	154	3.1	18.5	0.0
	3	155	5.8	12.4	16.4
	3	156	3.7	20.7	0.0
	3	157	10.0	26.1	0.0
	3	158	11.9	28.2	0.4
	3	159	8.8	22.5	0.0
	3	160	12.5	27.4	0.0
	3	161	8.1	25.6	0.0
	3	162	7.2	21.9	0.0
	3	163	8.4	22.7	0.0
	3	164	10.6	23.4	0.0
	3	165	10.5	17.2	0.7
	3	166	13.3	16.9	0.0
	3	167	11.9	27.6	0.0
	3	168	14.4	32.5	0.0
	3	169	10.0	23.2	4.6
	3	170	8.4	25.4	13.0
	3	171	7.2	18.2	22.1
	3	172	3.4	14.3	4.7
	3	173	13.1	26.4	1.7
	3	174	13.8	22.0	1.1
	3	175	7.3	16.2	7.4
	3	176	6.7	23.6	0.0
	3	177	8.0	19.8	0.0
	3	178	11.9	17.1	1.0
	3	179	15.1	25.8	0.0
	3	180	19.2	22.2	19.7
	3	181	15.4	24.4	10.9
	3	182	14.7	22.8	0.6
	3	183	13.8	23.3	3.5
	3	184	9.8	24.8	6.8
	3	185	18.3	27.1	14.3
	3	186	11.9	30.9	0.0
	3	187	12.9	24.2	0.0
	3	188	14.1	17.6	0.0
	3	189	12.2	24.5	0.0
	3	190	14.3	22.6	11.8
	3	191	6.5	25.1	0.0
	3	192	8.9	17.8	0.0
	3	193	13.7	23.6	0.0
	3	194	13.5	22.0	0.0
	3	195	10.4	22.8	0.0
	3	196	15.8	25.9	0.0
	3	197	11.4	24.4	0.0
	3	198	16.9	22.5	0.0
	3	199	12.4	25.2	0.0
	3	200	10.1	20.2	0.5
	3	201	13.6	26.7	0.0
	3	202	9.6	22.4	1.7
	3	203	15.1	29.2	0.9
	3	204	10.4	27.0	0.0
	3	205	14.3	27.2	0.0
	3	206	14.9	26.9	0.0
	3	207	14.9	26.9	0.0
	3	208	14.3	21.1	13.0
	3	209	13.4	30.1	0.0
	3	210	13.3	31.0	0.0
	3	211	12.2	21.9	0.0
	3	212	13.5	23.5	1.1
	3	213	12.7	27.5	0.0
	3	214	7.3	27.4	0.0
	3	215	12.8	28.9	0.0
	3	216	13.8	26.0	0.0
	3	217	18.1	27.8	7.9
	3	218	15.7	32.9	0.0
	3	219	13.0	28.7	0.0
	3	220	11.9	35.6	9.8
	3	221	15.0	31.6	0.0
	3	222	11.2	26.8	0.0
	3	223	10.5	24.3	25.6
	3	224	9.7	29.5	0.0
	3	225	8.5	23.0	0.0
	3	226	9.7	24.3	19.0
	3	227	13.4	30.0	1.4
	3	228	14.5	27.6	15.7
	3	229	11.7	23.0	0.0
	3	230	10.7	27.2	0.0
	3	231	15.8	24.6	3.1
	3	232	16.0	28.8	0.0
	3	233	11.6	28.7	0.0
	3	234	9.7	32.8	0.7
	3	235	14.4	23.7	0.8
	3	236	14.3	23.8	3.4
	3	237	7.1	23.1	0.0
	3	238	6.7	18.8	0.0
	3	239	15.1	27.6	12.0
	3	240	10.2	26.2	0.0
	3	241	5.6	24.0	0.0
	3	242	8.6	22.0	0.0
	3	243	13.6	25.5	11.2
	3	244	14.7	24.7	8.3
	3	245	15.0	28.3	0.0
	3	246	10.1	29.2	0.0
	3	247	18.0	31.6	0.0
	3	248	9.1	28.9	0.0
	3	249	4.7	15.0	1.7
	3	250	6.8	18.2	8.6
	3	251	3.4	21.1	0.0
	3	252	7.8	15.6	0.0
	3	253	8.1	18.9	0.0
	3	254	8.6	14.0	2.0
	3	255	10.1	32.3	14.1
	3	256	6.3	26.8	0.0
	3	257	5.8	21.7	0.0
	3	258	15.2	16.2	0.0
	3	259	14.8	25.3	0.0
	3	260	11.8	21.8	0.0
	3	261	4.8	21.5	0.0
	3	262	-0.6	22.0	0.0
	3	263	-0.8	13.7	0.0
	3	264	-4.3	13.1	0.0
	3	265	9.9	21.2	0.0
	3	266	8.5	24.4	0.0
	3	267	-0.2	18.5	0.0
	3	268	3.5	13.7	0.0
	3	269	6.9	19.7	14.7
	3	270	7.3	16.9	0.5
	3	271	3.9	16.3	15.1
	3	272	-1.4	9.9	6.4
	3	273	0.2	12.9	0.7
	3	274	-2.3	11.5	0.7
	3	275	3.3	11.5	0.2
	3	276	2.2	8.2	0.0
	3	277	-1.6	12.3	0.0
	3	278	-1.8	16.6	0.0
	3	279	-3.0	13.9	0.0
	3	280	-0.8	5.3	7.4
	3	281	2.3	13.3	1.8
	3	282	-3.4	15.6	0.0
	3	283	3.5	26.0	1.7
	3	284	1.3	16.0	0.0
	3	285	-1.3	9.9	0.0
	3	286	-4.2	9.8	0.0
	3	287	-5.6	6.7	2.6
	3	288	-8.9	5.7	2.7
	3	289	-0.4	7.4	14.3
	3	290	-1.8	11.5	0.4
	3	291	-5.0	8.1	0.0
	3	292	-4.0	11.7	0.0
	3	293	2.0	15.4	0.0
	3	294	1.6	5.6	3.6
	3	295	-1.4	9.2	11.7
	3	296	-1.9	15.7	0.0
	3	297	-1.4	17.1	0.0
	3	298	-0.5	15.6	0.0
	3	299	-4.7	3.6	0.0
	3	300	1.1	5.5	0.0
	3	301	-3.4	5.9	0.0
	3	302	-7.7	3.1	0.0
	3	303	-4.7	8.6	0.0
	3	304	-3.4	9.0	0.0
	3	305	4.7	10.6	1.4
	3	306	-1.8	21.7	0.0
	3	307	-3.6	7.9	0.0
	3	308	-4.7	15.8	0.0
	3	309	-4.7	8.7	0.0
	3	310	-5.6	6.9	0.0
	3	311	-6.9	3.7	0.0
	3	312	-13.5	2.2	0.0
	3	313	-6.7	5.4	0.0
	3	314	-9.8	-0.5	0.0
	3	315	-1.3	7.1	0.0
	3	316	-5.1	4.5	0.0
	3	317	-8.3	-1.8	0.4
	3	318	-6.4	2.3	0.0
	3	319	-21.0	-4.3	0.0
	3	320	-11.0	-6.3	0.0
	3	321	-12.0	-6.2	0.0
	3	322	-18.1	-4.7	0.0
	3	323	-11.9	-2.4	0.0
	3	324	-18.9	2.6	0.0
	3	325	-12.8	-10.3	0.0
	3	326	-14.9	-3.1	2.5
	3	327	-9.2	-3.9	0.0
	3	328	-8.3	-7.4	0.0
	3	329	-6.0	11.1	0.0
	3	330	-5.3	13.1	0.0
	3	331	-7.0	5.5	0.0
	3	332	-11.3	-0.1	0.0
	3	333	-12.5	-3.6	4.5
	3	334	-14.0	-8.1	1.4
	3	335	-29.2	-13.5	0.8
	3	336	-24.1	-22.7	0.0
	3	337	-22.9	-10.0	0.3
	3	338	-27.2	-4.5	0.0
	3	339	-18.9	-5.2	0.0
	3	340	-25.9	-8.8	0.0
	3	341	-9.0	-2.2	0.0
	3	342	-12.1	-6.0	0.0
	3	343	-10.8	-5.2	0.8
	3	344	-7.8	-6.8	0.0
	3	345	-14.1	-3.4	0.0
	3	346	-17.0	-1.1	0.0
	3	347	-19.6	-12.4	0.0
	3	348	-27.3	-16.3	0.9
	3	349	-19.7	-8.5	0.0
	3	350	-22.8	-10.6	0.4
	3	351	-24.9	-9.3	0.0
	3	352	-21.0	-14.4	0.6
	3	353	-25.0	-14.2	0.0
	3	354	-24.6	-23.3	0.0
	3	355	-11.3	-4.4	0.0
	3	356	-12.1	-3.1	0.0
	3	357	-17.8	-7.8	0.5
	3	358	-20.1	-4.2	4.0
	3	359	-15.1	-4.7	0.0
	3	360	-21.3	-3.2	0.0
	3	361	-8.5	-2.0	0.0
	3	362	-9.7	-0.6	0.0
	3	363	-18.1	-6.9	0.0
	3	364	-24.8	-10.3	0.6
	3	365	-15.3	-8.6	2.5
	4	1	-28.3	-8.9	0.0
	4	2	-10.9	-0.7	0.0
	4	3	-5.8	8.0	0.0
	4	4	-23.4	-8.9	0.0
	4	5	-16.0	-10.2	0.0
	4	6	-20.6	-13.8	17.6
	4	7	-23.9	-5.7	0.0
	4	8	-11.9	-2.7	0.0
	4	9	-5.7	0.5	0.0
	4	10	-24.0	-14.4	0.2
	4	11	-25.1	-14.4	0.5
	4	12	-25.9	-14.9	0.0
	4	13	-30.7	-7.6	0.0
	4	14	-15.0	-1.9	0.0
	4	15	-18.4	-2.5	0.0
	4	16	-24.9	-10.7	0.0
	4	17	-21.2	-8.9	0.0
	4	18	-11.8	-2.5	0.0
	4	19	-14.9	-3.9	0.0
	4	20	-14.1	-5.6	0.0
	4	21	-11.6	-4.0	0.0
	4	22	-12.0	0.8	0.0
	4	23	-12.5	-0.7	0.0
	4	24	-10.5	-1.1	0.0
	4	25	-14.1	-1.2	0.0
	4	26	-16.1	-6.5	0.0
	4	27	-12.6	-11.9	0.0
	4	28	-26.6	-11.4	0.0
	4	29	-22.6	-11.1	0.0
	4	30	-5.1	2.1	0.0
	4	31	-2.6	-0.7	2.5
	4	32	-14.5	-5.8	3.9
	4	33	-10.0	-7.9	0.5
	4	34	-8.6	-0.9	0.3
	4	35	-8.4	-1.5	0.0
	4	36	-16.1	-5.3	3.8
	4	37	-16.2	-2.9	0.0
	4	38	-25.4	-11.8	0.0
	4	39	-22.2	-8.0	0.0
	4	40	-20.9	-6.6	0.0
	4	41	-16.9	-11.6	3.8
	4	42	-20.4	-9.9	3.8
	4	43	-17.4	-13.7	0.0
	4	44	-17.7	-8.5	0.0
	4	45	-20.2	-6.5	0.0
	4	46	-6.6	2.0	0.0
	4	47	-13.5	1.8	0.0
	4	48	-14.8	-6.3	0.0
	4	49	-20.3	-8.6	0.0
	4	50	-20.5	-7.9	0.0
	4	51	-27.3	-3.5	0.0
	4	52	-17.0	-4.7	0.0
	4	53	-10.1	-8.3	0.0
	4	54	-7.3	1.3	0.1
	4	55	-7.7	2.5	0.0
	4	56	-13.6	-3.3	0.0
	4	57	-14.9	-2.5	0.0
	4	58	-7.8	8.8	0.0
	4	59	-4.3	5.5	0.0
	4	60	-9.7	2.6	0.0
	4	61	-6.9	0.3	0.3
	4	62	-11.5	-1.1	1.7
	4	63	-13.2	-0.5	0.3
	4	64	-12.7	-4.0	2.9
	4	65	-16.3	-5.4	18.6
	4	66	-2.5	4.0	0.2
	4	67	-2.1	7.6	0.2
	4	68	-1.7	4.0	0.0
	4	69	-1.9	1.0	22.8
	4	70	-8.1	3.2	0.0
	4	71	-2.8	4.9	0.0
	4	72	-21.8	-8.4	0.0
	4	73	-12.3	-7.6	0.0
	4	74	-20.8	-14.6	0.0
	4	75	-15.2	-2.8	0.0
	4	76	-13.9	-0.3	0.0
	4	77	-22.4	-2.1	0.0
	4	78	-6.2	2.0	0.0
	4	79	-5.5	-1.3	0.0
	4	80	-7.5	0.0	0.0
	4	81	-13.7	-4.5	0.0
	4	82	-5.5	5.1	0.0
	4	83	-1.9	2.3	0.0
	4	84	5.8	15.7	0.0
	4	85	-2.0	4.4	0.0
	4	86	-13.7	-6.0	0.0
	4	87	-15.3	-5.5	0.0
	4	88	-12.8	0.2	0.0
	4	89	-12.4	3.5	0.0
	4	90	-6.2	2.2	0.0
	4	91	-2.4	-1.0	3.6
	4	92	-6.1	5.5	5.7
	4	93	-13.7	10.0	0.4
	4	94	2.8	14.1	0.0
	4	95	-2.1	15.5	0.0
	4	96	0.7	16.4	0.0
	4	97	3.5	16.8	0.0
	4	98	-1.3	10.1	0.0
	4	99	-4.7	2.8	0.0
	4	100	-5.6	8.2	0.0
	4	101	-1.8	4.6	0.0
	4	102	-1.3	8.6	0.0
	4	103	-5.6	8.9	0.0
	4	104	-2.4	5.0	3.4
	4	105	-1.7	9.4	0.0
	4	106	1.4	9.7	0.3
	4	107	0.3	15.3	0.0
	4	108	5.6	16.5	0.0
	4	109	2.3	15.5	0.0
	4	110	-4.4	11.2	0.0
	4	111	-0.0	13.4	0.0
	4	112	-1.8	12.9	0.0
	4	113	-9.6	12.7	0.0
	4	114	9.5	17.9	0.0
	4	115	3.2	26.5	0.0
	4	116	1.3	18.9	0.0
	4	117	-0.9	17.8	0.0
	4	118	-9.1	7.7	0.0
	4	119	-13.0	14.3	0.0
	4	120	2.2	21.8	0.0
	4	121	2.6	21.6	3.2
	4	122	-1.6	13.3	0.0
	4	123	0.5	17.8	0.0
	4	124	4.7	16.9	0.0
	4	125	3.9	18.2	0.0
	4	126	3.6	20.3	0.0
	4	127	-1.4	22.9	0.0
	4	128	9.0	23.0	0.0
	4	129	3.3	24.7	0.0
	4	130	0.8	11.0	0.0
	4	131	-6.5	16.6	0.0
	4	132	7.0	27.6	0.0
	4	133	2.0	20.4	0.0
	4	134	8.5	21.0	15.1
	4	135	8.1	26.4	83.7
	4	136	4.6	19.5	0.0
	4	137	4.5	15.6	0.0
	4	138	9.4	21.7	0.3
	4	139	13.1	19.3	0.0
	4	140	3.3	18.8	0.0
	4	141	-1.2	21.8	0.0
	4	142	8.3	19.5	3.4
	4	143	-0.3	27.3	0.0
	4	144	5.9	21.8	0.0
	4	145	11.4	25.8	0.0
	4	146	10.5	22.1	0.0
	4	147	10.4	23.6	0.0
	4	148	3.2	19.6	0.0
	4	149	3.1	19.6	0.0
	4	150	5.8	21.1	0.0
	4	151	7.9	17.8	0.0
	4	152	11.5	22.4	0.0
	4	153	8.9	25.9	0.0
	4	154	8.9	18.2	5.5
	4	155	6.2	18.5	0.0
	4	156	10.8	17.9	3.1
	4	157	7.4	17.2	16.7
	4	158	10.9	22.2	29.6
	4	159	6.7	29.6	0.0
	4	160	8.8	24.2	0.0
	4	161	8.0	22.6	0.0
	4	162	8.0	24.4	0.0
	4	163	11.6	20.5	0.0
	4	164	7.8	25.7	0.0
	4	165	4.2	28.1	0.0
	4	166	10.6	25.3	0.0
	4	167	15.5	22.2	0.0
	4	168	20.7	33.9	0.0
	4	169	12.9	25.7	1.3
	4	170	8.3	19.5	0.0
	4	171	6.5	23.6	0.0
	4	172	11.6	20.9	17.1
	4	173	11.0	22.4	0.0
	4	174	12.1	28.2	0.0
	4	175	17.5	28.3	0.0
	4	176	12.2	21.1	6.5
	4	177	11.8	25.5	0.0
	4	178	9.2	19.2	5.3
	4	179	12.3	20.5	19.4
	4	180	14.2	25.4	9.6
	4	181	15.1	26.1	6.4
	4	182	12.9	24.4	0.7
	4	183	13.7	21.7	0.3
	4	184	4.2	21.5	0.0
	4	185	8.7	24.5	0.0
	4	186	17.0	27.0	0.0
	4	187	15.1	21.7	2.1
	4	188	9.9	25.8	0.0
	4	189	9.8	27.6	0.0
	4	190	16.0	30.7	0.0
	4	191	18.3	28.5	0.0
	4	192	20.0	28.0	0.0
	4	193	16.3	26.6	0.0
	4	194	13.9	34.8	0.0
	4	195	11.2	31.3	0.0
	4	196	14.5	26.2	2.3
	4	197	10.8	28.3	0.0
	4	198	16.0	32.5	11.9
	4	199	11.8	33.4	0.0
	4	200	14.4	30.8	14.7
	4	201	12.4	28.0	0.0
	4	202	9.6	23.0	0.0
	4	203	11.2	25.9	0.0
	4	204	13.6	23.4	14.5
	4	205	13.1	19.6	0.0
	4	206	14.8	28.5	0.0
	4	207	13.7	26.3	0.0
	4	208	10.0	27.5	0.0
	4	209	8.6	27.3	0.0
	4	210	13.9	29.9	0.0
	4	211	11.1	32.2	0.0
	4	212	6.0	23.9	0.0
	4	213	9.0	28.5	0.0
	4	214	12.4	29.4	0.0
	4	215	14.7	31.4	0.0
	4	216	13.8	25.8	0.0
	4	217	16.1	26.9	0.1
	4	218	13.5	26.7	0.0
	4	219	19.4	24.9	0.0
	4	220	14.0	28.1	0.0
	4	221	11.7	26.1	0.0
	4	222	10.7	27.7	0.0
	4	223	12.1	22.6	0.0
	4	224	15.8	28.1	0.0
	4	225	11.6	34.7	0.0
	4	226	12.8	28.9	0.0
	4	227	17.9	24.7	4.2
	4	228	10.7	21.5	0.0
	4	229	7.6	21.6	0.0
	4	230	11.5	30.8	0.0
	4	231	18.0	28.9	0.0
	4	232	8.7	27.0	0.0
	4	233	12.3	23.7	0.0
	4	234	9.7	22.8	0.0
	4	235	8.7	25.0	0.0
	4	236	13.4	25.2	9.4
	4	237	9.8	27.2	0.0
	4	238	12.2	20.2	10.8
	4	239	13.5	20.1	0.0
	4	240	6.9	24.1	0.0
	4	241	4.0	24.1	0.0
	4	242	12.8	26.2	0.0
	4	243	10.3	22.5	0.0
	4	244	7.5	26.9	0.0
	4	245	7.2	29.7	0.0
	4	246	11.6	20.8	12.4
	4	247	11.8	22.6	3.3
	4	248	8.0	20.8	2.7
	4	249	2.8	18.8	0.0
	4	250	8.9	24.5	0.0
	4	251	9.8	31.6	0.0
	4	252	5.6	15.2	2.6
	4	253	8.6	15.7	0.0
	4	254	3.6	20.9	0.0
	4	255	4.2	18.1	0.0
	4	256	9.5	18.2	0.1
	4	257	5.2	17.8	3.1
	4	258	6.1	18.5	0.0
	4	259	14.9	17.1	0.0
	4	260	6.6	19.8	4.4
	4	261	5.0	17.9	0.0
	4	262	5.3	17.6	0.0
	4	263	-0.0	21.8	0.0
	4	264	2.3	16.9	0.0
	4	265	5.7	12.9	2.8
	4	266	6.1	21.7	4.7
	4	267	11.8	21.2	0.0
	4	268	3.0	13.3	0.0
	4	269	9.1	13.2	2.2
	4	270	5.0	20.1	0.0
	4	271	7.2	21.0	3.0
	4	272	4.0	23.5	0.0
	4	273	-1.9	18.9	0.0
	4	274	6.1	23.2	0.0
	4	275	1.0	18.5	0.0
	4	276	2.2	8.7	1.8
	4	277	2.2	3.7	0.0
	4	278	-7.2	8.0	0.0
	4	279	-3.2	7.2	0.0
	4	280	7.9	23.3	0.0
	4	281	4.3	20.9	0.0
	4	282	-4.1	9.6	0.0
	4	283	-0.2	3.6	0.0
	4	284	-1.5	15.3	0.0
	4	285	-1.4	16.9	0.0
	4	286	1.4	25.2	0.0
	4	287	8.5	18.9	0.0
	4	288	-1.2	10.6	0.0
	4	289	-4.3	10.0	0.0
	4	290	-6.5	-0.3	0.0
	4	291	-6.4	2.8	0.0
	4	292	1.0	10.1	0.0
	4	293	-3.5	7.7	0.0
	4	294	-4.1	11.2	0.0
	4	295	-8.2	6.8	0.0
	4	296	-0.9	8.6	0.0
	4	297	-2.4	4.6	0.0
	4	298	-0.9	5.4	0.2
	4	299	5.0	6.5	0.6
	4	300	-4.9	9.0	0.0
	4	301	-5.3	10.8	0.0
	4	302	-5.3	11.9	0.0
	4	303	-2.4	10.1	0.0
	4	304	-5.8	3.7	1.8
	4	305	-1.2	-0.5	1.6
	4	306	-4.3	10.2	0.0
	4	307	-6.4	14.9	0.0
	4	308	-6.3	4.4	0.0
	4	309	-5.0	-1.1	0.0
	4	310	-4.6	1.7	6.0
	4	311	-0.4	0.8	24.6
	4	312	-7.3	0.3	0.0
	4	313	-16.6	4.6	0.0
	4	314	-0.2	13.3	0.0
	4	315	-3.5	6.2	0.0
	4	316	-9.5	-0.9	1.6
	4	317	-9.6	5.4	0.0
	4	318	-5.8	1.8	0.1
	4	319	-7.8	1.0	0.0
	4	320	-12.8	-3.1	14.5
	4	321	-21.7	0.5	0.1
	4	322	-7.3	-1.5	0.5
	4	323	-4.6	3.9	0.0
	4	324	-6.3	4.8	0.0
	4	325	-9.7	1.7	0.0
	4	326	-9.6	-4.9	0.0
	4	327	-8.9	-6.4	0.0
	4	328	-6.2	0.2	0.0
	4	329	-3.3	3.0	0.0
	4	330	-3.8	10.6	0.0
	4	331	-4.8	2.6	0.0
	4	332	-13.5	-0.8	0.0
	4	333	-21.2	2.7	0.0
	4	334	-13.0	-4.9	0.0
	4	335	-18.6	-2.4	0.0
	4	336	-8.1	5.5	0.0
	4	337	-4.2	8.3	0.0
	4	338	-21.8	-9.3	0.0
	4	339	-24.2	-16.1	0.0
	4	340	-15.9	-5.1	0.0
	4	341	-10.9	-9.4	0.0
	4	342	-10.3	-2.5	0.0
	4	343	-13.0	-2.9	0.0
	4	344	-13.5	-3.2	0.0
	4	345	-21.1	-2.7	0.0
	4	346	-8.6	-1.5	0.0
	4	347	-12.5	-2.3	0.0
	4	348	-29.8	-21.5	0.0
	4	349	-24.8	-13.1	1.2
	4	350	-6.3	1.6	0.0
	4	351	-7.8	-0.9	0.0
	4	352	-10.8	-1.4	0.0
	4	353	-16.8	-3.5	0.0
	4	354	-21.4	-9.8	0.0
	4	355	-22.2	-7.2	0.0
	4	356	-22.1	-16.0	0.0
	4	357	-28.3	-17.3	0.0
	4	358	-11.7	-2.5	0.0
	4	359	-6.5	1.7	2.4
	4	360	-34.2	-21.5	0.0
	4	361	-31.8	-13.3	1.3
	4	362	-26.3	-14.5	1.7
	4	363	-31.8	-22.8	0.0
	4	364	-18.0	-10.1	7.9
	4	365	-24.0	-7.1	4.0
	5	1	-14.9	-3.2	0.0
	5	2	-11.9	-9.0	0.0
	5	3	-5.7	4.0	0.0
	5	4	-12.9	-3.0	0.5
	5	5	-9.3	1.6	0.0
	5	6	-12.9	-3.6	0.0
	5	7	-21.3	-9.3	0.0
	5	8	-20.8	-5.5	0.0
	5	9	-29.3	-17.0	2.2
	5	10	-32.2	-15.4	0.0
	5	11	-25.7	-10.9	0.0
	5	12	-27.0	-16.2	0.0
	5	13	-14.2	-5.5	0.0
	5	14	-16.5	-4.8	0.0
	5	15	-17.2	-8.8	0.0
	5	16	-14.7	-4.7	3.0
	5	17	-24.9	-16.7	0.5
	5	18	-30.4	-15.8	4.0
	5	19	-23.9	-10.2	0.0
	5	20	-31.6	-17.1	5.5
	5	21	-19.2	-5.9	0.0
	5	22	-14.0	-5.2	0.0
	5	23	-11.3	-1.6	0.0
	5	24	-14.1	-1.2	0.1
	5	25	-14.1	-5.9	0.0
	5	26	-16.8	-6.9	0.0
	5	27	-30.9	-14.0	0.0
	5	28	-21.9	-13.1	0.0
	5	29	-19.9	-6.0	0.0
	5	30	-15.5	-6.9	0.0
	5	31	-28.5	-19.8	0.0
	5	32	-31.4	-11.3	0.0
	5	33	-21.6	-9.3	0.0
	5	34	-27.4	-6.4	0.0
	5	35	-21.4	-11.5	0.0
	5	36	-22.0	-21.8	0.0
	5	37	-11.7	1.3	0.0
	5	38	-9.5	-0.3	0.0
	5	39	-6.7	0.8	0.0
	5	40	-14.2	-1.1	0.0
	5	41	-12.2	0.9	0.0
	5	42	-7.3	3.9	0.0
	5	43	-13.9	-0.3	0.0
	5	44	-20.2	-1.6	0.0
	5	45	-29.1	-20.0	0.0
	5	46	-24.6	-13.5	0.2
	5	47	-28.4	-21.4	0.0
	5	48	-29.0	-18.7	0.0
	5	49	-11.1	-0.8	0.0
	5	50	-4.0	1.8	0.0
	5	51	-5.3	1.4	0.0
	5	52	-9.0	7.5	0.0
	5	53	-23.3	-9.2	0.0
	5	54	-16.2	-15.7	0.0
	5	55	-22.4	-8.9	4.3
	5	56	-20.5	-8.8	0.0
	5	57	-20.4	-5.3	0.0
	5	58	-19.2	1.3	0.0
	5	59	-14.2	0.4	0.0
	5	60	-6.1	-2.2	0.5
	5	61	-10.3	-2.4	0.0
	5	62	-9.3	-1.5	0.1
	5	63	-9.7	3.7	0.0
	5	64	-5.3	1.9	3.3
	5	65	-7.1	2.6	0.0
	5	66	-10.1	11.1	0.0
	5	67	-12.9	-2.5	0.0
	5	68	-14.2	-2.3	0.0
	5	69	-14.0	-2.2	0.0
	5	70	-17.8	1.1	0.0
	5	71	-3.9	4.3	0.0
	5	72	-2.1	11.4	0.0
	5	73	-14.7	-0.1	0.0
	5	74	-15.0	-2.7	0.0
	5	75	-15.1	-2.4	0.0
	5	76	-12.9	0.6	1.7
	5	77	-16.8	-6.9	0.0
	5	78	-13.2	-0.8	0.0
	5	79	-8.0	2.2	0.0
	5	80	-6.0	8.7	0.0
	5	81	0.6	3.2	0.6
	5	82	-0.1	1.4	0.2
	5	83	-8.0	-3.7	1.8
	5	84	-14.3	1.0	0.0
	5	85	-9.7	-0.5	0.0
	5	86	-16.6	-2.2	0.0
	5	87	-12.2	1.1	0.0
	5	88	-11.5	3.2	3.7
	5	89	-4.9	7.3	0.0
	5	90	-5.6	3.8	0.0
	5	91	-8.6	-0.9	0.0
	5	92	-5.3	4.0	0.0
	5	93	-7.1	9.8	0.0
	5	94	-5.1	11.1	0.0
	5	95	-7.1	9.2	0.0
	5	96	-4.1	7.8	0.0
	5	97	-5.3	7.6	0.0
	5	98	-5.8	1.6	0.7
	5	99	-6.2	7.3	0.0
	5	100	-2.1	12.7	0.0
	5	101	-5.0	12.1	0.0
	5	102	-10.6	12.5	2.1
	5	103	0.7	9.4	2.2
	5	104	1.4	11.3	0.0
	5	105	-2.0	7.9	0.0
	5	106	-4.3	11.0	0.0
	5	107	4.4	16.9	0.0
	5	108	2.1	14.1	0.0
	5	109	-1.2	18.8	0.0
	5	110	-0.2	18.3	0.0
	5	111	-8.7	1.8	2.4
	5	112	-5.4	2.8	0.0
	5	113	2.5	21.6	0.0
	5	114	4.1	14.6	0.0
	5	115	-2.1	13.7	0.0
	5	116	-3.4	12.4	0.0
	5	117	1.1	14.4	0.0
	5	118	5.1	14.2	0.0
	5	119	-1.4	14.8	0.0
	5	120	0.7	14.8	0.0
	5	121	-3.1	12.2	0.0
	5	122	-2.6	16.7	0.0
	5	123	-0.4	8.5	0.0
	5	124	-6.8	6.9	0.0
	5	125	-0.6	11.8	0.0
	5	126	0.3	18.5	0.0
	5	127	3.9	19.7	0.0
	5	128	3.1	23.6	0.0
	5	129	2.5	18.8	0.0
	5	130	6.4	23.0	0.0
	5	131	6.2	27.9	0.0
	5	132	4.8	31.1	0.0
	5	133	1.7	17.4	0.0
	5	134	4.6	23.2	0.0
	5	135	8.5	18.6	0.0
	5	136	7.1	13.3	1.0
	5	137	7.5	20.1	0.0
	5	138	7.0	21.0	0.0
	5	139	2.7	20.1	0.0
	5	140	9.7	17.4	0.0
	5	141	-1.2	12.8	0.0
	5	142	0.0	15.5	0.0
	5	143	5.5	23.7	0.0
	5	144	3.3	19.9	0.0
	5	145	7.6	28.1	0.0
	5	146	5.8	31.6	0.0
	5	147	13.3	24.9	0.0
	5	148	8.2	20.6	0.0
	5	149	8.9	22.7	23.9
	5	150	6.4	16.7	1.6
	5	151	8.9	18.3	24.3
	5	152	6.7	20.2	0.0
	5	153	10.5	28.0	0.0
	5	154	7.6	24.9	0.0
	5	155	9.9	25.1	0.0
	5	156	9.0	23.7	3.7
	5	157	5.4	20.8	0.0
	5	158	10.6	23.2	0.0
	5	159	5.0	19.5	0.0
	5	160	6.3	22.5	0.0
	5	161	10.8	22.5	6.4
	5	162	14.6	19.8	12.0
	5	163	14.2	25.6	13.9
	5	164	14.3	24.5	1.5
	5	165	9.9	22.7	0.0
	5	166	6.3	23.6	0.0
	5	167	8.0	25.2	0.0
	5	168	8.9	20.9	0.0
	5	169	7.3	20.4	0.0
	5	170	1.3	24.8	0.0
	5	171	11.2	25.9	10.4
	5	172	14.8	30.6	1.4
	5	173	8.9	17.1	4.5
	5	174	6.2	21.5	0.0
	5	175	14.1	29.8	0.0
	5	176	15.4	26.3	16.5
	5	177	7.1	24.5	0.0
	5	178	9.5	25.7	0.0
	5	179	9.8	26.5	0.0
	5	180	14.1	22.9	2.3
	5	181	5.4	21.7	0.0
	5	182	6.4	20.5	0.0
	5	183	14.0	30.0	0.0
	5	184	15.3	30.3	23.3
	5	185	11.6	26.7	0.0
	5	186	14.3	23.8	0.0
	5	187	15.7	28.3	0.0
	5	188	14.6	23.2	29.2
	5	189	12.5	27.3	3.8
	5	190	13.7	26.3	3.2
	5	191	10.3	23.6	4.8
	5	192	8.4	28.0	0.0
	5	193	10.2	22.7	0.0
	5	194	7.4	25.7	0.0
	5	195	14.4	27.1	45.2
	5	196	6.8	25.0	0.0
	5	197	17.4	28.6	0.2
	5	198	14.7	34.5	0.0
	5	199	17.6	30.4	0.0
	5	200	17.3	28.5	0.0
	5	201	13.0	25.5	0.0
	5	202	9.1	29.2	0.0
	5	203	13.3	26.1	0.0
	5	204	12.2	26.9	0.0
	5	205	10.7	28.5	0.0
	5	206	13.3	28.0	0.0
	5	207	14.8	29.1	0.0
	5	208	14.3	28.6	0.0
	5	209	14.9	25.3	0.0
	5	210	9.2	24.6	0.0
	5	211	14.2	25.6	0.0
	5	212	15.2	21.2	0.0
	5	213	11.9	25.9	2.2
	5	214	11.8	25.8	4.4
	5	215	15.6	28.5	0.0
	5	216	12.9	24.7	0.0
	5	217	13.8	25.5	30.3
	5	218	13.8	24.4	3.7
	5	219	20.9	28.1	9.6
	5	220	18.7	28.3	0.0
	5	221	14.9	28.3	0.0
	5	222	18.5	28.3	3.4
	5	223	11.6	27.7	0.0
	5	224	16.4	29.0	0.0
	5	225	13.0	28.0	0.0
	5	226	15.3	27.6	1.6
	5	227	9.5	29.0	0.0
	5	228	12.1	29.3	0.0
	5	229	13.8	29.6	0.0
	5	230	13.7	33.3	0.0
	5	231	11.3	28.4	0.0
	5	232	14.4	25.1	23.6
	5	233	13.2	28.6	0.0
	5	234	14.4	30.3	0.0
	5	235	8.8	26.3	0.0
	5	236	12.8	23.4	0.1
	5	237	12.9	23.2	0.0
	5	238	7.9	20.8	0.0
	5	239	10.5	30.0	0.0
	5	240	5.0	24.6	0.0
	5	241	11.1	29.7	0.0
	5	242	9.0	23.7	0.0
	5	243	9.0	22.5	0.0
	5	244	11.0	23.2	0.0
	5	245	10.5	18.0	0.1
	5	246	7.3	21.1	8.3
	5	247	10.4	18.3	5.6
	5	248	8.0	20.6	0.0
	5	249	10.4	25.2	0.0
	5	250	12.2	33.0	0.0
	5	251	10.9	22.7	0.8
	5	252	8.4	20.6	0.0
	5	253	7.0	27.5	0.0
	5	254	6.8	30.1	0.5
	5	255	8.2	21.5	0.0
	5	256	2.9	15.9	0.0
	5	257	5.9	17.4	0.0
	5	258	10.0	12.6	3.1
	5	259	5.5	21.5	0.0
	5	260	12.7	18.9	0.0
	5	261	5.5	20.1	13.6
	5	262	-0.1	20.2	0.0
	5	263	6.4	18.1	8.8
	5	264	8.7	20.2	0.7
	5	265	3.1	22.5	0.0
	5	266	9.6	27.3	0.0
	5	267	3.9	23.8	0.0
	5	268	7.9	28.0	0.0
	5	269	7.7	18.3	0.0
	5	270	7.3	12.2	0.0
	5	271	0.6	9.6	0.0
	5	272	-1.4	11.4	0.0
	5	273	2.9	12.9	0.0
	5	274	3.1	11.5	0.0
	5	275	3.9	15.4	0.0
	5	276	7.9	15.2	0.0
	5	277	0.7	11.2	0.0
	5	278	4.7	9.8	0.0
	5	279	1.3	15.6	0.0
	5	280	-3.4	16.5	0.0
	5	281	4.9	17.2	0.0
	5	282	3.8	14.1	0.0
	5	283	-4.8	10.4	0.0
	5	284	-0.6	12.6	0.0
	5	285	-1.0	8.6	0.0
	5	286	1.7	7.9	0.0
	5	287	-1.5	16.0	0.0
	5	288	3.6	20.3	0.0
	5	289	2.1	20.5	0.0
	5	290	-0.6	15.7	0.0
	5	291	2.5	5.5	7.5
	5	292	-1.7	5.4	13.8
	5	293	-0.8	16.9	0.0
	5	294	5.7	16.1	0.0
	5	295	-2.0	15.2	0.0
	5	296	-0.0	11.9	0.0
	5	297	0.5	11.5	0.0
	5	298	0.4	12.8	0.0
	5	299	-1.3	7.7	0.0
	5	300	-5.2	1.9	0.0
	5	301	-0.2	15.4	0.0
	5	302	-2.1	21.0	0.0
	5	303	1.2	8.7	0.0
	5	304	0.8	1.5	0.4
	5	305	-3.5	9.3	0.0
	5	306	-2.1	11.7	0.0
	5	307	-6.9	2.5	0.0
	5	308	-3.8	-1.6	0.0
	5	309	-6.4	5.4	0.0
	5	310	-6.8	10.7	0.0
	5	311	-9.2	-4.5	0.0
	5	312	-4.6	-2.9	0.0
	5	313	-7.1	-0.5	6.0
	5	314	-6.2	4.5	0.0
	5	315	-12.5	1.1	0.0
	5	316	-13.0	-6.1	0.0
	5	317	-3.5	5.8	2.5
	5	318	-8.0	11.3	0.0
	5	319	-8.7	0.5	1.9
	5	320	-3.8	-0.0	0.0
	5	321	-2.3	0.5	0.7
	5	322	-1.2	0.3	0.0
	5	323	-3.0	11.3	0.0
	5	324	-6.0	3.8	0.0
	5	325	-6.5	2.5	0.0
	5	326	-4.4	8.9	0.0
	5	327	-13.6	-7.8	0.0
	5	328	-11.7	-6.5	0.0
	5	329	-23.9	-15.6	0.0
	5	330	-21.1	-10.5	0.0
	5	331	-4.9	7.3	0.0
	5	332	-9.3	6.8	0.0
	5	333	-14.2	-4.6	0.0
	5	334	-17.2	-6.9	0.0
	5	335	-16.0	-2.9	0.0
	5	336	-19.3	-9.7	0.0
	5	337	-16.8	-9.5	0.0
	5	338	-26.0	-10.2	0.0
	5	339	-16.0	-3.7	0.0
	5	340	-11.0	-2.2	0.0
	5	341	-12.7	-0.8	0.0
	5	342	-9.2	1.8	0.0
	5	343	-12.7	-1.8	0.0
	5	344	-20.5	-6.9	0.0
	5	345	-16.9	-8.1	0.0
	5	346	-14.5	-14.0	0.0
	5	347	-29.3	-14.2	0.0
	5	348	-30.2	-13.9	0.0
	5	349	-18.3	-8.1	0.0
	5	350	-12.2	-9.1	0.0
	5	351	-17.8	-5.3	0.0
	5	352	-19.8	-8.5	0.0
	5	353	-12.1	0.7	0.0
	5	354	-13.1	1.9	0.0
	5	355	-9.3	-2.6	1.2
	5	356	-8.6	2.4	0.2
	5	357	-9.7	-2.0	0.0
	5	358	-9.9	-5.7	0.0
	5	359	-12.7	-3.0	0.0
	5	360	-10.4	-3.1	0.0
	5	361	-18.6	-6.7	0.0
	5	362	-15.8	-8.2	1.3
	5	363	-14.6	-6.0	0.0
	5	364	-22.8	-12.7	0.0
	5	365	-27.8	-17.0	0.0
	6	1	-27.7	-6.2	0.0
	6	2	-11.7	-3.7	0.0
	6	3	-9.1	-3.7	0.0
	6	4	-24.7	-12.0	0.0
	6	5	-20.5	-10.4	0.0
	6	6	-20.5	-5.5	0.0
	6	7	-25.2	-6.1	0.0
	6	8	-14.1	-3.5	0.0
	6	9	-10.9	-7.6	0.0
	6	10	-14.6	-6.6	0.0
	6	11	-21.2	-6.5	0.0
	6	12	-27.5	-15.1	1.3
	6	13	-30.4	-21.9	4.2
	6	14	-15.0	-5.5	0.0
	6	15	-17.0	-7.0	0.0
	6	16	-18.7	-7.9	0.0
	6	17	-25.9	-10.8	0.0
	6	18	-10.0	-3.2	0.0
	6	19	-16.0	-4.6	0.1
	6	20	-14.5	-1.4	0.0
	6	21	-10.9	1.0	0.0
	6	22	-32.8	-24.4	0.0
	6	23	-29.9	-16.1	1.1
	6	24	-26.1	-16.5	0.0
	6	25	-28.7	-16.2	0.3
	6	26	-4.4	-2.3	1.0
	6	27	-9.7	-1.5	0.0
	6	28	-27.9	-21.3	0.0
	6	29	-22.8	-14.0	0.0
	6	30	-26.3	-11.5	0.0
	6	31	-27.2	-22.9	0.0
	6	32	-7.2	2.8	0.0
	6	33	-6.3	0.5	0.0
	6	34	-15.3	-2.8	0.0
	6	35	-16.5	0.7	0.0
	6	36	-16.7	-5.3	0.0
	6	37	-14.5	-7.3	0.0
	6	38	-14.7	-0.3	0.0
	6	39	-14.2	-0.2	0.0
	6	40	-26.7	-11.8	0.0
	6	41	-28.3	-20.7	0.0
	6	42	-22.0	-9.2	0.0
	6	43	-18.9	-10.2	1.3
	6	44	-10.7	0.6	0.0
	6	45	-14.5	-2.5	6.7
	6	46	-8.8	-1.4	4.3
	6	47	-14.1	0.5	0.0
	6	48	-4.4	0.4	0.6
	6	49	-8.2	-0.1	0.0
	6	50	-13.9	-2.6	0.0
	6	51	-19.6	-2.2	0.0
	6	52	-22.0	-9.2	0.0
	6	53	-18.4	-11.0	0.0
	6	54	-13.8	1.2	0.0
	6	55	-11.3	2.3	0.0
	6	56	-15.1	-4.2	0.0
	6	57	-20.8	-6.8	0.0
	6	58	-10.0	-3.0	0.5
	6	59	-8.3	-3.9	0.0
	6	60	-12.9	-3.7	0.0
	6	61	-15.2	-5.0	0.0
	6	62	-3.7	7.6	0.0
	6	63	-7.2	2.4	0.0
	6	64	-6.9	8.4	0.0
	6	65	-12.1	3.8	0.0
	6	66	-17.4	-5.0	0.0
	6	67	-9.7	-0.7	1.6
	6	68	-8.2	5.0	0.0
	6	69	-13.4	3.3	0.0
	6	70	-2.9	16.0	0.0
	6	71	-8.3	6.8	0.0
	6	72	-14.1	-3.1	0.0
	6	73	-14.6	2.0	0.0
	6	74	-0.8	8.6	0.0
	6	75	-1.2	4.5	0.0
	6	76	-13.1	-0.6	0.2
	6	77	-21.3	2.0	0.0
	6	78	0.1	2.2	1.5
	6	79	-3.9	2.1	5.6
	6	80	-6.1	3.4	0.0
	6	81	-7.8	10.2	0.0
	6	82	-8.3	-2.6	0.0
	6	83	-7.0	0.3	0.0
	6	84	-6.3	3.9	0.0
	6	85	-4.8	3.3	0.0
	6	86	-11.3	-2.0	1.0
	6	87	-17.5	0.2	0.0
	6	88	-7.6	3.2	2.7
	6	89	-6.2	3.2	0.5
	6	90	-16.7	1.5	0.0
	6	91	-7.8	-7.3	5.6
	6	92	-0.6	10.7	2.6
	6	93	-4.8	11.8	0.0
	6	94	-2.7	16.6	0.0
	6	95	-2.1	15.1	0.0
	6	96	-1.7	15.3	0.0
	6	97	-6.0	21.2	0.0
	6	98	-3.4	10.1	0.0
	6	99	-1.1	13.0	0.0
	6	100	-7.7	-0.8	0.0
	6	101	-5.2	8.7	0.0
	6	102	2.0	23.5	0.0
	6	103	0.3	17.8	0.0
	6	104	-1.9	10.8	0.0
	6	105	-2.0	12.0	0.0
	6	106	-2.9	13.8	0.0
	6	107	-1.7	16.9	0.0
	6	108	3.5	19.3	0.0
	6	109	4.3	30.8	0.0
	6	110	-2.8	4.4	0.0
	6	111	-4.8	4.5	0.0
	6	112	0.4	15.4	2.1
	6	113	2.1	16.2	0.0
	6	114	6.8	21.5	0.0
	6	115	6.8	18.3	0.0
	6	116	-2.0	9.8	0.0
	6	117	-7.9	9.8	0.0
	6	118	-1.1	14.5	0.0
	6	119	1.3	12.4	0.0
	6	120	-0.8	9.6	0.0
	6	121	2.6	13.7	0.0
	6	122	3.4	16.8	0.0
	6	123	4.5	18.1	0.0
	6	124	0.5	9.7	0.0
	6	125	2.3	11.2	0.0
	6	126	2.3	13.2	0.0
	6	127	1.1	12.8	0.0
	6	128	0.4	13.0	0.0
	6	129	3.2	7.0	0.0
	6	130	7.4	20.4	0.0
	6	131	6.6	16.3	0.0
	6	132	8.0	20.9	1.1
	6	133	12.8	18.9	3.9
	6	134	3.5	19.4	0.0
	6	135	1.9	13.3	0.0
	6	136	5.3	22.9	0.0
	6	137	5.2	17.1	0.0
	6	138	-4.0	14.2	0.0
	6	139	-3.3	18.9	0.0
	6	140	4.1	22.4	0.0
	6	141	9.4	22.5	0.0
	6	142	-1.9	12.4	0.0
	6	143	-2.6	18.3	0.0
	6	144	3.7	20.8	0.0
	6	145	5.2	23.4	0.0
	6	146	3.0	16.3	0.0
	6	147	4.7	18.2	0.0
	6	148	12.8	25.3	0.1
	6	149	11.9	28.4	0.0
	6	150	5.7	21.0	0.0
	6	151	8.5	24.1	0.0
	6	152	10.8	19.8	6.9
	6	153	12.7	21.7	0.0
	6	154	3.7	10.7	10.4
	6	155	7.5	19.6	0.0
	6	156	10.6	26.4	0.0
	6	157	7.6	24.0	0.0
	6	158	7.6	25.8	0.0
	6	159	10.9	24.7	0.0
	6	160	15.4	24.7	1.1
	6	161	9.4	25.3	0.0
	6	162	9.8	19.2	0.0
	6	163	10.8	18.0	4.4
	6	164	5.9	24.0	0.0
	6	165	9.8	20.5	0.0
	6	166	7.5	21.4	0.0
	6	167	11.5	20.5	0.0
	6	168	8.3	20.2	0.0
	6	169	8.0	24.7	0.0
	6	170	11.5	22.6	1.7
	6	171	12.3	21.3	0.0
	6	172	16.3	26.9	0.0
	6	173	11.7	25.3	0.0
	6	174	11.2	25.9	0.0
	6	175	6.8	28.9	0.0
[truncated: 8,958 more rows]
