# Supplementary material for: Comparing CMIP-3 and CMIP-5 climate projections on flooding estimation of Devils Lake of North Dakota, USA
Source: PeerJ. 2018 Apr 30;6:e4711. doi: 10.7717/peerj.4711 (PMC5933320; doi:10.7717/peerj.4711)
Supplement: Supplemental Information 2 [file peerj-06-4711-s002.zip › FutureClimate/CMIP-3_LARSWG/C322525_FGOALS[C322525,SRB1,2011-2030]WG_1.dat]

	1	1	-26.0	-13.6	0.4
	1	2	-33.1	-18.8	0.0
	1	3	-18.7	-6.5	0.0
	1	4	-19.3	-3.8	0.0
	1	5	-30.2	-17.0	0.0
	1	6	-22.8	-14.1	0.0
	1	7	-16.2	-3.3	0.0
	1	8	-11.2	-5.2	0.0
	1	9	-27.5	-18.1	0.0
	1	10	-37.0	-14.5	0.0
	1	11	-15.9	-3.3	0.0
	1	12	-23.6	-0.5	0.0
	1	13	-18.4	-8.9	0.0
	1	14	-15.9	-5.3	0.0
	1	15	-18.5	-8.7	0.0
	1	16	-20.4	-2.7	0.0
	1	17	-21.5	-7.8	0.0
	1	18	-22.4	-6.1	0.0
	1	19	-7.1	2.4	0.0
	1	20	-11.7	-3.0	0.0
	1	21	-28.1	-11.3	0.0
	1	22	-22.6	-15.0	0.0
	1	23	-15.7	-5.3	0.0
	1	24	-14.9	-1.1	1.3
	1	25	-12.9	-3.0	0.0
	1	26	-20.1	-4.0	5.3
	1	27	-23.1	-12.8	0.4
	1	28	-26.6	-9.4	0.0
	1	29	-22.9	-7.3	0.0
	1	30	-21.3	-9.2	0.0
	1	31	-25.9	-12.7	0.0
	1	32	-22.9	-13.6	0.0
	1	33	-16.8	-5.0	0.0
	1	34	-22.5	-4.2	1.5
	1	35	-12.6	-6.0	3.3
	1	36	-10.2	-5.5	0.0
	1	37	-18.1	-4.9	0.0
	1	38	-21.0	-5.2	0.0
	1	39	-12.1	-2.0	0.0
	1	40	-12.3	-4.6	0.5
	1	41	-14.4	0.9	0.0
	1	42	-8.0	-2.7	0.0
	1	43	-29.5	-14.6	0.0
	1	44	-25.6	-13.8	0.0
	1	45	-14.7	-4.1	0.2
	1	46	-9.3	3.4	0.0
	1	47	-31.0	-18.2	0.0
	1	48	-32.9	-14.2	0.0
	1	49	-10.8	-0.3	0.0
	1	50	-12.1	3.6	0.0
	1	51	-31.2	-13.8	0.0
	1	52	-23.7	-9.7	0.0
	1	53	-16.0	-2.5	0.0
	1	54	-22.6	-2.9	0.0
	1	55	-26.6	-14.5	0.0
	1	56	-21.1	-7.9	1.9
	1	57	-19.1	-4.8	0.0
	1	58	-17.7	-2.1	0.0
	1	59	-31.9	-17.8	0.0
	1	60	-20.7	-6.3	0.0
	1	61	-21.6	-4.2	0.0
	1	62	-18.9	-0.5	0.0
	1	63	-21.1	-8.0	0.0
	1	64	-15.6	-5.9	0.0
	1	65	-24.6	-4.6	0.0
	1	66	-28.0	0.3	0.0
	1	67	-9.1	1.7	0.0
	1	68	-8.0	-1.5	0.0
	1	69	-9.0	0.2	0.5
	1	70	-9.5	3.0	0.0
	1	71	-9.2	2.4	0.0
	1	72	-9.3	4.7	0.0
	1	73	-11.2	-1.1	2.6
	1	74	-25.0	0.7	0.0
	1	75	-4.2	2.7	8.6
	1	76	-4.6	0.4	0.0
	1	77	-7.9	-2.0	37.7
	1	78	-6.2	-5.7	0.1
	1	79	1.0	3.7	0.6
	1	80	-3.7	8.6	0.0
	1	81	-1.2	2.9	2.9
	1	82	-0.7	6.4	0.0
	1	83	-12.0	-5.4	0.0
	1	84	-15.3	-1.3	0.0
	1	85	-5.3	5.3	0.0
	1	86	-10.7	4.5	0.0
	1	87	-9.1	2.3	0.0
	1	88	-9.7	2.9	0.0
	1	89	-2.4	8.5	0.0
	1	90	6.0	11.5	0.0
	1	91	-2.9	6.6	6.3
	1	92	2.4	10.0	6.9
	1	93	3.6	14.9	0.0
	1	94	7.3	21.2	0.0
	1	95	-1.6	12.1	0.0
	1	96	-3.5	12.8	0.0
	1	97	-4.4	7.3	0.0
	1	98	-2.0	7.9	0.0
	1	99	-7.0	3.5	0.0
	1	100	-5.1	5.3	0.1
	1	101	-1.9	6.4	0.0
	1	102	-1.7	11.1	0.0
	1	103	0.8	14.9	0.0
	1	104	2.4	16.7	0.0
	1	105	0.5	18.7	0.0
	1	106	-0.6	10.2	0.1
	1	107	0.1	13.8	0.0
	1	108	2.4	14.7	12.6
	1	109	0.9	13.2	0.0
	1	110	2.1	14.2	0.0
	1	111	-7.0	-1.6	0.0
	1	112	-2.9	7.8	8.0
	1	113	2.9	18.1	1.9
	1	114	-3.2	14.0	0.0
	1	115	-2.1	5.2	0.0
	1	116	-0.6	2.3	0.0
	1	117	3.5	14.8	0.0
	1	118	4.4	19.6	0.0
	1	119	-3.8	10.6	0.0
	1	120	-1.2	14.1	0.0
	1	121	2.8	18.4	0.0
	1	122	3.5	23.6	0.0
	1	123	2.2	22.0	0.0
	1	124	2.5	20.9	0.0
	1	125	2.6	8.4	0.0
	1	126	2.7	14.3	0.0
	1	127	5.0	18.6	0.0
	1	128	0.0	11.9	0.0
	1	129	7.6	20.9	7.7
	1	130	4.6	17.8	0.0
	1	131	-0.4	3.1	0.0
	1	132	4.7	11.1	0.0
	1	133	4.8	22.7	0.0
	1	134	7.8	28.2	0.0
	1	135	9.8	26.3	1.8
	1	136	9.7	22.2	0.0
	1	137	2.0	19.1	0.0
	1	138	-0.9	25.7	0.0
	1	139	5.0	22.1	0.0
	1	140	4.5	17.0	0.0
	1	141	7.4	22.9	0.0
	1	142	5.3	18.6	0.0
	1	143	9.3	20.6	2.1
	1	144	8.4	16.9	0.0
	1	145	10.8	21.7	1.5
	1	146	10.0	22.3	19.8
	1	147	6.1	22.1	0.0
	1	148	9.9	23.2	0.0
	1	149	7.9	18.8	0.0
	1	150	11.9	18.7	0.0
	1	151	7.3	20.1	0.0
	1	152	7.5	24.8	0.0
	1	153	10.1	15.5	5.7
	1	154	1.2	23.6	0.0
	1	155	6.6	20.7	0.0
	1	156	7.1	23.9	0.0
	1	157	7.2	16.4	0.8
	1	158	8.0	22.3	11.1
	1	159	10.9	18.0	14.7
	1	160	8.6	17.2	0.0
	1	161	8.0	23.0	0.0
	1	162	8.3	26.0	0.0
	1	163	6.9	19.4	0.0
	1	164	3.3	23.3	0.0
	1	165	12.0	22.6	0.6
	1	166	6.2	26.5	6.4
	1	167	11.5	16.6	53.0
	1	168	6.5	22.0	0.0
	1	169	12.3	24.4	0.0
	1	170	15.1	19.5	12.4
	1	171	18.1	26.1	29.2
	1	172	15.1	24.7	11.2
	1	173	9.8	27.9	0.0
	1	174	6.8	32.4	0.0
	1	175	8.7	22.9	0.0
	1	176	7.6	23.2	0.0
	1	177	14.7	29.2	0.0
	1	178	12.8	27.1	0.0
	1	179	12.9	27.0	10.9
	1	180	8.2	25.6	0.0
	1	181	6.8	22.6	0.0
	1	182	8.7	23.5	0.0
	1	183	16.7	24.7	2.5
	1	184	12.0	29.1	0.0
	1	185	13.5	25.1	0.0
	1	186	11.9	24.7	0.0
	1	187	9.5	19.3	0.3
	1	188	10.3	18.8	0.0
	1	189	13.4	28.5	0.0
	1	190	16.0	24.6	0.0
	1	191	13.3	30.3	0.0
	1	192	6.4	26.8	0.0
	1	193	12.3	24.5	0.0
	1	194	7.1	27.2	0.0
	1	195	18.0	33.2	0.0
	1	196	13.3	33.7	0.0
	1	197	15.7	26.2	0.0
	1	198	16.4	30.4	0.0
	1	199	16.2	31.1	0.0
	1	200	17.2	35.3	0.0
	1	201	10.6	26.4	0.0
	1	202	12.5	29.5	0.0
	1	203	18.1	26.1	1.9
	1	204	14.3	23.5	0.0
	1	205	14.1	26.3	0.0
	1	206	11.2	25.3	0.0
	1	207	14.7	28.4	1.6
	1	208	13.6	27.2	0.1
	1	209	8.4	24.3	34.2
	1	210	13.7	28.2	8.9
	1	211	10.6	23.3	0.1
	1	212	8.5	27.1	0.0
	1	213	12.8	28.8	0.0
	1	214	17.7	30.8	0.0
	1	215	9.1	27.5	0.0
	1	216	8.7	24.8	0.0
	1	217	10.6	22.2	0.0
	1	218	14.0	22.5	0.7
	1	219	13.5	31.7	0.0
	1	220	18.6	26.8	1.7
	1	221	10.8	27.8	0.0
	1	222	14.8	22.8	7.7
	1	223	11.5	23.6	0.0
	1	224	16.0	26.0	0.0
	1	225	13.9	31.0	0.0
	1	226	12.8	27.4	0.7
	1	227	6.7	21.7	8.8
	1	228	8.9	21.0	0.5
	1	229	8.7	27.4	0.0
	1	230	11.4	32.1	0.0
	1	231	9.8	26.3	0.0
	1	232	9.2	26.6	0.0
	1	233	9.5	20.7	0.0
	1	234	13.5	21.5	0.0
	1	235	12.9	28.6	0.0
	1	236	20.9	26.9	0.0
	1	237	10.8	29.2	0.0
	1	238	10.7	26.5	0.0
	1	239	14.3	28.0	0.0
	1	240	12.7	23.3	0.0
	1	241	5.8	15.3	0.0
	1	242	8.4	21.4	0.0
	1	243	11.1	25.8	2.7
	1	244	6.2	25.7	13.2
	1	245	7.0	22.6	0.0
	1	246	6.6	22.9	0.0
	1	247	8.8	22.8	0.0
	1	248	11.2	20.9	0.0
	1	249	8.7	26.6	0.0
	1	250	8.6	30.4	0.0
	1	251	2.8	16.4	0.0
	1	252	8.6	12.4	0.0
	1	253	8.4	19.7	0.0
	1	254	12.4	25.3	0.0
	1	255	13.7	23.8	0.0
	1	256	8.9	22.8	3.2
	1	257	9.3	18.7	1.0
	1	258	2.2	23.0	0.0
	1	259	6.5	20.4	0.0
	1	260	12.3	15.4	0.0
	1	261	5.3	20.8	0.0
	1	262	4.1	21.8	0.0
	1	263	6.8	24.5	0.0
	1	264	9.4	22.5	0.0
	1	265	5.3	16.7	17.9
	1	266	8.2	19.0	1.8
	1	267	7.6	21.4	9.1
	1	268	7.0	27.1	0.0
	1	269	5.4	16.9	0.0
	1	270	7.6	10.0	0.0
	1	271	4.2	15.2	6.5
	1	272	7.0	10.7	1.6
	1	273	4.4	15.9	8.9
	1	274	-2.7	23.6	0.0
	1	275	4.0	16.7	0.0
	1	276	0.2	14.4	0.0
	1	277	0.7	17.6	0.0
	1	278	-3.4	13.1	7.5
	1	279	0.6	6.3	0.0
	1	280	2.3	7.0	0.0
	1	281	1.2	10.8	0.0
	1	282	3.0	5.9	0.0
	1	283	7.7	16.5	0.0
	1	284	5.5	10.7	0.0
	1	285	-2.3	15.2	0.0
	1	286	-3.5	17.8	0.0
	1	287	-0.2	8.2	0.0
	1	288	0.9	1.8	0.0
	1	289	-4.1	7.7	0.0
	1	290	1.4	11.8	0.0
	1	291	-5.5	4.6	1.8
	1	292	-0.5	6.7	4.7
	1	293	1.4	23.2	0.0
	1	294	-1.0	21.9	0.0
	1	295	-1.1	10.1	4.6
	1	296	2.4	8.9	0.5
	1	297	-1.9	8.3	0.0
	1	298	-2.2	9.7	0.0
	1	299	-1.7	12.7	0.0
	1	300	-4.1	13.1	0.0
	1	301	-1.4	1.6	0.8
	1	302	-0.9	0.0	16.4
	1	303	-5.8	10.5	0.0
	1	304	-3.3	8.7	0.0
	1	305	-2.8	2.8	0.3
	1	306	-5.0	9.9	0.0
	1	307	-3.7	5.1	0.0
	1	308	0.5	7.9	0.0
	1	309	-5.0	3.4	1.8
	1	310	-4.1	7.1	0.0
	1	311	-5.9	3.1	0.0
	1	312	-10.1	5.3	0.0
	1	313	-2.0	9.9	2.9
	1	314	-3.8	6.8	0.0
	1	315	-2.4	7.0	0.0
	1	316	-6.8	12.7	0.0
	1	317	-10.5	-0.6	3.7
	1	318	-19.9	-2.4	0.0
	1	319	-7.9	0.2	0.0
	1	320	-8.5	2.4	0.0
	1	321	-8.1	3.9	0.0
	1	322	-9.2	4.4	0.0
	1	323	-7.8	3.3	0.0
	1	324	-12.5	0.8	0.0
	1	325	-9.5	-2.1	0.0
	1	326	-5.8	-2.0	0.0
	1	327	-12.8	-0.4	0.9
	1	328	-20.4	-0.7	0.0
	1	329	-13.6	-1.1	1.3
	1	330	-7.2	-7.0	2.4
	1	331	-6.5	0.8	0.0
	1	332	-7.8	5.7	0.0
	1	333	-17.0	-3.3	0.0
	1	334	-20.0	-12.2	0.0
	1	335	-20.0	-9.3	2.5
	1	336	-29.3	-2.7	0.0
	1	337	-10.8	-3.8	0.0
	1	338	-15.2	-1.7	0.0
	1	339	-13.2	-3.8	0.0
	1	340	-14.9	-6.5	0.0
	1	341	-17.5	-3.9	0.0
	1	342	-12.2	-3.0	0.0
	1	343	-10.6	-1.8	0.0
	1	344	-7.1	1.9	0.2
	1	345	-20.3	-11.8	0.0
	1	346	-16.2	-9.5	0.0
	1	347	-10.5	-3.5	0.0
	1	348	-12.5	-0.3	0.0
	1	349	-24.6	-18.1	5.5
	1	350	-16.9	-9.6	0.0
	1	351	-12.4	-2.9	0.0
	1	352	-19.6	-3.3	0.0
	1	353	-20.9	-8.9	0.5
	1	354	-20.3	-3.7	0.0
	1	355	-19.2	-10.3	1.8
	1	356	-25.4	-11.0	0.0
	1	357	-19.8	-13.4	0.0
	1	358	-25.1	-24.3	0.0
	1	359	-21.5	-7.4	0.0
	1	360	-21.8	-7.6	0.1
	1	361	-26.1	-19.6	0.4
	1	362	-23.1	-21.9	3.8
	1	363	-20.1	-5.2	0.0
	1	364	-18.2	-1.0	2.9
	1	365	-14.6	-3.4	0.3
	2	1	-26.4	-10.4	0.0
	2	2	-20.0	-15.4	0.0
	2	3	-12.2	-0.1	0.0
	2	4	-13.2	1.4	0.0
	2	5	-14.6	-4.3	0.0
	2	6	-10.5	-1.3	0.0
	2	7	-26.3	-12.6	0.0
	2	8	-26.4	-11.7	0.0
	2	9	-16.9	-3.2	0.2
	2	10	-11.5	-7.7	0.0
	2	11	-29.9	-13.7	0.0
	2	12	-29.3	-16.9	0.0
	2	13	-28.2	-11.6	0.0
	2	14	-26.2	-11.4	0.0
	2	15	-18.5	-7.3	0.0
	2	16	-27.3	-16.8	0.2
	2	17	-17.1	-4.5	0.0
	2	18	-10.6	-5.5	0.0
	2	19	-12.4	-5.3	0.0
	2	20	-8.0	-6.7	1.3
	2	21	-17.2	-6.7	0.0
	2	22	-16.7	-8.4	0.5
	2	23	-12.5	2.1	0.2
	2	24	-5.3	-0.0	0.0
	2	25	-15.0	-1.8	0.0
	2	26	-22.7	-0.6	0.0
	2	27	-27.9	-17.9	0.0
	2	28	-31.5	-14.5	0.0
	2	29	-18.6	-4.7	0.0
	2	30	-20.5	-5.7	0.2
	2	31	-14.3	-3.4	0.0
	2	32	-19.5	-0.6	0.0
	2	33	-19.6	-5.4	0.0
	2	34	-22.6	-5.1	0.0
	2	35	-11.3	0.1	0.0
	2	36	-15.5	-2.1	1.3
	2	37	-12.7	-4.8	1.2
	2	38	-14.4	-4.9	0.3
	2	39	-15.4	-5.0	12.2
	2	40	-14.7	-9.1	0.0
	2	41	-24.2	-12.0	0.0
	2	42	-24.8	-11.2	0.0
	2	43	-12.5	-0.2	0.0
	2	44	-7.1	-5.9	2.3
	2	45	-24.5	-12.8	0.0
	2	46	-21.9	-17.3	0.0
	2	47	-18.0	-5.8	0.0
	2	48	-10.4	-7.6	0.0
	2	49	-8.3	3.6	0.0
	2	50	-10.4	2.3	0.0
	2	51	-9.8	3.0	0.0
	2	52	-14.5	-2.9	0.0
	2	53	-14.4	-2.6	0.0
	2	54	-16.6	2.9	0.0
	2	55	-7.3	6.3	0.0
	2	56	-3.4	5.1	0.0
	2	57	-31.9	-17.2	0.1
	2	58	-24.7	-7.5	0.0
	2	59	-20.9	-9.6	0.0
	2	60	-16.4	-12.3	3.4
	2	61	-13.3	1.9	0.0
	2	62	-8.3	5.2	1.4
	2	63	-11.3	1.6	0.0
	2	64	-3.9	1.9	0.4
	2	65	-2.9	8.4	0.0
	2	66	-1.1	4.1	0.0
	2	67	-11.4	3.0	0.0
	2	68	-7.9	0.8	0.0
	2	69	-13.4	0.1	0.0
	2	70	-7.5	-0.5	0.0
	2	71	-14.0	-0.2	0.0
	2	72	-9.3	-0.0	0.0
	2	73	-10.4	2.8	0.0
	2	74	-8.4	3.8	0.0
	2	75	-12.8	-3.3	0.0
	2	76	-16.4	-8.6	0.0
	2	77	0.3	8.5	0.0
	2	78	-2.9	8.0	0.0
	2	79	-4.9	6.5	0.0
	2	80	-4.5	3.5	0.0
	2	81	-3.6	7.1	0.0
	2	82	-2.3	8.3	0.0
	2	83	-4.9	3.4	0.0
	2	84	-2.7	-1.1	0.0
	2	85	-15.3	-1.5	0.0
	2	86	-9.1	-9.0	0.0
	2	87	-14.5	-7.8	0.0
	2	88	-10.5	-9.3	0.0
	2	89	-8.7	3.4	0.0
	2	90	-3.3	2.8	0.0
	2	91	-7.4	3.8	0.0
	2	92	-2.5	0.7	0.0
	2	93	-2.3	7.2	0.0
	2	94	0.6	10.5	0.0
	2	95	-4.7	3.5	0.0
	2	96	-4.0	9.2	0.0
	2	97	-1.1	12.8	0.0
	2	98	3.5	15.6	0.0
	2	99	-8.3	8.1	0.0
	2	100	-10.9	-1.3	0.0
	2	101	-2.2	15.1	0.0
	2	102	-8.3	10.3	0.0
	2	103	-0.1	13.9	0.0
	2	104	-0.0	18.5	0.0
	2	105	-4.9	11.8	0.0
	2	106	-3.1	13.1	0.0
	2	107	-1.4	13.8	0.0
	2	108	0.1	16.4	0.0
	2	109	0.2	13.5	0.0
	2	110	3.0	11.0	0.0
	2	111	4.9	20.5	0.0
	2	112	2.2	14.5	15.0
	2	113	-4.3	0.7	0.0
	2	114	-9.3	1.2	0.0
	2	115	1.5	17.5	0.0
	2	116	8.6	11.6	0.9
	2	117	3.8	20.8	5.3
	2	118	-0.1	20.5	0.0
	2	119	8.1	19.1	0.0
	2	120	3.5	16.9	0.0
	2	121	0.7	8.1	0.0
	2	122	-3.1	16.1	0.0
	2	123	3.2	21.5	0.0
	2	124	0.7	17.2	0.0
	2	125	2.6	15.0	0.9
	2	126	3.7	20.0	8.4
	2	127	5.0	27.7	0.0
	2	128	3.1	22.2	0.0
	2	129	1.6	20.8	0.0
	2	130	1.0	25.1	19.7
	2	131	1.0	10.9	0.6
	2	132	6.7	17.9	17.2
	2	133	6.2	17.8	0.0
	2	134	3.6	14.2	0.0
	2	135	2.2	16.1	0.0
	2	136	2.2	14.8	1.8
	2	137	2.8	18.1	0.0
	2	138	1.8	13.0	0.0
	2	139	4.9	24.8	0.0
	2	140	5.7	21.6	0.0
	2	141	6.5	18.3	0.0
	2	142	8.3	22.8	0.0
	2	143	6.7	20.9	0.0
	2	144	11.1	27.3	0.0
	2	145	8.9	19.4	7.7
	2	146	8.2	19.1	0.0
	2	147	7.3	23.8	0.0
	2	148	7.4	19.8	0.0
	2	149	2.2	19.5	0.0
	2	150	9.9	22.4	0.8
	2	151	6.1	19.5	0.0
	2	152	7.5	23.0	5.6
	2	153	2.0	12.7	2.7
	2	154	9.7	18.5	4.6
	2	155	9.8	13.3	1.3
	2	156	6.1	20.7	0.0
	2	157	13.4	25.9	0.0
	2	158	14.2	26.6	0.0
	2	159	8.5	22.2	0.0
	2	160	9.6	20.9	0.0
	2	161	9.4	12.4	1.3
	2	162	12.8	13.8	8.7
	2	163	16.1	26.1	0.0
	2	164	11.1	33.1	0.0
	2	165	10.9	25.7	0.0
	2	166	22.5	27.5	0.0
	2	167	14.4	24.3	24.8
	2	168	11.6	25.7	0.0
	2	169	9.5	20.9	0.0
	2	170	7.4	18.6	0.0
	2	171	9.2	22.6	0.0
	2	172	11.2	18.4	0.0
	2	173	5.3	21.5	0.0
	2	174	8.1	23.8	0.0
	2	175	6.4	23.9	0.0
	2	176	8.2	18.9	0.0
	2	177	10.1	21.5	0.0
	2	178	6.9	24.6	0.0
	2	179	7.8	18.5	0.0
	2	180	5.6	19.1	0.0
	2	181	17.3	28.3	0.0
	2	182	13.2	25.8	0.0
	2	183	12.8	25.2	3.9
	2	184	11.0	28.5	0.0
	2	185	10.7	25.8	44.6
	2	186	14.2	30.7	4.7
	2	187	17.9	26.8	12.6
	2	188	13.2	23.3	0.0
	2	189	7.9	23.6	0.9
	2	190	9.8	25.5	0.0
	2	191	14.0	24.8	1.3
	2	192	7.5	25.7	0.0
	2	193	12.1	30.7	0.0
	2	194	18.2	28.8	8.1
	2	195	18.7	27.6	0.0
	2	196	12.6	25.6	0.0
	2	197	10.2	22.7	0.0
	2	198	12.4	26.1	0.0
	2	199	19.6	29.6	2.7
	2	200	16.4	26.8	5.1
	2	201	14.6	23.5	7.7
	2	202	14.5	27.9	0.0
	2	203	13.6	24.1	13.2
	2	204	18.5	21.5	1.2
	2	205	14.5	28.5	0.8
	2	206	12.5	26.9	0.0
	2	207	18.3	28.5	0.0
	2	208	18.7	32.8	0.0
	2	209	15.5	27.6	0.0
	2	210	10.8	27.4	0.0
	2	211	4.6	21.9	0.0
	2	212	8.1	23.6	0.0
	2	213	10.7	27.9	0.0
	2	214	11.0	26.1	0.0
	2	215	5.0	23.8	0.0
	2	216	7.2	27.8	0.0
	2	217	8.5	28.1	0.0
	2	218	6.2	35.8	0.0
	2	219	11.6	25.2	3.0
	2	220	5.4	32.0	0.0
	2	221	17.1	30.0	0.0
	2	222	19.0	29.7	0.0
	2	223	17.2	28.1	1.7
	2	224	14.9	31.3	13.8
	2	225	9.7	21.6	0.0
	2	226	12.8	22.9	0.0
	2	227	13.2	22.6	31.6
	2	228	14.5	25.9	0.0
	2	229	14.6	29.9	0.0
	2	230	12.2	28.0	11.8
	2	231	10.5	28.7	0.0
	2	232	13.6	34.8	0.0
	2	233	9.5	21.4	18.2
	2	234	8.7	19.2	0.0
	2	235	7.7	21.4	1.2
	2	236	11.1	25.3	0.0
	2	237	6.5	21.9	0.0
	2	238	5.6	21.1	0.0
	2	239	10.6	23.7	2.1
	2	240	8.2	28.5	0.0
	2	241	8.8	27.5	0.0
	2	242	6.7	30.7	0.0
	2	243	8.8	24.8	0.0
	2	244	6.0	28.4	0.0
	2	245	10.1	20.9	0.0
	2	246	11.3	23.4	0.0
	2	247	14.9	28.1	0.0
	2	248	16.1	24.2	0.7
	2	249	7.0	19.4	0.0
	2	250	4.6	15.2	1.2
	2	251	8.4	18.9	0.0
	2	252	2.3	16.5	0.0
	2	253	11.7	26.6	0.0
	2	254	10.2	22.9	0.0
	2	255	8.4	13.9	5.0
	2	256	10.0	11.1	0.0
	2	257	2.3	13.5	1.7
	2	258	-1.7	19.2	0.0
	2	259	12.3	20.5	14.1
	2	260	4.4	23.0	0.0
	2	261	1.0	14.6	0.0
	2	262	0.3	12.7	20.2
	2	263	6.1	16.5	1.4
	2	264	0.8	23.5	0.0
	2	265	1.4	19.7	0.0
	2	266	5.5	14.3	4.9
	2	267	2.2	13.7	0.0
	2	268	1.6	13.3	0.0
	2	269	4.0	24.2	0.0
	2	270	0.1	27.9	0.0
	2	271	5.0	25.1	0.0
	2	272	-0.8	23.7	0.0
	2	273	-1.3	14.4	0.0
	2	274	0.4	12.8	0.0
	2	275	0.9	11.3	0.0
	2	276	6.0	15.0	0.0
	2	277	-0.7	13.8	0.0
	2	278	-1.7	9.0	0.0
	2	279	4.2	21.6	0.0
	2	280	2.6	20.7	0.0
	2	281	4.4	13.1	0.0
	2	282	1.6	9.4	0.0
	2	283	1.1	16.8	0.0
	2	284	2.1	19.2	0.0
	2	285	-0.0	9.5	0.0
	2	286	-0.3	10.1	0.0
	2	287	-8.5	9.1	0.0
	2	288	-5.4	5.4	0.0
	2	289	-0.3	20.4	0.0
	2	290	-5.5	16.1	0.0
	2	291	-1.1	12.8	0.0
	2	292	-6.8	16.6	0.0
	2	293	4.5	16.0	0.0
	2	294	-1.5	11.7	0.0
	2	295	-3.5	15.8	0.0
	2	296	-2.2	16.2	0.0
	2	297	-4.7	5.7	0.0
	2	298	0.0	6.3	0.0
	2	299	-2.6	16.0	0.0
	2	300	-5.8	12.7	0.0
	2	301	2.4	12.8	0.0
	2	302	-2.5	10.9	0.0
	2	303	-11.7	4.4	0.0
	2	304	-12.1	5.8	0.0
	2	305	-5.9	5.7	0.0
	2	306	-12.1	7.6	0.0
	2	307	-9.0	0.4	0.0
	2	308	-5.2	6.5	0.0
	2	309	-3.1	11.0	0.0
	2	310	-1.3	14.1	0.0
	2	311	-16.7	-8.0	0.0
	2	312	-13.9	-0.1	0.0
	2	313	-10.0	-2.9	0.0
	2	314	-10.8	2.3	0.0
	2	315	-2.3	12.9	0.0
	2	316	-5.5	12.7	0.0
	2	317	-13.9	0.3	0.0
	2	318	-8.2	3.8	0.0
	2	319	-9.2	-0.3	0.0
	2	320	-6.2	-0.3	0.0
	2	321	-2.9	6.3	0.0
	2	322	-2.2	5.7	0.0
	2	323	-16.5	-2.6	0.0
	2	324	-11.7	0.6	0.0
	2	325	-7.7	4.2	0.0
	2	326	-7.9	3.6	8.1
	2	327	-5.8	12.1	0.0
	2	328	-7.4	2.6	0.0
	2	329	-13.0	-2.1	1.8
	2	330	-12.5	-7.5	17.4
	2	331	-6.1	0.4	0.0
	2	332	-4.9	0.8	0.0
	2	333	-10.8	-1.3	0.0
	2	334	-9.2	-3.1	0.0
	2	335	-10.3	1.2	0.0
	2	336	-10.7	0.4	0.0
	2	337	-24.2	-12.2	0.0
	2	338	-26.7	-22.8	0.0
	2	339	-18.7	-5.2	0.2
	2	340	-16.7	-3.0	0.0
	2	341	-10.5	-1.3	0.0
	2	342	-14.9	-2.5	0.0
	2	343	-16.5	-6.2	0.0
	2	344	-8.6	-7.1	2.0
	2	345	-14.2	-5.1	0.0
	2	346	-7.4	-7.3	0.0
	2	347	-13.0	-3.6	0.0
	2	348	-18.8	-3.4	0.0
	2	349	-21.1	-11.1	0.0
	2	350	-20.0	-13.8	1.4
	2	351	-20.4	-6.6	0.0
	2	352	-24.9	-14.8	0.0
	2	353	-19.8	-4.9	0.0
	2	354	-25.9	-3.7	0.0
	2	355	-10.9	0.2	1.8
	2	356	-6.8	0.9	0.0
	2	357	-22.6	-12.4	0.3
	2	358	-30.3	-14.4	1.7
	2	359	-8.7	5.9	0.0
	2	360	-17.3	0.0	0.5
	2	361	-4.4	2.2	1.6
	2	362	-9.2	-1.8	0.0
	2	363	-6.2	1.5	0.0
	2	364	-6.8	-1.7	0.0
	2	365	-13.4	-6.5	0.3
	3	1	-8.3	-2.0	0.0
	3	2	-17.1	-3.6	0.0
	3	3	-25.6	-6.2	0.7
	3	4	-15.5	-5.6	0.0
	3	5	-22.4	-1.1	0.0
	3	6	-16.7	-6.2	0.0
	3	7	-14.9	-0.7	0.0
	3	8	-20.1	-8.1	0.0
	3	9	-27.2	-10.9	1.8
	3	10	-12.6	-5.2	0.0
	3	11	-3.6	-1.1	0.1
	3	12	-16.3	-4.5	6.9
	3	13	-13.9	0.5	3.5
	3	14	-24.0	-8.8	5.1
	3	15	-31.6	-6.8	0.0
	3	16	-26.9	-15.1	0.0
	3	17	-21.4	-14.5	0.0
	3	18	-24.7	-14.6	0.0
	3	19	-23.8	-23.2	0.2
	3	20	-32.9	-15.0	0.0
	3	21	-23.8	-18.3	0.0
	3	22	-20.4	-6.3	0.0
	3	23	-15.4	-6.3	0.0
	3	24	-10.2	-1.4	0.0
	3	25	-15.0	-1.1	0.0
	3	26	-6.4	-0.5	0.0
	3	27	-13.8	-4.7	0.0
	3	28	-19.4	-7.5	4.8
	3	29	-21.1	-12.9	13.2
	3	30	-11.8	1.7	0.0
	3	31	-4.0	-1.5	2.2
	3	32	-20.2	-8.4	14.7
	3	33	-11.5	-1.2	0.0
	3	34	-23.1	-7.2	0.0
	3	35	-15.4	-5.6	0.1
	3	36	-14.8	-1.1	0.0
	3	37	-6.8	-6.5	0.0
	3	38	-25.6	-10.5	0.0
	3	39	-29.0	-8.9	0.0
	3	40	-14.5	-3.3	0.0
	3	41	-14.0	-1.0	0.1
	3	42	-9.5	1.9	1.5
	3	43	-6.9	2.2	0.0
	3	44	-6.8	3.4	0.0
	3	45	-11.2	4.6	0.0
	3	46	-25.9	-9.0	0.0
	3	47	-22.2	-6.5	0.0
	3	48	-27.9	-20.7	0.0
	3	49	-27.6	-11.1	0.0
	3	50	-30.3	-15.4	0.0
	3	51	-22.1	-12.4	0.0
	3	52	-13.9	0.9	0.0
	3	53	-9.7	1.3	2.3
	3	54	-18.3	-5.8	0.0
	3	55	-9.2	-9.2	14.8
	3	56	-7.2	2.9	0.0
	3	57	-15.0	1.8	0.0
	3	58	-12.8	-0.4	0.0
	3	59	-16.9	-5.7	0.6
	3	60	-7.0	2.2	0.0
	3	61	-9.3	-1.3	0.0
	3	62	-15.7	-1.6	0.0
	3	63	-8.6	-5.0	0.0
	3	64	-16.4	-0.2	0.0
	3	65	-16.4	2.3	0.0
	3	66	-17.1	-0.1	0.0
	3	67	-10.4	-6.1	0.0
	3	68	-21.2	-1.6	0.0
	3	69	-17.1	-16.6	0.0
	3	70	-11.5	1.3	0.0
	3	71	-14.1	4.8	0.0
	3	72	-12.1	0.8	0.0
	3	73	-9.4	0.4	0.0
	3	74	-11.0	1.9	0.0
	3	75	-14.5	-0.8	0.0
	3	76	-16.9	-0.7	0.0
	3	77	-21.8	-2.1	0.0
	3	78	-19.2	-4.9	0.0
	3	79	-15.8	-12.3	0.0
	3	80	-19.3	-3.8	0.0
	3	81	-15.3	-0.9	0.0
	3	82	1.0	5.3	0.0
	3	83	-0.3	1.4	0.0
	3	84	-14.1	-1.7	0.0
	3	85	-16.8	-5.7	0.0
	3	86	-1.5	6.2	0.0
	3	87	1.8	12.2	0.0
	3	88	-4.3	4.0	0.0
	3	89	-7.2	8.7	0.0
	3	90	-3.6	6.3	0.0
	3	91	-2.9	1.2	0.0
	3	92	0.7	18.0	0.0
	3	93	5.5	15.4	0.0
	3	94	1.2	21.2	0.0
	3	95	6.5	20.4	0.0
	3	96	-4.8	10.5	0.0
	3	97	-1.1	8.7	0.0
	3	98	1.9	15.9	0.0
	3	99	-0.6	18.0	0.0
	3	100	4.1	17.0	0.0
	3	101	2.2	20.9	6.8
	3	102	-2.1	12.9	0.0
	3	103	-4.2	8.4	0.0
	3	104	1.6	24.7	0.0
	3	105	3.8	17.7	0.0
	3	106	-2.0	13.0	0.0
	3	107	-1.1	6.0	3.9
	3	108	0.3	21.6	0.0
	3	109	-3.1	16.1	0.0
	3	110	-0.9	7.4	0.0
	3	111	-0.6	11.3	0.0
	3	112	-0.1	4.9	9.5
	3	113	-2.3	9.1	0.0
	3	114	-1.1	9.0	0.0
	3	115	-0.6	6.4	0.0
	3	116	3.6	24.6	0.0
	3	117	1.8	19.8	0.0
	3	118	3.1	17.3	0.0
	3	119	5.0	13.0	0.0
	3	120	2.9	19.9	0.0
	3	121	-0.5	18.1	0.0
	3	122	3.4	15.2	0.0
	3	123	4.7	12.9	0.0
	3	124	-2.0	-0.8	0.0
	3	125	2.5	10.9	0.0
	3	126	3.0	18.2	0.0
	3	127	3.6	12.4	0.0
	3	128	1.1	15.5	0.0
	3	129	3.2	13.2	0.0
	3	130	4.5	15.2	0.0
	3	131	1.7	21.7	0.0
	3	132	5.6	17.3	0.0
	3	133	7.1	21.7	0.0
	3	134	1.4	14.6	0.0
	3	135	1.0	7.4	0.0
	3	136	8.5	21.7	14.1
	3	137	1.1	27.2	0.0
	3	138	4.9	19.2	0.0
	3	139	6.1	22.6	0.0
	3	140	3.9	15.9	0.0
	3	141	-3.2	10.5	0.0
	3	142	5.9	19.3	0.0
	3	143	11.8	14.8	0.0
	3	144	6.5	15.7	8.3
	3	145	1.8	18.9	0.0
	3	146	4.6	22.9	0.0
	3	147	9.0	17.2	0.0
	3	148	8.3	19.5	13.7
	3	149	8.1	18.7	0.0
	3	150	11.5	23.8	0.7
	3	151	11.0	22.0	5.7
	3	152	9.3	15.7	2.2
	3	153	6.5	13.0	5.2
	3	154	8.6	24.8	0.0
	3	155	6.4	27.9	0.0
	3	156	9.1	25.4	0.0
	3	157	6.4	24.9	14.8
	3	158	14.3	28.3	0.0
	3	159	12.7	26.9	5.1
	3	160	10.4	24.3	0.0
	3	161	14.5	21.5	0.0
	3	162	13.8	24.0	2.2
	3	163	15.8	21.5	4.1
	3	164	13.2	23.7	9.0
	3	165	13.3	18.7	1.2
	3	166	10.3	24.9	0.0
	3	167	12.1	19.5	0.7
	3	168	6.2	24.1	0.0
	3	169	10.7	20.4	0.0
	3	170	15.1	28.1	0.0
	3	171	11.8	33.8	0.0
	3	172	10.7	26.0	0.0
	3	173	11.8	25.6	0.0
	3	174	14.8	26.9	4.8
	3	175	10.0	24.5	0.0
	3	176	10.0	23.9	0.4
	3	177	12.1	27.2	0.0
	3	178	9.2	27.0	0.0
	3	179	10.4	28.0	0.0
	3	180	9.6	27.5	0.0
	3	181	12.1	23.9	3.2
	3	182	11.0	25.0	0.0
	3	183	6.3	28.0	0.0
	3	184	17.2	30.4	0.0
	3	185	18.9	28.6	0.0
	3	186	9.1	20.5	0.0
	3	187	10.9	22.9	0.0
	3	188	9.9	23.7	0.0
	3	189	5.2	22.3	0.0
	3	190	15.2	34.5	0.0
	3	191	18.0	29.2	0.0
	3	192	5.4	24.6	0.0
	3	193	14.2	22.7	2.0
	3	194	14.4	29.0	0.5
	3	195	9.5	32.7	7.3
	3	196	13.6	25.7	0.0
	3	197	12.5	21.8	0.0
	3	198	15.3	29.8	0.0
	3	199	14.5	31.2	8.2
	3	200	17.6	29.2	0.0
	3	201	14.5	29.1	0.0
	3	202	9.4	23.2	0.0
	3	203	9.5	27.9	0.0
	3	204	11.5	24.5	0.5
	3	205	11.6	26.9	0.0
	3	206	9.9	21.4	0.0
	3	207	14.4	16.7	0.1
	3	208	11.0	19.0	0.0
	3	209	12.3	23.6	0.0
	3	210	11.5	23.7	0.3
	3	211	10.6	22.1	0.0
	3	212	14.2	26.8	9.6
	3	213	9.2	27.8	0.0
	3	214	10.2	25.8	0.8
	3	215	11.1	28.1	9.9
	3	216	10.0	21.1	6.4
	3	217	4.0	27.5	0.0
	3	218	10.1	28.8	0.0
	3	219	12.8	26.4	0.0
	3	220	9.2	26.8	0.0
	3	221	9.5	31.2	0.0
	3	222	14.4	26.2	0.0
	3	223	18.2	22.2	0.0
	3	224	13.7	27.1	0.0
	3	225	19.5	25.9	0.0
	3	226	9.8	17.9	0.0
	3	227	14.1	22.1	0.0
	3	228	15.0	28.7	0.0
	3	229	19.1	27.4	23.6
	3	230	14.6	33.7	6.9
	3	231	12.3	31.5	0.0
	3	232	11.6	25.5	0.0
	3	233	12.3	25.9	0.0
	3	234	12.4	20.3	10.6
	3	235	10.1	24.8	0.0
	3	236	8.7	25.4	0.0
	3	237	12.5	25.3	0.0
	3	238	17.9	32.1	0.0
	3	239	10.4	30.1	0.0
	3	240	8.7	20.2	0.0
	3	241	10.4	25.3	0.0
	3	242	11.6	22.0	6.1
	3	243	8.7	21.2	13.7
	3	244	8.3	22.5	0.0
	3	245	10.0	23.6	0.0
	3	246	7.7	21.0	0.0
	3	247	12.1	19.1	0.0
	3	248	17.5	29.3	0.0
	3	249	14.8	23.3	0.0
	3	250	12.1	25.7	0.0
	3	251	11.1	27.8	0.0
	3	252	10.4	24.7	0.0
	3	253	10.8	18.9	1.3
	3	254	4.7	12.1	0.0
	3	255	-3.5	19.1	0.0
	3	256	10.3	21.0	0.4
	3	257	10.1	21.2	0.5
	3	258	3.3	18.8	0.0
	3	259	2.6	21.1	0.0
	3	260	6.2	18.7	5.8
	3	261	6.4	16.5	2.0
	3	262	5.0	15.7	0.0
	3	263	16.1	17.3	3.6
	3	264	8.7	25.0	17.3
	3	265	4.0	23.5	0.0
	3	266	5.5	22.7	0.0
	3	267	-1.4	22.4	0.0
	3	268	4.3	20.4	0.0
	3	269	7.6	24.5	0.0
	3	270	1.1	15.1	0.0
	3	271	1.2	12.0	1.1
	3	272	1.3	16.6	0.0
	3	273	1.1	11.5	0.0
	3	274	-2.8	13.2	0.0
	3	275	2.0	13.0	2.8
	3	276	5.1	12.0	1.7
	3	277	1.3	13.0	0.0
	3	278	5.3	23.9	5.3
	3	279	2.1	19.4	0.0
	3	280	3.5	17.6	0.0
	3	281	-1.9	18.3	0.0
	3	282	1.0	17.3	0.0
	3	283	-2.6	22.5	0.0
	3	284	-8.7	8.9	0.0
	3	285	-5.9	8.8	0.0
	3	286	-8.7	6.7	0.0
	3	287	-4.6	6.5	0.0
	3	288	-2.3	2.4	0.0
	3	289	-12.2	10.1	0.0
	3	290	13.1	20.0	0.0
	3	291	7.9	15.0	0.0
	3	292	5.5	16.8	0.0
	3	293	-0.8	21.4	0.0
	3	294	-16.0	8.7	0.0
	3	295	-7.0	13.3	0.0
	3	296	3.4	14.0	0.0
	3	297	-1.5	7.8	0.0
	3	298	-1.9	16.9	0.0
	3	299	-2.0	10.6	0.0
	3	300	-2.0	10.6	0.0
	3	301	-3.0	6.9	0.5
	3	302	-6.1	2.9	10.4
	3	303	-2.4	2.4	0.0
	3	304	-3.4	8.3	0.0
	3	305	-4.5	13.4	0.0
	3	306	-8.2	5.6	0.0
	3	307	-16.8	1.1	1.6
	3	308	-3.8	5.3	0.0
	3	309	-1.7	-0.1	1.3
	3	310	-5.2	3.9	0.0
	3	311	-3.6	-2.9	0.0
	3	312	-4.2	5.0	0.0
	3	313	-2.6	1.8	0.0
	3	314	-8.8	3.5	0.0
	3	315	-9.7	1.5	0.0
	3	316	-9.3	-1.4	0.0
	3	317	-5.5	-4.6	0.0
	3	318	-13.0	-1.3	0.0
	3	319	-12.8	0.8	0.0
	3	320	-11.2	-3.8	0.0
	3	321	-25.6	-0.2	0.0
	3	322	-8.7	0.3	0.0
	3	323	-16.5	6.1	0.0
	3	324	-7.4	2.9	0.0
	3	325	-6.5	-2.0	0.0
	3	326	-3.2	2.7	0.0
	3	327	-3.8	7.6	0.0
	3	328	-10.3	-5.3	0.0
	3	329	-14.3	-7.2	0.0
	3	330	-7.9	5.2	0.0
	3	331	-8.6	3.9	0.0
	3	332	-3.6	7.2	0.0
	3	333	-7.9	1.7	0.0
	3	334	-15.4	-6.2	0.0
	3	335	-19.6	-15.2	0.0
	3	336	-25.0	-16.5	0.0
	3	337	-24.1	-21.0	0.0
	3	338	-12.5	-1.2	3.8
	3	339	-4.6	-3.0	0.1
	3	340	-21.5	-7.0	0.0
	3	341	-15.1	-13.3	8.4
	3	342	-13.6	-3.0	0.0
	3	343	-9.0	-4.0	27.5
	3	344	-17.9	-9.5	0.0
	3	345	-21.8	-17.8	2.6
	3	346	-10.4	-3.6	7.3
	3	347	-14.6	0.3	0.0
	3	348	-11.0	-3.6	0.0
	3	349	-9.8	-8.3	0.0
	3	350	-7.0	1.3	0.0
	3	351	-13.2	1.0	0.0
	3	352	-13.6	-3.4	0.0
	3	353	-19.6	-10.5	1.0
	3	354	-12.1	-4.4	0.0
	3	355	-10.1	-8.5	0.0
	3	356	-18.3	-5.7	0.0
	3	357	-18.8	-1.9	0.0
	3	358	-13.4	-5.0	0.0
	3	359	-11.9	-3.9	3.2
	3	360	-19.5	-4.7	0.0
	3	361	-16.5	-12.1	0.0
	3	362	-8.3	1.5	0.8
	3	363	-13.7	-3.1	0.0
	3	364	-24.1	-12.9	0.0
	3	365	-27.7	-7.5	0.0
	4	1	-26.2	-14.7	4.8
	4	2	-26.6	-19.1	1.2
	4	3	-17.3	-3.8	0.0
	4	4	-12.1	-4.6	0.0
	4	5	-20.2	-5.1	0.0
	4	6	-26.5	-8.7	0.0
	4	7	-17.4	-5.0	0.0
	4	8	-17.2	-7.5	0.5
	4	9	-20.1	-11.2	0.9
	4	10	-14.4	-6.1	0.0
	4	11	-18.2	-4.3	0.0
	4	12	-23.3	-6.5	0.0
	4	13	-12.3	-2.9	0.0
	4	14	-9.1	-3.0	0.0
	4	15	-16.6	-3.8	0.0
	4	16	-11.9	-10.1	0.0
	4	17	-19.3	-10.5	0.0
	4	18	-23.1	-5.6	0.0
	4	19	-21.1	-11.2	0.3
	4	20	-25.0	-14.9	0.0
	4	21	-20.2	-8.4	0.0
	4	22	-22.1	-5.7	0.0
	4	23	-22.7	-14.5	0.0
	4	24	-20.4	-16.8	0.0
	4	25	-27.3	-18.9	0.0
	4	26	-21.8	-21.5	0.0
	4	27	-30.6	-15.7	0.0
	4	28	-26.2	-21.8	0.1
	4	29	-16.9	-5.7	0.0
	4	30	-10.7	0.1	0.0
	4	31	-17.0	-5.0	1.6
	4	32	-11.8	-7.3	0.0
	4	33	-11.8	-4.9	0.5
	4	34	-15.5	-8.1	0.0
	4	35	-14.1	-3.6	0.0
	4	36	-6.6	-3.1	0.0
	4	37	-23.3	-11.5	0.0
	4	38	-22.6	-21.0	0.0
	4	39	-20.5	-9.9	0.0
	4	40	-16.0	-11.6	0.0
	4	41	-14.0	-2.9	0.0
	4	42	-14.1	2.4	0.0
	4	43	-27.3	-16.6	0.0
	4	44	-33.2	-12.8	0.0
	4	45	-17.2	-6.7	0.0
	4	46	-20.3	-9.9	0.0
	4	47	-21.2	-7.1	0.0
	4	48	-22.9	-2.5	0.0
	4	49	-12.5	0.5	0.0
	4	50	-16.2	8.6	0.0
	4	51	-8.9	-0.6	0.0
	4	52	-16.1	0.0	0.0
	4	53	-16.7	-1.3	0.0
	4	54	-23.1	-5.7	0.0
	4	55	-13.0	-3.4	0.0
	4	56	-11.7	-8.7	0.0
	4	57	-18.2	-3.6	0.0
	4	58	-22.0	-0.4	0.0
	4	59	-16.3	-2.4	0.0
	4	60	-14.7	-2.4	1.4
	4	61	-7.6	-1.3	4.4
	4	62	-11.9	-3.1	4.5
	4	63	-17.3	-7.0	0.0
	4	64	-19.1	-1.9	0.0
	4	65	-6.4	6.1	0.0
	4	66	-2.9	3.3	0.0
	4	67	-8.0	2.0	0.0
	4	68	-2.7	2.7	0.0
	4	69	-8.4	1.9	0.0
	4	70	-14.1	5.9	0.0
	4	71	-9.5	2.5	0.0
	4	72	-17.0	3.6	0.0
	4	73	-11.4	-1.1	1.3
	4	74	-8.6	1.2	0.4
	4	75	-0.3	2.5	0.6
	4	76	-4.5	1.5	1.7
	4	77	-10.8	2.3	0.0
	4	78	-5.2	0.2	1.2
	4	79	-5.5	0.7	0.0
	4	80	-6.0	4.7	0.0
	4	81	-9.3	1.8	0.0
	4	82	-7.0	6.6	0.0
	4	83	-2.5	11.2	0.0
	4	84	-2.9	6.3	9.7
	4	85	-6.4	3.0	6.9
	4	86	-10.3	4.5	0.0
	4	87	-8.6	2.4	0.0
	4	88	-11.4	7.1	0.0
	4	89	4.3	11.2	0.4
	4	90	0.4	15.5	0.2
	4	91	-3.0	11.0	0.0
	4	92	0.4	15.5	0.0
	4	93	-6.9	-2.9	0.0
	4	94	-3.3	4.3	0.0
	4	95	-2.8	11.7	0.0
	4	96	-2.2	13.0	0.0
	4	97	-1.0	22.1	0.0
	4	98	2.6	33.2	0.0
	4	99	-8.2	-1.0	0.0
	4	100	-2.9	8.6	0.0
	4	101	1.2	18.8	0.0
	4	102	-0.2	21.7	0.0
	4	103	6.6	18.6	0.0
	4	104	7.2	19.0	0.0
	4	105	-3.3	12.2	0.0
	4	106	-2.5	11.0	0.0
	4	107	6.6	15.3	0.0
	4	108	0.1	29.9	0.0
	4	109	0.7	14.1	0.0
	4	110	0.6	13.1	0.0
	4	111	-0.4	10.6	0.0
	4	112	-3.0	4.4	0.0
	4	113	-0.2	10.4	0.0
	4	114	2.8	4.0	0.0
	4	115	0.0	12.2	0.0
	4	116	-4.5	13.0	0.0
	4	117	4.2	11.1	0.0
	4	118	0.8	7.9	0.0
	4	119	3.9	15.8	0.0
	4	120	0.7	17.9	0.0
	4	121	3.0	23.5	0.0
	4	122	7.8	20.7	9.1
	4	123	-2.1	9.2	0.3
	4	124	-5.9	10.7	0.0
	4	125	7.5	20.9	6.2
	4	126	4.1	26.1	1.5
	4	127	4.5	17.9	0.0
	4	128	8.5	11.6	0.0
	4	129	0.3	14.9	0.0
	4	130	6.7	20.4	10.3
	4	131	6.5	18.4	92.5
	4	132	5.6	15.7	0.0
	4	133	6.3	16.8	0.0
	4	134	8.5	12.7	0.0
	4	135	7.1	24.1	2.2
	4	136	9.2	24.7	3.0
	4	137	5.1	8.7	9.5
	4	138	9.8	11.4	12.1
	4	139	8.0	23.1	0.0
	4	140	8.9	23.4	0.0
	4	141	10.3	23.1	0.0
	4	142	5.3	18.3	0.0
	4	143	4.6	21.3	0.0
	4	144	4.5	27.7	0.0
	4	145	10.0	16.2	0.7
	4	146	6.7	15.9	0.0
	4	147	5.9	22.0	0.0
	4	148	-0.4	17.9	0.0
	4	149	4.3	9.1	0.0
	4	150	7.5	19.2	0.0
	4	151	0.9	20.3	0.0
	4	152	6.0	24.3	0.0
	4	153	9.9	19.2	2.7
	4	154	7.6	17.4	0.0
	4	155	6.5	19.3	0.0
	4	156	12.1	18.1	12.6
	4	157	14.6	32.5	0.0
	4	158	10.5	33.6	0.0
	4	159	10.7	26.9	0.0
	4	160	12.1	26.4	0.0
	4	161	17.1	29.7	0.0
	4	162	12.9	25.8	0.0
	4	163	12.1	26.4	0.0
	4	164	9.8	25.7	0.0
	4	165	7.2	23.8	0.0
	4	166	11.2	27.0	0.0
	4	167	11.9	27.6	0.0
	4	168	12.5	28.3	0.0
	4	169	16.6	25.5	0.4
	4	170	16.6	22.9	0.0
	4	171	14.5	25.9	6.5
	4	172	17.2	22.5	5.8
	4	173	7.3	25.3	0.0
	4	174	2.3	24.5	0.0
	4	175	10.4	26.1	0.0
	4	176	16.5	26.5	0.0
	4	177	10.4	28.8	0.0
	4	178	13.9	27.1	0.0
	4	179	12.8	27.1	0.0
	4	180	12.2	32.1	0.0
	4	181	10.2	28.3	0.0
	4	182	12.7	35.4	0.0
	4	183	13.6	33.6	0.0
	4	184	8.0	32.8	0.0
	4	185	14.8	24.5	0.5
	4	186	15.7	22.1	0.0
	4	187	12.2	27.8	0.0
	4	188	11.0	26.6	0.0
	4	189	12.6	26.5	6.2
	4	190	14.5	24.8	0.0
	4	191	11.5	24.9	0.0
	4	192	13.9	27.3	17.4
	4	193	17.4	28.2	3.2
	4	194	15.4	25.1	3.0
	4	195	18.5	31.4	0.0
	4	196	13.5	28.4	0.0
	4	197	16.8	32.1	0.0
	4	198	19.6	28.6	0.0
	4	199	17.3	26.7	6.2
	4	200	12.5	24.0	0.0
	4	201	16.4	29.3	0.0
	4	202	11.2	26.7	0.0
	4	203	12.6	22.8	0.0
	4	204	18.1	23.6	3.4
	4	205	11.9	27.2	12.9
	4	206	13.6	30.2	0.1
	4	207	15.6	33.5	0.0
	4	208	17.2	34.7	0.0
	4	209	14.3	33.5	0.0
	4	210	9.2	28.5	0.0
	4	211	13.0	31.6	0.0
	4	212	14.8	30.4	2.0
	4	213	7.5	23.8	0.0
	4	214	4.2	26.4	0.0
	4	215	11.4	24.7	0.0
	4	216	13.3	22.9	0.0
	4	217	9.9	27.1	0.0
	4	218	14.4	31.7	0.0
	4	219	10.3	29.0	0.0
	4	220	8.3	26.8	0.0
	4	221	11.0	24.6	4.1
	4	222	10.5	24.2	0.0
	4	223	13.1	26.8	0.0
	4	224	14.9	26.7	0.0
	4	225	18.9	28.0	0.0
	4	226	11.5	23.2	0.0
	4	227	14.0	28.8	0.0
	4	228	15.9	24.4	0.0
	4	229	12.9	27.6	2.1
	4	230	13.9	22.7	14.0
	4	231	12.9	22.6	3.0
	4	232	14.0	15.0	0.0
	4	233	11.7	23.5	0.0
	4	234	10.8	25.5	3.0
	4	235	12.5	27.1	0.0
	4	236	13.9	28.8	0.0
	4	237	10.6	23.9	8.0
	4	238	13.1	22.1	0.0
	4	239	8.8	22.9	0.0
	4	240	12.3	19.4	0.0
	4	241	11.4	28.0	0.0
	4	242	11.1	24.2	0.0
	4	243	9.4	22.8	17.8
	4	244	7.0	22.8	0.0
	4	245	7.5	19.3	0.0
	4	246	3.0	23.1	8.2
	4	247	6.3	18.7	0.0
	4	248	4.2	17.4	0.0
	4	249	10.4	19.5	0.3
	4	250	11.9	24.0	0.0
	4	251	9.9	20.0	7.4
	4	252	11.1	20.4	26.7
	4	253	9.2	23.3	0.0
	4	254	14.5	19.9	0.0
	4	255	6.9	9.6	0.3
	4	256	0.0	14.6	5.2
	4	257	8.5	24.7	0.0
	4	258	8.0	28.1	0.0
	4	259	15.9	30.1	0.0
	4	260	11.1	20.4	25.8
	4	261	13.0	21.2	10.0
	4	262	6.3	17.8	0.0
	4	263	10.0	22.7	0.0
	4	264	4.5	27.4	0.0
	4	265	10.5	23.0	0.0
	4	266	5.0	22.7	0.0
	4	267	3.2	21.1	0.0
	4	268	5.0	16.4	0.0
	4	269	-6.0	7.9	0.0
	4	270	1.9	13.5	0.0
	4	271	2.7	22.2	0.0
	4	272	-2.2	19.9	0.0
	4	273	1.0	19.9	0.0
	4	274	6.3	18.3	0.0
	4	275	-0.1	17.5	0.0
	4	276	2.0	11.5	0.0
	4	277	2.9	11.0	0.0
	4	278	2.8	6.0	0.5
	4	279	1.7	9.0	0.3
	4	280	2.5	7.3	0.7
	4	281	-1.3	11.8	2.8
	4	282	-3.8	15.8	0.0
	4	283	-1.9	4.1	1.3
	4	284	1.6	7.4	35.5
	4	285	-1.6	1.0	0.0
	4	286	-1.9	3.1	1.4
	4	287	1.0	11.6	28.7
	4	288	-3.4	10.4	1.1
	4	289	1.0	8.6	1.9
	4	290	-5.0	17.6	0.0
	4	291	-2.0	14.7	0.0
	4	292	1.7	11.9	0.0
	4	293	1.2	11.5	8.0
	4	294	7.8	16.0	0.0
	4	295	-4.5	11.7	0.0
	4	296	-0.9	7.9	0.0
	4	297	-0.9	0.3	5.0
	4	298	-4.1	7.2	0.0
	4	299	-3.6	11.3	0.0
	4	300	1.8	12.4	0.0
	4	301	-2.2	10.8	0.0
	4	302	-1.1	11.1	0.0
	4	303	-7.1	8.5	0.0
	4	304	-2.2	11.5	0.0
	4	305	-0.2	17.0	3.5
	4	306	1.5	19.6	0.0
	4	307	-2.5	7.0	0.0
	4	308	-3.0	9.5	0.0
	4	309	-2.3	5.7	0.0
	4	310	-6.5	3.2	2.6
	4	311	-7.6	1.0	0.0
	4	312	-8.1	-1.2	0.0
	4	313	-4.7	2.6	0.0
	4	314	-5.5	-3.0	0.0
	4	315	-6.0	6.5	0.0
	4	316	-9.5	5.4	0.0
	4	317	-5.8	2.6	0.0
	4	318	-2.2	0.4	3.7
	4	319	-7.7	3.6	0.0
	4	320	-8.8	7.3	0.0
	4	321	-18.9	-9.8	0.0
	4	322	-19.7	-5.6	0.0
	4	323	-12.1	-5.2	0.0
	4	324	-11.9	-1.4	0.0
	4	325	-10.8	-2.3	0.0
	4	326	-11.8	-2.4	0.0
	4	327	-10.7	-1.2	0.0
	4	328	-12.2	3.0	0.0
	4	329	-9.3	1.5	0.0
	4	330	-14.6	-1.4	0.0
	4	331	-9.7	-2.0	0.0
	4	332	-14.5	3.9	0.0
	4	333	-17.7	-3.0	0.0
	4	334	-22.3	-0.2	0.0
	4	335	-6.4	1.6	0.0
	4	336	-7.0	5.0	0.0
	4	337	-17.8	-8.1	0.0
	4	338	-23.1	-15.9	0.0
	4	339	-21.7	-6.8	0.0
	4	340	-15.3	-5.9	0.0
	4	341	-15.9	-4.3	4.6
	4	342	-11.0	-3.0	0.0
	4	343	-27.2	-11.2	0.0
	4	344	-18.7	-7.8	0.0
	4	345	-26.7	-10.1	0.0
	4	346	-34.3	-8.2	0.0
	4	347	-13.7	-5.0	0.0
	4	348	-16.8	-13.0	0.0
	4	349	-10.0	-1.9	0.0
	4	350	-5.5	1.9	0.0
	4	351	-21.1	-11.6	5.8
	4	352	-18.2	-8.0	0.0
	4	353	-15.3	-3.3	0.0
	4	354	-21.7	-7.9	0.0
	4	355	-21.4	-7.9	0.0
	4	356	-20.3	-13.9	0.0
	4	357	-27.4	-13.6	0.0
	4	358	-27.4	-6.9	0.0
	4	359	-17.3	-4.9	0.0
	4	360	-21.6	-4.9	0.1
	4	361	-22.1	-8.5	0.0
	4	362	-20.7	-12.6	0.2
	4	363	-16.5	-6.4	0.0
	4	364	-19.7	-5.3	0.0
	4	365	-32.4	-21.3	0.0
	5	1	-30.1	-22.6	0.0
	5	2	-22.6	-11.7	0.0
	5	3	-28.4	-17.4	0.0
	5	4	-16.1	-8.2	0.0
	5	5	-17.8	-7.0	0.0
	5	6	-22.3	-8.7	0.0
	5	7	-16.8	-16.4	2.5
	5	8	-28.9	-19.5	0.0
	5	9	-23.7	-11.9	0.0
	5	10	-16.2	-4.3	0.0
	5	11	-19.3	-2.4	0.0
	5	12	-16.4	-5.6	0.0
	5	13	-15.3	-0.9	0.0
	5	14	-16.8	-6.8	0.0
	5	15	-17.9	-11.6	0.0
	5	16	-6.2	0.1	0.0
	5	17	-7.9	-2.8	0.0
	5	18	-16.0	-3.0	0.0
	5	19	-14.2	-3.8	0.3
	5	20	-7.1	0.4	0.0
	5	21	-6.3	-4.6	1.3
	5	22	-12.7	0.7	0.2
	5	23	-13.6	-0.4	0.7
	5	24	-17.1	-5.2	0.0
	5	25	-13.4	-6.4	1.3
	5	26	-16.7	-3.2	1.6
	5	27	-17.5	0.1	0.0
	5	28	-5.0	1.1	0.0
	5	29	-7.8	4.4	0.0
	5	30	-15.5	-6.8	0.0
	5	31	-20.1	-1.0	0.0
	5	32	-29.4	-13.8	0.0
	5	33	-29.9	-9.7	0.0
	5	34	-16.7	-8.2	0.0
	5	35	-18.9	-7.5	0.0
	5	36	-6.4	1.1	0.0
	5	37	-5.3	-3.4	0.0
	5	38	-23.0	-13.1	0.0
	5	39	-15.4	-7.6	0.0
	5	40	-27.1	-10.3	0.0
	5	41	-31.9	-6.1	0.0
	5	42	-14.7	-7.8	0.8
	5	43	-14.2	-1.5	0.0
	5	44	-14.9	-3.6	0.0
	5	45	-15.9	-4.8	0.0
	5	46	-23.6	-14.1	0.0
	5	47	-22.8	-9.5	0.0
	5	48	-15.7	-3.8	0.0
	5	49	-20.6	1.8	0.0
	5	50	-14.8	-7.8	0.1
	5	51	-18.8	-1.6	0.0
	5	52	-20.1	-4.5	0.0
	5	53	-17.0	-8.2	0.4
	5	54	-15.2	0.1	0.0
	5	55	-15.8	4.4	0.0
	5	56	-19.3	-4.5	0.0
	5	57	-14.0	-6.6	0.0
	5	58	-7.9	0.6	0.0
	5	59	0.2	0.5	0.0
	5	60	-10.3	-2.6	0.0
	5	61	-10.4	-2.1	0.0
	5	62	-2.4	4.5	0.0
	5	63	-5.6	3.0	0.0
	5	64	-9.6	-2.4	0.3
	5	65	-13.1	-0.5	1.1
	5	66	-11.2	-2.0	4.7
	5	67	-18.2	2.4	0.0
	5	68	-12.8	0.3	0.0
	5	69	-6.9	-2.7	0.0
	5	70	-13.1	-3.0	0.0
	5	71	-12.3	-12.0	0.0
	5	72	-15.1	-7.3	0.0
	5	73	-9.1	-7.9	0.0
	5	74	-6.3	4.2	0.0
	5	75	-4.3	1.1	0.0
	5	76	-2.7	2.7	6.8
	5	77	-0.4	10.5	0.0
	5	78	-7.6	1.8	0.0
	5	79	-5.0	1.0	0.0
	5	80	-0.3	3.9	0.1
	5	81	-3.3	6.4	1.2
	5	82	-12.4	-2.5	0.0
	5	83	-12.2	-2.5	0.0
	5	84	-9.7	-4.0	0.0
	5	85	-14.5	-8.6	0.0
	5	86	-4.4	2.3	0.0
	5	87	-3.5	-2.5	0.0
	5	88	-2.9	6.1	0.0
	5	89	2.1	6.6	0.0
	5	90	-12.4	-2.5	0.0
	5	91	-8.3	-1.9	0.0
	5	92	-6.7	1.3	0.0
	5	93	-3.1	5.2	0.0
	5	94	-11.8	-0.5	0.0
	5	95	-6.9	7.9	0.0
	5	96	-6.6	11.9	0.0
	5	97	-2.4	12.6	0.0
	5	98	-4.7	11.7	0.0
	5	99	-7.2	14.9	0.0
	5	100	-1.8	11.5	0.0
	5	101	2.5	4.1	0.0
	5	102	-0.2	18.3	0.0
	5	103	7.2	20.3	0.0
	5	104	-1.3	13.5	0.0
	5	105	-5.8	14.9	0.0
	5	106	0.0	11.8	0.0
	5	107	-2.2	6.1	0.0
	5	108	-3.3	10.4	0.0
	5	109	-0.5	9.3	0.0
	5	110	0.1	14.1	0.0
	5	111	0.6	11.0	0.0
	5	112	-6.0	4.6	0.0
	5	113	-5.4	1.5	7.3
	5	114	0.1	11.3	0.0
	5	115	-10.2	11.4	1.8
	5	116	4.0	19.3	0.0
	5	117	8.9	23.7	0.0
	5	118	-3.6	12.5	0.0
	5	119	-2.4	6.3	0.0
	5	120	3.7	18.5	0.8
	5	121	1.2	15.7	0.0
	5	122	-11.6	7.9	0.0
	5	123	-0.2	7.0	0.0
	5	124	3.5	18.6	0.0
	5	125	5.0	12.5	0.0
	5	126	-2.9	11.6	8.6
	5	127	-2.5	16.8	0.0
	5	128	1.1	19.2	0.0
	5	129	-6.3	18.9	0.0
	5	130	5.8	21.4	1.1
	5	131	0.8	26.9	0.0
	5	132	7.4	21.1	0.0
	5	133	12.1	27.9	7.0
	5	134	3.2	18.0	0.0
	5	135	1.8	20.7	2.1
	5	136	2.1	8.2	14.5
	5	137	0.7	13.7	1.8
	5	138	1.6	10.0	1.1
	5	139	2.4	14.6	0.0
	5	140	2.8	13.0	8.4
	5	141	2.1	18.5	7.8
	5	142	5.7	16.0	3.7
	5	143	10.4	18.0	0.2
	5	144	3.3	22.0	0.0
	5	145	3.9	16.1	0.0
	5	146	3.0	18.9	0.0
	5	147	7.2	23.3	0.0
	5	148	10.0	23.3	0.0
	5	149	10.1	20.5	0.0
	5	150	5.8	20.1	0.0
	5	151	8.7	19.0	1.0
	5	152	2.7	15.0	4.9
	5	153	6.3	18.0	0.0
	5	154	10.0	24.7	4.7
	5	155	5.6	27.7	0.0
	5	156	7.6	25.5	0.0
	5	157	5.6	22.9	4.6
	5	158	11.6	28.9	0.0
	5	159	7.8	26.3	0.0
	5	160	9.8	22.2	0.4
	5	161	5.7	28.6	0.0
	5	162	6.1	20.4	0.0
	5	163	8.9	18.0	0.0
	5	164	7.2	18.7	1.4
	5	165	8.4	21.5	5.0
	5	166	11.2	24.9	0.0
	5	167	6.7	20.5	0.0
	5	168	20.2	30.7	0.0
	5	169	11.2	31.4	0.0
	5	170	12.7	32.6	0.0
	5	171	14.4	27.3	0.6
	5	172	8.3	18.9	0.0
	5	173	13.5	19.8	1.7
	5	174	10.9	25.5	5.4
	5	175	9.7	22.5	4.2
	5	176	14.7	26.7	6.6
	5	177	11.3	23.7	8.3
	5	178	8.8	17.7	1.9
	5	179	11.5	23.4	0.0
	5	180	10.3	26.5	0.0
	5	181	10.6	21.5	15.8
	5	182	13.1	27.8	0.0
	5	183	17.7	27.6	0.0
	5	184	10.4	21.0	0.5
	5	185	14.9	21.2	9.0
	5	186	14.2	31.9	0.0
	5	187	16.1	30.5	0.0
	5	188	17.9	28.9	4.6
	5	189	11.1	26.7	0.0
	5	190	16.4	30.5	0.0
	5	191	12.1	28.5	0.0
	5	192	11.6	28.9	0.0
	5	193	15.9	28.6	0.0
	5	194	14.3	28.4	0.0
	5	195	13.4	31.8	0.0
	5	196	14.7	26.8	0.0
	5	197	13.7	30.1	0.0
	5	198	11.1	22.3	0.0
	5	199	14.4	22.4	0.0
	5	200	12.3	22.2	0.0
	5	201	11.6	24.5	0.0
	5	202	15.7	30.4	0.0
	5	203	14.3	27.8	0.0
	5	204	14.8	26.8	7.9
	5	205	8.9	25.0	0.0
	5	206	12.1	26.3	0.0
	5	207	14.0	28.4	0.0
	5	208	16.1	30.4	0.0
	5	209	11.6	27.4	0.0
	5	210	18.0	33.4	0.0
	5	211	12.0	31.0	0.0
	5	212	13.0	24.3	0.0
	5	213	11.4	22.0	0.0
	5	214	9.3	27.4	0.0
	5	215	12.6	29.4	8.9
	5	216	11.5	28.3	0.0
	5	217	6.8	27.1	0.0
	5	218	9.0	23.4	0.0
	5	219	10.8	24.1	27.8
	5	220	15.4	25.9	3.6
	5	221	12.0	27.3	7.2
	5	222	12.6	28.7	0.0
	5	223	7.7	24.8	0.0
	5	224	11.2	25.0	5.6
	5	225	7.5	24.1	0.0
	5	226	11.7	15.2	15.7
	5	227	11.1	25.9	0.0
	5	228	17.3	30.8	0.0
	5	229	14.9	26.7	3.6
	5	230	15.5	25.9	2.6
	5	231	14.8	26.6	0.0
	5	232	12.4	30.8	0.0
	5	233	13.8	26.2	3.3
	5	234	8.3	21.3	0.0
	5	235	10.3	27.1	0.0
	5	236	14.6	25.9	13.5
	5	237	10.5	29.5	0.0
	5	238	11.5	29.1	0.0
	5	239	10.9	24.6	0.0
	5	240	13.7	24.9	0.0
	5	241	7.5	25.3	0.0
	5	242	10.6	23.9	0.0
	5	243	10.2	20.7	3.8
	5	244	8.4	27.4	0.0
	5	245	5.6	24.1	0.0
	5	246	7.0	21.3	0.0
	5	247	9.1	19.9	7.7
	5	248	7.4	24.3	0.0
	5	249	8.4	28.8	0.0
	5	250	7.0	19.8	0.0
	5	251	-1.5	14.7	0.0
	5	252	8.5	29.5	0.0
	5	253	13.7	28.8	0.0
	5	254	9.6	28.7	0.0
	5	255	8.0	22.8	0.0
	5	256	3.4	17.4	0.0
	5	257	6.4	11.7	0.0
	5	258	9.3	20.1	2.6
	5	259	7.4	17.5	1.8
	5	260	1.7	11.1	0.0
	5	261	4.1	15.3	0.0
	5	262	2.8	21.9	0.0
	5	263	8.3	19.6	24.6
	5	264	8.1	18.0	12.5
	5	265	0.4	21.3	0.0
	5	266	7.1	20.5	0.0
	5	267	9.6	25.0	0.0
	5	268	4.7	20.9	0.0
	5	269	10.4	21.7	0.0
	5	270	3.2	16.5	3.7
	5	271	1.9	10.2	5.1
	5	272	3.4	14.1	0.3
	5	273	2.9	12.9	0.0
	5	274	3.6	15.3	0.0
	5	275	5.7	12.4	0.0
	5	276	6.4	13.3	0.6
	5	277	3.7	19.5	1.1
	5	278	4.9	17.7	0.0
	5	279	8.4	14.2	0.0
	5	280	0.4	13.9	1.6
	5	281	0.3	17.9	38.1
	5	282	5.5	13.6	16.0
	5	283	1.6	14.9	20.3
	5	284	-1.6	7.3	0.4
	5	285	2.0	5.4	0.4
	5	286	3.0	12.2	5.0
	5	287	3.7	19.6	0.0
	5	288	2.5	18.0	0.0
	5	289	1.5	14.8	0.0
	5	290	-3.7	7.8	10.9
	5	291	-2.1	10.9	4.4
	5	292	-1.4	3.9	0.3
	5	293	-7.9	13.0	0.0
	5	294	-0.1	9.3	0.0
	5	295	-2.7	2.0	2.7
	5	296	-6.1	11.4	0.0
	5	297	-5.0	5.4	0.0
	5	298	-1.5	18.9	0.0
	5	299	3.3	6.1	2.6
	5	300	-4.6	0.7	0.8
	5	301	-3.1	0.1	2.8
	5	302	-5.6	10.0	0.0
	5	303	-18.8	8.0	0.0
	5	304	-9.9	7.2	0.0
	5	305	-4.5	-0.1	0.0
	5	306	-0.7	23.2	0.0
	5	307	-4.5	15.2	0.0
	5	308	-11.6	-5.6	0.0
	5	309	-13.7	1.8	0.0
	5	310	-5.2	8.6	0.0
	5	311	-10.4	6.8	0.0
	5	312	-4.0	3.8	0.0
	5	313	-6.3	-5.6	0.4
	5	314	-2.7	12.5	0.0
	5	315	-2.6	4.8	0.0
	5	316	-4.5	11.9	0.0
	5	317	-7.4	4.8	0.0
	5	318	-15.9	-7.5	0.6
	5	319	-15.1	-11.3	2.8
	5	320	-5.1	10.8	0.0
	5	321	-5.1	9.9	0.0
	5	322	-4.7	3.3	0.0
	5	323	-9.0	1.3	0.0
	5	324	-4.5	2.9	0.0
	5	325	-6.0	9.0	0.0
	5	326	-10.5	-1.6	0.0
	5	327	-11.0	-2.5	0.0
	5	328	-8.6	1.5	0.0
	5	329	-12.6	-3.1	0.0
	5	330	-13.9	-2.8	7.3
	5	331	-9.4	-4.0	0.3
	5	332	-18.4	-7.9	0.0
	5	333	-28.2	-12.8	0.0
	5	334	-28.7	-10.9	0.0
	5	335	-29.6	-8.8	0.0
	5	336	-3.6	-0.7	0.6
	5	337	-6.8	2.2	0.0
	5	338	-4.5	7.9	0.0
	5	339	-9.8	1.4	0.0
	5	340	-11.4	-3.0	0.0
	5	341	-9.0	2.1	0.0
	5	342	-17.0	-3.2	0.0
	5	343	-23.1	-2.2	0.0
	5	344	-9.4	-1.5	0.0
	5	345	-7.3	-3.2	0.0
	5	346	-15.0	-6.5	0.0
	5	347	-11.8	-6.8	0.0
	5	348	-13.5	-3.8	0.0
	5	349	-10.0	-9.3	2.5
	5	350	-10.4	-2.4	0.0
	5	351	-8.1	0.9	0.0
	5	352	-24.8	-8.9	0.0
	5	353	-17.0	-3.2	0.0
	5	354	-25.1	-14.5	1.7
	5	355	-31.6	-16.9	2.2
	5	356	-33.2	-24.5	0.0
	5	357	-24.1	-22.6	0.3
	5	358	-30.0	-15.1	0.0
	5	359	-24.1	-15.2	0.0
	5	360	-10.8	1.7	0.0
	5	361	-8.2	-2.4	0.0
	5	362	-28.2	-17.0	0.0
	5	363	-22.9	-17.0	0.0
	5	364	-29.7	-23.9	0.3
	5	365	-26.4	-25.0	0.0
	5	366	-21.0	-7.6	0.0
	6	1	-22.6	-10.6	0.0
	6	2	-23.4	-8.5	0.0
	6	3	-23.4	-15.5	0.0
	6	4	-29.8	-16.7	0.0
	6	5	-23.9	-14.1	0.8
	6	6	-17.2	-6.7	0.0
	6	7	-28.5	-22.6	9.4
	6	8	-23.1	-22.3	0.0
	6	9	-21.3	-12.4	1.1
	6	10	-17.9	-6.2	0.0
	6	11	-20.7	-6.4	4.5
	6	12	-26.8	-9.2	0.0
	6	13	-11.5	-1.1	0.0
	6	14	-16.7	-2.1	0.0
	6	15	-19.9	-5.2	0.0
	6	16	-24.8	-2.1	1.3
	6	17	-31.6	-20.6	1.0
	6	18	-27.6	-18.2	0.4
	6	19	-21.8	-9.5	0.0
	6	20	-26.5	-4.4	0.0
	6	21	-28.1	-20.8	0.0
	6	22	-24.9	-14.9	0.0
	6	23	-19.6	-10.7	0.0
	6	24	-18.4	-5.5	0.0
	6	25	-21.3	-9.3	0.0
	6	26	-29.2	-14.1	0.0
	6	27	-23.6	-11.0	0.4
	6	28	-24.2	-7.4	0.0
	6	29	-13.4	-2.1	0.0
	6	30	-19.9	-1.8	0.0
	6	31	-28.1	-17.8	0.0
	6	32	-23.8	-19.4	0.0
	6	33	-26.8	-10.1	0.0
	6	34	-26.1	-6.2	0.6
	6	35	-19.8	-7.6	0.0
	6	36	-11.3	-10.9	0.3
	6	37	-9.7	1.5	0.0
	6	38	-4.7	6.8	0.0
	6	39	-16.9	-5.5	0.0
	6	40	-23.8	-6.9	0.0
	6	41	-7.2	-0.0	0.0
	6	42	-8.1	10.6	0.0
	6	43	-31.8	-19.0	0.0
	6	44	-22.5	-13.8	0.0
	6	45	-7.0	2.2	1.2
	6	46	-10.0	5.8	0.0
	6	47	-29.5	-22.4	0.9
	6	48	-24.7	-18.4	0.0
	6	49	-14.7	-4.6	0.0
	6	50	-11.4	-3.7	0.0
	6	51	-19.9	-8.6	0.0
	6	52	-24.2	-8.5	0.0
	6	53	-13.5	-4.6	0.0
	6	54	-12.7	-3.0	0.0
	6	55	-17.5	-2.9	0.0
	6	56	-23.5	-6.6	0.0
	6	57	-3.4	5.6	0.0
	6	58	-10.7	1.7	0.0
	6	59	-15.3	-0.0	0.0
	6	60	-18.3	-0.1	0.0
	6	61	-12.1	-0.5	0.0
	6	62	-16.2	-4.3	6.2
	6	63	-19.0	-3.0	0.0
	6	64	-11.3	-10.4	0.0
	6	65	-14.9	1.2	0.0
	6	66	-23.9	2.2	0.0
	6	67	-15.6	1.0	0.0
	6	68	-6.5	0.3	5.0
	6	69	-18.6	-15.0	0.0
	6	70	-12.4	-3.8	0.0
	6	71	-12.3	-3.0	0.0
	6	72	-20.3	-12.1	0.0
	6	73	-5.3	2.7	0.0
	6	74	-1.2	4.1	0.0
	6	75	-11.5	2.5	0.0
	6	76	-16.2	-0.3	0.0
	6	77	-13.2	-6.6	0.0
	6	78	-7.5	-6.0	0.0
	6	79	-4.4	2.7	0.0
	6	80	-5.6	6.4	0.0
	6	81	-4.4	3.0	0.0
	6	82	-1.1	1.9	0.0
	6	83	-12.3	0.6	0.0
	6	84	-10.0	-1.9	6.0
	6	85	-3.0	4.1	0.0
	6	86	2.8	4.6	0.0
	6	87	-20.5	-2.1	0.0
	6	88	-17.3	-6.7	0.0
	6	89	-1.9	8.4	0.0
	6	90	-4.9	6.1	0.0
	6	91	-3.9	5.1	0.0
	6	92	-3.4	9.4	0.0
	6	93	-5.3	8.7	0.0
	6	94	-11.2	12.7	0.0
	6	95	-0.2	6.3	0.1
	6	96	-2.6	3.4	0.3
	6	97	-2.4	12.1	0.0
	6	98	-6.1	5.2	0.0
	6	99	0.3	12.9	0.0
	6	100	3.0	17.6	0.0
	6	101	-0.4	13.5	0.0
	6	102	-4.1	18.5	0.0
	6	103	0.7	14.6	0.0
	6	104	3.2	13.0	0.0
	6	105	0.2	13.6	0.0
	6	106	-3.0	15.9	0.0
	6	107	-2.0	4.8	0.0
	6	108	-1.0	8.0	0.0
	6	109	0.2	17.7	0.0
	6	110	-2.0	19.1	0.0
	6	111	-0.7	13.3	0.0
	6	112	0.5	17.5	0.0
	6	113	1.6	13.3	0.0
	6	114	7.7	8.8	0.6
	6	115	2.1	12.7	1.9
	6	116	3.2	18.4	0.0
	6	117	2.8	20.1	0.0
	6	118	5.2	16.9	0.0
	6	119	-0.4	14.3	0.0
	6	120	3.3	19.5	0.0
	6	121	4.4	21.2	0.0
	6	122	2.0	24.9	0.0
	6	123	-6.7	11.7	0.0
	6	124	-3.1	8.0	0.0
	6	125	7.9	25.3	0.0
	6	126	7.0	24.6	0.0
	6	127	-3.5	5.4	0.0
	6	128	0.2	11.1	0.0
	6	129	2.0	20.6	0.0
	6	130	4.4	17.6	0.0
	6	131	3.5	23.7	0.0
	6	132	5.0	23.6	0.0
	6	133	2.5	17.7	0.0
	6	134	8.4	12.3	3.3
	6	135	6.2	25.5	0.0
	6	136	11.7	21.1	0.3
	6	137	9.8	22.1	0.0
	6	138	9.4	20.0	6.0
	6	139	5.3	21.4	0.0
	6	140	5.0	20.3	0.0
	6	141	3.1	5.7	0.0
	6	142	6.4	17.0	0.0
	6	143	7.5	20.3	0.0
	6	144	4.8	26.0	0.0
	6	145	3.8	22.9	0.0
	6	146	7.9	17.4	0.0
	6	147	5.8	23.9	0.0
	6	148	4.3	24.3	0.0
	6	149	8.7	23.6	0.0
	6	150	7.2	19.4	0.0
	6	151	10.1	27.8	0.0
	6	152	6.4	28.3	0.0
	6	153	9.4	28.5	0.0
	6	154	15.4	34.7	0.0
	6	155	8.2	25.6	0.0
	6	156	7.6	22.6	2.3
	6	157	8.8	13.8	0.8
	6	158	1.2	22.4	0.0
	6	159	13.6	30.9	0.0
	6	160	21.5	27.0	17.9
	6	161	13.2	28.1	0.0
	6	162	19.5	32.8	0.0
	6	163	6.4	25.0	0.0
	6	164	11.7	19.7	1.4
	6	165	6.4	23.8	0.0
	6	166	7.0	23.9	0.9
	6	167	7.9	22.4	0.0
	6	168	10.3	21.0	0.0
	6	169	11.6	24.1	0.0
	6	170	11.7	19.3	16.6
	6	171	14.8	27.9	5.4
	6	172	15.0	23.3	5.2
	6	173	11.9	21.5	1.9
	6	174	12.1	24.7	34.6
[truncated: 8,958 more rows]
