# Supplementary material for: Comparing CMIP-3 and CMIP-5 climate projections on flooding estimation of Devils Lake of North Dakota, USA
Source: PeerJ. 2018 Apr 30;6:e4711. doi: 10.7717/peerj.4711 (PMC5933320; doi:10.7717/peerj.4711)
Supplement: Supplemental Information 2 [file peerj-06-4711-s002.zip › FutureClimate/CMIP-3_LARSWG/C322525_GFCM21[C322525,SRA1B,2011-2030]WG_1.dat]

	1	1	-31.3	-14.8	0.0
	1	2	-20.4	-5.2	0.0
	1	3	-16.0	-8.7	0.0
	1	4	-24.2	-14.9	0.0
	1	5	-17.0	-10.2	0.0
	1	6	-18.8	-8.7	0.0
	1	7	-14.3	-13.8	0.0
	1	8	-27.1	-16.1	2.6
	1	9	-25.8	-11.6	0.0
	1	10	-28.3	-13.3	0.0
	1	11	-32.9	-8.6	0.0
	1	12	-20.1	-5.4	0.0
	1	13	-22.9	-5.0	0.0
	1	14	-15.8	-2.5	0.0
	1	15	-21.0	-8.9	0.0
	1	16	-21.8	-7.6	0.0
	1	17	-26.0	-2.4	0.0
	1	18	-24.2	-11.1	0.0
	1	19	-20.3	-6.0	0.0
	1	20	-13.2	-2.6	0.0
	1	21	-9.4	2.6	1.3
	1	22	-16.4	-7.3	0.0
	1	23	-15.6	-8.6	0.0
	1	24	-13.9	-5.5	0.0
	1	25	-13.0	-0.4	0.0
	1	26	-8.9	0.0	0.0
	1	27	-10.2	-4.0	1.5
	1	28	-20.3	-10.9	0.4
	1	29	-19.9	-10.6	0.0
	1	30	-14.7	-3.5	0.4
	1	31	-3.9	3.2	0.0
	1	32	-21.5	-8.6	1.4
	1	33	-22.9	-4.5	2.5
	1	34	-12.2	-3.2	0.0
	1	35	-20.5	2.8	0.0
	1	36	-26.7	-11.4	0.0
	1	37	-22.9	-10.5	0.0
	1	38	-17.9	-2.7	0.0
	1	39	-10.5	-2.3	0.0
	1	40	-16.7	-4.6	0.0
	1	41	-16.2	2.1	0.0
	1	42	-15.5	-6.4	0.0
	1	43	-14.7	-4.1	0.0
	1	44	-19.3	-8.0	0.0
	1	45	-12.0	-4.2	0.9
	1	46	-14.4	-4.5	2.5
	1	47	-19.4	-1.8	1.2
	1	48	-25.1	-15.6	0.0
	1	49	-20.5	-16.9	0.0
	1	50	-11.0	2.5	0.0
	1	51	-1.1	0.5	0.0
	1	52	-5.8	3.7	0.0
	1	53	-13.7	2.5	0.0
	1	54	-23.2	-9.6	0.0
	1	55	-17.1	-5.1	0.0
	1	56	-14.0	1.3	0.0
	1	57	-12.3	-1.3	0.0
	1	58	-19.2	-5.6	0.0
	1	59	-17.7	-4.3	0.0
	1	60	-6.5	3.0	0.0
	1	61	-3.4	-1.9	0.0
	1	62	-5.3	4.1	0.0
	1	63	-8.8	-1.8	1.2
	1	64	-19.3	-4.6	4.1
	1	65	-19.6	-0.1	0.0
	1	66	-12.5	-0.0	0.0
	1	67	-9.7	-3.1	1.2
	1	68	-23.9	-5.4	0.3
	1	69	-14.1	-2.0	5.6
	1	70	-5.8	4.9	0.0
	1	71	0.9	7.6	0.0
	1	72	-14.9	0.0	0.0
	1	73	-29.1	-2.2	0.0
	1	74	-13.8	-3.5	0.0
	1	75	-25.8	-0.0	0.0
	1	76	0.6	3.2	6.3
	1	77	0.3	5.2	0.0
	1	78	-11.5	1.0	0.0
	1	79	-21.8	4.3	0.0
	1	80	-7.9	0.7	0.0
	1	81	-7.2	3.2	0.0
	1	82	-4.4	1.5	0.0
	1	83	-2.8	5.5	0.0
	1	84	-6.4	0.9	0.0
	1	85	-0.7	4.6	23.1
	1	86	-6.5	4.0	0.0
	1	87	-4.0	2.1	6.5
	1	88	-11.5	1.4	0.0
	1	89	-15.2	3.4	0.0
	1	90	-2.2	9.5	0.0
	1	91	0.7	16.2	0.0
	1	92	-0.1	23.9	0.0
	1	93	6.4	21.8	0.0
	1	94	-1.6	18.5	0.0
	1	95	-1.1	12.6	0.0
	1	96	-2.7	12.6	0.0
	1	97	-1.6	16.0	0.0
	1	98	-3.5	13.1	0.0
	1	99	-2.0	8.7	0.0
	1	100	-2.3	9.3	0.0
	1	101	-6.4	0.0	8.4
	1	102	0.6	9.1	0.9
	1	103	2.9	17.2	0.0
	1	104	-2.7	6.0	0.0
	1	105	-7.8	-0.7	0.0
	1	106	-2.6	8.3	0.0
	1	107	-2.4	4.0	44.5
	1	108	2.1	18.5	0.0
	1	109	0.1	20.0	0.0
	1	110	0.5	18.7	0.0
	1	111	3.4	20.2	25.4
	1	112	-8.3	5.9	0.0
	1	113	-7.8	9.4	0.0
	1	114	-1.5	4.4	0.0
	1	115	1.8	9.1	0.0
	1	116	-1.8	9.4	0.0
	1	117	-4.7	14.3	0.0
	1	118	-0.5	13.8	0.0
	1	119	2.9	14.9	0.0
	1	120	-2.4	10.7	0.0
	1	121	1.4	14.1	0.6
	1	122	7.7	15.0	16.1
	1	123	1.9	21.3	0.0
	1	124	5.3	22.4	0.0
	1	125	13.9	28.4	0.0
	1	126	4.0	21.5	0.0
	1	127	0.4	20.5	0.0
	1	128	7.6	25.6	0.0
	1	129	4.5	22.2	0.0
	1	130	6.1	25.7	0.0
	1	131	4.7	20.5	0.0
	1	132	6.8	25.9	0.0
	1	133	12.5	20.2	0.0
	1	134	2.6	21.2	0.0
	1	135	-6.0	22.0	0.0
	1	136	10.4	18.8	0.4
	1	137	8.9	14.6	2.6
	1	138	5.8	24.3	0.0
	1	139	4.0	26.3	3.1
	1	140	12.6	27.7	0.0
	1	141	11.0	21.8	0.0
	1	142	9.2	21.3	0.4
	1	143	6.9	28.7	5.6
	1	144	8.2	22.6	0.0
	1	145	8.1	29.5	0.0
	1	146	7.8	27.2	0.0
	1	147	17.0	25.2	0.0
	1	148	9.3	23.1	0.0
	1	149	18.1	22.5	0.0
	1	150	6.6	15.6	14.2
	1	151	5.0	18.1	1.1
	1	152	6.9	11.9	6.1
	1	153	7.1	17.6	0.0
	1	154	11.8	22.5	1.5
	1	155	9.3	23.5	0.0
	1	156	11.6	25.2	0.0
	1	157	7.9	25.1	0.0
	1	158	11.8	25.6	25.6
	1	159	9.6	23.3	0.6
	1	160	11.6	17.5	1.4
	1	161	11.0	20.7	4.0
	1	162	7.8	21.3	0.0
	1	163	9.4	25.2	0.0
	1	164	7.2	22.6	0.0
	1	165	13.5	21.5	34.2
	1	166	5.8	24.0	0.0
	1	167	4.6	22.0	0.0
	1	168	12.4	23.2	6.4
	1	169	16.4	26.4	35.9
	1	170	7.7	22.9	0.0
	1	171	7.1	27.5	0.0
	1	172	10.9	23.0	0.4
	1	173	5.0	20.5	0.0
	1	174	18.5	26.9	1.3
	1	175	17.5	28.0	0.0
	1	176	13.6	26.9	0.0
	1	177	11.7	22.4	8.9
	1	178	12.6	27.4	0.0
	1	179	18.0	26.7	0.0
	1	180	15.8	25.3	36.8
	1	181	14.1	27.2	13.2
	1	182	13.9	24.2	0.0
	1	183	14.0	21.4	0.0
	1	184	11.2	23.3	0.0
	1	185	13.0	19.7	11.2
	1	186	11.7	22.5	0.0
	1	187	17.6	19.8	0.0
	1	188	11.6	27.5	0.0
	1	189	15.1	25.1	7.3
	1	190	11.2	24.6	0.0
	1	191	15.8	25.8	0.0
	1	192	10.7	28.6	0.0
	1	193	11.5	31.1	0.0
	1	194	9.8	24.6	0.0
	1	195	6.3	28.3	0.0
	1	196	12.5	25.8	1.2
	1	197	16.4	28.1	0.0
	1	198	11.1	23.2	1.2
	1	199	12.4	26.8	0.0
	1	200	11.2	28.7	0.0
	1	201	7.7	28.8	0.0
	1	202	11.2	26.8	0.0
	1	203	10.0	24.6	1.2
	1	204	13.5	29.2	2.4
	1	205	10.3	30.8	0.0
	1	206	8.0	25.1	0.0
	1	207	9.6	25.4	0.0
	1	208	9.6	21.7	0.0
	1	209	12.0	18.1	1.1
	1	210	11.6	25.0	0.0
	1	211	9.2	28.9	0.0
	1	212	11.3	23.0	0.0
	1	213	5.1	24.0	0.0
	1	214	12.5	29.1	0.0
	1	215	18.1	25.8	0.0
	1	216	12.2	27.5	0.0
	1	217	18.9	32.1	0.0
	1	218	10.5	27.1	0.0
	1	219	4.3	30.1	0.0
	1	220	9.7	29.1	0.0
	1	221	4.3	28.0	0.0
	1	222	13.6	31.2	0.0
	1	223	13.9	31.8	0.0
	1	224	13.2	26.8	0.0
	1	225	11.2	26.1	3.8
	1	226	7.8	22.5	0.0
	1	227	7.3	23.0	0.0
	1	228	15.3	24.0	3.4
	1	229	12.8	28.6	0.0
	1	230	13.2	29.0	0.0
	1	231	12.3	33.9	0.0
	1	232	11.3	23.5	27.0
	1	233	11.6	20.7	0.0
	1	234	10.8	26.8	0.0
	1	235	14.8	25.2	0.0
	1	236	14.3	29.4	0.0
	1	237	12.5	34.4	0.0
	1	238	11.2	28.7	0.0
	1	239	13.0	23.0	4.5
	1	240	7.8	27.7	0.0
	1	241	8.8	28.1	0.0
	1	242	10.0	18.8	25.8
	1	243	5.4	24.9	0.0
	1	244	12.3	24.3	0.0
	1	245	9.1	29.8	0.0
	1	246	10.5	21.4	0.0
	1	247	9.6	24.3	0.0
	1	248	4.2	19.6	0.0
	1	249	2.4	21.2	0.0
	1	250	9.1	25.0	0.0
	1	251	8.2	20.2	0.0
	1	252	14.0	23.4	0.0
	1	253	12.6	23.3	0.0
	1	254	6.4	24.9	0.0
	1	255	8.3	21.2	13.7
	1	256	8.0	18.7	3.0
	1	257	6.5	17.9	0.0
	1	258	4.4	21.6	0.0
	1	259	10.5	18.8	0.0
	1	260	7.4	16.8	4.0
	1	261	6.5	18.0	1.2
	1	262	1.2	14.7	0.0
	1	263	6.3	19.6	0.0
	1	264	6.6	17.9	0.0
	1	265	0.7	9.8	0.0
	1	266	4.4	20.3	0.0
	1	267	13.6	25.2	0.0
	1	268	9.0	22.4	0.0
	1	269	4.0	22.2	0.0
	1	270	8.9	19.7	0.0
	1	271	12.1	15.1	0.0
	1	272	-0.7	7.1	0.0
	1	273	4.1	12.5	0.0
	1	274	7.2	23.2	7.5
	1	275	3.0	26.1	0.3
	1	276	0.8	18.7	0.0
	1	277	5.4	9.8	1.2
	1	278	3.6	19.2	3.5
	1	279	3.8	26.4	0.0
	1	280	0.1	10.3	0.0
	1	281	1.8	2.6	11.2
	1	282	1.5	6.9	1.0
	1	283	4.2	5.1	1.4
	1	284	1.0	10.8	0.0
	1	285	7.5	10.8	0.0
	1	286	-0.6	17.3	0.0
	1	287	-6.9	28.3	0.0
	1	288	1.8	17.0	0.0
	1	289	5.8	22.3	0.0
	1	290	4.1	12.8	1.5
	1	291	1.5	13.6	0.0
	1	292	1.0	10.6	2.0
	1	293	5.7	10.3	10.9
	1	294	-1.8	5.4	0.0
	1	295	-2.4	11.0	0.0
	1	296	-1.9	2.1	1.4
	1	297	-2.3	1.0	7.2
	1	298	-2.0	14.8	0.0
	1	299	2.4	17.1	0.0
	1	300	-0.2	18.0	0.0
	1	301	-4.4	10.9	0.0
	1	302	0.9	3.7	4.4
	1	303	-1.4	-0.2	0.8
	1	304	-10.2	-8.7	0.0
	1	305	-16.5	-0.6	0.0
	1	306	-0.3	10.9	0.0
	1	307	-0.6	21.4	0.0
	1	308	-4.6	4.9	0.0
	1	309	-9.5	3.5	2.8
	1	310	-1.5	7.5	0.0
	1	311	-3.6	2.6	0.0
	1	312	-6.1	1.9	0.0
	1	313	-7.4	6.7	0.0
	1	314	0.8	3.7	0.6
	1	315	-3.0	6.6	0.0
	1	316	-11.1	-9.2	2.8
	1	317	-9.7	-8.2	0.0
	1	318	-15.8	-0.4	0.0
	1	319	-12.4	1.5	0.0
	1	320	-11.5	-1.9	0.0
	1	321	-7.3	-2.4	0.0
	1	322	-7.6	0.6	0.0
	1	323	-14.3	-7.2	0.0
	1	324	-5.1	9.2	0.0
	1	325	-7.5	11.0	0.0
	1	326	-14.4	-5.7	0.0
	1	327	-14.9	1.1	0.0
	1	328	-4.4	1.3	11.4
	1	329	-6.8	2.7	0.0
	1	330	-10.1	-0.3	0.0
	1	331	-17.9	6.7	0.0
	1	332	-11.3	-5.9	0.0
	1	333	-8.4	-6.9	0.0
	1	334	-11.3	-0.0	0.0
	1	335	-12.5	-0.4	0.0
	1	336	-15.0	-8.0	3.0
	1	337	-15.9	-10.5	0.0
	1	338	-18.3	-3.5	0.0
	1	339	-16.1	-5.3	0.0
	1	340	-17.5	-6.3	0.0
	1	341	-13.3	-13.0	4.8
	1	342	-29.0	-15.4	0.0
	1	343	-23.4	-16.7	6.7
	1	344	-19.1	-8.8	7.0
	1	345	-24.2	-5.8	8.4
	1	346	-20.5	-13.6	0.0
	1	347	-19.1	-12.4	2.4
	1	348	-26.3	-11.8	0.0
	1	349	-28.0	-5.8	0.0
	1	350	-8.4	3.1	0.0
	1	351	-7.0	-1.9	0.0
	1	352	-5.3	4.9	0.0
	1	353	-13.7	-1.9	0.8
	1	354	-26.3	-12.5	0.0
	1	355	-25.3	-7.9	14.7
	1	356	-13.6	-5.5	0.1
	1	357	-11.3	-7.7	0.0
	1	358	-12.6	-1.8	0.0
	1	359	-13.7	-1.9	0.0
	1	360	-7.4	-0.7	0.0
	1	361	-13.4	-1.7	0.0
	1	362	-27.4	-24.8	0.0
	1	363	-26.9	-13.9	3.9
	1	364	-21.4	-10.9	1.3
	1	365	-19.8	-6.7	0.3
	1	366	-21.0	-7.6	0.0
	2	1	-8.4	-4.0	0.0
	2	2	-23.5	-9.3	0.0
	2	3	-34.8	-10.7	0.0
	2	4	-12.0	0.7	0.0
	2	5	-10.9	-4.3	16.8
	2	6	-23.3	-10.4	0.0
	2	7	-21.6	-13.6	0.0
	2	8	-22.5	-8.1	0.0
	2	9	-28.7	-15.2	1.0
	2	10	-21.5	-11.4	0.0
	2	11	-20.7	-19.8	0.0
	2	12	-28.8	-19.9	0.2
	2	13	-21.0	-14.1	0.0
	2	14	-19.9	-5.3	0.4
	2	15	-20.6	-9.1	0.0
	2	16	-18.4	-6.8	0.2
	2	17	-17.0	-6.0	0.0
	2	18	-21.4	-6.2	1.9
	2	19	-17.0	-4.6	0.0
	2	20	-32.0	-17.9	0.0
	2	21	-25.6	-20.4	0.0
	2	22	-11.3	0.7	0.0
	2	23	-17.6	1.5	0.0
	2	24	-22.0	-7.9	0.0
	2	25	-32.0	-10.9	0.0
	2	26	-7.0	-0.6	0.0
	2	27	-12.0	-3.9	0.4
	2	28	-24.1	-14.9	0.4
	2	29	-22.3	-21.9	0.0
	2	30	-18.7	-9.1	0.0
	2	31	-22.8	-6.6	3.8
	2	32	-20.4	-7.9	0.0
	2	33	-13.2	-11.9	0.0
	2	34	-13.6	-1.3	0.0
	2	35	-4.7	4.4	0.0
	2	36	-1.0	4.7	0.0
	2	37	-7.2	-1.7	0.0
	2	38	-20.3	-7.5	0.0
	2	39	-14.7	-12.9	0.0
	2	40	-7.0	8.9	0.0
	2	41	-12.1	2.4	0.0
	2	42	-14.7	-6.1	0.0
	2	43	-14.6	-5.2	0.0
	2	44	-17.3	-1.9	0.0
	2	45	-13.5	-5.6	1.3
	2	46	-21.0	-10.8	0.0
	2	47	-24.5	-10.9	0.0
	2	48	-23.8	-14.9	0.0
	2	49	-26.7	-12.3	0.0
	2	50	-10.0	-0.9	0.0
	2	51	-14.2	4.7	0.0
	2	52	-20.4	-8.6	0.0
	2	53	-26.7	-4.0	0.0
	2	54	-24.9	-8.3	0.0
	2	55	-27.2	-2.7	0.0
	2	56	-22.6	-10.7	0.0
	2	57	-17.6	-4.8	0.0
	2	58	-12.1	-2.6	0.0
	2	59	-6.9	-0.7	1.2
	2	60	-17.3	-1.2	0.0
	2	61	-17.8	1.2	0.0
	2	62	-12.4	0.2	0.0
	2	63	-14.5	-0.3	7.7
	2	64	-14.1	-1.1	0.0
	2	65	-15.7	-4.9	5.7
	2	66	-16.9	-0.7	0.0
	2	67	-9.5	-1.7	0.0
	2	68	-8.5	2.8	0.0
	2	69	-7.1	0.2	0.0
	2	70	-7.1	0.0	7.2
	2	71	-12.7	-1.8	1.8
	2	72	-7.3	-0.7	2.4
	2	73	-6.9	-1.2	0.0
	2	74	-12.5	-2.4	0.0
	2	75	-8.0	-3.2	0.0
	2	76	-9.2	2.4	0.0
	2	77	-4.4	0.7	0.0
	2	78	-21.6	-2.4	0.0
	2	79	-16.9	0.9	0.0
	2	80	-6.8	0.9	0.0
	2	81	-9.3	3.7	0.0
	2	82	-3.9	6.2	0.0
	2	83	1.4	2.3	0.0
	2	84	-13.7	0.6	0.0
	2	85	-9.6	-4.9	0.0
	2	86	-12.2	-8.0	0.0
	2	87	-14.7	0.3	0.0
	2	88	-1.4	6.9	0.0
	2	89	-1.1	6.1	0.0
	2	90	-9.2	0.4	0.0
	2	91	-9.1	-0.3	0.0
	2	92	-4.2	13.5	0.0
	2	93	-2.7	10.7	0.0
	2	94	-3.3	11.5	0.0
	2	95	3.0	4.1	6.3
	2	96	-5.3	5.7	0.0
	2	97	-2.4	4.4	0.0
	2	98	-5.8	12.6	0.0
	2	99	-2.8	11.7	0.0
	2	100	-11.1	3.0	2.2
	2	101	-3.1	6.6	0.0
	2	102	-1.6	5.0	2.1
	2	103	0.6	10.4	0.0
	2	104	-3.2	13.0	0.0
	2	105	-2.5	7.6	0.0
	2	106	-3.5	10.4	0.0
	2	107	0.6	3.8	2.5
	2	108	-4.5	8.8	11.8
	2	109	-1.6	12.2	0.0
	2	110	-6.3	8.9	0.0
	2	111	-5.0	12.5	0.0
	2	112	-1.0	13.0	0.0
	2	113	2.9	12.3	0.0
	2	114	-0.6	15.8	0.0
	2	115	2.2	18.1	0.0
	2	116	-1.0	13.7	0.0
	2	117	2.1	9.8	0.0
	2	118	1.0	13.1	0.0
	2	119	1.7	10.5	0.0
	2	120	2.3	18.6	0.0
	2	121	8.1	18.4	0.0
	2	122	3.8	25.2	0.0
	2	123	5.9	23.0	0.0
	2	124	0.3	17.2	0.0
	2	125	2.2	21.7	0.0
	2	126	2.5	13.9	0.0
	2	127	3.9	12.7	0.0
	2	128	7.1	19.6	0.7
	2	129	6.6	18.1	16.8
	2	130	2.6	19.8	0.0
	2	131	6.9	24.7	0.0
	2	132	-2.7	16.5	0.0
	2	133	0.4	11.1	0.0
	2	134	8.3	21.2	0.0
	2	135	7.3	22.4	0.0
	2	136	8.0	21.8	0.0
	2	137	4.9	21.6	0.0
	2	138	8.6	20.3	0.0
	2	139	9.3	15.2	21.5
	2	140	3.6	22.2	0.0
	2	141	6.4	24.6	0.0
	2	142	8.4	22.5	0.0
	2	143	8.8	24.5	1.7
	2	144	4.6	19.3	3.9
	2	145	4.7	26.6	0.0
	2	146	8.8	22.9	0.0
	2	147	17.1	30.3	0.0
	2	148	8.4	21.3	0.4
	2	149	0.9	21.5	0.0
	2	150	7.9	23.6	0.0
	2	151	2.8	19.2	0.0
	2	152	2.9	18.6	0.0
	2	153	2.5	13.9	0.0
	2	154	14.6	25.4	15.7
	2	155	12.4	23.0	18.1
	2	156	7.0	19.6	6.1
	2	157	8.5	20.2	41.2
	2	158	10.0	27.7	0.0
	2	159	10.3	25.0	0.0
	2	160	9.8	24.1	0.0
	2	161	8.0	17.4	4.2
	2	162	9.3	27.4	0.0
	2	163	9.9	25.2	0.0
	2	164	12.3	25.0	0.0
	2	165	10.1	23.5	0.6
	2	166	6.2	20.6	0.0
	2	167	7.5	23.5	0.0
	2	168	14.1	23.8	7.5
	2	169	9.6	22.4	4.2
	2	170	10.6	24.6	8.1
	2	171	13.3	20.6	2.7
	2	172	8.9	26.0	0.0
	2	173	10.9	23.3	0.0
	2	174	9.6	23.8	0.4
	2	175	4.7	25.8	0.0
	2	176	10.7	22.4	47.8
	2	177	10.0	22.5	0.0
	2	178	11.8	25.2	0.0
	2	179	10.3	23.9	0.0
	2	180	9.3	21.3	0.0
	2	181	7.3	22.6	2.4
	2	182	13.4	27.3	0.0
	2	183	13.4	33.4	0.0
	2	184	6.3	19.3	0.0
	2	185	13.1	19.2	9.4
	2	186	7.4	25.8	0.0
	2	187	8.6	24.2	0.0
	2	188	14.3	32.6	0.0
	2	189	15.7	29.2	2.3
	2	190	9.7	24.2	0.0
	2	191	14.5	22.4	0.0
	2	192	11.5	27.1	0.0
	2	193	14.3	23.8	6.7
	2	194	16.3	27.7	0.0
	2	195	14.6	31.3	0.0
	2	196	16.9	27.8	2.3
	2	197	18.6	27.2	0.0
	2	198	11.8	26.3	0.0
	2	199	13.7	26.4	0.0
	2	200	16.2	26.3	0.0
	2	201	14.5	26.6	0.0
	2	202	17.0	35.7	0.0
	2	203	17.8	30.9	0.0
	2	204	14.8	28.2	0.0
	2	205	16.1	33.1	0.0
	2	206	8.3	24.9	0.0
	2	207	11.4	28.7	0.0
	2	208	17.2	27.5	0.0
	2	209	13.2	31.8	0.0
	2	210	15.4	30.4	0.0
	2	211	14.6	28.3	0.0
	2	212	10.3	25.9	13.5
	2	213	11.3	28.1	7.3
	2	214	12.0	23.4	0.0
	2	215	7.3	27.5	0.0
	2	216	13.8	25.5	0.0
	2	217	11.0	22.2	3.9
	2	218	9.0	26.9	0.0
	2	219	10.0	23.4	0.0
	2	220	16.4	26.1	14.6
	2	221	16.4	28.0	0.0
	2	222	9.4	24.3	0.0
	2	223	12.7	22.3	12.2
	2	224	7.1	20.7	0.0
	2	225	14.2	22.1	4.6
	2	226	11.9	26.0	31.9
	2	227	6.9	25.2	1.2
	2	228	9.1	26.3	0.0
	2	229	11.1	19.7	0.0
	2	230	12.0	26.7	0.6
	2	231	9.9	26.4	0.0
	2	232	13.6	27.9	0.0
	2	233	14.2	29.7	0.0
	2	234	8.5	26.1	0.0
	2	235	7.8	27.7	0.0
	2	236	6.3	20.4	0.0
	2	237	9.8	24.9	0.0
	2	238	3.3	23.3	0.0
	2	239	7.3	17.9	0.0
	2	240	11.2	19.6	2.8
	2	241	11.4	25.2	0.0
	2	242	5.7	17.6	0.0
	2	243	4.4	21.9	0.0
	2	244	9.3	27.0	0.0
	2	245	5.5	25.5	0.0
	2	246	16.9	27.9	0.0
	2	247	12.5	25.0	0.0
	2	248	8.6	26.3	0.0
	2	249	15.2	27.1	2.5
	2	250	6.4	16.6	0.0
	2	251	3.2	23.2	0.0
	2	252	7.5	24.2	0.0
	2	253	6.9	23.0	0.0
	2	254	3.1	14.1	0.0
	2	255	0.5	17.4	0.0
	2	256	17.1	33.2	0.0
	2	257	6.4	33.4	0.0
	2	258	16.7	29.9	0.0
	2	259	10.2	26.6	3.5
	2	260	8.7	18.2	1.2
	2	261	7.0	21.4	13.9
	2	262	7.1	28.0	0.0
	2	263	2.3	29.4	0.0
	2	264	11.9	25.6	0.0
	2	265	6.0	20.8	0.0
	2	266	0.3	14.1	0.0
	2	267	0.7	11.4	0.0
	2	268	5.2	19.9	8.5
	2	269	-1.7	25.7	1.0
	2	270	8.1	20.4	0.0
	2	271	2.2	14.7	0.0
	2	272	6.0	17.2	9.9
	2	273	2.3	30.5	0.0
	2	274	3.9	12.9	0.0
	2	275	2.7	13.1	0.5
	2	276	4.5	23.8	0.0
	2	277	4.6	23.1	0.0
	2	278	4.9	17.8	0.0
	2	279	1.1	16.2	0.0
	2	280	0.2	15.7	0.0
	2	281	4.2	13.6	0.0
	2	282	4.2	16.9	0.0
	2	283	3.3	21.6	0.0
	2	284	7.3	17.3	0.0
	2	285	0.3	19.5	0.0
	2	286	-1.3	14.1	0.0
	2	287	-8.7	11.0	0.0
	2	288	-1.2	12.2	0.0
	2	289	-1.5	11.4	0.0
	2	290	-0.1	15.0	0.0
	2	291	-2.4	10.9	0.0
	2	292	-4.2	5.6	0.0
	2	293	-2.8	0.7	0.0
	2	294	-0.4	9.7	0.0
	2	295	5.4	7.0	0.6
	2	296	-4.8	11.7	0.0
	2	297	-10.7	15.6	0.0
	2	298	-0.3	2.0	2.0
	2	299	-5.3	3.5	8.0
	2	300	0.4	15.9	0.0
	2	301	-2.4	11.5	0.0
	2	302	-6.7	5.0	0.6
	2	303	-2.2	10.0	0.0
	2	304	-4.5	2.1	0.0
	2	305	-4.5	-3.8	0.0
	2	306	-5.1	6.6	0.0
	2	307	-2.7	5.5	0.0
	2	308	1.7	11.6	0.0
	2	309	0.8	13.1	0.0
	2	310	-6.5	4.6	0.0
	2	311	-10.3	7.1	0.0
	2	312	3.2	4.7	0.4
	2	313	-1.0	8.2	0.0
	2	314	-15.1	-0.5	0.0
	2	315	-8.8	-8.7	0.0
	2	316	-4.3	2.4	0.0
	2	317	-4.1	-1.3	0.0
	2	318	-6.5	5.2	0.0
	2	319	-9.9	6.3	0.0
	2	320	-2.4	7.5	0.0
	2	321	-1.1	4.6	0.0
	2	322	-6.1	1.4	0.0
	2	323	-4.7	1.1	0.0
	2	324	-5.9	3.4	0.0
	2	325	-2.6	-1.3	0.0
	2	326	-4.7	6.4	0.0
	2	327	-8.8	-0.2	0.0
	2	328	-3.9	4.9	0.0
	2	329	-5.0	10.6	0.0
	2	330	-19.8	-10.0	0.8
	2	331	-16.3	-12.3	0.0
	2	332	-20.6	-8.4	0.0
	2	333	-17.1	-3.7	0.2
	2	334	-15.3	-11.5	0.0
	2	335	-20.0	-7.6	0.2
	2	336	-19.3	-6.9	2.9
	2	337	-13.3	-0.0	0.0
	2	338	-12.4	-2.0	0.0
	2	339	-7.2	-3.5	0.0
	2	340	-16.1	-4.0	0.0
	2	341	-15.8	0.6	0.0
	2	342	-7.3	3.4	0.0
	2	343	-5.5	4.1	0.0
	2	344	-15.2	-7.5	0.0
	2	345	-18.2	-11.0	1.3
	2	346	-31.6	-22.9	0.0
	2	347	-22.5	-21.0	0.3
	2	348	-28.4	-13.6	0.0
	2	349	-22.5	-13.7	0.0
	2	350	-9.1	3.3	0.0
	2	351	-6.6	-0.8	0.0
	2	352	-26.5	-15.7	0.0
	2	353	-21.1	-15.8	0.0
	2	354	-27.6	-22.9	0.3
	2	355	-24.6	-23.2	0.0
	2	356	-18.9	-6.3	0.0
	2	357	-21.5	-12.4	0.0
	2	358	-8.3	5.0	0.0
	2	359	-10.3	-0.2	0.0
	2	360	-8.2	0.9	0.0
	2	361	-7.2	5.4	0.0
	2	362	-25.8	-10.8	0.0
	2	363	-23.1	-17.4	1.3
	2	364	-13.1	-1.8	0.0
	2	365	-17.8	-6.8	0.0
	2	366	-21.0	-7.6	0.0
	3	1	-13.3	0.3	0.0
	3	2	-15.4	-2.0	0.0
	3	3	-18.4	3.4	0.0
	3	4	-16.9	-2.5	0.0
	3	5	-15.1	-4.4	0.0
	3	6	-9.2	-1.5	0.0
	3	7	-15.0	0.5	0.5
	3	8	-27.9	-21.0	0.9
	3	9	-24.5	-19.1	3.2
	3	10	-24.3	-8.8	0.0
	3	11	-22.4	-9.3	0.0
	3	12	-21.1	-10.0	0.0
	3	13	-15.6	-6.0	0.0
	3	14	-30.5	-24.2	0.0
	3	15	-26.9	-15.1	6.8
	3	16	-18.9	-10.8	2.0
	3	17	-21.7	-8.8	0.0
	3	18	-8.1	-0.1	0.0
	3	19	-7.4	6.4	0.0
	3	20	-3.4	2.5	0.2
	3	21	-8.6	3.3	0.0
	3	22	-23.5	-11.5	0.0
	3	23	-33.0	-11.9	0.0
	3	24	-23.0	-14.3	0.0
	3	25	-16.3	-10.3	0.0
	3	26	-14.7	-6.7	0.0
	3	27	-12.6	-5.0	0.0
	3	28	-24.1	-13.4	0.0
	3	29	-21.0	-19.9	1.4
	3	30	-18.3	-5.5	2.8
	3	31	-24.1	-7.3	0.0
	3	32	-26.4	-11.6	0.0
	3	33	-18.5	-13.5	0.0
	3	34	-22.2	-9.8	0.0
	3	35	-17.4	-8.6	2.1
	3	36	-21.7	-10.0	0.0
	3	37	-23.7	-14.3	0.0
	3	38	-6.9	2.0	0.0
	3	39	-6.7	3.3	0.0
	3	40	-18.0	-7.5	0.0
	3	41	-19.0	-2.4	0.0
	3	42	-17.5	-4.8	0.0
	3	43	-22.2	-2.2	0.0
	3	44	-26.3	-11.6	0.0
	3	45	-26.0	-8.0	0.0
	3	46	-17.0	-5.3	0.0
	3	47	-11.1	-4.4	4.2
	3	48	-16.0	-4.5	0.0
	3	49	-20.5	-7.5	0.0
	3	50	-25.9	-10.4	0.0
	3	51	-25.6	-9.1	1.3
	3	52	-20.6	-10.3	0.6
	3	53	-28.5	-16.1	6.5
	3	54	-19.7	-6.2	0.0
	3	55	-16.9	-8.6	0.0
	3	56	-23.4	-7.1	0.0
	3	57	-25.5	-6.1	0.0
	3	58	-18.9	-4.2	0.0
	3	59	-14.5	0.7	0.0
	3	60	-14.2	-2.0	0.0
	3	61	-13.5	-3.0	0.0
	3	62	-9.3	0.6	0.0
	3	63	-14.0	2.7	0.0
	3	64	-9.1	4.2	0.0
	3	65	-8.8	9.9	0.0
	3	66	-11.6	-0.6	0.0
	3	67	-11.5	-4.8	1.4
	3	68	-16.3	-5.1	0.0
	3	69	-10.8	-1.3	0.4
	3	70	-13.8	0.3	0.0
	3	71	-10.8	3.8	0.0
	3	72	-20.0	-4.0	0.0
	3	73	-26.1	-4.3	0.0
	3	74	0.9	2.8	14.4
	3	75	-3.1	5.4	0.0
	3	76	-7.6	3.2	0.0
	3	77	-0.4	3.8	1.2
	3	78	-10.3	2.3	0.0
	3	79	-4.7	6.6	0.0
	3	80	-2.1	6.3	0.0
	3	81	-5.6	8.9	0.0
	3	82	-13.4	0.3	0.0
	3	83	-9.5	-7.7	0.0
	3	84	-4.1	1.9	0.0
	3	85	-5.6	5.5	0.0
	3	86	-1.2	6.6	0.0
	3	87	2.5	5.7	0.0
	3	88	-5.9	1.2	0.0
	3	89	-3.1	-1.4	1.5
	3	90	-7.0	7.5	0.0
	3	91	-2.7	5.4	9.5
	3	92	0.8	10.2	0.0
	3	93	3.2	18.4	0.0
	3	94	-0.8	14.0	0.0
	3	95	-1.8	22.9	0.0
	3	96	-1.1	16.7	0.0
	3	97	0.0	15.1	0.0
	3	98	-4.3	7.8	0.0
	3	99	-14.3	12.6	0.0
	3	100	1.0	16.4	0.0
	3	101	-2.1	12.7	0.4
	3	102	-4.0	7.2	0.0
	3	103	-0.3	7.9	0.0
	3	104	2.7	14.0	0.0
	3	105	-1.6	8.6	13.3
	3	106	-2.7	9.2	0.0
	3	107	0.4	11.9	0.0
	3	108	2.2	14.5	0.0
	3	109	6.7	15.9	0.0
	3	110	-0.8	14.9	0.0
	3	111	1.5	12.0	0.0
	3	112	-0.8	12.2	0.0
	3	113	-2.1	10.6	0.0
	3	114	-6.6	10.3	0.0
	3	115	-8.3	11.3	0.0
	3	116	-1.4	13.5	0.0
	3	117	-2.8	15.1	0.0
	3	118	5.8	20.0	0.0
	3	119	1.0	26.4	0.0
	3	120	-1.9	13.2	0.0
	3	121	-4.1	15.4	0.0
	3	122	12.5	27.9	0.0
	3	123	11.5	23.7	0.0
	3	124	6.0	17.3	0.8
	3	125	0.1	12.5	13.0
	3	126	1.8	12.1	0.7
	3	127	-0.2	19.3	0.0
	3	128	1.5	15.8	0.0
	3	129	-0.8	11.9	0.0
	3	130	-1.6	15.9	0.0
	3	131	1.2	21.0	0.0
	3	132	0.8	11.6	0.0
	3	133	5.8	16.2	0.1
	3	134	3.3	13.8	1.2
	3	135	8.0	15.8	16.0
	3	136	5.9	10.2	1.2
	3	137	1.4	10.6	0.0
	3	138	11.4	21.3	4.4
	3	139	7.9	16.9	0.0
	3	140	9.5	28.7	2.2
	3	141	6.9	29.7	0.0
	3	142	6.7	20.3	0.0
	3	143	2.4	15.1	0.0
	3	144	4.9	17.9	0.0
	3	145	10.9	19.9	0.0
	3	146	7.1	11.0	9.4
	3	147	9.9	17.2	0.0
	3	148	12.2	21.4	9.8
	3	149	10.4	31.1	0.1
	3	150	7.0	23.4	0.0
	3	151	10.0	19.6	0.0
	3	152	10.5	18.2	19.6
	3	153	7.5	12.0	0.9
	3	154	7.7	19.4	0.0
	3	155	6.2	22.2	0.0
	3	156	9.6	23.9	0.8
	3	157	7.1	24.7	0.0
	3	158	8.8	16.0	6.2
	3	159	3.6	19.3	0.0
	3	160	7.2	21.4	0.0
	3	161	5.1	24.2	0.0
	3	162	8.4	25.6	0.0
	3	163	13.4	28.2	3.5
	3	164	11.2	23.4	23.2
	3	165	11.6	24.5	17.7
	3	166	8.0	20.4	2.7
	3	167	5.1	18.1	0.0
	3	168	12.8	22.2	5.5
	3	169	16.8	20.9	13.2
	3	170	6.6	20.1	0.0
	3	171	11.2	19.8	0.0
	3	172	14.9	24.6	2.0
	3	173	12.1	30.5	0.0
	3	174	9.7	27.0	0.0
	3	175	12.5	23.7	0.0
	3	176	15.3	28.3	25.3
	3	177	21.2	29.7	0.0
	3	178	10.0	18.6	0.0
	3	179	5.8	22.5	0.0
	3	180	16.1	29.8	2.6
	3	181	13.6	33.2	0.0
	3	182	9.2	27.7	0.0
	3	183	10.5	32.0	0.0
	3	184	19.5	26.4	2.2
	3	185	15.3	26.9	0.0
	3	186	11.9	24.3	0.0
	3	187	9.1	25.6	0.0
	3	188	9.2	20.6	0.0
	3	189	11.0	26.3	0.0
	3	190	14.6	29.1	0.9
	3	191	12.8	30.2	5.7
	3	192	15.3	27.0	5.1
	3	193	13.5	24.2	1.0
	3	194	10.6	23.6	11.8
	3	195	12.7	24.1	0.7
	3	196	11.8	29.8	0.0
	3	197	12.4	26.5	0.0
	3	198	8.0	26.6	0.0
	3	199	10.7	25.4	0.0
	3	200	12.3	25.8	0.0
	3	201	8.5	25.3	0.0
	3	202	9.7	25.5	0.0
	3	203	12.0	27.7	0.0
	3	204	13.5	28.6	0.0
	3	205	9.8	26.7	2.0
	3	206	14.0	24.4	0.0
	3	207	14.5	19.6	4.6
	3	208	11.3	21.6	0.0
	3	209	15.7	25.7	0.0
	3	210	14.6	28.1	0.0
	3	211	10.1	28.1	0.0
	3	212	14.5	27.6	3.1
	3	213	9.2	31.3	0.0
	3	214	9.6	19.3	0.0
	3	215	9.7	24.8	0.0
	3	216	16.4	32.5	1.5
	3	217	11.0	28.0	0.0
	3	218	8.0	22.0	0.0
	3	219	12.9	20.4	0.3
	3	220	17.8	29.4	0.0
	3	221	13.4	29.4	0.0
	3	222	12.3	27.6	0.0
	3	223	6.9	30.1	0.0
	3	224	10.2	29.3	0.0
	3	225	12.8	27.1	0.0
	3	226	12.1	26.5	10.6
	3	227	10.9	23.0	1.2
	3	228	14.2	28.8	0.0
	3	229	9.5	26.5	0.0
	3	230	10.7	24.9	0.0
	3	231	13.0	28.1	0.0
	3	232	13.0	29.3	0.0
	3	233	9.2	29.3	0.0
	3	234	11.5	22.4	0.0
	3	235	7.0	25.2	0.0
	3	236	9.8	28.3	0.0
	3	237	8.6	23.4	0.0
	3	238	12.3	28.5	0.0
	3	239	6.9	35.3	0.0
	3	240	9.0	27.1	0.0
	3	241	7.9	25.3	0.0
	3	242	17.6	27.2	0.0
	3	243	10.6	23.6	0.0
	3	244	11.7	33.5	0.0
	3	245	12.6	26.9	0.0
	3	246	9.6	28.3	0.0
	3	247	8.4	23.6	0.8
	3	248	5.7	17.3	2.5
	3	249	7.7	19.4	0.0
	3	250	9.3	22.6	0.0
	3	251	12.3	20.7	0.0
	3	252	8.5	18.1	0.0
	3	253	11.2	12.0	0.0
	3	254	2.6	16.1	0.0
	3	255	6.5	17.6	0.0
	3	256	6.4	17.0	15.5
	3	257	7.0	19.7	2.3
	3	258	8.2	22.3	0.0
	3	259	5.3	29.4	0.0
	3	260	3.5	22.3	0.0
	3	261	7.6	27.4	0.0
	3	262	4.4	14.5	0.0
	3	263	9.2	17.4	2.8
	3	264	2.4	21.9	0.0
	3	265	6.2	26.6	0.0
	3	266	8.3	24.5	11.5
	3	267	7.0	21.7	2.4
	3	268	5.3	22.1	0.0
	3	269	9.6	24.2	0.0
	3	270	2.8	16.2	0.0
	3	271	7.9	20.4	0.0
	3	272	12.4	20.7	0.0
	3	273	6.0	24.3	0.0
	3	274	1.9	6.9	0.4
	3	275	0.2	10.1	0.0
	3	276	-1.0	10.5	0.0
	3	277	3.6	10.2	0.0
	3	278	0.6	13.7	0.0
	3	279	-1.8	16.5	0.0
	3	280	3.5	14.5	24.0
	3	281	1.5	15.7	0.0
	3	282	1.3	15.0	0.0
	3	283	2.3	13.8	0.0
	3	284	-5.3	7.1	0.0
	3	285	-7.5	3.6	0.0
	3	286	-0.4	10.9	0.0
	3	287	2.7	16.7	0.0
	3	288	4.8	15.9	0.0
	3	289	2.5	16.1	0.0
	3	290	-2.6	15.3	0.0
	3	291	0.6	14.6	0.0
	3	292	-3.4	12.6	0.0
	3	293	-4.3	15.9	0.0
	3	294	-0.3	17.8	0.0
	3	295	1.3	16.3	0.0
	3	296	-1.3	10.0	0.0
	3	297	2.3	2.7	0.0
	3	298	-3.0	8.7	0.0
	3	299	-1.0	2.7	0.0
	3	300	-1.8	10.3	0.0
	3	301	-6.0	4.9	0.0
	3	302	-6.3	8.0	0.0
	3	303	-12.5	1.1	0.0
	3	304	0.2	8.4	0.0
	3	305	-2.5	5.6	0.0
	3	306	-9.2	1.1	0.0
	3	307	-17.2	-3.0	0.0
	3	308	-3.6	11.6	0.0
	3	309	0.5	9.1	0.0
	3	310	-8.6	-3.8	0.0
	3	311	-13.3	-1.7	0.0
	3	312	-2.1	7.8	0.0
	3	313	1.9	3.3	0.0
	3	314	-5.6	7.5	0.0
	3	315	-6.4	2.7	0.0
	3	316	-6.8	4.2	0.0
	3	317	-7.0	4.1	0.0
	3	318	-2.9	5.6	0.0
	3	319	-6.9	2.2	0.0
	3	320	-4.4	2.2	0.0
	3	321	-1.3	9.8	0.0
	3	322	-10.1	-2.7	0.0
	3	323	-21.5	2.5	0.0
	3	324	-11.3	-0.7	7.5
	3	325	-5.1	7.4	0.0
	3	326	-3.5	0.5	6.9
	3	327	-4.4	-3.7	0.0
	3	328	-7.1	1.4	0.2
	3	329	-6.8	-0.2	0.0
	3	330	-7.6	1.8	0.0
	3	331	-7.9	8.4	0.0
	3	332	-8.0	1.6	0.0
	3	333	-9.3	8.1	0.0
	3	334	-6.2	5.9	0.0
	3	335	-9.6	1.2	0.0
	3	336	-9.8	0.4	0.0
	3	337	-4.8	4.4	0.0
	3	338	-14.1	-3.3	0.0
	3	339	-14.4	-10.8	0.0
	3	340	-9.6	-0.1	0.0
	3	341	-7.4	8.2	0.0
	3	342	-19.9	-13.4	0.0
	3	343	-27.2	-8.7	0.0
	3	344	-21.9	-9.5	0.0
	3	345	-24.1	-7.0	0.0
	3	346	-24.2	-14.6	0.0
	3	347	-28.8	-17.2	0.0
	3	348	-7.7	3.1	0.0
	3	349	-13.6	-0.1	0.0
	3	350	-19.4	-11.6	0.0
	3	351	-23.5	-7.7	0.0
	3	352	-21.4	-8.2	0.0
	3	353	-14.2	-3.7	0.0
	3	354	-15.5	-3.1	0.0
	3	355	-23.8	-2.5	0.0
	3	356	-18.9	-11.7	0.0
	3	357	-21.3	-16.9	22.4
	3	358	-13.2	-1.0	0.0
	3	359	-7.4	2.9	0.0
	3	360	-18.3	-12.2	0.0
	3	361	-21.6	-20.6	0.0
	3	362	-11.2	-4.0	21.5
	3	363	-16.2	-3.5	0.0
	3	364	-6.7	-1.6	4.9
	3	365	-9.0	3.4	0.0
	4	1	-20.4	-7.2	6.1
	4	2	-20.5	0.2	0.0
	4	3	-13.6	-2.2	0.0
	4	4	-10.7	-1.7	0.0
	4	5	-24.0	-14.9	0.0
	4	6	-26.5	-15.2	0.0
	4	7	-33.4	-16.4	0.0
	4	8	-25.1	-17.1	0.2
	4	9	-11.5	2.7	2.5
	4	10	-1.7	-0.8	0.0
	4	11	-15.9	-2.7	0.0
	4	12	-11.6	-4.9	0.0
	4	13	-16.7	-3.5	0.0
	4	14	-15.8	-9.0	0.0
	4	15	-13.6	0.0	1.1
	4	16	-16.8	-4.4	0.0
	4	17	-20.4	-7.3	1.3
	4	18	-25.7	-10.8	1.8
	4	19	-15.2	-2.6	0.0
	4	20	-13.8	-0.8	0.9
	4	21	-11.8	-2.0	0.0
	4	22	-17.7	-4.0	2.4
	4	23	-13.5	-5.4	0.3
	4	24	-15.2	-6.7	2.2
	4	25	-30.3	-19.5	30.7
	4	26	-21.7	-11.4	0.0
	4	27	-24.8	-14.0	0.0
	4	28	-29.5	-15.5	0.0
	4	29	-15.9	-4.3	0.0
	4	30	-23.2	-7.4	0.0
	4	31	-21.7	-12.6	0.0
	4	32	-30.5	-21.8	0.0
	4	33	-22.2	-6.5	0.0
	4	34	-13.8	-5.7	0.0
	4	35	-19.8	-9.1	3.5
	4	36	-26.2	-11.6	0.0
	4	37	-27.5	-16.0	0.0
	4	38	-20.2	-12.2	0.6
	4	39	-19.4	-4.9	0.0
	4	40	-17.4	-1.6	0.0
	4	41	-16.4	-6.1	0.0
	4	42	-10.5	-0.1	0.0
	4	43	-16.6	-7.9	2.5
	4	44	-18.9	-10.7	0.0
	4	45	-20.5	-8.4	0.6
	4	46	-28.0	-14.9	0.0
	4	47	-23.7	-9.7	0.0
	4	48	-17.6	-10.3	0.2
	4	49	-9.2	0.3	0.0
	4	50	0.1	0.8	0.0
	4	51	-27.7	-19.5	0.0
	4	52	-23.8	-17.3	0.1
	4	53	-11.4	-2.5	0.0
	4	54	-5.8	0.9	0.0
	4	55	-13.5	-0.8	0.0
	4	56	-6.0	-4.6	0.0
	4	57	-13.7	-0.4	0.0
	4	58	-20.9	-6.0	0.0
	4	59	-25.5	-10.2	0.0
	4	60	-22.1	-8.9	0.0
	4	61	-7.5	1.6	0.9
	4	62	-11.9	-0.8	0.0
	4	63	-16.5	-4.2	0.0
	4	64	-18.6	-0.8	0.0
	4	65	-4.1	9.8	0.0
	4	66	-2.3	5.9	0.0
	4	67	-5.9	3.9	0.0
	4	68	-3.0	2.0	0.0
	4	69	-12.8	1.9	0.0
	4	70	-6.9	-3.4	0.0
	4	71	-7.1	2.6	0.0
	4	72	-2.8	-0.5	3.6
	4	73	-8.0	3.3	0.0
	4	74	-6.3	-0.7	0.0
	4	75	-7.0	1.2	0.0
	4	76	-5.9	0.4	0.0
	4	77	-8.7	0.6	0.0
	4	78	-4.9	4.1	0.0
	4	79	-12.7	-0.6	0.0
	4	80	-7.0	-5.2	0.0
	4	81	-8.9	1.1	0.0
	4	82	-4.6	0.6	7.5
	4	83	-3.7	6.2	0.0
	4	84	1.3	8.9	0.0
	4	85	-3.3	6.6	0.0
	4	86	-1.2	6.3	0.0
	4	87	-11.3	2.1	0.0
	4	88	-14.1	-1.3	0.0
	4	89	-0.6	9.5	0.0
	4	90	-4.3	15.7	0.0
	4	91	-10.2	-6.3	0.0
	4	92	-14.3	5.3	0.0
	4	93	-9.8	3.8	0.0
	4	94	-11.7	10.2	0.0
	4	95	-3.1	14.3	0.0
	4	96	-8.8	15.1	0.0
	4	97	-1.1	12.2	0.0
	4	98	0.1	17.6	0.0
	4	99	-0.6	14.6	0.0
	4	100	1.8	11.3	0.0
	4	101	-1.0	11.5	0.0
	4	102	-1.5	9.0	0.0
	4	103	0.9	13.5	0.0
	4	104	4.0	18.6	0.0
	4	105	5.3	17.1	0.4
	4	106	7.8	11.0	0.0
	4	107	2.6	16.9	0.0
	4	108	0.5	12.7	0.0
	4	109	-1.1	10.8	0.0
	4	110	2.8	3.7	0.0
	4	111	13.3	29.7	0.0
	4	112	2.1	17.9	0.0
	4	113	-1.6	13.6	0.0
	4	114	-0.3	11.7	0.0
	4	115	3.0	20.0	0.0
	4	116	2.0	31.4	0.0
	4	117	0.7	13.3	0.0
	4	118	-3.1	10.8	0.0
	4	119	-2.5	13.4	0.0
	4	120	0.2	12.9	0.0
	4	121	1.7	16.1	0.0
	4	122	8.8	15.9	0.0
	4	123	2.3	15.6	20.9
	4	124	-0.9	15.0	0.0
	4	125	-0.4	14.1	8.9
	4	126	5.1	14.4	19.5
	4	127	-1.0	16.4	0.0
	4	128	-3.8	13.9	0.0
	4	129	5.1	15.3	2.2
	4	130	2.2	17.7	0.0
	4	131	3.4	14.9	0.0
	4	132	0.4	11.6	0.0
	4	133	6.5	21.3	0.0
	4	134	6.8	23.2	0.0
	4	135	6.0	16.8	0.0
	4	136	6.6	17.7	0.0
	4	137	10.1	21.8	0.0
	4	138	13.3	16.7	0.0
	4	139	7.5	20.8	0.0
	4	140	6.7	20.4	35.8
	4	141	4.2	19.2	7.4
	4	142	3.2	15.5	0.1
	4	143	11.2	24.0	0.0
	4	144	9.7	24.7	0.7
	4	145	9.2	23.3	0.0
	4	146	12.5	33.1	0.0
	4	147	6.1	19.1	0.0
	4	148	9.7	20.1	0.0
	4	149	8.8	22.2	0.0
	4	150	5.6	24.6	0.0
	4	151	9.6	22.5	0.0
	4	152	7.4	29.1	0.0
	4	153	8.6	23.1	0.4
	4	154	11.4	33.0	0.0
	4	155	7.7	8.8	1.6
	4	156	12.7	14.8	25.6
	4	157	9.8	22.2	0.0
	4	158	9.6	21.5	2.2
	4	159	11.3	17.5	5.0
	4	160	7.9	18.0	2.5
	4	161	10.5	18.7	9.7
	4	162	13.2	21.1	0.4
	4	163	13.9	22.3	17.2
	4	164	10.9	19.1	0.6
	4	165	14.6	24.4	15.9
	4	166	16.8	27.2	0.0
	4	167	5.0	17.5	0.0
	4	168	5.7	23.0	0.0
	4	169	10.9	26.0	0.0
	4	170	12.2	33.9	6.3
	4	171	10.0	18.7	71.5
	4	172	13.0	23.9	19.9
	4	173	11.7	19.7	5.9
	4	174	14.0	19.5	5.7
	4	175	16.3	25.8	4.4
	4	176	16.2	27.2	4.6
	4	177	12.6	23.0	0.8
	4	178	4.7	26.5	0.0
	4	179	10.9	17.1	0.5
	4	180	8.8	19.7	0.0
	4	181	16.0	34.4	0.0
	4	182	13.8	30.9	0.0
	4	183	10.8	25.2	0.7
	4	184	9.2	22.0	0.0
	4	185	13.2	24.0	4.4
	4	186	12.1	29.0	0.0
	4	187	12.3	27.1	2.8
	4	188	14.2	31.7	7.0
	4	189	15.0	30.7	2.9
	4	190	13.7	28.1	30.6
	4	191	12.7	27.3	0.8
	4	192	15.6	27.0	5.6
	4	193	17.7	28.6	0.0
	4	194	16.5	31.4	0.0
	4	195	12.1	27.9	0.0
	4	196	13.9	28.2	0.0
	4	197	13.2	21.1	11.0
	4	198	10.6	22.9	0.0
	4	199	13.9	25.0	0.0
	4	200	12.4	26.1	0.0
	4	201	10.3	23.4	0.3
	4	202	12.7	26.2	0.0
	4	203	13.1	30.6	0.0
	4	204	11.7	31.4	5.9
	4	205	13.0	28.7	0.0
	4	206	12.0	30.2	0.0
	4	207	11.2	24.8	0.0
	4	208	12.6	22.7	0.0
	4	209	14.4	27.4	6.8
	4	210	13.6	27.3	0.0
	4	211	9.8	28.2	0.0
	4	212	12.2	27.7	0.0
	4	213	15.8	26.3	8.9
	4	214	10.2	22.9	0.0
	4	215	11.9	28.6	0.0
	4	216	17.9	25.3	2.5
	4	217	9.8	22.0	5.8
	4	218	9.2	27.9	0.0
	4	219	15.7	29.0	0.0
	4	220	11.3	25.3	0.0
	4	221	13.8	27.4	0.0
	4	222	11.3	31.2	0.0
	4	223	7.8	24.3	0.0
	4	224	9.5	25.7	0.0
	4	225	15.9	28.2	0.0
	4	226	12.6	26.2	3.9
	4	227	13.5	24.0	1.2
	4	228	8.0	26.5	0.0
	4	229	13.2	26.6	0.1
	4	230	11.7	27.8	0.0
	4	231	12.9	29.3	0.0
	4	232	7.9	25.7	0.0
	4	233	12.8	29.6	0.0
	4	234	7.7	27.8	0.0
	4	235	12.6	33.0	0.0
	4	236	11.2	26.7	15.8
	4	237	9.7	14.8	0.0
	4	238	11.2	24.8	0.0
	4	239	11.7	31.3	0.0
	4	240	8.2	32.1	0.0
	4	241	18.0	31.4	0.0
	4	242	13.2	29.9	0.3
	4	243	10.9	30.2	0.0
	4	244	7.6	25.8	0.0
	4	245	11.6	25.5	0.0
	4	246	10.9	24.9	0.0
	4	247	15.7	30.3	0.0
	4	248	8.3	28.6	0.0
	4	249	7.5	22.0	0.0
	4	250	7.3	18.7	0.0
	4	251	9.7	21.3	9.3
	4	252	6.6	18.7	0.0
	4	253	6.6	24.0	0.0
	4	254	9.4	27.6	0.0
	4	255	9.2	18.3	3.7
	4	256	10.8	18.0	0.0
	4	257	5.5	22.9	0.0
	4	258	8.1	22.2	0.0
	4	259	9.7	22.2	0.0
	4	260	7.9	24.9	0.0
	4	261	9.0	15.3	8.9
	4	262	6.7	17.5	0.0
	4	263	10.8	25.3	0.0
	4	264	4.2	27.3	0.0
	4	265	2.7	17.6	0.0
	4	266	3.8	18.7	0.0
	4	267	3.1	14.9	0.0
	4	268	10.0	11.8	2.4
	4	269	4.7	20.5	0.0
	4	270	0.4	20.8	0.0
	4	271	7.9	21.2	0.0
	4	272	1.2	22.7	0.0
	4	273	3.5	22.5	0.0
	4	274	7.6	21.1	0.0
	4	275	4.3	22.4	1.7
	4	276	6.1	15.1	2.3
	4	277	5.4	21.1	0.0
	4	278	8.7	20.3	0.0
	4	279	2.5	15.8	0.0
	4	280	-0.2	15.1	0.0
	4	281	6.2	25.1	0.0
	4	282	2.6	25.2	0.0
	4	283	3.4	13.7	0.0
	4	284	8.2	9.2	0.7
	4	285	3.8	13.1	0.0
	4	286	8.9	15.2	0.0
	4	287	7.8	19.9	0.0
	4	288	5.9	20.4	0.0
	4	289	1.5	20.0	0.0
	4	290	10.5	21.6	0.0
	4	291	0.3	19.0	0.0
	4	292	-2.7	9.6	2.5
	4	293	9.9	14.4	1.0
	4	294	1.4	24.1	0.0
	4	295	2.5	15.0	0.5
	4	296	1.0	13.5	0.0
	4	297	-3.2	14.6	0.0
	4	298	-4.3	8.6	0.0
	4	299	-2.0	5.3	0.0
	4	300	-1.9	5.5	0.0
	4	301	-2.5	11.3	0.0
	4	302	1.0	6.8	3.3
	4	303	-5.9	1.9	0.0
	4	304	-2.6	1.8	0.0
	4	305	-6.0	-0.2	0.0
	4	306	-2.4	-0.5	0.3
	4	307	-3.3	9.3	0.0
	4	308	-4.2	3.9	0.0
	4	309	-8.9	3.6	0.0
	4	310	-6.3	-2.8	0.0
	4	311	-0.3	19.6	0.0
	4	312	0.3	13.3	0.0
	4	313	-4.2	3.2	10.3
	4	314	-8.7	15.2	0.0
	4	315	-11.3	-3.4	30.0
	4	316	-11.0	3.0	0.0
	4	317	-5.0	9.1	0.0
	4	318	-2.2	9.2	0.0
	4	319	-6.1	2.3	0.0
	4	320	-5.9	-2.0	0.0
	4	321	-9.4	-5.8	0.0
	4	322	-11.0	-10.1	0.0
	4	323	-1.5	3.8	0.6
	4	324	-4.2	7.5	0.0
	4	325	-6.7	-1.5	0.2
	4	326	-7.6	-3.1	3.1
	4	327	-8.9	2.3	0.0
	4	328	-13.8	7.6	0.0
	4	329	-10.5	-1.5	0.0
	4	330	-13.6	-7.9	0.0
	4	331	-19.5	-13.0	0.0
	4	332	-19.1	-7.9	1.8
	4	333	-10.6	-1.9	0.0
	4	334	-18.1	0.5	0.0
	4	335	-12.4	-6.0	1.2
	4	336	-17.9	-1.7	0.1
	4	337	-13.7	-6.4	0.1
	4	338	-16.6	-9.0	0.1
	4	339	-16.6	-8.9	0.0
	4	340	-14.3	-2.0	0.0
	4	341	-23.7	-12.9	0.0
	4	342	-33.2	-14.5	0.0
	4	343	-31.2	-15.9	0.0
	4	344	-25.1	-24.5	0.0
	4	345	-23.3	-7.7	0.0
	4	346	-32.3	-5.8	0.0
	4	347	-19.4	-9.3	0.0
	4	348	-17.3	-11.6	0.0
	4	349	-12.0	-1.4	0.0
	4	350	-13.9	-0.4	0.0
	4	351	-14.5	-8.4	0.2
	4	352	-7.5	-5.7	0.0
	4	353	-22.9	-15.2	3.8
	4	354	-14.6	-12.1	0.0
	4	355	-22.7	-15.8	0.0
	4	356	-33.0	-17.0	0.0
	4	357	-23.4	-15.2	0.0
	4	358	-17.7	-17.1	0.0
	4	359	-15.6	-6.5	0.0
	4	360	-17.2	-10.8	0.0
	4	361	-4.7	6.2	0.0
	4	362	-11.5	2.3	0.0
	4	363	-23.3	-11.2	1.5
	4	364	-28.4	-17.7	0.0
	4	365	-13.1	-5.5	0.0
	5	1	-23.2	-11.5	0.0
	5	2	-26.8	-6.7	0.0
	5	3	-12.8	-4.6	0.0
	5	4	-5.9	-3.7	0.0
	5	5	-15.2	-5.9	0.0
	5	6	-21.2	-7.2	0.0
	5	7	-13.6	-0.7	0.0
	5	8	-14.9	-2.2	0.0
	5	9	-18.9	-5.7	0.0
	5	10	-19.3	0.3	0.0
	5	11	-21.2	-8.1	0.0
	5	12	-20.1	-13.0	0.0
	5	13	-15.6	-5.7	0.0
	5	14	-10.9	-10.8	0.0
	5	15	-18.1	-6.0	0.0
	5	16	-11.7	-6.7	0.0
	5	17	-6.4	0.4	0.0
	5	18	-8.0	3.6	0.0
	5	19	-26.7	-13.9	1.2
	5	20	-27.1	-16.9	5.7
	5	21	-22.5	-7.2	0.0
	5	22	-17.0	-5.9	0.0
	5	23	-26.5	-18.8	0.0
	5	24	-27.0	-15.5	8.9
	5	25	-27.9	-13.7	0.0
	5	26	-21.0	-8.0	0.0
	5	27	-20.2	-6.5	3.8
	5	28	-18.8	1.0	0.0
	5	29	-22.8	-15.3	2.5
	5	30	-19.3	-18.7	0.0
	5	31	-14.3	-2.3	0.0
	5	32	-16.3	-6.5	0.0
	5	33	-24.2	-8.3	0.0
	5	34	-16.2	-7.9	11.7
	5	35	-19.2	-3.4	0.0
	5	36	-18.4	-3.6	0.0
	5	37	-19.6	-8.1	0.0
	5	38	-24.0	-7.7	0.0
	5	39	-19.8	-7.1	0.0
	5	40	-14.0	-0.8	0.0
	5	41	-19.1	-8.7	4.3
	5	42	-26.5	-11.5	0.0
	5	43	-9.7	1.9	0.0
	5	44	-14.4	2.5	0.0
	5	45	-14.2	-0.4	0.0
	5	46	-22.1	-3.1	0.0
	5	47	-13.2	-2.2	0.0
	5	48	-6.0	0.5	0.0
	5	49	-10.4	1.2	0.0
	5	50	-13.9	-3.9	0.0
	5	51	-24.6	-7.6	0.0
	5	52	-30.9	-3.9	0.0
	5	53	-18.6	-6.7	0.0
	5	54	-22.1	-9.5	0.4
	5	55	-14.2	-7.2	3.8
	5	56	-8.8	-6.2	0.0
	5	57	-13.3	1.4	0.0
	5	58	-3.8	0.1	0.0
	5	59	-16.4	-4.9	0.0
	5	60	-16.9	2.5	0.0
	5	61	-16.0	-2.2	0.0
	5	62	-14.7	2.2	0.0
	5	63	-16.0	-0.7	0.0
	5	64	-18.9	2.9	0.0
	5	65	-22.6	-5.9	0.0
	5	66	-24.4	-5.1	0.0
	5	67	-13.8	-3.6	0.0
	5	68	-14.8	-13.5	0.0
	5	69	-2.5	2.1	3.0
	5	70	-7.3	1.1	0.0
	5	71	-10.4	0.2	1.2
	5	72	-9.1	1.2	0.0
	5	73	-17.2	-1.6	0.0
	5	74	-27.6	-0.7	0.0
	5	75	-16.4	-8.5	0.0
	5	76	-23.3	-5.9	0.0
	5	77	-4.9	2.5	0.0
	5	78	-7.6	2.4	0.0
	5	79	0.3	5.0	0.0
	5	80	1.7	5.7	0.0
	5	81	-3.0	6.9	0.0
	5	82	0.3	4.4	0.0
	5	83	-10.9	-5.9	0.0
	5	84	-8.7	-1.8	0.0
	5	85	-13.8	-1.9	0.0
	5	86	-13.7	-0.9	0.0
	5	87	-23.2	-11.2	0.0
	5	88	-15.0	1.1	0.0
	5	89	1.7	10.7	0.0
	5	90	2.9	9.3	0.0
	5	91	0.1	11.9	0.0
	5	92	-4.4	18.8	0.0
	5	93	1.0	15.4	2.7
	5	94	-3.4	21.6	0.0
	5	95	-5.1	9.5	0.0
	5	96	-9.4	12.2	0.0
	5	97	-0.8	11.4	7.0
	5	98	-3.3	22.8	0.0
	5	99	-3.4	7.9	0.0
	5	100	-3.6	11.2	0.0
	5	101	-3.1	4.3	0.0
	5	102	-0.5	3.2	11.6
	5	103	-11.4	4.1	5.8
	5	104	-3.8	13.1	0.0
	5	105	-3.9	7.5	18.5
	5	106	-8.3	12.5	0.0
	5	107	-1.1	8.1	0.0
	5	108	-1.0	3.1	0.0
	5	109	3.7	17.8	0.0
	5	110	-2.1	16.7	0.0
	5	111	-4.5	8.3	0.0
	5	112	-5.5	11.0	0.0
	5	113	5.7	18.2	0.0
	5	114	4.0	26.2	0.0
	5	115	-3.1	7.2	0.0
	5	116	1.1	3.8	0.0
	5	117	-8.9	2.0	0.0
	5	118	-7.1	1.2	0.0
	5	119	1.6	17.4	0.0
	5	120	7.3	14.6	0.0
	5	121	5.4	17.3	0.0
	5	122	2.4	21.6	0.0
	5	123	-6.2	12.9	0.0
	5	124	-0.0	19.5	0.0
	5	125	7.3	21.2	0.0
	5	126	3.7	15.6	0.0
	5	127	1.0	15.9	0.0
	5	128	0.7	18.3	0.0
	5	129	3.0	12.4	0.0
	5	130	5.7	17.3	0.0
	5	131	1.1	15.3	0.0
	5	132	7.5	17.7	0.9
	5	133	6.3	25.7	0.0
	5	134	6.5	19.0	0.0
	5	135	0.4	15.2	0.0
	5	136	3.6	6.9	0.0
	5	137	-0.8	14.0	0.0
	5	138	2.9	14.1	0.0
	5	139	1.0	13.5	0.0
	5	140	-1.0	14.4	0.0
	5	141	2.5	18.1	10.1
	5	142	-0.8	16.2	24.3
	5	143	10.7	18.5	3.2
	5	144	7.3	15.9	0.0
	5	145	6.1	20.4	0.0
	5	146	1.9	26.5	0.0
	5	147	8.6	22.7	0.0
	5	148	9.0	20.7	3.7
	5	149	11.0	34.0	5.9
	5	150	9.1	28.1	1.2
	5	151	9.6	22.5	2.2
	5	152	5.3	21.1	6.1
	5	153	4.9	19.5	0.0
	5	154	6.0	11.5	1.5
	5	155	6.0	9.8	0.0
	5	156	9.7	19.8	0.0
	5	157	16.0	25.3	0.0
	5	158	11.0	21.8	0.0
	5	159	10.7	21.4	0.0
	5	160	10.6	21.3	0.0
	5	161	8.6	23.2	0.0
	5	162	10.2	23.4	0.0
	5	163	13.9	20.1	1.3
	5	164	10.7	21.6	0.0
	5	165	6.8	20.0	0.0
	5	166	11.6	23.1	0.0
	5	167	6.9	22.7	0.0
	5	168	7.6	25.7	0.0
	5	169	14.8	26.0	0.0
	5	170	9.8	22.0	0.0
	5	171	10.7	28.0	0.0
	5	172	6.2	28.4	0.0
	5	173	11.4	30.8	0.0
	5	174	8.2	25.4	0.0
	5	175	9.4	26.2	0.0
	5	176	7.4	23.8	21.3
	5	177	16.7	26.9	0.0
	5	178	12.4	26.0	0.0
	5	179	13.8	27.6	0.0
	5	180	9.7	24.8	0.0
	5	181	13.4	22.6	2.1
	5	182	11.8	23.0	13.3
	5	183	12.0	26.2	2.3
	5	184	7.5	25.2	0.0
	5	185	15.5	29.1	0.0
	5	186	12.6	24.4	0.9
	5	187	12.6	31.2	0.0
	5	188	18.1	28.7	10.0
	5	189	18.2	28.5	0.0
	5	190	16.0	29.4	0.0
	5	191	13.1	28.7	0.7
	5	192	11.2	30.8	0.0
	5	193	16.5	28.6	0.0
	5	194	16.0	27.3	0.0
	5	195	12.1	25.6	0.0
	5	196	7.8	26.5	0.0
	5	197	14.9	28.1	0.0
	5	198	10.1	31.1	0.0
	5	199	14.8	30.6	0.0
	5	200	13.8	30.4	0.0
	5	201	9.8	23.5	15.2
	5	202	9.7	27.6	0.0
	5	203	13.1	26.4	0.0
	5	204	15.7	25.5	6.7
	5	205	12.8	28.2	0.0
	5	206	14.8	27.3	0.0
	5	207	10.3	28.3	0.0
	5	208	12.1	28.7	0.0
	5	209	11.0	28.3	0.0
	5	210	13.6	29.2	0.0
	5	211	15.9	29.1	0.0
	5	212	18.1	25.6	0.0
	5	213	15.0	31.2	9.1
	5	214	18.2	28.0	0.0
	5	215	20.2	32.3	0.0
	5	216	18.2	27.5	0.0
	5	217	12.9	27.9	0.0
	5	218	10.3	26.6	0.1
	5	219	11.4	21.8	0.0
	5	220	12.0	25.5	0.0
	5	221	12.5	27.0	0.0
	5	222	10.8	21.9	0.0
	5	223	10.5	29.3	0.0
	5	224	14.9	29.6	0.0
	5	225	14.8	28.1	0.0
	5	226	10.8	32.2	0.0
	5	227	19.7	31.4	0.0
	5	228	15.6	33.0	0.0
	5	229	9.8	27.9	0.0
	5	230	7.8	23.0	3.9
	5	231	10.1	24.9	0.0
	5	232	8.8	23.9	0.0
	5	233	7.8	21.7	0.0
	5	234	5.3	22.8	0.0
	5	235	11.3	30.8	0.0
	5	236	14.5	26.4	0.0
	5	237	3.0	22.9	0.0
	5	238	9.2	21.7	0.0
	5	239	10.4	24.7	1.9
	5	240	10.4	26.7	0.0
	5	241	6.8	26.5	0.0
	5	242	5.8	25.0	4.2
	5	243	8.6	27.8	0.0
	5	244	8.6	22.0	0.0
	5	245	6.0	17.7	0.0
	5	246	6.1	22.1	0.0
	5	247	12.8	23.7	19.1
	5	248	14.7	22.7	24.5
	5	249	11.9	27.4	8.2
	5	250	7.5	23.2	0.0
	5	251	16.2	24.2	0.0
	5	252	8.9	24.4	0.0
	5	253	10.1	16.9	0.0
	5	254	8.3	21.7	16.7
	5	255	6.3	26.8	0.0
	5	256	12.3	24.7	0.0
	5	257	3.6	14.2	0.0
	5	258	1.9	14.1	0.0
	5	259	6.5	21.7	0.0
	5	260	3.6	23.4	0.0
	5	261	6.4	26.2	0.0
	5	262	11.0	24.0	0.0
	5	263	4.4	24.5	0.0
	5	264	-0.8	20.7	2.6
	5	265	7.5	14.1	1.1
	5	266	2.6	11.1	0.0
	5	267	4.0	17.7	0.0
	5	268	-0.3	15.3	0.0
	5	269	6.1	19.8	1.7
	5	270	2.4	19.3	17.8
	5	271	1.3	15.3	0.0
	5	272	-5.0	16.9	0.7
	5	273	-1.5	17.1	0.0
	5	274	0.6	9.9	0.0
	5	275	-1.1	16.0	0.0
	5	276	4.1	18.8	0.0
	5	277	0.8	18.4	0.0
	5	278	-1.1	13.2	9.8
	5	279	-0.1	2.0	30.3
	5	280	3.2	7.3	21.9
	5	281	2.1	10.7	0.0
	5	282	4.0	14.6	0.0
	5	283	1.3	8.8	14.4
	5	284	-1.3	3.4	10.5
	5	285	1.6	13.1	0.0
	5	286	1.8	17.3	0.0
	5	287	2.3	10.9	0.0
	5	288	3.3	16.4	0.0
	5	289	-4.6	10.4	0.0
	5	290	-2.8	6.2	0.0
	5	291	-0.5	13.2	0.0
	5	292	-6.3	9.0	0.0
	5	293	-2.7	15.8	0.0
	5	294	-1.8	10.7	0.0
	5	295	3.2	15.1	0.0
	5	296	3.3	12.1	0.0
	5	297	0.7	18.0	0.0
	5	298	-4.4	10.8	0.0
	5	299	-12.4	-1.8	13.9
	5	300	-8.2	5.2	0.0
	5	301	-3.1	11.7	0.0
	5	302	-6.7	17.0	0.0
	5	303	0.7	11.7	0.0
	5	304	4.4	11.2	0.0
	5	305	-0.1	15.1	0.0
	5	306	1.5	12.3	0.5
	5	307	-0.4	11.3	0.0
	5	308	0.3	9.7	0.0
	5	309	-0.5	10.7	3.0
	5	310	-2.3	20.1	0.0
	5	311	-3.4	0.5	4.8
	5	312	-4.3	1.0	0.0
	5	313	-6.0	1.9	0.0
	5	314	-4.4	-4.2	0.0
	5	315	-22.1	-3.9	0.0
	5	316	-14.5	-13.3	0.0
	5	317	-5.2	8.9	0.0
	5	318	-9.2	16.3	0.0
	5	319	-9.3	-3.5	0.0
	5	320	-10.6	-1.9	0.1
	5	321	-7.9	-0.4	0.0
	5	322	-4.6	-0.3	0.0
	5	323	-4.0	8.1	0.0
	5	324	-6.2	9.2	0.0
	5	325	-8.7	0.9	3.7
	5	326	-6.9	-1.7	0.0
	5	327	-13.8	-8.5	0.0
	5	328	-9.8	-6.5	0.0
	5	329	-13.6	-1.0	0.0
	5	330	-7.5	-1.2	0.0
	5	331	-3.0	3.3	0.0
	5	332	0.1	6.9	0.0
	5	333	-7.9	1.4	1.9
	5	334	-12.8	5.3	24.1
	5	335	-9.9	2.3	0.0
	5	336	-18.3	0.8	0.0
	5	337	-11.1	0.0	0.0
	5	338	-16.3	-3.6	27.5
	5	339	-23.8	-16.6	0.0
	5	340	-30.7	-23.0	0.0
	5	341	-23.4	-13.1	0.0
	5	342	-29.2	-15.8	25.8
	5	343	-20.3	-11.4	0.5
	5	344	-18.2	-10.7	2.6
	5	345	-4.1	3.1	0.0
	5	346	-5.1	2.8	1.3
	5	347	-3.8	2.8	0.0
	5	348	-8.0	2.9	0.0
	5	349	-21.7	-12.2	0.0
	5	350	-21.5	-17.1	0.0
	5	351	-26.2	-10.7	0.0
	5	352	-26.7	-8.0	0.0
	5	353	-10.6	-0.5	0.0
	5	354	-18.8	2.4	0.0
	5	355	-20.7	-10.5	2.6
	5	356	-23.3	-16.4	0.0
	5	357	-16.6	-9.3	0.0
	5	358	-15.1	-13.5	0.0
	5	359	-17.2	-4.1	0.0
	5	360	-15.8	-3.3	0.0
	5	361	-25.6	-19.6	0.9
	5	362	-22.7	-18.3	0.0
	5	363	-8.3	4.4	0.0
	5	364	-14.2	4.6	2.0
	5	365	-21.7	-12.7	4.2
	6	1	-19.3	-5.1	9.3
	6	2	-25.7	-7.9	0.0
	6	3	-10.4	-0.1	0.0
	6	4	-15.5	-1.2	0.0
	6	5	-18.8	-4.2	0.0
	6	6	-23.9	-1.2	1.3
	6	7	-30.8	-19.8	1.0
	6	8	-26.8	-17.4	0.4
	6	9	-21.1	-8.8	0.0
	6	10	-25.8	-3.7	0.0
	6	11	-27.4	-20.1	0.0
	6	12	-24.2	-14.2	0.0
	6	13	-18.9	-10.1	0.0
	6	14	-17.8	-4.9	0.0
	6	15	-20.7	-8.7	0.0
	6	16	-28.7	-13.7	0.0
	6	17	-23.5	-10.7	0.4
	6	18	-23.7	-7.1	0.0
	6	19	-13.1	-2.2	0.0
	6	20	-19.9	-2.2	0.0
	6	21	-28.5	-18.9	0.0
	6	22	-23.9	-21.2	0.0
	6	23	-27.5	-10.8	0.0
	6	24	-28.1	-7.2	0.5
	6	25	-20.3	-8.6	0.0
	6	26	-14.8	-13.9	0.3
	6	27	-10.6	-3.3	0.0
	6	28	-18.5	-4.8	0.4
	6	29	-18.5	-4.8	5.6
	6	30	-13.0	-7.4	4.2
	6	31	-26.3	-18.2	0.0
	6	32	-27.1	-14.3	0.0
	6	33	-15.8	-5.3	0.0
	6	34	-17.5	-10.9	0.0
	6	35	-26.4	-9.9	0.0
	6	36	-36.5	-6.8	0.0
	6	37	-9.7	-0.8	0.0
	6	38	-9.8	-4.6	0.4
	6	39	-30.4	-21.2	0.0
	6	40	-27.2	-12.6	0.0
	6	41	-7.0	4.3	0.0
	6	42	-8.9	3.2	0.3
	6	43	-30.6	-21.4	0.0
	6	44	-24.5	-18.3	0.0
	6	45	-24.8	-15.4	0.0
	6	46	-22.0	-18.3	0.0
	6	47	-20.1	-10.3	2.5
	6	48	-22.2	-8.1	0.0
	6	49	-8.2	0.7	0.0
	6	50	-0.6	0.6	9.4
	6	51	-9.1	4.0	0.0
	6	52	-6.3	-0.6	0.0
	6	53	-20.7	-5.3	0.0
	6	54	-15.1	-10.0	0.0
	6	55	-20.6	-5.0	0.0
	6	56	-12.9	-7.9	0.0
	6	57	-25.4	-11.4	0.0
	6	58	-20.4	-12.5	3.0
	6	59	-14.6	-1.3	0.0
	6	60	-5.1	6.4	0.0
	6	61	-20.8	-16.8	0.0
	6	62	-14.6	-5.7	0.0
	6	63	-18.5	-4.1	0.4
	6	64	-13.1	1.5	0.0
	6	65	-10.6	-1.2	0.5
	6	66	-14.7	-4.3	1.3
	6	67	-5.0	1.9	0.3
	6	68	-5.4	5.1	3.0
	6	69	-8.3	2.9	0.0
	6	70	-0.9	0.2	1.2
	6	71	-5.8	-0.9	3.6
	6	72	-12.2	3.5	0.0
	6	73	-7.8	-2.3	2.7
	6	74	-17.2	-0.0	0.0
	6	75	-2.1	6.1	0.0
	6	76	-1.6	4.1	0.0
	6	77	-19.2	-4.1	0.0
	6	78	-14.2	-9.6	0.0
	6	79	-8.9	-0.7	0.0
	6	80	-13.8	3.6	0.0
	6	81	-1.5	4.5	0.0
	6	82	-1.3	4.6	0.0
	6	83	-4.5	5.1	0.0
	6	84	-0.9	3.6	8.4
	6	85	-17.0	-11.0	0.0
	6	86	-11.2	0.7	0.0
	6	87	-3.7	3.0	0.0
	6	88	-4.5	1.4	11.8
	6	89	-7.2	3.1	0.0
	6	90	-7.0	0.4	0.0
	6	91	-7.9	6.8	0.0
	6	92	-6.3	2.1	0.0
	6	93	-3.0	7.4	0.3
	6	94	-7.6	13.5	6.3
	6	95	-13.6	7.9	0.0
	6	96	-8.6	7.5	0.0
	6	97	-2.4	8.6	0.0
	6	98	-1.0	10.6	0.0
	6	99	-0.9	17.3	0.0
	6	100	-3.2	15.7	0.0
	6	101	1.4	17.7	0.0
	6	102	2.3	18.9	0.0
	6	103	-1.0	10.7	0.0
	6	104	1.0	10.3	0.0
	6	105	-0.1	13.2	0.0
	6	106	5.6	10.2	14.7
	6	107	-2.3	12.6	0.0
	6	108	0.6	17.5	0.0
	6	109	-8.5	-0.3	8.4
	6	110	-2.3	4.2	9.4
	6	111	-4.2	12.6	0.0
	6	112	-0.3	11.2	0.0
	6	113	-1.2	16.1	0.0
	6	114	-3.7	13.2	0.0
	6	115	3.8	21.2	0.0
	6	116	1.2	17.3	0.0
	6	117	0.4	14.6	0.0
	6	118	0.4	14.2	0.0
	6	119	0.2	17.8	0.0
	6	120	-1.2	18.6	0.0
	6	121	3.1	18.3	0.0
	6	122	1.9	13.6	0.0
	6	123	4.7	23.4	0.0
	6	124	0.9	24.1	0.0
	6	125	3.6	24.2	0.0
	6	126	9.5	33.6	0.0
	6	127	2.1	20.8	0.0
	6	128	-0.5	19.5	0.0
	6	129	8.3	25.6	0.0
	6	130	10.7	20.6	0.0
	6	131	3.2	8.5	6.5
	6	132	-6.8	16.9	0.0
	6	133	8.1	27.0	0.0
	6	134	17.6	25.2	0.0
	6	135	1.4	17.5	14.4
	6	136	-2.6	21.3	0.0
	6	137	2.9	16.0	0.0
	6	138	-2.4	5.2	0.0
	6	139	4.2	14.7	36.9
	6	140	5.0	15.1	0.0
	6	141	1.7	9.8	0.0
	6	142	5.1	16.0	0.0
	6	143	7.1	21.2	0.0
	6	144	11.5	18.8	0.0
	6	145	7.0	26.1	0.0
	6	146	11.6	26.1	3.9
	6	147	5.8	19.4	4.4
	6	148	7.5	20.1	12.2
	6	149	6.4	18.6	0.0
	6	150	5.3	16.3	0.0
	6	151	5.7	18.2	0.0
	6	152	7.8	21.5	0.0
	6	153	13.5	25.4	0.0
	6	154	9.9	29.0	0.0
	6	155	6.2	24.7	0.0
	6	156	8.3	23.6	0.0
	6	157	6.5	23.3	0.0
	6	158	4.0	20.9	0.0
	6	159	14.4	30.4	1.6
	6	160	12.4	27.9	0.0
	6	161	9.3	18.2	10.4
	6	162	10.6	22.3	0.4
	6	163	8.5	20.9	7.3
	6	164	11.1	26.1	0.5
	6	165	5.3	22.6	0.0
	6	166	8.2	23.4	0.0
	6	167	9.8	24.5	0.0
	6	168	17.7	26.4	0.0
	6	169	14.6	27.9	0.0
	6	170	11.3	29.7	30.1
	6	171	3.4	23.0	0.0
	6	172	6.6	25.3	0.0
	6	173	5.3	22.3	0.0
[truncated: 8,958 more rows]
