# Supplementary material for: Comparing CMIP-3 and CMIP-5 climate projections on flooding estimation of Devils Lake of North Dakota, USA
Source: PeerJ. 2018 Apr 30;6:e4711. doi: 10.7717/peerj.4711 (PMC5933320; doi:10.7717/peerj.4711)
Supplement: Supplemental Information 2 [file peerj-06-4711-s002.zip › FutureClimate/CMIP-3_LARSWG/C322525_GFCM21[C322525,SRA2,2011-2030]WG_1.dat]

	1	1	-28.9	-21.7	0.0
	1	2	-32.3	-12.8	0.0
	1	3	-9.0	3.8	0.0
	1	4	-12.3	1.5	0.0
	1	5	-11.5	0.0	0.0
	1	6	-10.3	7.0	0.0
	1	7	-21.5	-7.7	0.0
	1	8	-13.8	-12.9	0.0
	1	9	-21.1	-10.6	0.0
	1	10	-17.7	-17.5	0.0
	1	11	-24.3	-9.4	0.0
	1	12	-20.0	-8.0	0.3
	1	13	-22.8	-10.1	0.0
	1	14	-19.7	-9.1	0.0
	1	15	-24.0	-12.4	0.5
	1	16	-22.6	-14.0	0.0
	1	17	-12.8	-2.8	0.0
	1	18	-16.3	-8.1	0.0
	1	19	-24.8	-13.3	0.0
	1	20	-33.7	-13.4	0.0
	1	21	-15.9	-6.4	0.0
	1	22	-17.5	-8.3	0.0
	1	23	-12.2	-4.0	0.0
	1	24	-12.5	-5.7	0.0
	1	25	-21.2	-6.6	0.0
	1	26	-28.3	-7.1	0.0
	1	27	-30.2	-13.3	0.0
	1	28	-29.0	-10.5	0.0
	1	29	-7.1	-0.9	0.0
	1	30	-10.2	5.5	0.0
	1	31	-30.8	-19.2	0.0
	1	32	-23.1	-17.1	4.0
	1	33	-22.6	-13.7	1.3
	1	34	-19.1	-17.8	1.3
	1	35	-27.4	-21.4	0.9
	1	36	-19.9	-14.7	0.5
	1	37	-21.9	-11.4	0.5
	1	38	-30.5	-21.6	0.4
	1	39	-24.8	-10.4	0.0
	1	40	-30.5	-7.6	0.0
	1	41	-13.6	-1.9	0.0
	1	42	-6.8	-2.3	0.0
	1	43	-29.7	-11.6	0.0
	1	44	-27.0	-10.8	0.0
	1	45	-25.0	-11.7	0.0
	1	46	-20.1	-10.0	0.3
	1	47	-27.4	-15.8	0.4
	1	48	-23.8	-10.9	2.4
	1	49	-21.8	-9.2	0.1
	1	50	-15.2	-4.9	0.3
	1	51	-18.9	-6.0	0.5
	1	52	-16.4	-0.7	0.9
	1	53	-14.3	-3.3	0.0
	1	54	-15.8	1.4	0.0
	1	55	-22.0	-10.0	1.2
	1	56	-32.2	-7.6	6.5
	1	57	-3.7	2.0	0.0
	1	58	-8.6	-1.2	0.0
	1	59	-23.5	-8.6	0.0
	1	60	-13.8	-0.6	0.0
	1	61	-10.4	2.6	0.0
	1	62	-12.8	0.1	0.0
	1	63	-7.2	1.7	0.0
	1	64	-1.8	6.2	0.0
	1	65	-15.2	-5.2	1.2
	1	66	-20.0	-2.4	0.0
	1	67	-3.6	5.5	0.0
	1	68	-7.8	2.9	0.0
	1	69	-6.8	3.6	0.0
	1	70	-1.3	0.9	0.0
	1	71	-14.3	-1.8	5.1
	1	72	-22.7	-19.9	0.0
	1	73	-12.0	2.4	0.0
	1	74	-8.6	0.6	0.0
	1	75	-5.2	0.5	0.8
	1	76	-14.4	2.2	0.0
	1	77	-2.6	3.7	0.0
	1	78	-3.9	4.4	0.0
	1	79	-20.8	-9.6	0.0
	1	80	-11.1	-5.4	0.0
	1	81	-3.8	6.9	0.0
	1	82	1.8	9.1	0.0
	1	83	-3.9	4.6	6.4
	1	84	-4.9	4.6	0.0
	1	85	-10.0	-4.8	0.0
	1	86	-4.4	-1.4	0.0
	1	87	-0.7	5.8	0.0
	1	88	1.8	3.7	0.2
	1	89	-4.0	6.7	0.0
	1	90	-7.4	11.0	0.0
	1	91	2.9	16.4	0.0
	1	92	-3.0	10.7	0.0
	1	93	-16.0	-10.1	0.0
	1	94	-8.1	5.4	0.0
	1	95	-2.2	14.5	0.0
	1	96	-7.1	15.6	0.0
	1	97	-2.8	17.3	0.0
	1	98	-1.7	23.3	0.0
	1	99	-3.5	10.0	0.0
	1	100	-3.4	9.0	0.0
	1	101	-0.8	12.9	0.0
	1	102	-3.8	8.6	0.0
	1	103	-6.8	7.7	0.0
	1	104	-8.5	0.4	0.0
	1	105	-3.2	10.1	0.0
	1	106	-2.0	10.7	0.0
	1	107	-0.5	17.7	0.0
	1	108	-2.7	20.7	0.0
	1	109	0.0	21.1	0.0
	1	110	0.7	18.2	0.0
	1	111	-0.9	14.8	0.0
	1	112	3.5	18.1	0.0
	1	113	-1.9	4.2	0.0
	1	114	0.8	11.4	0.0
	1	115	-0.3	10.5	0.0
	1	116	-2.1	11.8	0.0
	1	117	2.5	20.5	0.0
	1	118	1.6	24.0	0.0
	1	119	1.7	19.0	0.0
	1	120	4.3	14.5	0.0
	1	121	1.9	13.3	0.0
	1	122	5.1	14.9	0.0
	1	123	3.1	17.4	0.0
	1	124	5.3	10.0	11.8
	1	125	2.1	13.6	0.0
	1	126	-2.1	9.2	0.0
	1	127	6.0	23.8	0.0
	1	128	6.7	29.8	1.4
	1	129	-0.9	3.3	1.5
	1	130	3.6	14.7	0.0
	1	131	0.6	14.9	0.0
	1	132	5.9	16.2	0.0
	1	133	4.8	24.5	0.0
	1	134	5.5	18.0	0.0
	1	135	5.4	18.7	0.0
	1	136	11.9	22.1	0.0
	1	137	3.6	18.1	0.0
	1	138	4.9	21.5	0.0
	1	139	5.7	18.2	0.0
	1	140	6.8	16.9	0.0
	1	141	5.3	22.4	0.0
	1	142	7.5	25.1	3.4
	1	143	6.5	18.3	0.0
	1	144	10.6	11.8	24.2
	1	145	4.2	22.3	0.0
	1	146	3.2	25.2	0.0
	1	147	6.9	17.1	0.0
	1	148	5.3	15.2	5.7
	1	149	9.9	20.8	6.1
	1	150	13.7	27.8	6.0
	1	151	6.5	21.2	0.0
	1	152	12.7	21.1	0.5
	1	153	16.7	31.6	0.0
	1	154	11.3	24.4	0.0
	1	155	7.9	22.2	0.0
	1	156	6.5	20.8	0.0
	1	157	10.5	31.3	0.0
	1	158	9.8	26.2	0.0
	1	159	10.5	16.4	4.0
	1	160	5.5	14.9	1.6
	1	161	11.1	21.6	0.0
	1	162	12.4	25.5	0.0
	1	163	10.3	21.3	0.5
	1	164	8.8	23.9	0.6
	1	165	12.5	23.8	0.0
	1	166	15.8	21.8	0.0
	1	167	8.6	25.5	0.0
	1	168	4.1	29.2	0.0
	1	169	14.6	21.7	0.4
	1	170	12.5	21.5	16.3
	1	171	9.4	24.0	0.0
	1	172	4.4	26.3	0.0
	1	173	15.9	27.2	0.0
	1	174	13.2	28.3	9.7
	1	175	12.4	23.4	0.0
	1	176	8.5	27.5	0.0
	1	177	12.2	27.8	5.7
	1	178	14.9	27.3	23.8
	1	179	12.5	31.3	0.0
	1	180	9.7	31.3	0.0
	1	181	9.1	23.7	0.0
	1	182	14.8	19.8	1.4
	1	183	13.2	27.6	0.0
	1	184	13.7	31.9	0.4
	1	185	16.9	31.4	0.0
	1	186	19.3	28.7	0.0
	1	187	13.1	25.7	0.0
	1	188	10.2	27.4	0.0
	1	189	15.2	25.8	0.0
	1	190	10.7	29.1	0.0
	1	191	14.6	31.0	0.0
	1	192	13.0	32.8	0.0
	1	193	16.5	28.4	0.0
	1	194	12.7	25.2	0.0
	1	195	16.8	31.3	3.6
	1	196	16.8	29.2	0.0
	1	197	11.1	19.4	0.0
	1	198	16.2	24.0	2.1
	1	199	13.7	28.4	0.0
	1	200	18.6	26.0	0.3
	1	201	14.0	28.4	0.3
	1	202	17.0	35.9	0.0
	1	203	13.5	29.2	0.0
	1	204	10.0	33.3	0.0
	1	205	13.1	24.7	0.0
	1	206	12.7	23.4	0.0
	1	207	16.8	27.4	7.2
	1	208	12.3	29.2	0.0
	1	209	16.9	28.1	0.0
	1	210	12.3	23.6	0.0
	1	211	14.6	30.6	7.7
	1	212	11.3	32.7	2.7
	1	213	14.8	29.1	0.6
	1	214	11.7	25.8	1.1
	1	215	15.5	31.6	0.0
	1	216	12.1	32.3	2.1
	1	217	21.6	30.0	0.0
	1	218	14.6	34.1	0.0
	1	219	15.2	26.0	1.5
	1	220	9.2	24.4	0.0
	1	221	12.9	23.7	0.0
	1	222	10.3	18.5	0.0
	1	223	10.9	26.4	0.0
	1	224	14.9	25.3	0.0
	1	225	8.4	26.7	0.0
	1	226	11.1	26.7	0.0
	1	227	11.1	23.0	0.0
	1	228	6.0	26.7	0.0
	1	229	9.5	25.2	0.0
	1	230	9.2	22.8	0.0
	1	231	12.4	29.0	0.0
	1	232	13.0	29.8	0.0
	1	233	8.5	24.4	0.0
	1	234	10.7	28.3	0.0
	1	235	9.2	27.3	0.0
	1	236	9.3	31.8	0.0
	1	237	11.7	27.0	6.8
	1	238	7.8	25.5	0.0
	1	239	16.5	28.5	0.0
	1	240	12.6	27.4	0.0
	1	241	10.8	27.3	0.0
	1	242	13.2	26.5	0.0
	1	243	16.4	26.1	0.0
	1	244	11.1	31.2	3.3
	1	245	11.4	24.0	14.9
	1	246	10.5	25.0	0.0
	1	247	6.6	23.4	0.0
	1	248	11.3	20.2	0.0
	1	249	10.0	27.7	0.0
	1	250	5.1	26.0	0.0
	1	251	5.8	16.8	0.0
	1	252	9.9	19.3	3.3
	1	253	9.6	22.4	9.1
	1	254	5.8	22.8	0.0
	1	255	4.3	20.6	0.0
	1	256	2.2	12.0	0.1
	1	257	9.4	15.4	2.8
	1	258	9.5	18.2	0.0
	1	259	5.5	22.0	0.0
	1	260	11.0	18.5	0.0
	1	261	10.2	23.9	2.7
	1	262	10.7	20.2	0.0
	1	263	5.1	15.9	0.0
	1	264	7.4	21.2	0.0
	1	265	6.6	18.7	0.4
	1	266	5.9	18.5	39.8
	1	267	4.4	21.4	0.0
	1	268	7.8	15.3	0.0
	1	269	8.5	17.1	2.0
	1	270	4.3	19.4	12.6
	1	271	8.1	20.1	0.0
	1	272	11.8	17.8	1.7
	1	273	1.6	19.8	0.0
	1	274	5.0	22.1	0.0
	1	275	1.9	17.9	0.0
	1	276	-0.3	12.0	0.0
	1	277	1.6	6.6	0.0
	1	278	3.4	9.9	0.0
	1	279	2.9	11.2	0.0
	1	280	-2.5	14.5	0.0
	1	281	0.8	9.0	2.4
	1	282	2.7	14.1	0.5
	1	283	4.6	16.8	0.0
	1	284	4.0	14.9	0.7
	1	285	3.6	11.5	0.3
	1	286	1.7	7.3	14.4
	1	287	0.7	9.7	0.0
	1	288	-1.1	3.9	0.0
	1	289	3.0	21.6	0.0
	1	290	7.8	19.7	2.5
	1	291	0.4	11.0	0.0
	1	292	-0.4	15.3	0.0
	1	293	1.4	10.0	2.1
	1	294	-5.1	19.2	0.0
	1	295	-0.2	12.1	0.0
	1	296	-6.7	15.6	0.0
	1	297	-7.5	6.7	0.0
	1	298	-8.5	12.2	0.0
	1	299	-2.9	16.6	0.0
	1	300	-0.9	14.4	0.0
	1	301	-4.3	12.2	0.0
	1	302	0.6	18.8	0.0
	1	303	0.2	6.5	20.8
	1	304	-7.3	8.8	0.0
	1	305	-11.3	1.3	0.0
	1	306	-7.6	-4.5	0.0
	1	307	-2.3	7.8	0.0
	1	308	-6.2	1.6	0.0
	1	309	-6.9	6.5	0.0
	1	310	-11.5	3.9	0.3
	1	311	-7.8	-3.1	0.0
	1	312	-11.5	-0.6	1.2
	1	313	-0.2	9.4	0.0
	1	314	0.3	8.3	0.0
	1	315	-5.6	0.8	0.0
	1	316	-8.0	-7.0	0.0
	1	317	-3.3	5.5	0.0
	1	318	-5.1	1.3	0.0
	1	319	-2.5	5.0	0.0
	1	320	-5.4	11.3	0.0
	1	321	-8.7	1.1	8.8
	1	322	-8.0	1.6	0.0
	1	323	-22.9	-8.8	0.0
	1	324	-17.9	-0.6	0.0
	1	325	-9.8	-3.4	0.0
	1	326	-7.9	-5.5	0.0
	1	327	-6.7	2.2	0.0
	1	328	-7.9	3.4	0.1
	1	329	-7.7	2.5	0.0
	1	330	-15.0	-3.6	0.2
	1	331	-5.9	2.3	0.0
	1	332	-7.7	3.2	0.0
	1	333	-15.8	-2.0	0.0
	1	334	-10.9	-5.9	0.0
	1	335	-8.6	1.6	0.0
	1	336	-3.2	1.6	0.0
	1	337	-16.2	-5.6	0.0
	1	338	-14.4	-5.3	0.0
	1	339	-8.8	-0.4	0.0
	1	340	-11.9	-4.2	0.0
	1	341	-14.1	-5.3	0.0
	1	342	-9.1	-6.0	0.0
	1	343	-9.1	-1.8	0.0
	1	344	-6.7	-5.6	0.0
	1	345	-10.0	-2.6	0.0
	1	346	-10.1	-1.7	0.0
	1	347	-8.8	1.6	0.0
	1	348	-12.5	5.6	0.0
	1	349	-12.5	-1.5	0.0
	1	350	-11.2	2.9	0.0
	1	351	-28.7	-13.3	0.0
	1	352	-23.6	-9.2	0.0
	1	353	-12.3	-4.3	0.0
	1	354	-15.3	-4.4	0.0
	1	355	-9.5	2.3	0.0
	1	356	-8.9	-1.5	0.0
	1	357	-23.6	-16.8	0.0
	1	358	-22.3	-21.6	0.0
	1	359	-5.2	2.1	0.0
	1	360	-12.5	3.7	5.7
	1	361	-22.7	-7.3	0.0
	1	362	-24.3	-13.3	1.1
	1	363	-17.2	-6.6	0.0
	1	364	-19.1	-7.1	1.2
	1	365	-13.9	-2.0	0.0
	2	1	-15.6	1.3	0.7
	2	2	-22.8	-10.4	0.0
	2	3	-30.8	-7.3	0.0
	2	4	-23.7	-12.9	0.0
	2	5	-18.2	-16.4	0.0
	2	6	-19.6	-4.7	8.1
	2	7	-22.1	1.5	0.0
	2	8	-22.7	-14.6	0.0
	2	9	-24.0	-10.4	0.0
	2	10	-28.0	-14.3	0.0
	2	11	-21.3	-19.8	8.6
	2	12	-22.7	-13.3	0.0
	2	13	-28.4	-11.9	1.3
	2	14	-27.8	-14.6	0.6
	2	15	-33.3	-9.2	0.0
	2	16	-16.7	-7.2	0.0
	2	17	-14.1	-7.3	0.3
	2	18	-14.6	-5.7	0.0
	2	19	-9.0	-7.9	0.0
	2	20	-13.8	-2.9	0.4
	2	21	-10.1	-1.5	0.0
	2	22	-10.9	-2.9	0.0
	2	23	-17.6	-5.1	0.0
	2	24	-15.2	-2.4	0.0
	2	25	-18.3	8.1	0.0
	2	26	-15.6	-6.7	0.0
	2	27	-9.4	-2.9	0.0
	2	28	-24.4	-11.7	0.0
	2	29	-24.1	-11.3	0.0
	2	30	-28.4	-12.1	0.0
	2	31	-27.7	-14.0	0.0
	2	32	-35.1	-15.8	0.0
	2	33	-27.3	-9.1	0.0
	2	34	-27.3	-13.1	0.0
	2	35	-28.7	-17.1	0.0
	2	36	-28.0	-11.6	0.0
	2	37	-23.9	-13.3	0.0
	2	38	-21.1	-7.0	0.0
	2	39	-16.9	-6.8	0.0
	2	40	-22.2	-11.0	0.0
	2	41	-15.1	-9.3	0.0
	2	42	-24.7	-12.6	0.0
	2	43	-29.5	-7.9	0.0
	2	44	-13.0	1.4	0.0
	2	45	-15.6	1.2	0.0
	2	46	-17.6	-5.3	4.1
	2	47	-13.1	-6.1	0.0
	2	48	-15.5	-3.8	0.0
	2	49	-12.3	1.3	0.0
	2	50	-7.5	6.8	0.0
	2	51	-9.2	1.6	0.0
	2	52	-23.1	-10.2	0.0
	2	53	-25.4	-12.3	0.0
	2	54	-26.9	-16.1	0.0
	2	55	-31.6	-13.6	0.0
	2	56	-18.3	-4.6	0.0
	2	57	-19.1	-1.1	0.0
	2	58	-18.2	-5.3	0.2
	2	59	-15.3	-8.0	0.0
	2	60	-19.0	-5.1	0.0
	2	61	-26.8	-0.4	0.0
	2	62	-12.4	-1.5	0.0
	2	63	-10.7	3.4	0.0
	2	64	-19.5	-7.2	0.0
	2	65	-13.6	-9.4	0.7
	2	66	-11.4	2.6	0.0
	2	67	-11.8	3.2	0.0
	2	68	-7.7	1.2	0.0
	2	69	-9.1	-4.1	0.0
	2	70	-10.4	-1.8	18.0
	2	71	-15.1	-0.0	0.2
	2	72	-0.2	5.0	0.4
	2	73	-0.5	7.9	0.0
	2	74	-9.7	0.5	0.9
	2	75	-7.6	0.3	0.0
	2	76	-4.5	5.0	0.0
	2	77	-4.4	6.6	0.0
	2	78	-25.3	-7.0	0.0
	2	79	-15.8	-2.5	0.0
	2	80	-5.2	2.4	0.0
	2	81	-2.7	-2.2	0.0
	2	82	-2.8	4.2	0.0
	2	83	-0.3	11.0	0.0
	2	84	1.2	6.0	0.7
	2	85	-0.7	7.6	0.0
	2	86	-3.8	7.2	0.0
	2	87	-6.3	8.0	0.0
	2	88	-3.7	4.5	0.0
	2	89	-4.1	1.9	0.0
	2	90	-1.3	11.7	0.0
	2	91	-4.7	10.1	0.0
	2	92	-4.6	13.4	0.0
	2	93	-5.6	10.3	0.0
	2	94	-6.4	7.2	0.0
	2	95	-12.0	3.2	0.0
	2	96	-3.1	11.6	0.0
	2	97	1.4	16.4	0.0
	2	98	-1.4	16.8	0.0
	2	99	-1.2	21.2	0.0
	2	100	-2.3	10.2	0.0
	2	101	-4.3	7.5	0.0
	2	102	-3.4	2.5	0.0
	2	103	-2.4	3.0	0.0
	2	104	-1.6	8.9	0.0
	2	105	-0.4	13.9	0.0
	2	106	-7.8	7.0	0.6
	2	107	-3.9	8.1	1.6
	2	108	2.0	18.1	0.0
	2	109	6.2	18.8	0.0
	2	110	4.2	17.8	2.1
	2	111	-0.0	20.4	0.0
	2	112	1.0	11.3	2.9
	2	113	6.0	7.9	10.8
	2	114	-3.4	8.7	0.0
	2	115	-3.5	-0.8	0.0
	2	116	-2.5	10.9	6.6
	2	117	-5.2	14.2	0.0
	2	118	4.9	17.7	0.0
	2	119	6.7	19.0	0.0
	2	120	-0.4	15.9	0.0
	2	121	4.2	20.2	0.0
	2	122	0.4	11.4	4.3
	2	123	-1.1	4.8	0.7
	2	124	-3.5	9.2	11.6
	2	125	4.0	7.2	6.0
	2	126	4.3	16.2	3.1
	2	127	-1.1	17.2	16.8
	2	128	4.9	22.0	4.1
	2	129	0.9	21.7	0.0
	2	130	-5.0	12.6	0.0
	2	131	-0.9	8.0	0.0
	2	132	8.5	24.8	0.0
	2	133	6.3	23.8	0.0
	2	134	5.1	23.2	0.0
	2	135	1.6	22.5	0.0
	2	136	4.4	24.8	0.0
	2	137	2.2	29.9	0.0
	2	138	9.1	30.5	0.0
	2	139	9.1	21.8	0.0
	2	140	6.3	23.1	0.0
	2	141	5.4	22.2	0.0
	2	142	7.4	14.6	99.9
	2	143	6.2	21.6	0.0
	2	144	9.0	21.5	0.0
	2	145	8.4	23.1	0.0
	2	146	10.5	27.8	0.0
	2	147	11.8	27.9	0.0
	2	148	10.9	32.8	0.0
	2	149	9.9	30.6	0.0
	2	150	11.6	26.4	0.0
	2	151	8.7	26.8	0.0
	2	152	11.2	32.8	0.6
	2	153	5.6	26.8	0.0
	2	154	12.6	25.1	2.0
	2	155	12.8	23.5	1.4
	2	156	7.7	16.6	1.8
	2	157	3.6	15.1	23.9
	2	158	13.8	30.0	68.8
	2	159	11.4	33.6	0.0
	2	160	8.2	21.3	0.0
	2	161	11.5	19.3	2.0
	2	162	16.0	28.2	39.9
	2	163	16.0	24.0	5.0
	2	164	20.1	30.6	0.0
	2	165	14.4	30.9	0.0
	2	166	10.6	22.2	0.0
	2	167	8.7	25.6	0.0
	2	168	10.1	17.6	2.0
	2	169	9.9	23.4	0.0
	2	170	8.9	19.2	0.0
	2	171	12.5	22.7	0.0
	2	172	8.1	22.4	0.0
	2	173	12.7	22.3	0.0
	2	174	13.6	25.2	0.0
	2	175	11.7	21.2	4.8
	2	176	14.4	21.5	1.1
	2	177	10.5	23.9	0.0
	2	178	4.2	21.7	0.0
	2	179	10.1	24.6	1.0
	2	180	15.2	26.9	5.3
	2	181	15.6	24.3	0.4
	2	182	10.5	27.9	0.0
	2	183	12.9	31.3	0.0
	2	184	10.6	25.1	0.0
	2	185	14.2	27.5	0.0
	2	186	14.4	26.9	0.0
	2	187	10.7	29.2	24.5
	2	188	18.5	30.9	0.0
	2	189	14.8	27.7	0.0
	2	190	15.1	31.0	0.0
	2	191	12.4	29.6	0.0
	2	192	14.4	25.3	0.0
	2	193	14.7	28.3	0.0
	2	194	9.7	26.4	0.0
	2	195	10.5	24.5	0.0
	2	196	12.1	28.8	0.0
	2	197	12.6	27.9	15.1
	2	198	10.5	24.3	0.0
	2	199	14.7	25.7	0.0
	2	200	14.1	27.9	22.4
	2	201	16.1	28.7	2.2
	2	202	12.6	25.2	0.0
	2	203	11.2	27.4	0.6
	2	204	14.3	28.5	0.0
	2	205	21.0	31.5	0.0
	2	206	14.4	26.3	0.0
	2	207	10.6	26.1	20.0
	2	208	11.9	28.3	0.0
	2	209	12.2	25.8	21.4
	2	210	12.6	28.6	0.0
	2	211	17.6	27.1	4.1
	2	212	12.8	27.5	0.0
	2	213	14.7	26.7	1.7
	2	214	8.9	21.9	0.0
	2	215	10.6	22.8	0.0
	2	216	19.5	27.8	13.3
	2	217	20.7	31.8	0.0
	2	218	16.0	28.4	0.0
	2	219	15.9	32.3	0.0
	2	220	9.6	26.9	0.0
	2	221	11.7	29.6	0.0
	2	222	14.4	30.1	0.0
	2	223	17.6	30.0	0.0
	2	224	13.7	26.2	3.6
	2	225	13.4	23.5	0.0
	2	226	13.3	27.6	0.0
	2	227	12.8	20.0	0.4
	2	228	11.4	23.5	40.7
	2	229	13.2	21.5	7.5
	2	230	14.2	23.9	3.2
	2	231	8.0	23.9	0.0
	2	232	8.3	24.6	1.3
	2	233	11.5	26.1	0.0
	2	234	11.2	28.4	0.0
	2	235	16.2	31.5	0.0
	2	236	13.3	27.4	0.0
	2	237	16.6	30.0	2.0
	2	238	12.8	26.5	0.0
	2	239	14.8	30.2	0.0
	2	240	6.0	18.2	0.0
	2	241	10.9	23.1	0.0
	2	242	11.5	22.1	6.1
	2	243	15.3	24.4	6.0
	2	244	10.6	21.8	12.7
	2	245	7.7	23.0	1.7
	2	246	6.4	19.2	0.0
	2	247	11.4	22.7	0.0
	2	248	10.7	33.9	0.0
	2	249	11.7	27.0	0.0
	2	250	7.4	18.9	0.0
	2	251	7.8	17.7	0.0
	2	252	8.6	24.0	0.0
	2	253	4.8	27.6	0.0
	2	254	3.2	19.4	0.0
	2	255	3.5	20.5	0.0
	2	256	9.2	27.1	0.0
	2	257	11.4	21.8	0.0
	2	258	6.4	18.0	0.0
	2	259	9.3	23.0	0.0
	2	260	7.2	19.8	0.0
	2	261	6.3	18.8	0.0
	2	262	8.5	22.4	0.0
	2	263	5.8	17.2	0.0
	2	264	14.4	23.5	0.0
	2	265	10.8	21.4	0.0
	2	266	6.6	28.3	0.0
	2	267	1.8	22.8	0.0
	2	268	1.6	17.2	0.0
	2	269	0.3	13.7	0.0
	2	270	6.2	20.6	0.0
	2	271	4.4	20.4	0.0
	2	272	1.9	14.7	0.0
	2	273	8.0	19.8	0.0
	2	274	4.5	20.0	0.0
	2	275	6.2	19.0	0.0
	2	276	2.8	10.5	0.0
	2	277	2.3	12.8	0.0
	2	278	-4.7	9.2	0.0
	2	279	-2.7	13.4	0.0
	2	280	1.9	12.7	0.0
	2	281	-2.7	13.8	0.0
	2	282	3.3	14.9	0.0
	2	283	2.9	20.0	0.0
	2	284	0.5	17.3	0.0
	2	285	-1.8	15.6	0.0
	2	286	-1.2	10.7	0.0
	2	287	1.7	7.5	0.0
	2	288	1.4	14.8	0.0
	2	289	3.0	9.7	0.0
	2	290	-0.8	9.1	0.0
	2	291	-7.9	2.1	0.0
	2	292	2.5	19.9	0.0
	2	293	5.4	24.1	0.0
	2	294	1.8	23.2	0.0
	2	295	0.2	26.6	0.0
	2	296	-0.2	20.0	0.0
	2	297	-5.2	14.5	0.0
	2	298	7.3	18.8	0.0
	2	299	-1.6	17.3	0.0
	2	300	-1.3	14.6	0.0
	2	301	3.1	14.0	0.0
	2	302	-2.8	17.3	0.0
	2	303	-7.7	11.9	0.0
	2	304	-8.4	8.3	0.0
	2	305	-7.3	7.2	18.9
	2	306	-4.6	3.8	0.0
	2	307	-4.0	4.5	0.0
	2	308	-2.4	5.6	0.0
	2	309	-5.6	7.3	0.0
	2	310	-10.1	-2.9	0.5
	2	311	-6.6	3.8	0.0
	2	312	-10.2	-1.2	0.0
	2	313	-5.9	3.7	0.0
	2	314	-4.9	7.3	0.0
	2	315	-9.5	2.9	0.0
	2	316	-13.7	-6.5	0.9
	2	317	-8.7	-8.6	1.5
	2	318	-14.7	-10.4	0.0
	2	319	-12.1	-11.2	0.0
	2	320	-5.0	1.3	0.0
	2	321	-2.8	3.8	0.0
	2	322	-11.9	-6.7	0.0
	2	323	-13.2	-0.6	0.0
	2	324	-12.3	-0.2	0.0
	2	325	-17.7	-9.2	0.4
	2	326	-5.2	3.4	0.0
	2	327	-6.3	-2.1	0.0
	2	328	-5.5	3.8	0.0
	2	329	-1.3	-0.3	0.0
	2	330	-6.1	2.8	0.0
	2	331	-9.5	2.8	0.0
	2	332	-12.3	-3.8	1.2
	2	333	-14.9	1.8	0.0
	2	334	-6.7	1.6	0.0
	2	335	-6.6	3.8	0.0
	2	336	-14.0	-0.8	0.0
	2	337	-20.4	-8.6	2.4
	2	338	-15.5	-5.7	0.0
	2	339	-10.4	-10.3	1.1
	2	340	-26.1	-21.0	0.0
	2	341	-21.7	-20.4	0.0
	2	342	-19.5	-8.0	0.0
	2	343	-18.5	-5.4	0.0
	2	344	-9.0	-1.1	0.0
	2	345	-6.6	-1.4	0.0
	2	346	-12.3	-4.8	0.0
	2	347	-20.0	-10.4	0.3
	2	348	-22.1	-15.3	0.0
	2	349	-22.5	-21.1	0.0
	2	350	-23.9	-11.0	0.2
	2	351	-29.3	-13.6	1.9
	2	352	-12.8	-1.0	0.0
	2	353	-16.0	-2.5	0.0
	2	354	-23.5	-11.0	0.0
	2	355	-27.5	-12.8	0.0
	2	356	-22.5	-10.6	0.0
	2	357	-20.5	-10.3	0.0
	2	358	-31.9	-20.4	0.0
	2	359	-21.4	-16.2	0.0
	2	360	-24.3	-10.8	0.0
	2	361	-20.3	-11.0	0.2
	2	362	-23.5	-9.5	0.6
	2	363	-26.3	-9.5	0.0
	2	364	-25.1	-12.7	0.9
	2	365	-20.0	-15.7	0.0
	2	366	-21.0	-7.6	0.0
	3	1	-20.5	-10.1	0.0
	3	2	-23.6	-11.3	0.0
	3	3	-28.5	-6.1	0.0
	3	4	-10.6	-2.0	0.0
	3	5	-10.9	-0.4	0.0
	3	6	-13.2	-1.6	0.0
	3	7	-15.8	-2.2	0.0
	3	8	-9.8	-2.4	0.0
	3	9	-9.7	-6.1	0.0
	3	10	-22.3	-6.7	0.0
	3	11	-27.6	-9.6	0.0
	3	12	-18.6	-10.6	0.0
	3	13	-16.4	-9.3	0.0
	3	14	-29.9	-14.0	0.0
	3	15	-25.6	-9.7	1.9
	3	16	-10.7	-2.8	0.0
	3	17	-13.7	-3.6	0.0
	3	18	-20.7	-11.2	0.0
	3	19	-26.7	-18.7	0.0
	3	20	-23.3	-10.1	0.0
	3	21	-20.7	-16.8	4.8
	3	22	-11.6	-2.0	0.0
	3	23	-20.4	-7.4	2.1
	3	24	-10.7	-3.7	0.1
	3	25	-16.8	-7.2	4.2
	3	26	-28.8	-15.2	0.3
	3	27	-25.0	-14.0	0.0
	3	28	-25.7	-15.7	0.0
	3	29	-34.9	-19.5	0.7
	3	30	-4.5	4.0	0.0
	3	31	-4.6	2.2	0.0
	3	32	-14.2	-4.2	0.0
	3	33	-12.0	-5.4	0.0
	3	34	-15.9	-2.8	0.0
	3	35	-10.6	-7.3	0.0
	3	36	-22.9	-6.6	0.0
	3	37	-16.4	-5.0	3.8
	3	38	-24.4	-9.0	0.0
	3	39	-21.3	-15.5	0.0
	3	40	-11.1	-1.6	0.6
	3	41	-13.6	-2.8	0.2
	3	42	-14.3	-3.4	0.0
	3	43	-9.0	-8.3	0.0
	3	44	-9.2	2.3	0.0
	3	45	-7.5	-3.0	0.0
	3	46	-11.9	0.3	0.0
	3	47	-20.6	4.6	0.0
	3	48	-15.7	-7.3	0.0
	3	49	-10.7	-9.9	0.0
	3	50	-18.3	-7.9	0.3
	3	51	-16.3	-11.2	0.0
	3	52	-6.0	3.5	0.0
	3	53	-8.9	1.6	0.0
	3	54	-14.7	-2.6	0.1
	3	55	-10.7	0.8	0.0
	3	56	-23.8	-14.4	0.0
	3	57	-15.8	-10.9	0.0
	3	58	-13.1	2.0	0.0
	3	59	-17.7	1.1	0.0
	3	60	-15.3	-4.7	6.7
	3	61	-23.8	-3.1	0.0
	3	62	-11.3	2.1	0.0
	3	63	-7.9	9.4	0.0
	3	64	-12.5	1.8	0.0
	3	65	-17.8	6.0	0.0
	3	66	-24.5	-5.9	0.0
	3	67	-19.7	-3.0	0.0
	3	68	-16.8	-0.2	0.0
	3	69	-15.3	3.1	0.0
	3	70	-14.3	-3.3	0.0
	3	71	-19.3	-3.4	0.0
	3	72	-3.1	3.9	3.6
	3	73	-4.9	2.3	0.0
	3	74	-10.2	-0.3	0.0
	3	75	-10.6	-0.2	0.0
	3	76	-8.5	-1.0	0.0
	3	77	-12.4	-6.9	0.0
	3	78	-14.7	-6.5	6.1
	3	79	-22.4	-1.1	0.2
	3	80	-2.1	1.5	0.0
	3	81	-6.6	1.9	0.0
	3	82	-11.3	-3.8	0.0
	3	83	-10.7	0.7	0.0
	3	84	-10.7	-4.7	0.0
	3	85	-7.8	-6.7	0.0
	3	86	-12.0	0.4	0.0
	3	87	-8.4	5.0	0.0
	3	88	-10.2	-0.7	0.0
	3	89	-12.7	3.9	0.6
	3	90	-3.7	6.8	0.4
	3	91	-0.4	9.6	2.8
	3	92	-9.1	3.1	1.0
	3	93	-6.9	2.1	2.3
	3	94	-6.4	7.6	0.0
	3	95	-5.3	11.5	0.0
	3	96	-3.4	7.2	3.5
	3	97	-7.5	5.3	6.9
	3	98	-0.7	14.9	0.0
	3	99	3.6	11.6	0.0
	3	100	-2.6	5.3	9.8
	3	101	-1.9	-0.7	0.7
	3	102	-0.2	12.8	0.0
	3	103	-0.7	12.2	1.5
	3	104	-2.3	4.0	4.8
	3	105	-8.9	9.3	0.0
	3	106	-0.4	12.0	0.0
	3	107	6.6	10.5	0.0
	3	108	-4.4	6.7	0.0
	3	109	-6.3	7.0	0.0
	3	110	-6.9	-2.1	0.0
	3	111	-0.9	3.4	15.5
	3	112	0.3	14.8	0.0
	3	113	0.3	16.9	0.0
	3	114	2.6	17.1	0.0
	3	115	-0.4	26.3	0.0
	3	116	2.1	18.1	0.0
	3	117	1.5	15.9	0.0
	3	118	2.0	12.9	1.0
	3	119	5.2	19.7	0.0
	3	120	3.2	16.1	0.0
	3	121	0.6	23.4	0.0
	3	122	-0.6	17.0	0.0
	3	123	-0.8	17.7	0.0
	3	124	0.3	18.8	0.0
	3	125	-4.2	13.4	0.0
	3	126	2.3	11.9	0.0
	3	127	2.1	10.7	0.0
	3	128	2.9	15.9	0.0
	3	129	5.3	15.7	0.0
	3	130	5.6	20.7	0.0
	3	131	9.9	17.6	7.8
	3	132	0.7	11.3	0.0
	3	133	2.7	9.9	0.0
	3	134	3.2	17.1	0.0
	3	135	4.3	21.5	0.0
	3	136	5.3	10.2	12.2
	3	137	6.3	15.9	0.0
	3	138	7.3	15.3	1.0
	3	139	11.9	18.8	0.3
	3	140	8.5	23.0	0.0
	3	141	10.8	18.0	0.0
	3	142	9.7	22.1	0.0
	3	143	12.6	30.6	0.0
	3	144	4.9	22.8	0.0
	3	145	2.0	25.4	0.0
	3	146	17.3	29.1	0.0
	3	147	11.1	23.4	0.0
	3	148	13.1	26.0	0.0
	3	149	10.6	27.9	0.0
	3	150	11.3	25.4	0.0
	3	151	11.5	23.3	16.7
	3	152	-0.3	8.2	1.2
	3	153	1.7	17.7	0.0
	3	154	9.6	25.1	6.7
	3	155	5.4	30.4	0.0
	3	156	9.7	29.3	0.0
	3	157	7.3	26.0	0.0
	3	158	11.1	17.6	0.8
	3	159	10.1	23.8	0.0
	3	160	18.1	26.2	0.0
	3	161	14.5	27.4	0.0
	3	162	18.1	26.9	5.9
	3	163	13.1	32.6	0.6
	3	164	5.1	20.3	3.2
	3	165	6.3	23.3	0.0
	3	166	11.5	26.2	0.0
	3	167	9.9	24.1	2.2
	3	168	8.8	21.7	0.0
	3	169	4.5	22.0	0.0
	3	170	19.3	27.0	0.0
	3	171	10.7	25.0	0.0
	3	172	8.4	19.7	0.0
	3	173	4.9	23.8	0.0
	3	174	15.2	24.3	0.7
	3	175	9.3	23.8	0.0
	3	176	12.6	26.0	0.0
	3	177	12.9	25.3	17.4
	3	178	10.1	25.8	0.0
	3	179	14.1	22.8	0.0
	3	180	13.8	32.0	0.0
	3	181	15.9	25.8	2.3
	3	182	14.0	22.4	4.9
	3	183	17.2	24.0	4.0
	3	184	9.7	21.8	0.0
	3	185	11.9	24.0	7.8
	3	186	15.8	25.8	0.0
	3	187	19.1	25.6	0.0
	3	188	14.9	26.0	8.8
	3	189	10.9	24.7	0.0
	3	190	15.6	27.8	49.5
	3	191	14.9	29.0	0.9
	3	192	14.9	30.8	0.8
	3	193	19.4	27.8	3.1
	3	194	15.1	25.8	0.3
	3	195	12.6	25.6	9.3
	3	196	14.0	25.2	0.5
	3	197	19.4	27.8	0.6
	3	198	13.1	24.1	21.9
	3	199	13.0	24.8	9.6
	3	200	16.6	29.0	0.0
	3	201	15.4	27.0	3.0
	3	202	19.1	28.6	9.9
	3	203	20.5	27.9	0.0
	3	204	10.7	28.7	0.0
	3	205	10.2	27.0	0.0
	3	206	15.5	29.3	0.3
	3	207	14.4	28.6	0.0
	3	208	16.2	27.8	0.0
	3	209	16.8	29.4	0.0
	3	210	14.8	28.6	0.0
	3	211	11.4	31.5	2.5
	3	212	11.9	26.8	0.0
	3	213	8.8	18.1	0.0
	3	214	9.3	25.9	0.0
	3	215	14.5	27.5	8.3
	3	216	15.3	38.9	0.0
	3	217	13.0	31.9	0.0
	3	218	13.4	27.4	0.8
	3	219	13.7	32.0	0.0
	3	220	11.3	29.7	0.0
	3	221	9.8	29.8	13.7
	3	222	15.8	30.6	0.0
	3	223	19.8	29.9	0.0
	3	224	15.3	26.9	0.0
	3	225	16.0	26.0	0.0
	3	226	13.1	24.5	0.0
	3	227	14.0	25.5	0.0
	3	228	16.0	36.9	0.0
	3	229	13.8	30.7	1.8
	3	230	12.5	28.0	2.5
	3	231	14.5	31.7	0.0
	3	232	13.6	25.4	0.0
	3	233	17.5	25.6	0.0
	3	234	10.8	27.5	0.0
	3	235	11.1	32.0	0.0
	3	236	14.2	26.6	1.9
	3	237	12.6	24.5	0.0
	3	238	11.8	28.8	0.0
	3	239	11.9	28.2	0.0
	3	240	14.1	30.9	0.0
	3	241	18.6	26.9	1.2
	3	242	7.3	26.5	0.0
	3	243	5.7	32.3	0.0
	3	244	13.8	26.8	0.4
	3	245	10.6	32.9	2.4
	3	246	9.3	19.6	0.2
	3	247	5.8	24.4	0.0
	3	248	10.4	28.9	0.0
	3	249	9.9	23.7	0.0
	3	250	4.2	21.8	0.0
	3	251	3.6	13.0	1.0
	3	252	15.3	25.3	0.0
	3	253	8.3	21.5	0.0
	3	254	16.8	33.8	0.0
	3	255	7.2	23.7	0.0
	3	256	14.6	22.6	3.2
	3	257	16.5	19.1	2.4
	3	258	9.7	21.3	0.1
	3	259	4.1	20.2	0.0
	3	260	7.8	21.3	0.0
	3	261	12.5	21.5	0.8
	3	262	-2.5	14.8	0.0
	3	263	6.3	20.0	0.0
	3	264	5.6	19.8	0.6
	3	265	0.7	18.2	0.0
	3	266	10.8	22.6	0.0
	3	267	5.2	22.4	0.0
	3	268	3.8	17.5	0.0
	3	269	-1.6	19.0	0.0
	3	270	1.5	15.6	0.0
	3	271	3.4	16.3	5.3
	3	272	4.6	16.5	0.0
	3	273	-1.2	19.7	0.0
	3	274	3.2	21.8	0.0
	3	275	4.9	26.4	3.2
	3	276	-2.6	9.7	2.7
	3	277	2.5	10.5	0.0
	3	278	5.4	20.3	0.0
	3	279	4.7	24.2	0.0
	3	280	-1.0	14.8	0.0
	3	281	3.3	12.6	0.0
	3	282	5.2	15.6	0.0
	3	283	1.5	12.2	0.0
	3	284	-0.2	17.8	0.0
	3	285	-0.9	17.6	0.0
	3	286	0.3	17.4	0.0
	3	287	0.0	13.1	0.0
	3	288	-4.9	8.6	0.0
	3	289	-4.3	8.8	0.0
	3	290	0.6	16.6	0.0
	3	291	1.1	22.6	0.0
	3	292	-0.1	8.5	0.0
	3	293	-4.3	9.5	0.0
	3	294	-1.4	10.2	0.0
	3	295	0.6	5.3	0.0
	3	296	-1.0	7.0	1.0
	3	297	-2.0	3.2	0.7
	3	298	-7.6	3.9	0.6
	3	299	-0.9	2.4	12.3
	3	300	-12.2	6.9	0.0
	3	301	-6.5	-0.2	0.0
	3	302	-8.0	4.3	1.5
	3	303	-4.7	8.3	0.5
	3	304	-8.6	7.0	0.0
	3	305	-7.8	4.7	0.0
	3	306	-1.5	11.2	0.0
	3	307	2.4	13.4	0.0
	3	308	-2.7	5.6	2.1
	3	309	-5.4	10.7	0.0
	3	310	-1.7	8.8	0.0
	3	311	-3.4	7.5	0.0
	3	312	-3.8	4.7	0.0
	3	313	0.3	3.7	0.0
	3	314	-8.4	-2.4	0.0
	3	315	-20.3	2.0	0.0
	3	316	-13.6	-4.3	6.8
	3	317	-9.1	4.4	0.0
	3	318	-5.4	1.6	0.1
	3	319	-2.0	9.1	1.0
	3	320	-1.3	5.5	0.0
	3	321	0.0	0.9	0.0
	3	322	-9.7	0.1	0.0
	3	323	-14.6	-0.7	16.3
	3	324	-3.2	1.6	4.1
	3	325	-2.7	3.8	1.0
	3	326	-8.9	-1.8	0.0
	3	327	-7.0	-6.3	0.0
	3	328	-12.4	-0.7	0.0
	3	329	-15.2	-1.6	0.0
	3	330	-7.6	-1.5	0.0
	3	331	-8.0	-4.2	0.0
	3	332	-4.0	2.9	0.0
	3	333	-8.2	-0.5	0.0
	3	334	-8.4	0.6	0.0
	3	335	-9.9	-4.6	0.0
	3	336	-8.5	-0.9	0.0
	3	337	-6.4	3.0	0.0
	3	338	-19.3	-5.5	0.0
	3	339	-14.7	-13.1	0.0
	3	340	-9.9	1.9	0.0
	3	341	-15.0	6.0	0.0
	3	342	-10.6	-3.3	0.0
	3	343	-19.3	-1.0	1.8
	3	344	-4.7	2.0	0.7
	3	345	-11.2	-2.4	0.0
	3	346	-12.6	-2.7	0.0
	3	347	-10.7	-4.1	0.0
	3	348	-13.7	-2.3	0.0
	3	349	-15.3	-5.1	0.0
	3	350	-14.9	-5.9	0.0
	3	351	-12.1	-7.3	0.0
	3	352	-13.9	-4.1	0.0
	3	353	-18.5	-3.3	0.0
	3	354	-11.7	-0.5	0.0
	3	355	-19.1	1.3	0.0
	3	356	-19.3	-5.8	0.0
	3	357	-15.6	-3.3	0.0
	3	358	-20.4	-5.6	0.0
	3	359	-26.8	-12.3	2.8
	3	360	-14.5	-2.9	0.0
	3	361	-10.4	-2.6	0.0
	3	362	-19.2	-12.8	0.0
	3	363	-18.7	-6.0	0.0
	3	364	-24.6	-16.5	0.0
	3	365	-21.3	-12.9	0.0
	4	1	-11.3	-2.5	0.0
	4	2	-7.8	0.8	0.0
	4	3	-24.3	-11.8	0.0
	4	4	-19.9	-18.6	23.9
	4	5	-23.3	-9.3	1.4
	4	6	-19.2	-11.1	0.0
	4	7	-19.9	-6.8	1.4
	4	8	-13.4	-3.1	0.0
	4	9	-15.8	-3.3	0.0
	4	10	-18.0	-4.5	1.9
	4	11	-28.6	-16.7	0.0
	4	12	-24.1	-13.2	0.0
	4	13	-11.5	-4.5	0.0
	4	14	-20.7	0.4	2.5
	4	15	-16.7	-7.5	0.0
	4	16	-23.3	-11.8	0.9
	4	17	-26.2	-10.6	0.0
	4	18	-21.6	-5.7	2.5
	4	19	-22.8	-12.2	0.0
	4	20	-31.9	-15.6	0.0
	4	21	-18.1	-4.7	0.7
	4	22	-16.1	2.2	1.8
	4	23	-31.1	-19.4	0.4
	4	24	-30.0	-17.4	0.3
	4	25	-21.0	-5.6	0.0
	4	26	-27.6	-2.1	0.0
	4	27	-33.0	-18.2	0.0
	4	28	-26.8	-19.4	5.6
	4	29	-26.9	-19.3	1.4
	4	30	-23.3	-20.6	0.3
	4	31	-18.5	-8.2	0.0
	4	32	-13.0	-11.7	0.0
	4	33	-4.6	0.9	0.0
	4	34	-7.5	-2.6	0.0
	4	35	-11.5	-3.0	0.0
	4	36	-11.3	1.2	0.0
	4	37	-14.2	-5.8	0.0
	4	38	-10.8	-10.0	0.0
	4	39	-27.5	-21.9	0.0
	4	40	-23.4	-15.1	0.0
	4	41	-20.2	-9.1	0.0
	4	42	-18.6	-17.4	0.0
	4	43	-14.3	0.2	0.0
	4	44	-9.4	1.9	0.0
	4	45	-13.8	-1.6	0.0
	4	46	-14.8	-8.3	0.0
	4	47	-9.9	0.2	0.0
	4	48	-5.2	-4.4	0.0
	4	49	-19.6	-3.7	0.0
	4	50	-14.0	-4.2	0.0
	4	51	-10.9	-0.8	0.0
	4	52	-5.6	-3.7	0.0
	4	53	-24.9	-12.9	0.0
	4	54	-19.0	-18.2	0.0
	4	55	-13.7	-2.0	0.0
	4	56	-8.5	1.6	0.0
	4	57	-24.1	-9.3	0.0
	4	58	-23.9	-8.4	0.0
	4	59	0.3	5.7	0.0
	4	60	-3.8	7.5	0.0
	4	61	-18.1	-8.4	0.0
	4	62	-14.8	-3.9	0.0
	4	63	-15.3	1.2	0.0
	4	64	-23.1	1.5	0.0
	4	65	-11.8	1.5	0.0
	4	66	-17.7	1.4	0.0
	4	67	-7.9	3.6	0.0
	4	68	-6.3	2.1	0.0
	4	69	-10.7	1.5	0.0
	4	70	-8.2	-2.0	0.0
	4	71	-3.4	3.3	0.0
	4	72	-6.6	8.4	0.0
	4	73	-3.6	12.5	0.0
	4	74	0.3	6.1	0.0
	4	75	-6.6	4.9	0.0
	4	76	-8.6	5.3	0.0
	4	77	-15.0	-4.5	0.0
	4	78	-17.8	-8.4	0.0
	4	79	-5.4	2.9	0.0
	4	80	-8.3	4.2	0.0
	4	81	-8.3	1.9	0.0
	4	82	-10.9	2.0	0.0
	4	83	-3.5	4.7	0.0
	4	84	-4.0	5.0	2.2
	4	85	-2.2	3.8	2.0
	4	86	-3.2	3.8	0.1
	4	87	-3.5	4.1	25.1
	4	88	-2.3	2.0	1.2
	4	89	-13.5	0.3	0.0
	4	90	-8.9	4.8	8.7
	4	91	-9.2	2.5	0.0
	4	92	-9.0	4.1	0.0
	4	93	-9.9	7.7	0.0
	4	94	-13.2	3.9	0.0
	4	95	-2.8	9.7	0.0
	4	96	-1.8	7.4	0.0
	4	97	-0.8	16.3	0.0
	4	98	2.3	12.4	0.0
	4	99	-8.2	3.7	0.0
	4	100	-2.8	1.9	8.1
	4	101	-2.9	14.5	0.0
	4	102	-0.8	13.5	0.0
	4	103	-3.0	13.0	0.0
	4	104	-3.7	13.5	0.0
	4	105	4.0	13.8	6.8
	4	106	-1.5	13.5	0.0
	4	107	3.8	18.0	0.0
	4	108	2.4	14.8	0.0
	4	109	3.2	14.6	0.0
	4	110	-0.2	20.3	0.0
	4	111	-3.9	2.0	0.0
	4	112	-18.3	-0.1	0.0
	4	113	1.8	13.0	0.2
	4	114	0.4	13.4	0.0
	4	115	3.8	25.4	0.0
	4	116	6.6	23.8	0.0
	4	117	-1.6	14.3	0.0
	4	118	1.9	18.3	0.0
	4	119	1.7	19.3	0.0
	4	120	0.0	17.3	0.0
	4	121	1.1	17.9	0.0
	4	122	1.7	20.2	0.0
	4	123	-0.6	17.8	0.0
	4	124	-0.9	26.8	0.0
	4	125	3.3	24.5	0.0
	4	126	0.8	19.0	0.0
	4	127	3.6	18.1	0.0
	4	128	-4.7	25.2	0.0
	4	129	-5.5	12.3	0.0
	4	130	0.9	12.6	0.0
	4	131	3.4	20.7	0.0
	4	132	-0.3	20.7	2.7
	4	133	8.4	28.3	3.5
	4	134	1.4	22.0	0.0
	4	135	4.7	23.0	0.0
	4	136	0.2	17.4	0.0
	4	137	6.4	17.4	0.0
	4	138	4.2	17.1	0.0
	4	139	8.7	24.0	0.0
	4	140	5.9	28.9	0.0
	4	141	4.0	22.3	0.0
	4	142	4.3	31.6	0.0
	4	143	3.6	17.8	0.0
	4	144	1.9	16.8	0.0
	4	145	6.8	26.0	0.0
	4	146	12.3	30.6	0.0
	4	147	4.5	20.4	0.0
	4	148	5.8	13.9	0.0
	4	149	8.4	18.7	16.0
	4	150	2.4	25.9	0.0
	4	151	10.3	24.2	0.0
	4	152	17.6	22.4	2.5
	4	153	0.6	18.1	0.0
	4	154	7.2	14.7	0.0
	4	155	4.5	20.6	0.0
	4	156	10.0	19.1	0.0
	4	157	14.3	24.1	0.0
	4	158	10.2	27.5	0.0
	4	159	9.5	21.1	0.0
	4	160	3.8	19.5	0.0
	4	161	15.0	30.5	0.0
	4	162	17.6	27.4	0.0
	4	163	13.2	25.0	0.0
	4	164	11.0	22.0	0.0
	4	165	5.0	23.5	0.0
	4	166	11.1	22.2	6.8
	4	167	13.2	29.3	0.0
	4	168	10.1	27.3	0.0
	4	169	11.0	21.2	0.0
	4	170	17.1	19.4	15.9
	4	171	14.6	25.5	0.6
	4	172	11.0	24.8	5.9
	4	173	12.1	19.6	8.6
	4	174	12.3	21.4	0.0
	4	175	8.8	21.8	0.0
	4	176	10.6	23.7	35.8
	4	177	11.6	24.4	0.0
	4	178	11.3	19.2	0.0
	4	179	10.0	24.3	0.0
	4	180	14.0	22.4	26.3
	4	181	4.8	23.1	0.0
	4	182	11.4	24.1	0.0
	4	183	14.7	24.8	1.4
	4	184	9.7	21.4	0.5
	4	185	13.3	28.1	2.3
	4	186	16.3	27.0	1.0
	4	187	11.9	27.8	0.0
	4	188	14.9	26.9	0.0
	4	189	15.0	29.1	13.8
	4	190	14.7	34.4	0.0
	4	191	15.1	29.3	17.9
	4	192	8.2	30.2	0.0
	4	193	13.5	24.9	0.0
	4	194	17.9	22.2	0.0
	4	195	13.2	29.1	0.0
	4	196	11.1	33.7	0.0
	4	197	9.0	27.7	0.0
	4	198	14.8	23.1	0.0
	4	199	17.0	26.4	9.3
	4	200	16.2	29.1	0.0
	4	201	13.9	28.3	0.0
	4	202	12.7	27.5	0.0
	4	203	14.9	27.6	0.0
	4	204	13.6	30.9	0.0
	4	205	10.5	23.7	0.0
	4	206	9.0	22.7	0.0
	4	207	16.5	29.1	0.0
	4	208	15.0	28.6	15.1
	4	209	18.2	31.9	0.7
	4	210	13.7	28.4	48.2
	4	211	11.3	20.2	3.1
	4	212	14.3	24.3	10.7
	4	213	14.9	26.7	0.0
	4	214	11.5	26.0	0.0
	4	215	12.8	22.0	3.5
	4	216	15.7	22.0	0.0
	4	217	15.9	27.5	0.0
	4	218	16.6	26.0	0.0
	4	219	13.6	26.6	0.0
	4	220	11.1	28.7	0.0
	4	221	10.4	28.2	0.0
	4	222	11.1	27.5	0.9
	4	223	9.6	27.3	0.0
	4	224	13.3	28.2	0.0
	4	225	14.3	29.6	0.0
	4	226	9.7	34.0	0.0
	4	227	15.8	30.2	0.0
	4	228	12.1	35.5	0.0
	4	229	13.2	26.9	0.0
	4	230	14.6	23.7	0.0
	4	231	8.6	24.7	0.0
	4	232	7.4	22.5	0.0
	4	233	14.7	34.7	0.0
	4	234	17.1	31.4	0.0
	4	235	10.8	25.3	2.4
	4	236	10.7	25.2	0.6
	4	237	11.3	28.6	0.0
	4	238	7.8	29.2	0.0
	4	239	15.7	28.3	0.0
	4	240	16.8	28.9	0.0
	4	241	13.6	30.6	5.9
	4	242	6.4	34.8	0.0
	4	243	11.2	27.5	0.0
	4	244	12.2	21.8	11.1
	4	245	9.8	27.7	0.0
	4	246	6.3	27.2	0.0
	4	247	13.4	28.1	0.0
	4	248	14.5	20.4	17.5
	4	249	1.2	20.4	0.0
	4	250	7.4	23.5	0.0
	4	251	9.2	24.4	0.0
	4	252	10.9	19.4	0.0
	4	253	3.2	18.7	0.0
	4	254	7.9	10.8	2.3
	4	255	11.4	32.0	0.0
	4	256	7.5	27.1	0.0
	4	257	3.9	20.8	0.0
	4	258	3.2	23.2	0.0
	4	259	0.6	15.3	0.0
	4	260	5.8	19.5	0.0
	4	261	4.0	17.9	0.0
	4	262	1.9	19.4	0.0
	4	263	0.7	14.0	0.0
	4	264	-0.8	17.2	0.0
	4	265	4.8	21.5	0.0
	4	266	-1.3	17.7	0.0
	4	267	6.8	13.5	10.7
	4	268	14.3	15.2	32.8
	4	269	3.9	13.1	10.4
	4	270	2.7	20.5	0.0
	4	271	2.1	14.7	0.0
	4	272	6.3	9.5	4.9
	4	273	11.1	16.8	2.5
	4	274	3.8	16.5	0.0
	4	275	3.9	13.4	0.0
	4	276	6.4	12.6	6.9
	4	277	3.2	19.9	0.0
	4	278	0.4	22.5	0.0
	4	279	8.0	30.2	0.0
	4	280	11.8	18.5	0.0
	4	281	3.9	16.5	0.0
	4	282	1.4	20.5	2.4
	4	283	1.1	6.8	0.6
	4	284	-4.9	9.3	0.0
	4	285	0.5	4.9	2.8
	4	286	-6.4	6.4	0.0
	4	287	2.1	15.8	0.0
	4	288	-0.8	15.7	0.0
	4	289	2.1	10.2	1.2
	4	290	0.7	18.1	0.0
	4	291	-5.0	6.3	0.0
	4	292	-4.6	9.9	0.0
	4	293	-2.2	3.2	0.0
	4	294	-3.6	6.8	0.0
	4	295	-2.5	8.8	0.0
	4	296	-1.9	11.7	0.0
	4	297	-1.9	15.7	0.0
	4	298	2.2	10.4	0.0
	4	299	2.6	8.1	8.8
	4	300	7.1	10.1	0.0
	4	301	-1.5	10.5	0.0
	4	302	1.3	7.3	0.0
	4	303	-7.4	1.1	0.0
	4	304	-11.4	7.4	0.0
	4	305	-9.6	2.7	0.0
	4	306	-13.3	-3.8	2.4
	4	307	-2.6	9.4	0.0
	4	308	-6.0	16.6	0.0
	4	309	4.0	16.9	0.0
	4	310	-2.0	9.1	0.0
	4	311	-0.8	8.3	0.0
	4	312	1.1	4.8	0.0
	4	313	-16.3	-1.2	0.0
	4	314	-18.0	2.9	0.0
	4	315	-9.9	-3.3	1.3
	4	316	-12.9	-3.0	0.6
	4	317	-14.6	-2.5	1.5
	4	318	-9.5	-4.9	0.2
	4	319	-5.8	-0.7	0.3
	4	320	-5.7	2.3	9.3
	4	321	-7.0	-2.5	1.3
	4	322	-2.9	3.7	0.0
	4	323	-13.5	-2.5	0.2
	4	324	-11.3	0.2	9.8
	4	325	-10.3	-1.5	0.1
	4	326	-16.8	-7.0	29.2
	4	327	-8.8	0.4	0.0
	4	328	-12.0	-1.6	1.2
	4	329	-7.1	0.8	0.0
	4	330	-12.3	7.8	0.0
	4	331	-13.6	0.1	0.0
	4	332	-8.2	-4.4	0.0
	4	333	-17.0	-11.6	0.0
	4	334	-13.2	-6.0	0.0
	4	335	-4.2	-0.6	2.5
	4	336	-6.7	0.7	0.0
	4	337	-18.7	-6.4	2.4
	4	338	-22.0	-2.3	0.3
	4	339	-17.2	-4.7	0.0
	4	340	-19.4	-1.3	0.0
	4	341	-26.5	-16.5	0.0
	4	342	-25.5	-17.9	0.0
	4	343	-23.8	-13.3	0.0
	4	344	-28.9	-13.0	0.0
	4	345	-7.1	-1.2	0.0
	4	346	-5.3	-1.4	0.0
	4	347	-29.5	-19.7	0.0
	4	348	-33.5	-21.7	0.0
	4	349	-28.7	-16.0	0.0
	4	350	-24.5	-23.0	0.0
	4	351	-17.3	-4.7	0.0
	4	352	-23.2	-0.6	4.2
	4	353	-16.7	-2.7	0.0
	4	354	-23.7	0.2	0.0
	4	355	-7.9	1.0	0.0
	4	356	-5.0	0.4	0.0
	4	357	-19.5	-11.4	0.0
	4	358	-14.3	-6.4	0.0
	4	359	-10.6	-2.4	0.0
	4	360	-6.2	1.1	0.0
	4	361	-30.1	-17.0	0.0
	4	362	-33.0	-8.4	0.0
	4	363	-28.8	-17.6	0.0
	4	364	-32.1	-18.1	0.0
	4	365	-27.4	-12.2	0.0
	5	1	-27.7	-6.2	0.0
	5	2	-11.7	-3.7	0.0
	5	3	-9.2	-3.8	0.0
	5	4	-24.8	-12.1	0.0
	5	5	-20.7	-10.5	0.0
	5	6	-20.6	-5.7	0.0
	5	7	-25.3	-6.2	0.0
	5	8	-14.2	-3.7	0.0
	5	9	-11.1	-7.8	0.0
	5	10	-14.7	-6.7	0.0
	5	11	-21.4	-6.6	0.0
	5	12	-27.7	-15.3	1.3
	5	13	-30.6	-22.1	4.2
	5	14	-15.2	-5.7	0.0
	5	15	-17.2	-7.2	0.0
	5	16	-18.8	-8.1	0.0
	5	17	-26.1	-10.9	0.0
	5	18	-10.2	-3.4	0.0
	5	19	-16.2	-4.8	0.1
	5	20	-14.7	-1.6	0.0
	5	21	-11.1	0.8	0.0
	5	22	-33.0	-24.6	0.0
	5	23	-30.1	-16.2	1.1
	5	24	-26.2	-16.6	0.0
	5	25	-28.9	-16.4	0.3
	5	26	-4.5	-2.5	1.0
	5	27	-9.8	-1.6	0.0
	5	28	-28.0	-21.4	0.0
	5	29	-22.9	-14.1	0.0
	5	30	-26.4	-11.6	0.0
	5	31	-27.3	-23.0	0.0
	5	32	-7.2	2.8	0.0
	5	33	-6.3	0.5	0.0
	5	34	-15.3	-2.8	0.0
	5	35	-16.5	0.7	0.0
	5	36	-16.6	-5.2	0.0
	5	37	-14.5	-7.2	0.0
	5	38	-14.6	-0.2	0.0
	5	39	-14.1	-0.1	0.0
	5	40	-26.6	-11.7	0.0
	5	41	-28.2	-20.6	0.0
	5	42	-21.9	-9.2	0.0
	5	43	-18.8	-10.2	1.3
	5	44	-10.6	0.7	0.0
	5	45	-14.4	-2.4	6.8
	5	46	-8.7	-1.3	4.3
	5	47	-14.0	0.6	0.0
	5	48	-4.4	0.5	0.6
	5	49	-8.1	-0.0	0.0
	5	50	-13.8	-2.5	0.0
	5	51	-19.5	-2.1	0.0
	5	52	-21.9	-9.1	0.0
	5	53	-18.3	-10.9	0.0
	5	54	-13.8	1.3	0.0
	5	55	-11.2	2.4	0.0
	5	56	-15.0	-4.1	0.0
	5	57	-20.7	-6.6	0.0
	5	58	-9.9	-2.8	0.5
	5	59	-8.2	-3.7	0.0
	5	60	-12.7	-3.5	0.0
	5	61	-15.1	-4.8	0.0
	5	62	-3.5	7.8	0.0
	5	63	-7.0	2.6	0.0
	5	64	-6.7	8.6	0.0
	5	65	-12.0	4.0	0.0
	5	66	-17.2	-4.8	0.0
	5	67	-9.0	-0.9	1.6
	5	68	-8.0	5.2	0.0
	5	69	-13.2	3.6	0.0
	5	70	-2.7	16.2	0.0
	5	71	-8.1	7.1	0.0
	5	72	-13.9	-2.9	0.0
	5	73	-14.4	2.3	0.0
	5	74	-0.5	8.9	0.0
	5	75	-1.0	4.7	0.0
	5	76	-13.0	-0.3	0.2
	5	77	-21.1	2.3	0.0
	5	78	0.2	2.7	1.6
	5	79	-4.0	2.6	5.8
	5	80	-5.9	3.7	0.0
	5	81	-7.6	10.4	0.0
	5	82	-8.1	-2.4	0.0
	5	83	-6.9	0.5	0.0
	5	84	-6.1	4.1	0.0
	5	85	-4.6	3.5	0.0
	5	86	-11.5	-1.6	1.1
	5	87	-17.4	0.4	0.0
	5	88	-7.7	3.5	2.8
	5	89	-6.2	3.5	0.5
	5	90	-16.6	1.6	0.0
	5	91	-7.7	-7.2	5.8
	5	92	-0.6	10.7	2.7
	5	93	-4.8	11.8	0.0
	5	94	-2.7	16.6	0.0
	5	95	-2.2	15.1	0.0
	5	96	-1.8	15.3	0.0
	5	97	-6.2	21.2	0.0
	5	98	-3.6	10.0	0.0
	5	99	-1.2	13.0	0.0
	5	100	-7.9	-0.9	0.0
	5	101	-5.3	8.7	0.0
	5	102	1.9	23.4	0.0
	5	103	0.2	17.7	0.0
	5	104	-2.0	10.7	0.0
	5	105	-2.0	12.0	0.0
	5	106	-3.0	13.7	0.0
	5	107	-1.7	16.8	0.0
	5	108	3.5	19.2	0.0
	5	109	4.3	30.8	0.0
	5	110	-2.8	4.4	0.0
	5	111	-4.8	4.5	0.0
	5	112	0.4	15.5	2.1
	5	113	2.1	16.1	0.0
	5	114	6.8	21.4	0.0
	5	115	6.8	18.2	0.0
	5	116	-2.0	9.7	0.0
	5	117	-7.9	9.8	0.0
	5	118	-1.1	14.4	0.0
	5	119	1.3	12.3	0.0
	5	120	-0.9	9.5	0.0
	5	121	2.5	13.6	0.0
	5	122	3.2	16.7	0.0
	5	123	4.4	17.9	0.0
	5	124	0.4	9.6	0.0
	5	125	2.2	11.1	0.0
	5	126	2.2	13.1	0.0
	5	127	1.0	12.7	0.0
	5	128	0.3	12.8	0.0
	5	129	3.0	6.8	0.0
	5	130	7.2	20.3	0.0
	5	131	6.5	16.2	0.0
	5	132	7.8	20.6	1.2
	5	133	12.6	18.7	4.2
	5	134	3.3	19.2	0.0
	5	135	1.7	13.1	0.0
	5	136	5.2	22.7	0.0
	5	137	5.0	16.9	0.0
	5	138	-4.1	14.0	0.0
	5	139	-3.4	18.8	0.0
	5	140	3.9	22.3	0.0
	5	141	9.3	22.3	0.0
	5	142	-2.0	12.3	0.0
	5	143	-2.8	18.1	0.0
	5	144	3.6	20.7	0.0
	5	145	5.1	23.3	0.0
	5	146	2.9	16.2	0.0
	5	147	4.6	18.1	0.0
	5	148	12.8	25.2	0.1
	5	149	11.8	28.4	0.0
	5	150	5.6	21.0	0.0
	5	151	8.4	24.1	0.0
	5	152	10.8	19.7	7.3
	5	153	12.7	21.6	0.0
	5	154	3.6	10.7	11.0
	5	155	7.4	19.5	0.0
	5	156	10.6	26.4	0.0
	5	157	7.5	24.0	0.0
	5	158	7.5	25.7	0.0
	5	159	10.9	24.7	0.0
	5	160	15.4	24.8	1.1
	5	161	9.4	25.3	0.0
	5	162	9.8	19.2	0.0
	5	163	10.8	18.0	4.7
	5	164	6.0	24.1	0.0
	5	165	9.9	20.6	0.0
	5	166	7.6	21.5	0.0
	5	167	11.6	20.6	0.0
	5	168	8.4	20.4	0.0
	5	169	8.2	24.8	0.0
	5	170	11.7	22.8	1.8
	5	171	12.4	21.5	0.0
	5	172	16.5	27.0	0.0
	5	173	11.9	25.5	0.0
	5	174	11.4	26.1	0.0
	5	175	7.1	29.1	0.0
	5	176	10.3	26.0	0.0
	5	177	16.3	21.7	17.1
	5	178	11.2	25.4	0.0
	5	179	11.5	23.7	0.0
	5	180	15.5	28.3	1.0
	5	181	19.5	24.4	9.9
	5	182	16.0	28.0	0.0
	5	183	12.3	23.0	1.1
	5	184	11.1	24.4	1.5
	5	185	9.8	28.3	0.0
	5	186	12.2	23.6	0.4
	5	187	11.5	24.6	0.0
	5	188	13.5	30.5	0.0
	5	189	16.5	26.2	0.3
	5	190	14.7	28.5	4.7
	5	191	15.2	28.8	15.7
	5	192	18.4	27.4	2.3
	5	193	14.1	23.7	0.0
	5	194	13.2	27.6	6.3
	5	195	11.7	28.1	0.0
	5	196	11.5	25.2	0.0
	5	197	16.3	23.2	0.0
	5	198	13.5	26.9	5.9
	5	199	16.7	25.9	2.1
	5	200	8.1	25.8	0.0
	5	201	13.3	25.3	0.0
	5	202	13.3	24.7	0.0
	5	203	13.8	25.6	0.0
	5	204	13.3	21.1	0.2
	5	205	17.4	20.6	0.1
	5	206	13.6	29.2	4.0
	5	207	17.0	27.8	0.0
	5	208	14.7	29.7	21.6
	5	209	13.0	26.4	1.8
	5	210	15.0	32.5	1.1
	5	211	11.0	32.7	3.4
	5	212	13.7	32.1	0.0
	5	213	9.4	29.5	0.0
	5	214	17.0	27.5	0.7
	5	215	11.1	28.9	0.0
	5	216	13.7	29.6	13.7
	5	217	9.6	27.0	0.0
	5	218	7.3	25.2	0.0
	5	219	11.9	16.4	0.0
	5	220	15.5	34.1	0.0
	5	221	14.9	29.6	2.6
	5	222	11.4	29.8	0.0
	5	223	12.1	26.1	0.0
	5	224	14.3	28.5	0.0
	5	225	10.6	27.2	0.0
	5	226	14.0	29.6	0.0
	5	227	20.4	37.8	0.0
	5	228	12.9	28.4	0.0
	5	229	12.9	24.9	1.1
	5	230	14.3	31.8	0.0
	5	231	9.8	26.9	0.0
	5	232	12.1	27.0	0.0
	5	233	11.5	25.2	1.2
	5	234	9.9	27.3	0.0
	5	235	7.4	28.3	0.0
	5	236	16.5	29.6	0.0
	5	237	11.5	25.9	0.0
	5	238	10.5	27.0	0.0
	5	239	15.9	25.0	12.2
	5	240	8.9	20.9	0.0
	5	241	10.4	21.1	0.0
	5	242	9.6	22.7	6.8
	5	243	8.8	23.1	0.0
	5	244	10.2	14.7	6.1
	5	245	14.6	18.9	2.4
	5	246	10.5	20.8	0.7
	5	247	10.0	21.4	1.1
	5	248	8.7	18.8	0.9
	5	249	9.3	24.6	0.0
	5	250	11.8	24.0	0.0
	5	251	10.5	23.3	0.0
	5	252	7.4	15.9	0.0
	5	253	4.8	20.6	0.0
	5	254	10.0	23.3	1.9
	5	255	4.5	29.8	0.0
	5	256	7.3	18.1	0.0
	5	257	8.8	17.0	0.0
	5	258	12.6	27.6	0.0
	5	259	7.6	21.6	0.0
	5	260	8.2	18.7	6.3
	5	261	15.3	21.9	1.8
	5	262	9.7	27.8	4.6
	5	263	4.1	25.8	0.0
	5	264	7.0	19.8	0.0
	5	265	4.0	20.8	0.0
	5	266	6.2	17.4	4.1
	5	267	6.8	20.4	2.1
	5	268	5.8	14.3	2.2
	5	269	-7.5	19.5	0.0
	5	270	3.1	18.2	0.0
	5	271	8.7	13.5	0.0
	5	272	5.7	11.5	18.8
	5	273	0.0	15.5	0.0
	5	274	4.3	26.0	0.0
	5	275	0.5	17.1	15.3
	5	276	3.8	21.7	12.8
	5	277	-1.8	22.2	0.0
	5	278	2.4	21.1	0.0
	5	279	1.5	18.4	0.0
	5	280	4.9	23.0	0.0
	5	281	1.9	16.9	0.0
	5	282	2.6	10.4	0.0
	5	283	1.6	10.9	8.6
	5	284	0.2	17.5	0.0
	5	285	1.3	18.5	0.0
	5	286	3.2	11.3	0.0
	5	287	11.7	15.6	0.0
	5	288	2.0	13.3	23.0
	5	289	-2.9	13.4	0.9
	5	290	5.5	23.4	0.0
	5	291	8.3	17.1	0.0
	5	292	-2.8	10.9	0.0
	5	293	-4.4	13.9	0.0
	5	294	-4.7	-4.5	1.4
	5	295	-10.2	7.2	0.0
	5	296	-3.1	11.2	0.0
	5	297	0.6	15.1	0.0
	5	298	-2.7	12.0	0.0
	5	299	0.9	9.5	0.0
	5	300	-0.4	11.8	0.0
	5	301	6.3	10.3	0.0
	5	302	-7.0	11.4	0.0
	5	303	-5.3	6.5	0.0
	5	304	-5.3	10.0	0.0
	5	305	-14.8	4.6	0.0
	5	306	-3.6	9.1	0.0
	5	307	-0.1	11.6	0.0
	5	308	-9.0	0.5	0.0
	5	309	-4.3	0.6	0.0
	5	310	-2.8	5.6	0.0
	5	311	0.8	7.6	0.0
	5	312	-5.0	7.8	0.0
	5	313	-1.0	10.9	0.0
	5	314	-5.9	1.8	0.0
	5	315	-6.5	-2.0	0.0
	5	316	-8.1	1.3	0.0
	5	317	-17.1	-2.0	2.7
	5	318	-4.6	2.2	0.0
	5	319	-6.4	5.8	0.0
	5	320	-2.8	6.5	0.0
	5	321	-0.5	4.0	0.0
	5	322	-7.8	-3.4	0.0
	5	323	-8.8	-8.1	0.0
	5	324	-7.6	1.0	0.0
	5	325	-8.8	3.4	0.0
	5	326	-7.2	-1.2	0.0
	5	327	-5.7	4.4	0.0
	5	328	-6.7	1.8	0.0
	5	329	-2.1	2.6	0.0
	5	330	-6.1	3.6	0.0
	5	331	-7.7	3.9	0.0
	5	332	-19.0	-3.7	0.0
	5	333	-16.1	-11.7	0.0
	5	334	-14.4	-6.4	0.7
	5	335	-20.4	-19.6	0.0
	5	336	-15.1	-7.0	0.0
	5	337	-19.3	-14.1	0.0
	5	338	-15.4	-5.4	0.0
	5	339	-13.7	-11.0	7.8
	5	340	-11.4	-1.9	0.0
	5	341	-19.1	-3.3	0.5
	5	342	-13.3	-3.3	0.0
	5	343	-12.3	-0.6	0.0
	5	344	-18.9	-11.5	0.0
	5	345	-21.3	-3.5	0.0
	5	346	-24.4	-8.9	0.0
	5	347	-34.8	-18.8	0.0
	5	348	-4.9	4.4	0.5
	5	349	-5.7	4.2	0.0
	5	350	-27.1	-17.4	0.0
	5	351	-20.8	-11.2	0.0
	5	352	-21.6	-13.0	0.0
	5	353	-28.4	-6.9	0.0
	5	354	-7.9	-0.2	0.0
	5	355	-12.5	6.3	0.0
	5	356	-27.5	-21.7	0.0
	5	357	-18.1	-15.1	0.0
	5	358	-23.2	-12.1	0.2
	5	359	-28.0	-5.5	0.0
	5	360	-13.6	-2.4	0.0
	5	361	-8.0	1.9	0.0
	5	362	-19.9	-6.0	4.7
	5	363	-17.6	-2.8	0.0
	5	364	-16.8	-8.8	0.0
	5	365	-15.8	-15.2	0.0
	6	1	-14.0	0.4	0.0
	6	2	-11.5	1.0	0.0
	6	3	-16.2	-4.8	0.0
	6	4	-23.5	-9.5	0.0
	6	5	-29.2	-10.8	0.0
	6	6	-32.0	-22.7	0.0
	6	7	-25.3	-23.8	0.0
	6	8	-13.3	-5.5	0.0
	6	9	-18.3	-4.6	0.0
	6	10	-14.7	-4.9	1.0
	6	11	-21.5	-3.2	0.0
	6	12	-24.0	-10.4	0.0
	6	13	-30.4	-7.9	0.3
	6	14	-13.5	-5.5	0.0
	6	15	-21.1	-9.8	0.0
	6	16	-13.5	-4.2	0.0
	6	17	-11.7	-7.2	0.0
	6	18	-22.1	-7.9	0.0
	6	19	-21.9	-14.3	0.0
	6	20	-31.8	-22.3	0.0
	6	21	-26.2	-25.1	0.0
	6	22	-26.0	-10.3	0.0
	6	23	-25.0	-15.9	0.0
	6	24	-11.4	0.3	0.0
	6	25	-14.9	-7.2	6.4
	6	26	-14.4	-5.5	0.0
	6	27	-12.8	0.4	0.0
	6	28	-24.7	-9.5	0.0
	6	29	-32.7	-16.6	0.0
	6	30	-31.3	-14.5	0.0
	6	31	-32.4	-11.3	0.0
	6	32	-11.3	-3.0	0.0
	6	33	-6.0	-2.1	0.0
	6	34	-17.2	-3.6	0.0
	6	35	-25.5	-2.8	0.0
	6	36	-24.2	-8.1	0.0
	6	37	-20.4	-3.6	0.0
	6	38	-11.2	0.6	0.0
	6	39	-5.0	-4.4	0.0
	6	40	-13.3	-0.5	0.0
	6	41	-14.1	-3.9	0.0
	6	42	-23.7	-12.6	0.0
	6	43	-20.1	-14.4	0.0
	6	44	-19.5	-9.5	0.0
	6	45	-23.5	-9.5	0.0
	6	46	-27.3	-11.0	0.0
	6	47	-24.3	-15.4	0.0
	6	48	-12.2	-1.6	0.0
	6	49	-5.0	-4.3	0.0
	6	50	-18.9	-5.5	0.0
	6	51	-11.1	-8.3	0.0
	6	52	-19.7	-8.3	0.0
	6	53	-20.3	-13.8	0.0
	6	54	-12.9	1.3	0.0
	6	55	-16.2	-4.7	0.0
	6	56	-22.8	-10.3	0.0
	6	57	-27.4	-17.7	0.0
	6	58	-22.0	-6.6	0.0
	6	59	-15.7	-6.6	0.0
	6	60	-19.9	-4.1	0.0
	6	61	-19.8	-2.9	0.0
	6	62	-13.6	0.7	0.0
	6	63	-8.4	1.2	0.0
	6	64	-17.3	-1.0	0.0
	6	65	-22.7	1.9	0.0
	6	66	-11.1	-0.6	0.0
	6	67	-4.9	0.8	0.0
	6	68	-3.3	9.0	0.0
	6	69	-3.2	8.9	0.0
	6	70	-12.4	2.5	0.0
	6	71	-13.7	6.6	0.0
	6	72	-21.3	-3.4	0.0
	6	73	-13.1	-8.0	0.0
	6	74	-8.8	1.8	0.0
	6	75	-14.1	1.2	0.0
	6	76	-14.7	-0.1	0.0
	6	77	-13.3	2.5	0.0
	6	78	-9.1	0.9	17.7
	6	79	-4.8	-0.2	7.4
	6	80	-2.4	2.4	1.7
	6	81	0.7	1.8	0.0
	6	82	-2.8	4.8	0.0
	6	83	2.4	3.2	0.0
	6	84	-5.0	1.0	0.0
	6	85	-10.3	-4.8	0.0
	6	86	-7.0	3.0	0.9
	6	87	-4.1	3.5	6.2
	6	88	-6.9	0.9	0.0
	6	89	-0.9	-0.2	0.4
	6	90	-7.2	5.9	0.0
	6	91	-4.4	11.3	0.0
	6	92	0.3	13.9	0.0
	6	93	-1.4	10.2	0.0
	6	94	-8.8	7.3	0.0
	6	95	-3.5	3.4	0.0
	6	96	-5.0	2.8	0.0
	6	97	-2.0	6.9	0.0
	6	98	-4.7	2.9	0.0
	6	99	-13.2	10.6	0.0
	6	100	-5.2	4.0	0.0
	6	101	-1.9	1.7	0.0
	6	102	1.0	19.0	0.0
	6	103	-0.1	20.8	0.0
	6	104	-0.5	11.9	0.0
	6	105	-1.5	6.7	0.0
	6	106	-1.4	13.0	0.0
	6	107	1.2	16.7	0.0
	6	108	-1.8	13.2	0.0
	6	109	-1.3	10.3	0.0
	6	110	-0.2	12.2	0.0
	6	111	-2.2	13.2	0.0
	6	112	-1.9	15.5	0.0
	6	113	-5.7	21.1	0.0
	6	114	-1.7	9.7	0.0
	6	115	-1.6	13.2	0.0
	6	116	0.3	14.1	0.5
	6	117	1.6	17.5	0.0
	6	118	4.5	14.4	2.6
	6	119	1.4	17.8	1.4
	6	120	1.6	8.4	0.0
	6	121	-8.5	5.9	0.0
	6	122	1.6	10.0	0.0
	6	123	0.1	10.3	0.0
	6	124	2.0	15.6	4.6
	6	125	2.7	19.6	0.0
	6	126	3.8	14.7	0.0
	6	127	1.0	19.4	0.0
	6	128	5.3	21.0	0.0
	6	129	5.6	17.7	7.0
	6	130	3.6	17.3	0.0
	6	131	3.9	21.6	0.0
	6	132	1.8	21.2	0.0
	6	133	-1.1	26.8	0.0
	6	134	7.4	25.5	0.0
	6	135	5.0	29.9	0.0
	6	136	4.5	17.3	0.0
	6	137	4.8	12.3	0.0
	6	138	7.7	27.0	0.0
	6	139	4.1	34.1	0.0
	6	140	8.4	21.1	15.7
	6	141	7.9	23.1	0.9
	6	142	10.0	22.3	1.7
	6	143	5.1	22.5	0.0
	6	144	5.9	16.6	17.2
	6	145	7.3	14.0	0.0
	6	146	11.8	23.7	0.0
	6	147	6.4	20.5	0.0
	6	148	13.0	22.1	24.1
	6	149	8.5	28.1	0.0
	6	150	10.6	19.2	20.9
	6	151	11.1	11.9	4.3
	6	152	8.0	24.9	0.0
	6	153	4.6	27.1	1.4
	6	154	4.0	13.3	0.0
	6	155	7.5	19.8	0.0
	6	156	11.0	23.9	18.1
	6	157	4.8	21.6	0.0
	6	158	7.3	22.6	0.0
	6	159	9.3	25.2	0.0
	6	160	5.8	21.4	0.0
	6	161	9.8	17.1	0.0
	6	162	13.3	27.8	0.0
	6	163	11.2	22.4	12.3
	6	164	9.3	19.7	0.0
	6	165	9.9	24.1	0.0
	6	166	9.3	20.5	0.0
	6	167	9.7	21.7	0.4
	6	168	11.8	26.8	0.0
	6	169	17.0	26.1	4.3
	6	170	7.9	17.3	8.0
	6	171	10.0	22.2	0.0
	6	172	14.2	32.0	0.0
	6	173	19.9	29.4	0.0
	6	174	8.8	19.9	20.6
[truncated: 8,958 more rows]
