# Supplementary material for: Comparing CMIP-3 and CMIP-5 climate projections on flooding estimation of Devils Lake of North Dakota, USA
Source: PeerJ. 2018 Apr 30;6:e4711. doi: 10.7717/peerj.4711 (PMC5933320; doi:10.7717/peerj.4711)
Supplement: Supplemental Information 2 [file peerj-06-4711-s002.zip › FutureClimate/CMIP-3_LARSWG/C322525_GFCM21[C322525,SRB1,2011-2030]WG_1.dat]

	1	1	-8.2	0.1	0.0
	1	2	-9.5	6.6	0.0
	1	3	-21.7	-13.1	0.0
	1	4	-16.8	-15.1	0.0
	1	5	-24.2	-11.7	0.0
	1	6	-17.0	-9.3	0.0
	1	7	-11.5	-0.2	29.4
	1	8	-13.0	2.7	0.0
	1	9	-26.3	-17.6	0.0
	1	10	-23.2	-16.0	0.0
	1	11	-18.2	-9.7	0.0
	1	12	-25.7	-18.3	0.0
	1	13	-25.2	-17.7	0.0
	1	14	-18.7	-17.3	0.2
	1	15	-29.8	-14.5	0.0
	1	16	-34.0	-16.8	0.2
	1	17	-22.6	-12.5	0.0
	1	18	-16.9	-6.5	0.0
	1	19	-19.2	-7.4	0.2
	1	20	-10.8	-2.8	2.7
	1	21	-26.1	-16.4	0.8
	1	22	-22.9	-21.8	0.0
	1	23	-25.9	-10.8	0.0
	1	24	-23.6	-6.3	0.0
	1	25	-12.2	-4.7	0.0
	1	26	-8.3	-0.3	0.0
	1	27	-21.7	-10.3	0.0
	1	28	-22.7	-18.1	0.0
	1	29	-17.7	-6.7	1.0
	1	30	-10.9	-9.3	4.3
	1	31	-22.2	-9.7	0.0
	1	32	-25.3	-7.0	9.3
	1	33	-17.5	-6.3	0.0
	1	34	-14.6	-7.4	0.0
	1	35	-30.5	-15.1	0.0
	1	36	-31.8	-18.6	0.8
	1	37	-24.3	-13.6	0.0
	1	38	-27.5	-7.4	0.0
	1	39	-6.6	2.2	0.0
	1	40	-14.7	0.6	0.0
	1	41	-24.9	-11.2	0.0
	1	42	-20.0	-18.2	0.0
	1	43	-22.0	-11.6	0.0
	1	44	-19.0	-11.2	0.0
	1	45	-31.4	-13.5	0.0
	1	46	-24.0	-21.0	3.6
	1	47	-29.1	-14.6	0.0
	1	48	-25.8	-24.2	0.0
	1	49	-11.6	-2.3	0.0
	1	50	-5.5	-5.0	0.0
	1	51	-24.5	-14.9	0.0
	1	52	-28.9	-8.4	0.0
	1	53	-10.1	-3.5	13.4
	1	54	-18.8	-6.5	0.0
	1	55	-20.5	-9.4	2.5
	1	56	-13.9	-3.2	0.0
	1	57	-28.4	-14.1	0.0
	1	58	-25.8	-18.1	0.0
	1	59	-22.9	-8.4	0.0
	1	60	-14.8	-2.8	0.0
	1	61	-10.8	-0.2	0.0
	1	62	-3.8	4.3	0.0
	1	63	-18.1	-0.8	0.0
	1	64	-11.1	2.1	0.0
	1	65	-11.9	0.8	0.0
	1	66	-17.5	2.5	0.0
	1	67	-15.5	-0.4	0.0
	1	68	-8.6	-2.0	0.0
	1	69	-15.5	-6.1	0.0
	1	70	-26.5	-4.9	0.0
	1	71	-2.4	6.8	2.6
	1	72	0.0	1.7	2.2
	1	73	-13.2	-6.0	4.9
	1	74	-13.3	-7.4	0.0
	1	75	-12.8	-4.8	0.0
	1	76	-13.0	-6.8	0.0
	1	77	-4.5	2.5	0.0
	1	78	-8.7	2.2	0.0
	1	79	-10.2	-3.2	0.0
	1	80	-2.8	-1.9	1.9
	1	81	-6.4	-0.8	0.6
	1	82	-8.1	-1.2	1.3
	1	83	-13.8	-7.8	4.1
	1	84	-17.7	0.0	3.4
	1	85	-10.2	-5.7	9.4
	1	86	-6.2	-5.4	0.0
	1	87	-1.9	5.1	0.0
	1	88	-0.8	15.6	0.0
	1	89	0.5	13.7	0.0
	1	90	-3.0	7.7	0.0
	1	91	-9.4	4.7	0.0
	1	92	-6.3	9.9	0.0
	1	93	-3.2	6.2	0.0
	1	94	3.1	6.1	0.0
	1	95	-4.5	11.4	0.0
	1	96	-8.8	9.3	0.0
	1	97	-2.5	9.2	0.0
	1	98	0.5	4.7	0.0
	1	99	-2.3	9.6	0.0
	1	100	-0.3	10.2	0.0
	1	101	-2.0	13.4	0.0
	1	102	-0.4	8.5	0.0
	1	103	-1.0	14.2	0.0
	1	104	-0.3	24.3	3.5
	1	105	-1.3	14.2	0.0
	1	106	2.0	18.3	0.0
	1	107	-2.2	4.1	0.0
	1	108	-2.4	8.3	0.0
	1	109	-4.1	12.7	0.0
	1	110	-6.1	7.0	13.7
	1	111	-3.0	6.0	1.7
	1	112	-2.5	4.7	0.0
	1	113	0.4	17.7	0.0
	1	114	4.0	22.8	0.0
	1	115	1.2	13.5	0.0
	1	116	-1.6	11.7	0.0
	1	117	-0.4	9.9	0.0
	1	118	-0.1	-0.0	0.0
	1	119	3.3	17.5	0.0
	1	120	1.3	16.8	0.0
	1	121	-2.1	11.7	0.0
	1	122	4.2	14.8	12.2
	1	123	7.3	21.8	0.0
	1	124	6.5	27.4	0.0
	1	125	6.7	19.0	0.0
	1	126	11.2	20.1	0.5
	1	127	7.6	22.4	90.4
	1	128	6.3	21.2	0.0
	1	129	5.2	26.8	0.0
	1	130	4.3	20.6	0.0
	1	131	7.6	20.3	0.0
	1	132	8.3	21.0	0.0
	1	133	-1.6	16.4	0.0
	1	134	1.7	21.6	0.0
	1	135	7.5	20.8	3.3
	1	136	6.2	21.3	48.2
	1	137	9.6	20.8	1.9
	1	138	2.9	17.9	0.0
	1	139	-0.1	14.4	0.0
	1	140	1.4	17.9	0.0
	1	141	11.9	27.3	0.8
	1	142	5.3	23.1	0.0
	1	143	9.8	23.3	0.0
	1	144	6.8	24.0	0.0
	1	145	-1.0	13.0	0.0
	1	146	-1.5	14.5	0.0
	1	147	6.0	19.8	0.0
	1	148	6.7	19.0	0.0
	1	149	8.2	19.7	0.0
	1	150	3.1	7.8	0.0
	1	151	7.1	21.3	0.0
	1	152	5.9	23.4	6.0
	1	153	11.0	20.0	5.6
	1	154	10.9	18.9	3.9
	1	155	11.4	24.3	14.7
	1	156	14.3	20.0	9.0
	1	157	10.6	22.7	0.0
	1	158	8.6	27.4	0.0
	1	159	8.8	23.0	6.8
	1	160	2.8	24.7	0.0
	1	161	11.8	18.5	23.1
	1	162	12.5	13.5	32.8
	1	163	10.8	29.6	0.0
	1	164	8.7	24.5	0.0
	1	165	16.3	29.3	0.0
	1	166	19.5	34.0	0.0
	1	167	13.1	26.8	0.0
	1	168	10.0	23.0	0.0
	1	169	13.7	21.6	1.8
	1	170	19.3	28.1	0.0
	1	171	11.8	25.9	0.0
	1	172	17.8	26.2	1.3
	1	173	9.1	27.6	0.0
	1	174	10.3	26.3	0.0
	1	175	10.3	22.7	0.0
	1	176	14.3	19.0	42.4
	1	177	15.1	24.2	3.4
	1	178	11.7	20.4	5.0
	1	179	11.7	25.0	0.0
	1	180	15.5	29.7	0.0
	1	181	7.0	21.3	12.1
	1	182	11.8	19.2	9.8
	1	183	10.5	27.4	0.0
	1	184	7.9	24.9	0.0
	1	185	12.4	17.8	3.9
	1	186	9.2	25.1	14.1
	1	187	14.9	23.5	19.1
	1	188	14.2	27.4	2.9
	1	189	12.8	27.4	10.1
	1	190	8.3	25.7	0.3
	1	191	14.8	26.9	0.3
	1	192	15.7	22.7	0.0
	1	193	19.3	28.5	0.0
	1	194	16.5	27.5	0.0
	1	195	13.9	27.5	5.5
	1	196	18.8	30.5	31.5
	1	197	13.9	24.1	4.3
	1	198	13.7	23.3	0.0
	1	199	11.8	26.7	21.0
	1	200	14.6	24.0	0.0
	1	201	15.1	27.2	14.6
	1	202	20.6	28.4	0.0
	1	203	16.2	25.6	3.8
	1	204	14.0	22.5	28.3
	1	205	16.7	27.8	0.0
	1	206	16.4	24.3	4.3
	1	207	11.1	26.3	0.0
	1	208	8.2	24.2	0.0
	1	209	17.5	32.7	3.4
	1	210	12.9	34.5	0.0
	1	211	12.3	27.2	1.1
	1	212	5.6	25.5	0.0
	1	213	12.0	23.8	10.0
	1	214	11.3	22.2	1.7
	1	215	15.0	27.7	0.5
	1	216	21.7	32.8	0.0
	1	217	19.5	31.7	0.0
	1	218	15.3	34.1	33.1
	1	219	8.3	26.0	0.0
	1	220	7.2	26.4	0.0
	1	221	10.2	28.7	0.0
	1	222	5.5	24.0	0.0
	1	223	11.6	28.5	0.0
	1	224	11.6	30.0	0.0
	1	225	6.2	21.4	0.0
	1	226	12.1	23.0	0.0
	1	227	9.0	27.3	0.0
	1	228	13.6	30.9	0.0
	1	229	11.5	31.5	0.0
	1	230	15.5	25.9	1.3
	1	231	11.5	28.4	0.0
	1	232	15.3	26.5	0.0
	1	233	6.7	24.9	0.0
	1	234	8.9	29.6	0.0
	1	235	10.6	25.8	3.2
	1	236	9.6	29.6	0.0
	1	237	10.1	25.8	0.0
	1	238	10.9	27.6	0.0
	1	239	10.3	30.5	0.0
	1	240	13.3	29.4	0.0
	1	241	8.1	24.5	0.0
	1	242	10.0	16.3	11.7
	1	243	13.9	25.1	0.0
	1	244	10.7	27.1	0.0
	1	245	3.7	9.8	0.0
	1	246	8.2	9.9	0.0
	1	247	5.9	25.0	0.0
	1	248	11.2	25.6	0.0
	1	249	1.9	13.7	0.0
	1	250	4.9	17.6	0.0
	1	251	2.8	20.6	0.0
	1	252	4.1	23.9	0.0
	1	253	3.4	13.4	0.0
	1	254	8.2	11.0	0.0
	1	255	8.5	20.7	0.0
	1	256	4.6	21.1	0.0
	1	257	10.5	18.4	5.2
	1	258	7.0	26.0	0.0
	1	259	6.4	19.6	0.0
	1	260	5.4	24.1	0.0
	1	261	5.8	24.2	0.0
	1	262	12.5	30.5	0.0
	1	263	6.5	19.5	2.1
	1	264	1.9	21.5	0.0
	1	265	9.8	21.3	0.0
	1	266	13.9	21.4	0.0
	1	267	5.6	25.5	0.0
	1	268	1.1	24.1	0.0
	1	269	6.7	18.6	6.6
	1	270	4.8	26.2	8.1
	1	271	9.4	19.3	40.8
	1	272	3.9	13.7	40.3
	1	273	6.2	16.1	0.5
	1	274	5.1	19.6	2.2
	1	275	5.7	14.0	3.0
	1	276	7.9	19.4	0.0
	1	277	2.3	14.3	0.2
	1	278	-4.7	15.4	0.0
	1	279	5.2	19.5	3.8
	1	280	4.5	20.4	0.0
	1	281	-5.1	7.9	1.3
	1	282	-1.5	10.3	1.9
	1	283	-7.4	8.2	0.0
	1	284	-6.5	4.9	0.0
	1	285	0.8	13.3	18.8
	1	286	1.8	17.9	14.9
	1	287	-3.3	5.8	0.0
	1	288	-1.9	5.2	3.9
	1	289	8.8	18.1	0.0
	1	290	2.2	13.6	0.0
	1	291	-1.3	17.9	0.0
	1	292	7.6	8.2	0.4
	1	293	-2.3	16.4	0.0
	1	294	-6.4	19.8	0.0
	1	295	1.2	13.2	0.0
	1	296	-2.4	8.4	0.0
	1	297	0.2	8.5	2.4
	1	298	0.4	19.0	1.6
	1	299	0.6	10.3	0.0
	1	300	-3.6	5.7	34.6
	1	301	-1.1	7.2	0.5
	1	302	1.0	3.7	33.4
	1	303	-3.6	12.4	0.0
	1	304	-7.0	23.3	0.0
	1	305	-2.3	5.2	4.3
	1	306	-0.9	5.6	0.0
	1	307	3.6	5.6	1.5
	1	308	-1.2	12.0	0.0
	1	309	-8.4	1.5	11.8
	1	310	-8.7	3.6	0.0
	1	311	-10.6	1.0	0.0
	1	312	-6.0	1.8	0.2
	1	313	-4.8	7.0	0.0
	1	314	-4.1	6.3	0.0
	1	315	-6.3	6.5	0.0
	1	316	-8.6	3.9	0.0
	1	317	-3.8	3.7	0.0
	1	318	-1.6	1.5	0.0
	1	319	-2.2	1.1	0.2
	1	320	-2.0	2.1	0.0
	1	321	-11.3	-1.0	0.0
	1	322	-11.7	-11.0	0.0
	1	323	-9.2	0.3	0.0
	1	324	-8.8	4.1	0.0
	1	325	-6.3	2.4	0.0
	1	326	-5.9	-1.4	0.0
	1	327	-17.9	-7.0	1.2
	1	328	-11.4	-10.7	0.0
	1	329	-6.2	0.9	1.2
	1	330	-1.2	2.5	0.0
	1	331	-8.1	-3.0	2.5
	1	332	-6.0	-0.2	0.0
	1	333	-12.5	1.4	0.0
	1	334	-11.6	1.6	0.0
	1	335	-8.5	2.9	0.0
	1	336	-6.9	5.5	0.0
	1	337	-15.5	-1.6	0.0
	1	338	-24.4	-9.4	0.0
	1	339	-17.8	-11.4	0.0
	1	340	-14.5	-13.5	0.0
	1	341	-20.7	-10.4	0.0
	1	342	-23.1	-3.1	0.0
	1	343	-20.0	-11.1	0.3
	1	344	-18.8	-4.0	0.0
	1	345	-22.2	-13.3	0.8
	1	346	-25.3	-6.6	0.0
	1	347	-11.2	0.0	0.4
	1	348	-8.7	3.1	0.0
	1	349	-23.3	-13.4	1.6
	1	350	-18.2	-13.1	0.0
	1	351	-23.2	-14.1	0.0
	1	352	-28.4	-10.0	0.0
	1	353	-26.6	-13.1	0.0
	1	354	-29.9	-19.3	0.8
	1	355	-14.2	-6.5	0.5
	1	356	-19.4	-11.5	0.9
	1	357	-20.0	-5.5	0.0
	1	358	-14.9	-7.7	0.0
	1	359	-19.8	-7.7	0.0
	1	360	-25.6	-2.9	0.0
	1	361	-27.0	-17.0	0.0
	1	362	-30.5	-9.3	0.0
	1	363	-13.1	-3.1	0.0
	1	364	-17.5	-5.3	0.0
	1	365	-20.9	-9.1	0.0
	2	1	-30.2	-10.3	3.5
	2	2	-22.9	-10.5	0.0
	2	3	-32.3	-14.2	0.0
	2	4	-13.9	-1.4	0.0
	2	5	-19.5	3.5	0.0
	2	6	-26.6	-10.4	0.0
	2	7	-27.6	-14.2	0.4
	2	8	-26.9	-11.8	0.0
	2	9	-28.5	-14.3	0.0
	2	10	-24.0	-11.4	0.0
	2	11	-21.9	-17.4	0.0
	2	12	-30.4	-23.5	0.4
	2	13	-29.7	-15.3	0.0
	2	14	-16.0	-3.8	1.0
	2	15	-23.6	-7.6	1.4
	2	16	-14.6	-4.0	1.4
	2	17	-14.6	-0.9	0.0
	2	18	-19.0	-5.9	0.0
	2	19	-19.7	-7.6	4.3
	2	20	-22.9	-8.4	0.0
	2	21	-29.8	-6.4	0.0
	2	22	-15.6	-6.1	0.0
	2	23	-20.0	-3.4	0.0
	2	24	-13.9	-5.6	0.0
	2	25	-15.4	-3.5	0.0
	2	26	-25.4	-17.3	0.4
	2	27	-16.9	-10.8	0.0
	2	28	-15.7	-5.8	0.0
	2	29	-18.8	-3.3	1.9
	2	30	-21.1	-8.5	0.6
	2	31	-16.0	-9.1	0.0
	2	32	-11.3	-1.6	0.0
	2	33	-10.6	-5.4	0.2
	2	34	-18.9	-5.0	0.0
	2	35	-12.4	-6.8	0.0
	2	36	-28.1	-14.0	0.0
	2	37	-22.1	-15.5	0.7
	2	38	-24.6	-13.4	0.0
	2	39	-27.2	-25.3	0.0
	2	40	-32.3	-17.2	0.0
	2	41	-29.9	-10.9	0.0
	2	42	-13.2	-1.0	0.0
	2	43	-4.6	-1.6	0.0
	2	44	-7.6	1.0	0.1
	2	45	-4.1	3.4	0.0
	2	46	-11.1	-0.8	0.0
	2	47	-7.8	3.6	0.0
	2	48	-26.5	-12.4	0.0
	2	49	-33.7	-7.6	0.0
	2	50	-23.1	-12.6	7.4
	2	51	-28.7	-13.7	0.0
	2	52	-14.2	-5.5	0.0
	2	53	-10.8	-9.8	0.0
	2	54	-31.1	-14.7	0.0
	2	55	-27.1	-21.7	0.0
	2	56	-24.7	-9.8	0.0
	2	57	-16.5	-4.8	0.0
	2	58	-13.9	-2.1	0.0
	2	59	-13.2	-3.2	0.0
	2	60	-19.2	-8.3	0.0
	2	61	-15.5	-9.8	0.0
	2	62	-7.3	4.1	0.0
	2	63	-1.4	-0.6	1.2
	2	64	-3.3	6.4	0.0
	2	65	-1.7	1.2	0.0
	2	66	-2.8	4.7	0.0
	2	67	-5.4	1.8	0.0
	2	68	-11.4	-0.7	0.0
	2	69	-16.2	-7.0	0.0
	2	70	-2.7	11.8	0.0
	2	71	-6.1	2.7	0.0
	2	72	-6.5	3.4	0.0
	2	73	-9.9	1.8	0.0
	2	74	-6.8	2.3	0.0
	2	75	-4.3	5.4	0.0
	2	76	-10.0	0.4	0.0
	2	77	-7.9	-2.3	0.0
	2	78	-15.4	-0.7	0.0
	2	79	-16.5	-3.0	0.0
	2	80	-12.1	-0.5	0.0
	2	81	-11.2	2.5	0.0
	2	82	-7.6	-1.6	0.0
	2	83	-5.2	0.9	0.0
	2	84	-19.8	-5.5	0.0
	2	85	-10.6	0.2	0.0
	2	86	-7.8	-1.0	0.8
	2	87	-15.6	3.1	0.0
	2	88	-5.8	4.5	0.0
	2	89	-5.6	10.7	0.0
	2	90	-11.6	-1.9	0.0
	2	91	-20.7	-0.7	0.0
	2	92	-8.5	8.9	0.0
	2	93	-3.9	2.4	4.2
	2	94	-8.7	5.4	0.6
	2	95	-7.2	5.6	0.0
	2	96	-1.0	18.8	0.0
	2	97	-2.6	15.8	0.0
	2	98	-2.3	10.7	0.0
	2	99	-3.6	4.3	0.0
	2	100	-3.4	13.1	0.0
	2	101	-6.4	10.2	0.0
	2	102	-0.4	18.1	0.0
	2	103	-0.8	15.7	0.0
	2	104	2.7	15.9	0.0
	2	105	0.1	23.8	0.0
	2	106	-7.1	9.9	0.0
	2	107	-5.6	3.5	0.0
	2	108	-2.4	9.0	38.0
	2	109	-5.7	14.9	0.0
	2	110	2.6	16.7	0.0
	2	111	0.5	21.0	0.0
	2	112	1.0	13.5	0.0
	2	113	1.2	13.9	0.0
	2	114	-0.9	14.7	0.0
	2	115	0.7	17.9	0.0
	2	116	1.0	11.6	0.0
	2	117	2.7	9.2	0.0
	2	118	3.8	16.6	0.0
	2	119	3.5	19.8	0.0
	2	120	6.9	29.1	0.0
	2	121	4.9	24.3	0.0
	2	122	10.6	19.8	0.0
	2	123	5.2	14.5	0.0
	2	124	5.5	19.5	0.0
	2	125	6.1	21.4	0.0
	2	126	10.1	21.7	2.9
	2	127	9.1	26.0	0.0
	2	128	1.7	20.6	0.0
	2	129	1.8	17.6	4.3
	2	130	5.5	28.5	0.0
	2	131	1.8	23.7	0.0
	2	132	5.3	27.8	0.0
	2	133	4.0	22.1	0.0
	2	134	1.9	20.1	0.0
	2	135	6.1	18.1	0.0
	2	136	2.2	19.8	0.0
	2	137	3.5	16.5	0.0
	2	138	-1.7	14.6	0.0
	2	139	0.4	12.3	0.0
	2	140	6.9	11.8	0.3
	2	141	3.4	12.9	0.0
	2	142	4.4	21.8	0.0
	2	143	6.8	19.4	0.0
	2	144	9.4	28.0	0.0
	2	145	7.4	29.1	2.2
	2	146	8.1	15.0	7.3
	2	147	2.6	22.6	0.0
	2	148	6.8	20.4	0.0
	2	149	11.0	14.7	10.4
	2	150	3.4	22.3	0.0
	2	151	5.6	19.6	0.0
	2	152	-0.0	17.7	0.0
	2	153	6.0	19.2	0.0
	2	154	6.5	23.9	0.0
	2	155	6.3	27.6	0.0
	2	156	15.9	27.7	0.0
	2	157	12.4	22.8	0.0
	2	158	5.3	20.7	0.0
	2	159	5.1	20.6	1.2
	2	160	9.1	21.1	39.9
	2	161	12.2	19.2	5.9
	2	162	9.3	18.5	18.5
	2	163	11.5	25.9	0.0
	2	164	9.3	23.3	0.0
	2	165	7.9	24.9	0.0
	2	166	11.2	24.0	2.1
	2	167	15.6	26.1	1.5
	2	168	6.9	22.1	0.0
	2	169	5.0	25.7	0.0
	2	170	6.1	22.4	0.0
	2	171	7.6	19.7	0.0
	2	172	9.8	25.4	0.0
	2	173	13.7	21.5	0.0
	2	174	11.4	26.9	0.0
	2	175	9.4	26.0	0.0
	2	176	11.1	24.9	0.0
	2	177	5.9	27.1	0.0
	2	178	12.3	26.8	0.0
	2	179	10.9	24.7	0.0
	2	180	12.1	20.3	19.6
	2	181	14.8	22.9	44.9
	2	182	11.7	22.4	14.4
	2	183	15.3	27.1	21.7
	2	184	10.6	26.4	29.8
	2	185	13.7	33.8	0.0
	2	186	10.6	28.5	0.0
	2	187	9.4	32.6	0.0
	2	188	10.1	24.7	0.0
	2	189	14.6	22.1	0.0
	2	190	13.7	26.9	0.0
	2	191	9.7	22.0	10.3
	2	192	10.0	24.4	4.3
	2	193	11.5	26.5	0.0
	2	194	14.7	26.5	4.3
	2	195	14.3	26.7	0.0
	2	196	11.2	24.8	0.0
	2	197	13.1	23.7	0.0
	2	198	16.7	30.9	0.0
	2	199	11.5	28.8	0.0
	2	200	13.3	24.8	9.4
	2	201	13.9	25.2	0.0
	2	202	18.2	28.0	13.3
	2	203	18.5	27.5	1.5
	2	204	13.1	30.7	0.0
	2	205	12.7	31.0	0.0
	2	206	14.1	26.6	0.0
	2	207	20.1	25.0	10.0
	2	208	12.6	26.5	0.0
	2	209	12.4	25.4	0.0
	2	210	19.2	29.6	0.0
	2	211	12.9	29.0	0.0
	2	212	10.9	26.1	0.0
	2	213	14.0	28.0	0.0
	2	214	15.8	28.3	0.0
	2	215	14.3	30.7	0.0
	2	216	15.6	28.6	0.0
	2	217	10.7	27.0	0.0
	2	218	12.7	22.3	6.3
	2	219	14.4	23.2	0.0
	2	220	11.4	29.3	0.0
	2	221	12.6	28.3	4.7
	2	222	12.2	23.1	11.4
	2	223	11.0	23.8	8.2
	2	224	14.2	24.5	2.2
	2	225	13.8	27.9	0.0
	2	226	13.1	26.5	0.0
	2	227	16.6	28.1	0.0
	2	228	7.6	20.7	0.0
	2	229	12.6	18.2	7.2
	2	230	13.6	26.4	0.0
	2	231	11.2	29.4	0.0
	2	232	14.4	30.1	36.6
	2	233	13.1	27.1	0.0
	2	234	9.6	22.6	0.0
	2	235	10.2	24.3	0.0
	2	236	12.7	25.4	18.8
	2	237	12.2	30.6	0.0
	2	238	10.4	27.0	0.0
	2	239	10.2	27.2	0.4
	2	240	10.7	25.9	39.7
	2	241	9.2	23.8	0.0
	2	242	10.1	25.4	0.0
	2	243	9.8	22.3	0.0
	2	244	7.9	22.5	0.0
	2	245	8.7	25.3	0.0
	2	246	13.1	21.8	4.9
	2	247	13.0	29.2	1.1
	2	248	6.9	23.4	0.0
	2	249	8.3	23.3	0.0
	2	250	8.4	27.8	0.0
	2	251	5.9	25.1	18.2
	2	252	10.7	19.2	17.3
	2	253	6.8	22.9	0.0
	2	254	8.3	22.5	0.0
	2	255	9.9	18.4	0.0
	2	256	13.3	20.8	4.4
	2	257	8.4	18.4	0.0
	2	258	7.6	17.7	0.0
	2	259	12.4	15.2	0.0
	2	260	10.1	22.9	0.0
	2	261	4.2	17.3	0.0
	2	262	6.3	23.1	0.0
	2	263	3.0	23.5	0.0
	2	264	1.7	20.6	0.0
	2	265	-1.2	21.6	0.0
	2	266	5.9	14.7	7.8
	2	267	0.4	21.7	0.0
	2	268	17.4	32.0	0.0
	2	269	5.0	24.5	0.0
	2	270	6.3	22.0	9.0
	2	271	-0.7	19.2	0.0
	2	272	4.5	26.2	0.0
	2	273	3.9	17.4	1.9
	2	274	5.1	9.8	0.2
	2	275	1.5	8.0	8.8
	2	276	3.7	15.2	0.0
	2	277	-1.6	20.3	0.0
	2	278	1.7	12.9	0.0
	2	279	-1.3	6.2	0.4
	2	280	2.6	13.1	2.4
	2	281	0.7	14.2	1.9
	2	282	-0.9	4.1	21.1
	2	283	-0.4	4.6	0.0
	2	284	0.5	17.0	0.0
	2	285	-1.7	20.7	0.0
	2	286	-0.1	19.9	0.0
	2	287	-2.8	20.9	0.0
	2	288	3.6	20.6	0.0
	2	289	-1.6	22.5	0.0
	2	290	2.2	16.4	0.0
	2	291	0.8	16.8	0.0
	2	292	2.8	26.6	0.0
	2	293	1.6	10.0	6.0
	2	294	2.5	15.9	1.8
	2	295	-1.4	15.2	0.3
	2	296	5.2	14.7	1.7
	2	297	-0.8	17.7	0.0
	2	298	-0.5	2.2	6.5
	2	299	-4.6	5.6	2.0
	2	300	-1.4	13.3	0.0
	2	301	-2.5	14.1	0.2
	2	302	-4.2	3.5	7.0
	2	303	-4.3	7.8	0.0
	2	304	-5.2	7.5	2.7
	2	305	-0.4	15.4	0.2
	2	306	-8.9	2.9	0.0
	2	307	-5.8	-4.9	0.0
	2	308	-3.6	5.0	0.0
	2	309	-0.3	1.4	0.0
	2	310	-1.1	14.7	0.0
	2	311	-3.4	9.0	0.0
	2	312	-3.7	4.5	0.0
	2	313	-5.0	1.1	0.0
	2	314	-21.5	-4.4	0.0
	2	315	-17.7	-8.7	0.0
	2	316	-20.8	-6.6	3.7
	2	317	-13.1	-0.5	0.0
	2	318	-4.2	6.2	0.0
	2	319	-3.5	17.5	0.0
	2	320	-11.6	-2.1	0.0
	2	321	-13.8	-12.0	0.0
	2	322	-7.2	4.0	0.0
	2	323	-3.7	1.1	0.0
	2	324	3.8	7.2	0.0
	2	325	-4.8	7.6	0.0
	2	326	-6.2	-0.0	0.0
	2	327	-6.4	2.5	0.0
	2	328	-13.1	-2.3	3.0
	2	329	-13.1	-1.4	0.0
	2	330	-12.2	0.3	0.5
	2	331	-5.7	-3.4	0.0
	2	332	-5.4	7.5	0.0
	2	333	-6.1	12.6	0.0
	2	334	-7.4	3.7	0.0
	2	335	-3.6	2.7	0.0
	2	336	-21.1	-5.8	0.0
	2	337	-20.2	-2.7	13.4
	2	338	-4.5	-0.1	3.8
	2	339	-2.3	6.0	13.1
	2	340	-16.3	-9.4	0.0
	2	341	-22.4	-16.4	0.0
	2	342	-15.9	-5.1	0.0
	2	343	-23.4	-2.6	0.0
	2	344	-24.9	-8.2	0.0
	2	345	-18.8	-9.0	0.0
	2	346	-19.8	-7.9	0.0
	2	347	-12.4	-11.2	0.0
	2	348	-24.7	-19.5	0.0
	2	349	-18.9	-9.9	0.0
	2	350	-24.1	-11.8	3.9
	2	351	-20.3	-6.3	0.0
	2	352	-29.2	-15.4	0.2
	2	353	-30.7	-12.5	0.0
	2	354	-17.0	-4.3	0.0
	2	355	-16.0	-12.1	0.0
	2	356	-24.0	-18.5	0.0
	2	357	-18.8	-12.0	1.8
	2	358	-20.5	-9.1	3.1
	2	359	-12.5	-7.7	5.6
	2	360	-22.6	-12.9	14.7
	2	361	-22.0	-21.6	0.0
	2	362	-13.9	-0.6	3.5
	2	363	-16.8	-2.6	0.0
	2	364	-7.7	2.9	0.0
	2	365	-16.4	-2.4	4.6
	2	366	-21.0	-7.6	0.0
	3	1	-17.9	-6.9	0.0
	3	2	-10.7	-10.3	0.0
	3	3	-29.1	-12.7	0.0
	3	4	-24.1	-16.6	0.5
	3	5	-12.2	-5.2	0.0
	3	6	-9.2	0.5	0.0
	3	7	-16.6	-8.2	0.0
	3	8	-22.7	-14.7	0.0
	3	9	-13.7	-3.1	0.0
	3	10	-17.8	-2.4	0.0
	3	11	-24.3	-15.5	0.0
	3	12	-25.6	-20.0	0.4
	3	13	-11.5	-0.5	0.0
	3	14	-11.2	4.3	0.0
	3	15	-8.2	1.8	1.0
	3	16	-8.6	-1.9	0.0
	3	17	-23.8	-14.9	0.3
	3	18	-26.4	-14.5	0.0
	3	19	-25.4	-14.8	0.0
	3	20	-29.0	-11.7	0.0
	3	21	-26.1	-10.3	0.0
	3	22	-20.5	-15.2	0.0
	3	23	-18.0	-4.0	0.0
	3	24	-17.0	-4.2	0.3
	3	25	-17.2	-4.5	0.0
	3	26	-18.0	-5.3	0.0
	3	27	-21.5	-7.1	10.0
	3	28	-22.9	-12.6	5.4
	3	29	-17.9	-7.4	0.0
	3	30	-17.2	-4.8	0.0
	3	31	-20.7	-8.6	0.0
	3	32	-13.2	-7.1	0.0
	3	33	-26.6	-18.6	0.0
	3	34	-32.6	-22.7	0.0
	3	35	-10.8	0.7	0.0
	3	36	-13.1	-0.6	0.0
	3	37	-16.8	-2.8	0.0
	3	38	-17.3	-5.9	0.0
	3	39	-15.2	-0.6	0.0
	3	40	-13.5	-4.0	0.0
	3	41	-15.5	-5.2	0.0
	3	42	-10.8	-10.5	0.0
	3	43	-23.4	-12.8	0.0
	3	44	-20.8	-16.8	0.0
	3	45	-22.2	-7.3	0.0
	3	46	-19.4	-14.1	0.0
	3	47	-18.3	-8.5	0.0
	3	48	-14.5	-1.7	0.0
	3	49	-22.5	-6.0	0.0
	3	50	-17.3	-11.0	0.1
	3	51	-25.9	-10.0	0.0
	3	52	-28.3	-10.7	4.4
	3	53	-12.3	-4.4	4.3
	3	54	-20.0	-3.9	0.1
	3	55	-20.3	-4.1	0.0
	3	56	-27.7	0.7	0.0
	3	57	-8.7	-1.6	0.7
	3	58	-2.2	3.9	0.4
	3	59	-24.5	-9.5	0.0
	3	60	-28.1	-22.5	0.0
	3	61	-19.1	-2.5	0.0
	3	62	-12.1	-3.8	0.0
	3	63	-18.8	-1.9	0.0
	3	64	-14.9	-0.9	0.0
	3	65	-3.2	7.7	0.0
	3	66	-9.5	2.3	0.0
	3	67	-8.2	0.9	0.3
	3	68	-10.5	2.2	0.0
	3	69	-4.2	5.8	3.3
	3	70	-8.6	11.8	0.0
	3	71	-8.3	2.7	0.0
	3	72	-11.8	6.9	0.0
	3	73	-13.6	-0.2	27.8
	3	74	-19.6	-5.0	0.0
	3	75	-13.2	1.0	0.0
	3	76	-10.7	-3.6	0.0
	3	77	-3.6	3.9	0.0
	3	78	-4.6	0.2	0.0
	3	79	-6.8	0.4	0.0
	3	80	-6.1	-1.1	0.0
	3	81	-4.1	3.4	0.0
	3	82	-8.8	9.4	0.0
	3	83	-7.8	-0.6	0.0
	3	84	-7.2	2.0	0.0
	3	85	-0.1	3.9	0.1
	3	86	2.5	2.6	7.7
	3	87	-12.7	0.5	1.0
	3	88	-21.4	4.0	0.0
	3	89	-6.2	3.1	0.0
	3	90	-3.4	8.9	0.0
	3	91	0.7	11.4	0.0
	3	92	2.4	9.9	0.0
	3	93	-2.5	8.5	0.0
	3	94	6.9	12.2	0.0
	3	95	-3.2	11.8	0.0
	3	96	-1.2	11.7	0.0
	3	97	-4.6	10.3	0.0
	3	98	-2.1	13.8	0.0
	3	99	8.8	22.1	0.0
	3	100	0.1	18.2	0.0
	3	101	-2.2	5.9	1.1
	3	102	-3.8	4.3	1.6
	3	103	-1.4	8.1	0.0
	3	104	2.2	4.9	0.0
	3	105	4.3	11.0	0.3
	3	106	3.7	8.6	0.0
	3	107	1.3	13.5	0.0
	3	108	2.2	19.4	0.0
	3	109	0.7	24.0	0.0
	3	110	-0.9	16.4	0.0
	3	111	-5.1	11.7	0.0
	3	112	-1.4	14.4	0.0
	3	113	2.1	22.5	0.0
	3	114	1.4	18.3	0.0
	3	115	-1.2	13.4	0.0
	3	116	-2.8	17.5	0.0
	3	117	-8.3	6.1	0.0
	3	118	-2.1	3.0	0.0
	3	119	2.0	20.8	0.0
	3	120	2.2	15.9	0.0
	3	121	-4.1	11.8	0.0
	3	122	0.1	15.6	0.0
	3	123	5.8	17.3	0.0
	3	124	7.9	18.0	0.0
	3	125	1.4	17.3	0.0
	3	126	-0.9	11.1	16.1
	3	127	-1.6	16.9	0.0
	3	128	1.2	13.1	0.0
	3	129	6.0	18.5	0.0
	3	130	7.4	11.7	2.7
	3	131	4.1	14.7	0.0
	3	132	5.0	6.8	59.0
	3	133	8.2	22.1	12.7
	3	134	10.6	16.7	11.0
	3	135	7.3	13.8	18.3
	3	136	8.2	15.1	0.0
	3	137	6.5	21.7	19.8
	3	138	-2.8	25.2	0.0
	3	139	7.7	20.3	0.0
	3	140	5.5	14.5	0.7
	3	141	3.6	21.4	0.0
	3	142	1.4	15.3	0.0
	3	143	9.9	21.4	5.9
	3	144	12.9	24.9	0.0
	3	145	0.4	17.9	0.0
	3	146	5.7	12.3	0.0
	3	147	6.7	18.9	0.0
	3	148	5.9	21.7	0.0
	3	149	6.9	24.2	0.0
	3	150	4.0	20.8	4.0
	3	151	2.0	20.7	0.0
	3	152	7.2	24.6	4.7
	3	153	2.9	15.4	0.0
	3	154	0.9	15.4	0.0
	3	155	18.1	31.4	0.0
	3	156	14.1	25.9	0.0
	3	157	8.2	19.9	0.0
	3	158	7.3	22.6	0.0
	3	159	9.1	12.0	1.3
	3	160	9.1	18.7	0.5
	3	161	11.6	22.9	0.0
	3	162	16.6	23.4	0.0
	3	163	10.2	27.4	0.0
	3	164	14.4	25.4	5.0
	3	165	9.9	26.0	0.0
	3	166	12.8	23.0	0.0
	3	167	13.7	31.3	0.0
	3	168	19.0	23.7	0.6
	3	169	13.3	25.3	0.0
	3	170	9.9	23.8	0.0
	3	171	10.5	12.7	58.5
	3	172	7.9	16.5	6.6
	3	173	12.3	23.0	0.0
	3	174	12.9	22.7	0.0
	3	175	9.0	21.3	0.0
	3	176	11.1	12.8	0.0
	3	177	10.0	26.1	0.0
	3	178	13.0	29.0	0.0
	3	179	12.7	20.7	11.9
	3	180	16.3	18.4	5.6
	3	181	12.2	27.5	0.0
	3	182	14.5	27.4	0.0
	3	183	12.9	24.7	0.0
	3	184	14.9	21.9	0.0
	3	185	15.7	26.2	2.1
	3	186	12.7	26.3	0.0
	3	187	7.8	26.4	0.0
	3	188	14.3	28.4	4.4
	3	189	18.2	27.2	1.4
	3	190	11.9	23.4	0.0
	3	191	16.0	27.4	0.0
	3	192	13.9	28.8	0.0
	3	193	14.2	27.1	0.0
	3	194	20.5	30.6	0.0
	3	195	14.9	25.4	7.4
	3	196	9.8	29.1	0.0
	3	197	11.9	20.3	9.2
	3	198	11.6	22.3	0.0
	3	199	12.8	25.8	0.0
	3	200	14.1	23.7	2.3
	3	201	12.1	28.6	0.0
	3	202	14.8	23.9	12.5
	3	203	14.9	26.4	11.0
	3	204	13.9	29.5	3.3
	3	205	13.0	27.5	2.1
	3	206	12.6	31.4	0.0
	3	207	15.4	28.8	0.0
	3	208	13.3	28.1	0.0
	3	209	15.1	25.8	0.0
	3	210	18.4	25.7	0.0
	3	211	15.0	31.1	0.6
	3	212	18.2	32.8	0.0
	3	213	15.5	26.9	9.7
	3	214	9.8	23.5	0.0
	3	215	14.9	30.4	0.0
	3	216	16.3	28.2	3.3
	3	217	9.4	22.4	0.0
	3	218	10.5	23.3	0.0
	3	219	14.8	28.1	1.5
	3	220	20.8	26.5	6.3
	3	221	14.0	28.7	0.0
	3	222	19.1	32.2	0.0
	3	223	18.6	29.3	0.0
	3	224	13.1	28.7	0.0
	3	225	10.4	29.4	0.0
	3	226	11.3	24.7	0.0
	3	227	13.0	24.1	4.9
	3	228	14.9	22.4	0.0
	3	229	14.5	29.4	0.0
	3	230	18.4	24.4	0.0
	3	231	8.1	28.2	0.0
	3	232	8.0	24.9	0.0
	3	233	8.1	28.1	0.0
	3	234	10.0	29.2	0.0
	3	235	15.2	36.1	0.0
	3	236	13.0	29.7	0.0
	3	237	11.6	24.3	0.0
	3	238	12.4	19.3	0.0
	3	239	14.2	26.0	0.0
	3	240	11.5	22.1	0.0
	3	241	14.7	26.9	7.9
	3	242	13.3	23.4	0.0
	3	243	8.9	18.2	0.0
	3	244	7.8	23.5	0.0
	3	245	11.4	28.1	0.0
	3	246	10.0	28.5	0.0
	3	247	10.0	24.9	0.0
	3	248	8.2	22.1	5.4
	3	249	1.5	16.2	0.0
	3	250	4.6	14.2	0.0
	3	251	7.2	23.8	0.0
	3	252	9.1	22.5	5.5
	3	253	9.6	22.2	6.4
	3	254	2.0	29.0	0.0
	3	255	5.4	18.7	0.0
	3	256	-2.2	16.8	0.0
	3	257	8.3	29.6	0.0
	3	258	13.8	23.3	3.9
	3	259	7.5	15.0	0.0
	3	260	12.1	18.2	0.0
	3	261	6.0	23.3	0.0
	3	262	8.4	19.7	0.0
	3	263	0.7	18.7	0.0
	3	264	-0.7	24.2	0.0
	3	265	8.1	15.0	0.7
	3	266	11.5	18.1	0.0
	3	267	4.2	13.1	0.0
	3	268	7.9	14.0	0.0
	3	269	4.6	18.0	0.0
	3	270	2.7	16.0	0.0
	3	271	3.2	23.2	0.0
	3	272	-1.3	19.8	0.0
	3	273	9.0	19.8	0.0
	3	274	9.3	16.8	0.7
	3	275	1.2	3.2	1.6
	3	276	-1.2	8.4	0.0
	3	277	8.4	20.6	0.0
	3	278	13.4	16.3	0.0
	3	279	1.3	15.0	0.0
	3	280	2.5	15.5	1.2
	3	281	2.8	7.6	3.1
	3	282	6.5	12.0	0.0
	3	283	-0.3	17.0	0.0
	3	284	-4.5	17.4	0.0
	3	285	-5.3	8.9	0.0
	3	286	-0.6	9.2	0.0
	3	287	2.9	22.1	0.0
	3	288	-1.9	15.3	0.0
	3	289	-1.0	5.5	0.0
	3	290	-8.2	6.7	0.0
	3	291	2.9	13.7	0.0
	3	292	-2.6	13.3	0.0
	3	293	1.5	16.9	0.0
	3	294	-3.7	15.9	0.0
	3	295	-4.6	11.6	0.0
	3	296	-2.7	17.4	0.0
	3	297	-4.3	13.9	0.0
	3	298	1.0	9.9	0.0
	3	299	-2.0	5.8	0.0
	3	300	-7.9	-6.3	0.0
	3	301	1.0	7.1	9.7
	3	302	4.3	5.5	5.9
	3	303	-4.8	9.0	0.0
	3	304	-4.2	9.0	0.0
	3	305	-6.1	-0.7	0.0
	3	306	-4.3	-3.9	0.0
	3	307	-1.0	9.4	0.0
	3	308	-3.3	14.3	0.0
	3	309	-5.0	7.8	0.0
	3	310	-10.9	10.8	0.0
	3	311	-14.8	-2.2	0.0
	3	312	-9.8	-1.6	0.0
	3	313	-4.9	1.8	0.0
	3	314	-1.8	-1.5	0.0
	3	315	-5.2	3.7	0.0
	3	316	-2.0	3.6	0.0
	3	317	-3.9	5.3	0.0
	3	318	-2.1	15.1	0.0
	3	319	-1.9	4.8	0.0
	3	320	-3.0	4.3	0.0
	3	321	-7.0	1.0	0.8
	3	322	-8.3	0.1	0.0
	3	323	-1.9	9.6	0.0
	3	324	-2.8	0.2	0.2
	3	325	-10.8	-0.2	0.0
	3	326	-9.5	-5.4	0.7
	3	327	-6.7	7.7	0.0
	3	328	-1.0	0.1	2.2
	3	329	-10.5	-1.6	0.0
	3	330	-17.5	-9.0	0.0
	3	331	-5.1	1.0	0.0
	3	332	-7.4	-4.1	0.0
	3	333	-9.9	-1.1	1.3
	3	334	-7.9	2.9	0.0
	3	335	-12.9	-4.6	0.0
	3	336	-12.0	-2.9	0.0
	3	337	-13.1	-2.2	0.0
	3	338	-13.8	-0.2	0.0
	3	339	-24.6	-10.8	0.0
	3	340	-20.2	-15.3	0.0
	3	341	-20.3	-5.5	0.0
	3	342	-17.7	-10.9	0.0
	3	343	-26.1	-12.2	0.0
	3	344	-27.5	-20.8	0.0
	3	345	-8.6	3.5	0.0
	3	346	-15.9	-0.6	0.0
	3	347	-18.4	-5.0	0.0
	3	348	-28.2	-1.8	0.0
	3	349	-8.0	-2.8	0.1
	3	350	-6.9	-5.8	0.0
	3	351	-16.4	-2.4	0.0
	3	352	-20.4	-2.7	0.0
	3	353	-13.4	-2.1	0.0
	3	354	-21.8	3.9	0.0
	3	355	-28.7	-24.2	2.5
	3	356	-27.2	-20.4	0.0
	3	357	-20.1	-7.7	9.4
	3	358	-20.3	-5.4	0.0
	3	359	-9.2	-0.7	0.0
	3	360	-7.6	2.1	0.0
	3	361	-11.6	-2.0	0.0
	3	362	-14.3	-3.0	0.0
	3	363	-25.1	-13.9	0.6
	3	364	-25.0	-20.6	0.4
	3	365	-25.0	-14.5	2.8
	4	1	-20.0	-7.3	0.0
	4	2	-10.8	-4.0	1.0
	4	3	-16.2	-4.6	0.0
	4	4	-22.8	-10.2	0.6
	4	5	-16.0	-9.6	0.0
	4	6	-14.0	-3.7	0.0
	4	7	-6.4	0.4	0.0
	4	8	-26.7	-16.8	0.0
	4	9	-20.8	-19.8	0.0
	4	10	-9.6	1.9	0.0
	4	11	-8.8	-1.7	0.0
	4	12	-12.0	-2.9	0.0
	4	13	-14.7	-8.5	0.0
	4	14	-7.4	2.3	0.0
	4	15	-12.1	1.4	0.0
	4	16	-22.0	-10.2	0.0
	4	17	-19.6	-9.2	0.0
	4	18	-24.3	-14.7	0.5
	4	19	-22.7	-16.0	0.0
	4	20	-13.3	-4.9	0.0
	4	21	-11.1	-3.8	0.0
	4	22	-13.8	-3.0	0.0
	4	23	-12.0	-5.9	0.0
	4	24	-11.3	-4.0	0.0
	4	25	-14.2	-4.8	0.0
	4	26	-11.9	0.5	0.0
	4	27	-6.4	-3.4	0.0
	4	28	-30.6	-15.0	0.0
	4	29	-25.3	-10.7	0.0
	4	30	-17.2	-8.5	0.0
	4	31	-22.4	-10.1	0.0
	4	32	-19.4	-8.8	0.0
	4	33	-22.7	-13.2	3.5
	4	34	-26.0	-12.3	0.0
	4	35	-22.7	-10.2	0.0
	4	36	-30.4	-16.2	0.0
	4	37	-32.5	-15.1	0.0
	4	38	-14.1	0.2	0.0
	4	39	-20.5	-6.7	0.0
	4	40	-19.6	-8.4	0.0
	4	41	-12.0	-9.6	0.0
	4	42	-26.3	-14.2	0.0
	4	43	-25.2	-7.8	0.0
	4	44	-7.0	3.8	0.0
	4	45	-1.1	0.9	0.0
	4	46	-32.2	-18.1	0.0
	4	47	-34.9	-14.1	1.3
	4	48	-20.7	-10.2	0.0
	4	49	-12.3	-6.3	0.0
	4	50	-21.2	-9.1	1.3
	4	51	-28.0	-1.9	0.0
	4	52	-8.5	0.8	0.2
	4	53	-9.2	2.4	0.0
	4	54	-24.3	-11.8	0.0
	4	55	-18.6	-6.5	1.9
	4	56	-20.7	-11.1	3.0
	4	57	-19.2	-17.8	0.4
	4	58	-19.1	-7.5	0.0
	4	59	-26.0	-3.9	0.0
	4	60	-18.4	-3.6	0.0
	4	61	-25.9	-1.5	0.0
	4	62	-10.3	4.2	0.0
	4	63	-11.2	3.7	0.0
	4	64	-9.9	2.2	0.0
	4	65	-4.8	2.7	0.0
	4	66	-10.3	-0.1	15.2
	4	67	-10.6	2.0	0.0
	4	68	-4.3	16.3	0.0
	4	69	-9.5	8.7	0.0
	4	70	-14.0	1.7	0.0
	4	71	-8.4	3.1	2.0
	4	72	-11.3	-2.8	0.0
	4	73	-6.4	1.8	0.0
	4	74	-2.5	4.2	0.0
	4	75	0.9	1.8	0.1
	4	76	-18.3	-17.7	0.0
	4	77	-11.2	-7.5	0.4
	4	78	-2.4	1.5	5.8
	4	79	0.5	2.5	2.5
	4	80	-7.9	-0.7	0.0
	4	81	-5.8	-2.1	0.0
	4	82	-18.3	-3.6	0.0
	4	83	-11.8	-3.6	0.0
	4	84	-6.8	-0.3	0.0
	4	85	-6.9	2.2	0.0
	4	86	-10.3	-0.0	0.0
	4	87	-9.2	0.5	0.0
	4	88	-10.1	-0.5	0.0
	4	89	-5.6	3.9	0.0
	4	90	-8.1	6.6	0.0
	4	91	-7.4	8.1	6.9
	4	92	-3.0	12.5	0.0
	4	93	-5.9	10.3	0.0
	4	94	-2.2	10.4	0.0
	4	95	6.1	12.9	0.0
	4	96	0.5	12.5	0.0
	4	97	1.4	17.1	0.0
	4	98	-1.1	17.5	0.0
	4	99	-2.3	29.3	0.0
	4	100	-8.2	8.4	0.0
	4	101	-8.0	9.1	0.0
	4	102	-5.6	-0.2	0.0
	4	103	-10.3	2.9	0.0
	4	104	-1.7	13.1	0.0
	4	105	-6.3	14.8	0.0
	4	106	5.1	19.4	0.0
	4	107	0.0	17.5	0.0
	4	108	-6.5	8.2	0.0
	4	109	-9.0	6.7	0.0
	4	110	1.4	17.2	0.0
	4	111	0.1	19.0	0.0
	4	112	-6.2	6.5	0.0
	4	113	-4.8	3.5	0.7
	4	114	-0.4	9.3	12.0
	4	115	-2.8	10.1	0.0
	4	116	1.0	12.6	0.0
	4	117	-0.6	11.3	0.0
	4	118	0.4	14.7	0.0
	4	119	1.8	15.9	0.0
	4	120	0.1	12.1	0.0
	4	121	2.0	13.4	0.0
	4	122	1.2	9.4	0.0
	4	123	2.1	4.5	0.0
	4	124	1.0	10.9	0.0
	4	125	0.5	8.0	0.0
	4	126	2.7	15.3	0.0
	4	127	7.1	20.5	0.0
	4	128	1.4	15.5	0.0
	4	129	-2.1	15.7	0.0
	4	130	7.0	20.1	37.5
	4	131	9.9	30.2	0.0
	4	132	7.0	32.9	0.0
	4	133	6.3	24.4	0.0
	4	134	4.2	14.1	0.0
	4	135	0.0	20.5	0.0
	4	136	7.9	27.2	0.0
	4	137	9.6	22.2	3.8
	4	138	7.4	28.1	0.0
	4	139	9.5	23.8	0.0
	4	140	8.2	20.0	0.0
	4	141	7.7	15.5	0.0
	4	142	7.0	16.0	1.4
	4	143	-3.5	22.2	0.1
	4	144	8.5	18.4	3.6
	4	145	6.8	15.8	0.0
	4	146	4.8	23.8	0.0
	4	147	1.6	29.8	0.0
	4	148	8.4	29.3	0.0
	4	149	9.8	29.7	0.0
	4	150	5.2	20.8	0.0
	4	151	9.3	24.1	0.0
	4	152	7.0	24.1	0.0
	4	153	12.7	26.9	0.0
	4	154	8.3	27.6	0.0
	4	155	7.9	22.4	0.0
	4	156	8.2	25.9	0.0
	4	157	9.0	22.1	2.6
	4	158	9.5	22.2	6.2
	4	159	10.7	23.6	5.6
	4	160	9.1	28.0	0.0
	4	161	13.0	36.2	0.0
	4	162	11.3	23.6	0.0
	4	163	15.3	26.2	0.0
	4	164	11.2	28.3	0.0
	4	165	11.0	33.3	0.0
	4	166	11.8	28.4	0.0
	4	167	10.0	25.3	0.0
	4	168	13.0	25.2	0.0
	4	169	9.7	23.0	0.0
	4	170	8.1	22.5	0.0
	4	171	6.6	17.6	12.6
	4	172	9.4	19.6	1.3
	4	173	10.0	24.7	1.9
	4	174	11.2	24.6	21.4
	4	175	11.4	22.7	0.7
	4	176	11.3	29.1	0.0
	4	177	17.7	31.7	0.0
	4	178	9.0	18.5	0.0
	4	179	11.3	14.5	21.5
	4	180	15.0	26.3	0.0
	4	181	10.3	24.3	0.0
	4	182	14.3	30.8	0.0
	4	183	15.0	27.4	0.0
	4	184	14.4	28.8	0.0
	4	185	18.0	27.5	0.0
	4	186	17.4	30.3	0.0
	4	187	17.9	30.8	0.0
	4	188	11.3	23.0	0.0
	4	189	8.3	25.8	0.0
	4	190	15.6	28.9	5.4
	4	191	13.3	28.1	0.0
	4	192	12.0	28.9	0.0
	4	193	11.0	33.7	0.0
	4	194	14.2	28.8	0.0
	4	195	19.3	25.7	0.0
	4	196	14.6	28.7	0.0
	4	197	20.2	24.8	13.0
	4	198	13.7	24.4	0.0
	4	199	14.4	26.3	0.0
	4	200	9.6	26.1	0.0
	4	201	10.0	28.7	30.0
	4	202	8.3	25.1	0.0
	4	203	11.9	27.2	0.2
	4	204	15.7	24.7	8.4
	4	205	15.0	19.0	0.0
	4	206	12.6	25.0	7.6
	4	207	12.7	27.5	29.1
	4	208	14.4	25.0	0.0
	4	209	12.7	25.6	1.8
	4	210	12.5	25.9	3.3
	4	211	12.6	30.2	0.0
	4	212	11.0	28.8	0.0
	4	213	11.2	26.2	0.0
	4	214	13.0	26.3	7.8
	4	215	13.4	30.6	0.0
	4	216	16.1	29.4	0.0
	4	217	18.6	26.6	5.9
	4	218	14.0	28.3	0.0
	4	219	8.5	24.9	0.0
	4	220	11.2	21.6	0.0
	4	221	13.5	24.3	0.0
	4	222	11.3	26.2	0.0
	4	223	8.0	28.1	0.0
	4	224	12.0	26.6	0.0
	4	225	15.5	26.0	0.0
	4	226	9.2	26.5	0.0
	4	227	7.5	29.0	0.0
	4	228	11.1	25.3	8.7
	4	229	13.2	20.1	1.6
	4	230	13.1	26.0	0.0
	4	231	14.2	27.6	0.0
	4	232	9.9	24.5	0.0
	4	233	15.8	23.0	4.5
	4	234	12.2	23.6	10.5
	4	235	11.5	22.9	0.7
	4	236	12.1	23.9	2.4
	4	237	12.7	26.6	0.0
	4	238	12.8	28.1	0.0
	4	239	12.9	32.6	3.0
	4	240	9.9	22.9	0.0
	4	241	13.8	22.9	0.0
	4	242	10.0	21.0	18.5
	4	243	5.7	24.2	0.0
	4	244	9.4	25.7	0.0
	4	245	3.2	23.9	0.0
	4	246	7.1	17.1	0.1
	4	247	9.5	11.2	7.1
	4	248	8.0	17.3	0.1
	4	249	11.9	24.6	0.0
	4	250	7.3	20.6	0.0
	4	251	3.5	20.5	0.0
	4	252	9.9	22.7	1.8
	4	253	3.5	21.6	0.0
	4	254	8.4	19.8	0.0
	4	255	4.7	12.7	0.0
	4	256	9.3	23.3	9.0
	4	257	11.2	26.3	0.0
	4	258	7.2	26.6	0.0
	4	259	9.6	21.7	0.0
	4	260	6.0	17.5	0.0
	4	261	7.1	16.6	0.0
	4	262	8.4	20.7	0.1
	4	263	8.3	27.3	0.0
	4	264	9.3	23.7	0.0
	4	265	6.1	24.5	0.0
	4	266	4.7	7.1	16.7
	4	267	4.6	10.9	0.0
	4	268	2.5	12.7	0.0
	4	269	7.3	15.4	0.7
	4	270	5.9	14.8	3.1
	4	271	8.5	11.8	0.0
	4	272	2.1	14.9	0.0
	4	273	4.9	10.2	2.9
	4	274	3.3	10.0	7.4
	4	275	1.2	1.7	0.0
	4	276	2.9	13.1	0.0
	4	277	7.0	7.9	0.0
	4	278	-1.1	17.5	0.0
	4	279	0.2	19.9	0.0
	4	280	4.7	22.0	0.0
	4	281	13.6	13.7	1.0
	4	282	0.1	15.4	0.0
	4	283	-3.5	13.9	0.0
	4	284	-2.2	0.4	0.9
	4	285	-6.2	8.5	0.0
	4	286	-4.9	11.2	0.0
	4	287	-12.2	10.0	0.0
	4	288	-7.1	5.6	0.0
	4	289	-0.8	12.1	0.0
	4	290	1.0	12.9	0.0
	4	291	4.3	6.7	0.0
	4	292	1.2	21.2	0.0
	4	293	0.7	16.7	0.0
	4	294	1.4	14.0	0.0
	4	295	-1.8	11.6	0.0
	4	296	-4.1	3.4	0.0
	4	297	-5.3	7.9	0.0
	4	298	-3.8	4.4	0.0
	4	299	-9.2	-0.9	0.0
	4	300	-2.8	13.8	0.0
	4	301	-1.2	9.4	0.0
	4	302	-3.0	11.9	0.0
	4	303	5.2	11.3	0.0
	4	304	8.7	11.2	0.0
	4	305	-2.7	9.5	3.4
	4	306	-0.4	10.8	2.4
	4	307	-5.0	9.1	0.0
	4	308	-8.0	3.7	0.0
	4	309	-5.1	-2.0	0.0
	4	310	-2.9	6.2	0.0
	4	311	-7.1	0.1	0.0
	4	312	-3.1	4.7	0.0
	4	313	-1.4	9.3	0.0
	4	314	-7.0	3.8	0.0
	4	315	-6.2	6.0	0.0
	4	316	-7.1	-2.1	0.0
	4	317	-5.3	1.6	0.0
	4	318	-10.2	1.2	0.0
	4	319	-9.6	-2.9	0.0
	4	320	-4.2	5.4	0.0
	4	321	-9.8	6.2	0.2
	4	322	-10.3	-0.4	0.3
	4	323	-17.5	-4.2	0.0
	4	324	-9.3	-0.3	0.1
	4	325	-5.8	1.3	0.0
	4	326	-5.5	1.6	0.0
	4	327	-4.0	4.6	0.0
	4	328	-11.2	-7.2	0.0
	4	329	-19.9	-8.5	0.0
	4	330	-4.4	4.6	0.0
	4	331	-8.7	9.5	0.0
	4	332	-11.7	-7.7	0.0
	4	333	-13.1	-7.8	3.3
	4	334	-12.0	-3.6	0.0
	4	335	-15.5	-6.8	2.6
	4	336	-18.7	-9.4	0.0
	4	337	-22.5	-3.8	0.0
	4	338	-15.1	-3.5	0.0
	4	339	-9.3	-0.3	0.0
	4	340	-15.1	-6.9	22.6
	4	341	-19.9	-3.0	0.0
	4	342	-4.4	-0.3	3.4
	4	343	-12.5	5.4	2.4
	4	344	-18.5	-9.9	0.1
	4	345	-22.6	-5.3	0.1
	4	346	-22.9	-13.1	0.7
	4	347	-33.0	-6.0	0.0
	4	348	-16.1	-9.2	1.4
	4	349	-14.7	-4.7	0.0
	4	350	-12.2	-2.2	0.0
	4	351	-20.7	-5.7	1.8
	4	352	-11.9	-3.2	1.3
	4	353	-9.4	3.1	0.0
	4	354	-18.0	-10.3	12.8
	4	355	-14.7	-13.1	0.0
	4	356	-27.0	-11.4	0.0
	4	357	-31.4	-12.3	0.0
	4	358	-10.2	0.1	0.0
	4	359	-18.1	2.0	0.0
	4	360	-16.6	-8.8	0.0
	4	361	-19.1	-6.1	0.0
	4	362	-7.6	-3.0	0.8
	4	363	-7.8	2.9	0.0
	4	364	-12.7	-0.4	0.0
	4	365	-11.6	-2.6	0.0
	5	1	-28.7	-18.5	0.0
	5	2	-23.3	-22.0	4.3
	5	3	-27.8	-15.5	0.0
	5	4	-24.0	-23.4	0.0
	5	5	-12.0	-2.1	0.0
	5	6	-18.4	-3.5	0.0
	5	7	-12.1	-2.2	0.1
	5	8	-20.4	-0.8	0.4
	5	9	-22.4	-10.5	0.0
	5	10	-23.8	-9.3	0.6
	5	11	-22.5	-12.1	0.0
	5	12	-26.6	-17.0	0.0
	5	13	-21.2	-9.5	0.0
	5	14	-18.7	-12.6	0.0
	5	15	-24.7	-11.3	0.9
	5	16	-22.9	-10.3	0.0
	5	17	-30.2	-13.8	0.0
	5	18	-29.5	-27.5	0.0
	5	19	-30.7	-25.1	0.0
	5	20	-35.0	-17.9	1.0
	5	21	-21.1	-11.0	0.0
	5	22	-18.1	-9.2	5.5
	5	23	-6.5	2.0	0.5
	5	24	-4.8	-4.2	0.7
	5	25	-24.2	-12.4	0.0
	5	26	-20.1	-19.2	0.0
	5	27	-15.3	-6.1	0.0
	5	28	-10.7	-2.3	0.0
	5	29	-24.7	-10.6	0.0
	5	30	-34.5	-8.0	0.0
	5	31	-23.7	-16.4	0.1
	5	32	-18.4	-17.2	1.4
	5	33	-29.4	-12.8	0.0
	5	34	-35.8	-9.4	0.0
	5	35	-28.5	-12.7	0.0
	5	36	-26.0	-20.8	0.0
	5	37	-32.5	-19.6	0.0
	5	38	-24.0	-10.3	0.0
	5	39	-11.5	0.9	0.0
	5	40	-8.5	-2.7	0.0
	5	41	-20.8	-4.4	0.0
	5	42	-19.9	-7.8	0.0
	5	43	-18.7	-9.3	0.0
	5	44	-18.3	-7.0	0.0
	5	45	-8.7	4.9	0.0
	5	46	-14.5	0.8	0.0
	5	47	-21.0	-7.0	0.0
	5	48	-27.4	-0.4	0.0
	5	49	-14.4	-6.0	0.0
	5	50	-15.0	-6.4	0.0
	5	51	-4.6	1.5	0.0
	5	52	-6.7	-4.4	0.0
	5	53	-13.7	0.9	0.0
	5	54	-10.8	3.5	0.0
	5	55	-23.6	-12.6	0.0
	5	56	-26.5	-17.4	0.0
	5	57	-22.9	-10.9	0.0
	5	58	-14.8	-10.4	0.0
	5	59	-11.7	-1.2	9.9
	5	60	-14.5	-0.9	3.0
	5	61	-14.1	-0.1	0.0
	5	62	-9.7	-2.8	0.0
	5	63	-6.0	12.9	0.0
	5	64	-3.4	3.8	0.0
	5	65	-5.4	5.1	0.0
	5	66	-9.5	10.3	0.0
	5	67	-20.6	-9.7	0.0
	5	68	-17.8	-2.4	1.5
	5	69	-11.6	2.5	0.0
	5	70	-7.7	2.9	0.0
	5	71	-4.4	2.3	0.0
	5	72	-6.2	10.1	0.0
	5	73	-9.5	3.0	0.0
	5	74	-5.8	0.6	12.8
	5	75	-9.7	-0.8	0.0
	5	76	-12.9	1.4	1.0
	5	77	2.4	4.6	4.2
	5	78	0.4	1.5	1.4
	5	79	-6.2	3.3	0.0
	5	80	-3.9	1.6	0.0
	5	81	-2.6	4.1	0.2
	5	82	-7.5	3.8	0.0
	5	83	-0.6	4.0	0.0
	5	84	-2.8	8.7	0.0
	5	85	-8.2	0.0	0.0
	5	86	-12.4	-2.3	0.0
	5	87	-11.9	-7.2	0.0
	5	88	-8.6	0.0	0.0
	5	89	-9.7	4.4	0.0
	5	90	-6.7	7.3	0.0
	5	91	-4.9	11.3	0.0
	5	92	-10.1	11.9	0.0
	5	93	0.2	13.9	0.0
	5	94	1.5	19.3	0.0
	5	95	-5.9	8.6	0.0
	5	96	-5.7	10.7	0.0
	5	97	-8.4	3.8	0.0
	5	98	-7.0	-1.5	0.0
	5	99	-8.9	8.4	0.0
	5	100	-6.9	8.1	0.0
	5	101	4.5	16.0	0.0
	5	102	1.6	16.7	9.2
	5	103	0.4	16.7	0.0
	5	104	-1.5	9.9	9.0
	5	105	-1.5	6.6	0.1
	5	106	-1.1	8.1	0.0
	5	107	-1.1	11.3	4.9
	5	108	-0.9	20.0	0.0
	5	109	-3.2	-1.6	0.0
	5	110	-5.8	3.7	0.0
	5	111	5.4	17.2	0.0
	5	112	3.1	13.2	11.1
	5	113	-0.7	15.0	0.0
	5	114	-3.9	13.5	0.0
	5	115	-0.3	10.1	0.0
	5	116	2.8	13.8	0.0
	5	117	-1.5	13.6	0.0
	5	118	1.6	14.3	0.0
	5	119	-3.5	6.4	0.0
	5	120	-2.5	7.3	0.0
	5	121	0.5	19.6	0.0
	5	122	-2.5	22.3	0.0
	5	123	-4.2	5.6	0.0
	5	124	2.0	9.6	0.0
	5	125	4.4	24.5	0.0
	5	126	5.7	25.3	0.0
	5	127	2.4	21.0	0.0
	5	128	1.0	22.8	0.0
	5	129	3.2	15.2	0.0
	5	130	8.2	19.5	1.6
	5	131	3.7	18.0	0.0
	5	132	9.3	16.0	0.0
	5	133	2.2	11.4	0.0
	5	134	6.9	17.1	0.0
	5	135	-5.2	13.7	0.0
	5	136	1.9	11.0	0.0
	5	137	5.0	16.5	0.0
	5	138	5.6	10.4	3.2
	5	139	0.5	16.4	0.0
	5	140	3.2	11.4	0.8
	5	141	7.6	24.6	0.0
	5	142	8.7	26.5	1.7
	5	143	10.5	17.7	4.9
	5	144	9.0	16.3	0.0
	5	145	11.3	27.8	0.0
	5	146	11.3	21.5	0.0
	5	147	9.0	21.3	0.0
	5	148	12.9	26.6	0.9
	5	149	0.8	16.8	0.0
	5	150	5.5	20.7	0.0
	5	151	10.8	29.2	0.0
	5	152	8.8	29.1	0.0
	5	153	2.8	21.8	0.0
	5	154	4.0	22.2	0.0
	5	155	9.7	22.3	0.0
	5	156	13.8	27.3	0.0
	5	157	6.3	15.9	0.0
	5	158	2.7	19.1	12.7
	5	159	13.3	21.8	7.9
	5	160	18.1	27.6	0.0
	5	161	15.5	25.9	0.0
	5	162	13.5	26.6	4.3
	5	163	13.5	27.3	0.0
	5	164	13.1	24.9	0.0
	5	165	11.8	22.5	45.0
	5	166	11.8	21.4	0.0
	5	167	11.3	30.2	0.0
	5	168	10.0	26.4	0.0
	5	169	12.2	27.6	2.0
	5	170	13.5	25.5	37.3
	5	171	5.6	19.7	10.6
	5	172	8.0	23.4	0.0
	5	173	11.7	22.2	0.0
	5	174	9.6	20.4	26.7
	5	175	12.9	26.4	0.0
	5	176	9.7	30.5	0.0
	5	177	9.5	21.3	0.0
	5	178	10.3	21.0	0.0
	5	179	7.8	25.6	0.0
	5	180	6.8	29.6	0.0
	5	181	8.0	25.6	0.0
	5	182	11.0	23.6	0.0
	5	183	10.0	26.6	0.0
	5	184	13.3	28.9	0.0
	5	185	19.9	30.9	2.9
	5	186	13.7	28.0	21.7
	5	187	10.4	24.1	0.0
	5	188	12.8	26.1	0.0
	5	189	12.1	22.7	8.2
	5	190	14.7	22.1	2.2
	5	191	8.1	25.9	0.0
	5	192	14.8	28.5	34.8
	5	193	11.7	26.6	0.0
	5	194	9.9	26.9	0.0
	5	195	16.4	29.2	0.0
	5	196	18.3	27.3	0.0
	5	197	12.9	30.4	0.0
	5	198	10.2	26.3	5.0
	5	199	14.5	25.3	1.0
	5	200	13.4	23.7	0.0
	5	201	16.7	25.1	19.6
	5	202	11.6	22.2	0.0
	5	203	12.6	28.8	0.0
	5	204	10.7	31.3	0.0
	5	205	13.3	24.6	0.0
	5	206	12.6	27.3	0.0
	5	207	12.8	27.4	9.8
	5	208	10.2	29.2	0.0
	5	209	14.0	25.2	1.9
	5	210	14.8	20.9	0.0
	5	211	10.5	22.8	0.0
	5	212	4.5	23.5	0.0
	5	213	17.3	26.8	8.5
	5	214	13.2	29.4	24.1
	5	215	17.1	33.8	0.0
	5	216	20.3	33.1	6.5
	5	217	18.8	34.4	53.9
	5	218	16.5	29.3	0.0
	5	219	17.7	29.2	0.0
	5	220	18.6	32.1	1.8
	5	221	20.2	32.5	0.0
	5	222	15.1	31.1	3.6
	5	223	14.2	29.1	0.0
	5	224	12.8	33.1	0.0
	5	225	14.5	28.3	0.7
	5	226	14.4	33.0	0.0
	5	227	11.7	25.8	0.0
	5	228	7.3	23.0	0.0
	5	229	11.0	25.5	0.0
	5	230	11.0	24.9	0.0
	5	231	11.9	29.3	0.0
	5	232	8.9	26.6	0.0
	5	233	11.8	30.7	0.0
	5	234	11.3	29.6	0.0
	5	235	18.6	33.9	0.0
	5	236	18.3	27.3	3.4
	5	237	11.6	26.5	1.8
	5	238	10.4	34.7	0.0
	5	239	7.6	25.8	0.0
	5	240	9.9	28.2	0.0
	5	241	5.3	16.5	0.0
	5	242	9.7	18.1	0.0
	5	243	13.0	27.0	0.0
	5	244	8.8	28.9	0.0
	5	245	15.1	29.8	0.0
	5	246	10.2	33.1	0.0
	5	247	9.9	27.2	0.0
	5	248	5.2	24.5	0.0
	5	249	9.2	19.9	0.7
	5	250	2.0	24.1	0.0
	5	251	13.3	30.5	0.0
	5	252	7.5	30.4	0.0
	5	253	7.0	23.8	0.0
	5	254	4.1	21.2	0.0
	5	255	5.7	20.8	0.0
	5	256	5.6	22.4	0.0
	5	257	2.6	9.9	0.0
	5	258	7.8	10.3	0.4
	5	259	15.0	22.6	14.9
	5	260	9.9	20.3	10.1
	5	261	7.0	20.8	0.8
	5	262	8.8	22.7	0.5
	5	263	6.3	22.6	0.0
	5	264	12.4	26.3	0.0
	5	265	7.1	19.8	4.0
	5	266	4.3	18.9	10.9
	5	267	8.9	20.0	0.0
	5	268	10.6	21.1	0.0
	5	269	-2.7	8.2	0.0
	5	270	2.4	12.1	8.5
	5	271	4.8	20.0	0.0
	5	272	3.0	25.9	0.0
	5	273	2.3	10.7	0.0
	5	274	-0.7	12.6	0.0
	5	275	2.1	10.9	0.0
	5	276	7.2	16.1	0.0
	5	277	0.7	14.5	0.0
	5	278	-3.5	17.1	0.0
	5	279	-2.2	7.0	0.0
	5	280	2.8	10.8	0.0
	5	281	0.7	9.7	0.0
	5	282	-5.0	14.2	0.0
	5	283	-1.2	14.2	0.0
	5	284	1.9	15.8	0.9
	5	285	-1.4	7.2	32.0
	5	286	-2.1	10.3	0.0
	5	287	-1.1	9.9	1.3
	5	288	-2.6	11.3	0.8
	5	289	-1.8	5.6	5.6
	5	290	0.1	8.2	0.9
	5	291	-2.1	8.6	0.8
	5	292	1.2	12.0	0.0
	5	293	-0.2	10.6	0.0
	5	294	-1.4	6.4	5.0
	5	295	-3.1	4.0	1.9
	5	296	-3.0	-1.9	1.0
	5	297	-4.9	5.5	1.5
	5	298	-1.5	12.5	0.0
	5	299	0.5	16.5	0.0
	5	300	-4.6	13.3	0.0
	5	301	-4.0	12.4	0.0
	5	302	-1.4	15.2	0.0
	5	303	3.1	12.1	0.0
	5	304	-3.3	16.0	0.0
	5	305	-3.9	8.5	0.0
	5	306	-3.9	2.0	0.0
	5	307	3.8	16.1	0.0
	5	308	-1.1	8.7	0.0
	5	309	-3.1	9.3	0.0
	5	310	-6.1	12.4	0.0
	5	311	-6.4	1.7	1.8
	5	312	-2.6	10.7	0.0
	5	313	-3.4	4.5	0.0
	5	314	-7.3	-1.4	0.0
	5	315	-5.0	2.4	0.0
	5	316	-5.9	1.2	0.0
	5	317	-11.5	-5.3	0.0
	5	318	-6.1	-1.9	0.0
	5	319	-3.8	13.7	0.0
	5	320	-4.7	2.3	34.2
	5	321	-7.6	0.4	0.0
	5	322	-9.3	-6.1	0.0
	5	323	-0.8	8.2	0.0
	5	324	-3.6	3.8	0.0
	5	325	-8.6	4.1	0.0
	5	326	-12.4	0.6	0.0
	5	327	-13.0	-5.2	0.0
	5	328	-8.9	-0.6	0.0
	5	329	-5.4	2.8	0.0
	5	330	-7.3	3.6	0.0
	5	331	-13.7	-3.4	0.0
	5	332	-16.2	-8.6	0.0
	5	333	-1.8	7.1	0.1
	5	334	-5.7	3.4	1.3
	5	335	-24.8	-10.5	6.1
	5	336	-21.4	-20.3	0.7
	5	337	-20.9	-11.2	0.0
	5	338	-23.7	-8.3	0.0
	5	339	-27.8	-14.0	0.0
	5	340	-26.7	-8.1	0.0
	5	341	-22.0	-10.4	0.0
	5	342	-17.7	-9.9	0.7
	5	343	-28.3	-18.6	0.0
	5	344	-25.3	-19.1	0.6
	5	345	-27.2	-12.7	0.0
	5	346	-20.4	-9.7	0.0
	5	347	-11.7	-0.5	0.0
	5	348	-11.0	-5.2	0.0
	5	349	-10.8	-1.2	0.0
	5	350	-11.8	-0.6	0.0
	5	351	-6.1	-0.9	2.1
	5	352	-9.0	-4.4	0.0
	5	353	-25.5	-10.4	0.0
	5	354	-21.6	-13.5	0.0
	5	355	-12.8	-4.8	0.0
	5	356	-19.2	-3.6	0.0
	5	357	-29.2	-14.6	3.3
	5	358	-26.1	-17.1	1.4
	5	359	-20.5	-8.5	0.0
	5	360	-16.3	-5.2	0.0
	5	361	-15.8	-2.3	0.0
	5	362	-18.0	0.0	0.0
	5	363	-14.6	-1.7	0.0
	5	364	-15.3	-6.5	0.0
	5	365	-12.4	-4.1	0.0
	6	1	-22.8	-7.7	0.5
	6	2	-14.1	-5.6	0.0
	6	3	-17.2	-5.9	0.0
	6	4	-11.2	1.2	0.0
	6	5	-10.7	-2.9	0.0
	6	6	-25.3	-16.5	0.0
	6	7	-24.5	-23.7	0.0
	6	8	-6.4	0.7	0.0
	6	9	-16.0	1.8	6.2
	6	10	-24.5	-9.3	0.0
	6	11	-27.4	-16.3	1.0
	6	12	-19.1	-8.3	0.0
	6	13	-20.5	-8.3	1.3
	6	14	-15.7	-2.9	0.0
	6	15	-14.1	-7.3	9.8
	6	16	-17.3	-5.9	2.7
	6	17	-20.7	-4.6	0.0
	6	18	-20.8	-9.5	0.0
	6	19	-24.9	-10.8	0.0
	6	20	-34.2	-26.9	0.0
	6	21	-30.9	-23.4	0.0
	6	22	-23.6	-14.3	0.0
	6	23	-30.4	-7.1	0.0
	6	24	-22.4	-7.7	0.0
	6	25	-28.6	-7.1	0.0
	6	26	-28.8	-23.7	0.0
	6	27	-29.1	-17.5	0.0
	6	28	-12.6	-0.5	0.0
	6	29	-2.6	-1.4	0.0
	6	30	-14.7	-2.3	0.3
	6	31	-18.0	-0.6	0.0
	6	32	-14.5	-2.6	2.7
	6	33	-14.0	0.7	0.0
	6	34	-24.6	-12.1	0.0
	6	35	-36.3	-6.3	0.0
	6	36	-15.5	-6.8	0.0
	6	37	-23.0	-7.2	0.0
	6	38	-21.8	-8.1	0.0
	6	39	-27.8	-9.9	9.9
	6	40	-7.3	4.2	0.0
	6	41	-16.1	6.8	0.0
	6	42	-12.0	-3.7	21.2
	6	43	-15.8	0.9	0.0
	6	44	-27.5	-13.5	0.0
	6	45	-30.3	-16.6	0.0
	6	46	-10.7	-2.3	0.0
	6	47	-13.2	-8.8	0.5
	6	48	-16.2	-1.9	0.0
	6	49	-14.8	-1.0	0.0
	6	50	-32.7	-17.0	0.0
	6	51	-25.7	-9.6	0.0
	6	52	-13.3	-5.6	1.3
	6	53	-8.6	-7.0	2.5
	6	54	-21.5	-8.9	1.9
	6	55	-28.7	-5.5	8.1
	6	56	-8.2	2.9	0.0
	6	57	-2.8	-2.4	0.0
	6	58	-10.7	-2.0	0.0
	6	59	-11.7	-1.6	0.0
	6	60	-17.7	-5.2	1.5
	6	61	-30.5	0.8	0.0
	6	62	-20.9	-3.4	0.0
	6	63	-20.7	-5.8	0.0
	6	64	-8.2	1.5	0.0
	6	65	-11.3	4.3	0.0
	6	66	-14.4	0.8	0.0
	6	67	-15.6	1.5	0.0
	6	68	-7.3	1.4	0.0
	6	69	-7.1	4.9	0.0
	6	70	-8.6	-0.8	0.0
	6	71	-3.6	1.5	0.5
	6	72	-7.3	5.1	0.0
	6	73	-7.7	3.3	0.0
	6	74	-7.7	0.8	0.0
	6	75	-11.5	-0.7	0.5
	6	76	-7.9	-2.5	2.3
	6	77	-7.8	-5.6	0.0
	6	78	-13.2	-0.3	0.0
	6	79	-8.3	3.1	0.0
	6	80	-6.0	2.3	0.0
	6	81	-6.8	3.5	0.0
	6	82	-2.0	3.5	0.5
	6	83	-3.5	1.7	0.0
	6	84	-9.9	-1.4	0.0
	6	85	-9.9	-2.7	0.0
	6	86	-4.7	1.3	0.0
	6	87	-3.1	-1.3	4.9
	6	88	-3.6	5.5	0.0
	6	89	-3.4	15.2	0.0
	6	90	-5.4	7.9	0.0
	6	91	-4.5	10.0	0.0
	6	92	-7.4	5.7	0.0
	6	93	-8.2	7.2	0.0
	6	94	0.8	10.9	2.1
	6	95	-1.8	15.0	0.0
	6	96	-5.4	7.9	0.0
	6	97	-2.2	7.4	0.0
	6	98	2.0	15.4	0.0
	6	99	8.7	13.1	0.0
	6	100	-4.9	11.1	0.0
	6	101	-6.5	13.8	0.0
	6	102	-2.5	13.7	0.0
	6	103	-3.6	18.4	0.0
	6	104	-7.0	7.2	0.0
	6	105	-3.4	11.9	0.0
	6	106	0.8	18.9	0.0
	6	107	0.3	13.7	0.0
	6	108	1.6	25.9	0.0
	6	109	-1.9	20.5	0.0
	6	110	0.3	9.7	0.0
	6	111	-1.9	17.5	0.0
	6	112	-4.2	9.4	0.0
	6	113	-1.7	10.7	0.0
	6	114	1.6	15.0	0.0
	6	115	-1.5	10.0	0.0
	6	116	-0.2	11.2	0.0
	6	117	6.4	8.3	0.0
	6	118	4.8	19.5	0.0
	6	119	5.3	24.3	0.0
	6	120	1.2	10.7	0.0
	6	121	-1.0	17.3	0.0
	6	122	0.8	14.4	0.0
	6	123	-0.6	10.4	0.0
	6	124	10.6	24.3	0.4
	6	125	9.0	22.8	0.0
	6	126	2.8	16.8	0.0
	6	127	6.8	15.5	0.0
	6	128	-3.6	15.7	0.0
	6	129	0.6	16.4	0.0
	6	130	14.2	22.3	10.2
	6	131	7.8	22.4	0.0
	6	132	6.0	23.6	0.0
	6	133	6.4	25.5	0.0
	6	134	0.1	16.8	0.0
	6	135	6.8	17.9	1.0
	6	136	3.7	14.4	0.0
	6	137	6.8	19.6	5.0
	6	138	5.7	10.9	0.0
	6	139	8.6	18.3	0.0
	6	140	6.2	26.1	0.0
	6	141	8.9	32.1	0.0
	6	142	8.9	26.5	4.7
	6	143	9.3	19.3	0.0
	6	144	9.8	19.4	0.0
	6	145	12.3	14.1	4.5
	6	146	10.6	26.8	0.0
	6	147	8.6	28.7	7.9
	6	148	3.9	14.4	1.1
	6	149	-1.2	19.2	0.0
	6	150	10.2	23.0	0.0
	6	151	6.4	18.7	0.0
	6	152	13.1	32.5	0.4
	6	153	14.9	26.7	0.9
	6	154	9.9	22.1	34.5
	6	155	11.4	28.2	9.8
	6	156	7.7	16.0	5.8
	6	157	11.3	20.0	3.4
	6	158	8.8	28.0	0.0
	6	159	8.6	30.5	0.0
	6	160	4.3	19.5	0.0
	6	161	3.3	20.2	3.1
	6	162	10.5	18.8	7.7
	6	163	3.8	20.0	0.0
	6	164	4.6	11.2	0.0
	6	165	10.6	22.1	0.0
	6	166	18.2	26.8	15.5
	6	167	15.7	37.2	18.3
	6	168	5.0	16.6	2.8
	6	169	11.2	19.7	3.0
	6	170	3.7	19.6	0.0
	6	171	8.6	24.0	0.0
	6	172	8.8	23.3	0.0
	6	173	6.9	26.7	0.0
	6	174	13.3	24.9	0.0
[truncated: 8,958 more rows]
