# Supplementary material for: Comparing CMIP-3 and CMIP-5 climate projections on flooding estimation of Devils Lake of North Dakota, USA
Source: PeerJ. 2018 Apr 30;6:e4711. doi: 10.7717/peerj.4711 (PMC5933320; doi:10.7717/peerj.4711)
Supplement: Supplemental Information 2 [file peerj-06-4711-s002.zip › FutureClimate/CMIP-3_LARSWG/C322525_GIAOM[C322525,SRA1B,2011-2030]WG_1.dat]

	1	1	-12.2	2.6	0.0
	1	2	-22.3	-8.1	0.0
	1	3	-23.9	-6.1	0.0
	1	4	-13.4	-5.4	0.0
	1	5	-11.8	-5.8	0.0
	1	6	-14.8	-5.2	0.0
	1	7	-20.6	0.3	0.0
	1	8	-24.9	-16.7	0.3
	1	9	-27.0	-10.4	0.0
	1	10	-6.1	5.3	0.0
	1	11	-14.1	0.5	0.0
	1	12	-19.0	-6.9	0.0
	1	13	-14.2	-5.4	0.0
	1	14	-18.8	-7.2	0.0
	1	15	-20.1	-11.0	0.0
	1	16	-26.3	-17.3	0.0
	1	17	-21.2	-14.3	0.5
	1	18	-24.0	-11.9	0.0
	1	19	-24.3	-13.8	0.0
	1	20	-7.6	2.4	0.0
	1	21	-2.4	-2.1	0.0
	1	22	-8.7	0.2	0.0
	1	23	-5.6	-4.4	1.3
	1	24	-12.6	-3.2	0.0
	1	25	-15.0	-1.4	0.0
	1	26	-22.3	-7.3	0.0
	1	27	-26.6	-5.2	0.0
	1	28	-16.9	-3.5	0.1
	1	29	-12.8	-6.9	1.9
	1	30	-24.3	-11.8	0.0
	1	31	-17.8	-14.9	0.0
	1	32	-14.2	-1.5	0.0
	1	33	-9.4	3.6	0.0
	1	34	-15.3	-0.9	0.0
	1	35	-22.7	-3.4	0.0
	1	36	-17.2	-6.7	0.0
	1	37	-25.1	-8.4	0.0
	1	38	-19.9	-8.1	0.0
	1	39	-18.6	-5.4	0.0
	1	40	-15.2	-5.6	4.7
	1	41	-20.4	-2.0	1.2
	1	42	-26.8	-10.4	3.5
	1	43	-20.5	-8.8	2.3
	1	44	-18.1	-8.9	2.7
	1	45	-21.6	-10.5	4.5
	1	46	-16.9	-5.9	1.2
	1	47	-18.9	-6.9	0.0
	1	48	-21.8	-10.6	0.0
	1	49	-14.1	-13.3	0.6
	1	50	-13.8	-3.3	0.0
	1	51	-10.5	-7.1	0.0
	1	52	-14.4	-4.3	0.0
	1	53	-10.4	-6.9	0.0
	1	54	-8.9	1.9	0.4
	1	55	-9.1	1.4	0.0
	1	56	-12.6	-1.6	0.0
	1	57	-16.7	-1.1	0.0
	1	58	-20.6	-13.4	0.3
	1	59	-16.0	-11.8	0.2
	1	60	-12.3	-3.7	0.0
	1	61	-9.2	-4.5	2.5
	1	62	-13.3	-4.7	0.2
	1	63	-14.8	-3.7	0.2
	1	64	-11.9	-2.2	0.0
	1	65	-8.2	-6.2	0.0
	1	66	-11.4	0.5	0.0
	1	67	-12.2	2.1	0.0
	1	68	-0.9	6.1	0.0
	1	69	-3.2	14.3	0.0
	1	70	-7.0	2.6	0.0
	1	71	-12.3	4.1	0.0
	1	72	-15.4	-1.7	0.0
	1	73	-9.8	-6.1	0.0
	1	74	-11.3	-0.6	5.5
	1	75	-10.7	-1.3	0.0
	1	76	-5.7	3.1	0.3
	1	77	-5.3	5.8	1.7
	1	78	-2.9	3.9	1.6
	1	79	-1.7	14.3	0.0
	1	80	-11.6	-1.7	0.0
	1	81	-5.0	-4.9	0.1
	1	82	-3.4	3.0	0.3
	1	83	-5.3	4.2	0.0
	1	84	-4.3	3.8	6.1
	1	85	-2.9	8.8	2.6
	1	86	-3.7	3.6	1.4
	1	87	-9.6	-0.2	0.0
	1	88	2.2	8.9	0.0
	1	89	0.6	10.0	0.0
	1	90	-4.6	7.7	0.0
	1	91	-3.1	6.2	0.0
	1	92	-5.0	7.5	0.0
	1	93	-5.4	9.1	0.0
	1	94	-1.7	12.0	0.0
	1	95	-2.6	16.2	0.0
	1	96	-8.8	7.2	0.0
	1	97	-7.4	13.1	0.0
	1	98	0.1	15.0	2.9
	1	99	3.4	19.8	3.0
	1	100	-2.3	8.8	0.0
	1	101	-6.2	1.3	0.0
	1	102	-0.7	16.0	0.0
	1	103	-1.6	21.5	0.0
	1	104	-0.3	17.5	0.0
	1	105	-0.8	14.5	0.0
	1	106	0.2	20.5	0.0
	1	107	-0.0	18.4	0.0
	1	108	2.7	14.4	0.0
	1	109	1.5	16.6	0.0
	1	110	-3.2	9.7	0.0
	1	111	-1.8	9.6	0.0
	1	112	-4.3	8.9	0.0
	1	113	-2.7	13.9	0.0
	1	114	-3.1	11.9	0.0
	1	115	3.1	6.2	1.6
	1	116	2.6	20.7	0.0
	1	117	10.7	24.7	0.0
	1	118	11.9	23.0	0.0
	1	119	2.5	25.3	0.0
	1	120	1.8	18.7	0.0
	1	121	3.0	22.9	0.0
	1	122	2.0	12.3	0.0
	1	123	-4.9	7.7	0.0
	1	124	12.1	19.9	3.5
	1	125	3.9	22.9	0.0
	1	126	6.2	23.9	1.8
	1	127	7.7	17.1	0.0
	1	128	-0.1	2.3	0.0
	1	129	4.9	13.8	0.0
	1	130	6.5	22.6	0.0
	1	131	6.1	34.6	0.0
	1	132	-1.7	14.4	0.0
	1	133	2.7	17.6	0.0
	1	134	9.9	27.7	0.0
	1	135	10.7	21.5	0.0
	1	136	7.3	15.9	0.0
	1	137	10.8	18.7	0.0
	1	138	1.4	17.4	0.0
	1	139	6.2	11.9	0.0
	1	140	3.4	23.2	0.0
	1	141	6.4	31.1	0.0
	1	142	4.1	15.7	0.0
	1	143	6.1	21.0	0.0
	1	144	8.3	27.1	0.0
	1	145	7.1	21.2	0.0
	1	146	5.9	22.2	0.0
	1	147	8.0	18.3	0.0
	1	148	10.1	16.9	5.0
	1	149	11.4	20.4	0.0
	1	150	7.8	25.6	0.0
	1	151	10.7	32.5	0.0
	1	152	11.5	19.3	19.6
	1	153	10.4	24.7	0.0
	1	154	12.8	21.4	0.7
	1	155	12.5	24.1	4.5
	1	156	8.3	21.3	2.4
	1	157	11.1	22.4	2.7
	1	158	11.5	23.8	0.0
	1	159	8.9	29.0	0.0
	1	160	8.6	21.0	1.3
	1	161	9.6	26.7	0.0
	1	162	9.1	20.5	0.0
	1	163	4.6	17.3	0.0
	1	164	8.3	22.3	10.6
	1	165	5.7	26.8	0.0
	1	166	10.9	20.8	0.0
	1	167	13.9	23.2	0.0
	1	168	10.7	21.0	0.0
	1	169	15.4	20.1	0.0
	1	170	9.4	23.8	0.0
	1	171	8.9	21.6	8.8
	1	172	9.9	22.1	1.3
	1	173	14.6	22.6	0.7
	1	174	10.9	26.4	0.0
	1	175	10.4	26.9	0.0
	1	176	16.8	27.4	31.1
	1	177	12.1	30.7	0.0
	1	178	9.1	26.2	0.0
	1	179	9.4	28.6	23.5
	1	180	12.1	24.4	0.0
	1	181	13.3	19.9	0.0
	1	182	12.5	28.9	0.0
	1	183	8.4	28.8	3.4
	1	184	11.4	28.3	0.0
	1	185	17.4	26.5	0.0
	1	186	16.7	27.8	0.0
	1	187	17.2	23.6	0.0
	1	188	16.0	29.5	0.0
	1	189	12.9	26.6	0.0
	1	190	11.0	25.0	0.0
	1	191	10.7	22.2	0.0
	1	192	16.4	27.9	0.3
	1	193	16.1	30.1	7.8
	1	194	12.6	27.9	0.0
	1	195	14.6	24.6	0.0
	1	196	9.6	25.0	0.0
	1	197	14.1	27.9	0.0
	1	198	18.4	29.3	1.9
	1	199	18.4	30.4	0.0
	1	200	12.0	26.4	0.0
	1	201	17.4	23.6	0.0
	1	202	13.1	30.5	0.0
	1	203	15.9	30.7	0.0
	1	204	13.4	28.7	0.0
	1	205	19.4	28.7	0.0
	1	206	19.7	28.9	0.0
	1	207	16.1	28.8	0.0
	1	208	14.0	29.1	0.0
	1	209	14.8	29.4	0.0
	1	210	16.4	34.3	0.0
	1	211	18.3	28.9	0.0
	1	212	15.4	29.0	0.0
	1	213	15.3	27.6	11.5
	1	214	11.3	25.6	0.0
	1	215	8.1	27.5	0.0
	1	216	11.7	30.1	0.0
	1	217	13.8	29.5	0.0
	1	218	9.9	18.9	0.0
	1	219	10.0	26.5	0.0
	1	220	12.1	28.2	0.0
	1	221	5.7	29.4	0.0
	1	222	15.0	26.7	0.0
	1	223	18.9	23.4	0.0
	1	224	7.9	25.1	0.0
	1	225	12.4	25.4	0.0
	1	226	11.3	30.4	0.0
	1	227	12.6	32.1	0.0
	1	228	15.6	32.2	0.0
	1	229	15.3	28.0	0.0
	1	230	12.0	25.8	0.0
	1	231	7.4	21.0	0.0
	1	232	14.1	25.3	0.2
	1	233	11.4	24.1	0.2
	1	234	14.6	26.3	7.2
	1	235	13.8	25.6	26.8
	1	236	11.1	26.7	0.0
	1	237	7.1	29.4	7.6
	1	238	11.0	24.2	0.2
	1	239	13.6	22.0	40.6
	1	240	8.6	18.8	9.1
	1	241	5.7	24.0	0.0
	1	242	8.5	25.7	0.0
	1	243	5.1	21.5	0.0
	1	244	17.3	26.1	0.0
	1	245	8.4	22.0	0.0
	1	246	9.5	28.3	0.0
	1	247	7.6	27.6	0.0
	1	248	10.0	22.8	0.0
	1	249	7.7	22.6	0.0
	1	250	9.1	28.1	0.0
	1	251	18.5	26.7	0.0
	1	252	12.4	22.4	0.5
	1	253	6.9	20.6	0.0
	1	254	4.7	16.9	0.0
	1	255	11.2	20.2	0.0
	1	256	10.8	23.5	0.0
	1	257	13.7	20.4	22.4
	1	258	5.8	17.5	0.0
	1	259	5.8	10.2	4.4
	1	260	2.5	20.1	0.0
	1	261	5.5	20.9	0.0
	1	262	7.0	30.8	0.0
	1	263	9.7	24.9	0.0
	1	264	4.9	26.3	0.0
	1	265	3.3	21.2	0.0
	1	266	11.4	23.0	0.0
	1	267	5.7	19.7	0.0
	1	268	5.2	22.5	0.0
	1	269	8.9	17.8	0.0
	1	270	-1.6	7.9	0.7
	1	271	1.0	12.9	2.5
	1	272	14.7	17.6	12.9
	1	273	3.2	21.4	0.0
	1	274	2.0	12.8	0.0
	1	275	0.1	15.1	0.0
	1	276	-0.3	9.1	0.0
	1	277	-5.1	5.4	0.0
	1	278	-3.2	9.3	0.0
	1	279	-5.9	11.0	0.0
	1	280	0.8	18.4	0.0
	1	281	-4.7	18.9	0.0
	1	282	-2.8	10.9	0.0
	1	283	1.5	13.3	0.0
	1	284	1.5	13.0	0.0
	1	285	-4.1	15.6	0.0
	1	286	1.6	21.1	0.0
	1	287	3.7	15.7	0.0
	1	288	4.3	18.0	0.0
	1	289	1.4	13.7	0.0
	1	290	2.9	17.5	0.0
	1	291	0.4	14.0	0.0
	1	292	1.8	13.6	0.0
	1	293	0.5	14.6	0.0
	1	294	2.3	17.7	0.0
	1	295	4.0	15.4	0.0
	1	296	3.7	15.6	0.0
	1	297	2.4	11.3	0.0
	1	298	-5.6	12.7	0.0
	1	299	-8.9	7.7	0.3
	1	300	-6.0	11.9	0.0
	1	301	-18.6	6.5	0.0
	1	302	-6.6	2.8	0.0
	1	303	-8.6	-2.7	0.0
	1	304	-6.8	5.8	3.2
	1	305	-7.6	5.7	0.4
	1	306	3.3	20.2	0.0
	1	307	1.2	10.4	0.0
	1	308	-1.9	6.3	0.0
	1	309	-2.8	6.3	0.0
	1	310	-2.9	8.6	0.0
	1	311	1.2	13.4	0.0
	1	312	-10.4	3.4	0.0
	1	313	-6.0	2.7	0.0
	1	314	-0.6	12.7	0.0
	1	315	-2.3	19.3	0.0
	1	316	-4.1	2.3	0.0
	1	317	-3.5	2.3	0.0
	1	318	-6.5	1.4	0.0
	1	319	-10.2	1.8	0.0
	1	320	-10.7	1.5	0.0
	1	321	-5.9	4.3	0.0
	1	322	-7.9	4.3	0.0
	1	323	-13.5	1.5	0.1
	1	324	-12.0	-4.8	1.2
	1	325	-10.3	-1.2	0.0
	1	326	-11.9	-2.7	1.3
	1	327	-7.2	-4.0	0.0
	1	328	-9.9	-4.7	0.0
	1	329	-12.1	1.7	0.0
	1	330	-6.8	3.9	0.0
	1	331	1.0	1.7	3.1
	1	332	-13.0	-6.7	0.0
	1	333	-8.7	-3.5	0.0
	1	334	-8.7	-0.1	0.0
	1	335	-10.3	-7.6	0.0
	1	336	-2.1	4.2	0.1
	1	337	-3.5	4.4	0.4
	1	338	-11.0	-4.0	0.0
	1	339	-9.7	-5.1	0.0
	1	340	-20.5	-12.3	0.0
	1	341	-13.3	-12.2	0.0
	1	342	-16.8	-4.7	0.0
	1	343	-15.3	-11.1	0.3
	1	344	-25.1	-18.9	0.0
	1	345	-34.5	-19.8	0.0
	1	346	-8.5	0.5	4.1
	1	347	-8.3	-1.9	2.6
	1	348	-25.4	-17.8	4.1
	1	349	-25.3	-10.1	0.0
	1	350	-16.4	-2.3	0.0
	1	351	-24.3	1.2	0.0
	1	352	-18.9	-12.9	0.0
	1	353	-19.5	-6.4	0.0
	1	354	-19.5	-8.0	0.2
	1	355	-22.6	-5.8	0.0
	1	356	-18.6	-7.4	0.0
	1	357	-17.8	-3.4	0.0
	1	358	-13.8	-3.1	0.0
	1	359	-12.6	-0.0	0.0
	1	360	-21.9	-13.4	2.4
	1	361	-28.5	-12.6	0.0
	1	362	-11.9	-1.1	0.0
	1	363	-12.5	-2.0	0.0
	1	364	-34.5	-25.7	0.0
	1	365	-27.2	-22.4	0.0
	1	366	-21.0	-7.6	0.0
	2	1	-23.1	-12.1	0.0
	2	2	-27.1	-10.6	0.0
	2	3	-1.9	1.2	5.6
	2	4	-3.3	-2.4	3.9
	2	5	-22.0	-13.0	0.0
	2	6	-23.9	-9.4	0.3
	2	7	-15.5	-5.1	7.8
	2	8	-11.3	-6.5	0.0
	2	9	-19.4	-6.5	0.7
	2	10	-22.6	-10.8	0.0
	2	11	-20.3	-11.5	0.0
	2	12	-19.9	-18.6	0.1
	2	13	-8.8	-2.7	0.0
	2	14	-4.3	-3.3	9.4
	2	15	-25.4	-10.5	0.0
	2	16	-20.6	-8.8	3.7
	2	17	-21.0	-6.1	0.0
	2	18	-23.3	-4.8	0.0
	2	19	-32.6	-18.4	0.0
	2	20	-31.5	-10.9	0.0
	2	21	-32.4	-15.3	0.0
	2	22	-28.8	-11.6	0.0
	2	23	-13.1	-4.1	0.0
	2	24	-17.2	-2.0	0.0
	2	25	-31.0	-14.1	0.0
	2	26	-27.4	-9.6	0.0
	2	27	-23.2	-12.7	0.0
	2	28	-16.3	-11.0	0.0
	2	29	-19.0	-10.4	0.0
	2	30	-22.0	-15.0	3.6
	2	31	-22.6	-11.0	0.0
	2	32	-27.5	-11.2	7.2
	2	33	-29.6	-14.1	0.0
	2	34	-27.2	-11.9	0.0
	2	35	-23.1	-9.3	0.0
	2	36	-28.7	-2.5	0.0
	2	37	-23.4	-10.0	0.4
	2	38	-29.8	-2.8	0.0
	2	39	-4.9	4.4	7.4
	2	40	-9.1	2.8	0.0
	2	41	-27.9	-23.5	0.0
	2	42	-24.9	-10.3	0.0
	2	43	-22.4	-11.6	0.0
	2	44	-24.6	-6.5	0.0
	2	45	-22.2	-7.5	0.0
	2	46	-18.8	-15.1	0.0
	2	47	-12.1	0.4	0.0
	2	48	-10.2	1.5	0.0
	2	49	-18.7	-9.0	0.0
	2	50	-26.6	-3.8	0.0
	2	51	-20.1	-7.3	0.0
	2	52	-24.3	-1.0	0.0
	2	53	-8.1	-0.5	0.0
	2	54	-15.5	-2.7	0.0
	2	55	-24.7	-12.9	0.0
	2	56	-25.4	-10.1	0.0
	2	57	-26.1	-11.4	0.0
	2	58	-18.7	-18.3	0.0
	2	59	-10.7	1.3	0.0
	2	60	-7.4	-0.6	0.0
	2	61	-27.1	-12.1	0.0
	2	62	-26.4	-7.3	0.0
	2	63	-12.1	-2.5	0.0
	2	64	-16.7	-4.8	0.0
	2	65	-12.3	0.3	0.0
	2	66	-13.6	-0.7	0.3
	2	67	-18.9	-3.9	0.0
	2	68	-18.7	0.1	0.0
	2	69	-26.4	-3.0	0.0
	2	70	-19.9	-8.7	2.8
	2	71	-2.4	11.1	0.0
	2	72	-4.7	3.9	0.0
	2	73	-7.1	3.7	0.0
	2	74	-6.7	4.6	1.5
	2	75	-13.8	-4.8	0.0
	2	76	-9.9	-1.1	0.0
	2	77	-0.3	6.9	0.0
	2	78	-5.2	11.0	0.0
	2	79	-4.6	3.4	0.0
	2	80	-4.1	0.5	0.0
	2	81	-10.0	2.7	2.3
	2	82	-22.8	3.6	0.0
	2	83	-10.9	0.1	0.0
	2	84	-8.0	0.1	0.0
	2	85	-12.8	-2.5	0.0
	2	86	-25.6	2.6	0.0
	2	87	-3.7	4.7	0.0
	2	88	0.3	3.1	0.0
	2	89	-7.7	5.8	0.0
	2	90	-3.1	5.7	0.0
	2	91	-7.7	5.8	0.0
	2	92	-18.4	9.1	0.0
	2	93	-10.6	1.0	9.7
	2	94	-8.4	4.6	0.6
	2	95	-4.5	9.9	0.0
	2	96	-2.1	5.7	8.5
	2	97	-5.0	12.3	0.0
	2	98	-4.9	11.6	0.2
	2	99	1.4	15.6	9.6
	2	100	-0.9	20.2	0.0
	2	101	-1.2	13.3	0.0
	2	102	1.1	17.6	0.0
	2	103	3.4	17.4	0.0
	2	104	7.2	18.9	0.0
	2	105	-0.8	10.1	0.0
	2	106	3.4	10.8	0.0
	2	107	-2.2	10.6	0.0
	2	108	-2.7	14.3	0.0
	2	109	-1.5	16.1	0.0
	2	110	-8.7	11.6	0.0
	2	111	-1.5	14.5	0.0
	2	112	0.1	17.9	0.0
	2	113	1.5	19.3	0.0
	2	114	-0.1	23.9	0.0
	2	115	-1.2	10.0	0.0
	2	116	1.4	10.4	0.0
	2	117	1.6	18.8	0.0
	2	118	-2.3	20.5	0.0
	2	119	8.1	18.4	3.2
	2	120	11.1	20.7	6.2
	2	121	6.3	18.0	0.0
	2	122	5.2	15.4	1.9
	2	123	3.2	22.8	0.0
	2	124	2.1	16.2	0.0
	2	125	3.2	18.4	0.0
	2	126	7.9	13.7	0.0
	2	127	-1.3	17.8	0.0
	2	128	3.5	14.3	0.0
	2	129	2.8	18.7	18.6
	2	130	-3.2	23.1	0.0
	2	131	4.1	15.6	0.0
	2	132	4.7	19.1	0.0
	2	133	1.2	20.0	0.0
	2	134	6.4	13.5	2.1
	2	135	0.9	12.5	0.0
	2	136	2.0	16.9	0.0
	2	137	5.8	17.0	0.0
	2	138	4.5	21.7	0.0
	2	139	6.8	24.6	0.0
	2	140	11.9	27.0	0.0
	2	141	4.8	20.1	0.0
	2	142	6.2	20.0	0.0
	2	143	7.0	19.8	8.8
	2	144	-2.1	18.7	0.0
	2	145	4.4	23.8	0.0
	2	146	5.8	19.8	0.0
	2	147	7.1	16.7	13.2
	2	148	4.6	23.7	0.0
	2	149	10.1	25.9	0.0
	2	150	16.9	31.7	0.0
	2	151	5.0	6.3	12.5
	2	152	6.7	14.3	0.0
	2	153	12.4	27.9	16.7
	2	154	11.5	29.0	1.3
	2	155	19.5	25.2	0.0
	2	156	12.5	23.6	0.0
	2	157	10.9	17.7	4.1
	2	158	15.4	16.4	2.7
	2	159	8.6	25.1	0.0
	2	160	8.8	25.7	0.0
	2	161	15.7	23.7	1.6
	2	162	14.6	25.4	36.0
	2	163	10.1	22.3	3.8
	2	164	7.7	19.8	5.2
	2	165	8.4	17.8	0.0
	2	166	12.5	21.8	0.0
	2	167	5.1	19.4	0.0
	2	168	12.5	17.3	38.7
	2	169	7.3	23.2	0.0
	2	170	10.0	22.0	0.0
	2	171	10.0	29.6	0.0
	2	172	6.3	30.2	3.6
	2	173	9.6	23.2	1.1
	2	174	7.3	18.3	5.5
	2	175	15.3	25.8	0.5
	2	176	16.0	32.4	0.6
	2	177	10.3	20.8	1.0
	2	178	9.3	26.5	0.0
	2	179	10.9	24.2	0.0
	2	180	7.5	26.7	1.4
	2	181	14.9	26.4	43.4
	2	182	15.8	26.2	7.6
	2	183	11.8	24.9	0.0
	2	184	12.6	27.1	0.0
	2	185	15.5	35.1	0.0
	2	186	10.2	31.1	0.0
	2	187	17.0	27.7	0.7
	2	188	13.7	27.0	0.0
	2	189	16.2	26.9	24.5
	2	190	10.7	27.9	0.0
	2	191	18.5	31.0	0.0
	2	192	15.8	30.1	0.0
	2	193	11.1	25.6	0.0
	2	194	14.2	29.3	0.0
	2	195	11.6	26.8	0.0
	2	196	17.7	27.6	0.0
	2	197	14.5	27.1	1.9
	2	198	14.4	27.2	14.2
	2	199	14.4	23.9	0.3
	2	200	14.1	27.1	7.2
	2	201	16.9	31.1	0.0
	2	202	12.7	30.2	2.4
	2	203	14.3	30.9	0.0
	2	204	15.7	33.6	18.9
	2	205	18.1	28.8	0.0
	2	206	14.4	30.3	0.0
	2	207	8.8	27.8	0.0
	2	208	11.5	29.4	2.7
	2	209	10.8	24.9	0.0
	2	210	8.7	27.7	0.0
	2	211	15.2	27.3	0.0
	2	212	10.8	25.5	0.0
	2	213	12.8	27.0	0.1
	2	214	13.9	28.1	25.2
	2	215	11.1	29.0	0.0
	2	216	6.2	26.9	0.0
	2	217	15.0	24.2	9.8
	2	218	17.8	23.9	0.0
	2	219	18.4	28.3	0.0
	2	220	15.8	28.9	12.1
	2	221	13.5	29.9	0.0
	2	222	15.2	29.1	0.0
	2	223	11.8	25.2	0.8
	2	224	14.3	21.4	8.7
	2	225	10.8	26.3	8.8
	2	226	10.5	26.6	0.4
	2	227	8.9	22.4	2.9
	2	228	7.2	20.1	0.0
	2	229	13.9	26.9	28.4
	2	230	14.7	28.5	0.0
	2	231	7.9	24.4	0.0
	2	232	12.7	17.7	2.4
	2	233	11.8	25.7	0.0
	2	234	6.6	23.6	0.0
	2	235	5.3	21.4	0.0
	2	236	8.4	21.5	0.3
	2	237	11.2	22.9	1.1
	2	238	12.7	22.2	0.0
	2	239	11.6	29.1	0.0
	2	240	13.4	28.8	0.0
	2	241	10.6	19.7	0.2
	2	242	9.0	23.6	1.2
	2	243	10.9	23.2	0.0
	2	244	13.1	26.1	0.0
	2	245	5.7	20.5	0.0
	2	246	7.3	20.3	0.0
	2	247	12.5	25.1	0.0
	2	248	14.2	21.5	0.0
	2	249	8.3	18.8	0.0
	2	250	8.5	14.4	0.0
	2	251	7.7	19.6	0.0
	2	252	-2.0	22.6	0.0
	2	253	6.9	19.4	0.0
	2	254	10.0	24.6	0.0
	2	255	7.0	16.9	0.0
	2	256	6.0	16.4	0.0
	2	257	8.6	22.7	0.0
	2	258	5.3	18.2	0.0
	2	259	2.6	20.3	0.0
	2	260	-3.5	22.0	0.0
	2	261	3.2	22.0	0.0
	2	262	5.4	18.9	0.0
	2	263	7.6	18.0	1.4
	2	264	3.3	22.6	1.0
	2	265	7.1	15.1	3.4
	2	266	5.6	7.3	3.5
	2	267	5.7	15.9	1.8
	2	268	4.2	19.0	0.0
	2	269	3.7	21.0	0.0
	2	270	3.9	18.9	0.0
	2	271	0.0	10.2	4.0
	2	272	-5.2	10.8	0.0
	2	273	4.2	14.9	0.0
	2	274	2.2	12.2	0.0
	2	275	-1.6	10.7	0.0
	2	276	-4.0	0.7	0.0
	2	277	0.2	12.9	18.7
	2	278	-1.6	11.4	1.2
	2	279	1.8	14.7	0.0
	2	280	9.0	10.0	0.0
	2	281	-2.3	7.7	0.0
	2	282	0.7	5.6	33.0
	2	283	0.5	11.3	3.4
	2	284	4.2	14.9	0.0
	2	285	-1.7	9.9	0.0
	2	286	-1.2	11.1	0.0
	2	287	1.5	12.8	0.0
	2	288	-1.1	8.1	3.0
	2	289	5.0	11.8	1.9
	2	290	0.2	15.5	0.0
	2	291	-1.5	10.0	0.0
	2	292	1.8	7.1	33.1
	2	293	-10.8	6.3	0.0
	2	294	-2.3	8.9	0.0
	2	295	-2.7	6.8	0.0
	2	296	-10.8	5.8	0.0
	2	297	-3.0	7.7	13.8
	2	298	0.9	8.4	24.0
	2	299	0.2	3.6	11.8
	2	300	-3.2	12.6	0.0
	2	301	-3.2	0.8	1.0
	2	302	-8.7	8.5	0.0
	2	303	-2.4	3.7	0.7
	2	304	-1.0	0.7	3.5
	2	305	1.4	17.7	0.0
	2	306	1.6	12.8	0.0
	2	307	-0.6	11.1	0.0
	2	308	-2.2	6.1	0.0
	2	309	-6.1	6.9	0.0
	2	310	-9.5	6.0	0.0
	2	311	1.3	16.4	0.0
	2	312	-1.6	15.0	0.0
	2	313	-3.9	9.8	0.0
	2	314	-0.0	5.9	0.0
	2	315	-6.8	2.3	0.0
	2	316	-6.0	2.7	0.0
	2	317	-7.5	-0.6	0.0
	2	318	-5.3	1.6	0.0
	2	319	-2.6	10.7	0.0
	2	320	-7.0	3.6	0.0
	2	321	-4.5	2.0	0.0
	2	322	-3.8	5.5	0.0
	2	323	-5.5	0.7	6.7
	2	324	-1.7	1.1	0.0
	2	325	-7.4	-2.3	0.0
	2	326	-9.8	0.2	0.0
	2	327	-5.7	4.7	0.0
	2	328	-4.5	1.9	0.0
	2	329	-4.3	2.8	0.0
	2	330	-6.5	2.4	0.0
	2	331	-5.5	13.7	0.0
	2	332	-3.0	2.2	0.0
	2	333	-9.4	3.3	0.0
	2	334	-15.9	6.0	2.6
	2	335	-21.0	-12.6	0.0
	2	336	-27.5	-9.5	0.0
	2	337	-26.8	-13.9	0.0
	2	338	-18.5	-10.8	0.0
	2	339	-19.5	-4.7	0.0
	2	340	-17.4	-9.8	0.0
	2	341	-24.1	-12.5	0.0
	2	342	-19.7	-9.9	0.0
	2	343	-28.5	-18.1	0.0
	2	344	-30.8	-17.3	0.0
	2	345	-24.9	-8.2	0.0
	2	346	-17.2	-2.4	0.0
	2	347	-17.1	-7.7	0.0
	2	348	-10.4	-9.7	0.0
	2	349	-19.6	-5.9	4.1
	2	350	-16.4	-1.4	0.0
	2	351	-18.2	-11.0	0.0
	2	352	-10.6	-5.1	0.0
	2	353	-8.4	1.3	0.0
	2	354	-4.0	-1.8	0.0
	2	355	-21.1	-9.1	1.4
	2	356	-27.2	-2.0	0.0
	2	357	-6.8	2.4	0.2
	2	358	-8.4	2.4	0.0
	2	359	-10.0	0.4	0.1
	2	360	-19.3	1.1	0.4
	2	361	-22.2	-12.9	0.0
	2	362	-26.3	-5.2	0.0
	2	363	-14.3	-4.4	2.5
	2	364	-17.4	-8.3	0.4
	2	365	-11.8	-0.1	0.5
	3	1	-23.6	-9.0	0.0
	3	2	-26.1	-15.9	2.9
	3	3	-23.1	-16.3	0.2
	3	4	-26.0	-12.3	0.0
	3	5	-24.1	-15.6	0.5
	3	6	-13.3	-3.7	4.4
	3	7	-16.5	-5.2	1.0
	3	8	-10.5	-2.7	0.0
	3	9	-9.2	-3.3	0.0
	3	10	-12.4	-0.8	0.0
	3	11	-17.0	4.6	0.0
	3	12	-14.0	-1.4	0.0
	3	13	-8.3	-3.1	0.0
	3	14	-17.5	-8.6	0.2
	3	15	-15.3	-14.2	0.4
	3	16	-5.9	0.1	0.0
	3	17	-3.9	-2.7	1.5
	3	18	-16.8	-6.8	1.5
	3	19	-10.9	-7.5	0.0
	3	20	-2.8	0.2	0.0
	3	21	-12.0	-1.3	0.2
	3	22	-13.3	-5.7	0.0
	3	23	-12.9	-11.1	2.6
	3	24	-11.9	1.0	0.4
	3	25	-17.3	-3.0	0.0
	3	26	-20.9	-6.5	0.0
	3	27	-20.8	-1.2	0.0
	3	28	-7.0	-0.6	0.0
	3	29	-5.2	-0.0	0.0
	3	30	-20.8	-9.7	0.0
	3	31	-24.7	-8.2	0.0
	3	32	-16.6	-4.1	0.0
	3	33	-16.9	1.6	0.0
	3	34	-15.6	-6.8	0.0
	3	35	-20.4	-8.0	0.0
	3	36	-7.8	2.2	0.0
	3	37	-13.9	-0.4	0.0
	3	38	-15.1	-0.2	0.0
	3	39	-5.9	-4.4	0.0
	3	40	-15.9	-6.2	0.0
	3	41	-19.6	-1.1	0.0
	3	42	-15.4	-3.3	0.0
	3	43	-14.8	-2.0	0.0
	3	44	-23.1	-10.9	0.0
	3	45	-18.4	-18.0	0.0
	3	46	-24.1	-13.1	0.0
	3	47	-26.5	-6.4	0.0
	3	48	-0.9	4.0	0.0
	3	49	-3.6	2.2	0.0
	3	50	-21.4	-10.1	0.0
	3	51	-22.9	-12.9	0.2
	3	52	-12.9	-2.3	4.1
	3	53	-6.9	-0.6	0.1
	3	54	-22.0	-10.1	0.6
	3	55	-26.5	-5.8	0.0
	3	56	-14.5	-7.8	1.6
	3	57	-8.7	-6.0	0.0
	3	58	-30.0	-11.7	0.0
	3	59	-19.4	-6.7	0.6
	3	60	-25.3	-6.7	0.0
	3	61	-16.1	-9.6	0.0
	3	62	-9.8	2.4	0.0
	3	63	-14.4	12.2	0.0
	3	64	-2.3	1.0	1.6
	3	65	-6.1	2.8	0.0
	3	66	-14.4	-5.4	1.7
	3	67	-12.8	-6.0	0.0
	3	68	-10.2	3.2	0.0
	3	69	-3.9	10.5	0.0
	3	70	-9.3	3.6	0.0
	3	71	-10.6	2.3	13.4
	3	72	-13.1	-1.1	0.0
	3	73	-14.4	-9.1	0.0
	3	74	-4.7	3.7	0.0
	3	75	-4.5	3.2	0.0
	3	76	-3.7	3.2	0.0
	3	77	1.8	2.2	0.1
	3	78	1.0	4.3	0.1
	3	79	-5.1	6.6	0.0
	3	80	-12.6	0.8	1.2
	3	81	-7.2	4.2	8.2
	3	82	-3.0	3.7	0.0
	3	83	1.6	2.0	0.0
	3	84	-10.6	1.2	0.0
	3	85	-4.3	3.6	0.0
	3	86	-1.8	4.6	1.3
	3	87	-3.0	5.8	0.0
	3	88	2.5	8.7	0.0
	3	89	-0.3	7.8	0.0
	3	90	-12.4	-3.0	0.0
	3	91	-10.2	7.2	0.0
	3	92	-5.5	9.6	0.0
	3	93	-15.2	10.4	0.0
	3	94	6.6	16.0	0.0
	3	95	1.4	25.3	0.0
	3	96	-0.8	18.0	0.0
	3	97	-3.2	17.1	0.0
	3	98	-12.3	6.7	0.0
	3	99	-17.3	13.1	0.0
	3	100	-3.9	6.0	21.9
	3	101	-3.6	8.0	0.0
	3	102	-4.2	10.1	0.0
	3	103	-2.1	14.2	0.0
	3	104	1.0	13.6	0.0
	3	105	0.3	14.2	0.0
	3	106	-2.8	4.2	0.0
	3	107	-11.7	11.8	0.0
	3	108	-0.8	13.4	0.0
	3	109	3.4	13.5	9.5
	3	110	-0.6	11.2	46.1
	3	111	-4.8	18.6	0.0
	3	112	-0.4	13.6	0.0
	3	113	-0.4	9.1	0.0
	3	114	-4.0	11.9	0.0
	3	115	-0.7	15.7	0.0
	3	116	0.6	20.4	0.0
	3	117	0.8	21.1	0.0
	3	118	3.2	20.8	0.0
	3	119	1.0	19.7	0.0
	3	120	3.8	18.2	0.0
	3	121	1.8	23.2	0.0
	3	122	7.0	21.6	0.0
	3	123	7.2	23.2	0.0
	3	124	4.6	17.0	0.0
	3	125	9.5	22.1	15.9
	3	126	5.4	16.4	0.0
	3	127	2.7	19.4	0.0
	3	128	1.4	14.4	0.0
	3	129	0.7	11.4	1.1
	3	130	-1.9	11.5	20.0
	3	131	2.0	14.1	0.0
	3	132	3.9	20.4	0.0
	3	133	0.9	26.4	0.0
	3	134	4.0	15.8	0.0
	3	135	-3.0	19.4	0.0
	3	136	-0.4	15.2	0.0
	3	137	5.8	16.8	0.0
	3	138	5.3	18.7	0.0
	3	139	8.0	15.3	9.1
	3	140	7.1	24.0	0.0
	3	141	16.1	31.3	6.9
	3	142	7.4	19.6	0.0
	3	143	2.6	20.5	0.0
	3	144	8.9	22.8	0.0
	3	145	8.2	19.8	0.0
	3	146	4.4	16.2	0.0
	3	147	-1.2	17.4	0.0
	3	148	6.0	16.8	0.0
	3	149	11.8	19.6	0.0
	3	150	8.6	21.8	3.5
	3	151	3.0	24.1	0.0
	3	152	10.5	17.3	1.2
	3	153	11.9	20.4	10.0
	3	154	4.2	11.6	0.0
	3	155	8.4	20.5	0.0
	3	156	10.9	24.0	0.0
	3	157	14.9	21.3	1.2
	3	158	16.2	25.5	11.1
	3	159	11.7	23.7	29.2
	3	160	9.4	17.2	2.5
	3	161	11.5	16.3	8.1
	3	162	9.8	22.2	0.0
	3	163	11.2	25.0	0.0
	3	164	15.7	27.8	0.0
	3	165	9.4	27.2	0.0
	3	166	12.4	27.2	0.0
	3	167	14.4	20.7	8.1
	3	168	10.0	24.1	0.0
	3	169	10.6	20.9	0.0
	3	170	6.1	22.4	0.0
	3	171	11.1	22.6	58.9
	3	172	10.4	26.8	0.0
	3	173	6.2	24.7	0.0
	3	174	10.0	26.8	0.0
	3	175	7.6	23.7	0.0
	3	176	7.4	26.0	0.0
	3	177	11.4	21.6	0.0
	3	178	15.2	28.2	13.0
	3	179	17.4	26.2	0.6
	3	180	15.8	26.6	4.9
	3	181	15.5	26.8	0.0
	3	182	13.7	28.6	1.9
	3	183	11.5	28.1	0.0
	3	184	14.2	33.7	43.3
	3	185	10.8	31.4	0.0
	3	186	13.6	28.1	0.0
	3	187	12.4	25.1	0.0
	3	188	12.7	28.9	0.7
	3	189	11.6	31.2	0.0
	3	190	16.5	29.2	0.0
	3	191	19.5	25.5	1.0
	3	192	10.3	25.8	1.3
	3	193	9.5	27.3	3.8
	3	194	11.4	22.5	32.8
	3	195	11.2	26.2	0.0
	3	196	15.8	27.8	3.9
	3	197	14.6	25.9	23.1
	3	198	11.6	24.9	0.0
	3	199	9.0	20.0	0.0
	3	200	11.7	27.1	23.1
	3	201	9.0	27.6	0.0
	3	202	15.7	26.2	0.0
	3	203	17.8	20.5	0.0
	3	204	11.8	22.4	1.4
	3	205	13.7	26.8	0.0
	3	206	18.5	27.8	9.7
	3	207	14.8	30.4	0.0
	3	208	14.3	27.1	0.0
	3	209	19.9	25.6	0.0
	3	210	14.1	25.6	5.6
	3	211	11.6	28.1	0.0
	3	212	10.4	24.8	0.0
	3	213	8.4	27.1	0.1
	3	214	14.0	26.6	6.2
	3	215	10.0	32.2	2.0
	3	216	15.1	25.4	6.2
	3	217	14.5	22.8	0.0
	3	218	17.8	30.2	0.0
	3	219	16.8	24.3	0.3
	3	220	13.9	27.8	0.0
	3	221	14.1	31.1	0.0
	3	222	7.7	21.9	0.0
	3	223	12.9	23.6	0.0
	3	224	14.0	27.8	0.0
	3	225	12.2	22.7	0.0
	3	226	12.3	27.8	0.0
	3	227	10.5	27.9	0.0
	3	228	8.4	25.7	0.0
	3	229	5.7	26.2	0.0
	3	230	16.3	28.7	12.0
	3	231	17.8	27.3	0.0
	3	232	12.8	28.7	2.8
	3	233	12.6	26.2	0.0
	3	234	13.5	27.4	0.0
	3	235	13.8	29.0	0.0
	3	236	11.6	26.9	0.0
	3	237	12.5	23.6	0.0
	3	238	10.8	25.4	2.9
	3	239	5.4	23.4	0.0
	3	240	11.6	28.1	0.0
	3	241	13.4	32.7	2.6
	3	242	6.5	24.8	0.0
	3	243	6.8	21.7	0.0
	3	244	11.6	21.6	0.1
	3	245	7.5	20.9	3.2
	3	246	8.4	21.5	0.0
	3	247	16.6	19.9	0.0
	3	248	8.8	22.1	4.8
	3	249	7.3	20.5	0.0
	3	250	7.7	20.1	0.0
	3	251	2.4	24.0	0.0
	3	252	4.8	19.4	0.0
	3	253	8.3	15.2	2.9
	3	254	8.8	23.8	5.1
	3	255	14.5	23.5	0.0
	3	256	5.6	16.2	0.0
	3	257	11.4	16.1	2.3
	3	258	7.7	22.8	0.0
	3	259	9.9	24.3	3.1
	3	260	6.9	26.6	0.0
	3	261	1.1	22.1	0.0
	3	262	9.4	26.9	0.0
	3	263	4.0	22.4	0.0
	3	264	6.0	13.8	2.0
	3	265	7.5	8.0	0.0
	3	266	0.3	12.9	0.0
	3	267	-0.7	12.8	0.0
	3	268	2.8	22.6	0.0
	3	269	-2.4	22.6	0.0
	3	270	1.6	21.2	0.0
	3	271	7.9	23.3	0.0
	3	272	0.5	12.8	0.0
	3	273	4.2	15.0	0.0
	3	274	8.0	18.4	0.0
	3	275	3.9	19.9	0.0
	3	276	-3.3	15.2	0.0
	3	277	1.5	13.6	0.0
	3	278	0.0	10.8	0.0
	3	279	-0.6	13.9	0.0
	3	280	1.5	8.3	0.0
	3	281	0.6	2.0	0.0
	3	282	-0.7	13.3	0.0
	3	283	-0.9	15.4	0.0
	3	284	-1.0	16.9	0.0
	3	285	1.4	15.5	0.0
	3	286	-0.4	9.6	2.0
	3	287	3.0	4.9	1.8
	3	288	-0.6	12.9	0.0
	3	289	-0.4	16.8	0.0
	3	290	-0.6	6.9	13.3
	3	291	0.2	2.5	6.6
	3	292	0.3	9.6	0.0
	3	293	4.0	8.5	0.0
	3	294	-1.0	14.0	0.0
	3	295	2.1	13.1	0.0
	3	296	1.0	14.8	0.0
	3	297	-4.1	10.6	0.0
	3	298	-3.6	11.3	0.0
	3	299	-4.8	13.5	0.0
	3	300	-6.7	9.3	0.0
	3	301	-11.8	0.1	1.6
	3	302	-1.1	8.5	8.8
	3	303	-3.8	3.8	0.2
	3	304	-8.8	-1.9	19.8
	3	305	-13.8	1.0	15.5
	3	306	-4.6	8.6	0.0
	3	307	-4.8	16.0	0.0
	3	308	-0.1	9.5	0.0
	3	309	-1.6	6.7	0.0
	3	310	-7.5	-3.0	0.0
	3	311	-12.9	4.1	0.0
	3	312	-3.0	9.8	0.0
	3	313	-7.0	5.1	0.0
	3	314	1.7	19.4	0.0
	3	315	-1.1	7.6	0.0
	3	316	-6.0	7.0	0.0
	3	317	-3.3	3.3	0.0
	3	318	-9.2	-4.2	0.0
	3	319	-7.2	-7.0	0.0
	3	320	-10.6	-0.7	0.0
	3	321	-12.3	-5.1	0.0
	3	322	-7.3	4.8	0.0
	3	323	-11.9	8.4	0.0
	3	324	-11.4	-3.1	0.2
	3	325	-7.8	-6.9	0.0
	3	326	-5.2	1.2	0.0
	3	327	-7.3	2.4	0.0
	3	328	-6.5	2.7	0.0
	3	329	-7.2	1.3	0.0
	3	330	-8.0	1.3	0.0
	3	331	-4.7	1.5	0.0
	3	332	-6.2	2.0	0.0
	3	333	-7.1	-0.6	0.0
	3	334	-24.2	-9.3	0.0
	3	335	-18.6	-12.6	5.3
	3	336	-14.9	-3.0	0.0
	3	337	-16.7	-5.0	3.0
	3	338	-4.8	3.6	0.0
	3	339	-6.5	0.5	0.0
	3	340	-9.7	-0.3	0.0
	3	341	-15.7	-2.7	0.0
	3	342	-6.5	-1.3	6.6
	3	343	-9.8	1.6	0.0
	3	344	-20.4	-11.1	0.7
	3	345	-20.7	-4.0	0.0
	3	346	-31.4	-19.7	0.0
	3	347	-24.0	-23.0	0.0
	3	348	-11.1	-2.1	0.0
	3	349	-5.7	2.3	2.5
	3	350	-33.5	-21.0	0.0
	3	351	-30.8	-12.4	1.4
	3	352	-25.2	-13.4	2.0
	3	353	-30.8	-22.2	0.0
	3	354	-16.7	-9.3	8.2
	3	355	-22.4	-6.2	4.1
	3	356	-18.8	-4.9	10.0
	3	357	-25.3	-7.3	0.0
	3	358	-9.5	-0.0	0.0
	3	359	-14.0	-1.0	0.0
	3	360	-17.2	-3.1	0.0
	3	361	-22.1	-0.3	1.4
	3	362	-29.3	-18.9	1.2
	3	363	-24.9	-16.2	0.4
	3	364	-20.1	-8.3	0.0
	3	365	-25.6	-3.4	0.0
	4	1	-17.0	-11.9	0.0
	4	2	-18.7	-9.0	0.0
	4	3	-20.9	-5.4	0.0
	4	4	-31.4	-22.0	0.0
	4	5	-26.6	-15.9	1.7
	4	6	-29.5	-16.7	3.6
	4	7	-35.6	-11.8	0.0
	4	8	-18.1	-9.8	0.0
	4	9	-21.9	-8.2	0.0
	4	10	-31.7	-17.3	0.0
	4	11	-34.8	-13.2	0.7
	4	12	-11.3	0.4	0.0
	4	13	-1.4	0.0	0.0
	4	14	-19.5	-10.8	0.0
	4	15	-20.7	-10.1	0.0
	4	16	-30.1	-16.9	0.0
	4	17	-21.2	-20.0	0.0
	4	18	-21.1	-12.6	1.3
	4	19	-13.7	-13.6	0.0
	4	20	-17.0	-3.9	0.0
	4	21	-22.7	-9.1	0.0
	4	22	-21.1	-9.9	5.3
	4	23	-27.9	-4.3	0.0
	4	24	-21.1	-10.7	0.0
	4	25	-14.2	-13.4	0.0
	4	26	-17.3	-5.2	0.0
	4	27	-10.4	-9.9	0.0
	4	28	-16.1	-7.0	0.0
	4	29	-14.9	-11.2	0.0
	4	30	-21.8	-6.6	0.0
	4	31	-21.1	-12.6	0.0
	4	32	-21.4	-11.0	0.0
	4	33	-28.2	-4.0	0.0
	4	34	-27.6	-17.8	0.0
	4	35	-32.9	-14.0	0.0
	4	36	-7.7	-0.7	0.0
	4	37	-9.0	3.9	0.0
	4	38	-7.1	-1.2	2.7
	4	39	-6.3	2.6	0.0
	4	40	-10.6	0.5	0.0
	4	41	-13.7	-0.9	0.0
	4	42	-20.3	-9.8	0.0
	4	43	-23.3	-18.1	0.0
	4	44	-24.5	-14.0	0.0
	4	45	-23.7	-7.4	0.0
	4	46	-19.9	-7.5	2.9
	4	47	-14.6	-5.1	1.6
	4	48	-12.5	-0.9	3.2
	4	49	-16.4	1.9	0.0
	4	50	-1.5	2.8	0.0
	4	51	-5.9	6.2	0.0
	4	52	-14.5	-5.6	0.0
	4	53	-19.5	0.7	0.0
	4	54	-28.5	-12.3	0.0
	4	55	-29.1	-8.5	0.0
	4	56	-16.2	-7.0	0.0
	4	57	-18.1	-6.1	0.0
	4	58	-5.8	2.3	0.0
	4	59	-4.6	-1.9	0.0
	4	60	-18.2	-7.8	0.0
	4	61	-8.9	-3.4	1.4
	4	62	-12.5	-2.6	0.0
	4	63	-12.0	-0.5	0.0
	4	64	-17.1	-0.8	0.0
	4	65	-29.2	-1.3	0.0
	4	66	-6.7	6.5	0.0
	4	67	-1.8	1.3	19.5
	4	68	-18.0	-0.9	0.0
	4	69	-13.1	-12.5	0.0
	4	70	-19.6	-1.6	0.0
	4	71	-22.1	0.3	0.8
	4	72	-11.7	-2.8	0.0
	4	73	-14.9	2.0	0.0
	4	74	-4.7	3.2	0.0
	4	75	-3.7	6.7	0.1
	4	76	-4.7	1.5	1.0
	4	77	-3.3	3.3	2.5
	4	78	-3.9	6.6	0.0
	4	79	-5.9	6.5	4.4
	4	80	-3.7	3.0	1.8
	4	81	-4.1	2.9	0.3
	4	82	-8.3	0.3	0.0
	4	83	-5.4	3.3	0.0
	4	84	-2.8	4.0	5.1
	4	85	-4.2	6.4	0.0
	4	86	-4.4	4.3	0.0
	4	87	-6.3	3.4	0.0
	4	88	-1.0	8.6	0.0
	4	89	-2.7	4.9	18.8
	4	90	-15.2	-1.1	0.0
	4	91	-8.8	-1.5	0.0
	4	92	-4.9	5.4	0.0
	4	93	-5.1	7.3	0.0
	4	94	0.3	18.3	0.0
	4	95	-2.5	20.6	0.0
	4	96	-3.3	10.3	0.0
	4	97	0.8	12.9	0.0
	4	98	-3.3	12.7	0.0
	4	99	-9.2	10.0	0.0
	4	100	-0.3	12.7	0.0
	4	101	-0.2	12.3	0.0
	4	102	4.7	19.4	0.0
	4	103	2.4	17.4	0.0
	4	104	3.0	17.1	0.0
	4	105	6.2	13.5	0.0
	4	106	-2.3	6.5	0.0
	4	107	-2.4	11.2	0.0
	4	108	-1.1	13.6	0.0
	4	109	-0.1	15.7	0.0
	4	110	-2.5	8.9	0.0
	4	111	-1.4	-0.9	0.0
	4	112	-0.6	12.9	0.0
	4	113	3.2	11.9	0.0
	4	114	-0.1	12.2	0.0
	4	115	3.4	10.0	0.0
	4	116	1.4	13.3	0.0
	4	117	4.5	12.3	0.0
	4	118	-0.7	15.8	0.0
	4	119	-1.9	18.0	0.2
	4	120	-1.2	15.7	0.0
	4	121	2.1	17.2	0.0
	4	122	1.5	20.2	0.0
	4	123	0.6	24.0	10.9
	4	124	1.7	17.6	0.0
	4	125	7.3	13.4	0.0
	4	126	4.1	20.0	0.0
	4	127	4.4	21.7	0.0
	4	128	6.5	22.6	21.0
	4	129	1.1	21.7	0.0
	4	130	3.6	16.6	0.0
	4	131	1.6	19.9	0.0
	4	132	6.0	16.8	0.0
	4	133	2.6	23.0	0.0
	4	134	-0.1	18.3	0.0
	4	135	2.4	19.4	0.0
	4	136	3.4	13.6	0.0
	4	137	8.5	12.8	0.0
	4	138	3.3	16.9	2.2
	4	139	-0.8	8.8	2.0
	4	140	3.9	15.5	0.0
	4	141	5.0	10.7	0.4
	4	142	9.7	22.5	0.0
	4	143	10.6	18.9	0.0
	4	144	8.0	24.0	0.0
	4	145	12.9	30.3	0.0
	4	146	3.8	20.6	0.0
	4	147	6.8	15.1	0.0
	4	148	17.7	30.8	0.0
	4	149	11.9	24.3	0.0
	4	150	6.7	23.0	0.0
	4	151	1.8	18.7	0.0
	4	152	8.1	23.6	8.6
	4	153	6.0	19.6	1.1
	4	154	9.3	19.4	6.2
	4	155	12.1	14.9	24.1
	4	156	7.5	18.5	16.9
	4	157	5.6	25.5	0.0
	4	158	8.8	25.7	0.0
	4	159	14.3	18.5	8.7
	4	160	14.3	34.4	0.0
	4	161	12.0	29.2	0.0
	4	162	16.9	27.8	0.0
	4	163	12.2	22.9	1.3
	4	164	10.3	20.2	18.9
	4	165	13.7	24.0	0.4
	4	166	11.5	24.1	5.8
	4	167	12.0	22.8	5.0
	4	168	9.7	25.3	0.0
	4	169	2.9	28.0	0.0
	4	170	14.5	25.0	16.8
	4	171	17.0	25.1	0.0
	4	172	13.5	28.3	0.0
	4	173	13.0	28.8	37.4
	4	174	7.5	21.9	0.0
	4	175	9.5	15.3	22.5
	4	176	13.5	24.9	1.8
	4	177	17.8	21.1	38.0
	4	178	10.9	21.6	4.6
	4	179	11.7	14.6	0.0
	4	180	10.4	22.1	0.0
	4	181	10.3	19.7	0.0
	4	182	12.4	25.6	0.0
	4	183	18.2	23.4	2.5
	4	184	11.1	19.3	1.1
	4	185	13.8	20.8	8.9
	4	186	16.4	31.4	1.7
	4	187	13.5	29.1	24.1
	4	188	14.4	25.6	0.0
	4	189	16.6	24.1	3.4
	4	190	14.8	26.9	0.5
	4	191	15.9	28.2	0.0
	4	192	18.9	29.9	0.0
	4	193	15.5	27.5	5.9
	4	194	10.0	24.3	11.7
	4	195	9.8	26.1	29.8
	4	196	13.1	24.9	6.8
	4	197	9.1	27.8	0.0
	4	198	13.7	27.5	0.8
	4	199	18.9	29.7	0.0
	4	200	9.5	23.8	0.5
	4	201	10.7	24.5	0.0
	4	202	12.3	31.3	0.0
	4	203	17.1	28.6	0.7
	4	204	12.0	22.9	0.0
	4	205	13.9	23.7	0.0
	4	206	12.4	28.8	0.0
	4	207	14.3	28.0	0.0
	4	208	13.8	26.1	8.7
	4	209	12.9	29.6	0.6
	4	210	9.1	25.5	0.0
	4	211	13.8	24.0	1.9
	4	212	15.9	27.9	0.0
	4	213	16.9	31.3	8.3
	4	214	14.6	26.3	0.0
	4	215	11.8	20.1	0.0
	4	216	15.6	28.7	0.0
	4	217	14.4	34.3	0.0
	4	218	12.5	25.8	3.4
	4	219	11.1	23.9	0.0
	4	220	7.7	23.0	0.0
	4	221	13.1	27.1	0.0
	4	222	11.7	24.2	0.0
	4	223	12.7	27.6	0.0
	4	224	16.9	27.8	0.0
	4	225	15.7	25.7	0.0
	4	226	9.7	22.7	0.0
	4	227	12.6	25.6	5.0
	4	228	10.6	25.8	0.0
	4	229	7.7	23.9	0.0
	4	230	4.1	24.0	0.0
	4	231	11.9	24.6	7.4
	4	232	10.6	23.5	0.6
	4	233	13.5	22.9	0.3
	4	234	8.6	18.2	3.6
	4	235	1.3	24.7	0.0
	4	236	7.8	27.9	0.0
	4	237	13.4	26.8	11.5
	4	238	14.5	27.3	0.0
	4	239	14.3	22.9	0.0
	4	240	8.3	18.9	0.0
	4	241	10.8	19.4	0.0
	4	242	9.2	18.9	0.0
	4	243	11.1	24.5	0.0
	4	244	10.2	22.8	0.0
	4	245	12.2	23.2	0.0
	4	246	0.3	21.0	0.0
	4	247	8.7	9.2	2.5
	4	248	9.4	24.1	0.0
	4	249	12.0	27.1	0.0
	4	250	4.9	19.7	0.0
	4	251	2.2	21.6	0.0
	4	252	8.5	22.0	8.0
	4	253	5.1	16.1	5.8
	4	254	6.8	14.4	4.0
	4	255	5.4	17.1	0.0
	4	256	5.8	15.1	0.0
	4	257	-1.1	15.3	1.0
	4	258	1.5	19.5	0.0
	4	259	2.6	23.6	0.0
	4	260	7.6	19.3	0.0
	4	261	4.0	21.9	0.0
	4	262	3.5	16.5	0.0
	4	263	8.9	10.8	0.0
	4	264	5.3	13.3	2.7
	4	265	6.1	12.4	36.8
	4	266	6.1	19.6	12.9
	4	267	0.1	16.6	0.0
	4	268	5.1	17.9	0.0
	4	269	4.1	22.0	0.0
	4	270	5.3	18.7	0.6
	4	271	2.7	17.1	0.0
	4	272	-9.1	9.8	0.0
	4	273	0.4	8.2	0.0
	4	274	-0.0	11.1	0.0
	4	275	3.6	13.2	0.0
	4	276	0.8	18.1	0.0
	4	277	3.7	18.8	0.5
	4	278	5.2	26.0	0.0
	4	279	1.3	18.5	0.0
	4	280	3.5	27.1	0.0
	4	281	2.1	24.6	0.0
	4	282	-4.1	11.2	0.0
	4	283	1.2	8.2	0.0
	4	284	0.2	9.1	10.8
	4	285	-2.0	11.9	17.5
	4	286	5.1	17.1	0.0
	4	287	0.3	11.8	0.0
	4	288	-1.4	5.6	0.0
	4	289	2.8	7.3	0.4
	4	290	-6.7	8.8	0.0
	4	291	-1.6	10.7	0.0
	4	292	-6.7	4.5	0.0
	4	293	-2.2	1.7	20.3
	4	294	-6.3	7.3	0.0
	4	295	-7.8	11.5	0.0
	4	296	-5.3	13.5	0.0
	4	297	-11.2	11.7	0.0
	4	298	1.9	11.4	0.0
	4	299	-1.9	16.4	0.0
	4	300	-6.7	6.9	0.0
	4	301	-2.5	11.3	0.0
	4	302	-9.9	8.7	0.0
	4	303	-14.1	8.3	1.7
	4	304	9.0	12.8	0.0
	4	305	-2.7	12.2	0.0
	4	306	-6.6	5.8	0.0
	4	307	-3.9	1.4	0.0
	4	308	-4.6	5.0	0.0
	4	309	-5.6	1.9	0.0
	4	310	-10.8	-1.1	25.1
	4	311	-10.8	-4.6	0.0
	4	312	-5.5	4.4	0.0
	4	313	-3.2	-2.2	1.4
	4	314	-6.2	-2.4	1.1
	4	315	-1.6	-0.5	0.0
	4	316	-5.5	1.8	0.1
	4	317	-0.6	4.3	1.2
	4	318	-9.8	2.5	0.0
	4	319	-9.0	-3.3	0.0
	4	320	-10.9	-0.4	0.0
	4	321	-6.7	-5.5	0.0
	4	322	-17.7	-3.0	0.0
	4	323	-15.6	0.4	0.0
	4	324	-8.6	3.5	0.0
	4	325	-5.0	4.8	0.0
	4	326	-10.6	0.4	0.0
	4	327	-6.8	-4.9	4.0
	4	328	-10.3	2.7	0.0
	4	329	-7.2	5.8	4.8
	4	330	-6.6	-0.5	0.0
	4	331	-10.6	-0.0	0.2
	4	332	-10.6	-1.1	0.0
	4	333	-6.0	0.8	5.8
	4	334	-11.2	-6.5	0.0
	4	335	-9.7	-9.4	0.0
	4	336	-8.6	2.0	0.0
	4	337	-10.0	-0.9	0.0
	4	338	-11.7	-1.7	0.0
	4	339	-9.1	-0.6	0.0
	4	340	-24.3	-11.7	5.9
	4	341	-27.3	-21.5	0.0
	4	342	-16.5	-7.2	0.0
	4	343	-12.3	-5.1	0.0
	4	344	-17.0	-8.5	0.0
	4	345	-13.0	-3.9	0.0
	4	346	-19.8	-8.7	0.0
	4	347	-20.8	-7.6	0.0
	4	348	-17.6	-3.1	0.0
	4	349	-15.1	1.7	0.0
	4	350	-12.8	-5.1	16.2
	4	351	-18.7	-9.2	0.7
	4	352	-25.1	-23.1	0.5
	4	353	-20.6	-14.1	0.5
	4	354	-12.8	-2.5	0.0
	4	355	-10.8	-3.9	0.0
	4	356	-10.1	0.5	0.0
	4	357	-15.6	-2.3	0.0
	4	358	-20.0	-7.9	0.0
	4	359	-16.7	-10.4	2.2
	4	360	-8.5	-2.1	0.0
	4	361	-16.3	-0.9	0.2
	4	362	-12.9	-2.0	0.4
	4	363	-13.2	-0.3	4.1
	4	364	-10.7	-0.9	0.0
	4	365	-12.4	-4.5	0.0
	4	366	-21.0	-7.6	0.0
	5	1	-20.2	-13.2	0.0
	5	2	-27.2	-15.1	0.0
	5	3	-21.3	-18.4	0.0
	5	4	-26.0	-11.4	0.0
	5	5	-26.1	-18.5	0.0
	5	6	-12.7	0.2	0.0
	5	7	-1.3	4.5	0.0
	5	8	-20.4	-8.5	0.0
	5	9	-24.8	-8.9	0.4
	5	10	-14.1	-3.4	0.0
	5	11	-12.0	-6.9	0.0
	5	12	-31.4	-15.6	0.0
	5	13	-23.3	-21.4	0.0
	5	14	-22.6	-9.9	0.0
	5	15	-22.9	-8.9	2.1
	5	16	-17.5	-9.6	0.0
	5	17	-12.1	-11.4	0.0
	5	18	-27.8	-13.7	0.0
	5	19	-26.6	-25.3	0.0
	5	20	-9.0	1.4	0.0
	5	21	-11.2	-3.5	0.0
	5	22	-19.6	-6.7	1.4
	5	23	-16.4	-0.7	0.2
	5	24	-30.7	-14.5	0.0
	5	25	-31.1	-14.6	0.0
	5	26	-9.3	0.5	0.0
	5	27	-14.4	-3.1	0.0
	5	28	-9.7	1.8	0.0
	5	29	-10.7	-2.0	0.0
	5	30	-10.2	-1.2	1.6
	5	31	-12.1	-0.4	0.0
	5	32	-8.7	-1.1	0.0
	5	33	-9.9	-1.4	0.0
	5	34	-22.6	-11.6	1.2
	5	35	-35.2	-8.6	0.0
	5	36	-24.1	-8.5	0.0
	5	37	-26.8	-5.9	0.0
	5	38	-22.9	-9.3	0.0
	5	39	-30.1	-11.9	0.0
	5	40	-30.9	-12.7	0.0
	5	41	-31.1	-18.1	0.0
	5	42	-10.5	0.3	0.0
	5	43	-14.1	3.6	0.0
	5	44	-13.4	-0.9	0.0
	5	45	-20.0	6.4	0.0
	5	46	-15.0	-2.8	0.0
	5	47	-11.4	-7.7	0.1
	5	48	-0.0	4.9	5.0
	5	49	-3.0	0.8	0.0
	5	50	-22.4	-11.5	0.0
	5	51	-29.3	-23.3	0.0
	5	52	-25.7	-10.1	0.0
	5	53	-30.8	-4.0	0.0
	5	54	-15.5	-3.7	1.2
	5	55	-24.1	3.9	0.0
	5	56	-21.1	-6.0	0.0
	5	57	-14.5	-2.9	0.0
	5	58	-25.5	-9.8	0.0
	5	59	-25.1	-12.7	0.0
	5	60	-18.8	-2.7	0.0
	5	61	-14.0	-0.2	0.0
	5	62	-22.7	-8.4	0.0
	5	63	-22.3	-7.7	0.0
	5	64	-20.4	-6.7	0.0
	5	65	-19.5	-7.3	0.0
	5	66	-15.0	-1.8	0.3
	5	67	-24.9	-4.9	0.0
	5	68	-0.4	2.2	1.5
	5	69	-2.3	6.2	0.0
	5	70	-18.2	-4.1	0.0
	5	71	-13.4	-1.0	0.0
	5	72	-15.1	-3.0	0.0
	5	73	-8.0	-2.9	0.0
	5	74	-10.0	2.5	0.0
	5	75	-6.6	1.3	0.7
	5	76	-10.3	1.2	0.3
	5	77	-29.1	0.2	1.1
	5	78	-3.3	4.2	6.5
	5	79	-5.6	9.9	2.7
	5	80	-5.8	3.0	0.0
	5	81	-2.5	7.0	0.0
	5	82	-8.9	2.5	0.0
	5	83	-10.8	3.7	0.0
	5	84	-8.0	1.3	0.0
	5	85	-13.5	-6.9	0.0
	5	86	-4.6	3.4	0.0
	5	87	-3.3	4.6	0.0
	5	88	-1.6	9.5	0.0
	5	89	-0.5	21.0	0.0
	5	90	-1.8	9.1	0.0
	5	91	4.8	17.1	0.0
	5	92	-9.9	6.9	0.0
	5	93	-5.4	12.8	0.0
	5	94	-3.8	12.0	0.0
	5	95	-10.0	16.9	0.0
	5	96	-3.2	12.0	0.0
	5	97	-0.0	2.6	0.4
	5	98	-3.0	8.1	0.0
	5	99	-9.0	5.4	0.0
	5	100	-6.7	3.7	0.0
	5	101	-2.6	-2.3	0.0
	5	102	-0.7	10.5	1.5
	5	103	-1.0	12.8	0.9
	5	104	-0.2	14.0	4.6
	5	105	-0.4	20.3	0.0
	5	106	-2.6	12.2	0.0
	5	107	0.2	15.4	0.0
	5	108	-2.2	12.1	0.0
	5	109	-3.3	9.8	0.0
	5	110	0.4	12.7	0.0
	5	111	-3.9	14.4	0.0
	5	112	-1.6	10.3	0.0
	5	113	-8.2	4.3	0.0
	5	114	-1.1	16.7	0.0
	5	115	0.1	21.2	0.0
	5	116	-1.6	14.1	0.0
	5	117	-2.0	12.2	0.0
	5	118	0.8	9.9	0.0
	5	119	2.7	15.1	0.0
	5	120	3.3	11.8	7.9
	5	121	6.2	16.1	0.0
	5	122	5.8	15.9	1.6
	5	123	13.0	20.7	0.0
	5	124	2.2	20.2	0.0
	5	125	2.8	25.4	0.0
	5	126	2.8	12.6	0.0
	5	127	8.4	13.9	0.0
	5	128	6.0	18.2	0.0
	5	129	1.2	24.4	0.0
	5	130	-4.1	13.7	0.0
	5	131	5.0	14.1	7.2
	5	132	2.3	13.7	0.0
	5	133	1.7	12.5	0.0
	5	134	6.0	14.2	2.3
	5	135	8.7	18.4	17.4
	5	136	4.4	20.3	17.1
	5	137	1.4	21.6	15.6
	5	138	10.2	25.1	11.2
	5	139	5.7	31.7	1.1
	5	140	2.8	11.8	0.0
	5	141	4.4	5.3	0.0
	5	142	10.8	26.3	0.0
	5	143	7.2	22.1	0.0
	5	144	9.1	26.6	0.0
	5	145	8.3	26.9	6.4
	5	146	9.9	16.6	3.4
	5	147	18.1	22.6	0.0
	5	148	7.1	19.2	0.0
	5	149	10.7	24.1	0.0
	5	150	9.6	25.3	0.0
	5	151	8.5	24.2	0.0
	5	152	10.3	33.0	0.0
	5	153	11.7	27.7	0.0
	5	154	8.0	21.7	0.0
	5	155	8.5	20.9	0.0
	5	156	10.8	23.8	0.0
	5	157	12.3	16.1	1.5
	5	158	11.3	18.8	0.6
	5	159	7.9	19.8	0.0
	5	160	13.1	24.1	12.5
	5	161	6.9	26.4	0.0
	5	162	10.8	27.5	0.0
	5	163	13.5	31.3	0.0
	5	164	9.2	26.0	0.0
	5	165	13.5	26.1	15.4
	5	166	8.6	26.8	0.0
	5	167	10.6	29.1	5.0
	5	168	11.3	27.0	0.0
	5	169	12.3	26.9	0.0
	5	170	3.1	17.3	0.0
	5	171	6.6	18.9	0.0
	5	172	9.5	22.9	0.0
	5	173	12.5	26.0	0.0
	5	174	10.2	22.0	5.2
	5	175	14.0	23.1	10.6
	5	176	8.5	22.4	0.0
	5	177	11.4	18.7	0.0
	5	178	9.8	27.0	0.0
	5	179	10.5	22.0	5.6
	5	180	12.1	26.8	1.8
	5	181	9.3	22.8	6.1
	5	182	19.3	27.3	0.0
	5	183	14.4	29.3	0.0
	5	184	7.6	18.7	0.0
	5	185	9.4	19.6	1.6
	5	186	12.0	27.2	0.0
	5	187	13.4	22.5	1.9
	5	188	14.3	28.6	0.0
	5	189	15.9	27.1	0.0
	5	190	15.7	27.8	0.0
	5	191	16.4	25.3	0.0
	5	192	7.6	24.7	0.0
	5	193	10.5	25.0	0.0
	5	194	10.6	24.9	0.0
	5	195	13.1	27.7	1.6
	5	196	18.7	28.5	4.9
	5	197	14.4	30.9	0.0
	5	198	14.4	31.2	2.1
	5	199	10.7	28.8	0.0
	5	200	9.4	21.6	3.3
	5	201	12.6	26.2	2.3
	5	202	17.3	31.0	0.0
	5	203	13.5	31.2	5.0
	5	204	14.3	26.2	0.0
	5	205	16.3	28.8	0.0
	5	206	11.1	22.1	1.5
	5	207	11.2	24.5	0.0
	5	208	11.8	28.3	0.0
	5	209	16.9	27.7	0.0
	5	210	10.7	28.9	0.0
	5	211	3.7	31.0	0.0
	5	212	5.6	25.5	0.0
	5	213	8.8	25.0	0.0
	5	214	11.2	25.9	0.0
	5	215	8.3	26.8	0.0
	5	216	16.2	26.8	3.0
	5	217	12.8	32.4	0.0
	5	218	11.2	29.1	0.0
	5	219	12.5	23.0	6.6
	5	220	16.1	37.5	7.2
	5	221	15.6	29.1	0.0
	5	222	18.7	32.9	0.0
	5	223	15.8	28.9	0.0
	5	224	8.0	25.9	0.0
	5	225	5.2	24.8	0.0
	5	226	12.6	27.1	0.0
	5	227	12.6	31.8	0.0
	5	228	9.5	26.0	0.0
	5	229	7.5	25.6	0.0
	5	230	14.2	28.4	0.0
	5	231	15.3	28.7	0.4
	5	232	11.8	31.5	0.0
	5	233	9.1	29.1	0.0
	5	234	9.0	26.8	0.0
	5	235	6.3	27.8	0.0
	5	236	11.8	26.0	0.0
	5	237	9.4	24.4	0.0
	5	238	11.7	29.4	0.0
	5	239	19.5	28.8	0.3
	5	240	7.8	21.5	43.5
	5	241	9.1	21.0	3.3
	5	242	15.0	25.9	0.0
	5	243	12.2	23.7	0.0
	5	244	11.1	26.9	8.2
	5	245	12.2	26.6	0.2
	5	246	14.5	26.5	0.0
	5	247	8.2	24.2	0.0
	5	248	9.2	28.1	0.0
	5	249	6.2	31.3	2.5
	5	250	7.0	18.3	0.5
	5	251	11.2	19.0	1.5
	5	252	6.8	20.9	0.0
	5	253	0.9	19.0	19.0
	5	254	4.4	14.5	3.2
	5	255	6.7	13.3	4.7
	5	256	3.2	19.7	0.0
	5	257	7.3	21.2	0.0
	5	258	8.0	28.7	0.0
	5	259	9.9	28.4	0.0
	5	260	3.0	21.0	0.0
	5	261	8.9	22.1	0.0
	5	262	7.2	21.8	0.0
	5	263	6.3	21.9	11.8
	5	264	10.0	20.9	40.3
	5	265	5.6	16.5	1.9
	5	266	5.5	20.9	0.0
	5	267	1.3	14.4	0.0
	5	268	2.9	20.2	0.0
	5	269	2.2	13.8	15.8
	5	270	2.8	13.9	2.6
	5	271	5.2	21.2	0.0
	5	272	2.6	15.7	0.0
	5	273	3.8	11.1	0.0
	5	274	3.9	14.8	0.0
	5	275	1.2	16.0	5.2
	5	276	4.0	17.2	0.0
	5	277	4.3	13.0	0.0
	5	278	4.2	11.0	0.2
	5	279	1.4	12.1	0.0
	5	280	-3.5	7.5	0.0
	5	281	1.9	11.6	0.0
	5	282	4.4	10.3	2.5
	5	283	-1.4	18.5	0.0
	5	284	0.3	8.9	0.0
	5	285	0.3	9.9	0.0
	5	286	-0.7	14.6	0.0
	5	287	1.1	8.3	1.4
	5	288	1.9	15.2	0.0
	5	289	-1.4	10.6	0.0
	5	290	-1.9	13.1	0.0
	5	291	-1.6	16.1	0.0
	5	292	0.7	14.8	0.0
	5	293	1.7	20.5	0.0
	5	294	0.1	8.8	0.0
	5	295	-3.0	14.5	0.0
	5	296	-1.2	12.1	0.0
	5	297	-0.3	9.4	0.4
	5	298	10.3	10.8	2.6
	5	299	0.2	12.9	0.7
	5	300	-1.2	6.9	1.4
	5	301	-6.0	16.1	0.0
	5	302	-8.7	9.2	0.0
	5	303	-6.6	8.3	0.0
	5	304	-8.2	2.9	0.0
	5	305	-4.9	-3.8	21.3
	5	306	-5.4	9.0	0.0
	5	307	-9.5	-0.6	1.8
	5	308	-11.2	-0.8	0.2
	5	309	-8.0	1.5	0.0
	5	310	-3.0	1.0	0.3
	5	311	-6.5	11.7	0.0
	5	312	-3.9	4.0	0.0
	5	313	-7.1	6.7	0.0
	5	314	-4.0	0.9	2.2
	5	315	-4.7	3.5	0.0
	5	316	-3.5	3.5	0.0
	5	317	3.9	7.2	0.0
	5	318	-11.6	0.7	0.0
	5	319	-6.7	2.7	0.0
	5	320	-10.7	0.5	0.0
	5	321	-12.0	5.0	0.0
	5	322	-10.3	-4.7	0.0
	5	323	-14.4	-13.8	0.0
	5	324	-6.5	7.1	0.0
	5	325	-12.2	10.5	0.0
	5	326	-19.2	-11.9	0.0
	5	327	-12.0	-8.8	0.0
	5	328	-17.6	-14.9	0.0
	5	329	-17.5	-6.4	0.0
	5	330	-5.7	1.8	0.0
	5	331	-10.1	9.8	0.0
	5	332	-15.4	-5.7	0.0
	5	333	-10.2	-7.5	0.0
	5	334	-10.7	-0.9	0.0
	5	335	-13.1	-7.5	0.0
	5	336	-18.4	-3.9	0.0
	5	337	-26.0	-9.3	2.7
	5	338	-26.6	-17.7	0.0
	5	339	-20.4	-16.5	0.0
	5	340	-25.6	-11.9	0.0
	5	341	-23.9	-19.7	0.0
	5	342	-27.6	-19.0	0.0
	5	343	-24.1	-12.4	0.1
	5	344	-13.8	-3.8	0.0
	5	345	-9.1	-0.6	0.0
	5	346	-26.4	-13.1	0.0
	5	347	-24.1	-22.7	0.0
	5	348	-9.3	-1.3	0.0
	5	349	-9.5	2.9	0.0
	5	350	-29.2	-20.2	0.0
	5	351	-26.7	-22.8	0.0
	5	352	-16.6	-4.6	0.0
	5	353	-21.0	-3.6	0.0
	5	354	-25.1	-15.4	0.0
	5	355	-26.6	-12.4	0.0
	5	356	-12.6	-4.3	2.2
	5	357	-10.1	-2.2	0.0
	5	358	-24.6	-17.8	0.0
	5	359	-18.2	-8.3	0.0
	5	360	-16.2	-8.2	0.0
	5	361	-14.4	-5.0	0.0
	5	362	-17.7	-4.2	0.0
	5	363	-21.5	-11.2	4.0
	5	364	-15.8	-7.9	0.0
	5	365	-24.8	-6.6	0.3
	6	1	-8.7	3.1	1.6
	6	2	-4.2	-0.7	1.4
	6	3	-24.4	-14.3	0.0
	6	4	-24.7	-13.9	0.4
	6	5	-3.6	2.6	0.0
	6	6	-9.6	1.4	1.4
	6	7	-29.6	-16.2	0.3
	6	8	-29.1	-18.7	11.7
	6	9	-13.4	-3.4	0.0
	6	10	-13.9	2.2	0.0
	6	11	-14.2	-4.0	0.0
	6	12	-9.3	-8.2	0.0
	6	13	-14.7	-1.5	0.0
	6	14	-8.7	-5.5	0.0
	6	15	-28.3	-15.2	3.7
	6	16	-26.2	-11.5	0.0
	6	17	-14.3	-3.1	0.0
	6	18	-12.5	-5.8	0.0
	6	19	-19.4	-7.0	0.0
	6	20	-16.6	-12.6	0.0
	6	21	-10.9	3.6	0.0
	6	22	-5.4	-0.2	0.0
	6	23	-26.7	-15.9	0.0
	6	24	-29.9	-21.2	0.0
	6	25	-15.0	-4.7	0.0
	6	26	-20.5	-2.3	0.0
	6	27	-20.6	-6.5	0.0
	6	28	-24.0	-8.0	1.2
	6	29	-15.5	-5.0	0.0
	6	30	-16.6	-5.0	0.0
	6	31	-26.7	-13.3	0.0
	6	32	-25.8	-16.0	0.0
	6	33	-24.0	-11.2	3.7
	6	34	-33.1	-17.7	0.0
	6	35	-13.0	-1.1	0.0
	6	36	-7.2	-6.4	0.0
	6	37	-28.9	-15.2	0.0
	6	38	-21.3	-14.4	0.0
	6	39	-12.4	-4.7	3.3
	6	40	-15.1	-1.1	0.0
	6	41	-22.4	-5.7	0.0
	6	42	-21.7	-5.5	2.3
	6	43	-23.8	-11.1	0.0
	6	44	-17.4	-13.6	0.0
	6	45	-5.7	0.7	0.0
	6	46	-8.6	-2.8	0.0
	6	47	-15.2	-5.3	0.0
	6	48	-7.7	-3.0	0.0
	6	49	-16.5	-1.9	0.0
	6	50	-11.8	0.3	0.0
	6	51	-15.2	-5.7	0.0
	6	52	-12.4	-10.3	0.0
	6	53	-17.2	-6.5	0.0
	6	54	-13.7	-8.1	0.0
	6	55	-16.0	-7.0	0.0
	6	56	-14.5	-6.7	0.0
	6	57	-23.7	-7.9	0.0
	6	58	-21.8	-10.7	0.0
	6	59	-13.3	-3.8	0.0
	6	60	-8.7	-2.9	0.0
	6	61	-10.6	2.9	0.0
	6	62	-10.6	4.4	0.0
	6	63	-4.6	3.8	0.7
	6	64	-2.9	10.7	0.0
	6	65	-12.1	2.9	0.0
	6	66	-8.6	0.7	0.0
	6	67	-14.1	0.1	0.0
	6	68	-8.2	-0.4	0.0
	6	69	-14.7	-0.0	0.0
	6	70	-10.0	0.2	0.0
	6	71	-11.1	3.1	0.0
	6	72	-6.1	2.4	0.4
	6	73	-7.3	0.6	0.0
	6	74	-5.2	-4.1	0.0
	6	75	-16.4	-2.5	0.0
	6	76	-19.4	-6.2	0.0
	6	77	-9.0	3.1	0.0
	6	78	-15.6	3.7	0.0
	6	79	-5.5	4.0	0.0
	6	80	-1.5	4.2	0.0
	6	81	-4.3	3.7	0.0
	6	82	-7.6	1.0	0.0
	6	83	-15.8	-8.8	0.0
	6	84	-17.1	-6.9	0.0
	6	85	-1.5	14.3	0.0
	6	86	-5.6	7.6	0.0
	6	87	-10.3	3.2	0.0
	6	88	-11.2	6.3	0.0
	6	89	-8.3	2.4	0.0
	6	90	-11.5	5.6	0.0
	6	91	-13.3	-0.6	0.0
	6	92	-13.5	3.7	39.6
	6	93	-6.5	8.4	0.0
	6	94	-1.8	7.3	0.0
	6	95	6.4	12.8	15.6
	6	96	0.9	16.7	0.0
	6	97	-4.2	13.9	0.0
	6	98	-3.9	19.0	0.0
	6	99	-0.9	18.1	0.0
	6	100	-3.1	21.1	0.0
	6	101	3.5	16.1	1.8
	6	102	0.0	19.4	0.0
	6	103	0.9	9.6	14.4
	6	104	4.3	16.4	0.0
	6	105	-1.2	5.9	0.0
	6	106	-7.9	4.7	0.0
	6	107	-0.4	15.3	0.0
	6	108	4.2	17.3	17.6
	6	109	-4.6	12.1	0.0
	6	110	-2.8	13.5	0.0
	6	111	-1.0	14.2	0.0
	6	112	0.6	16.8	0.0
	6	113	6.3	18.3	10.8
	6	114	1.0	32.0	0.0
	6	115	1.5	15.6	0.0
	6	116	0.3	20.9	0.0
	6	117	1.6	22.0	0.0
	6	118	2.2	19.9	2.0
	6	119	9.3	26.9	6.1
	6	120	8.5	19.9	0.0
	6	121	1.6	15.2	0.0
	6	122	-3.6	9.7	0.0
	6	123	6.8	18.8	0.0
	6	124	5.4	14.9	0.0
	6	125	2.7	21.8	0.0
	6	126	1.4	26.2	0.0
	6	127	1.5	10.1	0.0
	6	128	0.2	13.1	20.1
	6	129	1.3	16.9	0.0
	6	130	4.8	21.2	3.4
	6	131	9.7	21.0	15.9
	6	132	3.0	28.2	0.0
	6	133	6.0	21.6	20.6
	6	134	-1.4	28.9	18.2
	6	135	6.5	18.1	2.1
	6	136	0.9	17.2	0.0
	6	137	-2.5	8.7	0.3
	6	138	2.6	19.0	0.0
	6	139	3.6	17.3	0.0
	6	140	-3.9	11.9	0.0
	6	141	5.5	22.9	0.0
	6	142	10.8	27.3	1.5
	6	143	9.3	21.9	0.0
	6	144	6.7	19.1	0.0
	6	145	6.5	23.1	0.0
	6	146	12.8	20.6	22.6
	6	147	5.8	21.4	0.0
	6	148	-1.8	20.6	0.0
	6	149	7.7	24.2	0.0
	6	150	7.8	20.3	0.0
	6	151	2.7	20.0	0.0
	6	152	8.2	24.4	0.0
	6	153	4.8	19.4	1.8
	6	154	6.3	20.4	0.0
	6	155	4.8	22.1	0.0
	6	156	2.9	20.0	0.0
	6	157	14.0	24.1	14.3
	6	158	14.0	26.7	0.0
	6	159	8.0	23.7	0.0
	6	160	6.8	26.5	0.0
	6	161	8.2	19.3	0.0
	6	162	7.9	21.1	0.0
	6	163	11.4	16.0	28.9
	6	164	11.0	18.1	1.7
	6	165	10.7	19.8	0.8
	6	166	11.0	18.3	0.0
	6	167	3.8	22.9	0.0
	6	168	3.3	25.9	0.0
	6	169	10.9	18.9	2.7
	6	170	12.1	14.7	0.0
	6	171	14.1	23.1	1.9
	6	172	16.7	26.6	6.9
	6	173	10.9	26.2	4.7
[truncated: 8,958 more rows]
