# Supplementary material for: Comparing CMIP-3 and CMIP-5 climate projections on flooding estimation of Devils Lake of North Dakota, USA
Source: PeerJ. 2018 Apr 30;6:e4711. doi: 10.7717/peerj.4711 (PMC5933320; doi:10.7717/peerj.4711)
Supplement: Supplemental Information 2 [file peerj-06-4711-s002.zip › FutureClimate/CMIP-3_LARSWG/C322525_GIAOM[C322525,SRB1,2011-2030]WG_1.dat]

	1	1	-14.5	-2.7	0.0
	1	2	-16.7	0.8	0.0
	1	3	-3.6	1.1	0.0
	1	4	-10.5	-3.5	0.0
	1	5	-11.6	-3.3	0.0
	1	6	-10.9	-7.4	0.0
	1	7	-11.9	-3.7	0.0
	1	8	-17.3	0.1	0.0
	1	9	-29.5	-23.3	0.0
	1	10	-31.7	-12.4	0.0
	1	11	-28.8	-15.3	0.0
	1	12	-29.7	-11.4	0.0
	1	13	-13.8	-3.8	0.0
	1	14	-9.3	-3.6	0.0
	1	15	-17.5	-4.8	3.0
	1	16	-11.0	1.3	4.0
	1	17	-12.7	-1.9	0.0
	1	18	-16.5	1.1	0.0
	1	19	-25.4	-14.9	0.0
	1	20	-34.9	-17.4	3.2
	1	21	-20.0	-6.6	0.0
	1	22	-25.6	-14.9	2.3
	1	23	-31.9	-17.3	0.8
	1	24	-25.4	-9.8	3.5
	1	25	-28.7	-16.3	1.4
	1	26	-29.3	-10.5	0.0
	1	27	-23.1	-10.0	3.0
	1	28	-16.0	-9.4	0.0
	1	29	-26.8	-15.4	4.8
	1	30	-34.5	-24.9	0.0
	1	31	-15.2	-3.2	0.6
	1	32	-5.7	-0.4	0.0
	1	33	-19.5	-9.3	0.0
	1	34	-20.3	-13.4	0.0
	1	35	-10.8	1.2	0.0
	1	36	-12.4	-3.1	0.0
	1	37	-26.8	-11.8	0.0
	1	38	-34.5	-13.8	0.0
	1	39	-23.1	-11.5	0.0
	1	40	-15.5	-12.9	0.0
	1	41	-21.2	-9.2	0.0
	1	42	-27.4	-6.0	0.0
	1	43	-23.0	-11.4	0.0
	1	44	-21.1	-6.8	0.0
	1	45	-8.3	-1.4	1.2
	1	46	-9.8	1.7	1.2
	1	47	-28.7	-15.8	0.0
	1	48	-25.3	-17.5	0.0
	1	49	-20.9	-4.5	0.0
	1	50	-23.1	-5.3	0.2
	1	51	-24.4	-7.9	0.0
	1	52	-17.3	-1.7	0.0
	1	53	-23.2	-12.8	1.4
	1	54	-33.6	-14.0	1.9
	1	55	-33.0	-19.6	0.0
	1	56	-23.7	-17.7	0.0
	1	57	-26.8	-15.1	0.4
	1	58	-24.1	-9.1	0.0
	1	59	-9.2	4.6	0.0
	1	60	-2.9	0.7	7.5
	1	61	-31.5	-7.7	0.0
	1	62	-20.8	-2.9	0.0
	1	63	-8.8	3.8	0.0
	1	64	-10.7	1.1	2.4
	1	65	-12.9	-1.6	0.0
	1	66	-17.1	2.8	0.0
	1	67	-9.8	1.6	0.0
	1	68	-5.5	-3.9	0.0
	1	69	-7.1	5.9	0.0
	1	70	-3.1	6.4	0.0
	1	71	-6.2	3.7	0.0
	1	72	-2.9	4.3	0.0
	1	73	-6.3	5.8	0.0
	1	74	-12.4	2.4	0.0
	1	75	-10.4	-1.9	0.0
	1	76	-12.6	-1.4	0.0
	1	77	-3.5	3.1	1.6
	1	78	-4.6	1.4	0.0
	1	79	-4.8	3.4	0.0
	1	80	-3.9	8.4	0.0
	1	81	-18.5	-3.3	0.0
	1	82	-7.7	2.1	0.0
	1	83	-3.4	3.2	0.0
	1	84	-1.2	5.8	0.1
	1	85	2.3	11.4	0.7
	1	86	-0.6	6.8	7.5
	1	87	-9.3	1.3	0.0
	1	88	-3.6	4.6	0.8
	1	89	-3.7	4.1	0.0
	1	90	-2.5	-2.1	0.0
	1	91	-9.7	-2.2	0.0
	1	92	-3.6	5.6	0.0
	1	93	-0.8	11.7	0.0
	1	94	-2.8	22.7	0.0
	1	95	-0.8	11.3	0.0
	1	96	-4.6	8.5	1.7
	1	97	-1.9	11.4	0.0
	1	98	-5.6	13.8	0.0
	1	99	3.2	22.9	0.0
	1	100	2.0	18.3	0.0
	1	101	-3.2	9.0	0.0
	1	102	-7.8	10.3	0.0
	1	103	-3.7	9.5	0.0
	1	104	-9.8	9.4	0.0
	1	105	-0.5	10.0	0.0
	1	106	-0.8	8.8	0.0
	1	107	0.7	13.6	0.0
	1	108	5.8	7.0	1.7
	1	109	-1.3	13.1	0.0
	1	110	-4.0	9.0	0.0
	1	111	8.4	20.3	0.0
	1	112	2.1	27.0	0.0
	1	113	0.9	21.7	0.0
	1	114	6.1	19.1	0.0
	1	115	0.8	13.6	0.0
	1	116	-3.5	7.3	0.0
	1	117	5.4	19.2	0.0
	1	118	10.1	14.4	0.0
	1	119	3.5	13.9	0.0
	1	120	0.6	22.0	0.0
	1	121	2.8	17.5	0.7
	1	122	6.2	16.1	0.0
	1	123	4.5	14.8	6.1
	1	124	6.3	20.7	0.0
	1	125	4.1	26.1	0.0
	1	126	15.8	26.5	0.0
	1	127	7.4	23.4	0.0
	1	128	2.5	23.4	0.0
	1	129	-1.4	11.8	0.0
	1	130	1.6	18.2	0.0
	1	131	-0.3	11.2	0.0
	1	132	-1.1	12.7	0.0
	1	133	8.8	23.4	0.0
	1	134	7.8	25.1	0.0
	1	135	14.0	21.8	0.4
	1	136	8.7	16.9	0.0
	1	137	6.1	16.7	0.0
	1	138	3.4	15.7	0.0
	1	139	7.3	18.6	0.0
	1	140	5.9	20.4	0.1
	1	141	9.6	25.6	0.0
	1	142	8.4	22.4	0.0
	1	143	5.8	24.4	0.0
	1	144	3.6	36.1	0.0
	1	145	10.4	22.5	0.0
	1	146	11.4	19.7	0.0
	1	147	3.5	22.6	0.0
	1	148	2.6	22.8	0.0
	1	149	7.1	25.9	0.0
	1	150	12.3	25.7	4.3
	1	151	8.4	14.4	34.5
	1	152	-0.0	18.4	0.0
	1	153	11.6	28.0	0.0
	1	154	18.1	31.4	0.0
	1	155	9.6	26.7	0.0
	1	156	9.5	25.1	0.0
	1	157	12.3	31.4	0.0
	1	158	16.9	28.5	0.0
	1	159	11.2	21.8	1.3
	1	160	4.8	25.1	0.0
	1	161	8.9	19.9	0.0
	1	162	13.1	21.4	1.3
	1	163	11.9	18.1	0.4
	1	164	9.6	23.6	0.0
	1	165	9.7	27.8	0.0
	1	166	14.9	25.8	0.0
	1	167	11.5	19.2	18.9
	1	168	9.4	17.5	18.0
	1	169	11.6	23.8	0.0
	1	170	13.7	19.3	1.9
	1	171	12.3	18.7	8.6
	1	172	11.2	20.1	5.7
	1	173	14.0	24.2	0.0
	1	174	11.3	24.3	0.0
	1	175	5.5	21.0	0.0
	1	176	10.2	19.1	0.0
	1	177	13.2	28.5	0.0
	1	178	16.0	27.4	1.5
	1	179	10.0	26.4	0.0
	1	180	11.4	26.9	0.0
	1	181	12.2	31.5	0.0
	1	182	9.9	30.8	0.0
	1	183	8.9	25.8	0.0
	1	184	10.2	26.4	0.0
	1	185	16.5	31.0	0.9
	1	186	13.8	29.3	0.0
	1	187	6.4	26.2	0.0
	1	188	9.5	30.2	0.0
	1	189	10.8	25.7	0.0
	1	190	11.4	27.7	10.2
	1	191	13.1	23.1	0.0
	1	192	10.7	18.4	0.0
	1	193	11.7	22.1	0.0
	1	194	13.4	22.5	0.0
	1	195	12.0	27.6	5.3
	1	196	14.6	30.3	0.0
	1	197	10.7	28.9	0.0
	1	198	15.3	31.5	0.0
	1	199	10.9	25.1	0.0
	1	200	14.5	26.6	0.0
	1	201	11.5	23.4	0.0
	1	202	7.6	25.6	0.0
	1	203	14.4	28.9	0.0
	1	204	18.3	33.1	1.1
	1	205	14.4	26.8	0.0
	1	206	17.0	26.5	21.4
	1	207	14.4	24.2	0.1
	1	208	15.5	25.9	0.0
	1	209	13.0	28.9	0.0
	1	210	14.5	29.4	0.0
	1	211	10.8	22.9	7.0
	1	212	3.5	26.4	0.0
	1	213	16.0	26.4	2.6
	1	214	19.2	29.6	0.0
	1	215	13.8	25.9	0.0
	1	216	15.0	24.6	0.0
	1	217	10.8	26.1	10.2
	1	218	10.8	29.2	0.0
	1	219	12.0	27.6	0.0
	1	220	10.5	24.4	0.0
	1	221	11.7	23.3	0.0
	1	222	14.0	20.9	1.8
	1	223	17.7	33.4	0.0
	1	224	13.5	30.1	3.6
	1	225	9.6	29.2	0.0
	1	226	14.0	24.3	0.0
	1	227	7.8	25.5	0.0
	1	228	8.5	22.9	0.0
	1	229	10.4	23.2	0.0
	1	230	7.9	24.7	0.1
	1	231	12.8	24.5	0.0
	1	232	16.0	28.7	0.0
	1	233	13.6	33.5	0.0
	1	234	13.2	27.7	36.1
	1	235	12.1	22.7	3.7
	1	236	14.8	23.8	0.0
	1	237	10.2	27.3	0.0
	1	238	12.6	29.6	0.0
	1	239	16.8	29.9	0.0
	1	240	12.8	34.2	0.0
	1	241	9.8	26.0	0.6
	1	242	12.9	26.3	0.3
	1	243	13.7	30.1	15.8
	1	244	10.5	24.1	0.0
	1	245	12.3	21.5	4.1
	1	246	11.7	22.9	0.0
	1	247	11.8	22.7	16.8
	1	248	9.6	21.1	0.0
	1	249	5.0	13.4	0.0
	1	250	2.2	19.8	0.0
	1	251	10.9	20.2	9.9
	1	252	5.9	24.0	15.0
	1	253	11.3	31.6	0.0
	1	254	8.0	34.9	0.0
	1	255	4.9	17.7	0.0
	1	256	6.4	18.9	3.5
	1	257	10.4	19.4	2.5
	1	258	10.3	24.3	0.0
	1	259	7.5	20.3	0.0
	1	260	8.4	24.2	0.0
	1	261	7.2	21.7	0.0
	1	262	7.7	20.6	0.0
	1	263	3.2	17.4	0.3
	1	264	1.2	18.3	0.0
	1	265	15.9	27.1	0.0
	1	266	5.8	22.4	0.0
	1	267	5.8	12.5	6.1
	1	268	10.0	14.6	31.0
	1	269	1.2	13.9	0.5
	1	270	-1.4	20.9	0.0
	1	271	-2.7	12.2	0.0
	1	272	3.9	8.8	0.0
	1	273	9.5	17.7	5.1
	1	274	6.5	14.1	15.2
	1	275	5.2	31.5	0.0
	1	276	8.6	24.8	0.0
	1	277	4.6	14.2	0.0
	1	278	-1.4	19.1	0.0
	1	279	-7.8	7.2	0.6
	1	280	1.2	4.8	0.3
	1	281	0.8	16.9	0.0
	1	282	0.9	11.3	1.1
	1	283	-2.7	6.6	0.0
	1	284	2.0	9.5	0.0
	1	285	1.6	17.9	0.0
	1	286	-4.2	16.5	0.0
	1	287	-0.1	13.8	1.2
	1	288	-2.4	18.6	0.0
	1	289	-1.3	16.3	0.0
	1	290	0.2	20.2	0.0
	1	291	2.2	20.5	0.0
	1	292	0.8	20.5	0.0
	1	293	1.9	16.8	0.0
	1	294	-2.0	17.0	0.0
	1	295	-2.7	9.2	0.0
	1	296	1.3	11.2	0.0
	1	297	-3.4	-0.3	2.2
	1	298	-4.1	0.3	0.4
	1	299	3.6	14.6	0.0
	1	300	3.6	8.4	0.0
	1	301	5.8	7.5	1.1
	1	302	0.2	9.0	0.8
	1	303	-4.5	2.6	0.0
	1	304	0.0	2.1	0.0
	1	305	-4.6	3.0	0.0
	1	306	-1.7	-1.4	0.6
	1	307	-14.9	-4.1	0.0
	1	308	-6.2	-3.6	0.0
	1	309	-15.1	-8.3	0.0
	1	310	-12.7	-7.0	0.3
	1	311	-7.4	2.6	0.0
	1	312	-11.6	5.9	0.0
	1	313	3.9	10.1	0.0
	1	314	0.8	22.3	0.0
	1	315	-0.6	4.3	1.7
	1	316	-1.0	9.9	0.0
	1	317	-1.3	1.5	0.1
	1	318	-1.9	4.4	5.3
	1	319	-10.4	0.9	0.0
	1	320	-6.0	-3.4	0.0
	1	321	-6.9	2.4	0.0
	1	322	-9.0	4.1	0.0
	1	323	-8.2	-0.8	0.0
	1	324	-7.8	-1.0	0.0
	1	325	-5.9	0.8	0.0
	1	326	-11.3	1.4	0.0
	1	327	-9.0	0.4	0.0
	1	328	-6.0	2.1	0.0
	1	329	-11.5	0.9	0.0
	1	330	-21.7	1.9	0.0
	1	331	-4.2	4.0	0.0
	1	332	-6.7	2.4	0.0
	1	333	-11.3	-4.2	0.0
	1	334	-17.4	-11.2	0.0
	1	335	-19.4	-9.4	6.6
	1	336	-15.9	-12.6	0.0
	1	337	-17.5	-5.2	2.1
	1	338	-22.1	-1.8	0.0
	1	339	-15.6	-4.2	0.0
	1	340	-25.6	-2.0	0.0
	1	341	-7.1	-0.4	0.0
	1	342	-11.8	-3.4	0.0
	1	343	-11.4	0.3	0.0
	1	344	-13.2	-3.3	0.0
	1	345	-27.9	-15.2	0.0
	1	346	-29.7	-16.3	0.0
	1	347	-23.1	-13.6	0.0
	1	348	-22.7	-12.7	0.0
	1	349	-12.0	-2.1	0.0
	1	350	-14.6	-8.7	8.7
	1	351	-2.5	3.7	0.0
	1	352	-5.0	2.6	0.0
	1	353	-13.2	-1.4	0.0
	1	354	-15.3	1.8	0.0
	1	355	-18.2	-7.0	0.0
	1	356	-19.3	-2.0	0.0
	1	357	-11.4	-3.8	0.0
	1	358	-5.9	-5.2	0.0
	1	359	-26.4	-10.4	0.0
	1	360	-17.1	-4.9	0.0
	1	361	-13.4	-5.9	0.0
	1	362	-8.7	-7.4	0.0
	1	363	-24.0	-12.2	0.3
	1	364	-20.4	-18.7	0.0
	1	365	-12.8	-2.5	0.0
	2	1	-17.3	-3.1	0.9
	2	2	-10.9	-0.3	0.0
	2	3	-11.2	1.0	0.0
	2	4	-13.3	-3.8	2.2
	2	5	-16.6	-5.1	0.0
	2	6	-23.8	-12.9	0.0
	2	7	-20.2	-18.9	0.1
	2	8	-18.9	-8.6	0.0
	2	9	-25.1	-3.3	0.0
	2	10	-26.8	-15.5	0.0
	2	11	-27.1	-17.4	0.0
	2	12	-20.9	-6.8	0.0
	2	13	-26.9	-3.2	0.0
	2	14	-29.6	-13.3	0.0
	2	15	-23.4	-17.4	0.0
	2	16	-12.7	-5.5	5.9
	2	17	-17.5	-8.8	0.9
	2	18	-18.6	-7.7	0.0
	2	19	-16.0	-9.5	1.1
	2	20	-12.3	-0.0	0.0
	2	21	-20.2	1.8	2.1
	2	22	-0.3	1.8	0.1
	2	23	-7.3	1.7	0.0
	2	24	-11.6	0.0	0.0
	2	25	-15.2	-1.5	0.2
	2	26	-29.2	-12.3	0.0
	2	27	-22.1	-21.3	0.0
	2	28	-22.5	-7.9	0.0
	2	29	-25.1	-11.2	0.0
	2	30	-18.0	-6.5	0.0
	2	31	-17.9	-10.2	0.0
	2	32	-22.2	-13.2	0.1
	2	33	-14.7	-12.4	5.0
	2	34	-12.5	-2.2	0.0
	2	35	-14.3	-3.1	0.0
	2	36	-11.3	-2.3	0.0
	2	37	-8.8	0.8	1.3
	2	38	-15.5	-3.0	0.0
	2	39	-16.2	-9.0	0.0
	2	40	-14.5	-3.8	0.0
	2	41	-16.8	-2.3	0.0
	2	42	-9.0	2.2	0.0
	2	43	-0.4	4.2	0.0
	2	44	-15.9	-6.7	0.0
	2	45	-17.9	-11.6	1.2
	2	46	-13.6	-1.1	0.0
	2	47	-11.0	3.2	0.0
	2	48	-18.2	-2.5	0.0
	2	49	-23.0	-2.8	0.0
	2	50	-14.9	-1.1	0.0
	2	51	-14.3	-1.8	0.0
	2	52	-30.1	-12.8	3.6
	2	53	-23.3	-15.0	0.0
	2	54	-29.7	-11.4	0.0
	2	55	-27.4	-15.2	0.0
	2	56	-14.1	-5.3	0.0
	2	57	-13.4	-5.8	0.0
	2	58	-9.6	-1.3	0.0
	2	59	-7.7	-1.9	1.2
	2	60	-2.2	4.1	0.0
	2	61	-6.4	-0.9	6.1
	2	62	-11.1	-4.8	0.3
	2	63	-17.9	-6.7	4.7
	2	64	-9.6	2.4	0.0
	2	65	-3.7	7.7	0.0
	2	66	-6.8	1.6	0.4
	2	67	-8.9	4.9	0.0
	2	68	-4.8	3.5	0.0
	2	69	-9.8	2.5	0.0
	2	70	-5.3	8.7	0.0
	2	71	-0.6	6.1	0.0
	2	72	-7.2	5.1	0.0
	2	73	-4.9	5.1	0.0
	2	74	-7.8	3.6	0.0
	2	75	-2.1	-0.1	1.1
	2	76	-8.5	-0.2	0.0
	2	77	-8.9	2.8	0.0
	2	78	-5.3	3.4	0.0
	2	79	-2.8	4.1	0.0
	2	80	-4.8	4.5	0.0
	2	81	-0.5	5.7	0.0
	2	82	-1.4	6.0	4.0
	2	83	-1.8	6.0	0.0
	2	84	-12.4	-0.9	0.0
	2	85	-14.4	2.4	0.1
	2	86	-1.8	11.3	0.0
	2	87	0.4	9.4	0.0
	2	88	-1.1	4.9	3.3
	2	89	2.3	7.2	2.8
	2	90	-2.1	11.6	0.0
	2	91	2.1	12.6	0.0
	2	92	-2.9	9.8	0.0
	2	93	-2.9	12.8	0.0
	2	94	-1.2	19.3	0.0
	2	95	3.0	16.4	0.0
	2	96	4.7	23.0	0.0
	2	97	-0.7	22.3	0.0
	2	98	-1.5	10.8	0.0
	2	99	2.4	9.0	0.0
	2	100	-4.2	8.4	0.0
	2	101	-5.2	9.5	15.9
	2	102	-0.8	14.8	0.0
	2	103	3.6	16.0	0.0
	2	104	-2.4	9.1	0.0
	2	105	-1.4	-0.5	0.0
	2	106	-10.1	3.7	0.0
	2	107	-2.7	4.0	0.1
	2	108	-6.0	1.9	7.8
	2	109	-5.8	10.9	0.0
	2	110	5.9	17.5	8.2
	2	111	3.5	17.6	7.1
	2	112	-1.8	12.9	0.0
	2	113	-0.2	11.1	0.0
	2	114	-2.8	6.1	0.0
	2	115	-1.8	8.3	0.0
	2	116	-8.6	5.3	0.0
	2	117	-4.1	6.5	0.0
	2	118	0.0	18.1	0.0
	2	119	4.5	25.9	0.0
	2	120	2.4	16.0	0.0
	2	121	-0.3	21.0	0.0
	2	122	0.3	18.1	0.0
	2	123	3.2	15.0	0.0
	2	124	-3.9	13.7	0.0
	2	125	-6.5	19.4	0.0
	2	126	10.1	25.8	20.3
	2	127	13.1	18.5	0.0
	2	128	1.7	18.2	0.0
	2	129	6.3	13.5	0.0
	2	130	5.6	21.1	42.1
	2	131	6.1	17.3	0.0
	2	132	7.0	21.9	0.0
	2	133	4.2	21.7	0.0
	2	134	8.4	24.4	42.9
	2	135	4.7	20.4	3.5
	2	136	4.9	15.1	23.1
	2	137	5.0	18.2	0.0
	2	138	5.8	25.3	0.0
	2	139	1.7	22.0	6.0
	2	140	7.7	15.2	0.7
	2	141	9.4	12.3	8.0
	2	142	11.5	21.9	0.2
	2	143	12.1	30.1	0.0
	2	144	9.2	20.0	0.0
	2	145	5.2	25.5	0.0
	2	146	3.8	21.8	0.0
	2	147	4.9	20.8	0.0
	2	148	1.7	18.9	0.0
	2	149	5.6	7.8	0.0
	2	150	10.3	21.3	0.0
	2	151	11.7	17.7	0.0
	2	152	8.7	25.7	0.0
	2	153	12.9	30.6	0.0
	2	154	10.0	21.1	1.2
	2	155	7.1	27.2	0.0
	2	156	9.7	20.6	0.0
	2	157	12.5	19.4	0.0
	2	158	11.1	22.3	0.0
	2	159	9.9	15.5	27.5
	2	160	10.3	23.7	0.0
	2	161	16.0	25.5	0.0
	2	162	9.2	23.8	0.0
	2	163	11.8	21.1	15.3
	2	164	5.8	22.0	0.0
	2	165	3.8	25.3	0.0
	2	166	12.8	23.7	0.0
	2	167	10.7	22.1	0.0
	2	168	10.5	16.0	17.1
	2	169	8.1	22.6	0.0
	2	170	6.5	16.9	0.0
	2	171	8.9	19.3	0.0
	2	172	9.9	21.5	0.4
	2	173	12.9	22.7	0.0
	2	174	7.0	20.8	0.0
	2	175	8.9	23.0	0.0
	2	176	6.7	24.7	0.0
	2	177	6.7	27.5	1.5
	2	178	12.9	27.2	6.7
	2	179	16.5	27.9	2.0
	2	180	13.0	24.4	0.0
	2	181	11.4	22.6	0.0
	2	182	10.0	22.0	4.5
	2	183	7.0	21.6	0.0
	2	184	10.8	28.8	0.0
	2	185	11.0	30.0	0.0
	2	186	15.2	33.3	0.0
	2	187	18.5	28.6	7.6
	2	188	18.1	26.5	0.6
	2	189	18.1	27.5	3.0
	2	190	14.6	27.5	1.2
	2	191	17.5	32.1	0.0
	2	192	17.6	26.0	1.1
	2	193	12.3	28.6	0.0
	2	194	11.3	26.1	0.8
	2	195	10.7	26.3	0.0
	2	196	17.9	29.2	19.9
	2	197	14.6	26.0	2.1
	2	198	14.2	29.2	2.0
	2	199	17.2	31.2	1.6
	2	200	13.1	27.0	0.0
	2	201	15.7	26.2	12.8
	2	202	9.7	26.5	0.0
	2	203	14.1	27.6	2.5
	2	204	13.9	25.5	5.2
	2	205	15.1	21.2	0.0
	2	206	11.7	27.5	6.1
	2	207	11.1	25.4	0.6
	2	208	15.5	26.0	3.0
	2	209	11.6	27.4	37.7
	2	210	13.3	27.2	0.0
	2	211	13.5	23.5	0.0
	2	212	15.9	32.3	0.0
	2	213	19.4	30.5	0.0
	2	214	12.4	27.6	0.0
	2	215	17.5	29.0	0.0
	2	216	9.1	21.7	2.2
	2	217	8.7	27.0	0.0
	2	218	8.7	22.9	0.0
	2	219	11.2	19.5	0.0
	2	220	14.7	27.6	0.0
	2	221	14.5	26.2	0.3
	2	222	12.6	24.7	0.0
	2	223	11.9	26.1	0.0
	2	224	15.0	33.1	0.0
	2	225	14.9	29.2	0.0
	2	226	12.4	30.1	0.0
	2	227	7.9	26.5	0.0
	2	228	13.6	34.6	0.0
	2	229	11.6	29.8	0.0
	2	230	10.3	28.2	0.0
	2	231	12.3	29.2	0.0
	2	232	5.5	26.1	0.0
	2	233	11.0	25.9	0.0
	2	234	14.0	29.2	1.8
	2	235	12.6	32.1	0.0
	2	236	11.5	30.3	0.0
	2	237	8.9	32.7	12.4
	2	238	10.8	28.9	0.0
	2	239	13.2	25.3	0.0
	2	240	11.8	26.6	3.9
	2	241	13.3	24.3	0.0
	2	242	11.7	30.0	0.0
	2	243	11.5	29.3	0.6
	2	244	8.2	19.8	0.0
	2	245	8.7	22.2	0.0
	2	246	5.0	22.3	0.0
	2	247	3.1	17.7	0.0
	2	248	7.1	15.9	0.0
	2	249	3.4	16.9	0.0
	2	250	14.6	24.9	0.0
	2	251	11.3	33.5	3.4
	2	252	9.9	24.4	0.0
	2	253	11.3	20.5	0.0
	2	254	8.5	25.7	0.0
	2	255	3.9	23.0	0.0
	2	256	7.9	19.9	0.0
	2	257	8.7	17.8	0.0
	2	258	2.1	7.1	0.0
	2	259	5.7	15.4	0.0
	2	260	6.3	28.0	0.0
	2	261	1.3	20.6	4.0
	2	262	1.3	20.7	0.0
	2	263	5.3	21.0	0.0
	2	264	1.2	16.9	0.0
	2	265	3.0	19.3	0.0
	2	266	3.7	23.5	0.0
	2	267	5.7	18.3	0.0
	2	268	9.5	16.4	1.1
	2	269	7.4	15.3	3.6
	2	270	4.6	17.0	5.3
	2	271	4.8	22.1	0.0
	2	272	6.5	23.4	1.2
	2	273	1.9	15.1	0.2
	2	274	3.6	16.8	0.0
	2	275	1.5	20.0	0.0
	2	276	0.5	12.9	0.0
	2	277	-2.1	13.0	0.0
	2	278	3.8	11.2	0.3
	2	279	8.2	9.1	13.8
	2	280	-0.2	12.1	0.0
	2	281	2.0	17.9	0.0
	2	282	-0.2	16.4	0.0
	2	283	3.3	14.3	3.1
	2	284	-0.8	9.6	3.6
	2	285	-3.2	8.5	0.0
	2	286	0.6	12.1	4.0
	2	287	-1.3	14.6	0.6
	2	288	1.1	20.7	0.0
	2	289	3.0	15.6	0.0
	2	290	2.5	10.8	0.9
	2	291	6.4	7.6	1.8
	2	292	0.3	14.9	0.0
	2	293	0.1	8.6	0.0
	2	294	-6.3	7.1	0.0
	2	295	-1.6	12.8	0.0
	2	296	-1.8	8.3	0.0
	2	297	-3.0	2.8	0.0
	2	298	-1.5	7.0	0.4
	2	299	-5.0	12.5	6.1
	2	300	9.0	9.8	3.4
	2	301	-2.3	15.4	0.0
	2	302	-2.7	11.2	0.0
	2	303	-1.6	9.9	0.0
	2	304	-4.0	7.8	0.0
	2	305	-12.4	7.5	0.0
	2	306	-1.6	12.8	0.0
	2	307	-5.3	16.4	0.0
	2	308	-6.8	3.9	0.0
	2	309	-12.3	3.7	0.0
	2	310	-5.5	5.3	0.0
	2	311	-11.1	3.9	0.0
	2	312	-2.7	14.4	0.0
	2	313	-0.8	16.8	0.0
	2	314	-12.7	-0.9	0.0
	2	315	-11.8	-11.7	0.0
	2	316	-3.9	4.6	0.0
	2	317	-1.0	3.4	0.0
	2	318	-9.2	1.1	0.0
	2	319	-6.8	2.4	0.0
	2	320	-14.5	-7.0	0.1
	2	321	-18.5	-4.6	0.6
	2	322	-5.3	1.8	0.9
	2	323	0.3	2.9	0.0
	2	324	-11.4	-0.6	0.0
	2	325	-12.0	-0.6	0.0
	2	326	-14.7	-4.0	0.0
	2	327	-10.0	-8.8	0.0
	2	328	-8.1	-1.1	0.0
	2	329	-13.5	-1.6	0.0
	2	330	-4.7	7.7	0.0
	2	331	-6.3	5.2	0.0
	2	332	-4.5	2.3	0.0
	2	333	-2.1	7.9	0.0
	2	334	-10.2	3.5	0.0
	2	335	-8.3	2.1	0.0
	2	336	-18.9	-6.1	0.0
	2	337	-21.0	-4.9	2.7
	2	338	-13.7	-6.7	0.0
	2	339	-18.2	-6.8	0.0
	2	340	-9.8	2.0	10.1
	2	341	-17.4	-0.9	0.0
	2	342	-15.7	-2.8	0.0
	2	343	-9.2	1.0	0.0
	2	344	-22.5	-11.0	0.0
	2	345	-27.0	-10.7	0.0
	2	346	-19.7	-12.2	0.0
	2	347	-19.1	-11.5	0.6
	2	348	-12.3	-5.6	0.0
	2	349	-20.2	-1.5	1.0
	2	350	-32.2	-16.6	0.0
	2	351	-26.8	-16.8	0.0
	2	352	-1.5	1.5	0.0
	2	353	-4.6	-3.1	2.8
	2	354	-22.7	-16.8	0.0
	2	355	-16.3	-16.1	0.0
	2	356	-17.2	-3.2	0.0
	2	357	-16.6	-7.1	0.0
	2	358	-18.4	-4.3	0.0
	2	359	-18.0	-8.1	0.4
	2	360	-5.6	-1.6	0.9
	2	361	-12.9	3.3	0.0
	2	362	-22.8	-11.0	0.0
	2	363	-17.3	-12.4	0.0
	2	364	-18.6	-3.9	0.0
	2	365	-19.9	-1.1	2.3
	3	1	-20.7	-6.0	1.0
	3	2	-7.9	-2.9	0.2
	3	3	-12.0	0.3	0.0
	3	4	-27.8	-16.8	0.0
	3	5	-19.4	-9.0	0.0
	3	6	-15.6	-3.7	0.0
	3	7	-11.1	-5.8	0.0
	3	8	-21.3	-11.3	0.0
	3	9	-27.1	-13.9	0.0
	3	10	-21.9	-8.3	0.0
	3	11	-22.2	-5.7	0.0
	3	12	-21.9	-12.9	0.0
	3	13	-25.4	-25.3	0.0
	3	14	-20.3	-6.5	0.0
	3	15	-29.0	-2.7	0.0
	3	16	-25.3	-9.7	0.0
	3	17	-23.6	-4.7	0.0
	3	18	-14.6	-3.5	0.0
	3	19	-10.4	-6.9	0.0
	3	20	-12.2	-3.5	9.8
	3	21	-13.7	-2.3	0.0
	3	22	-12.2	-3.8	0.0
	3	23	-6.9	-6.4	0.0
	3	24	-6.3	-1.0	0.0
	3	25	-10.6	-7.1	1.9
	3	26	-29.6	-26.4	0.0
	3	27	-29.0	-16.1	0.0
	3	28	-7.9	2.3	0.9
	3	29	-16.1	4.0	0.0
	3	30	-24.4	-14.8	0.0
	3	31	-18.1	-17.6	0.0
	3	32	-31.2	-13.7	0.0
	3	33	-25.0	-19.8	0.0
	3	34	-29.1	-12.0	0.0
	3	35	-34.1	-12.8	0.0
	3	36	-11.0	-0.0	0.0
	3	37	-3.6	-2.5	0.0
	3	38	-14.0	-1.7	0.2
	3	39	-23.8	1.1	0.0
	3	40	-18.4	-3.7	0.0
	3	41	-19.4	1.7	0.0
	3	42	-14.0	-1.1	0.0
	3	43	-5.4	-4.3	0.0
	3	44	-13.9	-5.0	0.0
	3	45	-14.5	-11.2	3.0
	3	46	-19.9	-5.2	0.0
	3	47	-25.4	-2.2	0.0
	3	48	-28.3	-15.6	0.0
	3	49	-27.9	-10.2	0.0
	3	50	-10.8	-3.9	0.2
	3	51	-7.5	-5.4	0.0
	3	52	-20.3	-7.7	0.0
	3	53	-22.1	-5.8	0.0
	3	54	-11.7	1.2	0.0
	3	55	-13.9	2.0	0.0
	3	56	-26.8	-17.7	0.0
	3	57	-27.7	-15.8	0.0
	3	58	-17.9	-4.1	0.0
	3	59	-24.9	-0.9	0.0
	3	60	-19.4	-11.6	1.1
	3	61	-25.2	-7.6	0.0
	3	62	-7.8	0.8	0.0
	3	63	-1.6	4.9	0.0
	3	64	-8.6	-3.7	1.1
	3	65	-8.3	-0.7	0.0
	3	66	-14.8	2.1	0.0
	3	67	-23.5	-0.3	0.0
	3	68	-8.7	0.4	0.0
	3	69	-2.8	1.4	0.6
	3	70	-7.8	1.7	0.0
	3	71	-7.1	4.0	0.0
	3	72	-1.6	5.4	0.0
	3	73	-4.9	4.2	0.0
	3	74	-8.9	3.9	0.0
	3	75	-16.8	2.2	0.0
	3	76	-19.4	-1.8	0.0
	3	77	-14.3	-5.6	0.0
	3	78	-1.0	4.3	0.0
	3	79	-2.1	0.9	0.0
	3	80	-11.0	-4.0	0.0
	3	81	-13.2	0.2	0.0
	3	82	-4.9	4.4	0.0
	3	83	-7.8	1.4	0.0
	3	84	-2.7	4.2	0.0
	3	85	-6.7	3.2	0.0
	3	86	-8.4	0.4	0.0
	3	87	-6.1	4.1	0.0
	3	88	-7.9	3.2	0.0
	3	89	-4.7	-3.1	15.3
	3	90	-2.5	10.3	0.0
	3	91	-2.4	13.4	0.0
	3	92	-8.4	9.4	0.0
	3	93	-12.7	12.4	0.0
	3	94	-3.9	13.1	0.0
	3	95	-2.7	18.6	0.0
	3	96	3.8	16.8	0.0
	3	97	3.8	19.4	0.0
	3	98	-0.4	19.3	0.0
	3	99	-1.4	14.2	0.0
	3	100	-0.8	7.0	1.1
	3	101	2.3	4.6	7.5
	3	102	-2.6	8.6	0.0
	3	103	-2.9	12.0	0.0
	3	104	-3.2	11.8	0.0
	3	105	-9.5	16.0	0.0
	3	106	-7.1	9.5	0.0
	3	107	-3.3	5.5	0.0
	3	108	1.1	13.9	0.0
	3	109	0.6	14.2	0.0
	3	110	4.7	10.8	0.2
	3	111	10.1	11.4	1.9
	3	112	-4.7	1.1	1.4
	3	113	-4.0	1.1	0.0
	3	114	4.2	18.4	0.0
	3	115	6.9	23.5	14.3
	3	116	-0.6	6.5	0.0
	3	117	-7.5	11.9	0.0
	3	118	1.8	9.9	1.2
	3	119	-6.4	16.4	0.0
	3	120	-1.0	12.5	1.4
	3	121	2.6	19.9	0.0
	3	122	4.7	12.0	7.2
	3	123	9.5	10.1	0.0
	3	124	7.6	28.1	0.0
	3	125	4.0	26.3	0.0
	3	126	1.7	19.0	0.0
	3	127	8.5	19.5	9.7
	3	128	4.3	23.0	0.0
	3	129	5.8	21.3	0.0
	3	130	6.6	28.2	0.0
	3	131	4.5	24.9	17.9
	3	132	7.2	20.2	10.1
	3	133	8.5	23.1	0.0
	3	134	4.2	20.4	0.0
	3	135	5.9	19.3	0.0
	3	136	6.0	27.0	0.0
	3	137	8.8	20.6	0.0
	3	138	6.9	18.4	0.0
	3	139	7.5	20.7	0.0
	3	140	9.0	20.4	0.0
	3	141	10.1	21.1	0.0
	3	142	2.5	18.6	0.0
	3	143	10.0	14.1	6.6
	3	144	10.7	22.4	4.8
	3	145	10.8	27.9	1.5
	3	146	6.1	16.2	42.8
	3	147	2.2	13.5	0.4
	3	148	9.3	14.5	0.1
	3	149	9.1	17.4	0.7
	3	150	12.5	28.9	0.0
	3	151	13.0	24.0	0.0
	3	152	16.6	26.6	0.0
	3	153	14.0	22.5	0.0
	3	154	14.9	23.8	1.2
	3	155	18.0	32.3	0.0
	3	156	9.3	23.6	0.0
	3	157	11.3	23.2	0.0
	3	158	10.5	22.1	0.0
	3	159	10.4	18.8	0.0
	3	160	12.0	24.9	0.0
	3	161	11.8	23.9	0.0
	3	162	11.8	26.1	0.0
	3	163	8.6	26.2	0.0
	3	164	4.1	17.9	0.0
	3	165	4.9	17.7	0.0
	3	166	11.9	24.1	0.0
	3	167	15.4	28.5	0.0
	3	168	12.8	23.2	0.0
	3	169	12.5	26.3	0.0
	3	170	10.1	24.7	0.4
	3	171	8.5	27.6	5.8
	3	172	8.3	21.3	0.8
	3	173	12.9	25.1	24.5
	3	174	12.0	27.0	3.0
	3	175	9.4	24.1	0.0
	3	176	14.3	31.2	38.4
	3	177	21.5	29.2	0.0
	3	178	15.1	25.2	5.4
	3	179	14.6	26.1	2.0
	3	180	8.7	18.9	11.5
	3	181	8.0	20.2	0.0
	3	182	12.3	27.6	0.0
	3	183	16.0	26.5	0.0
	3	184	13.1	29.5	0.0
	3	185	9.4	33.8	3.5
	3	186	11.4	22.0	0.0
	3	187	15.6	26.4	0.0
	3	188	11.7	30.3	0.0
	3	189	13.8	27.0	0.0
	3	190	15.9	26.5	0.0
	3	191	12.8	23.1	0.0
	3	192	14.1	26.4	0.0
	3	193	13.0	24.8	0.0
	3	194	12.1	26.5	0.0
	3	195	11.6	26.8	6.0
	3	196	16.9	26.3	4.4
	3	197	15.6	24.7	0.0
	3	198	8.4	24.1	0.0
	3	199	12.3	25.9	0.0
	3	200	13.9	30.9	0.0
	3	201	11.6	27.4	23.6
	3	202	13.2	26.0	0.9
	3	203	16.2	24.2	0.0
	3	204	18.0	36.3	0.0
	3	205	18.0	31.2	0.0
	3	206	12.6	21.2	3.1
	3	207	6.3	27.2	0.0
	3	208	18.5	30.8	0.0
	3	209	16.2	27.9	0.0
	3	210	15.0	24.4	13.9
	3	211	14.2	26.5	0.0
	3	212	11.2	27.1	3.9
	3	213	13.7	28.9	0.0
	3	214	13.5	26.9	9.7
	3	215	14.0	31.4	2.7
	3	216	12.8	32.3	0.0
	3	217	9.2	29.0	0.0
	3	218	9.9	27.3	0.0
	3	219	9.1	28.2	0.0
	3	220	13.5	23.0	9.6
	3	221	11.4	29.2	0.0
	3	222	9.4	28.0	0.0
	3	223	7.4	33.6	0.0
	3	224	9.4	27.8	0.0
	3	225	13.5	32.6	13.6
	3	226	10.5	27.4	0.0
	3	227	11.7	24.9	15.9
	3	228	10.8	20.2	12.9
	3	229	9.0	18.5	0.0
	3	230	11.6	26.1	0.0
	3	231	10.5	28.0	0.1
	3	232	14.7	34.9	0.0
	3	233	14.1	31.5	0.0
	3	234	14.0	29.3	2.3
	3	235	8.1	32.9	0.0
	3	236	9.0	22.6	11.9
	3	237	10.8	22.1	37.6
	3	238	10.0	22.9	6.7
	3	239	11.3	21.9	0.1
	3	240	12.1	32.0	0.0
	3	241	8.8	25.9	0.0
	3	242	9.4	28.4	0.0
	3	243	6.2	30.0	0.0
	3	244	13.1	23.8	7.7
	3	245	15.7	28.5	0.1
	3	246	8.0	20.1	1.0
	3	247	9.1	22.5	2.0
	3	248	9.8	24.2	2.1
	3	249	7.4	27.3	0.0
	3	250	5.4	24.1	0.0
	3	251	4.5	19.5	0.0
	3	252	8.4	22.6	39.1
	3	253	12.7	20.7	0.0
	3	254	3.4	20.0	0.0
	3	255	4.1	25.3	0.0
	3	256	5.4	21.7	0.0
	3	257	5.5	27.5	0.0
	3	258	11.8	23.7	0.0
	3	259	9.5	19.2	0.0
	3	260	5.8	16.5	0.0
	3	261	7.0	22.0	0.0
	3	262	4.5	20.9	0.0
	3	263	6.2	17.5	0.0
	3	264	3.5	11.9	2.7
	3	265	3.1	15.8	0.0
	3	266	3.7	16.0	0.0
	3	267	0.6	17.0	1.3
	3	268	-3.0	11.0	8.2
	3	269	-5.3	15.0	0.0
	3	270	5.9	15.8	8.3
	3	271	9.4	15.4	6.6
	3	272	1.0	19.9	0.0
	3	273	3.4	18.0	0.0
	3	274	-2.8	11.6	0.4
	3	275	2.9	7.1	8.3
	3	276	6.5	19.4	0.0
	3	277	5.8	23.7	19.0
	3	278	-3.8	11.3	0.0
	3	279	-3.8	11.2	0.0
	3	280	1.3	9.4	0.0
	3	281	-1.8	13.5	0.0
	3	282	15.2	20.1	0.0
	3	283	6.4	18.0	0.0
	3	284	0.2	9.0	0.0
	3	285	0.8	7.8	0.0
	3	286	-3.4	7.2	0.0
	3	287	-5.1	5.9	0.0
	3	288	-1.0	5.7	0.0
	3	289	-2.1	5.0	0.0
	3	290	-0.7	6.5	0.0
	3	291	-3.8	12.0	0.0
	3	292	0.9	17.0	0.0
	3	293	-0.1	14.8	0.0
	3	294	-1.3	8.2	0.0
	3	295	-5.2	-3.7	0.0
	3	296	-2.7	14.3	0.0
	3	297	-0.8	19.2	0.0
	3	298	-2.1	11.3	0.0
	3	299	-2.6	11.2	0.0
	3	300	-6.2	5.3	0.0
	3	301	-2.4	10.7	0.0
	3	302	-3.0	5.7	0.0
	3	303	-0.0	11.2	0.0
	3	304	-0.4	14.4	0.0
	3	305	6.6	7.5	1.7
	3	306	-8.3	3.4	0.0
	3	307	-7.8	-3.1	2.0
	3	308	-4.3	4.5	0.0
	3	309	-6.2	7.7	0.0
	3	310	-8.0	-2.8	0.0
	3	311	-6.6	-5.2	0.0
	3	312	-3.4	6.9	0.0
	3	313	-2.4	7.3	0.0
	3	314	-7.7	2.3	0.0
	3	315	-7.5	-0.8	2.6
	3	316	-3.3	4.1	0.0
	3	317	-2.3	8.1	0.0
	3	318	-4.9	8.4	0.0
	3	319	-9.7	9.9	0.0
	3	320	-5.3	2.7	0.0
	3	321	-10.7	10.1	0.0
	3	322	-2.6	6.1	0.0
	3	323	3.4	10.3	0.0
	3	324	-3.3	8.0	0.0
	3	325	-7.2	3.2	0.0
	3	326	-18.1	-6.3	0.0
	3	327	-10.5	-6.2	0.0
	3	328	-18.6	-7.9	0.0
	3	329	-12.5	-11.6	0.0
	3	330	-18.3	-7.4	0.0
	3	331	-13.4	-3.1	24.5
	3	332	-18.8	-8.2	0.6
	3	333	-24.9	-16.2	4.5
	3	334	-16.2	-3.5	0.0
	3	335	-13.8	-4.7	0.1
	3	336	-19.2	-10.5	0.0
	3	337	-26.7	-9.3	0.0
	3	338	-12.7	-1.1	0.0
	3	339	-8.7	3.3	0.0
	3	340	-11.1	-1.9	3.1
	3	341	-10.7	-5.2	0.0
	3	342	-11.8	-2.1	0.0
	3	343	-20.6	-2.1	0.0
	3	344	-14.7	-7.6	0.0
	3	345	-19.8	-5.6	0.0
	3	346	-25.0	-20.3	0.0
	3	347	-27.3	-21.3	0.0
	3	348	-11.6	-2.5	0.0
	3	349	-18.8	-8.2	5.5
	3	350	-24.8	-20.0	0.0
	3	351	-18.2	-16.5	5.2
	3	352	-3.8	0.9	0.8
	3	353	-6.1	-0.7	0.0
	3	354	-25.0	-17.5	0.0
	3	355	-23.7	-9.6	0.0
	3	356	-19.4	-7.5	0.0
	3	357	-28.0	-16.3	0.0
	3	358	-22.4	-6.9	0.0
	3	359	-25.0	-2.5	0.0
	3	360	-16.6	-8.7	0.0
	3	361	-26.5	-6.1	0.0
	3	362	-19.4	-5.0	0.0
	3	363	-24.5	-11.6	0.2
	3	364	-12.8	-5.6	0.0
	3	365	-5.7	-3.9	1.8
	3	366	-21.0	-7.6	0.0
	4	1	-21.8	-9.9	0.0
	4	2	-20.2	-8.3	0.0
	4	3	-21.9	-3.2	0.0
	4	4	-17.3	-5.2	0.0
	4	5	-24.1	-8.0	0.0
	4	6	-10.4	-2.6	0.0
	4	7	-10.2	1.1	0.0
	4	8	-27.4	-18.9	1.6
	4	9	-25.0	-16.0	8.0
	4	10	-25.8	-11.4	4.6
	4	11	-20.1	-9.8	0.9
	4	12	-19.0	-6.0	3.8
	4	13	-14.6	-5.8	4.3
	4	14	-23.8	-9.3	0.0
	4	15	-21.4	-15.3	0.0
	4	16	-21.9	-7.0	0.0
	4	17	-15.2	-5.7	0.0
	4	18	-17.8	-7.1	0.0
	4	19	-24.8	-8.9	0.0
	4	20	-20.2	-10.2	0.0
	4	21	-22.1	-6.3	0.0
	4	22	-32.3	-22.6	0.0
	4	23	-26.6	-14.0	0.0
	4	24	-18.7	-10.3	0.0
	4	25	-22.4	-8.6	0.0
	4	26	-32.1	-17.4	0.0
	4	27	-37.4	-10.4	0.0
	4	28	-9.6	0.9	0.0
	4	29	-12.5	-0.7	0.0
	4	30	-8.6	-0.6	0.0
	4	31	-4.8	-0.5	0.0
	4	32	-22.9	-8.0	0.0
	4	33	-21.7	-13.8	0.0
	4	34	-12.4	-0.9	0.0
	4	35	-16.6	-4.0	0.0
	4	36	-19.1	-7.0	0.0
	4	37	-26.9	-2.6	0.0
	4	38	-25.8	-9.3	0.0
	4	39	-19.4	-8.6	0.2
	4	40	-16.3	-3.3	0.0
	4	41	-9.7	-8.7	0.9
	4	42	-31.7	-17.3	0.0
	4	43	-29.0	-18.7	0.0
	4	44	-22.8	-9.8	0.0
	4	45	-27.1	-14.4	0.0
	4	46	-15.2	-6.8	0.0
	4	47	-16.0	-6.9	1.2
	4	48	-19.7	-10.7	0.5
	4	49	-17.8	-17.7	2.4
	4	50	-13.8	-6.9	0.8
	4	51	-12.8	-10.3	3.9
	4	52	-21.4	-8.6	0.0
	4	53	-19.7	-2.3	0.0
	4	54	-27.2	-15.6	0.0
	4	55	-22.9	-9.7	0.0
	4	56	-14.5	-1.9	0.0
	4	57	-16.3	-1.0	2.4
	4	58	-8.8	2.1	0.0
	4	59	-11.6	-1.9	0.0
	4	60	-12.0	-1.7	0.0
	4	61	-18.7	-0.5	0.0
	4	62	-4.8	3.8	0.0
	4	63	-6.4	-2.0	0.5
	4	64	-11.1	-4.1	1.3
	4	65	-17.5	-0.4	1.2
	4	66	-6.2	-1.1	0.3
	4	67	-10.0	-1.3	0.0
	4	68	-0.7	7.4	0.7
	4	69	-3.2	9.7	0.0
	4	70	-7.5	4.3	0.0
	4	71	-4.9	4.8	0.0
	4	72	-14.8	-3.9	0.0
	4	73	-18.4	-1.1	0.0
	4	74	-19.2	-2.6	0.0
	4	75	-17.5	-16.3	0.0
	4	76	-17.1	-7.3	0.0
	4	77	-23.9	-4.1	0.0
	4	78	0.7	4.3	3.4
	4	79	0.9	6.9	2.7
	4	80	-1.3	4.4	4.1
	4	81	-3.9	0.8	0.0
	4	82	-8.3	-2.3	0.0
	4	83	-6.5	-0.3	0.0
	4	84	-9.5	-1.4	0.2
	4	85	-10.1	1.8	0.0
	4	86	-4.2	5.0	0.0
	4	87	-1.2	5.6	0.0
	4	88	-4.6	6.5	0.0
	4	89	-6.0	10.4	0.0
	4	90	-4.7	8.0	0.0
	4	91	-5.2	9.2	0.0
	4	92	5.8	17.6	0.0
	4	93	2.6	23.7	0.0
	4	94	-1.5	11.6	0.0
	4	95	-3.0	17.0	0.0
	4	96	-8.4	6.6	0.0
	4	97	-8.3	10.1	0.0
	4	98	-8.8	10.1	0.0
	4	99	-5.3	3.2	0.0
	4	100	-1.0	5.7	6.7
	4	101	-0.6	12.1	0.0
	4	102	0.2	12.8	0.0
	4	103	3.5	14.9	0.0
	4	104	-0.7	10.6	0.0
	4	105	0.3	9.3	8.8
	4	106	-0.6	9.8	0.0
	4	107	-1.8	-0.1	6.6
	4	108	0.4	13.7	0.0
	4	109	3.3	8.2	0.0
	4	110	-2.5	12.1	0.0
	4	111	-18.6	10.3	0.0
	4	112	-1.7	11.7	0.0
	4	113	-2.9	11.7	0.0
	4	114	1.1	20.7	0.0
	4	115	1.5	16.0	0.0
	4	116	5.3	12.9	2.1
	4	117	6.1	9.5	5.1
	4	118	3.0	10.7	0.7
	4	119	2.2	10.2	1.9
	4	120	4.2	16.4	0.0
	4	121	10.5	11.9	0.2
	4	122	4.5	10.5	0.0
	4	123	5.7	7.0	0.0
	4	124	1.0	16.8	14.8
	4	125	6.8	15.8	1.2
	4	126	2.3	19.8	0.0
	4	127	2.8	27.6	1.4
	4	128	1.7	18.8	0.0
	4	129	1.1	16.9	0.1
	4	130	3.5	21.2	0.0
	4	131	6.1	21.9	0.0
	4	132	2.2	18.7	0.0
	4	133	5.3	25.5	0.0
	4	134	9.7	28.9	0.0
	4	135	10.6	20.5	12.6
	4	136	2.7	22.0	0.0
	4	137	-4.1	21.9	0.0
	4	138	2.7	20.9	0.0
	4	139	-3.3	21.9	0.0
	4	140	8.4	22.6	0.0
	4	141	9.2	20.1	0.1
	4	142	3.8	17.9	0.0
	4	143	10.2	18.1	2.2
	4	144	5.1	20.0	0.0
	4	145	4.7	22.8	0.0
	4	146	7.5	20.1	0.0
	4	147	10.5	15.6	0.0
	4	148	7.7	23.9	0.0
	4	149	10.4	22.2	0.0
	4	150	11.8	24.8	13.6
	4	151	5.2	23.2	0.0
	4	152	5.0	24.0	0.0
	4	153	9.0	22.1	0.0
	4	154	8.3	25.4	0.0
	4	155	5.1	22.7	0.0
	4	156	11.9	31.7	0.0
	4	157	11.5	32.9	0.0
	4	158	9.1	26.1	0.0
	4	159	8.1	32.1	0.0
	4	160	11.8	28.9	0.0
	4	161	13.1	27.3	20.2
	4	162	12.4	23.7	31.4
	4	163	15.2	27.0	0.0
	4	164	10.8	24.4	0.0
	4	165	10.8	17.4	13.4
	4	166	12.7	25.7	0.0
	4	167	16.4	26.1	0.0
	4	168	7.5	18.1	0.0
	4	169	5.9	21.9	0.0
	4	170	5.0	18.6	0.0
	4	171	8.1	18.6	3.8
	4	172	10.5	25.7	1.9
	4	173	11.3	36.4	0.0
	4	174	11.9	24.0	0.0
	4	175	9.3	28.5	0.0
	4	176	6.1	23.7	0.0
	4	177	12.2	17.5	1.0
	4	178	8.6	24.5	0.0
	4	179	9.2	23.9	0.0
	4	180	14.9	28.1	0.0
	4	181	20.2	26.6	0.8
	4	182	11.2	27.3	0.0
	4	183	11.3	31.7	0.0
	4	184	15.4	30.2	0.0
	4	185	15.4	30.1	1.7
	4	186	16.4	28.6	0.0
	4	187	18.6	27.1	0.0
	4	188	14.0	29.1	0.0
	4	189	11.6	31.8	5.3
	4	190	6.4	25.8	0.0
	4	191	11.3	24.9	24.4
	4	192	14.4	26.8	0.0
	4	193	14.6	23.8	0.0
	4	194	20.5	28.9	0.0
	4	195	16.1	31.2	0.4
	4	196	12.6	26.9	0.0
	4	197	16.2	26.4	0.0
	4	198	12.1	24.2	3.3
	4	199	12.9	27.6	0.0
	4	200	9.8	28.2	0.0
	4	201	11.9	22.9	9.6
	4	202	12.3	22.5	0.0
	4	203	11.0	24.8	0.0
	4	204	12.2	27.5	0.0
	4	205	16.7	25.0	0.0
	4	206	14.0	28.7	0.0
	4	207	14.8	28.3	31.3
	4	208	14.7	26.1	0.0
	4	209	14.9	26.4	0.0
	4	210	12.0	26.8	2.5
	4	211	11.7	31.0	0.0
	4	212	11.2	29.0	0.0
	4	213	10.7	26.2	0.0
	4	214	14.2	29.5	0.0
	4	215	9.8	33.7	0.0
	4	216	11.0	26.4	0.0
	4	217	13.6	24.2	0.0
	4	218	11.5	31.5	0.0
	4	219	12.0	28.5	0.9
	4	220	18.3	30.6	0.0
	4	221	13.0	29.1	0.0
	4	222	13.3	26.1	0.0
	4	223	8.3	26.2	0.0
	4	224	14.7	26.1	0.0
	4	225	10.3	23.8	0.0
	4	226	12.8	29.7	0.0
	4	227	14.9	25.1	14.1
	4	228	6.7	23.2	0.0
	4	229	12.5	18.5	1.2
	4	230	10.5	26.1	45.7
	4	231	13.5	21.5	6.2
	4	232	9.9	29.3	0.0
	4	233	7.6	26.3	0.0
	4	234	11.1	31.5	0.0
	4	235	6.6	26.7	0.0
	4	236	13.0	28.1	1.8
	4	237	16.5	23.4	2.0
	4	238	7.5	24.7	0.0
	4	239	6.8	28.3	0.0
	4	240	11.9	21.1	0.1
	4	241	8.8	21.2	0.0
	4	242	10.6	23.0	0.0
	4	243	7.7	27.4	0.0
	4	244	9.1	25.0	0.0
	4	245	18.4	30.7	0.0
	4	246	6.7	21.7	0.0
	4	247	10.0	24.8	0.0
	4	248	7.9	23.3	0.0
	4	249	7.8	21.5	0.0
	4	250	7.0	23.2	0.0
	4	251	-2.0	26.4	0.0
	4	252	6.9	22.4	0.0
	4	253	9.8	20.9	0.0
	4	254	8.1	23.7	2.8
	4	255	2.5	26.5	0.0
	4	256	9.8	22.9	0.0
	4	257	11.5	19.8	0.0
	4	258	4.8	17.1	0.0
	4	259	2.6	16.9	0.0
	4	260	6.9	21.2	0.0
	4	261	-0.7	22.4	0.0
	4	262	3.4	17.1	0.0
	4	263	6.9	7.6	2.1
	4	264	7.0	16.7	0.1
	4	265	12.5	16.9	0.0
	4	266	2.6	13.5	0.0
	4	267	-0.3	9.8	0.0
	4	268	7.6	27.6	0.0
	4	269	3.3	24.2	0.0
	4	270	2.3	18.9	0.0
	4	271	-3.6	22.0	0.0
	4	272	4.1	17.0	0.0
	4	273	4.6	11.7	0.0
	4	274	4.5	18.8	0.0
	4	275	9.1	18.1	0.0
	4	276	-2.6	8.3	0.0
	4	277	-0.8	7.2	0.0
	4	278	-0.1	8.5	0.0
	4	279	2.0	9.9	0.0
	4	280	-4.9	4.9	0.0
	4	281	-2.2	10.5	0.0
	4	282	-2.6	13.7	0.0
	4	283	0.4	13.9	0.0
	4	284	1.6	24.4	0.0
	4	285	-0.3	20.6	0.0
	4	286	-2.6	12.5	0.0
	4	287	-5.2	15.5	0.0
	4	288	0.3	18.6	0.0
	4	289	1.8	13.1	0.0
	4	290	-0.2	6.1	1.5
	4	291	4.3	5.2	5.4
	4	292	-6.2	5.4	0.0
	4	293	0.1	6.5	0.0
	4	294	-3.4	12.8	0.0
	4	295	-4.2	14.3	0.0
	4	296	2.4	20.2	0.0
	4	297	-1.9	15.3	0.0
	4	298	-2.1	7.4	0.0
	4	299	-4.2	-2.2	0.0
	4	300	-2.9	10.6	0.0
	4	301	-6.6	11.9	0.0
	4	302	-3.2	5.2	13.2
	4	303	-8.4	6.4	2.8
	4	304	-5.3	1.7	0.0
	4	305	-8.3	1.7	0.0
	4	306	-14.1	-4.3	0.0
	4	307	-19.5	0.1	0.6
	4	308	-3.2	9.2	0.0
	4	309	-6.2	12.8	0.0
	4	310	-6.6	2.6	0.0
	4	311	-16.9	7.0	0.0
	4	312	-0.7	10.2	0.0
	4	313	0.9	15.8	0.0
	4	314	-10.3	-2.0	0.1
	4	315	-16.0	3.3	0.0
	4	316	-12.7	1.8	0.0
	4	317	-11.3	-4.4	0.0
	4	318	-7.2	0.7	0.0
	4	319	-5.2	-1.2	0.0
	4	320	-6.4	-0.2	0.0
	4	321	-11.9	2.1	0.0
	4	322	-5.9	0.8	0.0
	4	323	-7.3	5.0	0.0
	4	324	-8.7	0.2	0.0
	4	325	-4.9	-0.1	0.0
	4	326	-19.9	-3.8	0.0
	4	327	-22.2	2.5	0.0
	4	328	-9.4	3.7	0.0
	4	329	-14.6	9.5	0.0
	4	330	-10.9	-1.8	0.0
	4	331	-18.1	1.7	0.0
	4	332	-18.7	-7.3	0.0
	4	333	-20.8	-1.5	0.0
	4	334	-17.7	-5.0	0.0
	4	335	-12.6	-2.4	1.4
	4	336	-18.0	-4.9	0.0
	4	337	-15.3	-10.9	1.1
	4	338	-15.2	-4.8	0.0
	4	339	-12.0	-10.7	0.0
	4	340	-23.1	-9.3	0.0
	4	341	-17.6	-16.0	1.4
	4	342	-23.8	-17.3	5.7
	4	343	-23.5	-17.0	0.0
	4	344	-19.9	-5.8	0.0
	4	345	-12.5	-11.6	0.0
	4	346	-17.7	-10.1	0.7
	4	347	-14.7	-13.0	0.0
	4	348	-18.9	-6.6	4.2
	4	349	-12.2	-2.5	0.0
	4	350	-12.7	-4.5	0.5
	4	351	-13.5	-4.6	0.0
	4	352	-10.0	-0.2	0.0
	4	353	-12.9	-4.4	0.0
	4	354	-19.2	-11.8	0.0
	4	355	-13.2	-4.7	0.0
	4	356	-10.4	-2.9	0.0
	4	357	-14.6	0.3	0.0
	4	358	-16.3	-7.7	0.0
	4	359	-8.7	-4.7	0.0
	4	360	-17.2	-7.7	0.0
	4	361	-14.3	-7.8	0.4
	4	362	-19.2	-6.6	0.0
	4	363	-20.5	-3.6	0.0
	4	364	-14.7	-6.3	0.0
	4	365	-19.4	-9.5	0.0
	4	366	-21.0	-7.6	0.0
	5	1	-15.2	-7.7	1.8
	5	2	-13.9	-1.5	0.0
	5	3	-23.5	-13.9	19.8
	5	4	-17.0	-16.4	0.0
	5	5	-16.6	-2.6	4.1
	5	6	-16.1	-1.9	0.0
	5	7	-23.9	-14.5	0.0
	5	8	-32.0	-10.2	0.0
	5	9	-26.4	-10.8	0.0
	5	10	-19.5	-6.1	0.0
	5	11	-22.6	-12.2	0.0
	5	12	-18.9	-17.9	0.0
	5	13	-14.0	-5.3	0.2
	5	14	-17.0	-0.6	0.0
	5	15	-12.4	-5.4	0.0
	5	16	-11.2	-9.8	0.0
	5	17	-7.4	0.5	0.0
	5	18	-15.5	0.1	0.0
	5	19	-16.1	-4.7	0.0
	5	20	-18.8	-9.7	0.0
	5	21	-17.1	-4.9	1.0
	5	22	-22.9	-4.6	0.0
	5	23	-13.7	-6.0	0.0
	5	24	-11.5	-9.9	0.0
	5	25	-20.7	-7.0	0.0
	5	26	-21.1	-2.4	0.0
	5	27	-20.1	-11.4	0.9
	5	28	-11.9	-6.7	2.0
	5	29	-16.3	-7.4	0.1
	5	30	-13.5	-4.7	0.1
	5	31	-17.6	-8.7	0.0
	5	32	-16.5	-5.7	0.0
	5	33	-24.4	-11.2	0.0
	5	34	-27.2	-7.1	0.0
	5	35	-21.6	-5.6	0.0
	5	36	-27.8	1.0	0.0
	5	37	-15.7	-6.9	0.0
	5	38	-8.1	0.4	0.0
	5	39	-13.4	-4.2	0.0
	5	40	-5.1	-4.5	2.2
	5	41	-20.8	-6.4	0.0
	5	42	-17.1	-6.6	0.0
	5	43	-25.0	-8.2	0.0
	5	44	-19.8	-7.2	0.0
	5	45	-18.2	-8.2	0.0
	5	46	-14.2	-7.5	0.0
	5	47	-28.2	-15.6	0.0
	5	48	-25.5	-11.4	0.0
	5	49	-28.7	-22.6	0.0
	5	50	-21.6	-14.8	0.0
	5	51	-21.1	-10.8	0.0
	5	52	-24.6	-5.1	0.0
	5	53	-12.3	-2.9	0.0
	5	54	-6.6	-6.1	0.0
	5	55	-8.8	3.0	0.0
	5	56	-3.3	3.2	0.0
	5	57	-18.8	-8.7	0.1
	5	58	-17.5	-3.7	0.0
	5	59	-24.3	-14.0	0.0
	5	60	-21.2	-6.0	0.0
	5	61	-20.0	-2.5	0.0
	5	62	-13.9	-8.5	0.0
	5	63	-13.1	-1.8	0.8
	5	64	-13.8	-2.1	1.5
	5	65	-13.5	-2.8	1.2
	5	66	-19.6	-10.3	0.0
	5	67	-8.0	-2.5	15.3
	5	68	-13.9	0.3	0.0
	5	69	-0.6	2.1	1.3
	5	70	-2.9	2.5	0.0
	5	71	-12.8	-0.8	0.0
	5	72	-9.5	1.2	0.8
	5	73	-7.9	1.3	0.0
	5	74	-5.4	3.2	0.0
	5	75	-7.6	0.6	0.0
	5	76	-4.4	0.6	0.0
	5	77	-5.2	3.1	0.0
	5	78	-10.1	6.4	0.0
	5	79	-16.7	-15.0	0.0
	5	80	-20.5	-2.4	0.0
	5	81	-12.2	0.5	0.0
	5	82	-6.1	1.5	0.0
	5	83	-4.7	1.8	0.0
	5	84	-4.7	1.1	0.0
	5	85	-0.8	4.6	3.0
	5	86	1.8	6.4	6.4
	5	87	-1.9	7.6	3.8
	5	88	-2.0	11.1	1.0
	5	89	-3.2	8.8	0.0
	5	90	-5.4	6.1	2.8
	5	91	-2.7	11.0	0.0
	5	92	-1.6	13.4	0.0
	5	93	-9.4	1.4	0.0
	5	94	-3.8	1.6	0.0
	5	95	1.3	16.9	0.0
	5	96	4.7	22.8	0.0
	5	97	-0.6	11.7	0.0
	5	98	2.3	10.0	0.0
	5	99	-4.6	2.5	0.0
	5	100	-1.9	9.8	0.0
	5	101	8.0	18.6	0.0
	5	102	1.8	16.1	0.0
	5	103	-2.4	13.2	0.0
	5	104	0.8	13.3	0.0
	5	105	7.3	25.7	1.6
	5	106	3.5	20.0	0.0
	5	107	0.7	13.6	0.0
	5	108	-0.6	17.5	0.0
	5	109	10.5	19.4	0.0
	5	110	2.3	25.5	0.0
	5	111	3.0	22.8	0.0
	5	112	0.7	25.1	0.0
	5	113	3.7	17.9	1.6
	5	114	8.4	16.1	12.9
	5	115	1.1	16.8	0.0
	5	116	1.6	20.5	0.0
	5	117	-7.4	7.0	0.0
	5	118	1.5	7.0	0.0
	5	119	5.1	20.0	9.5
	5	120	-0.5	19.6	0.0
	5	121	13.9	21.4	0.0
	5	122	5.0	33.7	0.0
	5	123	3.4	20.2	0.0
	5	124	1.8	22.4	0.0
	5	125	6.5	25.7	5.8
	5	126	10.1	18.6	0.3
	5	127	2.5	15.6	0.0
	5	128	6.2	12.4	0.0
	5	129	4.9	19.0	0.0
	5	130	4.7	14.1	0.0
	5	131	2.4	17.2	0.0
	5	132	2.9	21.8	0.0
	5	133	11.1	22.3	0.0
	5	134	9.1	20.9	0.0
	5	135	2.8	18.4	0.0
	5	136	1.1	22.6	0.0
	5	137	9.8	30.2	4.5
	5	138	5.4	25.9	10.3
	5	139	9.6	18.1	4.9
	5	140	10.2	13.2	35.5
	5	141	8.5	23.0	4.5
	5	142	11.7	28.5	8.1
	5	143	10.1	16.6	0.0
	5	144	7.8	15.9	0.0
	5	145	13.8	23.8	0.0
	5	146	7.6	24.5	0.0
	5	147	14.2	35.3	0.0
	5	148	19.5	29.8	0.0
	5	149	4.7	19.5	0.0
	5	150	6.0	17.5	0.0
	5	151	11.1	28.3	0.0
	5	152	13.3	31.8	1.5
	5	153	8.0	27.2	0.0
	5	154	11.4	26.0	0.0
	5	155	9.8	21.6	0.0
	5	156	10.1	19.5	0.0
	5	157	3.0	21.3	0.0
	5	158	8.9	24.0	0.0
	5	159	7.5	21.8	16.1
	5	160	10.5	20.0	0.0
	5	161	10.8	22.9	0.0
	5	162	7.8	15.5	18.3
	5	163	6.5	22.1	0.0
	5	164	2.9	22.6	0.0
	5	165	6.7	18.1	0.0
	5	166	6.3	16.9	5.4
	5	167	12.5	19.5	4.9
	5	168	10.3	26.0	0.0
	5	169	6.8	23.7	0.0
	5	170	9.9	23.1	0.0
	5	171	10.7	27.6	0.0
	5	172	4.8	28.8	0.0
	5	173	17.1	28.4	0.0
	5	174	19.3	28.8	0.0
	5	175	7.8	22.5	0.0
	5	176	12.7	20.8	0.0
	5	177	6.7	22.8	0.0
	5	178	10.6	18.8	0.0
	5	179	9.2	19.8	0.0
	5	180	7.4	24.9	0.0
	5	181	13.4	23.1	19.1
	5	182	16.0	22.0	17.7
	5	183	14.6	30.6	0.0
	5	184	17.3	28.4	0.0
	5	185	10.8	20.8	0.0
	5	186	11.5	25.9	0.0
	5	187	11.4	20.2	6.8
	5	188	12.9	23.7	12.0
	5	189	9.8	24.9	13.2
	5	190	13.1	23.2	0.0
	5	191	15.0	27.6	1.8
	5	192	10.5	31.5	0.0
	5	193	16.3	33.8	0.0
	5	194	14.5	32.9	0.0
	5	195	12.6	26.5	0.0
	5	196	12.7	21.4	34.0
	5	197	17.4	28.6	2.9
	5	198	13.8	31.3	4.9
	5	199	15.1	29.5	0.0
	5	200	19.9	26.9	0.0
	5	201	15.1	33.4	0.0
	5	202	14.3	31.6	2.6
	5	203	8.4	27.5	0.0
	5	204	11.5	28.7	1.0
	5	205	16.0	27.8	0.0
	5	206	18.7	24.9	4.5
	5	207	12.1	28.8	0.0
	5	208	17.5	29.7	2.4
	5	209	14.7	26.4	0.0
	5	210	17.9	27.9	0.0
	5	211	11.1	24.6	0.0
	5	212	12.0	25.0	0.0
	5	213	12.4	25.3	7.7
	5	214	10.8	18.6	0.0
	5	215	10.4	20.9	0.0
	5	216	12.1	21.5	20.7
	5	217	10.9	24.8	0.0
	5	218	5.4	24.1	0.0
	5	219	13.5	32.2	0.0
	5	220	8.3	28.0	0.0
	5	221	3.9	23.7	0.0
	5	222	8.9	27.2	0.0
	5	223	10.2	24.6	0.0
	5	224	7.7	26.5	0.0
	5	225	13.4	21.3	3.5
	5	226	10.3	22.9	10.1
	5	227	9.9	20.7	0.0
	5	228	10.9	25.8	0.0
	5	229	11.3	24.6	1.3
	5	230	10.5	25.5	0.2
	5	231	11.5	24.1	0.0
	5	232	11.5	21.5	0.0
	5	233	14.8	29.2	0.2
	5	234	9.7	29.2	0.0
	5	235	11.6	23.4	0.0
	5	236	0.7	29.2	0.0
	5	237	12.2	31.3	0.0
	5	238	18.6	32.6	0.0
	5	239	13.2	23.7	0.7
	5	240	11.2	20.4	9.9
	5	241	8.4	26.9	0.0
	5	242	2.0	27.3	0.0
	5	243	10.7	22.7	0.0
	5	244	10.3	18.0	0.0
	5	245	3.4	21.1	0.0
	5	246	9.2	20.2	0.0
	5	247	14.6	27.0	0.0
	5	248	12.6	32.1	0.0
	5	249	4.4	18.4	0.0
	5	250	8.6	15.9	0.0
	5	251	4.5	20.9	0.0
	5	252	-0.5	14.1	0.0
	5	253	8.5	15.9	3.6
	5	254	3.6	20.7	0.0
	5	255	11.6	26.9	0.0
	5	256	15.8	28.9	0.0
	5	257	5.9	21.7	0.0
	5	258	14.2	27.9	0.0
	5	259	1.0	18.4	0.0
	5	260	2.4	12.8	0.0
	5	261	8.7	21.6	0.0
	5	262	6.8	28.4	0.0
	5	263	8.5	20.6	0.0
	5	264	17.0	26.8	0.0
	5	265	5.3	25.2	0.0
	5	266	5.1	20.3	0.0
	5	267	2.3	9.3	0.0
	5	268	1.3	15.4	0.0
	5	269	4.2	25.6	0.0
	5	270	6.4	20.1	0.0
	5	271	2.3	15.8	0.0
	5	272	2.2	14.5	0.0
	5	273	3.2	15.0	0.0
	5	274	8.4	18.6	0.0
	5	275	1.8	9.9	0.0
	5	276	-2.9	12.4	0.0
	5	277	1.8	9.3	27.0
	5	278	0.7	9.1	1.2
	5	279	1.3	16.7	0.0
	5	280	-0.2	22.3	0.0
	5	281	-2.3	10.4	0.0
	5	282	0.4	0.8	0.0
	5	283	-0.2	14.5	0.0
	5	284	6.7	10.8	3.3
	5	285	-0.8	6.5	0.0
	5	286	-6.9	7.1	5.1
	5	287	3.7	8.6	0.6
	5	288	5.7	12.9	0.0
	5	289	2.6	18.9	0.0
	5	290	-2.4	26.7	0.0
	5	291	-10.7	6.2	0.0
	5	292	-2.3	6.0	0.7
	5	293	-6.0	12.4	0.0
	5	294	-8.9	5.4	2.0
	5	295	-0.6	9.3	3.7
	5	296	-3.1	9.2	2.4
	5	297	-0.5	8.0	1.9
	5	298	6.3	11.1	0.0
	5	299	0.3	28.0	0.0
	5	300	-2.6	19.2	0.0
	5	301	-5.6	8.0	0.0
	5	302	-1.8	7.1	2.4
	5	303	-9.7	4.3	0.0
	5	304	-6.1	2.3	0.0
	5	305	-4.6	7.2	0.0
	5	306	-3.3	6.9	0.0
	5	307	-5.6	4.5	0.4
	5	308	-11.7	6.2	0.0
	5	309	-8.9	4.1	0.0
	5	310	-9.0	3.4	0.2
	5	311	-0.9	7.7	0.0
	5	312	0.7	1.4	0.0
	5	313	-2.9	4.5	0.0
	5	314	4.0	5.1	0.0
	5	315	-4.4	2.1	0.0
	5	316	-7.6	1.7	0.0
	5	317	-1.4	6.2	0.0
	5	318	-2.3	3.0	0.0
	5	319	-3.8	9.5	0.0
	5	320	-5.2	8.3	0.0
	5	321	-18.4	-5.5	8.2
	5	322	-13.7	2.3	0.0
	5	323	-7.4	0.0	0.0
	5	324	-5.0	-0.3	0.0
	5	325	-6.6	4.3	0.0
	5	326	-9.6	3.6	3.4
	5	327	-14.7	-4.3	0.8
	5	328	-11.4	2.5	0.0
	5	329	-7.4	2.0	7.5
	5	330	-6.5	0.4	6.4
	5	331	-3.6	12.5	0.0
	5	332	-4.0	2.6	0.3
	5	333	-12.2	-3.4	4.8
	5	334	-11.9	-4.5	2.8
	5	335	-15.8	-8.3	0.0
	5	336	-23.9	-9.1	5.3
	5	337	-7.4	-0.1	0.0
	5	338	-5.9	-1.2	0.0
	5	339	-16.0	-3.5	0.0
	5	340	-14.5	-0.8	0.0
	5	341	-12.1	-2.2	0.0
	5	342	-11.8	-2.0	0.0
	5	343	-9.2	2.3	0.0
	5	344	-11.1	1.0	0.0
	5	345	-16.8	-4.7	0.0
	5	346	-19.5	-2.5	0.0
	5	347	-20.4	-11.3	0.0
	5	348	-26.9	-6.1	0.0
	5	349	-4.4	2.2	0.3
	5	350	-7.9	3.9	0.0
	5	351	-19.7	-6.3	1.4
	5	352	-18.0	-0.9	0.0
	5	353	-16.3	-2.5	0.0
	5	354	-23.9	2.2	0.0
	5	355	-8.5	-1.9	0.0
	5	356	-4.7	-1.9	0.0
	5	357	-9.1	1.5	0.0
	5	358	-8.3	3.4	0.0
	5	359	-12.0	0.1	0.0
	5	360	-17.6	0.1	0.0
	5	361	-12.8	-5.2	0.0
	5	362	-15.1	-12.3	0.0
	5	363	-10.4	0.1	0.0
	5	364	-16.9	-3.4	0.0
	5	365	-21.9	-8.1	0.3
	6	1	-25.6	-14.3	1.4
	6	2	-14.2	-1.5	0.0
	6	3	-14.0	-0.9	0.4
	6	4	-21.8	-7.7	0.0
	6	5	-26.5	-16.7	0.9
	6	6	-22.3	-9.8	0.0
	6	7	-19.8	-17.0	1.4
	6	8	-12.4	-0.1	0.0
	6	9	-7.2	0.0	0.0
	6	10	-21.9	-10.5	0.0
	6	11	-25.8	-16.3	0.0
	6	12	-20.9	-8.0	0.0
	6	13	-20.0	-8.5	1.9
	6	14	-25.2	-14.9	3.8
	6	15	-33.8	-15.3	0.0
	6	16	-6.8	2.1	0.0
	6	17	-10.4	-2.5	0.0
	6	18	-9.1	-2.8	0.0
	6	19	-9.4	-5.3	0.0
	6	20	-28.2	-20.4	6.5
	6	21	-32.2	-15.6	0.0
	6	22	-4.9	-0.4	0.2
	6	23	-6.3	-3.9	0.2
	6	24	-15.2	-7.3	0.3
	6	25	-15.6	-1.3	0.0
	6	26	-17.3	-3.5	0.0
	6	27	-20.1	2.2	0.0
	6	28	-18.3	-3.6	0.0
	6	29	-16.3	-5.4	0.0
	6	30	-9.9	-1.9	0.0
	6	31	-14.5	-0.0	0.6
	6	32	-27.2	-19.5	1.2
	6	33	-22.9	-17.3	3.4
	6	34	-24.5	-8.4	0.0
	6	35	-23.1	-8.8	0.0
	6	36	-21.5	-9.4	0.0
	6	37	-15.3	-5.8	0.0
	6	38	-29.6	-20.6	0.0
	6	39	-26.1	-10.9	0.0
	6	40	-15.4	-8.0	6.6
	6	41	-21.6	-5.1	0.2
	6	42	-20.6	-8.7	0.0
	6	43	-20.9	-7.5	0.0
	6	44	-2.4	1.9	0.1
	6	45	-7.4	4.2	0.0
	6	46	-23.6	-10.4	0.0
	6	47	-32.2	-10.6	0.0
	6	48	-23.4	-12.8	0.0
	6	49	-15.9	-9.4	0.0
	6	50	-14.5	-6.1	0.0
	6	51	-12.7	-4.3	0.0
	6	52	-24.2	-12.0	0.0
	6	53	-19.3	-18.1	1.6
	6	54	-14.2	-3.7	3.3
	6	55	-14.5	5.3	0.0
	6	56	-26.1	-10.5	0.0
	6	57	-18.2	-12.4	0.0
	6	58	-21.7	-8.7	0.0
	6	59	-16.9	-5.8	0.0
	6	60	-15.7	-3.9	2.4
	6	61	-15.0	-7.2	0.0
	6	62	-16.6	-3.8	0.0
	6	63	-18.2	-7.0	0.0
	6	64	-3.8	5.5	0.0
	6	65	-3.5	8.0	0.0
	6	66	-11.6	-0.2	0.0
	6	67	-12.2	2.9	0.0
	6	68	-6.2	9.2	0.0
	6	69	-12.3	2.8	0.0
	6	70	-10.1	2.2	0.0
	6	71	-14.1	3.3	0.0
	6	72	-18.2	-3.0	0.0
	6	73	-17.5	0.1	0.0
	6	74	-8.5	1.7	0.0
	6	75	-5.2	3.0	0.0
	6	76	-8.5	3.1	0.0
	6	77	-12.0	2.6	0.0
	6	78	-10.5	-1.4	0.0
	6	79	-7.5	-6.7	0.0
	6	80	-4.2	4.6	0.0
	6	81	-1.4	6.6	0.0
	6	82	-0.4	10.7	0.1
	6	83	-4.5	6.3	0.0
	6	84	-6.7	0.3	0.0
	6	85	-2.9	2.1	0.0
	6	86	-3.3	4.5	2.6
	6	87	-7.4	2.6	0.0
	6	88	1.0	20.1	0.0
	6	89	-2.6	10.8	0.0
	6	90	-9.0	5.7	0.0
	6	91	-4.4	7.4	0.0
	6	92	-5.4	3.1	1.2
	6	93	-12.3	-0.6	0.0
	6	94	-0.5	14.0	0.0
	6	95	-3.9	11.8	0.0
	6	96	-4.5	9.0	0.0
	6	97	-8.1	12.6	0.0
	6	98	-1.6	12.1	0.0
	6	99	-1.8	13.5	0.0
	6	100	-0.4	17.7	0.0
	6	101	-0.9	12.4	0.0
	6	102	-6.4	8.9	0.0
	6	103	-1.9	5.9	0.0
	6	104	0.0	13.8	0.0
	6	105	4.8	17.7	0.0
	6	106	0.4	12.4	0.0
	6	107	-0.7	14.2	0.0
	6	108	1.2	12.9	0.0
	6	109	-0.8	13.1	0.0
	6	110	0.7	15.5	0.0
	6	111	0.2	19.1	0.0
	6	112	0.7	20.5	0.0
	6	113	0.2	23.0	1.1
	6	114	5.7	25.6	0.0
	6	115	10.2	16.7	0.8
	6	116	-1.9	9.3	2.9
	6	117	-0.6	9.5	0.0
	6	118	-0.6	12.6	0.0
	6	119	0.7	18.2	0.0
	6	120	1.7	20.8	0.0
	6	121	2.9	24.5	0.2
	6	122	4.6	18.1	0.0
	6	123	12.5	16.0	3.6
	6	124	1.2	15.0	0.0
	6	125	4.1	7.2	0.0
	6	126	-0.9	10.6	2.3
	6	127	-5.7	11.9	0.0
	6	128	-0.4	15.3	14.0
	6	129	6.5	8.7	2.8
	6	130	7.6	19.1	3.9
	6	131	2.1	12.1	2.6
	6	132	6.0	19.2	0.0
	6	133	11.6	21.1	5.3
	6	134	4.8	21.7	0.0
	6	135	10.4	20.2	0.0
	6	136	7.2	17.8	0.0
	6	137	14.9	15.5	0.0
	6	138	5.3	18.3	0.0
	6	139	10.7	20.5	0.0
	6	140	2.5	21.1	0.0
	6	141	0.5	27.6	0.0
	6	142	3.4	22.2	0.0
	6	143	5.3	26.6	0.0
	6	144	6.7	23.9	0.0
	6	145	12.4	24.8	19.9
	6	146	12.1	25.2	0.4
	6	147	7.6	28.6	0.0
	6	148	8.8	14.2	38.8
	6	149	5.6	20.0	0.0
	6	150	10.9	28.3	2.9
	6	151	13.5	24.4	0.0
	6	152	5.8	21.2	5.8
	6	153	9.9	23.6	9.1
	6	154	12.2	25.0	6.7
	6	155	14.3	21.9	5.0
	6	156	13.2	23.4	15.1
	6	157	8.4	31.3	0.0
	6	158	10.5	19.3	8.7
	6	159	15.4	21.5	11.9
	6	160	11.2	15.1	6.7
	6	161	9.8	20.2	5.5
	6	162	12.7	27.8	0.0
	6	163	17.2	30.6	0.0
	6	164	12.6	23.2	0.0
	6	165	10.6	20.6	14.2
	6	166	12.6	28.1	0.9
	6	167	12.8	26.8	0.0
	6	168	18.0	26.8	0.0
	6	169	13.0	28.0	0.0
	6	170	8.9	21.4	12.1
	6	171	10.1	17.6	4.0
	6	172	9.8	23.0	0.0
	6	173	7.8	15.4	0.0
[truncated: 8,958 more rows]
