# Supplementary material for: Comparing CMIP-3 and CMIP-5 climate projections on flooding estimation of Devils Lake of North Dakota, USA
Source: PeerJ. 2018 Apr 30;6:e4711. doi: 10.7717/peerj.4711 (PMC5933320; doi:10.7717/peerj.4711)
Supplement: Supplemental Information 2 [file peerj-06-4711-s002.zip › FutureClimate/CMIP-3_LARSWG/C322525_HADCM3[C322525,SRA1B,2011-2030]WG_1.dat]

	1	1	-17.6	-6.6	0.0
	1	2	-10.4	-10.0	0.0
	1	3	-28.7	-12.3	0.0
	1	4	-23.8	-16.2	0.5
	1	5	-11.8	-4.8	0.0
	1	6	-8.8	0.9	0.0
	1	7	-16.2	-7.8	0.0
	1	8	-22.3	-14.3	0.0
	1	9	-13.3	-2.7	0.0
	1	10	-17.4	-2.0	0.0
	1	11	-23.9	-15.1	0.0
	1	12	-25.3	-19.6	0.4
	1	13	-11.1	-0.1	0.0
	1	14	-10.8	4.6	0.0
	1	15	-7.8	2.2	1.0
	1	16	-8.2	-1.5	0.0
	1	17	-23.4	-14.5	0.3
	1	18	-26.1	-14.1	0.0
	1	19	-25.0	-14.4	0.0
	1	20	-28.6	-11.3	0.0
	1	21	-25.7	-9.9	0.0
	1	22	-20.1	-14.9	0.0
	1	23	-17.6	-3.6	0.0
	1	24	-16.6	-3.8	0.3
	1	25	-16.8	-4.1	0.0
	1	26	-17.6	-4.9	0.0
	1	27	-21.1	-6.7	10.4
	1	28	-22.5	-12.2	5.5
	1	29	-17.5	-7.0	0.0
	1	30	-16.8	-4.4	0.0
	1	31	-20.3	-8.2	0.0
	1	32	-12.8	-6.6	0.0
	1	33	-26.1	-18.2	0.0
	1	34	-32.2	-22.2	0.0
	1	35	-10.3	1.1	0.0
	1	36	-12.6	-0.1	0.0
	1	37	-16.3	-2.3	0.0
	1	38	-16.9	-5.4	0.0
	1	39	-14.7	-0.1	0.0
	1	40	-13.0	-3.5	0.0
	1	41	-15.0	-4.7	0.0
	1	42	-10.4	-10.0	0.0
	1	43	-22.9	-12.3	0.0
	1	44	-20.3	-16.3	0.0
	1	45	-21.7	-6.8	0.0
	1	46	-18.9	-13.6	0.0
	1	47	-17.9	-8.0	0.0
	1	48	-14.0	-1.2	0.0
	1	49	-22.0	-5.5	0.0
	1	50	-16.9	-10.5	0.1
	1	51	-25.4	-9.5	0.0
	1	52	-27.8	-10.2	5.0
	1	53	-11.8	-3.9	5.0
	1	54	-19.5	-3.4	0.1
	1	55	-19.8	-3.6	0.0
	1	56	-27.2	1.2	0.0
	1	57	-8.2	-1.1	0.7
	1	58	-1.7	4.4	0.3
	1	59	-24.0	-9.0	0.0
	1	60	-27.6	-22.0	0.0
	1	61	-18.6	-1.9	0.0
	1	62	-11.6	-3.3	0.0
	1	63	-18.2	-1.4	0.0
	1	64	-14.4	-0.4	0.0
	1	65	-2.7	8.2	0.0
	1	66	-9.0	2.8	0.0
	1	67	-7.5	1.4	0.3
	1	68	-10.0	2.7	0.0
	1	69	-3.5	6.2	3.3
	1	70	-8.0	12.3	0.0
	1	71	-7.7	3.3	0.0
	1	72	-11.3	7.4	0.0
	1	73	-12.9	0.3	27.5
	1	74	-19.0	-4.5	0.0
	1	75	-12.6	1.5	0.0
	1	76	-10.1	-3.0	0.0
	1	77	-3.0	4.4	0.0
	1	78	-4.1	0.8	0.0
	1	79	-6.3	1.0	0.0
	1	80	-5.6	-0.6	0.0
	1	81	-3.6	3.9	0.0
	1	82	-8.2	9.9	0.0
	1	83	-7.2	-0.1	0.0
	1	84	-6.7	2.6	0.0
	1	85	0.3	4.5	0.1
	1	86	2.9	3.2	7.3
	1	87	-12.3	1.1	1.0
	1	88	-20.9	4.5	0.0
	1	89	-5.7	3.6	0.0
	1	90	-2.9	9.4	0.0
	1	91	1.2	11.9	0.0
	1	92	3.0	10.4	0.0
	1	93	-1.9	9.0	0.0
	1	94	7.6	12.7	0.0
	1	95	-2.6	12.3	0.0
	1	96	-0.6	12.2	0.0
	1	97	-3.9	10.7	0.0
	1	98	-1.5	14.3	0.0
	1	99	9.4	22.6	0.0
	1	100	0.6	18.6	0.0
	1	101	-1.7	6.6	1.0
	1	102	-3.3	5.0	1.5
	1	103	-0.9	8.6	0.0
	1	104	2.7	5.5	0.0
	1	105	4.8	11.5	0.3
	1	106	4.2	9.1	0.0
	1	107	1.7	14.0	0.0
	1	108	2.6	19.9	0.0
	1	109	1.1	24.5	0.0
	1	110	-0.5	16.9	0.0
	1	111	-4.7	12.2	0.0
	1	112	-1.0	14.9	0.0
	1	113	2.5	22.9	0.0
	1	114	1.7	18.8	0.0
	1	115	-0.9	13.8	0.0
	1	116	-2.5	18.0	0.0
	1	117	-8.0	6.6	0.0
	1	118	-1.8	3.4	0.0
	1	119	2.3	21.2	0.0
	1	120	2.5	16.2	0.0
	1	121	-3.8	12.1	0.0
	1	122	0.4	15.9	0.0
	1	123	6.1	17.6	0.0
	1	124	8.2	18.3	0.0
	1	125	1.6	17.6	0.0
	1	126	-0.6	11.2	14.7
	1	127	-1.4	17.2	0.0
	1	128	1.5	13.3	0.0
	1	129	6.3	18.7	0.0
	1	130	7.6	11.8	2.5
	1	131	4.3	15.0	0.0
	1	132	5.2	7.0	54.0
	1	133	8.4	22.2	11.6
	1	134	10.7	16.8	10.0
	1	135	7.5	13.9	16.7
	1	136	8.4	15.2	0.0
	1	137	6.6	21.8	18.1
	1	138	-2.6	25.4	0.0
	1	139	7.9	20.5	0.0
	1	140	5.7	14.7	0.6
	1	141	3.8	21.5	0.0
	1	142	1.5	15.5	0.0
	1	143	10.0	21.6	5.5
	1	144	13.0	25.1	0.0
	1	145	0.6	18.0	0.0
	1	146	5.9	12.5	0.0
	1	147	6.9	19.1	0.0
	1	148	6.0	21.8	0.0
	1	149	7.1	24.3	0.0
	1	150	4.2	21.0	3.7
	1	151	2.1	20.8	0.0
	1	152	7.3	24.8	4.4
	1	153	3.0	15.5	0.0
	1	154	1.0	15.5	0.0
	1	155	18.2	31.5	0.0
	1	156	14.2	25.9	0.0
	1	157	8.3	20.0	0.0
	1	158	7.4	22.6	0.0
	1	159	9.1	12.1	1.2
	1	160	9.2	18.9	0.4
	1	161	11.7	23.0	0.0
	1	162	16.7	23.4	0.0
	1	163	10.3	27.5	0.0
	1	164	14.5	25.5	4.7
	1	165	10.1	26.1	0.0
	1	166	12.9	23.1	0.0
	1	167	13.8	31.4	0.0
	1	168	19.1	23.8	0.5
	1	169	13.5	25.4	0.0
	1	170	10.0	24.0	0.0
	1	171	10.6	12.9	54.7
	1	172	8.1	16.7	6.2
	1	173	12.5	23.1	0.0
	1	174	13.1	22.9	0.0
	1	175	9.1	21.5	0.0
	1	176	12.2	12.3	0.0
	1	177	13.1	29.1	0.0
	1	178	12.3	28.5	0.0
	1	179	13.6	26.2	1.6
	1	180	14.0	27.1	0.0
	1	181	9.3	26.4	0.0
	1	182	4.9	28.0	0.0
	1	183	17.5	31.6	23.8
	1	184	12.0	28.8	0.0
	1	185	12.8	26.4	0.0
	1	186	11.7	27.4	0.0
	1	187	12.2	27.3	56.2
	1	188	10.2	24.6	32.0
	1	189	12.5	27.6	0.0
	1	190	16.5	30.0	1.3
	1	191	16.2	27.7	0.0
	1	192	14.2	29.0	0.0
	1	193	14.4	27.3	0.0
	1	194	20.7	30.9	0.0
	1	195	14.2	24.2	0.0
	1	196	10.4	25.3	0.0
	1	197	20.5	31.1	0.0
	1	198	16.0	34.0	4.0
	1	199	12.2	24.1	0.0
	1	200	15.5	25.5	0.0
	1	201	16.3	29.2	0.0
	1	202	20.8	27.2	0.0
	1	203	13.8	27.9	0.0
	1	204	8.3	28.1	0.0
	1	205	11.8	22.5	0.0
	1	206	12.8	26.5	0.0
	1	207	11.4	26.5	0.3
	1	208	12.9	26.6	1.1
	1	209	12.5	25.2	0.8
	1	210	11.4	22.5	29.3
	1	211	13.3	27.6	10.7
	1	212	13.8	24.8	0.0
	1	213	15.9	30.6	0.0
	1	214	13.8	27.6	0.0
	1	215	11.3	29.4	0.0
	1	216	12.2	32.4	0.0
	1	217	16.1	28.9	0.0
	1	218	15.8	29.7	0.0
	1	219	14.1	30.2	0.0
	1	220	10.8	33.9	0.0
	1	221	15.5	26.9	3.8
	1	222	9.8	23.8	0.0
	1	223	15.0	31.0	0.0
	1	224	16.5	28.6	2.8
	1	225	9.6	22.7	0.0
	1	226	10.7	23.6	0.0
	1	227	15.1	28.5	1.2
	1	228	21.3	26.8	5.5
	1	229	14.4	29.1	0.0
	1	230	19.5	32.6	0.0
	1	231	19.0	29.7	0.0
	1	232	13.5	29.1	0.0
	1	233	10.8	29.8	0.0
	1	234	11.6	25.0	0.0
	1	235	13.3	24.3	4.3
	1	236	15.0	22.5	0.0
	1	237	14.4	29.5	0.0
	1	238	18.4	24.2	0.0
	1	239	7.6	27.8	0.0
	1	240	7.0	24.1	0.0
	1	241	6.9	27.0	0.0
	1	242	8.3	27.7	0.0
	1	243	13.7	35.3	0.0
	1	244	10.8	27.6	0.0
	1	245	9.4	21.0	0.0
	1	246	10.3	15.3	0.0
	1	247	12.5	22.8	0.0
	1	248	9.6	18.5	0.0
	1	249	12.5	27.7	7.1
	1	250	6.0	25.5	0.0
	1	251	10.8	27.3	0.0
	1	252	9.2	27.8	0.0
	1	253	7.6	12.2	41.6
	1	254	5.8	20.5	0.0
	1	255	0.7	14.9	0.0
	1	256	3.9	12.9	0.0
	1	257	6.6	23.2	0.0
	1	258	7.0	24.7	0.0
	1	259	7.2	24.0	0.0
	1	260	8.6	24.5	0.0
	1	261	12.0	28.0	0.0
	1	262	6.2	22.5	0.0
	1	263	4.4	18.0	0.0
	1	264	-3.4	16.1	0.0
	1	265	7.3	29.1	0.0
	1	266	12.9	22.6	3.5
	1	267	6.0	14.0	0.0
	1	268	10.8	17.0	0.0
	1	269	4.9	22.2	0.0
	1	270	7.2	18.4	0.0
	1	271	-0.8	17.3	0.0
	1	272	-2.2	22.6	0.0
	1	273	6.6	12.3	0.7
	1	274	9.6	16.0	0.0
	1	275	2.6	10.2	0.0
	1	276	6.1	11.1	0.0
	1	277	3.0	15.4	0.0
	1	278	1.2	13.1	0.0
	1	279	1.6	20.5	0.0
	1	280	-3.1	17.3	0.0
	1	281	7.2	17.3	0.0
	1	282	6.5	18.4	0.0
	1	283	0.6	9.1	0.0
	1	284	0.5	2.2	4.6
	1	285	-2.7	1.2	0.0
	1	286	-3.0	5.7	0.0
	1	287	3.2	22.3	0.0
	1	288	3.0	28.5	0.0
	1	289	0.3	10.2	2.1
	1	290	3.6	6.9	1.2
	1	291	0.4	9.2	0.0
	1	292	4.6	10.8	0.0
	1	293	2.0	14.7	0.0
	1	294	0.3	16.2	0.0
	1	295	1.5	6.7	0.5
	1	296	4.3	16.3	0.0
	1	297	-7.8	11.6	0.0
	1	298	-10.9	13.2	0.0
	1	299	-11.5	4.3	0.0
	1	300	-2.8	0.7	0.0
	1	301	-17.7	2.5	0.0
	1	302	-10.1	0.0	0.0
	1	303	-4.7	9.1	0.0
	1	304	-0.5	12.7	0.0
	1	305	-3.9	7.6	0.0
	1	306	-3.8	7.2	0.0
	1	307	-4.2	3.8	0.0
	1	308	-3.5	-2.8	0.4
	1	309	-2.6	7.4	0.0
	1	310	0.9	1.3	0.8
	1	311	-17.5	0.7	0.0
	1	312	-11.0	0.9	0.0
	1	313	-11.6	-8.3	0.0
	1	314	-9.1	-8.3	0.0
	1	315	-13.1	-5.6	0.2
	1	316	-10.1	1.1	0.0
	1	317	-4.8	2.7	0.0
	1	318	-3.9	3.7	0.0
	1	319	-4.8	5.2	0.0
	1	320	-7.2	9.0	0.0
	1	321	-8.0	-0.7	0.0
	1	322	-11.1	-3.1	0.0
	1	323	-7.7	2.1	0.0
	1	324	-3.2	3.8	0.0
	1	325	-6.0	8.4	0.0
	1	326	-1.5	2.8	0.0
	1	327	-12.6	-1.6	2.3
	1	328	-10.3	-6.9	0.0
	1	329	-8.5	0.3	2.8
	1	330	-7.4	1.7	7.2
	1	331	-12.1	0.7	0.0
	1	332	-10.5	1.3	0.0
	1	333	-13.1	-7.6	0.0
	1	334	-10.7	-9.6	0.0
	1	335	-7.7	0.9	0.0
	1	336	-6.0	1.3	0.0
	1	337	-16.2	-8.9	12.1
	1	338	-9.0	-6.6	5.1
	1	339	-9.5	0.4	0.1
	1	340	-18.5	-0.2	2.0
	1	341	-21.5	-9.5	0.0
	1	342	-26.0	-19.1	0.0
	1	343	-23.3	-14.1	0.0
	1	344	-23.4	-12.4	2.6
	1	345	-26.1	-12.1	0.0
	1	346	-27.4	-20.7	0.0
	1	347	-8.4	3.6	0.0
	1	348	-18.1	-0.7	7.3
	1	349	-24.6	-18.2	0.0
	1	350	-19.1	-10.8	0.9
	1	351	-8.7	-1.9	0.0
	1	352	-7.1	-6.2	0.0
	1	353	-20.8	-10.9	0.0
	1	354	-29.3	-17.3	0.0
	1	355	-3.7	3.4	6.3
	1	356	-13.2	-1.6	3.7
	1	357	-29.7	-16.3	1.4
	1	358	-29.3	-18.2	0.0
	1	359	-22.6	-15.8	0.0
	1	360	-18.8	-10.5	0.0
	1	361	-16.6	-3.3	0.0
	1	362	-22.1	1.5	0.0
	1	363	-9.3	-1.4	3.9
	1	364	-7.8	2.0	0.0
	1	365	-15.6	-8.1	0.0
	2	1	-19.2	-7.6	0.0
	2	2	-24.6	-16.1	0.0
	2	3	-31.3	-23.5	0.0
	2	4	-20.5	-8.4	0.0
	2	5	-28.6	-2.6	0.0
	2	6	-20.2	-11.0	0.0
	2	7	-13.9	-10.8	0.0
	2	8	-17.8	-5.1	0.0
	2	9	-10.6	-10.1	0.0
	2	10	-30.8	-17.4	0.0
	2	11	-29.7	-19.1	0.1
	2	12	-16.7	-3.4	0.0
	2	13	-21.9	-8.6	0.0
	2	14	-15.8	-3.3	0.0
	2	15	-22.4	-6.1	0.0
	2	16	-27.2	-11.2	0.0
	2	17	-25.1	-21.0	0.0
	2	18	-22.7	-9.3	0.0
	2	19	-31.4	-12.9	0.0
	2	20	-7.8	1.3	0.0
	2	21	-14.6	-3.1	0.0
	2	22	-23.5	-8.8	0.0
	2	23	-25.3	-9.8	0.0
	2	24	-21.1	-10.2	0.0
	2	25	-25.6	-20.0	0.0
	2	26	-24.4	-11.5	0.0
	2	27	-24.9	-21.3	0.0
	2	28	-8.1	2.7	0.0
	2	29	-11.9	-3.3	0.1
	2	30	-10.2	-0.1	22.3
	2	31	-15.3	2.2	0.0
	2	32	-13.8	-1.8	0.0
	2	33	-8.7	-2.1	0.0
	2	34	-21.4	-6.1	0.0
	2	35	-19.0	-11.3	0.0
	2	36	-15.5	-8.8	1.2
	2	37	-21.5	-11.9	0.0
	2	38	-4.2	4.2	0.0
	2	39	-3.3	1.0	0.0
	2	40	-16.1	-6.6	0.0
	2	41	-22.8	-8.8	0.0
	2	42	-23.4	-12.5	0.0
	2	43	-28.9	-14.6	0.8
	2	44	-24.6	-8.5	0.0
	2	45	-22.7	-4.7	0.0
	2	46	-21.7	-11.1	0.0
	2	47	-15.4	-12.0	0.0
	2	48	-7.4	1.2	0.0
	2	49	-10.4	0.1	0.0
	2	50	-30.4	-13.3	0.0
	2	51	-31.2	-14.2	0.0
	2	52	-10.9	1.2	0.0
	2	53	-4.1	1.3	0.0
	2	54	-23.8	-11.7	0.0
	2	55	-27.6	-12.7	0.4
	2	56	-19.6	-6.2	0.0
	2	57	-18.1	-4.8	0.5
	2	58	-14.6	-8.0	0.1
	2	59	-21.3	-3.8	0.0
	2	60	-20.8	-4.2	0.0
	2	61	-13.8	-9.1	0.0
	2	62	-13.3	0.4	0.0
	2	63	-6.8	-2.3	0.3
	2	64	-8.5	4.4	0.0
	2	65	-11.0	2.3	0.5
	2	66	-3.3	4.1	0.0
	2	67	-8.6	2.6	0.0
	2	68	-5.0	2.7	0.0
	2	69	0.1	0.8	1.2
	2	70	-7.5	1.5	8.8
	2	71	-7.3	3.8	0.0
	2	72	-1.8	1.7	1.2
	2	73	-2.2	2.0	0.0
	2	74	-14.3	-0.0	0.0
	2	75	-12.3	-2.4	0.0
	2	76	-7.3	3.3	0.0
	2	77	-4.1	-0.7	0.0
	2	78	-13.1	0.7	0.0
	2	79	-16.8	2.8	0.0
	2	80	-7.2	1.5	0.0
	2	81	-8.3	4.2	0.0
	2	82	-8.0	0.2	0.0
	2	83	-1.1	3.9	1.3
	2	84	0.4	8.2	0.0
	2	85	-4.4	4.9	0.0
	2	86	-24.0	-16.0	0.4
	2	87	-10.4	-1.9	0.0
	2	88	-5.2	5.4	0.0
	2	89	-3.1	7.5	0.0
	2	90	-4.7	7.9	0.0
	2	91	-1.2	10.1	0.0
	2	92	-7.0	5.0	4.5
	2	93	-3.5	13.6	0.0
	2	94	-4.3	11.8	0.0
	2	95	-4.2	10.5	0.0
	2	96	-4.4	7.1	3.0
	2	97	-1.7	6.0	1.1
	2	98	-0.4	12.0	0.0
	2	99	-4.0	10.5	0.0
	2	100	0.1	13.7	0.0
	2	101	6.8	13.4	0.0
	2	102	1.2	17.4	3.0
	2	103	-3.2	36.9	0.0
	2	104	-2.2	8.5	0.0
	2	105	-0.1	7.1	0.0
	2	106	-9.3	9.5	0.0
	2	107	-7.2	14.0	0.0
	2	108	0.3	19.0	0.0
	2	109	-2.4	19.0	0.0
	2	110	5.8	21.8	0.0
	2	111	3.3	17.6	12.4
	2	112	-1.5	9.5	0.0
	2	113	-6.0	10.7	0.0
	2	114	0.6	19.5	0.0
	2	115	0.1	22.5	0.0
	2	116	-0.4	13.5	0.0
	2	117	-5.0	18.9	0.0
	2	118	5.8	12.7	0.1
	2	119	5.2	12.6	1.7
	2	120	5.0	16.4	0.0
	2	121	6.6	20.0	36.5
	2	122	3.3	21.1	0.0
	2	123	5.6	23.8	0.0
	2	124	2.7	13.5	0.0
	2	125	-1.4	16.8	0.0
	2	126	6.3	28.0	0.0
	2	127	8.3	23.1	0.0
	2	128	0.6	16.9	0.0
	2	129	3.7	16.2	11.3
	2	130	2.8	20.3	0.0
	2	131	1.6	16.5	0.0
	2	132	14.0	23.2	0.0
	2	133	8.4	19.8	0.0
	2	134	5.2	15.3	0.0
	2	135	0.8	16.8	0.0
	2	136	2.4	17.8	0.0
	2	137	5.2	22.5	0.0
	2	138	8.8	24.5	0.0
	2	139	16.8	23.0	0.0
	2	140	6.7	22.6	0.0
	2	141	4.2	25.5	0.0
	2	142	1.1	13.0	0.9
	2	143	5.5	19.2	0.0
	2	144	10.1	27.2	0.0
	2	145	11.7	22.1	0.0
	2	146	3.3	20.9	0.0
	2	147	2.6	26.7	0.0
	2	148	4.2	15.2	0.0
	2	149	8.4	20.5	0.0
	2	150	11.2	19.2	26.3
	2	151	7.5	19.7	0.0
	2	152	6.2	24.4	0.0
	2	153	0.0	24.3	0.0
	2	154	9.6	31.3	0.0
	2	155	11.1	24.8	9.8
	2	156	9.5	25.6	0.0
	2	157	8.7	23.8	0.0
	2	158	9.9	25.4	0.0
	2	159	14.9	21.6	0.0
	2	160	7.6	25.8	0.0
	2	161	4.3	24.5	0.4
	2	162	12.4	25.8	0.0
	2	163	11.0	31.8	0.0
	2	164	8.9	17.4	6.9
	2	165	6.9	18.4	14.9
	2	166	10.9	21.2	4.8
	2	167	14.7	26.3	0.0
	2	168	5.1	16.3	0.0
	2	169	10.1	19.0	26.3
	2	170	10.7	15.7	13.7
	2	171	8.8	18.9	8.2
	2	172	10.4	23.8	0.0
	2	173	15.9	27.0	0.0
	2	174	9.4	27.4	0.0
	2	175	8.8	26.4	0.0
	2	176	13.4	27.1	0.0
	2	177	17.5	23.4	0.4
	2	178	7.6	22.4	5.2
	2	179	10.8	26.4	1.8
	2	180	16.0	29.0	5.1
	2	181	16.1	31.3	0.0
	2	182	12.7	28.0	0.0
	2	183	9.9	30.8	11.6
	2	184	18.9	26.9	4.5
	2	185	16.0	24.2	1.2
	2	186	5.5	25.7	0.0
	2	187	12.2	19.3	43.8
	2	188	9.9	26.3	0.0
	2	189	10.8	26.3	0.0
	2	190	12.0	28.2	0.0
	2	191	13.8	29.3	0.0
	2	192	12.7	29.2	0.0
	2	193	6.8	28.4	0.0
	2	194	15.8	28.5	5.0
	2	195	15.4	34.3	0.0
	2	196	9.1	25.3	0.0
	2	197	8.3	26.5	0.0
	2	198	11.5	25.6	0.0
	2	199	10.1	25.8	0.2
	2	200	11.5	22.7	0.0
	2	201	10.3	23.1	0.0
	2	202	12.8	26.3	11.5
	2	203	7.9	29.3	0.0
	2	204	14.3	29.6	1.9
	2	205	9.0	30.9	0.0
	2	206	18.8	31.2	2.2
	2	207	18.7	29.0	0.0
	2	208	13.7	25.2	0.0
	2	209	11.5	28.4	0.0
	2	210	12.4	27.4	0.2
	2	211	14.9	29.6	22.3
	2	212	13.1	24.0	1.8
	2	213	15.8	29.3	0.0
	2	214	11.4	27.2	0.0
	2	215	11.5	24.0	13.7
	2	216	14.6	27.8	0.0
	2	217	15.4	32.9	0.0
	2	218	19.6	27.9	1.3
	2	219	21.8	25.9	0.2
	2	220	8.8	22.0	0.0
	2	221	10.0	23.1	0.0
	2	222	14.8	29.7	0.0
	2	223	11.6	26.7	0.0
	2	224	12.5	30.5	0.0
	2	225	11.4	25.6	1.6
	2	226	11.4	23.3	18.3
	2	227	15.2	22.7	9.2
	2	228	16.7	26.8	6.8
	2	229	13.5	25.9	1.4
	2	230	10.6	26.7	0.0
	2	231	3.4	28.6	0.0
	2	232	11.4	26.8	0.0
	2	233	4.1	29.7	0.0
	2	234	8.9	24.3	0.4
	2	235	10.5	22.5	0.0
	2	236	11.7	24.8	2.0
	2	237	13.5	22.4	0.0
	2	238	15.1	31.7	0.0
	2	239	14.8	32.8	0.0
	2	240	9.4	27.4	0.0
	2	241	12.9	27.1	0.0
	2	242	12.2	25.8	0.0
	2	243	6.5	27.4	0.0
	2	244	6.6	23.2	0.0
	2	245	6.9	18.2	0.0
	2	246	5.0	21.5	0.0
	2	247	-2.6	26.6	0.0
	2	248	8.8	23.4	4.1
	2	249	9.1	17.8	0.5
	2	250	9.5	16.4	24.8
	2	251	5.3	23.0	0.0
	2	252	3.6	22.4	0.0
	2	253	3.4	18.1	0.0
	2	254	8.6	23.7	0.0
	2	255	5.0	20.5	0.0
	2	256	10.3	30.7	0.0
	2	257	7.3	30.2	0.0
	2	258	9.1	19.9	0.0
	2	259	8.1	17.3	0.0
	2	260	7.7	27.5	0.0
	2	261	2.7	29.4	0.0
	2	262	9.3	25.4	0.0
	2	263	5.9	21.4	0.0
	2	264	3.2	19.4	0.0
	2	265	4.4	17.2	0.0
	2	266	5.3	16.4	0.0
	2	267	1.6	15.9	0.0
	2	268	-1.1	14.7	0.0
	2	269	3.5	20.5	0.0
	2	270	-2.3	9.6	0.0
	2	271	4.3	16.9	0.0
	2	272	10.5	24.7	0.0
	2	273	12.7	26.0	0.0
	2	274	0.7	19.2	0.0
	2	275	-1.7	24.1	0.0
	2	276	1.4	7.9	2.2
	2	277	4.5	7.4	0.9
	2	278	5.6	19.7	0.0
	2	279	6.1	17.4	0.0
	2	280	5.7	18.9	0.0
	2	281	2.1	17.0	3.9
	2	282	1.2	6.9	2.5
	2	283	2.3	6.4	0.0
	2	284	1.9	14.8	0.0
	2	285	-1.1	17.1	0.0
	2	286	0.7	9.4	0.0
	2	287	-5.9	14.2	0.0
	2	288	-3.6	4.4	0.0
	2	289	-2.1	7.1	0.0
	2	290	2.6	14.3	0.0
	2	291	-0.6	16.9	0.0
	2	292	-0.8	9.0	0.0
	2	293	-1.4	8.7	0.0
	2	294	-0.1	16.7	0.0
	2	295	-2.3	11.1	0.0
	2	296	-2.5	5.1	0.0
	2	297	-2.3	4.5	0.0
	2	298	-2.2	2.9	1.7
	2	299	-0.2	7.8	4.2
	2	300	-6.8	10.4	0.0
	2	301	-10.2	14.7	0.0
	2	302	-8.7	-2.9	0.3
	2	303	-16.6	1.7	22.0
	2	304	-0.0	16.2	0.0
	2	305	-2.9	22.2	0.0
	2	306	-1.2	10.9	0.0
	2	307	-2.2	16.2	0.0
	2	308	-2.6	4.2	34.6
	2	309	1.0	5.3	1.3
	2	310	-0.7	14.2	0.0
	2	311	-2.1	13.6	0.0
	2	312	-3.1	10.1	0.0
	2	313	-1.3	7.6	0.0
	2	314	-11.9	-2.3	0.0
	2	315	-14.8	-2.6	0.0
	2	316	-5.1	1.9	0.0
	2	317	-5.7	3.3	0.0
	2	318	-9.5	1.3	0.0
	2	319	-17.7	5.1	0.0
	2	320	-7.0	4.6	0.0
	2	321	-4.1	-0.1	0.0
	2	322	-5.2	4.9	0.0
	2	323	-9.2	1.0	0.0
	2	324	-3.6	1.0	6.1
	2	325	-6.3	2.0	0.0
	2	326	-14.4	-3.1	0.4
	2	327	-19.3	-9.1	0.0
	2	328	-6.7	0.9	0.0
	2	329	-9.1	0.7	0.0
	2	330	-14.7	-9.7	0.0
	2	331	-14.8	-12.6	0.0
	2	332	-9.4	-1.4	0.0
	2	333	-5.3	-4.1	0.0
	2	334	-5.0	7.0	0.0
	2	335	-10.2	10.9	0.0
	2	336	-7.9	2.2	0.0
	2	337	-10.6	0.5	0.0
	2	338	-10.1	-0.8	0.0
	2	339	-11.3	-6.2	0.0
	2	340	-22.8	-7.8	0.0
	2	341	-23.3	-7.5	0.0
	2	342	-9.1	2.6	0.0
	2	343	-6.8	-0.5	0.0
	2	344	-15.0	-4.1	4.2
	2	345	-16.4	-10.8	4.1
	2	346	-4.9	4.4	0.0
	2	347	-6.9	2.3	0.0
	2	348	-24.3	-13.2	0.0
	2	349	-32.1	-18.7	0.0
	2	350	-8.8	-0.3	0.0
	2	351	-11.5	2.0	0.0
	2	352	-16.2	-8.3	0.0
	2	353	-11.3	-5.2	0.0
	2	354	-25.3	-15.5	0.0
	2	355	-18.6	-14.2	0.0
	2	356	-22.7	-14.5	0.0
	2	357	-23.5	-22.6	0.1
	2	358	-19.3	-11.6	0.0
	2	359	-24.9	-15.8	0.0
	2	360	-12.9	-2.4	0.0
	2	361	-12.5	-7.9	0.0
	2	362	-16.7	-2.5	0.0
	2	363	-17.9	1.6	0.0
	2	364	-30.1	-14.4	0.0
	2	365	-24.4	-17.8	0.4
	3	1	-30.5	-14.8	1.8
	3	2	-15.4	-5.8	0.0
	3	3	-14.2	-4.5	0.0
	3	4	-12.2	-3.0	0.0
	3	5	-11.1	-7.4	0.0
	3	6	-27.8	-14.2	0.0
	3	7	-22.0	-14.6	0.0
	3	8	-22.5	-9.9	0.0
	3	9	-25.8	-8.2	0.0
	3	10	-26.6	-11.5	0.0
	3	11	-28.1	-13.9	0.0
	3	12	-23.7	-11.0	0.0
	3	13	-21.6	-17.0	0.0
	3	14	-17.1	-6.3	0.0
	3	15	-17.2	-3.2	0.0
	3	16	-18.6	-5.5	0.0
	3	17	-17.1	-5.7	0.0
	3	18	-21.2	-8.3	0.0
	3	19	-24.2	-8.7	0.0
	3	20	-20.5	-7.2	0.0
	3	21	-15.5	-5.7	0.0
	3	22	-18.5	-8.6	0.0
	3	23	-18.5	-5.1	0.0
	3	24	-21.3	-6.7	0.0
	3	25	-17.9	-10.0	0.0
	3	26	-29.3	-19.9	0.0
	3	27	-25.8	-20.3	0.0
	3	28	-12.6	-3.5	2.4
	3	29	-10.8	-4.3	0.0
	3	30	-12.3	-3.5	0.0
	3	31	-4.5	-0.2	0.0
	3	32	-18.8	-6.4	9.4
	3	33	-12.1	-6.5	0.0
	3	34	-13.4	-4.3	0.0
	3	35	-5.6	-3.3	0.0
	3	36	-26.9	-10.2	0.0
	3	37	-27.6	-9.4	0.0
	3	38	-33.7	-20.6	0.0
	3	39	-23.0	-18.1	4.8
	3	40	-26.5	-11.7	0.0
	3	41	-19.8	-10.5	0.0
	3	42	-13.5	-3.0	0.0
	3	43	-19.3	-5.2	0.0
	3	44	-20.1	-9.8	0.0
	3	45	-18.2	-14.5	2.6
	3	46	-24.1	-12.7	0.0
	3	47	-26.7	-24.6	0.0
	3	48	-31.8	-16.6	0.0
	3	49	-29.4	-10.4	0.0
	3	50	-12.7	-0.5	0.0
	3	51	-4.1	-1.1	0.0
	3	52	-11.8	2.2	0.0
	3	53	-3.9	4.4	0.0
	3	54	-11.6	-2.4	0.0
	3	55	-13.5	-4.8	0.0
	3	56	-30.3	-13.9	0.0
	3	57	-23.8	-21.8	0.6
	3	58	-15.7	-4.9	0.0
	3	59	-23.0	-9.0	0.0
	3	60	-17.3	-4.0	0.0
	3	61	-23.3	-0.4	4.7
	3	62	-17.0	-5.4	0.0
	3	63	-16.9	-9.5	0.0
	3	64	-17.4	-5.0	0.0
	3	65	-16.3	-2.0	0.8
	3	66	-1.4	3.8	0.8
	3	67	-1.0	2.1	0.0
	3	68	-4.5	9.4	0.0
	3	69	-2.9	2.9	0.0
	3	70	-4.3	5.5	0.0
	3	71	-7.9	1.3	0.0
	3	72	-12.2	-1.6	0.0
	3	73	-16.4	0.6	0.1
	3	74	0.2	8.3	1.2
	3	75	-4.7	3.2	0.0
	3	76	-5.7	3.1	0.0
	3	77	-3.9	3.5	0.0
	3	78	-11.5	-0.9	0.2
	3	79	-20.9	-4.9	0.0
	3	80	-4.9	3.0	0.0
	3	81	-2.6	6.1	0.0
	3	82	-10.9	1.1	2.0
	3	83	-12.4	2.8	0.0
	3	84	0.2	4.9	0.0
	3	85	4.5	12.0	0.1
	3	86	-13.1	-1.1	0.0
	3	87	-9.8	2.0	0.0
	3	88	1.5	9.4	0.0
	3	89	0.9	6.0	0.0
	3	90	-17.5	1.8	0.0
	3	91	-15.5	0.3	0.0
	3	92	1.8	11.0	0.7
	3	93	2.5	12.0	0.0
	3	94	-1.3	11.2	0.0
	3	95	4.1	13.8	0.0
	3	96	-2.2	14.9	0.0
	3	97	-4.6	16.1	0.0
	3	98	1.4	13.7	0.0
	3	99	-0.2	8.9	0.0
	3	100	-1.7	12.5	0.0
	3	101	2.5	11.4	0.0
	3	102	-5.2	3.2	0.4
	3	103	-13.2	4.4	0.0
	3	104	-2.9	3.8	0.0
	3	105	-3.5	3.7	0.0
	3	106	0.1	13.4	0.0
	3	107	5.4	12.9	0.0
	3	108	-3.0	4.4	0.0
	3	109	-5.1	12.0	0.0
	3	110	1.0	14.7	1.3
	3	111	-2.2	19.8	0.0
	3	112	0.7	16.8	0.0
	3	113	1.8	23.5	0.0
	3	114	-1.6	14.4	0.0
	3	115	2.9	9.6	0.0
	3	116	6.2	18.0	0.0
	3	117	7.3	13.9	0.0
	3	118	7.5	16.0	1.2
	3	119	2.7	25.5	0.0
	3	120	-0.4	8.2	0.0
	3	121	-3.5	15.8	0.0
	3	122	3.5	26.4	0.0
	3	123	8.4	26.3	7.5
	3	124	3.6	15.9	0.0
	3	125	-0.4	21.5	0.0
	3	126	1.7	19.5	0.0
	3	127	5.2	24.5	5.4
	3	128	7.9	18.5	12.0
	3	129	6.2	19.9	0.0
	3	130	4.9	20.9	0.0
	3	131	6.8	23.8	0.0
	3	132	4.4	20.7	15.7
	3	133	5.3	22.5	0.1
	3	134	15.0	24.3	0.0
	3	135	11.5	29.2	0.0
	3	136	13.8	22.8	0.0
	3	137	10.0	15.8	4.4
	3	138	9.5	28.9	9.0
	3	139	3.4	25.2	0.0
	3	140	5.8	23.1	0.0
	3	141	4.5	36.2	0.0
	3	142	5.8	19.5	0.0
	3	143	3.6	20.0	0.0
	3	144	-1.2	18.6	0.0
	3	145	6.8	7.7	3.4
	3	146	6.2	20.0	0.0
	3	147	2.4	19.2	0.0
	3	148	7.8	20.4	0.0
	3	149	12.8	20.1	0.0
	3	150	9.8	20.9	0.0
	3	151	5.1	17.6	0.0
	3	152	8.3	20.4	0.0
	3	153	6.0	22.3	15.7
	3	154	7.5	20.4	0.0
	3	155	1.1	20.6	0.0
	3	156	10.1	25.4	0.0
	3	157	4.6	23.5	0.0
	3	158	7.7	21.8	7.6
	3	159	8.1	21.7	0.0
	3	160	8.8	19.1	2.0
	3	161	10.6	21.7	0.0
	3	162	17.0	28.5	0.0
	3	163	13.3	23.7	0.0
	3	164	6.3	21.7	0.0
	3	165	3.9	23.7	0.0
	3	166	11.0	19.3	1.1
	3	167	11.7	23.7	2.2
	3	168	13.3	25.7	5.5
	3	169	11.3	21.8	1.8
	3	170	12.3	28.4	0.0
	3	171	19.6	24.2	0.0
	3	172	7.2	22.4	0.0
	3	173	7.8	24.6	4.9
	3	174	10.4	21.9	0.0
	3	175	13.1	22.8	0.0
	3	176	9.0	24.5	0.0
	3	177	11.3	29.2	0.0
	3	178	8.0	26.6	0.0
	3	179	14.5	22.8	2.5
	3	180	12.3	20.5	13.3
	3	181	13.6	24.6	0.0
	3	182	15.5	33.9	0.0
	3	183	14.7	27.5	0.0
	3	184	7.2	25.2	0.0
	3	185	10.8	28.8	0.0
	3	186	13.6	28.4	0.0
	3	187	19.4	31.3	0.0
	3	188	11.0	28.9	0.0
	3	189	9.8	32.9	0.0
	3	190	10.5	25.0	0.0
	3	191	14.9	22.4	0.0
	3	192	14.0	27.2	0.0
	3	193	9.9	22.3	9.6
	3	194	10.2	24.7	4.0
	3	195	11.8	26.7	0.0
	3	196	15.0	26.7	3.9
	3	197	14.5	26.9	0.0
	3	198	11.4	25.0	0.0
	3	199	13.4	23.9	0.0
	3	200	16.9	31.1	0.0
	3	201	11.7	29.0	0.0
	3	202	13.5	25.1	8.7
	3	203	14.1	25.4	0.0
	3	204	18.4	28.2	12.3
	3	205	18.7	27.8	1.4
	3	206	13.3	31.0	0.0
	3	207	12.9	31.2	0.0
	3	208	14.2	26.9	0.0
	3	209	20.3	25.1	9.2
	3	210	12.8	26.8	0.0
	3	211	12.5	25.6	0.0
	3	212	19.5	30.0	0.0
	3	213	13.0	29.5	0.0
	3	214	11.0	26.5	0.0
	3	215	14.2	28.4	0.0
	3	216	16.0	28.7	0.0
	3	217	14.6	31.1	0.0
	3	218	15.8	29.0	0.0
	3	219	10.9	27.4	0.0
	3	220	13.0	22.7	5.8
	3	221	14.7	23.6	0.0
	3	222	11.7	29.7	0.0
	3	223	13.0	28.7	4.3
	3	224	12.6	23.5	10.5
	3	225	11.4	24.2	7.5
	3	226	14.6	24.9	1.9
	3	227	14.2	28.3	0.0
	3	228	13.5	26.9	0.0
	3	229	17.0	28.5	0.0
	3	230	8.0	21.1	0.0
	3	231	13.0	18.6	6.6
	3	232	14.0	26.7	0.0
	3	233	11.5	29.8	0.0
	3	234	14.8	30.4	34.0
	3	235	13.3	27.4	0.0
	3	236	9.8	22.9	0.0
	3	237	10.3	24.5	0.0
	3	238	12.8	25.4	17.2
	3	239	12.2	30.7	0.0
	3	240	10.3	26.8	0.0
	3	241	10.0	26.9	0.4
	3	242	10.4	25.4	36.8
	3	243	8.8	22.8	0.0
	3	244	9.7	24.7	0.0
	3	245	9.7	21.8	0.0
	3	246	8.0	22.3	0.0
	3	247	8.7	25.2	0.0
	3	248	13.3	21.5	4.4
	3	249	13.1	29.2	1.0
	3	250	6.9	23.2	0.0
	3	251	8.3	23.1	0.0
	3	252	8.4	27.8	0.0
	3	253	6.0	25.0	16.7
	3	254	10.8	19.1	15.9
	3	255	6.9	22.9	0.0
	3	256	8.4	22.5	0.0
	3	257	10.0	18.4	0.0
	3	258	13.5	21.1	3.9
	3	259	8.6	18.6	0.0
	3	260	7.8	18.1	0.0
	3	261	12.5	15.6	0.0
	3	262	10.2	23.2	0.0
	3	263	4.5	17.6	0.0
	3	264	6.5	23.5	0.0
	3	265	3.2	23.8	0.0
	3	266	1.9	21.0	0.0
	3	267	-1.1	21.9	0.0
	3	268	5.9	14.8	7.2
	3	269	0.5	21.9	0.0
	3	270	17.6	32.2	0.0
	3	271	5.1	24.7	0.0
	3	272	6.2	21.9	8.3
	3	273	-0.7	19.2	0.0
	3	274	4.2	25.7	0.0
	3	275	3.4	16.6	1.8
	3	276	4.8	9.6	0.2
	3	277	1.2	7.7	8.3
	3	278	4.3	11.7	1.6
	3	279	-1.6	20.0	0.0
	3	280	-3.1	15.0	0.0
	3	281	2.1	8.9	0.0
	3	282	-0.1	18.1	0.0
	3	283	0.9	21.5	0.4
	3	284	-0.7	7.6	0.0
	3	285	-1.3	5.8	0.0
	3	286	1.0	16.0	0.0
	3	287	9.8	15.2	0.6
	3	288	6.0	14.1	2.2
	3	289	5.7	10.9	0.6
	3	290	2.3	20.0	0.0
	3	291	8.9	16.7	0.0
	3	292	2.1	21.3	0.0
	3	293	-1.8	20.9	0.0
	3	294	6.0	15.9	1.7
	3	295	-0.1	18.7	0.0
	3	296	0.4	3.1	6.4
	3	297	-3.4	6.5	2.0
	3	298	-0.7	14.6	0.0
	3	299	-1.5	15.2	0.2
	3	300	-3.0	4.4	7.0
	3	301	-3.5	9.1	0.0
	3	302	-3.9	8.5	2.7
	3	303	0.4	16.8	0.2
	3	304	-3.0	16.0	0.0
	3	305	-3.5	14.7	0.0
	3	306	-8.7	3.1	0.0
	3	307	-5.6	-4.6	0.0
	3	308	-3.3	5.2	0.0
	3	309	-0.1	1.6	0.0
	3	310	-0.9	15.0	0.0
	3	311	-3.1	9.2	0.0
	3	312	-3.4	4.8	0.0
	3	313	-4.8	1.3	0.0
	3	314	-19.7	-6.2	0.2
	3	315	-12.3	0.4	0.0
	3	316	-3.7	7.1	0.0
	3	317	-2.9	18.3	0.0
	3	318	-10.9	-1.2	0.0
	3	319	-13.0	-11.1	0.0
	3	320	-6.4	4.6	0.0
	3	321	-3.1	1.8	0.0
	3	322	4.4	7.9	0.0
	3	323	-4.1	8.3	0.0
	3	324	-5.5	0.7	0.0
	3	325	-5.7	3.1	0.0
	3	326	-12.3	-1.6	3.2
	3	327	-12.1	-0.7	0.0
	3	328	-11.4	0.9	0.5
	3	329	-5.1	-2.6	0.0
	3	330	-4.8	8.3	0.0
	3	331	-5.5	13.6	0.0
	3	332	-6.7	4.5	0.0
	3	333	-2.7	4.0	0.0
	3	334	-18.0	-3.7	0.0
	3	335	-18.1	-1.7	14.4
	3	336	-3.7	0.5	4.1
	3	337	-1.7	6.8	14.1
	3	338	-15.2	-8.3	0.0
	3	339	-21.3	-15.3	0.0
	3	340	-15.2	-4.6	0.0
	3	341	-22.7	-2.1	0.0
	3	342	-24.4	-7.8	0.0
	3	343	-18.5	-8.6	0.0
	3	344	-19.5	-7.6	0.0
	3	345	-12.2	-10.9	0.0
	3	346	-24.5	-19.2	0.0
	3	347	-18.7	-9.7	0.0
	3	348	-23.9	-11.6	4.1
	3	349	-20.1	-6.1	0.0
	3	350	-29.0	-15.2	0.2
	3	351	-30.5	-12.3	0.0
	3	352	-16.8	-4.1	0.0
	3	353	-15.8	-11.9	0.0
	3	354	-23.8	-18.3	0.0
	3	355	-18.5	-11.6	1.8
	3	356	-20.1	-8.8	3.1
	3	357	-12.1	-7.4	5.6
	3	358	-22.2	-12.4	14.8
	3	359	-21.6	-21.3	0.0
	3	360	-13.2	-0.1	3.5
	3	361	-16.2	-2.2	0.0
	3	362	-7.2	3.3	0.0
	3	363	-15.5	-1.7	4.6
	3	364	-8.6	5.2	0.0
	3	365	-11.0	0.7	0.0
	3	366	-21.0	-7.6	0.0
	4	1	-11.4	-3.0	0.0
	4	2	-10.7	-0.5	0.0
	4	3	-19.4	-4.7	0.0
	4	4	-25.3	-12.5	1.6
	4	5	-19.6	-8.7	0.0
	4	6	-14.5	-14.0	0.9
	4	7	-28.7	-22.8	0.0
	4	8	-23.2	-22.4	0.0
	4	9	-12.3	-0.3	0.0
	4	10	-9.8	-2.8	0.0
	4	11	-7.1	0.2	0.0
	4	12	-6.2	2.4	0.0
	4	13	-21.2	-9.6	0.0
	4	14	-17.5	-14.1	0.0
	4	15	-22.0	-10.9	0.0
	4	16	-28.9	-5.9	7.6
	4	17	-24.7	-16.2	0.0
	4	18	-27.2	-13.1	0.4
	4	19	-25.0	-13.2	0.0
	4	20	-19.5	-8.8	0.0
	4	21	-37.2	-27.2	0.0
	4	22	-30.0	-15.4	0.0
	4	23	-11.7	-3.0	0.0
	4	24	-21.0	-3.7	0.8
	4	25	-32.0	-19.0	0.8
	4	26	-26.2	-14.2	0.9
	4	27	-26.3	-14.3	0.8
	4	28	-25.1	-10.3	0.0
	4	29	-5.8	4.1	0.0
	4	30	-14.9	-3.0	0.3
	4	31	-5.3	5.3	0.0
	4	32	-10.8	0.7	0.0
	4	33	-14.8	-0.4	0.0
	4	34	-15.2	-3.3	0.0
	4	35	-22.1	-9.7	0.0
	4	36	-18.3	-10.5	0.0
	4	37	-22.3	-7.7	0.0
	4	38	-18.4	-4.2	0.0
	4	39	-19.7	-7.7	0.0
	4	40	-15.0	-14.9	0.0
	4	41	-24.5	-8.3	0.0
	4	42	-25.3	-8.3	0.0
	4	43	-22.9	-7.3	0.0
	4	44	-23.3	-3.1	0.0
	4	45	-15.6	-0.5	0.0
	4	46	-7.5	7.1	0.0
	4	47	-5.8	-0.8	0.3
	4	48	-1.2	-0.2	2.1
	4	49	-26.7	-17.9	0.0
	4	50	-26.9	-15.4	0.0
	4	51	-13.2	0.6	0.0
	4	52	-6.6	-5.9	0.0
	4	53	-24.9	-10.5	0.8
	4	54	-26.7	-5.4	0.0
	4	55	-6.4	-0.8	0.8
	4	56	-12.7	1.2	0.0
	4	57	-17.7	-3.1	0.0
	4	58	-22.8	-2.2	0.0
	4	59	-17.0	-2.6	0.0
	4	60	-17.7	0.7	0.0
	4	61	-10.9	3.1	0.0
	4	62	-10.5	2.1	0.0
	4	63	-21.7	-7.9	0.0
	4	64	-20.9	-15.2	35.2
	4	65	-5.7	2.3	0.0
	4	66	-3.2	4.5	0.0
	4	67	-7.3	2.0	0.0
	4	68	-11.5	-2.7	0.0
	4	69	-5.3	0.8	3.5
	4	70	-13.2	-1.3	0.0
	4	71	-13.8	0.7	0.0
	4	72	-14.1	-4.8	0.0
	4	73	-10.2	0.5	0.3
	4	74	-22.0	3.2	0.0
	4	75	-6.3	2.0	0.0
	4	76	-0.8	2.6	0.0
	4	77	-15.1	-0.1	0.0
	4	78	-17.1	-0.9	0.0
	4	79	-10.1	2.6	0.0
	4	80	-15.2	3.8	0.0
	4	81	-7.9	1.7	3.3
	4	82	-4.5	2.9	4.5
	4	83	0.1	15.1	0.0
	4	84	-3.2	4.5	0.0
	4	85	-11.4	-4.5	0.0
	4	86	-10.2	1.9	0.0
	4	87	-1.7	4.4	0.2
	4	88	-5.5	6.9	0.0
	4	89	-5.9	6.5	0.0
	4	90	-10.2	13.9	0.0
	4	91	-2.8	7.6	0.0
	4	92	1.0	7.0	0.0
	4	93	1.9	15.8	0.0
	4	94	2.7	16.0	0.0
	4	95	-5.0	9.7	0.0
	4	96	-2.1	5.3	0.0
	4	97	-9.0	2.8	8.9
	4	98	-9.3	-3.3	0.5
	4	99	-0.4	5.8	0.0
	4	100	-1.2	12.2	0.0
	4	101	3.9	16.7	0.0
	4	102	8.1	14.3	0.0
	4	103	-6.0	8.3	0.0
	4	104	-3.0	9.8	1.6
	4	105	0.6	10.6	0.3
	4	106	0.2	15.9	5.0
	4	107	-0.8	10.0	0.0
	4	108	-0.7	14.4	0.0
	4	109	7.4	23.1	0.0
	4	110	5.2	19.8	0.0
	4	111	2.2	19.0	0.0
	4	112	10.3	14.3	0.0
	4	113	0.8	17.1	0.0
	4	114	3.1	19.8	0.5
	4	115	-5.6	5.2	0.0
	4	116	-4.4	9.1	0.0
	4	117	-0.9	13.6	0.0
	4	118	1.0	15.1	0.0
	4	119	3.4	22.3	0.0
	4	120	7.4	25.4	0.0
	4	121	2.0	22.0	0.0
	4	122	6.4	17.1	0.0
	4	123	-1.8	16.8	0.0
	4	124	-3.3	21.2	0.0
	4	125	12.7	24.4	0.0
	4	126	5.2	19.7	0.0
	4	127	10.4	23.5	0.0
	4	128	11.0	20.5	0.0
	4	129	7.7	24.2	0.0
	4	130	5.0	29.3	0.0
	4	131	4.0	19.2	0.0
	4	132	8.0	17.1	0.0
	4	133	5.2	17.7	0.0
	4	134	3.1	22.4	0.0
	4	135	0.1	10.6	0.0
	4	136	2.3	17.8	0.0
	4	137	4.3	18.0	0.0
	4	138	4.3	10.7	0.0
	4	139	8.7	23.5	0.0
	4	140	6.3	21.7	0.0
	4	141	2.2	16.0	0.0
	4	142	5.1	9.2	0.0
	4	143	8.8	32.3	0.0
	4	144	7.4	25.6	0.0
	4	145	10.8	23.6	0.0
	4	146	10.3	21.3	0.0
	4	147	12.1	25.9	0.0
	4	148	9.5	30.3	0.0
	4	149	8.9	22.1	15.8
	4	150	8.4	22.8	0.0
	4	151	10.4	20.2	5.5
	4	152	14.2	24.2	0.0
	4	153	8.3	22.4	0.0
	4	154	3.3	18.6	0.0
	4	155	6.0	12.7	16.5
	4	156	3.8	20.8	0.0
	4	157	10.1	26.2	0.0
	4	158	12.0	28.6	0.4
	4	159	8.9	22.6	0.0
	4	160	12.6	27.6	0.0
	4	161	8.3	25.7	0.0
	4	162	7.3	22.1	0.0
	4	163	8.6	22.9	0.0
	4	164	10.9	23.6	0.0
	4	165	10.7	17.5	0.7
	4	166	13.6	17.2	0.0
	4	167	12.2	27.9	0.0
	4	168	14.7	32.8	0.0
	4	169	10.3	23.5	4.6
	4	170	8.7	25.7	13.0
	4	171	7.5	18.5	22.1
	4	172	3.8	14.6	4.7
	4	173	13.5	26.8	1.7
	4	174	14.2	22.3	1.1
	4	175	7.7	16.5	7.4
	4	176	7.1	24.0	0.0
	4	177	8.4	20.3	0.0
	4	178	12.3	17.5	1.0
	4	179	15.5	26.2	0.0
	4	180	19.6	22.6	19.7
	4	181	15.9	24.8	10.9
	4	182	15.1	23.3	0.5
	4	183	14.2	23.8	3.4
	4	184	10.3	25.2	6.6
	4	185	18.8	27.6	13.9
	4	186	12.4	31.4	0.0
	4	187	13.4	24.7	0.0
	4	188	14.6	18.1	0.0
	4	189	12.7	25.0	0.0
	4	190	14.8	23.2	11.4
	4	191	7.0	25.6	0.0
	4	192	9.5	18.3	0.0
	4	193	14.3	24.1	0.0
	4	194	14.1	22.5	0.0
	4	195	11.0	23.3	0.0
	4	196	16.3	26.5	0.0
	4	197	11.9	25.0	0.0
	4	198	17.4	23.0	0.0
	4	199	12.9	25.7	0.0
	4	200	10.6	20.8	0.5
	4	201	14.1	27.3	0.0
	4	202	10.1	22.9	1.6
	4	203	15.6	29.8	0.9
	4	204	11.0	27.6	0.0
	4	205	14.9	27.7	0.0
	4	206	15.4	27.5	0.0
	4	207	15.4	27.5	0.0
	4	208	14.9	21.7	12.4
	4	209	14.0	30.6	0.0
	4	210	13.9	31.7	0.0
	4	211	12.9	22.5	0.0
	4	212	14.1	24.2	1.1
	4	213	13.5	28.2	0.0
	4	214	8.0	28.2	0.0
	4	215	13.6	29.8	0.0
	4	216	14.6	26.8	0.0
	4	217	18.9	28.6	7.5
	4	218	16.5	33.7	0.0
	4	219	13.8	29.6	0.0
	4	220	12.8	36.5	9.3
	4	221	15.8	32.5	0.0
	4	222	12.0	27.7	0.0
	4	223	11.4	25.2	24.2
	4	224	10.6	30.4	0.0
	4	225	9.4	23.9	0.0
	4	226	10.6	25.2	17.9
	4	227	14.3	30.9	1.4
	4	228	15.4	28.5	14.8
	4	229	12.6	23.8	0.0
	4	230	11.6	28.1	0.0
	4	231	16.7	25.4	3.0
	4	232	16.9	29.7	0.0
	4	233	12.6	29.6	0.0
	4	234	10.6	33.7	0.7
	4	235	15.3	24.6	0.8
	4	236	15.2	24.7	3.2
	4	237	8.1	24.0	0.0
	4	238	7.7	19.7	0.0
	4	239	16.1	28.5	11.4
	4	240	11.2	27.1	0.0
	4	241	6.6	24.8	0.0
	4	242	9.6	22.9	0.0
	4	243	14.5	26.4	10.6
	4	244	15.6	25.6	7.8
	4	245	15.8	29.2	0.0
	4	246	10.9	30.0	0.0
	4	247	18.8	32.4	0.0
	4	248	9.9	29.6	0.0
	4	249	5.6	15.7	1.6
	4	250	7.6	18.9	8.1
	4	251	4.2	21.8	0.0
	4	252	8.6	16.2	0.0
	4	253	8.8	19.6	0.0
	4	254	9.5	14.7	1.9
	4	255	11.0	33.1	13.4
	4	256	7.0	27.6	0.0
	4	257	6.6	22.5	0.0
	4	258	16.0	17.0	0.0
	4	259	15.6	26.2	0.0
	4	260	12.7	22.7	0.0
	4	261	5.7	22.5	0.0
	4	262	0.4	23.0	0.0
	4	263	0.2	14.7	0.0
	4	264	-3.3	14.1	0.0
	4	265	10.9	22.3	0.0
	4	266	9.5	25.4	0.0
	4	267	0.8	19.6	0.0
	4	268	4.3	14.7	0.0
	4	269	7.7	20.7	14.1
	4	270	8.1	17.9	0.5
	4	271	4.6	17.3	14.5
	4	272	-0.6	10.8	6.1
	4	273	1.0	13.8	0.7
	4	274	-1.6	12.3	0.7
	4	275	4.1	12.2	0.2
	4	276	3.0	9.1	0.0
	4	277	-0.9	13.2	0.0
	4	278	-1.1	17.6	0.0
	4	279	-2.3	14.9	0.0
	4	280	0.1	5.9	7.1
	4	281	3.2	14.0	1.7
	4	282	-2.7	16.5	0.0
	4	283	4.4	26.7	1.6
	4	284	1.9	16.8	0.0
	4	285	-0.6	10.7	0.0
	4	286	-3.5	10.6	0.0
	4	287	-4.9	7.3	2.5
	4	288	-8.2	6.4	2.6
	4	289	0.3	8.0	13.8
	4	290	-1.2	12.1	0.4
	4	291	-4.4	8.6	0.0
	4	292	-3.4	12.1	0.0
	4	293	2.7	15.8	0.0
	4	294	2.1	6.2	3.5
	4	295	-1.1	9.8	11.4
	4	296	-1.3	16.0	0.0
	4	297	-0.7	17.4	0.0
	4	298	0.1	15.9	0.0
	4	299	-4.1	3.9	0.0
	4	300	1.7	5.8	0.0
	4	301	-2.7	6.3	0.0
	4	302	-7.0	3.5	0.0
	4	303	-4.1	9.1	0.0
	4	304	-2.7	9.7	0.0
	4	305	5.3	11.3	1.4
	4	306	-1.1	22.3	0.0
	4	307	-2.9	8.6	0.0
	4	308	-4.0	16.5	0.0
	4	309	-4.0	9.4	0.0
	4	310	-5.0	7.6	0.0
	4	311	-6.2	4.3	0.0
	4	312	-12.8	2.9	0.0
	4	313	-6.0	6.1	0.0
	4	314	-9.1	0.2	0.0
	4	315	-0.5	7.8	0.0
	4	316	-4.4	5.2	0.0
	4	317	-7.6	-1.1	0.4
	4	318	-5.7	3.1	0.0
	4	319	-20.3	-3.6	0.0
	4	320	-10.3	-5.6	0.0
	4	321	-11.3	-5.5	0.0
	4	322	-17.4	-4.0	0.0
	4	323	-11.2	-1.7	0.0
	4	324	-18.2	3.3	0.0
	4	325	-12.1	-9.6	0.0
	4	326	-14.2	-2.4	2.6
	4	327	-8.5	-3.2	0.0
	4	328	-7.6	-6.7	0.0
	4	329	-5.3	11.8	0.0
	4	330	-4.6	13.8	0.0
	4	331	-6.3	6.2	0.0
	4	332	-10.6	0.5	0.0
	4	333	-11.9	-3.0	4.7
	4	334	-13.3	-7.5	1.4
	4	335	-28.5	-12.8	0.8
	4	336	-23.5	-22.1	0.0
	4	337	-22.2	-9.2	0.3
	4	338	-26.6	-3.9	0.0
	4	339	-18.3	-4.5	0.0
	4	340	-25.3	-8.1	0.0
	4	341	-8.4	-1.6	0.0
	4	342	-11.5	-5.4	0.0
	4	343	-10.2	-4.5	0.8
	4	344	-7.2	-6.2	0.0
	4	345	-13.4	-2.8	0.0
	4	346	-16.4	-0.5	0.0
	4	347	-19.0	-11.8	0.0
	4	348	-26.7	-15.7	1.0
	4	349	-19.1	-7.9	0.0
	4	350	-22.2	-10.0	0.4
	4	351	-24.2	-8.7	0.0
	4	352	-20.4	-13.8	0.6
	4	353	-24.4	-13.6	0.0
	4	354	-24.0	-22.7	0.0
	4	355	-10.7	-3.8	0.0
	4	356	-11.5	-2.5	0.0
	4	357	-17.2	-7.2	0.5
	4	358	-19.5	-3.7	4.2
	4	359	-14.5	-4.2	0.0
	4	360	-20.7	-2.6	0.0
	4	361	-8.0	-1.4	0.0
	4	362	-9.2	-0.1	0.0
	4	363	-17.6	-6.4	0.0
	4	364	-24.4	-9.9	0.7
	4	365	-15.0	-8.3	2.7
	5	1	-14.6	-2.9	0.0
	5	2	-11.7	-8.8	0.0
	5	3	-5.5	4.2	0.0
	5	4	-12.7	-2.9	0.5
	5	5	-9.1	1.7	0.0
	5	6	-12.8	-3.5	0.0
	5	7	-21.2	-9.2	0.0
	5	8	-20.7	-5.4	0.0
	5	9	-29.3	-16.9	2.3
	5	10	-32.1	-15.3	0.0
	5	11	-25.6	-10.8	0.0
	5	12	-27.0	-16.1	0.0
	5	13	-14.2	-5.4	0.0
	5	14	-16.4	-4.7	0.0
	5	15	-17.1	-8.7	0.0
	5	16	-14.6	-4.7	3.2
	5	17	-24.8	-16.6	0.5
	5	18	-30.3	-15.7	4.2
	5	19	-23.8	-10.1	0.0
	5	20	-31.5	-17.0	5.8
	5	21	-19.1	-5.9	0.0
	5	22	-13.9	-5.1	0.0
	5	23	-11.2	-1.5	0.0
	5	24	-14.1	-1.2	0.1
	5	25	-14.1	-5.8	0.0
	5	26	-16.7	-6.9	0.0
	5	27	-30.8	-13.9	0.0
	5	28	-21.8	-13.1	0.0
	5	29	-19.8	-5.9	0.0
	5	30	-15.5	-6.8	0.0
	5	31	-28.5	-19.8	0.0
	5	32	-31.4	-11.2	0.0
	5	33	-21.6	-9.3	0.0
	5	34	-27.4	-6.3	0.0
	5	35	-21.5	-11.4	0.0
	5	36	-22.0	-21.6	0.0
	5	37	-11.7	1.3	0.0
	5	38	-9.5	-0.2	0.0
	5	39	-6.8	0.9	0.0
	5	40	-14.2	-1.1	0.0
	5	41	-12.3	0.9	0.0
	5	42	-7.3	3.9	0.0
	5	43	-13.9	-0.3	0.0
	5	44	-20.2	-1.6	0.0
	5	45	-29.2	-20.1	0.0
	5	46	-24.6	-13.5	0.3
	5	47	-28.4	-21.5	0.0
	5	48	-29.1	-18.7	0.0
	5	49	-11.1	-0.8	0.0
	5	50	-4.1	1.8	0.0
	5	51	-5.3	1.3	0.0
	5	52	-9.0	7.5	0.0
	5	53	-23.4	-9.4	0.0
	5	54	-16.3	-15.8	0.0
	5	55	-22.5	-9.1	4.5
	5	56	-20.5	-9.0	0.0
	5	57	-20.4	-5.5	0.0
	5	58	-19.2	1.2	0.0
	5	59	-14.1	0.3	0.0
	5	60	-5.8	-2.0	0.5
	5	61	-10.1	-2.1	0.0
	5	62	-9.0	-1.3	0.1
	5	63	-9.4	4.1	0.0
	5	64	-4.9	2.1	3.4
	5	65	-6.8	3.0	0.0
	5	66	-9.8	11.5	0.0
	5	67	-12.5	-2.0	0.0
	5	68	-13.9	-1.9	0.0
	5	69	-13.6	-1.8	0.0
	5	70	-17.4	1.6	0.0
	5	71	-3.5	4.7	0.0
	5	72	-1.7	11.9	0.0
	5	73	-14.3	0.4	0.0
	5	74	-14.5	-2.3	0.0
	5	75	-14.7	-2.0	0.0
	5	76	-12.6	1.1	1.8
	5	77	-16.4	-6.5	0.0
	5	78	-12.7	-0.3	0.0
	5	79	-7.5	2.6	0.0
	5	80	-5.5	9.2	0.0
	5	81	0.9	4.1	0.7
	5	82	0.3	2.1	0.2
	5	83	-7.7	-3.0	1.9
	5	84	-13.8	1.4	0.0
	5	85	-9.1	-0.1	0.0
	5	86	-16.1	-1.7	0.0
	5	87	-11.6	1.6	0.0
	5	88	-11.1	3.9	3.8
	5	89	-4.3	7.8	0.0
	5	90	-5.1	4.4	0.0
	5	91	-7.9	-0.4	0.0
	5	92	-4.6	4.6	0.0
	5	93	-6.2	10.4	0.0
	5	94	-4.2	11.7	0.0
	5	95	-6.1	9.8	0.0
	5	96	-3.2	8.4	0.0
	5	97	-4.3	8.2	0.0
	5	98	-5.2	2.6	0.7
	5	99	-5.2	8.0	0.0
	5	100	-1.2	13.4	0.0
	5	101	-4.1	12.7	0.0
	5	102	-10.0	13.6	2.1
	5	103	1.4	10.4	2.2
	5	104	2.1	12.0	0.0
	5	105	-1.4	8.6	0.0
	5	106	-3.6	11.7	0.0
	5	107	5.1	17.5	0.0
	5	108	2.7	14.7	0.0
	5	109	-0.7	19.4	0.0
	5	110	0.3	18.9	0.0
	5	111	-8.2	2.1	2.4
	5	112	-4.8	3.0	0.0
	5	113	2.9	22.2	0.0
	5	114	4.5	15.2	0.0
	5	115	-1.7	14.3	0.0
	5	116	-3.0	13.0	0.0
	5	117	1.5	15.0	0.0
	5	118	5.5	14.8	0.0
	5	119	-1.0	15.3	0.0
	5	120	1.1	15.3	0.0
	5	121	-2.6	12.7	0.0
	5	122	-2.1	17.2	0.0
	5	123	0.1	9.0	0.0
	5	124	-6.3	7.4	0.0
	5	125	-0.1	12.3	0.0
	5	126	0.7	18.9	0.0
	5	127	4.4	20.1	0.0
	5	128	3.6	24.0	0.0
	5	129	2.9	19.2	0.0
	5	130	6.8	23.4	0.0
	5	131	6.6	28.3	0.0
	5	132	5.2	31.5	0.0
	5	133	2.1	17.9	0.0
	5	134	5.0	23.6	0.0
	5	135	8.9	18.9	0.0
	5	136	7.5	13.7	1.0
	5	137	7.9	20.4	0.0
	5	138	7.4	21.4	0.0
	5	139	3.1	20.5	0.0
	5	140	10.0	17.8	0.0
	5	141	-0.8	13.2	0.0
	5	142	0.4	15.9	0.0
	5	143	5.9	24.1	0.0
	5	144	3.7	20.3	0.0
	5	145	7.9	28.5	0.0
	5	146	6.1	31.9	0.0
	5	147	13.6	25.3	0.0
	5	148	8.5	20.9	0.0
	5	149	9.2	23.1	23.8
	5	150	6.7	17.0	1.6
	5	151	9.2	18.7	24.2
	5	152	7.0	20.5	0.0
	5	153	10.8	28.3	0.0
	5	154	7.8	25.1	0.0
	5	155	10.1	25.3	0.0
	5	156	9.2	24.0	3.7
	5	157	5.5	20.9	0.0
	5	158	10.8	23.4	0.0
	5	159	5.1	19.6	0.0
	5	160	6.4	22.7	0.0
	5	161	10.9	22.8	6.5
	5	162	14.8	20.1	12.0
	5	163	14.4	25.9	13.9
	5	164	14.5	24.8	1.5
	5	165	10.1	22.9	0.0
	5	166	6.6	23.9	0.0
	5	167	8.3	25.5	0.0
	5	168	9.2	21.2	0.0
	5	169	7.6	20.7	0.0
	5	170	1.6	25.1	0.0
	5	171	11.6	26.2	10.4
	5	172	15.2	31.0	1.4
	5	173	9.3	17.4	4.5
	5	174	6.6	22.0	0.0
	5	175	14.4	30.2	0.0
	5	176	15.9	26.7	16.6
	5	177	7.6	24.9	0.0
	5	178	9.9	26.1	0.0
	5	179	10.2	26.9	0.0
	5	180	14.6	23.2	2.3
	5	181	5.9	22.1	0.0
	5	182	6.8	21.0	0.0
	5	183	14.5	30.4	0.0
	5	184	15.8	30.8	22.7
	5	185	12.1	27.2	0.0
	5	186	14.8	24.3	0.0
	5	187	16.2	28.8	0.0
	5	188	15.2	23.8	28.2
	5	189	13.0	27.9	3.7
	5	190	14.2	26.8	3.0
	5	191	10.8	24.1	4.6
	5	192	8.9	28.5	0.0
	5	193	10.7	23.2	0.0
	5	194	7.9	26.2	0.0
	5	195	14.9	27.7	43.3
	5	196	7.4	25.6	0.0
	5	197	17.9	29.1	0.2
	5	198	15.2	35.0	0.0
	5	199	18.1	30.9	0.0
	5	200	17.9	29.0	0.0
	5	201	13.6	26.1	0.0
	5	202	9.7	29.7	0.0
	5	203	13.8	26.7	0.0
	5	204	12.7	27.5	0.0
	5	205	11.2	29.0	0.0
	5	206	13.9	28.6	0.0
	5	207	15.3	29.7	0.0
	5	208	14.8	29.2	0.0
	5	209	15.5	25.9	0.0
	5	210	9.8	25.3	0.0
	5	211	14.9	26.2	0.0
	5	212	15.9	21.9	0.0
	5	213	12.6	26.6	2.1
	5	214	12.5	26.6	4.2
	5	215	16.4	29.3	0.0
	5	216	13.7	25.5	0.0
	5	217	14.6	26.3	28.7
	5	218	14.7	25.2	3.6
	5	219	21.8	29.0	9.1
	5	220	19.6	29.2	0.0
	5	221	15.8	29.2	0.0
	5	222	19.4	29.2	3.2
	5	223	12.5	28.6	0.0
	5	224	17.3	29.8	0.0
	5	225	13.9	28.9	0.0
	5	226	16.2	28.5	1.6
	5	227	10.4	29.9	0.0
	5	228	13.0	30.2	0.0
	5	229	14.7	30.5	0.0
	5	230	14.6	34.2	0.0
	5	231	12.2	29.3	0.0
	5	232	15.3	26.0	22.3
	5	233	14.2	29.5	0.0
	5	234	15.4	31.2	0.0
	5	235	9.8	27.2	0.0
	5	236	13.8	24.3	0.1
	5	237	13.9	24.1	0.0
	5	238	8.9	21.7	0.0
	5	239	11.5	30.9	0.0
	5	240	6.0	25.5	0.0
	5	241	12.1	30.6	0.0
	5	242	9.9	24.6	0.0
	5	243	9.9	23.3	0.0
	5	244	11.9	24.0	0.0
	5	245	11.4	18.8	0.1
	5	246	8.1	21.9	7.9
	5	247	11.2	19.1	5.3
	5	248	8.8	21.3	0.0
	5	249	11.1	25.9	0.0
	5	250	13.0	33.8	0.0
	5	251	11.8	23.4	0.8
	5	252	9.2	21.3	0.0
	5	253	7.7	28.2	0.0
	5	254	7.7	30.9	0.5
	5	255	9.0	22.2	0.0
	5	256	3.7	16.6	0.0
	5	257	6.6	18.2	0.0
	5	258	10.9	13.5	2.9
	5	259	6.4	22.3	0.0
	5	260	13.6	19.8	0.0
	5	261	6.3	21.0	13.0
	5	262	0.9	21.1	0.0
	5	263	7.2	19.1	8.4
	5	264	9.5	21.2	0.7
	5	265	4.1	23.5	0.0
	5	266	10.5	28.4	0.0
	5	267	4.8	24.8	0.0
	5	268	8.8	29.0	0.0
	5	269	8.6	19.2	0.0
	5	270	8.2	13.2	0.0
	5	271	1.5	10.5	0.0
	5	272	-0.5	12.3	0.0
	5	273	3.7	13.7	0.0
	5	274	3.9	12.3	0.0
	5	275	4.6	16.2	0.0
	5	276	8.6	16.1	0.0
	5	277	1.5	12.1	0.0
	5	278	5.4	10.8	0.0
	5	279	2.0	16.5	0.0
	5	280	-2.7	17.4	0.0
	5	281	5.6	18.1	0.0
	5	282	4.5	15.0	0.0
	5	283	-4.2	11.3	0.0
	5	284	0.1	13.4	0.0
	5	285	-0.4	9.4	0.0
	5	286	2.3	8.7	0.0
	5	287	-0.8	16.7	0.0
	5	288	4.3	21.0	0.0
	5	289	2.7	21.2	0.0
	5	290	0.0	16.2	0.0
	5	291	3.1	6.1	7.3
	5	292	-1.2	6.1	13.4
	5	293	-0.2	17.3	0.0
	5	294	6.3	16.5	0.0
	5	295	-1.4	15.5	0.0
	5	296	0.6	12.1	0.0
	5	297	1.2	11.7	0.0
	5	298	1.0	13.1	0.0
	5	299	-0.7	8.0	0.0
	5	300	-4.5	2.2	0.0
	5	301	0.5	15.8	0.0
	5	302	-1.5	21.4	0.0
	5	303	1.8	9.2	0.0
	5	304	1.4	2.2	0.4
	5	305	-2.8	10.0	0.0
	5	306	-1.4	12.4	0.0
	5	307	-6.2	3.2	0.0
	5	308	-3.1	-1.0	0.0
	5	309	-5.7	6.1	0.0
	5	310	-6.1	11.4	0.0
	5	311	-8.5	-3.8	0.0
	5	312	-3.9	-2.2	0.0
	5	313	-6.4	0.3	6.1
	5	314	-5.5	5.2	0.0
	5	315	-11.8	1.8	0.0
	5	316	-12.3	-5.4	0.0
	5	317	-2.8	6.5	2.6
	5	318	-7.3	12.1	0.0
	5	319	-8.0	1.2	2.0
	5	320	-3.1	0.7	0.0
	5	321	-1.6	1.3	0.8
	5	322	-0.5	1.0	0.0
	5	323	-2.3	12.0	0.0
	5	324	-5.3	4.5	0.0
	5	325	-5.8	3.2	0.0
	5	326	-3.7	9.6	0.0
	5	327	-12.9	-7.1	0.0
	5	328	-11.0	-5.8	0.0
	5	329	-23.2	-14.9	0.0
	5	330	-20.4	-9.8	0.0
	5	331	-4.2	8.0	0.0
	5	332	-8.6	7.4	0.0
	5	333	-13.5	-3.9	0.0
	5	334	-16.6	-6.3	0.0
	5	335	-15.3	-2.3	0.0
	5	336	-18.6	-9.0	0.0
	5	337	-16.2	-8.8	0.0
	5	338	-25.4	-9.5	0.0
	5	339	-15.4	-3.1	0.0
	5	340	-10.3	-1.6	0.0
	5	341	-12.1	-0.2	0.0
	5	342	-8.6	2.4	0.0
	5	343	-12.1	-1.2	0.0
	5	344	-19.9	-6.3	0.0
	5	345	-16.3	-7.5	0.0
	5	346	-13.8	-13.4	0.0
	5	347	-28.7	-13.5	0.0
	5	348	-29.6	-13.3	0.0
	5	349	-17.6	-7.5	0.0
	5	350	-11.5	-8.5	0.0
	5	351	-17.2	-4.7	0.0
	5	352	-19.2	-7.9	0.0
	5	353	-11.5	1.3	0.0
	5	354	-12.5	2.5	0.0
	5	355	-8.7	-2.0	1.3
	5	356	-8.0	3.0	0.2
	5	357	-9.1	-1.4	0.0
	5	358	-9.4	-5.1	0.0
	5	359	-12.1	-2.4	0.0
	5	360	-9.8	-2.6	0.0
	5	361	-18.0	-6.1	0.0
	5	362	-15.3	-7.8	1.4
	5	363	-14.1	-5.5	0.0
	5	364	-22.4	-12.3	0.0
	5	365	-27.4	-16.7	0.0
	6	1	-28.0	-8.6	0.0
	6	2	-10.6	-0.4	0.0
	6	3	-5.6	8.2	0.0
	6	4	-23.3	-8.7	0.0
	6	5	-15.9	-10.1	0.0
	6	6	-20.5	-13.7	18.7
	6	7	-23.8	-5.6	0.0
	6	8	-11.8	-2.6	0.0
	6	9	-5.6	0.6	0.0
	6	10	-23.9	-14.3	0.2
	6	11	-25.0	-14.3	0.5
	6	12	-25.9	-14.8	0.0
	6	13	-30.7	-7.5	0.0
	6	14	-14.9	-1.9	0.0
	6	15	-18.3	-2.4	0.0
	6	16	-24.9	-10.6	0.0
	6	17	-21.2	-8.9	0.0
	6	18	-11.7	-2.4	0.0
	6	19	-14.9	-3.8	0.0
	6	20	-14.0	-5.5	0.0
	6	21	-11.5	-3.9	0.0
	6	22	-11.9	0.9	0.0
	6	23	-12.4	-0.6	0.0
	6	24	-10.4	-1.0	0.0
	6	25	-14.0	-1.1	0.0
	6	26	-16.0	-6.5	0.0
	6	27	-12.5	-11.9	0.0
	6	28	-26.5	-11.3	0.0
	6	29	-22.5	-11.0	0.0
	6	30	-5.1	2.2	0.0
	6	31	-2.5	-0.6	2.6
	6	32	-14.5	-5.8	4.1
	6	33	-10.0	-7.8	0.6
	6	34	-8.6	-0.9	0.4
	6	35	-8.4	-1.5	0.0
	6	36	-16.1	-5.3	4.0
	6	37	-16.3	-2.9	0.0
	6	38	-25.4	-11.7	0.0
	6	39	-22.2	-8.0	0.0
	6	40	-21.0	-6.6	0.0
	6	41	-16.9	-11.6	4.0
	6	42	-20.4	-9.9	4.0
	6	43	-17.4	-13.8	0.0
	6	44	-17.7	-8.6	0.0
	6	45	-20.2	-6.5	0.0
	6	46	-6.6	2.0	0.0
	6	47	-13.5	1.8	0.0
	6	48	-14.8	-6.4	0.0
	6	49	-20.3	-8.6	0.0
	6	50	-20.6	-7.9	0.0
	6	51	-27.3	-3.5	0.0
	6	52	-17.0	-4.8	0.0
	6	53	-10.2	-8.4	0.0
	6	54	-7.3	1.2	0.1
	6	55	-7.8	2.4	0.0
	6	56	-13.6	-3.5	0.0
	6	57	-14.9	-2.7	0.0
	6	58	-7.7	8.6	0.0
	6	59	-4.3	5.3	0.0
	6	60	-9.4	2.8	0.0
	6	61	-6.6	0.5	0.4
	6	62	-11.1	-1.0	1.7
	6	63	-12.7	-0.3	0.3
	6	64	-12.2	-3.9	3.0
	6	65	-15.8	-5.4	19.5
	6	66	-2.0	4.2	0.2
	6	67	-1.6	7.8	0.2
	6	68	-1.3	4.4	0.0
	6	69	-1.4	1.2	23.9
	6	70	-7.8	3.7	0.0
	6	71	-2.4	5.4	0.0
	6	72	-21.4	-7.9	0.0
	6	73	-11.9	-7.2	0.0
	6	74	-20.4	-14.1	0.0
	6	75	-14.7	-2.3	0.0
	6	76	-13.5	0.2	0.0
	6	77	-21.9	-1.6	0.0
	6	78	-5.7	2.5	0.0
	6	79	-5.0	-0.8	0.0
	6	80	-7.0	0.5	0.0
	6	81	-13.3	-4.0	0.0
	6	82	-5.1	5.6	0.0
	6	83	-1.4	2.8	0.0
	6	84	6.3	16.2	0.0
	6	85	-1.5	4.9	0.0
	6	86	-13.2	-5.5	0.0
	6	87	-14.7	-5.0	0.0
	6	88	-12.3	0.7	0.0
	6	89	-11.9	4.0	0.0
	6	90	-5.6	2.7	0.0
	6	91	-1.8	-0.5	3.7
	6	92	-5.5	6.2	5.7
	6	93	-13.1	10.9	0.4
	6	94	3.6	14.8	0.0
	6	95	-1.3	16.1	0.0
	6	96	1.6	17.1	0.0
	6	97	4.4	17.5	0.0
	6	98	-0.4	10.7	0.0
	6	99	-3.7	3.4	0.0
	6	100	-4.6	8.8	0.0
	6	101	-1.0	5.2	0.0
	6	102	-0.6	9.2	0.0
	6	103	-4.9	9.5	0.0
	6	104	-1.8	5.8	3.4
	6	105	-1.0	10.1	0.0
	6	106	2.0	10.3	0.3
	6	107	0.9	16.0	0.0
	6	108	6.2	17.0	0.0
	6	109	2.8	16.1	0.0
	6	110	-3.8	11.8	0.0
	6	111	0.5	14.0	0.0
	6	112	-1.3	13.5	0.0
	6	113	-9.1	13.4	0.0
	6	114	9.9	18.6	0.0
	6	115	3.6	27.1	0.0
	6	116	1.6	19.6	0.0
	6	117	-0.5	18.4	0.0
	6	118	-8.7	8.3	0.0
	6	119	-12.7	14.8	0.0
	6	120	2.6	22.4	0.0
	6	121	3.1	22.1	3.2
	6	122	-1.1	13.8	0.0
	6	123	0.9	18.3	0.0
	6	124	5.1	17.4	0.0
	6	125	4.4	18.7	0.0
	6	126	4.1	20.7	0.0
	6	127	-1.0	23.4	0.0
	6	128	9.5	23.5	0.0
	6	129	3.7	25.1	0.0
	6	130	1.2	11.4	0.0
	6	131	-6.1	17.1	0.0
	6	132	7.4	28.0	0.0
	6	133	2.4	20.8	0.0
	6	134	8.9	21.4	14.9
	6	135	8.5	26.8	82.5
	6	136	5.0	19.9	0.0
	6	137	4.9	16.0	0.0
	6	138	9.8	22.1	0.3
	6	139	13.5	19.7	0.0
	6	140	3.7	19.1	0.0
	6	141	-0.9	22.2	0.0
	6	142	8.7	19.9	3.3
	6	143	0.1	27.7	0.0
	6	144	6.3	22.1	0.0
	6	145	11.7	26.1	0.0
	6	146	10.8	22.4	0.0
	6	147	10.8	24.0	0.0
	6	148	3.6	19.9	0.0
	6	149	3.4	20.0	0.0
	6	150	6.2	21.4	0.0
	6	151	8.2	18.1	0.0
	6	152	11.8	22.7	0.0
	6	153	9.1	26.1	0.0
	6	154	9.1	18.5	5.6
	6	155	6.3	18.6	0.0
	6	156	11.0	18.2	3.1
	6	157	7.5	17.5	16.8
	6	158	11.0	22.5	29.7
	6	159	6.8	29.8	0.0
	6	160	8.9	24.4	0.0
	6	161	8.2	22.7	0.0
	6	162	8.2	24.6	0.0
	6	163	11.9	20.6	0.0
	6	164	8.0	25.9	0.0
	6	165	4.5	28.4	0.0
	6	166	10.9	25.5	0.0
	6	167	15.8	22.5	0.0
	6	168	21.0	34.2	0.0
	6	169	13.2	26.0	1.3
	6	170	8.6	19.9	0.0
	6	171	6.9	24.0	0.0
	6	172	12.0	21.2	17.1
	6	173	11.4	22.7	0.0
	6	174	12.5	28.6	0.0
[truncated: 8,958 more rows]
