# Supplementary material for: Comparing CMIP-3 and CMIP-5 climate projections on flooding estimation of Devils Lake of North Dakota, USA
Source: PeerJ. 2018 Apr 30;6:e4711. doi: 10.7717/peerj.4711 (PMC5933320; doi:10.7717/peerj.4711)
Supplement: Supplemental Information 2 [file peerj-06-4711-s002.zip › FutureClimate/CMIP-3_LARSWG/C322525_HADCM3[C322525,SRA2,2011-2030]WG_1.dat]

	1	1	-19.7	-12.1	0.0
	1	2	-26.9	-7.2	0.0
	1	3	-12.3	-0.2	0.0
	1	4	-19.0	-6.3	1.9
	1	5	-24.2	-16.0	0.8
	1	6	-25.6	-10.0	0.0
	1	7	-22.3	-7.7	0.0
	1	8	-25.5	-9.1	1.5
	1	9	-25.6	-11.8	0.0
	1	10	-27.9	-11.9	0.0
	1	11	-23.3	-15.3	0.0
	1	12	-17.3	-9.4	0.0
	1	13	-23.9	-15.6	0.0
	1	14	-27.2	-20.9	0.0
	1	15	-21.9	-8.3	5.3
	1	16	-25.8	-8.1	6.7
	1	17	-19.8	-9.6	0.0
	1	18	-15.8	-12.3	0.0
	1	19	-21.7	-8.0	0.0
	1	20	-28.4	-5.8	0.0
	1	21	-10.8	-2.8	0.0
	1	22	-6.9	0.4	0.0
	1	23	-22.8	-9.1	0.0
	1	24	-28.2	-6.0	0.0
	1	25	-24.6	-14.9	0.0
	1	26	-20.3	-10.5	0.0
	1	27	-15.4	-4.7	0.0
	1	28	-14.5	-8.7	0.5
	1	29	-15.8	-6.7	0.0
	1	30	-16.8	-3.5	0.4
	1	31	-21.1	-12.7	0.7
	1	32	-18.8	-15.7	0.5
	1	33	-20.4	-5.0	0.0
	1	34	-21.7	-9.4	0.0
	1	35	-16.9	-4.1	0.0
	1	36	-16.1	-9.9	0.0
	1	37	-18.0	-8.3	0.0
	1	38	-20.4	-8.0	0.0
	1	39	-16.8	-1.7	0.0
	1	40	-18.3	4.6	0.0
	1	41	-14.2	-3.5	0.0
	1	42	-20.7	-3.0	0.0
	1	43	-15.3	-0.4	0.0
	1	44	-10.7	0.8	0.0
	1	45	-18.3	-4.6	0.0
	1	46	-20.6	-10.2	0.0
	1	47	-15.8	-4.3	4.5
	1	48	-16.4	-7.0	1.3
	1	49	-15.8	-7.4	0.5
	1	50	-17.4	-12.8	1.3
	1	51	-15.6	-5.3	0.0
	1	52	-10.7	-9.5	0.7
	1	53	-21.7	-8.4	0.0
	1	54	-21.2	-4.0	0.0
	1	55	-22.6	-6.4	0.0
	1	56	-23.9	-3.8	0.0
	1	57	-23.4	-11.7	0.0
	1	58	-34.5	-15.5	0.0
	1	59	-24.2	-8.4	0.0
	1	60	-24.9	-5.5	0.0
	1	61	-3.7	5.4	0.0
	1	62	-4.8	2.6	0.0
	1	63	-14.9	0.8	0.0
	1	64	-22.9	2.6	0.0
	1	65	-17.6	-0.6	0.0
	1	66	-9.9	-6.4	0.0
	1	67	-18.6	-3.9	0.0
	1	68	-16.8	-10.6	0.0
	1	69	-18.1	-0.4	0.0
	1	70	-24.5	-8.3	0.0
	1	71	-12.4	-3.2	0.0
	1	72	-7.1	2.1	0.0
	1	73	-17.1	-8.1	0.0
	1	74	-9.6	-0.5	0.0
	1	75	-3.2	8.6	0.0
	1	76	0.1	1.4	0.3
	1	77	-7.3	3.2	0.0
	1	78	-5.4	1.8	0.2
	1	79	-3.9	9.5	0.0
	1	80	-5.9	12.0	0.0
	1	81	-5.6	0.5	0.0
	1	82	-4.8	-0.2	0.0
	1	83	-18.0	-8.5	0.0
	1	84	-15.6	0.3	0.0
	1	85	-2.3	3.4	0.0
	1	86	-4.0	1.5	0.0
	1	87	-6.2	1.4	0.3
	1	88	-6.6	1.2	0.8
	1	89	-6.0	4.3	10.1
	1	90	-6.3	1.6	0.0
	1	91	-4.0	6.8	0.0
	1	92	1.5	6.5	0.0
	1	93	-4.6	10.0	0.0
	1	94	-0.7	12.6	0.0
	1	95	-4.8	6.9	0.0
	1	96	-9.0	8.0	0.0
	1	97	-3.2	7.4	0.0
	1	98	-3.8	3.6	0.0
	1	99	-1.8	14.2	0.0
	1	100	-3.0	19.5	0.0
	1	101	-1.4	12.0	0.0
	1	102	-1.3	4.8	10.8
	1	103	0.7	7.7	7.0
	1	104	5.7	10.1	0.0
	1	105	4.0	16.5	0.0
	1	106	-0.8	17.2	0.0
	1	107	0.5	13.0	0.0
	1	108	3.3	16.8	0.0
	1	109	3.6	17.8	0.0
	1	110	5.3	14.0	0.0
	1	111	0.2	11.6	0.0
	1	112	10.2	14.6	0.0
	1	113	-0.6	13.7	0.0
	1	114	1.0	13.2	0.0
	1	115	-2.0	11.5	0.0
	1	116	0.1	15.0	0.0
	1	117	4.8	12.3	7.0
	1	118	1.6	17.9	0.0
	1	119	3.8	19.9	0.0
	1	120	-0.0	18.5	0.0
	1	121	-1.7	14.7	0.0
	1	122	2.8	11.4	2.3
	1	123	6.5	18.1	0.0
	1	124	4.2	11.1	0.0
	1	125	1.3	20.6	0.0
	1	126	-4.1	21.4	0.0
	1	127	6.0	19.8	0.0
	1	128	10.3	13.5	0.0
	1	129	2.2	15.3	0.0
	1	130	0.9	13.3	0.0
	1	131	5.0	24.2	0.0
	1	132	6.6	19.6	0.0
	1	133	7.3	17.4	15.6
	1	134	7.5	10.7	15.9
	1	135	4.6	18.6	0.0
	1	136	2.0	24.2	0.0
	1	137	9.4	22.1	0.0
	1	138	10.5	17.6	24.5
	1	139	6.3	20.7	0.0
	1	140	13.5	22.0	3.3
	1	141	3.0	17.2	5.8
	1	142	7.6	20.6	3.1
	1	143	8.7	25.6	8.5
	1	144	9.4	28.3	0.0
	1	145	9.5	25.9	0.0
	1	146	10.3	31.2	0.0
	1	147	4.3	16.2	0.0
	1	148	3.9	20.4	0.0
	1	149	14.1	24.3	2.5
	1	150	10.2	24.6	2.4
	1	151	2.5	13.0	8.6
	1	152	6.6	17.9	3.8
	1	153	8.0	17.2	0.0
	1	154	6.6	17.0	5.6
	1	155	3.0	18.0	17.1
	1	156	8.2	15.7	4.0
	1	157	14.0	24.6	2.4
	1	158	9.5	25.6	0.0
	1	159	13.3	22.2	5.1
	1	160	7.5	29.1	0.0
	1	161	14.0	27.1	52.5
	1	162	10.8	26.9	24.7
	1	163	13.2	22.4	0.5
	1	164	9.0	22.5	1.9
	1	165	8.5	14.2	0.0
	1	166	10.0	16.7	0.0
	1	167	9.4	26.9	0.0
	1	168	4.1	28.6	0.0
	1	169	12.1	20.0	1.8
	1	170	8.3	22.1	0.0
	1	171	9.7	23.0	0.0
	1	172	12.6	19.0	1.3
	1	173	12.0	26.5	0.0
	1	174	17.1	28.1	0.0
	1	175	6.4	25.1	0.0
	1	176	10.7	22.8	2.3
	1	177	12.0	28.1	0.0
	1	178	13.0	27.7	0.4
	1	179	10.3	18.9	1.9
	1	180	8.1	16.5	0.6
	1	181	17.9	31.0	0.0
	1	182	13.8	28.8	0.0
	1	183	10.3	20.5	0.0
	1	184	14.6	24.2	0.0
	1	185	14.4	32.3	0.0
	1	186	14.1	30.3	0.0
	1	187	10.1	25.1	0.0
	1	188	12.2	28.5	0.0
	1	189	18.7	28.7	4.2
	1	190	16.3	31.1	0.0
	1	191	15.0	24.8	6.6
	1	192	10.4	22.8	2.3
	1	193	12.3	24.8	0.5
	1	194	7.1	28.6	0.0
	1	195	15.4	27.8	7.8
	1	196	13.5	31.3	3.8
	1	197	11.5	26.3	1.2
	1	198	13.7	27.6	1.0
	1	199	15.6	26.8	3.1
	1	200	16.3	29.2	10.0
	1	201	13.0	29.1	0.0
	1	202	12.8	28.5	0.0
	1	203	17.4	31.1	2.8
	1	204	20.2	27.3	1.8
	1	205	11.6	22.8	0.0
	1	206	16.3	19.2	5.9
	1	207	11.4	17.9	0.0
	1	208	8.6	21.5	0.0
	1	209	13.4	32.1	0.0
	1	210	14.4	34.1	0.0
	1	211	15.1	23.8	10.2
	1	212	9.0	24.6	0.0
	1	213	13.2	26.2	0.0
	1	214	10.9	19.6	18.8
	1	215	12.0	22.3	2.7
	1	216	13.5	15.7	0.0
	1	217	15.2	26.4	0.0
	1	218	12.7	29.4	0.0
	1	219	15.1	28.7	0.0
	1	220	14.5	27.3	0.0
	1	221	17.0	28.2	0.0
	1	222	13.6	30.1	0.0
	1	223	13.0	28.2	0.0
	1	224	10.2	30.0	0.0
	1	225	16.1	33.8	0.0
	1	226	12.8	28.0	3.3
	1	227	9.6	28.2	0.0
	1	228	6.6	24.9	0.0
	1	229	12.7	25.6	0.5
	1	230	15.3	30.1	2.9
	1	231	16.3	28.7	0.5
	1	232	13.4	26.4	7.2
	1	233	14.6	28.5	0.0
	1	234	10.5	23.3	0.0
	1	235	8.4	20.4	0.0
	1	236	11.6	20.3	1.9
	1	237	5.7	22.4	0.0
	1	238	10.7	24.9	0.0
	1	239	10.6	23.0	0.0
	1	240	6.6	23.6	0.0
	1	241	8.1	28.1	0.0
	1	242	3.8	29.7	0.0
	1	243	5.6	23.3	0.0
	1	244	10.3	25.3	0.0
	1	245	10.0	23.6	0.0
	1	246	8.1	28.9	0.0
	1	247	7.6	20.5	0.0
	1	248	9.5	13.4	0.0
	1	249	13.6	30.7	0.0
	1	250	12.7	28.6	0.0
	1	251	6.6	21.4	0.0
	1	252	9.2	25.7	0.0
	1	253	9.4	25.6	0.0
	1	254	3.9	29.1	0.0
	1	255	10.9	23.3	8.3
	1	256	10.5	21.3	2.6
	1	257	6.0	13.5	0.9
	1	258	4.6	15.8	0.0
	1	259	6.0	23.5	0.0
	1	260	8.4	33.8	0.0
	1	261	6.1	23.3	0.0
	1	262	2.2	22.2	0.0
	1	263	6.8	25.4	0.0
	1	264	7.9	20.7	24.4
	1	265	13.6	20.0	13.2
	1	266	6.1	21.2	0.0
	1	267	6.4	18.2	0.0
	1	268	1.6	19.6	0.0
	1	269	8.0	18.8	2.2
	1	270	12.4	14.0	1.0
	1	271	-3.3	12.7	0.0
	1	272	5.2	6.1	0.5
	1	273	3.9	14.5	0.0
	1	274	4.4	19.9	0.0
	1	275	12.4	18.7	0.0
	1	276	5.1	12.4	0.0
	1	277	13.0	23.7	0.0
	1	278	4.2	18.2	0.0
	1	279	3.1	12.2	0.8
	1	280	-1.2	16.7	0.0
	1	281	4.6	19.2	1.9
	1	282	-0.2	13.8	2.3
	1	283	1.2	9.3	0.0
	1	284	-0.4	9.2	0.9
	1	285	2.3	12.2	0.3
	1	286	-0.9	11.7	0.3
	1	287	2.4	8.7	3.6
	1	288	4.0	7.1	0.0
	1	289	-2.5	16.4	0.0
	1	290	-7.6	11.7	0.0
	1	291	-1.2	15.2	0.0
	1	292	-0.9	16.7	0.0
	1	293	-0.8	15.9	0.0
	1	294	0.8	16.2	0.0
	1	295	3.6	19.7	0.0
	1	296	-0.5	8.4	0.4
	1	297	3.1	8.9	12.9
	1	298	4.1	20.4	0.0
	1	299	-2.2	14.0	0.0
	1	300	0.3	9.8	0.0
	1	301	-3.6	5.1	0.0
	1	302	-1.6	4.1	0.0
	1	303	-5.6	4.4	0.0
	1	304	-1.4	5.5	0.0
	1	305	-6.2	6.6	0.0
	1	306	-9.6	7.0	0.0
	1	307	-4.6	5.3	0.0
	1	308	-6.2	6.0	0.0
	1	309	-9.9	-8.8	0.3
	1	310	-9.7	-6.8	8.8
	1	311	-1.7	15.6	0.0
	1	312	-1.5	21.7	0.0
	1	313	-4.7	4.5	0.0
	1	314	-5.6	5.3	0.0
	1	315	-2.2	5.7	0.0
	1	316	-3.9	7.2	0.0
	1	317	-6.2	3.4	0.0
	1	318	-6.4	5.4	0.0
	1	319	-4.5	3.7	0.0
	1	320	-1.1	-0.5	0.0
	1	321	3.2	7.6	0.0
	1	322	-3.2	6.2	0.0
	1	323	-9.1	-0.4	0.0
	1	324	-7.6	0.5	0.0
	1	325	-6.4	5.8	0.0
	1	326	-6.1	2.4	0.0
	1	327	-7.5	4.3	0.0
	1	328	-3.0	8.8	0.0
	1	329	-10.7	-2.7	0.0
	1	330	-6.3	-0.3	1.4
	1	331	-18.9	-8.0	2.4
	1	332	-17.2	-5.4	5.7
	1	333	-11.4	-5.9	8.4
	1	334	-7.6	-6.9	0.0
	1	335	-9.1	-3.5	4.8
	1	336	-15.4	0.7	1.5
	1	337	-12.4	-2.5	4.3
	1	338	-16.0	1.7	0.0
	1	339	-14.4	-1.8	0.0
	1	340	-17.6	-7.1	0.0
	1	341	-20.8	-12.2	0.0
	1	342	-24.0	-4.2	0.0
	1	343	-20.6	-7.1	0.0
	1	344	-16.4	-13.6	0.0
	1	345	-20.9	-5.3	0.0
	1	346	-13.9	-5.0	0.0
	1	347	-26.7	-12.7	0.0
	1	348	-20.1	-5.4	0.0
	1	349	-19.8	-10.1	0.7
	1	350	-24.8	-16.7	3.8
	1	351	-15.7	-5.1	2.1
	1	352	-12.1	-1.5	0.0
	1	353	-17.6	-8.7	0.0
	1	354	-15.4	-5.7	0.0
	1	355	-15.7	-4.2	0.0
	1	356	-15.8	-1.8	0.0
	1	357	-26.6	-12.5	0.0
	1	358	-21.6	-16.7	0.0
	1	359	-21.4	-6.4	0.0
	1	360	-18.7	-11.6	0.0
	1	361	-24.0	-17.9	0.1
	1	362	-20.5	-13.7	0.3
	1	363	-25.8	-13.5	0.3
	1	364	-28.8	-21.8	0.0
	1	365	-36.2	-25.1	0.0
	2	1	-31.3	-15.6	1.7
	2	2	-16.2	-6.6	0.0
	2	3	-15.0	-5.4	0.0
	2	4	-13.1	-3.9	0.0
	2	5	-12.0	-8.3	0.0
	2	6	-28.7	-15.1	0.0
	2	7	-22.9	-15.5	0.0
	2	8	-23.4	-10.8	0.0
	2	9	-26.7	-9.1	0.0
	2	10	-27.5	-12.4	0.0
	2	11	-29.0	-14.9	0.0
	2	12	-24.6	-12.0	0.0
	2	13	-22.5	-18.0	0.0
	2	14	-18.1	-7.2	0.0
	2	15	-18.1	-4.2	0.0
	2	16	-19.5	-6.5	0.0
	2	17	-18.0	-6.7	0.0
	2	18	-22.2	-9.2	0.0
	2	19	-25.2	-9.6	0.0
	2	20	-21.5	-8.2	0.0
	2	21	-16.4	-6.6	0.0
	2	22	-19.4	-9.6	0.0
	2	23	-19.4	-6.1	0.0
	2	24	-22.2	-7.6	0.0
	2	25	-18.8	-10.9	0.0
	2	26	-30.3	-20.8	0.0
	2	27	-26.7	-21.2	0.0
	2	28	-13.5	-4.4	2.2
	2	29	-11.7	-5.1	0.0
	2	30	-13.1	-4.3	0.0
	2	31	-5.3	-1.0	0.0
	2	32	-19.5	-7.1	9.1
	2	33	-12.8	-7.3	0.0
	2	34	-14.1	-5.1	0.0
	2	35	-6.3	-4.0	0.0
	2	36	-27.5	-10.9	0.0
	2	37	-28.2	-10.1	0.0
	2	38	-34.3	-21.2	0.0
	2	39	-23.6	-18.8	4.7
	2	40	-27.1	-12.3	0.0
	2	41	-20.4	-11.2	0.0
	2	42	-14.2	-3.7	0.0
	2	43	-20.0	-5.9	0.0
	2	44	-20.7	-10.4	0.0
	2	45	-18.9	-15.2	2.5
	2	46	-24.7	-13.4	0.0
	2	47	-27.4	-25.3	0.0
	2	48	-32.5	-17.2	0.0
	2	49	-30.0	-11.0	0.0
	2	50	-13.4	-1.1	0.0
	2	51	-4.8	-1.7	0.0
	2	52	-12.4	1.6	0.0
	2	53	-4.6	3.8	0.0
	2	54	-12.2	-3.0	0.0
	2	55	-14.1	-5.4	0.0
	2	56	-31.0	-14.4	0.0
	2	57	-24.4	-22.4	0.6
	2	58	-16.3	-5.4	0.0
	2	59	-23.6	-9.5	0.0
	2	60	-17.8	-4.5	0.0
	2	61	-23.7	-0.9	4.9
	2	62	-17.5	-5.9	0.0
	2	63	-17.3	-9.9	0.0
	2	64	-17.9	-5.4	0.0
	2	65	-16.5	-2.7	0.9
	2	66	-1.7	3.2	0.8
	2	67	-1.5	1.7	0.0
	2	68	-5.0	9.0	0.0
	2	69	-3.3	2.5	0.0
	2	70	-4.7	5.1	0.0
	2	71	-8.3	1.0	0.0
	2	72	-12.6	-2.0	0.0
	2	73	-16.6	0.2	0.1
	2	74	-0.1	7.9	1.3
	2	75	-5.0	2.8	0.0
	2	76	-6.0	2.7	0.0
	2	77	-4.2	3.1	0.0
	2	78	-12.0	-1.2	0.2
	2	79	-21.3	-5.3	0.0
	2	80	-5.3	2.6	0.0
	2	81	-2.9	5.7	0.0
	2	82	-11.5	0.9	2.2
	2	83	-12.8	2.4	0.0
	2	84	-0.1	4.5	0.0
	2	85	4.0	11.9	0.1
	2	86	-13.5	-1.5	0.0
	2	87	-10.2	1.6	0.0
	2	88	1.2	9.0	0.0
	2	89	0.5	5.6	0.0
	2	90	-17.8	1.5	0.0
	2	91	-15.9	-0.0	0.0
	2	92	1.4	10.6	0.8
	2	93	2.1	11.7	0.0
	2	94	-1.6	10.9	0.0
	2	95	3.7	13.5	0.0
	2	96	-2.6	14.6	0.0
	2	97	-5.0	15.8	0.0
	2	98	1.1	13.4	0.0
	2	99	-0.6	8.6	0.0
	2	100	-2.1	12.2	0.0
	2	101	2.1	11.1	0.0
	2	102	-5.5	2.8	0.4
	2	103	-13.5	4.1	0.0
	2	104	-3.2	3.5	0.0
	2	105	-3.8	3.4	0.0
	2	106	-0.2	13.1	0.0
	2	107	5.1	12.6	0.0
	2	108	-3.3	4.1	0.0
	2	109	-5.4	11.7	0.0
	2	110	0.7	14.5	1.4
	2	111	-2.4	19.5	0.0
	2	112	0.4	16.5	0.0
	2	113	1.6	23.2	0.0
	2	114	-1.8	14.1	0.0
	2	115	2.6	9.4	0.0
	2	116	6.0	17.8	0.0
	2	117	7.1	13.6	0.0
	2	118	7.3	15.8	1.3
	2	119	2.5	25.3	0.0
	2	120	-0.6	7.9	0.0
	2	121	-3.7	15.6	0.0
	2	122	3.3	26.2	0.0
	2	123	8.2	26.1	7.9
	2	124	3.4	15.7	0.0
	2	125	-0.6	21.3	0.0
	2	126	1.5	19.4	0.0
	2	127	5.0	24.4	5.6
	2	128	7.7	18.4	12.5
	2	129	6.0	19.7	0.0
	2	130	4.7	20.7	0.0
	2	131	6.6	23.6	0.0
	2	132	4.2	20.6	16.2
	2	133	5.1	22.4	0.1
	2	134	14.9	24.2	0.0
	2	135	11.4	29.1	0.0
	2	136	13.6	22.7	0.0
	2	137	9.9	15.7	4.5
	2	138	9.4	28.7	9.3
	2	139	3.2	25.1	0.0
	2	140	5.7	22.9	0.0
	2	141	4.3	36.1	0.0
	2	142	5.7	19.4	0.0
	2	143	3.5	19.9	0.0
	2	144	-1.3	18.4	0.0
	2	145	6.7	7.5	3.5
	2	146	6.1	19.9	0.0
	2	147	2.3	19.1	0.0
	2	148	7.7	20.3	0.0
	2	149	12.7	20.0	0.0
	2	150	9.7	20.8	0.0
	2	151	5.0	17.5	0.0
	2	152	8.3	20.3	0.0
	2	153	6.0	22.2	16.4
	2	154	7.5	20.4	0.0
	2	155	1.2	20.7	0.0
	2	156	10.1	25.5	0.0
	2	157	4.7	23.6	0.0
	2	158	7.8	21.7	8.0
	2	159	8.1	21.8	0.0
	2	160	8.9	19.0	2.1
	2	161	10.6	21.8	0.0
	2	162	17.1	28.5	0.0
	2	163	13.3	23.7	0.0
	2	164	6.3	21.8	0.0
	2	165	3.9	23.7	0.0
	2	166	11.0	19.3	1.2
	2	167	11.6	23.7	2.3
	2	168	13.2	25.6	5.8
	2	169	11.3	21.7	1.9
	2	170	12.3	28.3	0.0
	2	171	19.5	24.2	0.0
	2	172	7.1	22.3	0.0
	2	173	7.6	24.5	5.1
	2	174	10.3	21.8	0.0
	2	175	13.0	22.7	0.0
	2	176	8.9	24.4	0.0
	2	177	11.2	29.1	0.0
	2	178	7.9	26.5	0.0
	2	179	14.4	22.7	2.6
	2	180	12.2	20.4	13.9
	2	181	13.5	24.5	0.0
	2	182	15.4	33.8	0.0
	2	183	14.5	27.4	0.0
	2	184	7.1	25.1	0.0
	2	185	10.7	28.7	0.0
	2	186	13.5	28.3	0.0
	2	187	19.2	31.1	0.0
	2	188	10.9	28.7	0.0
	2	189	9.7	32.7	0.0
	2	190	10.3	24.9	0.0
	2	191	14.7	22.2	0.0
	2	192	13.8	27.0	0.0
	2	193	9.8	22.1	10.4
	2	194	10.0	24.5	4.3
	2	195	11.6	26.6	0.0
	2	196	14.8	26.6	4.3
	2	197	14.4	26.8	0.0
	2	198	11.3	24.8	0.0
	2	199	13.2	23.8	0.0
	2	200	16.7	30.9	0.0
	2	201	11.5	28.8	0.0
	2	202	13.3	24.9	9.5
	2	203	13.9	25.3	0.0
	2	204	18.2	28.0	13.5
	2	205	18.5	27.6	1.5
	2	206	13.1	30.8	0.0
	2	207	12.7	31.0	0.0
	2	208	14.0	26.7	0.0
	2	209	20.1	24.9	10.1
	2	210	12.5	26.6	0.0
	2	211	12.2	25.3	0.0
	2	212	19.2	29.7	0.0
	2	213	12.6	29.1	0.0
	2	214	10.6	26.1	0.0
	2	215	13.8	27.9	0.0
	2	216	15.6	28.3	0.0
	2	217	14.1	30.7	0.0
	2	218	15.4	28.6	0.0
	2	219	10.5	26.9	0.0
	2	220	12.6	22.2	6.4
	2	221	14.2	23.1	0.0
	2	222	11.3	29.2	0.0
	2	223	12.5	28.2	4.8
	2	224	12.1	22.9	11.6
	2	225	10.9	23.7	8.3
	2	226	14.1	24.4	2.1
	2	227	13.6	27.8	0.0
	2	228	13.0	26.4	0.0
	2	229	16.5	27.9	0.0
	2	230	7.5	20.6	0.0
	2	231	12.5	18.1	7.3
	2	232	13.5	26.2	0.0
	2	233	11.0	29.3	0.0
	2	234	14.2	29.9	37.5
	2	235	12.8	26.9	0.0
	2	236	9.2	22.4	0.0
	2	237	9.7	24.0	0.0
	2	238	12.2	24.9	19.0
	2	239	11.6	30.2	0.0
	2	240	9.7	26.3	0.0
	2	241	9.4	26.4	0.4
	2	242	9.8	24.9	40.2
	2	243	8.3	22.4	0.0
	2	244	9.2	24.2	0.0
	2	245	9.2	21.5	0.0
	2	246	7.5	22.0	0.0
	2	247	8.3	24.9	0.0
	2	248	12.8	21.3	4.8
	2	249	12.6	28.9	1.1
	2	250	6.6	23.0	0.0
	2	251	8.0	23.0	0.0
	2	252	8.0	27.6	0.0
	2	253	5.6	24.8	18.0
	2	254	10.4	18.9	17.2
	2	255	6.5	22.7	0.0
	2	256	8.0	22.2	0.0
	2	257	9.6	18.1	0.0
	2	258	13.1	20.7	4.3
	2	259	8.1	18.2	0.0
	2	260	7.3	17.5	0.0
	2	261	12.0	14.9	0.0
	2	262	9.7	22.6	0.0
	2	263	3.9	16.9	0.0
	2	264	5.9	22.7	0.0
	2	265	2.7	23.1	0.0
	2	266	1.4	20.2	0.0
	2	267	-1.6	21.2	0.0
	2	268	5.5	14.0	7.6
	2	269	0.1	21.3	0.0
	2	270	17.2	31.6	0.0
	2	271	4.7	24.1	0.0
	2	272	6.0	21.4	8.7
	2	273	-1.0	18.8	0.0
	2	274	4.0	25.4	0.0
	2	275	3.0	16.4	1.8
	2	276	4.5	9.4	0.2
	2	277	0.9	7.5	8.5
	2	278	3.9	11.5	1.6
	2	279	-1.8	19.7	0.0
	2	280	-3.3	14.6	0.0
	2	281	2.0	8.5	0.0
	2	282	-0.2	17.8	0.0
	2	283	0.6	21.4	0.4
	2	284	-0.8	7.4	0.0
	2	285	-1.4	5.6	0.0
	2	286	0.9	15.8	0.0
	2	287	9.7	15.1	0.6
	2	288	6.0	14.0	2.2
	2	289	5.7	10.8	0.6
	2	290	2.3	20.0	0.0
	2	291	8.8	16.7	0.0
	2	292	2.1	21.4	0.0
	2	293	-1.8	21.1	0.0
	2	294	6.2	15.9	1.7
	2	295	-0.1	18.9	0.0
	2	296	0.6	3.1	6.4
	2	297	-3.0	6.5	2.0
	2	298	-0.7	15.0	0.0
	2	299	-1.3	15.2	0.2
	2	300	-2.7	4.4	6.9
	2	301	-3.5	9.4	0.0
	2	302	-3.7	8.5	2.6
	2	303	0.5	16.8	0.2
	2	304	-2.9	16.1	0.0
	2	305	-3.5	14.8	0.0
	2	306	-8.7	3.1	0.0
	2	307	-5.5	-4.6	0.0
	2	308	-3.3	5.2	0.0
	2	309	-0.0	1.7	0.0
	2	310	-0.9	15.0	0.0
	2	311	-3.1	9.2	0.0
	2	312	-3.4	4.8	0.0
	2	313	-4.7	1.3	0.0
	2	314	-19.6	-5.7	0.2
	2	315	-12.3	0.5	0.0
	2	316	-3.6	7.1	0.0
	2	317	-2.9	18.4	0.0
	2	318	-10.9	-1.1	0.0
	2	319	-12.9	-11.0	0.0
	2	320	-6.3	4.7	0.0
	2	321	-3.0	1.8	0.0
	2	322	4.5	7.9	0.0
	2	323	-4.1	8.3	0.0
	2	324	-5.6	0.7	0.0
	2	325	-5.8	3.1	0.0
	2	326	-12.3	-1.9	3.1
	2	327	-12.2	-0.7	0.0
	2	328	-11.4	0.6	0.5
	2	329	-5.2	-2.7	0.0
	2	330	-4.9	8.1	0.0
	2	331	-5.7	13.4	0.0
	2	332	-6.9	4.3	0.0
	2	333	-2.9	3.9	0.0
	2	334	-18.2	-3.9	0.0
	2	335	-18.4	-2.0	13.9
	2	336	-4.0	0.2	3.9
	2	337	-2.1	6.4	13.6
	2	338	-15.6	-8.7	0.0
	2	339	-21.7	-15.7	0.0
	2	340	-15.7	-5.0	0.0
	2	341	-23.2	-2.6	0.0
	2	342	-24.9	-8.3	0.0
	2	343	-19.0	-9.1	0.0
	2	344	-20.0	-8.1	0.0
	2	345	-12.7	-11.4	0.0
	2	346	-25.0	-19.8	0.0
	2	347	-19.2	-10.2	0.0
	2	348	-24.4	-12.1	4.0
	2	349	-20.6	-6.6	0.0
	2	350	-29.5	-15.7	0.2
	2	351	-31.0	-12.8	0.0
	2	352	-17.3	-4.6	0.0
	2	353	-16.3	-12.4	0.0
	2	354	-24.3	-18.8	0.0
	2	355	-19.0	-12.1	1.8
	2	356	-20.7	-9.3	3.0
	2	357	-12.7	-7.9	5.4
	2	358	-22.7	-13.0	14.2
	2	359	-22.1	-21.8	0.0
	2	360	-13.8	-0.6	3.4
	2	361	-16.8	-2.8	0.0
	2	362	-7.7	2.7	0.0
	2	363	-16.1	-2.3	4.4
	2	364	-9.2	4.6	0.0
	2	365	-11.7	-0.0	0.0
	2	366	-21.0	-7.6	0.0
	3	1	-20.7	-6.0	0.0
	3	2	-28.7	-7.7	0.0
	3	3	-17.0	-7.6	0.0
	3	4	-21.7	-11.0	0.2
	3	5	-27.0	-14.9	0.9
	3	6	-21.1	-20.2	0.0
	3	7	-19.0	-10.2	3.7
	3	8	-11.9	-8.0	0.1
	3	9	-16.3	-6.2	0.0
	3	10	-15.7	-9.3	0.0
	3	11	-25.1	-11.2	0.0
	3	12	-29.6	-6.3	0.0
	3	13	-23.6	-11.8	0.0
	3	14	-21.2	-19.5	0.5
	3	15	-24.5	-10.7	13.4
	3	16	-22.2	-7.3	0.7
	3	17	-23.1	-12.1	0.0
	3	18	-29.4	-10.7	0.0
	3	19	-24.9	-15.4	0.0
	3	20	-25.1	-19.9	4.5
	3	21	-31.6	-15.3	0.0
	3	22	-26.6	-17.8	0.0
	3	23	-23.5	-14.1	1.3
	3	24	-26.7	-19.7	0.0
	3	25	-18.0	-7.6	0.0
	3	26	-15.4	-9.8	0.0
	3	27	-28.8	-19.9	0.0
	3	28	-29.6	-11.9	0.0
	3	29	-22.2	-10.5	0.0
	3	30	-31.4	-4.7	0.0
	3	31	-12.9	-2.9	0.0
	3	32	-4.9	-4.3	0.0
	3	33	-7.3	-0.5	0.0
	3	34	-14.7	6.2	0.0
	3	35	-13.9	-1.3	0.0
	3	36	-15.0	-8.3	0.0
	3	37	-24.9	-12.9	0.0
	3	38	-34.9	-7.4	0.0
	3	39	-20.6	-4.9	0.0
	3	40	-17.8	-10.4	0.0
	3	41	-14.8	-2.4	0.0
	3	42	-22.8	-4.6	0.0
	3	43	-24.1	-10.8	0.0
	3	44	-24.2	-14.0	0.0
	3	45	-1.9	-0.5	1.3
	3	46	-8.0	-6.1	1.3
	3	47	-11.7	-4.6	0.8
	3	48	-20.5	-7.4	0.0
	3	49	-18.4	-9.1	0.0
	3	50	-21.2	-7.1	0.0
	3	51	-10.9	-2.0	0.0
	3	52	-15.2	-5.1	0.0
	3	53	-18.2	-5.6	0.0
	3	54	-23.5	-2.9	0.0
	3	55	-9.4	3.5	0.0
	3	56	-3.3	-2.5	0.0
	3	57	-21.8	-7.2	0.0
	3	58	-19.0	-3.6	0.0
	3	59	-25.5	-12.2	11.9
	3	60	-22.4	-4.9	0.0
	3	61	-13.1	-1.6	0.0
	3	62	-17.4	4.5	0.0
	3	63	-17.4	-6.8	0.0
	3	64	-21.1	-6.9	0.0
	3	65	-17.8	-6.5	0.0
	3	66	-19.3	-13.0	0.3
	3	67	-3.7	0.1	18.7
	3	68	-1.2	2.9	6.3
	3	69	-9.6	2.7	0.0
	3	70	-11.0	4.2	0.0
	3	71	-7.8	0.2	0.0
	3	72	-2.0	3.0	0.0
	3	73	-8.4	2.9	0.0
	3	74	-7.2	1.7	0.0
	3	75	-4.9	5.3	0.0
	3	76	-9.1	1.1	0.0
	3	77	-2.8	2.8	0.0
	3	78	-2.4	5.0	0.1
	3	79	-12.6	-0.8	0.0
	3	80	-4.4	1.2	0.4
	3	81	-6.3	3.8	0.0
	3	82	-5.6	7.4	0.0
	3	83	-9.0	-0.9	0.0
	3	84	-6.8	-1.3	0.0
	3	85	-4.1	5.3	7.2
	3	86	-5.8	3.2	12.8
	3	87	-1.1	13.4	0.0
	3	88	-2.8	19.3	0.0
	3	89	-3.3	10.3	0.0
	3	90	-1.9	9.5	0.0
	3	91	-7.1	5.1	1.8
	3	92	-7.5	4.7	0.0
	3	93	0.8	9.2	0.7
	3	94	4.8	11.8	0.0
	3	95	-1.6	8.7	0.0
	3	96	-1.3	11.1	0.0
	3	97	-2.4	10.8	0.0
	3	98	-0.6	9.6	0.0
	3	99	0.3	16.9	0.0
	3	100	0.5	11.9	0.7
	3	101	-1.8	7.6	0.0
	3	102	0.7	9.3	0.0
	3	103	0.7	15.1	0.0
	3	104	-0.8	19.0	0.0
	3	105	-0.3	15.2	0.0
	3	106	2.8	10.5	0.0
	3	107	-8.7	9.0	0.0
	3	108	-2.9	12.1	0.0
	3	109	-5.7	1.6	0.0
	3	110	-1.0	5.6	0.0
	3	111	2.2	16.2	9.1
	3	112	6.1	15.1	0.0
	3	113	-3.6	13.2	0.0
	3	114	-5.3	8.3	0.0
	3	115	-0.6	9.7	0.0
	3	116	-0.7	10.7	7.1
	3	117	4.4	24.3	0.0
	3	118	5.2	17.6	0.0
	3	119	4.9	19.6	0.0
	3	120	5.5	20.1	0.0
	3	121	1.8	16.5	0.0
	3	122	-0.4	13.8	0.0
	3	123	2.6	22.5	0.0
	3	124	0.1	23.3	0.0
	3	125	6.9	24.3	0.0
	3	126	2.0	17.3	0.0
	3	127	3.7	24.6	0.0
	3	128	7.3	29.4	0.0
	3	129	5.5	20.7	9.9
	3	130	8.2	32.4	11.3
	3	131	3.0	17.5	4.4
	3	132	0.1	18.5	0.0
	3	133	8.2	25.0	0.0
	3	134	15.9	21.1	0.0
	3	135	12.0	28.0	0.0
	3	136	12.1	20.0	0.0
	3	137	3.1	18.5	1.1
	3	138	7.1	12.9	0.0
	3	139	7.4	21.4	22.0
	3	140	1.9	16.6	0.0
	3	141	2.9	19.5	0.0
	3	142	6.2	15.7	0.0
	3	143	7.0	20.2	0.0
	3	144	16.6	21.8	0.0
	3	145	8.9	23.8	0.0
	3	146	9.1	34.2	0.0
	3	147	6.9	18.1	0.0
	3	148	5.5	16.8	0.0
	3	149	3.0	21.8	0.0
	3	150	1.2	21.0	0.0
	3	151	7.5	20.0	0.0
	3	152	13.0	23.4	29.8
	3	153	7.5	23.9	0.0
	3	154	12.0	30.6	0.0
	3	155	10.4	29.6	0.0
	3	156	9.1	27.3	0.0
	3	157	6.9	22.8	0.0
	3	158	8.3	24.8	4.6
	3	159	0.4	17.1	0.0
	3	160	5.9	19.2	0.0
	3	161	9.5	22.2	0.0
	3	162	10.1	16.4	1.0
	3	163	10.4	23.3	0.0
	3	164	12.6	26.1	0.0
	3	165	11.8	24.1	0.0
	3	166	14.0	24.7	0.5
	3	167	5.5	14.1	8.1
	3	168	10.9	18.8	0.6
	3	169	10.4	23.5	0.0
	3	170	6.9	20.0	0.0
	3	171	11.0	28.9	0.0
	3	172	10.5	23.1	17.3
	3	173	12.6	23.0	0.0
	3	174	14.4	24.6	0.0
	3	175	12.9	28.2	0.0
	3	176	12.9	24.2	7.0
	3	177	2.4	22.8	0.0
	3	178	7.5	23.3	0.0
	3	179	11.4	25.0	0.0
	3	180	12.7	27.3	61.2
	3	181	5.3	16.4	0.0
	3	182	13.2	19.1	24.8
	3	183	12.2	25.9	0.0
	3	184	14.9	24.3	0.0
	3	185	7.2	22.6	0.0
	3	186	11.8	21.1	0.0
	3	187	10.2	26.6	19.8
	3	188	9.5	27.0	0.0
	3	189	14.3	26.8	0.0
	3	190	12.3	24.3	2.1
	3	191	19.4	29.9	6.0
	3	192	16.1	27.0	4.2
	3	193	12.3	24.6	0.0
	3	194	17.2	26.3	0.0
	3	195	15.4	28.8	0.0
	3	196	14.7	28.8	0.0
	3	197	11.6	26.0	0.0
	3	198	15.4	27.5	0.0
	3	199	14.6	28.6	0.0
	3	200	14.8	32.3	7.4
	3	201	15.2	27.6	37.9
	3	202	11.5	27.4	0.0
	3	203	12.2	26.0	0.0
	3	204	12.3	22.9	20.1
	3	205	12.2	25.1	0.0
	3	206	11.1	23.6	0.9
	3	207	14.5	28.6	0.0
	3	208	16.1	30.1	5.2
	3	209	15.3	29.1	0.0
	3	210	14.4	28.4	21.3
	3	211	15.2	26.6	1.4
	3	212	11.0	31.8	4.1
	3	213	11.0	25.2	0.0
	3	214	8.0	27.5	0.0
	3	215	8.6	24.7	0.0
	3	216	9.6	27.9	0.0
	3	217	12.6	28.3	0.0
	3	218	10.9	26.2	0.0
	3	219	8.9	26.4	0.0
	3	220	15.0	22.2	3.8
	3	221	11.9	25.4	2.3
	3	222	11.0	26.3	0.0
	3	223	10.3	21.2	0.0
	3	224	11.8	17.5	0.0
	3	225	12.2	27.2	0.0
	3	226	15.4	27.2	9.1
	3	227	2.2	24.3	0.0
	3	228	8.7	19.9	0.0
	3	229	12.8	26.4	0.0
	3	230	7.8	22.1	0.0
	3	231	13.1	31.7	0.0
	3	232	8.1	31.5	0.0
	3	233	12.4	28.2	0.0
	3	234	11.0	34.2	0.0
	3	235	16.9	28.9	0.0
	3	236	16.1	33.3	7.5
	3	237	9.1	26.4	0.0
	3	238	13.9	27.5	10.7
	3	239	9.7	29.0	0.0
	3	240	6.8	25.7	7.7
	3	241	12.2	29.6	0.0
	3	242	6.8	28.2	0.0
	3	243	13.2	24.7	1.0
	3	244	8.5	25.2	0.0
	3	245	9.3	24.6	0.0
	3	246	6.1	25.7	0.0
	3	247	11.7	25.0	0.0
	3	248	12.1	25.6	0.0
	3	249	8.7	27.3	0.0
	3	250	8.1	22.4	0.0
	3	251	6.2	21.5	0.0
	3	252	9.2	14.4	0.0
	3	253	11.2	32.7	14.2
	3	254	5.5	25.6	0.0
	3	255	-2.8	15.0	0.0
	3	256	0.2	15.1	0.0
	3	257	6.7	23.2	0.0
	3	258	11.4	29.8	0.0
	3	259	4.9	15.7	0.0
	3	260	10.1	13.4	1.1
	3	261	9.8	19.1	7.2
	3	262	7.0	20.3	0.0
	3	263	6.7	24.2	0.0
	3	264	4.6	17.2	2.1
	3	265	8.4	20.3	0.0
	3	266	6.3	20.1	0.0
	3	267	0.2	9.2	0.0
	3	268	6.1	14.0	0.0
	3	269	0.1	12.4	0.0
	3	270	-0.1	10.7	0.0
	3	271	5.2	22.3	0.0
	3	272	13.7	23.6	11.4
	3	273	0.2	19.5	0.0
	3	274	1.7	25.0	0.0
	3	275	2.8	16.8	24.8
	3	276	2.9	19.6	1.7
	3	277	1.8	17.0	0.0
	3	278	4.2	12.6	1.1
	3	279	4.9	17.6	3.5
	3	280	2.7	19.0	0.0
	3	281	3.3	27.9	2.1
	3	282	2.3	22.1	0.0
	3	283	2.1	6.3	0.7
	3	284	3.8	13.7	0.0
	3	285	3.9	21.5	0.0
	3	286	3.4	18.6	0.0
	3	287	4.0	10.8	0.3
	3	288	8.3	15.0	7.7
	3	289	2.1	19.3	0.0
	3	290	-0.7	13.5	12.8
	3	291	2.3	12.7	0.0
	3	292	1.0	12.1	0.0
	3	293	-9.4	2.3	0.0
	3	294	-8.6	1.0	1.8
	3	295	1.4	8.5	2.4
	3	296	-3.3	20.3	0.0
	3	297	-3.0	5.1	0.0
	3	298	-11.2	7.5	0.0
	3	299	-6.1	9.8	0.0
	3	300	-0.1	7.7	1.6
	3	301	-8.3	3.7	0.7
	3	302	-10.0	10.2	0.0
	3	303	-5.3	-5.2	0.0
	3	304	-8.4	-1.9	0.3
	3	305	0.0	14.4	0.0
	3	306	5.8	12.4	0.0
	3	307	-1.8	10.8	0.0
	3	308	-4.3	17.1	0.0
	3	309	-1.8	6.4	0.0
	3	310	-3.0	4.0	0.0
	3	311	-5.4	8.4	0.0
	3	312	-3.9	8.3	0.0
	3	313	-4.1	3.6	0.0
	3	314	-4.2	-0.2	0.0
	3	315	-6.6	3.5	0.0
	3	316	-6.4	4.9	0.0
	3	317	-21.5	-10.3	0.0
	3	318	-12.2	-2.2	0.0
	3	319	-14.2	-1.3	0.0
	3	320	-11.4	1.9	0.0
	3	321	-15.2	-6.3	0.0
	3	322	-9.6	-5.5	0.0
	3	323	-20.0	-5.2	0.0
	3	324	-24.0	0.2	0.0
	3	325	-7.2	1.1	0.0
	3	326	-6.7	-3.7	0.0
	3	327	-5.2	2.5	0.0
	3	328	-2.2	-2.2	0.0
	3	329	-18.5	-2.6	0.0
	3	330	-13.9	-5.0	0.0
	3	331	-9.5	-0.7	0.0
	3	332	-6.2	0.3	0.0
	3	333	-12.9	-6.9	0.0
	3	334	-16.3	-16.3	0.0
	3	335	-5.5	4.2	0.0
	3	336	-8.3	2.4	0.0
	3	337	-25.1	-15.8	0.0
	3	338	-21.6	-18.5	0.2
	3	339	-21.3	-9.5	0.1
	3	340	-23.4	-8.3	0.0
	3	341	-22.7	-6.7	0.0
	3	342	-28.7	-6.7	0.0
	3	343	-6.0	3.1	0.0
	3	344	-7.8	-2.6	0.0
	3	345	-25.3	-18.2	0.0
	3	346	-22.3	-9.9	0.0
	3	347	-14.3	-5.5	0.0
	3	348	-19.4	-4.9	0.0
	3	349	-22.2	-15.1	0.0
	3	350	-16.9	-14.5	0.0
	3	351	-28.0	-19.7	0.0
	3	352	-26.0	-13.0	0.0
	3	353	-20.3	-6.0	0.0
	3	354	-29.7	-2.1	0.0
	3	355	-29.5	-14.9	0.0
	3	356	-24.5	-12.4	0.2
	3	357	-4.0	2.9	0.7
	3	358	-9.5	1.9	0.0
	3	359	-22.8	-9.4	2.2
	3	360	-15.6	-2.2	0.0
	3	361	-8.9	1.1	0.0
	3	362	-13.8	-3.0	0.0
	3	363	-18.2	-4.6	0.0
	3	364	-25.3	-9.2	0.0
	3	365	-22.2	-7.4	0.0
	4	1	-19.3	-6.4	0.0
	4	2	-31.7	-26.0	0.0
	4	3	-22.9	-14.5	0.0
	4	4	-12.8	-2.5	0.0
	4	5	-17.3	-0.1	0.0
	4	6	-17.4	-6.2	2.5
	4	7	-22.2	-6.3	4.3
	4	8	-23.2	-16.2	4.9
	4	9	-23.8	-23.6	0.0
	4	10	-33.5	-23.1	0.4
	4	11	-40.4	-18.4	0.0
	4	12	-22.1	-8.8	0.0
	4	13	-24.7	-5.5	0.0
	4	14	-28.6	-18.7	0.0
	4	15	-21.3	-18.1	0.0
	4	16	-31.9	-17.3	0.0
	4	17	-35.1	-17.7	0.0
	4	18	-17.2	-3.5	0.0
	4	19	-11.7	8.4	0.0
	4	20	-19.1	-8.5	0.0
	4	21	-16.4	-12.8	0.0
	4	22	-18.7	-4.8	0.0
	4	23	-25.2	-3.1	8.2
	4	24	-14.2	-4.3	0.0
	4	25	-12.5	-4.1	0.0
	4	26	-23.2	-11.4	0.0
	4	27	-16.8	-8.1	0.0
	4	28	-23.6	-11.8	1.0
	4	29	-30.5	-10.3	0.0
	4	30	-10.2	1.1	0.4
	4	31	-17.7	2.3	0.4
	4	32	-13.9	-4.7	23.2
	4	33	-16.1	-1.8	1.3
	4	34	-5.6	0.7	0.0
	4	35	-11.7	-4.6	0.0
	4	36	-19.4	-6.3	0.1
	4	37	-24.0	-9.5	1.4
	4	38	-15.0	-1.3	0.0
	4	39	-13.3	-0.1	0.0
	4	40	-15.6	-0.3	0.0
	4	41	-13.3	3.6	0.0
	4	42	-15.0	-4.1	0.0
	4	43	-8.2	-6.8	0.0
	4	44	-20.6	-4.9	0.0
	4	45	-24.0	-7.8	0.0
	4	46	-17.4	-10.0	1.6
	4	47	-24.9	-7.4	0.0
	4	48	-10.9	1.2	0.0
	4	49	-6.5	5.3	0.0
	4	50	-10.5	-0.2	0.0
	4	51	-4.5	1.8	0.0
	4	52	-29.7	-13.4	0.0
	4	53	-34.3	-9.4	0.7
	4	54	-18.7	-9.2	0.0
	4	55	-13.8	-12.7	0.0
	4	56	-14.9	-5.9	0.0
	4	57	-10.7	-1.7	0.0
	4	58	-12.2	-1.9	0.0
	4	59	-18.8	-4.3	0.0
	4	60	-11.2	-1.2	5.3
	4	61	-17.2	-0.2	3.5
	4	62	-16.7	-4.4	1.0
	4	63	-30.0	1.7	0.0
	4	64	-20.1	-2.2	0.0
	4	65	-20.0	-4.8	0.0
	4	66	-7.6	2.1	0.0
	4	67	-10.6	4.7	0.0
	4	68	-13.7	1.2	0.0
	4	69	-14.9	1.8	0.0
	4	70	-6.7	1.7	0.0
	4	71	-6.5	5.1	0.0
	4	72	-7.3	-0.4	0.0
	4	73	-2.7	1.7	0.5
	4	74	-6.6	5.2	0.0
	4	75	-7.0	3.4	0.0
	4	76	-7.0	1.0	0.0
	4	77	-11.0	-0.3	0.5
	4	78	-7.5	-2.0	2.5
	4	79	-7.2	-5.4	0.0
	4	80	-12.3	-0.1	0.0
	4	81	-7.6	3.3	0.0
	4	82	-5.4	2.7	0.0
	4	83	-6.2	3.9	0.0
	4	84	-1.7	5.1	0.5
	4	85	-3.0	2.5	0.0
	4	86	-9.1	-0.4	0.0
	4	87	-9.0	-1.5	0.0
	4	88	-4.1	2.9	0.0
	4	89	-2.6	-0.2	5.2
	4	90	-3.0	8.2	0.0
	4	91	-2.7	18.6	0.0
	4	92	-4.3	11.0	0.0
	4	93	-3.8	11.6	0.0
	4	94	-5.9	7.6	0.0
	4	95	-6.7	8.8	0.0
	4	96	1.4	12.4	2.1
	4	97	-1.0	16.2	0.0
	4	98	-4.3	8.7	0.0
	4	99	-1.4	7.9	0.0
	4	100	2.6	15.9	0.0
	4	101	9.4	13.5	0.0
	4	102	-4.3	11.4	0.0
	4	103	-5.9	14.1	0.0
	4	104	-2.1	13.8	0.0
	4	105	-3.3	18.6	0.0
	4	106	-6.8	7.4	0.0
	4	107	-3.3	12.1	0.0
	4	108	1.0	19.1	0.0
	4	109	0.6	13.8	0.0
	4	110	1.9	26.1	0.0
	4	111	-1.7	20.7	0.0
	4	112	1.0	10.2	0.0
	4	113	-1.6	17.7	0.0
	4	114	-3.8	9.7	0.0
	4	115	-1.3	11.1	0.0
	4	116	2.2	15.5	0.0
	4	117	-1.0	10.6	0.0
	4	118	0.4	11.9	0.0
	4	119	6.9	9.0	0.0
	4	120	5.6	20.5	0.0
	4	121	6.6	25.8	0.0
	4	122	2.2	12.4	0.0
	4	123	-0.6	17.8	0.0
	4	124	1.2	15.0	0.0
	4	125	-0.2	11.0	0.0
	4	126	11.1	25.1	0.4
	4	127	9.5	23.2	0.0
	4	128	3.3	17.3	0.0
	4	129	7.3	16.1	0.0
	4	130	-3.2	16.2	0.0
	4	131	1.0	16.9	0.0
	4	132	14.7	22.5	9.7
	4	133	8.3	22.5	0.0
	4	134	6.4	24.0	0.0
	4	135	6.9	25.9	0.0
	4	136	0.5	17.3	0.0
	4	137	7.2	18.0	1.0
	4	138	4.1	14.9	0.0
	4	139	7.1	19.6	4.8
	4	140	6.0	11.0	0.0
	4	141	9.0	18.7	0.0
	4	142	6.6	26.3	0.0
	4	143	9.3	32.2	0.0
	4	144	9.2	26.6	4.6
	4	145	9.6	19.6	0.0
	4	146	10.2	19.7	0.0
	4	147	12.6	14.7	4.5
	4	148	11.0	27.0	0.0
	4	149	8.9	29.0	7.8
	4	150	4.4	15.3	1.2
	4	151	-0.6	19.6	0.0
	4	152	10.6	21.2	0.0
	4	153	9.9	19.1	0.0
	4	154	13.6	32.7	10.1
	4	155	15.3	28.5	0.0
	4	156	9.4	11.0	36.3
	4	157	12.6	17.5	21.4
	4	158	16.0	28.4	2.2
	4	159	13.9	28.1	0.4
	4	160	12.2	23.3	4.3
	4	161	15.7	24.8	5.7
	4	162	6.4	25.1	0.0
	4	163	9.4	23.2	0.0
	4	164	10.8	24.5	4.1
	4	165	14.3	29.1	0.0
	4	166	12.2	19.5	5.9
	4	167	7.0	17.9	0.0
	4	168	15.9	28.1	0.0
	4	169	14.0	28.9	0.0
	4	170	8.5	26.3	0.0
	4	171	12.9	23.8	0.0
	4	172	7.9	26.3	0.0
	4	173	13.6	24.8	4.7
	4	174	5.1	12.2	0.0
	4	175	11.0	22.6	0.0
	4	176	18.6	27.7	15.1
	4	177	16.4	36.8	17.8
	4	178	6.1	18.3	2.8
	4	179	12.0	21.4	2.9
	4	180	4.8	20.8	0.0
	4	181	9.8	25.3	0.0
	4	182	10.3	24.9	0.0
	4	183	9.0	28.1	0.0
	4	184	15.3	26.8	0.0
	4	185	11.3	26.5	0.0
	4	186	14.5	29.4	1.5
	4	187	17.1	29.5	0.0
	4	188	8.4	26.1	0.0
	4	189	7.1	29.3	0.0
	4	190	15.7	28.1	0.0
	4	191	14.2	31.0	0.0
	4	192	10.9	22.8	0.5
	4	193	12.5	22.7	0.0
	4	194	13.2	22.7	8.6
	4	195	15.4	25.8	0.0
	4	196	12.3	30.6	0.0
	4	197	10.7	35.0	0.0
	4	198	14.9	31.2	9.0
	4	199	11.9	27.6	0.0
	4	200	14.1	28.8	0.0
	4	201	11.8	26.9	0.0
	4	202	14.3	26.5	20.6
	4	203	10.0	28.8	0.0
	4	204	14.7	32.1	0.0
	4	205	9.6	34.1	0.0
	4	206	12.6	25.3	0.0
	4	207	16.5	28.9	0.0
	4	208	12.4	26.2	0.0
	4	209	15.2	24.8	0.0
	4	210	16.2	31.0	0.0
	4	211	14.5	29.3	7.5
	4	212	9.5	27.8	0.0
	4	213	11.1	26.9	0.0
	4	214	15.7	29.1	0.0
	4	215	16.6	23.1	2.1
	4	216	15.0	23.5	1.9
	4	217	17.6	22.0	1.6
	4	218	12.0	27.8	0.0
	4	219	12.8	26.3	0.0
	4	220	12.6	25.7	0.6
	4	221	6.6	27.5	0.0
	4	222	8.9	25.9	0.0
	4	223	11.2	27.0	0.0
	4	224	8.4	27.1	0.0
	4	225	11.3	22.5	0.0
	4	226	12.5	27.7	0.0
	4	227	11.4	28.2	0.0
	4	228	10.0	18.8	13.8
	4	229	12.0	16.3	0.0
	4	230	14.8	29.4	0.0
	4	231	11.6	29.6	1.5
	4	232	13.3	24.9	0.0
	4	233	12.1	23.8	0.0
	4	234	14.2	25.1	13.2
	4	235	12.0	27.5	0.0
	4	236	11.0	21.7	0.0
	4	237	11.4	21.0	0.0
	4	238	12.3	27.1	0.0
	4	239	12.4	24.2	0.0
	4	240	14.5	27.1	0.0
	4	241	9.1	24.4	0.0
	4	242	8.6	25.6	0.0
	4	243	8.4	21.4	0.0
	4	244	7.1	21.3	0.0
	4	245	10.1	26.0	0.0
	4	246	8.7	27.4	0.0
	4	247	9.6	26.3	0.0
	4	248	3.2	18.8	0.0
	4	249	3.7	23.2	0.0
	4	250	14.1	25.5	0.0
	4	251	11.9	30.3	0.0
	4	252	9.1	27.7	0.0
	4	253	11.7	25.2	0.0
	4	254	11.3	22.6	0.0
	4	255	8.6	15.6	7.4
	4	256	9.7	18.9	5.0
	4	257	15.8	18.0	0.0
	4	258	7.7	27.4	0.0
	4	259	3.7	21.5	0.0
	4	260	7.6	20.8	1.0
	4	261	8.4	28.5	2.8
	4	262	4.6	17.3	0.0
	4	263	1.1	21.9	0.0
	4	264	2.2	21.8	0.0
	4	265	7.3	26.5	0.0
	4	266	5.0	17.0	0.0
	4	267	4.7	19.6	4.7
	4	268	3.6	11.5	0.5
	4	269	6.4	13.6	1.0
	4	270	6.6	19.5	0.3
	4	271	5.8	15.7	7.2
	4	272	4.0	12.0	3.0
	4	273	3.6	15.6	12.4
	4	274	7.8	27.6	0.0
	4	275	7.3	24.8	0.0
	4	276	2.5	14.1	10.8
	4	277	4.2	16.3	0.2
	4	278	1.2	8.1	0.0
	4	279	-0.0	8.1	12.4
	4	280	4.6	12.7	0.0
	4	281	6.3	13.7	0.0
	4	282	2.7	12.1	3.5
	4	283	3.0	14.3	0.0
	4	284	0.4	14.1	2.3
	4	285	6.9	14.2	2.3
	4	286	1.7	12.5	6.8
	4	287	-2.1	11.6	0.4
	4	288	-10.2	9.1	0.0
	4	289	-3.4	7.3	0.0
	4	290	1.6	13.5	0.0
	4	291	1.6	15.3	0.0
	4	292	-2.4	8.6	4.9
	4	293	-6.6	9.0	0.5
	4	294	5.9	9.9	0.5
	4	295	3.1	10.8	3.7
	4	296	-2.6	8.4	0.0
	4	297	-4.3	1.6	0.0
	4	298	-2.3	8.0	0.0
	4	299	-1.1	4.4	0.0
	4	300	-0.5	13.4	0.0
	4	301	-5.2	16.2	0.0
	4	302	-3.8	-3.0	2.4
	4	303	-5.3	3.3	23.4
	4	304	-7.4	3.9	1.3
	4	305	-8.5	4.3	0.0
	4	306	2.1	14.7	1.6
	4	307	-2.8	19.7	0.0
	4	308	-6.9	6.9	0.0
	4	309	-7.2	1.4	0.0
	4	310	-8.6	-1.2	0.0
	4	311	-8.1	4.2	0.0
	4	312	-7.9	0.7	5.3
	4	313	-4.3	2.0	2.8
	4	314	-3.9	9.4	0.0
	4	315	-4.7	6.5	0.0
	4	316	-11.1	-8.3	0.0
	4	317	-8.5	-1.3	0.0
	4	318	-4.3	8.1	0.0
	4	319	-5.8	10.2	0.0
	4	320	-10.0	-3.0	0.0
	4	321	-8.2	-7.2	0.0
	4	322	-5.9	6.4	0.0
	4	323	-6.7	3.2	10.2
	4	324	-6.0	2.0	0.0
	4	325	-5.8	5.9	0.0
	4	326	-8.6	3.4	0.0
	4	327	-14.5	5.6	0.0
	4	328	-6.6	0.3	0.0
	4	329	-10.5	4.2	0.0
	4	330	-8.5	-2.2	0.6
	4	331	-12.7	1.3	1.6
	4	332	-11.0	-0.4	0.0
	4	333	-11.4	-6.6	0.0
	4	334	-12.8	-6.1	0.0
	4	335	-23.3	-10.8	0.0
	4	336	-19.3	-4.5	0.0
	4	337	-23.6	-8.4	0.0
	4	338	-12.9	-4.5	0.0
	4	339	-20.3	-4.7	0.0
	4	340	-21.4	-9.9	0.0
	4	341	-19.9	-13.7	0.0
	4	342	-21.1	-6.9	0.0
	4	343	-27.6	-12.9	0.0
	4	344	-15.3	-6.8	0.0
	4	345	-13.5	-2.7	0.0
	4	346	-11.7	-3.9	0.0
	4	347	-15.3	-4.6	0.0
	4	348	-18.3	-3.8	0.0
	4	349	-15.7	-3.3	0.0
	4	350	-18.3	-6.8	0.0
	4	351	-15.1	-13.7	0.0
	4	352	-28.3	-14.1	0.0
	4	353	-29.7	-20.6	0.0
	4	354	-10.0	-0.7	0.0
	4	355	-12.0	1.5	0.0
	4	356	-14.6	-2.8	0.0
	4	357	-18.9	-2.6	0.0
	4	358	-17.5	-8.8	0.0
	4	359	-12.5	-11.8	0.0
	4	360	-23.1	-14.0	0.0
	4	361	-22.6	-22.2	0.0
	4	362	-24.1	-14.0	11.8
	4	363	-18.1	-6.3	0.0
	4	364	-21.5	-10.6	0.0
	4	365	-27.1	-5.6	0.0
	4	366	-21.0	-7.6	0.0
	5	1	-12.1	3.8	0.0
	5	2	-14.3	-1.7	0.0
	5	3	-12.8	0.1	0.0
	5	4	-20.9	-6.8	0.0
	5	5	-22.1	-6.6	0.0
	5	6	-20.6	-11.7	0.0
	5	7	-20.8	-9.4	17.1
	5	8	-21.8	-11.0	0.4
	5	9	-17.9	-13.5	0.0
	5	10	-13.9	-2.6	2.6
	5	11	-10.7	-1.0	0.0
	5	12	-15.6	-3.9	0.0
	5	13	-13.1	-6.7	0.4
	5	14	-28.3	-20.2	0.4
	5	15	-33.8	-19.7	0.4
	5	16	-20.1	-7.1	9.6
	5	17	-14.2	-7.8	1.0
	5	18	-23.3	-7.9	0.4
	5	19	-20.1	-3.0	3.7
	5	20	-33.0	-21.5	0.4
	5	21	-33.8	-16.3	0.0
	5	22	-29.8	-13.6	0.0
	5	23	-25.3	-13.2	0.0
	5	24	-18.5	-6.0	0.0
	5	25	-15.4	-3.9	0.0
	5	26	-14.0	-2.5	0.0
	5	27	-13.8	-1.3	0.0
	5	28	-16.4	-5.5	3.9
	5	29	-22.6	-0.4	0.0
	5	30	-26.3	-13.4	0.0
	5	31	-22.4	-13.0	0.0
	5	32	-14.0	-5.2	0.0
	5	33	-21.8	-11.1	0.0
	5	34	-22.2	-6.3	0.0
	5	35	-18.2	-9.8	2.0
	5	36	-27.7	-14.5	0.0
	5	37	-30.3	-25.7	7.1
	5	38	-31.0	-12.9	0.0
	5	39	-28.2	-8.4	0.0
	5	40	-27.7	-10.5	0.0
	5	41	-24.1	-9.2	0.0
	5	42	-20.7	-7.2	0.0
	5	43	-16.3	-7.6	0.0
	5	44	-9.6	-1.5	0.0
	5	45	-16.0	-3.4	0.0
	5	46	-13.8	-2.5	0.0
	5	47	-3.0	1.6	0.0
	5	48	-25.8	-14.5	0.0
	5	49	-19.9	-16.6	0.0
	5	50	-7.7	3.3	0.0
	5	51	-6.7	0.5	0.0
	5	52	-11.1	-0.5	0.0
	5	53	-14.2	-7.1	0.0
	5	54	-4.8	3.9	0.0
	5	55	-11.0	3.1	0.0
	5	56	-21.1	-8.1	0.0
	5	57	-18.0	-7.0	0.0
	5	58	-20.8	-9.6	0.0
	5	59	-15.0	-6.6	0.0
	5	60	-7.4	4.2	0.0
	5	61	-13.8	0.0	0.0
	5	62	-9.2	-0.5	0.0
	5	63	-5.4	0.4	5.4
	5	64	-8.2	3.3	0.0
	5	65	-6.3	1.7	0.0
	5	66	-5.3	2.8	0.0
	5	67	-7.8	2.6	0.0
	5	68	-9.4	3.8	0.0
	5	69	-15.2	10.1	0.0
	5	70	-5.2	7.7	0.0
	5	71	-0.1	1.6	6.1
	5	72	-14.5	-5.7	1.1
	5	73	-21.2	-2.1	1.6
	5	74	-16.9	-2.4	0.0
	5	75	-11.9	-11.6	0.1
	5	76	-9.6	-1.1	0.0
	5	77	-6.2	0.6	0.5
	5	78	-11.5	-1.1	0.0
	5	79	-11.9	1.5	0.5
	5	80	-10.6	-0.3	0.0
	5	81	-5.4	0.1	0.0
	5	82	-18.4	-2.7	0.0
	5	83	-22.6	-2.7	0.0
	5	84	1.4	5.3	46.0
	5	85	0.7	3.3	0.0
	5	86	-1.7	6.1	0.0
	5	87	-6.2	2.0	0.0
	5	88	-4.3	4.2	0.0
	5	89	-2.3	7.8	0.0
	5	90	-5.0	8.1	0.0
	5	91	-5.4	16.6	0.0
	5	92	-4.5	4.1	0.0
	5	93	-9.1	5.8	0.0
	5	94	-3.9	6.8	0.0
	5	95	-5.7	8.0	0.0
	5	96	-10.3	5.1	1.4
	5	97	-7.4	6.1	35.0
	5	98	0.3	8.4	18.0
	5	99	5.4	17.7	0.0
	5	100	-1.7	7.8	0.1
	5	101	-6.3	9.3	7.5
	5	102	-0.9	8.8	0.0
	5	103	-2.0	8.1	0.0
	5	104	-1.3	14.2	0.0
	5	105	0.7	18.4	0.0
	5	106	-3.7	13.5	0.0
	5	107	-5.5	15.2	0.0
	5	108	-4.2	10.6	0.0
	5	109	-1.3	4.9	0.0
	5	110	3.0	23.1	0.0
	5	111	3.0	22.7	0.0
	5	112	-6.1	4.5	0.0
	5	113	-7.0	-5.7	0.0
	5	114	-0.4	10.9	0.0
	5	115	-4.2	7.6	0.0
	5	116	1.2	18.9	0.0
	5	117	0.3	20.5	0.0
	5	118	0.2	12.5	0.0
	5	119	1.9	12.9	0.0
	5	120	5.5	27.7	0.0
	5	121	6.2	18.4	1.2
	5	122	0.1	12.9	0.0
	5	123	-1.4	17.8	0.0
	5	124	6.8	26.6	0.0
	5	125	6.9	21.0	0.0
	5	126	-0.4	13.3	3.2
	5	127	3.3	20.9	0.0
	5	128	4.0	18.1	0.0
	5	129	5.2	21.2	0.0
	5	130	4.5	18.9	0.0
	5	131	0.6	15.7	0.0
	5	132	2.6	13.0	0.0
	5	133	4.8	5.8	0.0
	5	134	4.7	20.1	0.0
	5	135	-0.3	14.5	0.0
	5	136	2.3	12.8	0.0
	5	137	-1.1	15.8	0.0
	5	138	-1.1	12.7	0.0
	5	139	2.7	16.0	15.7
	5	140	7.0	26.1	0.0
	5	141	6.4	25.4	0.0
	5	142	3.6	21.9	0.0
	5	143	8.9	23.5	0.0
	5	144	12.2	23.5	0.0
	5	145	13.4	26.6	0.0
	5	146	11.7	26.7	0.0
	5	147	8.2	24.2	0.0
	5	148	16.8	27.0	0.0
	5	149	13.5	26.7	0.0
	5	150	8.6	23.1	0.0
	5	151	8.6	21.7	0.0
	5	152	10.9	24.9	0.0
	5	153	6.0	28.0	0.0
	5	154	11.8	21.4	35.6
	5	155	6.9	27.6	1.6
	5	156	6.6	16.9	0.0
	5	157	5.4	20.3	5.6
	5	158	11.3	19.7	6.9
	5	159	12.1	21.4	16.4
	5	160	12.5	22.0	0.5
	5	161	15.1	21.1	1.6
	5	162	6.9	19.3	3.5
	5	163	11.5	23.7	13.5
	5	164	9.9	26.0	0.0
	5	165	11.5	19.0	5.6
	5	166	14.6	26.6	2.0
	5	167	10.2	25.4	0.0
	5	168	9.8	27.0	0.0
	5	169	6.1	26.4	0.0
	5	170	8.6	26.8	0.0
	5	171	4.4	33.9	0.0
	5	172	16.4	26.3	15.1
	5	173	11.8	29.4	0.0
	5	174	11.7	20.7	4.2
	5	175	4.7	26.1	0.0
	5	176	14.5	36.2	0.5
	5	177	16.0	34.2	0.0
	5	178	17.3	29.6	29.7
	5	179	15.8	24.7	0.5
	5	180	10.2	24.5	4.5
	5	181	10.3	27.1	0.0
	5	182	12.2	29.1	0.0
	5	183	12.9	26.6	1.9
	5	184	13.5	29.3	7.2
	5	185	12.3	29.1	3.7
	5	186	14.3	25.5	0.0
	5	187	10.3	26.8	0.0
	5	188	16.5	29.1	0.0
	5	189	11.0	26.6	0.0
	5	190	14.7	26.0	0.0
	5	191	13.3	28.6	0.0
	5	192	14.0	27.6	0.0
	5	193	19.6	27.6	3.3
	5	194	11.5	27.6	1.3
	5	195	12.2	29.1	17.1
	5	196	12.1	24.5	0.5
	5	197	14.2	23.3	9.8
	5	198	8.4	24.6	0.0
	5	199	12.3	23.7	2.9
	5	200	14.0	31.3	0.0
	5	201	15.2	28.3	0.0
	5	202	14.6	22.1	0.3
	5	203	18.8	22.6	0.0
	5	204	13.3	23.4	0.0
	5	205	10.3	25.8	0.0
	5	206	11.9	28.7	0.0
	5	207	13.4	28.2	0.0
	5	208	12.4	23.0	0.0
	5	209	13.4	26.2	0.0
	5	210	15.8	29.6	0.0
	5	211	17.3	26.2	2.0
	5	212	14.2	25.4	1.9
	5	213	12.6	23.6	1.3
	5	214	11.7	25.8	0.0
	5	215	12.5	24.5	0.0
	5	216	5.9	25.1	0.0
	5	217	8.9	27.0	5.9
	5	218	12.2	29.3	0.0
	5	219	17.1	27.0	9.7
	5	220	8.4	28.1	0.0
	5	221	1.8	26.7	0.0
	5	222	11.8	27.4	0.0
	5	223	14.6	26.1	0.0
	5	224	14.9	27.1	0.0
	5	225	13.0	27.0	0.0
	5	226	19.5	28.5	0.0
	5	227	15.4	24.6	0.0
	5	228	15.3	30.1	0.0
	5	229	14.1	37.9	0.0
	5	230	11.1	21.6	0.0
	5	231	12.0	24.9	0.0
	5	232	12.4	29.3	0.0
	5	233	13.3	24.8	13.2
	5	234	3.3	22.5	0.0
	5	235	7.2	20.4	0.0
	5	236	12.0	26.9	0.0
	5	237	10.8	20.9	0.0
	5	238	10.7	24.3	0.0
	5	239	5.0	24.1	0.0
	5	240	9.3	17.5	15.5
	5	241	2.5	19.6	0.0
	5	242	9.1	25.3	0.0
	5	243	4.6	26.1	0.0
	5	244	15.7	29.0	0.0
	5	245	10.4	27.0	0.0
	5	246	3.8	20.1	0.0
	5	247	4.2	16.5	3.2
	5	248	7.7	26.9	0.0
	5	249	11.6	22.0	12.7
	5	250	8.9	15.5	20.4
	5	251	9.9	18.8	6.6
	5	252	10.3	20.7	0.0
	5	253	6.7	16.0	0.5
	5	254	4.7	19.9	0.0
	5	255	4.0	18.8	0.0
	5	256	3.8	15.1	7.3
	5	257	7.9	20.1	0.1
	5	258	8.6	20.5	0.0
	5	259	10.2	25.5	0.0
	5	260	5.4	17.4	0.0
	5	261	6.6	20.8	0.8
	5	262	3.7	15.7	1.2
	5	263	3.2	17.6	4.0
	5	264	8.5	14.8	2.6
	5	265	13.0	15.5	7.7
	5	266	5.3	21.9	0.0
	5	267	0.1	21.0	0.0
	5	268	6.2	24.0	0.0
	5	269	3.9	26.0	0.0
	5	270	-0.6	15.7	0.0
	5	271	0.5	15.2	0.0
	5	272	8.6	17.6	4.0
	5	273	2.1	31.8	0.0
	5	274	7.6	19.4	0.0
	5	275	3.1	15.6	0.1
	5	276	1.4	12.8	0.0
	5	277	3.0	9.5	0.2
	5	278	-1.7	15.1	0.0
	5	279	-7.1	20.7	0.0
	5	280	-4.7	13.2	0.0
	5	281	0.7	7.2	0.0
	5	282	-0.1	7.8	0.0
	5	283	-1.0	4.5	0.0
	5	284	-0.6	17.6	0.0
	5	285	-5.6	18.6	0.0
	5	286	-0.0	10.8	0.0
	5	287	3.9	15.9	0.0
	5	288	-1.7	10.4	0.0
	5	289	-5.6	10.3	0.0
	5	290	5.1	24.8	0.0
	5	291	2.3	17.5	0.0
	5	292	-0.2	16.5	0.0
	5	293	2.0	14.1	0.0
	5	294	1.1	14.5	0.0
	5	295	0.3	20.9	0.0
	5	296	2.6	12.1	0.0
	5	297	1.2	15.5	0.0
	5	298	-6.8	12.0	0.0
	5	299	-3.3	1.1	19.4
	5	300	-3.1	7.7	0.8
	5	301	-9.2	19.3	0.0
	5	302	-0.1	6.9	11.4
	5	303	-5.8	16.9	0.0
	5	304	-1.8	17.3	0.0
	5	305	-0.3	11.9	1.5
	5	306	-4.4	7.1	0.0
	5	307	-2.2	4.0	0.0
	5	308	-3.1	5.4	0.0
	5	309	-2.2	2.8	0.0
	5	310	-6.8	6.5	0.0
	5	311	-5.5	7.7	0.0
	5	312	-5.0	1.8	0.0
	5	313	-10.3	-1.1	0.3
	5	314	0.9	3.4	0.2
	5	315	-3.6	3.0	0.0
	5	316	-2.1	22.3	0.0
	5	317	-5.2	14.0	0.0
	5	318	-6.8	5.5	0.0
	5	319	-7.4	12.0	0.0
	5	320	-3.4	2.7	0.0
	5	321	-3.5	2.3	0.0
	5	322	-8.1	-0.5	0.0
	5	323	-11.8	-2.2	0.0
	5	324	-11.6	-2.9	0.2
	5	325	-11.3	-7.1	0.0
	5	326	-2.7	0.9	0.7
	5	327	-4.6	0.7	0.0
	5	328	-10.1	-1.9	0.0
	5	329	-6.4	-4.9	0.0
	5	330	-26.8	-7.7	0.0
	5	331	-13.8	-0.9	0.0
	5	332	-15.5	-1.9	0.0
	5	333	-15.9	-4.2	4.1
	5	334	-11.0	1.6	0.0
	5	335	-14.3	-1.8	0.0
	5	336	-22.0	-9.0	0.0
	5	337	-17.4	-16.5	0.0
	5	338	-16.8	-7.9	0.0
	5	339	-25.6	-3.8	0.0
	5	340	-21.9	-12.3	5.4
	5	341	-19.0	-18.0	0.0
	5	342	-25.2	-10.1	0.0
	5	343	-23.0	-16.8	0.0
	5	344	-21.6	-12.2	0.0
	5	345	-24.8	-14.8	0.0
	5	346	-25.3	-13.6	1.4
	5	347	-22.7	-22.3	0.0
	5	348	-18.3	-10.1	0.0
	5	349	-27.6	-9.7	0.0
	5	350	-22.3	-16.3	0.0
	5	351	-20.1	-15.0	0.0
	5	352	-24.0	-10.8	0.0
	5	353	-29.9	-5.5	0.5
	5	354	-24.0	-15.2	0.0
	5	355	-25.5	-10.0	0.3
	5	356	-11.4	-3.6	0.0
	5	357	-10.4	-6.8	0.0
	5	358	-8.1	-1.6	0.0
	5	359	-10.1	-7.3	2.3
	5	360	-7.0	-0.2	0.0
	5	361	-11.0	2.6	0.0
	5	362	-18.0	-7.6	0.0
	5	363	-14.2	-13.1	0.0
	5	364	-12.0	-3.1	0.0
	5	365	-16.8	-6.6	0.0
	6	1	-28.7	-9.4	0.0
	6	2	-11.4	-1.2	0.0
	6	3	-6.4	7.4	0.0
	6	4	-24.1	-9.6	0.0
	6	5	-16.8	-10.9	0.0
	6	6	-21.4	-14.6	17.6
	6	7	-24.7	-6.5	0.0
	6	8	-12.7	-3.5	0.0
	6	9	-6.5	-0.4	0.0
	6	10	-24.9	-15.3	0.2
	6	11	-26.0	-15.2	0.5
	6	12	-26.8	-15.7	0.0
	6	13	-31.6	-8.5	0.0
	6	14	-15.9	-2.8	0.0
	6	15	-19.3	-3.3	0.0
	6	16	-25.8	-11.5	0.0
	6	17	-22.1	-9.8	0.0
	6	18	-12.7	-3.4	0.0
	6	19	-15.8	-4.8	0.0
	6	20	-15.0	-6.5	0.0
	6	21	-12.5	-4.8	0.0
	6	22	-12.9	-0.0	0.0
	6	23	-13.4	-1.5	0.0
	6	24	-11.3	-1.9	0.0
	6	25	-14.9	-2.0	0.0
	6	26	-16.9	-7.4	0.0
	6	27	-13.4	-12.8	0.0
	6	28	-27.4	-12.2	0.0
	6	29	-23.4	-11.9	0.0
	6	30	-5.9	1.3	0.0
	6	31	-3.4	-1.4	2.5
	6	32	-15.3	-6.5	4.0
	6	33	-10.7	-8.6	0.5
	6	34	-9.3	-1.6	0.3
	6	35	-9.1	-2.2	0.0
	6	36	-16.8	-6.0	3.9
	6	37	-16.9	-3.6	0.0
	6	38	-26.1	-12.4	0.0
	6	39	-22.9	-8.7	0.0
	6	40	-21.6	-7.3	0.0
	6	41	-17.5	-12.2	3.9
	6	42	-21.0	-10.5	4.0
	6	43	-18.1	-14.4	0.0
	6	44	-18.3	-9.2	0.0
	6	45	-20.9	-7.2	0.0
	6	46	-7.2	1.4	0.0
	6	47	-14.2	1.2	0.0
	6	48	-15.5	-7.0	0.0
	6	49	-21.0	-9.2	0.0
	6	50	-21.2	-8.6	0.0
	6	51	-28.0	-4.1	0.0
	6	52	-17.6	-5.4	0.0
	6	53	-10.8	-9.0	0.0
	6	54	-7.9	0.6	0.1
	6	55	-8.4	1.8	0.0
	6	56	-14.2	-4.1	0.0
	6	57	-15.5	-3.3	0.0
	6	58	-8.3	8.1	0.0
	6	59	-4.8	4.8	0.0
	6	60	-9.9	2.3	0.0
	6	61	-7.1	0.0	0.4
	6	62	-11.4	-1.5	1.8
	6	63	-13.0	-0.9	0.3
	6	64	-12.5	-4.5	3.2
	6	65	-16.0	-6.0	20.5
	6	66	-2.2	3.7	0.2
	6	67	-1.8	7.3	0.2
	6	68	-1.8	4.0	0.0
	6	69	-1.6	0.7	25.3
	6	70	-8.2	3.3	0.0
	6	71	-2.8	5.0	0.0
	6	72	-21.8	-8.3	0.0
	6	73	-12.3	-7.6	0.0
	6	74	-20.8	-14.5	0.0
	6	75	-15.1	-2.7	0.0
	6	76	-13.9	-0.2	0.0
	6	77	-22.3	-2.0	0.0
	6	78	-6.1	2.1	0.0
	6	79	-5.4	-1.2	0.0
	6	80	-7.4	0.1	0.0
	6	81	-13.6	-4.4	0.0
	6	82	-5.4	5.2	0.0
	6	83	-1.7	2.4	0.0
	6	84	5.9	15.8	0.0
	6	85	-1.9	4.5	0.0
	6	86	-13.5	-5.9	0.0
	6	87	-15.1	-5.4	0.0
	6	88	-12.7	0.3	0.0
	6	89	-12.2	3.6	0.0
	6	90	-6.0	2.4	0.0
	6	91	-2.2	-0.8	4.0
	6	92	-5.8	5.9	6.1
	6	93	-13.5	10.5	0.4
	6	94	3.2	14.4	0.0
	6	95	-1.6	15.7	0.0
	6	96	1.2	16.7	0.0
	6	97	4.0	17.2	0.0
	6	98	-0.8	10.4	0.0
	6	99	-4.1	3.1	0.0
	6	100	-5.0	8.5	0.0
	6	101	-1.4	4.9	0.0
	6	102	-0.9	8.9	0.0
	6	103	-5.2	9.2	0.0
	6	104	-2.1	5.5	3.7
	6	105	-1.4	9.7	0.0
	6	106	1.7	10.0	0.4
	6	107	0.6	15.7	0.0
	6	108	5.9	16.7	0.0
	6	109	2.5	15.8	0.0
	6	110	-4.1	11.5	0.0
	6	111	0.2	13.7	0.0
	6	112	-1.6	13.2	0.0
	6	113	-9.4	13.1	0.0
	6	114	9.7	18.3	0.0
	6	115	3.4	26.8	0.0
	6	116	1.4	19.3	0.0
	6	117	-0.7	18.1	0.0
	6	118	-8.9	8.0	0.0
	6	119	-12.9	14.6	0.0
	6	120	2.4	22.1	0.0
	6	121	2.9	21.9	3.4
	6	122	-1.3	13.6	0.0
	6	123	0.7	18.1	0.0
	6	124	4.9	17.2	0.0
	6	125	4.2	18.5	0.0
	6	126	3.9	20.5	0.0
	6	127	-1.2	23.2	0.0
	6	128	9.3	23.3	0.0
	6	129	3.5	25.0	0.0
	6	130	1.1	11.2	0.0
	6	131	-6.2	16.9	0.0
	6	132	7.2	27.9	0.0
	6	133	2.3	20.6	0.0
	6	134	8.7	21.3	15.4
	6	135	8.4	26.6	85.2
	6	136	4.9	19.7	0.0
	6	137	4.8	15.8	0.0
	6	138	9.7	22.0	0.3
	6	139	13.4	19.6	0.0
	6	140	3.6	19.0	0.0
	6	141	-1.0	22.1	0.0
	6	142	8.6	19.8	3.5
	6	143	-0.0	27.6	0.0
	6	144	6.2	22.0	0.0
	6	145	11.6	26.0	0.0
	6	146	10.7	22.3	0.0
	6	147	10.7	23.9	0.0
	6	148	3.5	19.8	0.0
	6	149	3.3	19.9	0.0
	6	150	6.1	21.4	0.0
	6	151	8.1	18.0	0.0
	6	152	11.8	22.7	0.0
	6	153	9.1	26.1	0.0
	6	154	9.1	18.5	5.8
	6	155	6.4	18.6	0.0
	6	156	11.0	18.1	3.2
	6	157	7.6	17.5	17.5
	6	158	11.1	22.5	31.0
	6	159	6.9	29.9	0.0
	6	160	9.0	24.4	0.0
	6	161	8.2	22.8	0.0
	6	162	8.2	24.6	0.0
	6	163	11.9	20.7	0.0
	6	164	8.0	25.9	0.0
	6	165	4.4	28.4	0.0
	6	166	10.9	25.5	0.0
	6	167	15.8	22.4	0.0
	6	168	21.0	34.2	0.0
	6	169	13.2	26.0	1.3
	6	170	8.5	19.8	0.0
	6	171	6.8	23.9	0.0
	6	172	11.9	21.2	17.8
	6	173	11.3	22.6	0.0
[truncated: 8,958 more rows]
