# Supplementary material for: Comparing CMIP-3 and CMIP-5 climate projections on flooding estimation of Devils Lake of North Dakota, USA
Source: PeerJ. 2018 Apr 30;6:e4711. doi: 10.7717/peerj.4711 (PMC5933320; doi:10.7717/peerj.4711)
Supplement: Supplemental Information 2 [file peerj-06-4711-s002.zip › FutureClimate/CMIP-3_LARSWG/C322525_HADCM3[C322525,SRB1,2011-2030]WG_1.dat]

	1	1	-28.9	-9.5	0.0
	1	2	-11.5	-1.2	0.0
	1	3	-6.4	7.4	0.0
	1	4	-24.0	-9.5	0.0
	1	5	-16.6	-10.8	0.0
	1	6	-21.2	-14.4	18.5
	1	7	-24.5	-6.2	0.0
	1	8	-12.4	-3.2	0.0
	1	9	-6.2	-0.1	0.0
	1	10	-24.6	-15.0	0.2
	1	11	-25.7	-15.0	0.5
	1	12	-26.5	-15.4	0.0
	1	13	-31.3	-8.2	0.0
	1	14	-15.6	-2.5	0.0
	1	15	-19.0	-3.1	0.0
	1	16	-25.5	-11.2	0.0
	1	17	-21.8	-9.5	0.0
	1	18	-12.4	-3.1	0.0
	1	19	-15.5	-4.5	0.0
	1	20	-14.7	-6.2	0.0
	1	21	-12.2	-4.5	0.0
	1	22	-12.6	0.3	0.0
	1	23	-13.1	-1.2	0.0
	1	24	-11.0	-1.6	0.0
	1	25	-14.6	-1.7	0.0
	1	26	-16.6	-7.1	0.0
	1	27	-13.1	-12.4	0.0
	1	28	-27.0	-11.8	0.0
	1	29	-23.0	-11.5	0.0
	1	30	-5.4	1.8	0.0
	1	31	-2.8	-0.9	2.5
	1	32	-14.7	-6.0	3.9
	1	33	-10.1	-8.0	0.6
	1	34	-8.6	-1.0	0.4
	1	35	-8.4	-1.6	0.0
	1	36	-16.0	-5.3	3.8
	1	37	-16.1	-2.9	0.0
	1	38	-25.3	-11.7	0.0
	1	39	-22.1	-7.9	0.0
	1	40	-20.8	-6.5	0.0
	1	41	-16.7	-11.5	3.8
	1	42	-20.2	-9.8	3.9
	1	43	-17.2	-13.6	0.0
	1	44	-17.5	-8.4	0.0
	1	45	-20.0	-6.3	0.0
	1	46	-6.4	2.2	0.0
	1	47	-13.3	2.0	0.0
	1	48	-14.6	-6.2	0.0
	1	49	-20.1	-8.4	0.0
	1	50	-20.4	-7.7	0.0
	1	51	-27.1	-3.3	0.0
	1	52	-16.8	-4.5	0.0
	1	53	-9.9	-8.1	0.0
	1	54	-7.1	1.5	0.1
	1	55	-7.6	2.8	0.0
	1	56	-13.4	-3.0	0.0
	1	57	-14.7	-2.2	0.0
	1	58	-7.5	9.2	0.0
	1	59	-4.1	5.9	0.0
	1	60	-9.2	3.0	0.0
	1	61	-6.2	0.7	0.3
	1	62	-10.5	-1.0	1.7
	1	63	-12.1	-0.4	0.3
	1	64	-11.5	-4.1	2.9
	1	65	-15.0	-5.7	18.4
	1	66	-1.3	4.2	0.2
	1	67	-0.9	7.7	0.2
	1	68	-1.1	4.6	0.0
	1	69	-0.7	1.1	22.4
	1	70	-7.5	3.9	0.0
	1	71	-2.2	5.6	0.0
	1	72	-21.2	-7.7	0.0
	1	73	-11.7	-7.0	0.0
	1	74	-20.2	-13.9	0.0
	1	75	-14.5	-2.1	0.0
	1	76	-13.3	0.4	0.0
	1	77	-21.7	-1.4	0.0
	1	78	-5.6	2.7	0.0
	1	79	-4.9	-0.6	0.0
	1	80	-6.8	0.7	0.0
	1	81	-13.1	-3.8	0.0
	1	82	-4.9	5.8	0.0
	1	83	-1.3	3.0	0.0
	1	84	6.4	16.4	0.0
	1	85	-1.4	5.1	0.0
	1	86	-13.1	-5.4	0.0
	1	87	-14.7	-4.9	0.0
	1	88	-12.3	0.8	0.0
	1	89	-11.8	4.1	0.0
	1	90	-5.6	2.8	0.0
	1	91	-1.9	-0.5	3.5
	1	92	-5.5	6.1	5.5
	1	93	-13.2	10.5	0.4
	1	94	3.3	14.6	0.0
	1	95	-1.6	15.9	0.0
	1	96	1.2	16.9	0.0
	1	97	4.0	17.3	0.0
	1	98	-0.8	10.5	0.0
	1	99	-4.2	3.2	0.0
	1	100	-5.1	8.6	0.0
	1	101	-1.4	5.0	0.0
	1	102	-0.9	9.0	0.0
	1	103	-5.2	9.3	0.0
	1	104	-2.0	5.5	3.3
	1	105	-1.3	9.8	0.0
	1	106	1.8	10.1	0.3
	1	107	0.7	15.7	0.0
	1	108	6.0	16.8	0.0
	1	109	2.7	15.9	0.0
	1	110	-4.0	11.6	0.0
	1	111	0.3	13.8	0.0
	1	112	-1.4	13.3	0.0
	1	113	-9.2	13.1	0.0
	1	114	9.9	18.3	0.0
	1	115	3.6	26.9	0.0
	1	116	1.6	19.3	0.0
	1	117	-0.6	18.2	0.0
	1	118	-8.8	8.1	0.0
	1	119	-12.7	14.6	0.0
	1	120	2.5	22.1	0.0
	1	121	2.9	21.8	3.2
	1	122	-1.3	13.5	0.0
	1	123	0.7	18.0	0.0
	1	124	4.9	17.2	0.0
	1	125	4.1	18.4	0.0
	1	126	3.8	20.5	0.0
	1	127	-1.2	23.1	0.0
	1	128	9.2	23.2	0.0
	1	129	3.4	24.9	0.0
	1	130	1.0	11.1	0.0
	1	131	-6.3	16.8	0.0
	1	132	7.1	27.8	0.0
	1	133	2.2	20.5	0.0
	1	134	8.6	21.1	15.5
	1	135	8.2	26.5	86.1
	1	136	4.7	19.6	0.0
	1	137	4.6	15.7	0.0
	1	138	9.5	21.8	0.3
	1	139	13.2	19.4	0.0
	1	140	3.4	18.9	0.0
	1	141	-1.1	21.9	0.0
	1	142	8.4	19.7	3.5
	1	143	-0.2	27.4	0.0
	1	144	6.0	21.9	0.0
	1	145	11.5	25.9	0.0
	1	146	10.6	22.2	0.0
	1	147	10.5	23.7	0.0
	1	148	3.3	19.7	0.0
	1	149	3.2	19.8	0.0
	1	150	5.9	21.2	0.0
	1	151	8.0	17.9	0.0
	1	152	11.6	22.5	0.0
	1	153	9.0	26.0	0.0
	1	154	9.0	18.3	6.0
	1	155	6.3	18.5	0.0
	1	156	10.9	18.0	3.4
	1	157	7.5	17.3	18.1
	1	158	11.0	22.3	32.0
	1	159	6.8	29.7	0.0
	1	160	8.9	24.3	0.0
	1	161	8.1	22.7	0.0
	1	162	8.1	24.5	0.0
	1	163	11.7	20.6	0.0
	1	164	7.9	25.8	0.0
	1	165	4.3	28.2	0.0
	1	166	10.7	25.4	0.0
	1	167	15.6	22.3	0.0
	1	168	20.8	34.0	0.0
	1	169	13.0	25.9	1.4
	1	170	8.4	19.7	0.0
	1	171	6.6	23.7	0.0
	1	172	11.7	21.0	18.5
	1	173	11.1	22.5	0.0
	1	174	12.2	28.4	0.0
	1	175	17.6	28.4	0.0
	1	176	12.3	21.2	7.0
	1	177	11.9	25.6	0.0
	1	178	9.3	19.3	5.8
	1	179	12.4	20.6	20.9
	1	180	14.4	25.5	10.4
	1	181	15.2	26.2	6.9
	1	182	13.1	24.5	0.7
	1	183	13.8	21.8	0.3
	1	184	4.4	21.6	0.0
	1	185	8.8	24.6	0.0
	1	186	17.1	27.1	0.0
	1	187	15.3	21.8	2.2
	1	188	10.1	25.9	0.0
	1	189	10.0	27.7	0.0
	1	190	16.1	30.8	0.0
	1	191	18.4	28.6	0.0
	1	192	20.1	28.2	0.0
	1	193	16.4	26.8	0.0
	1	194	14.0	34.9	0.0
	1	195	11.4	31.5	0.0
	1	196	14.7	26.3	2.4
	1	197	11.0	28.5	0.0
	1	198	16.1	32.6	12.2
	1	199	11.9	33.6	0.0
	1	200	14.5	30.9	15.0
	1	201	12.6	28.2	0.0
	1	202	9.7	23.1	0.0
	1	203	11.3	26.0	0.0
	1	204	13.8	23.5	14.8
	1	205	13.2	19.7	0.0
	1	206	14.9	28.6	0.0
	1	207	13.8	26.5	0.0
	1	208	10.2	27.7	0.0
	1	209	8.8	27.4	0.0
	1	210	14.0	30.0	0.0
	1	211	11.3	32.3	0.0
	1	212	6.2	24.0	0.0
	1	213	9.1	28.7	0.0
	1	214	12.6	29.5	0.0
	1	215	14.9	31.5	0.0
	1	216	13.9	26.0	0.0
	1	217	16.2	27.0	0.1
	1	218	13.6	26.8	0.0
	1	219	19.5	25.1	0.0
	1	220	14.1	28.2	0.0
	1	221	11.9	26.3	0.0
	1	222	10.8	27.9	0.0
	1	223	12.2	22.7	0.0
	1	224	16.0	28.2	0.0
	1	225	11.7	34.9	0.0
	1	226	13.0	29.0	0.0
	1	227	18.1	24.8	4.3
	1	228	10.9	21.7	0.0
	1	229	7.7	21.7	0.0
	1	230	11.6	30.9	0.0
	1	231	18.2	29.0	0.0
	1	232	8.9	27.1	0.0
	1	233	12.5	23.8	0.0
	1	234	9.8	23.0	0.0
	1	235	8.8	25.2	0.0
	1	236	13.5	25.4	9.6
	1	237	9.9	27.3	0.0
	1	238	12.4	20.3	10.9
	1	239	13.6	20.2	0.0
	1	240	7.0	24.3	0.0
	1	241	4.1	24.3	0.0
	1	242	12.9	26.3	0.0
	1	243	10.5	22.7	0.0
	1	244	7.6	27.0	0.0
	1	245	7.4	29.9	0.0
	1	246	11.7	20.9	12.6
	1	247	12.0	22.8	3.3
	1	248	8.2	21.0	2.7
	1	249	3.0	18.9	0.0
	1	250	9.1	24.6	0.0
	1	251	9.9	31.8	0.0
	1	252	5.8	15.3	2.7
	1	253	8.8	15.9	0.0
	1	254	3.8	21.0	0.0
	1	255	4.3	18.2	0.0
	1	256	9.7	18.4	0.1
	1	257	5.4	17.9	3.2
	1	258	6.3	18.7	0.0
	1	259	15.1	17.2	0.0
	1	260	6.8	20.1	4.5
	1	261	5.2	18.1	0.0
	1	262	5.5	17.8	0.0
	1	263	0.2	22.0	0.0
	1	264	2.5	17.2	0.0
	1	265	5.9	13.2	2.9
	1	266	6.3	21.9	4.9
	1	267	12.0	21.5	0.0
	1	268	3.2	13.6	0.0
	1	269	9.3	13.5	2.2
	1	270	5.2	20.3	0.0
	1	271	7.3	21.3	3.1
	1	272	4.2	23.7	0.0
	1	273	-1.7	19.1	0.0
	1	274	6.2	23.3	0.0
	1	275	1.2	18.6	0.0
	1	276	2.2	8.9	1.9
	1	277	2.2	3.8	0.0
	1	278	-7.0	8.0	0.0
	1	279	-3.0	7.2	0.0
	1	280	8.1	23.3	0.0
	1	281	4.5	20.9	0.0
	1	282	-3.9	9.6	0.0
	1	283	-0.0	3.6	0.0
	1	284	-1.3	15.4	0.0
	1	285	-1.2	17.0	0.0
	1	286	1.6	25.3	0.0
	1	287	8.7	19.1	0.0
	1	288	-1.0	10.8	0.0
	1	289	-4.1	10.1	0.0
	1	290	-6.3	-0.1	0.0
	1	291	-6.2	3.0	0.0
	1	292	1.1	10.4	0.0
	1	293	-3.3	7.9	0.0
	1	294	-3.9	11.5	0.0
	1	295	-8.1	7.1	0.0
	1	296	-0.8	8.9	0.0
	1	297	-2.3	5.0	0.0
	1	298	-0.6	5.4	0.3
	1	299	5.3	6.6	0.6
	1	300	-4.9	9.3	0.0
	1	301	-5.2	11.1	0.0
	1	302	-5.2	12.1	0.0
	1	303	-2.4	10.3	0.0
	1	304	-5.7	3.7	1.9
	1	305	-1.2	-0.5	1.7
	1	306	-4.3	10.2	0.0
	1	307	-6.4	14.9	0.0
	1	308	-6.4	4.4	0.0
	1	309	-5.0	-1.1	0.0
	1	310	-4.7	1.8	6.3
	1	311	-0.5	0.8	26.0
	1	312	-7.4	0.3	0.0
	1	313	-16.7	4.6	0.0
	1	314	-0.3	13.2	0.0
	1	315	-3.5	6.1	0.0
	1	316	-9.6	-1.0	1.7
	1	317	-9.7	5.3	0.0
	1	318	-5.9	1.7	0.1
	1	319	-7.9	0.9	0.0
	1	320	-12.9	-3.2	15.5
	1	321	-21.9	0.4	0.1
	1	322	-7.4	-1.7	0.6
	1	323	-4.7	3.7	0.0
	1	324	-6.5	4.6	0.0
	1	325	-9.9	1.5	0.0
	1	326	-9.8	-5.1	0.0
	1	327	-9.2	-6.6	0.0
	1	328	-6.4	-0.0	0.0
	1	329	-3.6	2.7	0.0
	1	330	-4.1	10.3	0.0
	1	331	-5.1	2.3	0.0
	1	332	-13.8	-1.1	0.0
	1	333	-21.6	2.3	0.0
	1	334	-13.4	-5.3	0.0
	1	335	-19.0	-2.8	0.0
	1	336	-8.5	5.1	0.0
	1	337	-4.7	7.8	0.0
	1	338	-22.3	-9.8	0.0
	1	339	-24.7	-16.6	0.0
	1	340	-16.5	-5.7	0.0
	1	341	-11.5	-10.0	0.0
	1	342	-10.9	-3.1	0.0
	1	343	-13.6	-3.5	0.0
	1	344	-14.1	-3.8	0.0
	1	345	-21.7	-3.3	0.0
	1	346	-9.2	-2.1	0.0
	1	347	-13.1	-2.9	0.0
	1	348	-30.4	-22.1	0.0
	1	349	-25.4	-13.7	1.3
	1	350	-6.9	1.0	0.0
	1	351	-8.4	-1.5	0.0
	1	352	-11.4	-2.0	0.0
	1	353	-17.4	-4.1	0.0
	1	354	-22.0	-10.4	0.0
	1	355	-22.8	-7.8	0.0
	1	356	-22.7	-16.6	0.0
	1	357	-28.9	-17.9	0.0
	1	358	-12.3	-3.1	0.0
	1	359	-7.1	1.2	2.5
	1	360	-34.8	-22.1	0.0
	1	361	-32.4	-13.8	1.4
	1	362	-26.9	-15.0	1.8
	1	363	-32.4	-23.4	0.0
	1	364	-18.6	-10.7	8.4
	1	365	-24.6	-7.7	4.3
	2	1	-19.7	-7.3	0.0
	2	2	-26.7	-5.5	0.0
	2	3	-26.8	-14.6	5.7
	2	4	-18.2	-13.4	0.0
	2	5	-33.1	-25.6	0.9
	2	6	-25.0	-15.0	0.0
	2	7	-22.7	-10.9	1.4
	2	8	-28.2	-13.7	0.0
	2	9	-16.4	-6.5	0.0
	2	10	-11.4	-2.7	0.0
	2	11	-26.0	-12.4	0.0
	2	12	-32.7	-9.5	0.0
	2	13	-30.7	-26.0	2.6
	2	14	-26.3	-18.2	0.5
	2	15	-35.5	-21.5	2.0
	2	16	-25.7	-23.0	0.0
	2	17	-21.9	-10.1	0.0
	2	18	-29.0	-6.0	0.0
	2	19	-29.1	-15.1	0.0
	2	20	-30.9	-9.1	0.0
	2	21	-26.1	-18.3	1.3
	2	22	-21.3	-19.3	0.8
	2	23	-22.1	-7.2	0.0
	2	24	-27.5	-8.6	0.0
	2	25	-22.2	-10.2	0.0
	2	26	-25.6	-8.0	0.0
	2	27	-26.3	-11.3	0.0
	2	28	-18.5	-17.5	0.0
	2	29	-22.7	-8.0	0.0
	2	30	-14.8	-12.8	0.0
	2	31	-17.7	-9.1	0.0
	2	32	-16.8	-12.3	0.0
	2	33	-15.2	-2.6	0.0
	2	34	-5.7	-4.0	0.0
	2	35	-12.5	0.1	0.0
	2	36	-13.8	-3.2	0.0
	2	37	-15.0	-3.5	0.0
	2	38	-10.9	-0.8	0.0
	2	39	-14.8	-4.0	0.0
	2	40	-9.4	1.1	0.0
	2	41	-25.9	-11.4	0.0
	2	42	-23.8	-10.8	4.9
	2	43	-18.5	-7.6	0.0
	2	44	-14.4	-5.8	0.0
	2	45	-18.9	-8.3	0.0
	2	46	-14.8	-4.1	0.0
	2	47	-21.7	-8.4	0.0
	2	48	-22.5	-7.6	0.0
	2	49	-24.5	-11.2	0.0
	2	50	-18.9	-17.7	0.0
	2	51	-13.7	-3.1	0.0
	2	52	-17.9	-6.9	0.0
	2	53	-21.4	-9.2	0.0
	2	54	-26.7	-18.6	0.0
	2	55	-14.3	-1.9	0.0
	2	56	-11.5	-3.2	0.0
	2	57	-10.3	2.2	0.0
	2	58	-15.7	-0.8	0.0
	2	59	-9.1	-0.2	0.6
	2	60	-7.1	5.0	1.3
	2	61	-16.2	-2.4	0.0
	2	62	-10.5	-1.6	0.0
	2	63	-4.1	15.5	0.0
	2	64	-2.7	5.9	0.0
	2	65	-6.1	5.0	0.0
	2	66	-7.4	2.4	0.0
	2	67	-15.4	-2.1	0.0
	2	68	-22.0	1.6	0.0
	2	69	-16.9	0.4	0.0
	2	70	-17.2	2.6	0.0
	2	71	-15.3	-0.1	0.0
	2	72	-17.6	-10.0	0.0
	2	73	-17.4	-2.7	0.0
	2	74	-26.4	-1.1	0.0
	2	75	-8.4	3.4	0.0
	2	76	-8.6	2.6	0.0
	2	77	-16.2	-8.0	0.0
	2	78	-22.3	-2.7	0.0
	2	79	2.1	10.7	0.0
	2	80	-2.6	8.5	0.0
	2	81	-15.8	-4.5	0.0
	2	82	-13.8	-8.1	0.0
	2	83	-5.5	3.6	0.0
	2	84	-7.7	4.9	0.0
	2	85	-10.7	1.2	0.0
	2	86	-5.8	-0.6	0.0
	2	87	-8.2	4.2	0.0
	2	88	-10.8	0.7	0.0
	2	89	-5.3	6.3	0.0
	2	90	-6.4	7.4	0.0
	2	91	-1.6	16.1	0.0
	2	92	3.8	15.1	0.0
	2	93	-6.6	6.7	0.0
	2	94	-7.0	-3.7	0.0
	2	95	-2.9	12.6	0.0
	2	96	-4.8	9.8	0.0
	2	97	-1.5	18.7	0.0
	2	98	4.5	18.2	0.0
	2	99	-2.4	12.9	0.0
	2	100	-0.3	12.3	0.0
	2	101	-3.8	-0.0	0.0
	2	102	-10.8	6.2	0.0
	2	103	5.7	19.1	0.0
	2	104	4.0	20.2	0.0
	2	105	-1.9	12.7	0.0
	2	106	-4.2	15.2	0.0
	2	107	3.0	17.8	0.0
	2	108	0.2	20.6	0.0
	2	109	0.9	16.1	0.0
	2	110	-1.1	17.0	0.0
	2	111	-2.8	12.9	0.0
	2	112	-5.6	7.2	0.0
	2	113	-3.0	-0.8	0.0
	2	114	-4.2	9.3	0.0
	2	115	2.8	15.1	0.0
	2	116	0.2	18.4	0.0
	2	117	0.4	14.9	0.0
	2	118	-2.8	15.5	0.0
	2	119	4.5	15.7	0.0
	2	120	3.4	16.2	0.0
	2	121	5.4	22.9	8.1
	2	122	0.7	20.7	0.0
	2	123	0.5	12.5	0.0
	2	124	1.3	16.9	0.0
	2	125	2.9	17.0	0.0
	2	126	2.7	24.4	0.0
	2	127	5.4	11.8	4.4
	2	128	6.9	9.7	0.0
	2	129	9.5	22.3	5.8
	2	130	8.9	28.2	2.3
	2	131	6.1	29.4	0.0
	2	132	1.4	27.0	0.0
	2	133	2.7	9.1	0.0
	2	134	1.7	16.9	0.0
	2	135	5.1	16.7	0.0
	2	136	3.8	21.9	0.0
	2	137	5.7	8.5	0.0
	2	138	10.7	17.3	3.4
	2	139	4.5	17.8	0.1
	2	140	-4.0	14.0	0.0
	2	141	10.0	28.5	9.9
	2	142	8.0	26.9	1.6
	2	143	7.4	19.6	0.5
	2	144	10.3	23.9	4.4
	2	145	8.9	22.7	0.0
	2	146	9.8	22.1	0.0
	2	147	5.1	22.4	0.0
	2	148	1.9	23.1	1.1
	2	149	9.6	29.6	0.0
	2	150	10.4	27.2	23.2
	2	151	11.6	19.1	25.2
	2	152	9.5	13.0	2.0
	2	153	14.5	27.5	2.1
	2	154	10.3	24.0	0.0
	2	155	7.4	24.5	0.0
	2	156	13.8	29.6	14.2
	2	157	11.1	18.3	2.0
	2	158	8.6	24.5	0.0
	2	159	8.9	13.7	0.7
	2	160	3.3	20.7	0.0
	2	161	4.6	21.0	0.0
	2	162	7.9	21.1	0.0
	2	163	11.5	33.4	0.0
	2	164	13.8	30.8	0.8
	2	165	11.8	25.4	0.0
	2	166	8.7	28.2	0.0
	2	167	11.6	27.7	0.0
	2	168	9.3	25.8	8.5
	2	169	16.0	27.8	0.0
	2	170	9.7	31.8	0.0
	2	171	8.6	20.6	0.0
	2	172	8.9	21.4	0.0
	2	173	5.5	19.5	0.0
	2	174	6.1	23.7	0.0
	2	175	10.0	20.9	0.0
	2	176	13.2	23.8	0.0
	2	177	5.7	17.8	0.0
	2	178	10.5	14.8	9.0
	2	179	11.9	26.8	12.2
	2	180	14.4	26.3	14.2
	2	181	9.5	23.2	0.0
	2	182	13.0	24.1	0.0
	2	183	13.5	27.3	0.0
	2	184	11.0	26.3	0.0
	2	185	11.7	22.6	0.0
	2	186	9.4	19.3	0.0
	2	187	11.5	27.1	1.7
	2	188	12.0	26.7	0.0
	2	189	16.2	26.7	0.0
	2	190	12.6	30.1	0.0
	2	191	13.5	27.3	0.0
	2	192	16.5	23.1	15.0
	2	193	14.5	29.9	0.0
	2	194	17.3	26.5	0.0
	2	195	7.8	25.4	0.0
	2	196	8.7	27.7	0.0
	2	197	17.2	29.6	8.7
	2	198	17.6	32.4	10.4
	2	199	12.4	28.0	11.9
	2	200	14.5	30.9	0.0
	2	201	10.1	20.2	0.0
	2	202	11.4	26.5	0.0
	2	203	15.7	27.1	0.0
	2	204	13.4	29.5	18.6
	2	205	12.0	27.3	38.9
	2	206	5.4	25.5	0.0
	2	207	9.6	24.8	5.2
	2	208	12.4	28.1	0.0
	2	209	11.7	22.7	0.0
	2	210	8.2	24.9	0.0
	2	211	9.3	25.3	0.0
	2	212	10.2	22.3	0.0
	2	213	14.2	27.0	0.0
	2	214	11.7	28.7	0.0
	2	215	15.0	25.5	1.1
	2	216	11.2	22.5	0.0
	2	217	13.6	28.8	0.0
	2	218	15.0	30.9	4.3
	2	219	13.4	27.0	0.0
	2	220	14.2	28.7	0.0
	2	221	8.0	25.9	0.0
	2	222	5.3	29.7	0.0
	2	223	10.8	28.0	0.0
	2	224	10.2	28.4	0.0
	2	225	17.4	27.0	2.1
	2	226	15.6	29.2	0.0
	2	227	11.1	28.7	0.0
	2	228	15.6	32.3	0.3
	2	229	6.7	25.8	0.0
	2	230	5.7	21.1	0.0
	2	231	7.9	25.8	0.0
	2	232	10.2	23.7	0.0
	2	233	9.3	24.8	0.3
	2	234	8.9	28.8	0.0
	2	235	13.5	21.4	0.4
	2	236	14.3	26.5	0.0
	2	237	9.9	24.8	2.5
	2	238	5.9	23.5	0.0
	2	239	13.9	25.1	0.7
	2	240	12.1	28.0	0.0
	2	241	5.6	24.1	0.0
	2	242	-1.7	22.4	0.0
	2	243	16.4	30.7	0.0
	2	244	10.2	32.9	0.0
	2	245	12.7	28.4	0.0
	2	246	15.3	30.7	0.0
	2	247	4.4	17.9	0.0
	2	248	5.3	22.9	0.0
	2	249	5.4	19.7	0.0
	2	250	7.5	21.4	0.0
	2	251	6.6	20.3	0.0
	2	252	9.1	14.9	11.2
	2	253	9.5	22.7	0.9
	2	254	9.3	17.4	15.9
	2	255	3.1	17.3	0.0
	2	256	6.3	17.6	0.0
	2	257	9.7	21.8	0.0
	2	258	13.1	19.1	0.0
	2	259	6.3	17.3	0.0
	2	260	0.3	8.2	0.0
	2	261	1.0	20.2	0.0
	2	262	0.9	24.2	0.0
	2	263	6.4	25.2	0.0
	2	264	6.5	28.0	5.9
	2	265	2.1	21.3	0.0
	2	266	2.6	19.5	0.0
	2	267	6.2	19.7	0.8
	2	268	2.8	14.8	0.0
	2	269	7.1	19.5	1.6
	2	270	-0.5	23.8	0.0
	2	271	2.1	17.5	0.0
	2	272	7.7	21.2	0.0
	2	273	2.8	15.8	0.0
	2	274	1.0	14.1	15.7
	2	275	1.7	8.7	8.0
	2	276	0.9	2.8	0.9
	2	277	-0.4	14.7	0.0
	2	278	-1.5	14.1	0.0
	2	279	0.4	17.9	0.0
	2	280	5.1	18.4	0.0
	2	281	-0.9	8.5	0.3
	2	282	0.3	17.2	0.0
	2	283	-1.0	9.0	15.3
	2	284	-0.1	5.4	0.9
	2	285	-3.4	9.0	0.0
	2	286	-3.6	15.1	0.0
	2	287	2.0	14.9	0.0
	2	288	-3.8	11.7	0.0
	2	289	-0.5	9.5	0.5
	2	290	-9.5	9.7	0.0
	2	291	-2.1	14.9	0.0
	2	292	-2.6	8.8	0.0
	2	293	2.0	13.1	35.8
	2	294	1.1	18.1	0.3
	2	295	-0.8	19.5	0.0
	2	296	3.7	16.4	0.0
	2	297	-1.9	11.0	0.0
	2	298	-7.7	4.8	0.0
	2	299	-3.4	14.4	0.0
	2	300	-14.8	20.2	0.0
	2	301	-2.3	4.6	0.0
	2	302	5.4	8.5	0.0
	2	303	-0.6	14.2	0.0
	2	304	-1.7	7.8	0.0
	2	305	-4.4	7.4	0.0
	2	306	-5.6	13.0	0.0
	2	307	-1.2	9.2	0.0
	2	308	2.2	7.7	0.0
	2	309	-1.6	16.5	0.0
	2	310	6.5	11.5	0.0
	2	311	-4.3	9.6	0.0
	2	312	-6.3	11.3	0.0
	2	313	-11.3	-2.8	0.0
	2	314	-9.3	-8.3	3.5
	2	315	-2.6	8.5	0.0
	2	316	-4.9	-0.2	2.9
	2	317	-7.3	-1.8	3.9
	2	318	-4.3	-3.1	1.6
	2	319	-5.4	2.8	0.7
	2	320	-9.5	3.8	0.0
	2	321	-3.0	1.5	0.3
	2	322	-7.4	15.0	0.0
	2	323	-4.4	7.5	0.0
	2	324	-1.0	11.1	0.0
	2	325	-10.0	-0.1	4.1
	2	326	-6.9	1.5	0.0
	2	327	-12.1	-8.7	0.0
	2	328	-8.3	-1.8	0.0
	2	329	-17.2	-2.7	0.0
	2	330	-12.3	-0.1	0.0
	2	331	-9.1	-3.1	0.0
	2	332	-9.8	-8.7	0.0
	2	333	-11.8	-0.3	0.0
	2	334	-10.9	6.6	0.0
	2	335	-7.6	6.1	0.0
	2	336	-11.7	0.2	0.0
	2	337	-25.9	-21.9	0.0
	2	338	-18.7	-15.2	0.0
	2	339	-22.7	-12.1	0.0
	2	340	-21.6	-16.2	0.0
	2	341	-13.1	-2.8	0.0
	2	342	-11.7	-3.1	0.0
	2	343	-29.0	-14.7	0.0
	2	344	-22.1	-21.4	0.0
	2	345	-12.5	-2.6	0.0
	2	346	-16.5	-3.5	0.0
	2	347	-28.1	-17.2	0.0
	2	348	-37.8	-9.3	0.0
	2	349	-17.4	-9.4	0.0
	2	350	-25.3	-18.4	0.0
	2	351	-24.3	-16.9	0.0
	2	352	-22.3	-15.3	0.0
	2	353	-19.6	-6.5	0.0
	2	354	-29.4	-6.0	0.0
	2	355	-19.2	-6.1	0.0
	2	356	-12.6	-2.3	0.0
	2	357	-27.1	-16.8	0.0
	2	358	-25.5	-24.2	2.5
	2	359	-27.9	-19.4	0.0
	2	360	-21.3	-20.8	0.0
	2	361	-8.8	-2.6	0.0
	2	362	-11.1	-6.0	0.0
	2	363	-18.6	-6.7	0.0
	2	364	-25.7	-13.8	2.7
	2	365	-23.6	-13.9	0.0
	3	1	-21.4	-12.4	0.0
	3	2	-30.0	-19.2	0.0
	3	3	-12.6	-5.1	0.0
	3	4	-14.2	-3.0	0.4
	3	5	-27.1	-15.2	5.5
	3	6	-25.8	-11.2	0.0
	3	7	-7.1	3.0	0.0
	3	8	-16.7	-4.3	0.2
	3	9	-7.2	3.7	0.0
	3	10	-12.1	-1.0	0.0
	3	11	-16.1	-2.8	0.0
	3	12	-16.8	-5.5	0.0
	3	13	-23.0	-11.7	0.0
	3	14	-19.8	-12.6	0.0
	3	15	-23.1	-9.9	0.0
	3	16	-20.0	-6.4	0.0
	3	17	-21.4	-9.9	0.0
	3	18	-18.1	-17.1	0.0
	3	19	-8.2	-1.2	0.0
	3	20	-6.4	-2.9	0.0
	3	21	-28.6	-22.5	0.0
	3	22	-29.0	-19.2	0.0
	3	23	-14.5	-2.6	0.0
	3	24	-8.9	-8.0	0.0
	3	25	-21.2	-14.4	0.2
	3	26	-20.2	-11.4	0.0
	3	27	-25.6	-17.9	0.2
	3	28	-19.8	-18.6	0.0
	3	29	-11.2	-3.2	0.0
	3	30	-11.6	-2.9	0.0
	3	31	-19.5	-5.1	0.0
	3	32	-23.8	-5.8	6.5
	3	33	-19.1	-7.2	0.0
	3	34	-16.1	-10.0	0.0
	3	35	-13.0	-5.1	0.0
	3	36	-19.5	-11.8	0.0
	3	37	-21.7	-10.2	0.0
	3	38	-20.4	-9.2	0.0
	3	39	-19.1	-9.7	0.0
	3	40	-27.1	-11.5	0.0
	3	41	-20.7	-9.5	0.0
	3	42	-20.8	-17.4	0.0
	3	43	-14.2	-1.5	0.0
	3	44	-15.6	-8.9	0.1
	3	45	-13.7	0.5	0.0
	3	46	-8.0	-3.0	0.0
	3	47	-5.8	2.5	0.0
	3	48	-8.6	-4.8	0.6
	3	49	-23.4	-7.9	0.0
	3	50	-18.6	-1.2	0.0
	3	51	-17.6	-3.3	0.0
	3	52	-11.3	-4.8	0.0
	3	53	-6.0	7.6	0.0
	3	54	-12.0	-0.7	0.0
	3	55	-24.7	-13.7	0.0
	3	56	-23.5	-6.5	0.0
	3	57	-8.7	-1.0	0.0
	3	58	-15.9	-5.6	0.0
	3	59	-7.2	3.6	0.0
	3	60	-9.8	3.0	0.0
	3	61	-18.6	-11.0	0.2
	3	62	-30.0	-3.5	0.0
	3	63	-7.4	-1.8	1.5
	3	64	-4.6	5.2	0.0
	3	65	-4.8	6.0	0.0
	3	66	-0.6	2.2	0.0
	3	67	-9.1	-3.3	1.8
	3	68	-17.6	1.5	0.0
	3	69	-10.2	2.2	0.0
	3	70	-8.3	1.2	0.0
	3	71	-7.7	2.2	0.0
	3	72	-5.4	4.3	0.0
	3	73	-8.5	-0.4	0.0
	3	74	-3.0	1.4	0.0
	3	75	-5.6	2.7	0.0
	3	76	-1.6	3.2	0.0
	3	77	-9.2	2.2	0.0
	3	78	-7.5	4.1	0.0
	3	79	-2.7	11.0	0.0
	3	80	-3.4	12.3	1.4
	3	81	-1.7	5.9	0.0
	3	82	-3.0	10.8	0.1
	3	83	-16.0	-1.1	0.0
	3	84	-9.2	-0.4	0.0
	3	85	-9.1	-3.1	0.7
	3	86	-6.6	-6.3	0.0
	3	87	-1.8	6.2	0.0
	3	88	-4.3	5.2	0.0
	3	89	-10.2	0.6	0.0
	3	90	-7.3	-6.3	0.0
	3	91	2.5	11.9	0.0
	3	92	0.1	16.2	0.0
	3	93	-1.3	20.5	0.0
	3	94	-2.5	19.2	0.0
	3	95	-3.5	13.6	0.0
	3	96	-1.3	12.6	0.0
	3	97	-4.7	11.0	0.0
	3	98	-0.8	13.5	0.0
	3	99	-7.5	9.3	0.0
	3	100	-3.0	14.0	0.0
	3	101	-1.3	9.7	0.0
	3	102	-1.7	11.7	0.0
	3	103	-2.9	3.1	0.0
	3	104	-6.7	-6.2	0.0
	3	105	-2.9	1.9	0.4
	3	106	-8.9	6.2	0.0
	3	107	-3.2	4.0	0.0
	3	108	-5.2	9.2	0.0
	3	109	3.9	17.5	0.0
	3	110	-0.8	16.8	0.0
	3	111	0.3	14.1	0.0
	3	112	-1.5	17.0	0.0
	3	113	3.5	18.9	0.1
	3	114	6.1	17.1	0.1
	3	115	1.0	14.1	0.0
	3	116	-2.6	16.5	0.0
	3	117	0.2	10.7	0.0
	3	118	-4.8	3.2	0.0
	3	119	-1.9	7.6	0.0
	3	120	0.7	5.6	0.0
	3	121	7.0	25.3	0.0
	3	122	12.8	19.7	0.0
	3	123	2.3	20.9	0.0
	3	124	2.3	21.1	0.0
	3	125	2.5	18.6	0.0
	3	126	-3.1	14.1	0.0
	3	127	5.7	16.5	0.0
	3	128	4.1	23.2	0.0
	3	129	1.3	14.8	0.0
	3	130	6.0	11.3	0.0
	3	131	3.8	16.8	0.0
	3	132	-1.6	13.9	0.0
	3	133	7.8	15.4	5.5
	3	134	14.2	20.5	0.0
	3	135	6.1	21.4	0.0
	3	136	7.3	22.9	0.0
	3	137	-0.1	12.1	0.0
	3	138	-4.7	21.1	0.0
	3	139	12.2	23.8	0.0
	3	140	10.2	28.9	0.0
	3	141	4.8	17.3	0.0
	3	142	1.9	20.2	0.0
	3	143	10.0	23.1	0.0
	3	144	9.9	16.8	2.2
	3	145	7.8	15.9	9.6
	3	146	10.9	13.7	8.0
	3	147	6.6	20.0	0.9
	3	148	5.8	28.0	56.5
	3	149	12.9	22.9	4.3
	3	150	11.5	27.5	1.7
	3	151	6.9	19.4	0.0
	3	152	10.4	22.8	0.0
	3	153	10.3	23.0	3.8
	3	154	3.6	32.1	0.0
	3	155	5.5	19.9	0.0
	3	156	3.6	22.7	0.0
	3	157	15.9	26.4	0.0
	3	158	11.7	22.2	0.0
	3	159	11.9	22.6	0.0
	3	160	10.3	22.7	0.0
	3	161	6.1	20.3	0.0
	3	162	8.2	13.7	16.6
	3	163	10.0	21.1	0.0
	3	164	8.2	18.2	0.0
	3	165	15.9	26.6	0.0
	3	166	19.8	28.1	0.0
	3	167	10.5	21.8	0.0
	3	168	19.0	19.7	0.0
	3	169	12.3	24.4	9.2
	3	170	14.3	28.6	11.4
	3	171	6.2	23.1	0.0
	3	172	9.6	22.3	0.0
	3	173	15.1	26.9	15.9
	3	174	16.4	26.7	12.1
	3	175	17.0	27.6	6.4
	3	176	12.5	30.3	0.0
	3	177	18.4	26.5	0.0
	3	178	16.2	25.5	0.6
	3	179	7.3	24.6	0.0
	3	180	11.7	20.5	0.0
	3	181	15.9	30.6	2.4
	3	182	18.1	25.9	14.2
	3	183	11.7	27.0	0.0
	3	184	19.8	23.5	0.0
	3	185	9.8	27.7	0.0
	3	186	14.3	33.1	12.0
	3	187	14.4	27.1	21.9
	3	188	18.1	27.9	2.1
	3	189	14.8	27.2	3.0
	3	190	9.4	26.6	0.0
	3	191	16.2	30.1	0.0
	3	192	20.3	28.4	0.0
	3	193	11.1	26.1	4.8
	3	194	10.7	25.7	0.0
	3	195	11.9	28.1	0.0
	3	196	7.9	24.3	0.0
	3	197	10.2	24.3	0.0
	3	198	9.1	26.4	0.0
	3	199	7.9	26.2	0.0
	3	200	10.1	20.9	0.0
	3	201	13.3	26.3	0.0
	3	202	13.3	22.5	0.0
	3	203	11.5	29.0	0.0
	3	204	9.6	32.8	0.0
	3	205	10.1	28.0	0.0
	3	206	15.1	29.4	0.0
	3	207	10.5	24.5	0.0
	3	208	11.2	24.5	0.0
	3	209	13.0	20.7	4.6
	3	210	17.2	20.6	0.0
	3	211	6.2	26.6	0.0
	3	212	12.8	31.0	0.0
	3	213	15.0	35.5	0.0
	3	214	13.3	28.9	0.0
	3	215	15.2	24.8	11.8
	3	216	16.5	26.0	0.0
	3	217	6.2	25.9	0.0
	3	218	7.6	23.6	18.9
	3	219	12.1	28.5	0.0
	3	220	9.7	32.0	0.0
	3	221	11.1	24.6	0.0
	3	222	14.1	20.4	0.0
	3	223	13.9	31.7	0.0
	3	224	9.8	33.3	0.0
	3	225	10.9	20.3	0.0
	3	226	6.1	25.7	0.0
	3	227	15.7	31.2	0.0
	3	228	13.4	29.3	0.0
	3	229	10.8	28.5	0.0
	3	230	13.1	31.9	0.0
	3	231	7.0	26.2	0.0
	3	232	12.0	31.3	0.0
	3	233	10.7	29.1	0.0
	3	234	11.9	29.8	0.0
	3	235	14.3	28.4	0.0
	3	236	14.6	29.1	0.0
	3	237	8.4	28.5	0.0
	3	238	7.7	29.6	0.0
	3	239	13.0	26.6	0.0
	3	240	8.3	22.6	0.0
	3	241	6.3	19.2	0.0
	3	242	10.4	15.4	0.0
	3	243	10.9	23.0	1.2
	3	244	11.1	24.1	1.8
	3	245	14.5	26.7	0.0
	3	246	18.4	28.6	0.0
	3	247	9.3	24.4	0.0
	3	248	8.4	30.3	0.0
	3	249	8.4	25.4	0.0
	3	250	7.5	23.8	0.0
	3	251	6.6	21.7	0.0
	3	252	13.1	25.4	0.0
	3	253	6.0	20.6	0.0
	3	254	2.6	19.5	0.0
	3	255	8.5	31.7	0.0
	3	256	11.2	25.8	0.0
	3	257	5.8	22.3	0.0
	3	258	3.4	17.5	0.0
	3	259	11.4	24.7	0.0
	3	260	8.5	19.8	0.5
	3	261	5.1	21.5	0.0
	3	262	5.7	24.4	0.0
	3	263	-1.2	15.3	0.0
	3	264	4.8	12.4	1.0
	3	265	2.7	13.7	5.5
	3	266	0.1	12.6	0.0
	3	267	4.0	15.8	0.0
	3	268	1.4	18.3	5.4
	3	269	4.8	17.1	0.2
	3	270	0.9	27.2	0.0
	3	271	1.0	15.3	0.0
	3	272	-1.9	19.7	0.0
	3	273	2.7	12.6	0.8
	3	274	-0.9	15.3	3.3
	3	275	3.2	23.0	0.0
	3	276	-0.1	19.7	0.0
	3	277	-0.5	12.7	0.0
	3	278	0.9	11.1	0.0
	3	279	4.5	11.5	0.4
	3	280	12.1	14.9	1.9
	3	281	2.9	11.6	1.5
	3	282	2.0	12.5	0.5
	3	283	5.2	10.9	4.8
	3	284	0.1	12.7	0.0
	3	285	-0.1	10.6	0.0
	3	286	-0.3	5.4	2.6
	3	287	-3.4	4.8	0.3
	3	288	-11.2	-0.2	15.0
	3	289	-5.1	8.3	0.0
	3	290	-2.9	3.7	0.0
	3	291	-0.1	20.6	0.0
	3	292	2.2	24.9	0.0
	3	293	-2.8	3.9	7.5
	3	294	-8.4	12.7	0.0
	3	295	-3.4	12.2	0.0
	3	296	-6.9	9.6	0.0
	3	297	-2.8	4.4	0.0
	3	298	-0.1	0.8	2.0
	3	299	-1.0	13.9	0.0
	3	300	-3.4	13.5	0.0
	3	301	-2.0	13.2	0.0
	3	302	-7.3	19.3	0.0
	3	303	-5.1	9.5	0.0
	3	304	-2.4	5.5	0.0
	3	305	-0.6	9.8	0.0
	3	306	-4.8	6.0	0.0
	3	307	-3.4	8.3	0.0
	3	308	-5.0	10.8	0.0
	3	309	-6.2	1.9	0.0
	3	310	-13.1	-1.7	0.0
	3	311	-5.5	0.8	0.0
	3	312	-9.6	-8.5	0.8
	3	313	-7.2	2.4	0.0
	3	314	-9.1	2.1	0.0
	3	315	-5.3	5.8	0.0
	3	316	-4.1	4.5	0.0
	3	317	-8.6	0.5	0.0
	3	318	-13.3	3.1	0.0
	3	319	-9.6	1.9	0.0
	3	320	-14.4	-5.6	0.2
	3	321	-7.4	0.2	3.3
	3	322	-11.5	11.4	0.0
	3	323	-14.9	-5.9	1.7
	3	324	-13.5	-12.4	0.0
	3	325	-0.6	5.8	0.0
	3	326	-4.2	3.7	0.0
	3	327	-8.7	2.7	0.0
	3	328	-7.8	5.1	0.0
	3	329	-9.5	-3.6	0.0
	3	330	-9.0	-7.9	0.0
	3	331	-11.4	-1.7	0.0
	3	332	-11.8	-7.5	0.0
	3	333	-8.8	-2.0	0.0
	3	334	-7.1	-4.4	0.0
	3	335	-10.3	1.0	0.0
	3	336	-10.6	-2.8	0.0
	3	337	-25.0	-13.7	0.0
	3	338	-19.6	-17.0	0.0
	3	339	-26.6	-13.1	0.0
	3	340	-26.9	-6.6	0.0
	3	341	-30.3	-21.0	0.0
	3	342	-22.6	-18.7	0.0
	3	343	-14.5	-5.3	0.0
	3	344	-9.7	-4.7	0.0
	3	345	-28.2	-20.4	0.0
	3	346	-29.0	-17.2	0.0
	3	347	-19.9	-5.1	0.0
	3	348	-12.4	-12.0	0.0
	3	349	-11.9	-3.5	0.0
	3	350	-15.5	-6.3	0.0
	3	351	-14.6	-5.3	0.0
	3	352	-12.5	-7.1	0.9
	3	353	-23.5	-13.0	0.1
	3	354	-20.8	-16.7	0.3
	3	355	-13.2	-5.9	0.0
	3	356	-16.5	-14.3	0.0
	3	357	-15.7	-2.7	0.0
	3	358	-13.3	-4.8	0.0
	3	359	-18.5	-9.3	0.1
	3	360	-24.0	-8.4	0.0
	3	361	-21.5	-10.5	0.0
	3	362	-30.9	-4.3	0.0
	3	363	-18.8	-5.8	0.0
	3	364	-14.9	-10.8	0.4
	3	365	-19.2	-5.8	0.0
	4	1	-8.8	-0.7	0.0
	4	2	-4.1	-1.4	0.9
	4	3	-15.6	-2.5	0.0
	4	4	-22.5	-4.1	0.0
	4	5	-12.2	-1.9	0.0
	4	6	-12.5	-5.9	0.0
	4	7	-11.4	-0.0	0.0
	4	8	-17.7	-1.7	0.0
	4	9	-17.8	-5.8	3.1
	4	10	-17.2	1.3	0.8
	4	11	-22.2	-14.4	1.9
	4	12	-28.1	-5.6	0.0
	4	13	-23.0	-14.9	0.0
	4	14	-22.0	-18.4	0.0
	4	15	-17.1	-3.8	0.0
	4	16	-13.0	-7.0	0.0
	4	17	-21.2	-7.7	0.0
	4	18	-15.7	-6.5	0.0
	4	19	-19.0	-7.6	0.0
	4	20	-12.2	-6.6	0.0
	4	21	-13.5	-2.8	0.0
	4	22	-10.9	-5.2	2.0
	4	23	-22.1	-11.4	0.0
	4	24	-28.2	-17.4	0.2
	4	25	-16.7	-5.2	0.0
	4	26	-13.2	1.0	0.0
	4	27	-21.6	-9.3	0.4
	4	28	-25.9	-13.3	0.0
	4	29	-29.8	-14.0	0.0
	4	30	-27.9	-19.2	0.0
	4	31	-9.1	1.2	0.0
	4	32	-9.2	-3.4	0.7
	4	33	-18.1	-9.8	0.1
	4	34	-17.8	-10.4	2.5
	4	35	-30.6	-16.8	0.0
	4	36	-27.0	-15.2	2.5
	4	37	-22.3	-10.4	0.0
	4	38	-30.6	-11.2	0.0
	4	39	-7.9	1.3	0.0
	4	40	-5.2	-3.7	0.0
	4	41	-19.1	-3.8	0.0
	4	42	-11.4	-0.2	0.0
	4	43	-23.9	-9.9	0.0
	4	44	-17.3	-14.4	0.0
	4	45	-20.1	-9.6	0.0
	4	46	-19.1	-3.1	0.0
	4	47	-15.6	-2.1	0.0
	4	48	-7.6	-1.4	3.5
	4	49	-20.3	-7.8	3.0
	4	50	-26.5	-4.3	0.0
	4	51	-11.0	1.0	0.0
	4	52	-13.0	-4.5	0.0
	4	53	-34.5	-13.9	0.0
	4	54	-21.8	-17.1	1.1
	4	55	-26.6	-10.2	0.0
	4	56	-23.0	-13.6	0.7
	4	57	-13.3	0.7	0.0
	4	58	-15.7	2.9	0.0
	4	59	-11.9	-4.7	0.9
	4	60	-10.4	0.7	0.0
	4	61	-6.9	5.7	0.0
	4	62	-4.0	5.8	0.0
	4	63	-10.0	2.7	0.0
	4	64	-12.3	6.6	0.0
	4	65	-24.1	-5.3	0.0
	4	66	-15.3	-0.1	0.0
	4	67	-5.2	8.7	0.0
	4	68	-8.4	8.5	0.0
	4	69	-8.3	0.6	0.0
	4	70	-0.4	2.3	1.0
	4	71	-6.3	1.6	0.0
	4	72	-0.4	4.6	0.0
	4	73	-3.4	4.1	0.0
	4	74	-3.9	1.9	0.0
	4	75	-14.0	0.5	0.0
	4	76	-20.1	-0.2	0.5
	4	77	-11.3	-4.1	0.0
	4	78	-6.7	-3.4	0.5
	4	79	-8.7	2.8	0.0
	4	80	-4.9	0.1	0.0
	4	81	-14.8	-2.1	0.0
	4	82	-13.4	1.5	0.0
	4	83	-9.7	0.8	0.0
	4	84	-13.0	1.4	0.0
	4	85	-1.1	5.4	0.0
	4	86	1.2	2.8	0.0
	4	87	-2.4	4.4	0.0
	4	88	-1.6	7.1	0.0
	4	89	-6.7	3.4	0.0
	4	90	-3.2	2.1	0.0
	4	91	-11.8	1.4	0.0
	4	92	-6.1	-0.1	0.0
	4	93	6.9	18.9	0.0
	4	94	4.1	28.7	0.0
	4	95	5.0	17.2	0.0
	4	96	-1.2	35.2	0.0
	4	97	0.1	22.5	0.0
	4	98	-0.7	23.8	0.0
	4	99	8.8	21.6	0.0
	4	100	0.4	21.4	0.0
	4	101	0.0	13.5	0.0
	4	102	-2.6	18.6	0.0
	4	103	-0.1	12.5	0.0
	4	104	-2.8	17.6	0.0
	4	105	-2.1	8.8	0.0
	4	106	-0.8	7.3	0.4
	4	107	6.2	24.2	0.0
	4	108	0.4	19.3	0.0
	4	109	3.4	16.3	0.0
	4	110	8.7	18.2	0.0
	4	111	0.9	13.5	1.5
	4	112	-3.1	12.9	0.0
	4	113	0.7	11.7	6.1
	4	114	-0.2	13.4	0.0
	4	115	5.4	12.4	2.0
	4	116	4.5	15.0	0.0
	4	117	8.3	19.9	0.0
	4	118	3.1	16.3	0.0
	4	119	2.9	16.3	0.1
	4	120	5.6	20.5	0.0
	4	121	2.7	19.5	0.0
	4	122	10.2	22.6	4.3
	4	123	3.5	19.3	0.0
	4	124	2.3	26.1	0.0
	4	125	1.6	10.1	0.0
	4	126	1.1	11.8	0.0
	4	127	1.7	11.0	0.0
	4	128	0.3	18.2	0.0
	4	129	6.6	15.1	0.4
	4	130	6.6	17.8	0.0
	4	131	6.2	20.6	12.9
	4	132	2.8	26.0	5.3
	4	133	-5.5	13.6	0.0
	4	134	2.3	16.5	0.0
	4	135	4.5	21.3	0.0
	4	136	10.9	21.9	43.6
	4	137	2.8	16.8	0.0
	4	138	5.5	7.3	0.8
	4	139	1.4	13.6	0.0
	4	140	5.8	19.0	2.8
	4	141	7.6	15.1	0.3
	4	142	9.4	10.0	37.4
	4	143	9.6	16.8	0.0
	4	144	7.4	18.5	21.2
	4	145	6.1	21.2	0.0
	4	146	5.3	21.5	0.0
	4	147	-0.1	17.8	0.0
	4	148	4.9	20.3	0.0
	4	149	7.9	27.9	0.0
	4	150	12.0	25.7	7.7
	4	151	8.7	25.9	0.0
	4	152	4.9	21.1	0.0
	4	153	10.1	25.0	0.0
	4	154	13.3	29.8	5.6
	4	155	12.8	19.3	20.7
	4	156	9.6	24.9	21.2
	4	157	9.9	22.8	0.0
	4	158	8.2	18.0	1.8
	4	159	10.2	24.0	3.1
	4	160	10.5	31.4	0.0
	4	161	2.4	17.3	10.6
	4	162	8.4	19.2	0.0
	4	163	9.5	21.7	0.0
	4	164	12.3	17.8	0.0
	4	165	11.9	23.8	0.0
	4	166	14.8	25.4	0.0
	4	167	5.7	23.8	0.0
	4	168	10.3	19.9	0.0
	4	169	11.7	23.9	0.0
	4	170	11.6	24.8	0.0
	4	171	10.7	24.1	0.0
	4	172	12.0	24.4	0.0
	4	173	13.7	26.5	0.0
	4	174	9.0	26.4	0.0
	4	175	12.7	23.7	0.0
	4	176	15.3	20.3	1.3
	4	177	13.0	29.0	0.0
	4	178	13.4	25.8	0.0
	4	179	11.5	24.2	6.5
	4	180	14.8	28.4	0.4
	4	181	11.0	25.8	10.6
	4	182	8.9	31.5	0.0
	4	183	13.8	27.6	0.0
	4	184	11.9	31.2	0.9
	4	185	14.1	24.3	0.0
	4	186	9.0	28.4	0.0
	4	187	10.9	18.1	3.2
	4	188	9.7	25.1	0.0
	4	189	11.0	21.8	0.0
	4	190	13.2	22.5	0.0
	4	191	10.7	27.8	0.0
	4	192	11.8	24.0	0.6
	4	193	17.3	27.2	3.8
	4	194	13.4	26.8	3.0
	4	195	14.7	28.6	0.0
	4	196	12.7	34.2	0.0
	4	197	10.2	24.3	0.0
	4	198	14.0	22.1	0.0
	4	199	12.8	29.4	0.0
	4	200	10.5	29.5	0.0
	4	201	11.2	27.9	0.0
	4	202	16.0	29.8	1.8
	4	203	20.5	28.9	0.0
	4	204	12.9	28.8	0.0
	4	205	14.7	25.8	47.6
	4	206	16.7	25.0	1.7
	4	207	15.7	24.4	15.7
	4	208	12.9	25.2	0.0
	4	209	14.4	24.8	3.5
	4	210	17.5	28.7	0.0
	4	211	12.9	26.5	0.0
	4	212	6.0	29.3	0.0
	4	213	7.9	25.9	0.0
	4	214	13.4	26.0	16.0
	4	215	13.4	29.6	0.2
	4	216	14.1	28.0	0.0
	4	217	13.5	33.5	0.0
	4	218	13.1	30.1	0.0
	4	219	12.4	26.2	6.9
	4	220	10.5	32.8	0.0
	4	221	12.5	24.6	0.0
	4	222	9.9	21.0	0.0
	4	223	13.2	28.2	2.5
	4	224	11.2	34.6	0.0
	4	225	20.3	30.9	0.0
	4	226	15.0	28.5	0.5
	4	227	9.2	27.0	0.0
	4	228	11.6	24.7	0.0
	4	229	18.9	30.5	0.0
	4	230	16.6	26.6	0.0
	4	231	16.3	25.4	3.3
	4	232	14.0	20.8	1.9
	4	233	5.5	20.3	0.0
	4	234	7.3	20.4	0.0
	4	235	10.9	26.8	0.0
	4	236	11.7	23.4	0.0
	4	237	13.5	23.1	0.0
	4	238	6.6	23.9	0.0
	4	239	9.5	26.2	0.0
	4	240	13.1	29.2	0.0
	4	241	9.6	22.4	7.6
	4	242	0.8	27.9	0.0
	4	243	4.9	19.2	3.0
	4	244	5.7	19.7	0.0
	4	245	3.4	19.4	0.0
	4	246	4.0	21.7	0.0
	4	247	11.5	21.6	0.8
	4	248	5.6	20.3	0.0
	4	249	6.8	17.9	0.0
	4	250	6.1	16.7	0.0
	4	251	5.7	13.0	4.2
	4	252	9.8	16.4	7.9
	4	253	3.8	12.5	0.0
	4	254	7.4	18.8	0.0
	4	255	8.1	22.9	0.0
	4	256	9.1	23.5	0.0
	4	257	5.8	26.4	0.0
	4	258	7.1	22.4	0.0
	4	259	8.1	21.4	18.4
	4	260	14.3	17.8	4.0
	4	261	5.4	21.7	0.0
	4	262	6.7	22.2	0.0
	4	263	6.2	15.8	2.1
	4	264	0.4	19.4	0.2
	4	265	-1.1	13.9	8.7
	4	266	4.8	12.3	4.0
	4	267	6.5	13.7	11.1
	4	268	7.8	18.6	13.9
	4	269	3.3	12.8	13.3
	4	270	-5.0	14.4	0.0
	4	271	4.6	19.8	0.0
	4	272	6.1	16.9	0.0
	4	273	0.8	10.6	23.5
	4	274	1.2	14.1	0.0
	4	275	-0.2	11.9	0.0
	4	276	4.4	16.3	0.0
	4	277	1.0	11.1	0.0
	4	278	5.3	10.2	0.0
	4	279	1.9	11.2	0.0
	4	280	2.9	11.4	0.0
	4	281	4.3	17.7	0.0
	4	282	0.9	22.3	0.0
	4	283	1.5	16.5	0.0
	4	284	-2.5	22.4	0.0
	4	285	-2.3	12.2	0.0
	4	286	-0.1	17.0	0.0
	4	287	1.0	11.8	0.0
	4	288	5.5	7.7	0.0
	4	289	-0.3	14.9	0.0
	4	290	2.5	20.0	0.0
	4	291	-2.8	15.1	0.0
	4	292	-9.6	17.9	0.0
	4	293	-3.5	8.2	0.0
	4	294	-5.5	2.5	0.0
	4	295	-4.5	10.0	0.0
	4	296	-1.2	7.1	0.0
	4	297	-2.0	14.9	0.0
	4	298	-3.2	14.8	0.0
	4	299	-0.8	11.6	0.0
	4	300	-0.5	0.9	1.1
	4	301	8.7	11.0	6.9
	4	302	-2.7	17.6	0.0
	4	303	-2.1	13.7	0.0
	4	304	-5.1	21.5	0.0
	4	305	-14.7	0.8	0.0
	4	306	-11.2	-0.7	0.0
	4	307	-7.1	5.7	0.0
	4	308	-6.6	4.1	0.0
	4	309	-0.7	8.5	0.0
	4	310	-4.4	3.8	0.0
	4	311	-19.1	-3.1	0.0
	4	312	-17.6	1.0	0.0
	4	313	-6.1	0.7	0.0
	4	314	-10.0	-8.9	0.0
	4	315	-5.9	6.3	0.0
	4	316	-7.1	9.4	0.0
	4	317	-12.1	-2.6	0.0
	4	318	-7.1	2.8	0.0
	4	319	-3.9	2.6	0.0
	4	320	-2.4	0.6	3.5
	4	321	-18.2	-12.8	0.0
	4	322	-10.4	-4.0	0.0
	4	323	-9.7	-3.7	0.0
	4	324	-19.4	-8.1	0.0
	4	325	-4.0	8.9	0.0
	4	326	-2.6	-0.1	1.4
	4	327	-19.8	-6.0	0.0
	4	328	-15.9	-2.4	0.0
	4	329	-20.6	-5.2	0.0
	4	330	-19.1	-2.8	0.0
	4	331	-4.1	4.7	0.0
	4	332	-2.2	6.9	0.0
	4	333	-8.6	-1.2	0.0
	4	334	-6.3	-2.0	0.0
	4	335	-13.4	-0.9	0.0
	4	336	-11.1	-6.4	0.0
	4	337	-19.4	-9.5	0.0
	4	338	-17.7	-17.6	0.0
	4	339	-20.1	-10.2	0.0
	4	340	-19.9	-5.7	0.3
	4	341	-27.7	-18.5	0.0
	4	342	-27.0	-17.5	8.2
	4	343	-13.1	-4.7	0.0
	4	344	-8.0	-7.2	0.0
	4	345	-20.6	-7.7	0.0
	4	346	-27.6	-6.4	0.0
	4	347	-18.0	-10.4	0.0
	4	348	-20.8	-18.7	1.4
	4	349	-28.1	-17.4	0.0
	4	350	-23.5	-12.6	0.0
	4	351	-8.1	0.6	0.0
	4	352	-8.5	-3.6	0.0
	4	353	-18.1	-5.9	0.0
	4	354	-11.2	-7.5	0.0
	4	355	-15.7	-7.6	0.0
	4	356	-20.6	-14.8	0.0
	4	357	-22.7	-7.8	0.0
	4	358	-19.9	-4.1	0.1
	4	359	-27.5	-13.9	0.0
	4	360	-23.0	-5.7	0.0
	4	361	-16.5	-3.8	0.0
	4	362	-22.7	-9.2	0.0
	4	363	-20.0	-9.8	0.0
	4	364	-25.5	-4.9	0.0
	4	365	-26.8	-17.8	0.0
	5	1	-25.2	-18.3	0.0
	5	2	-30.5	-24.7	0.0
	5	3	-12.4	-2.6	0.0
	5	4	-13.6	-6.5	0.0
	5	5	-26.3	-16.5	0.6
	5	6	-24.7	-12.8	0.0
	5	7	-20.3	-6.2	4.3
	5	8	-17.2	-7.1	0.0
	5	9	-12.1	-4.0	0.0
	5	10	-20.4	3.1	0.0
	5	11	-11.3	-2.0	0.0
	5	12	-9.6	-3.1	0.0
	5	13	-17.8	-9.5	0.0
	5	14	-25.6	-14.9	0.0
	5	15	-30.1	-15.2	0.0
	5	16	-27.0	-10.7	0.0
	5	17	-11.4	-3.0	0.0
	5	18	-7.3	2.0	0.0
	5	19	-12.6	-5.2	4.2
	5	20	-16.5	-7.2	1.8
	5	21	-28.7	-19.5	0.4
	5	22	-20.3	-15.4	0.0
	5	23	-21.3	-6.3	0.0
	5	24	-25.0	-8.9	0.0
	5	25	-18.5	-8.8	0.9
	5	26	-13.7	-8.1	1.5
	5	27	-7.8	0.1	0.0
	5	28	-15.3	6.8	0.0
	5	29	-12.8	-3.7	0.0
	5	30	-9.4	0.0	0.0
	5	31	-12.3	0.4	0.0
	5	32	-12.0	0.6	0.0
	5	33	-21.5	-5.5	0.0
	5	34	-18.6	-9.0	0.0
	5	35	-11.4	-2.5	0.0
	5	36	-8.9	-7.9	0.0
	5	37	-19.3	-10.0	0.0
	5	38	-20.4	-16.0	0.0
	5	39	-7.8	-1.4	0.1
	5	40	-13.0	4.3	7.9
	5	41	-8.6	-0.8	0.5
	5	42	-3.6	-2.0	0.0
	5	43	-10.9	-4.1	1.9
	5	44	-13.5	-1.4	0.0
	5	45	-24.7	-14.9	0.5
	5	46	-24.1	-8.4	0.0
	5	47	-24.8	-9.2	0.0
	5	48	-31.8	-15.1	0.0
	5	49	-21.3	-6.7	0.0
	5	50	-17.0	-7.4	0.0
	5	51	-30.7	-13.9	0.0
	5	52	-27.8	-13.5	0.0
	5	53	-23.1	-9.1	0.0
	5	54	-27.4	-11.0	0.0
	5	55	-12.2	-2.5	0.0
	5	56	-12.6	1.8	0.0
	5	57	-16.4	-4.4	0.0
	5	58	-18.5	-1.5	0.0
	5	59	-30.5	-23.1	0.0
	5	60	-19.0	-7.7	0.0
	5	61	-9.1	1.6	0.0
	5	62	-9.6	0.7	0.0
	5	63	-16.7	-0.1	0.0
	5	64	-12.1	-0.2	0.0
	5	65	-15.7	-2.6	0.0
	5	66	-16.1	-1.1	0.2
	5	67	-12.7	-6.8	1.0
	5	68	-14.1	-1.4	0.2
	5	69	-7.6	2.9	0.0
	5	70	-5.9	7.2	0.0
	5	71	-13.7	-1.3	0.0
	5	72	-15.8	0.4	0.5
	5	73	-13.2	1.3	0.0
	5	74	-11.1	0.2	0.0
	5	75	-12.0	-9.7	1.7
	5	76	-11.2	-7.1	0.0
	5	77	-15.1	-2.8	0.0
	5	78	-13.7	-0.7	0.0
	5	79	-5.1	4.9	0.0
	5	80	-5.3	5.7	0.0
	5	81	-4.5	2.5	0.0
	5	82	-2.4	2.1	0.0
	5	83	-23.8	-6.5	0.0
	5	84	-19.8	-5.7	0.0
	5	85	-3.6	2.9	0.0
	5	86	-4.1	1.9	5.0
	5	87	-3.7	6.9	0.0
	5	88	-8.6	5.0	0.0
	5	89	-3.4	10.2	0.0
	5	90	1.3	11.3	0.0
	5	91	-15.6	-4.0	0.0
	5	92	-16.4	1.1	0.0
	5	93	-2.6	8.3	0.0
	5	94	2.4	11.4	0.0
	5	95	-4.0	4.2	0.0
	5	96	-11.3	8.5	0.0
	5	97	-5.5	11.4	0.0
	5	98	0.4	10.6	1.5
	5	99	-3.6	6.0	0.3
	5	100	-12.2	5.3	0.0
	5	101	-1.0	12.5	0.0
	5	102	-1.9	16.6	0.0
	5	103	2.3	20.0	0.0
	5	104	10.0	18.9	0.0
	5	105	-1.0	18.1	0.0
	5	106	3.1	15.1	24.9
	5	107	3.4	19.2	1.3
	5	108	0.5	18.4	25.4
	5	109	-0.5	14.7	0.0
	5	110	-2.5	14.1	0.0
	5	111	-5.3	3.7	0.0
	5	112	-3.0	10.5	0.0
	5	113	-9.7	8.6	0.0
	5	114	-1.8	13.1	0.0
	5	115	2.5	17.1	9.4
	5	116	0.2	16.4	0.0
	5	117	0.4	15.5	0.0
	5	118	-4.4	15.5	0.0
	5	119	-1.8	9.5	45.2
	5	120	-4.3	11.4	0.0
	5	121	4.1	18.1	0.0
	5	122	1.3	18.5	0.0
	5	123	-0.4	14.6	0.0
	5	124	6.3	11.1	11.6
	5	125	3.8	18.2	0.0
	5	126	3.5	20.4	0.0
	5	127	2.7	17.2	0.0
	5	128	4.0	15.8	0.0
	5	129	-5.9	12.8	0.0
	5	130	0.3	15.6	0.0
	5	131	7.1	19.0	0.0
	5	132	7.2	12.8	0.0
	5	133	6.9	19.4	0.0
	5	134	5.2	18.6	0.0
	5	135	16.3	22.8	0.0
	5	136	9.9	21.5	0.0
	5	137	4.7	22.6	0.0
	5	138	10.0	22.0	0.0
	5	139	7.1	19.5	4.5
	5	140	3.4	17.7	0.0
	5	141	6.6	26.0	0.0
	5	142	1.1	23.5	0.0
	5	143	11.3	25.8	0.0
	5	144	6.1	27.2	0.0
	5	145	-0.6	16.1	0.0
	5	146	-2.0	20.4	0.0
	5	147	7.3	21.9	0.0
	5	148	10.3	15.9	0.7
	5	149	2.0	15.6	0.0
	5	150	6.3	22.1	0.0
	5	151	7.2	22.7	0.0
	5	152	10.9	18.9	6.1
	5	153	10.2	24.6	0.0
	5	154	6.0	23.1	0.0
	5	155	6.3	21.9	0.0
	5	156	12.2	23.0	0.9
	5	157	9.5	18.2	8.3
	5	158	9.0	13.2	1.2
	5	159	11.6	22.4	3.4
	5	160	9.8	27.6	0.0
	5	161	11.9	25.2	0.0
	5	162	7.4	30.7	0.0
	5	163	3.3	15.4	1.9
	5	164	9.2	21.9	0.0
	5	165	16.1	25.8	0.0
	5	166	14.2	25.6	1.1
	5	167	9.2	23.6	0.0
	5	168	11.4	19.2	0.0
	5	169	8.2	16.4	0.0
	5	170	9.8	22.2	0.0
	5	171	12.1	31.8	0.0
	5	172	13.8	26.0	0.0
	5	173	16.1	33.7	0.0
	5	174	13.3	30.3	18.4
	5	175	13.9	30.1	2.1
	5	176	13.7	31.5	1.7
	5	177	13.1	25.3	6.8
	5	178	17.7	22.8	1.2
	5	179	15.9	30.6	0.0
	5	180	13.9	26.7	13.2
	5	181	10.6	24.6	0.0
	5	182	9.8	20.4	0.0
	5	183	10.6	26.7	0.0
	5	184	7.0	28.1	0.0
	5	185	9.3	26.5	0.0
	5	186	9.6	20.4	3.5
	5	187	13.7	30.1	0.0
	5	188	15.2	25.5	3.5
	5	189	10.1	23.5	1.2
	5	190	8.4	26.3	0.0
	5	191	12.7	24.9	0.0
	5	192	12.9	26.9	0.0
	5	193	13.7	28.5	1.8
	5	194	18.2	28.7	10.3
	5	195	12.2	25.2	19.6
	5	196	15.4	28.4	6.6
	5	197	16.3	31.7	0.0
	5	198	16.4	27.8	0.0
	5	199	8.2	22.8	0.0
	5	200	5.7	26.5	0.0
	5	201	10.4	28.4	0.0
	5	202	11.1	26.2	0.0
	5	203	13.7	28.5	2.9
	5	204	9.7	29.8	0.0
	5	205	10.8	26.7	0.0
	5	206	8.2	26.8	0.0
	5	207	10.0	17.9	0.0
	5	208	7.4	21.1	0.0
	5	209	18.6	33.2	0.0
	5	210	17.2	28.7	0.0
	5	211	9.8	22.8	0.0
	5	212	12.0	24.4	35.8
	5	213	13.1	28.8	0.0
	5	214	9.1	24.9	0.0
	5	215	14.1	29.2	0.0
	5	216	20.9	30.7	0.0
	5	217	11.6	26.6	0.0
	5	218	16.6	31.0	0.0
	5	219	20.0	32.1	0.3
	5	220	14.1	26.1	10.7
	5	221	17.4	29.5	0.1
	5	222	19.3	26.5	0.0
	5	223	12.7	27.4	0.0
	5	224	12.3	25.7	8.8
	5	225	10.1	27.7	0.0
	5	226	13.0	27.0	0.0
	5	227	10.2	27.9	0.0
	5	228	11.7	29.7	10.7
	5	229	15.3	25.6	8.3
	5	230	13.9	24.5	2.0
	5	231	9.9	20.7	15.3
	5	232	8.3	24.4	0.0
	5	233	12.4	21.4	3.6
	5	234	10.7	25.8	0.0
	5	235	10.1	27.0	0.0
	5	236	5.8	29.2	0.0
	5	237	12.0	28.7	0.0
	5	238	18.8	29.7	0.0
	5	239	13.5	25.6	0.0
	5	240	10.9	24.4	0.0
	5	241	6.0	21.3	0.0
	5	242	10.7	25.6	0.0
	5	243	12.6	24.6	0.0
	5	244	8.0	27.3	0.0
	5	245	8.4	24.2	0.0
	5	246	12.8	16.6	3.7
	5	247	10.3	28.7	0.0
	5	248	9.2	27.2	0.0
	5	249	5.3	18.6	0.0
	5	250	11.6	13.5	11.4
	5	251	11.5	19.3	5.0
	5	252	5.1	27.5	0.0
	5	253	2.9	20.2	0.0
	5	254	2.6	22.7	10.5
	5	255	8.7	17.2	8.7
	5	256	6.0	11.4	0.0
	5	257	3.5	17.5	0.0
	5	258	5.3	10.6	0.0
	5	259	10.4	24.3	0.0
	5	260	14.8	22.1	0.0
	5	261	11.0	22.1	4.6
	5	262	8.2	17.5	0.6
	5	263	3.5	20.3	0.0
	5	264	1.0	16.5	0.0
	5	265	8.3	20.1	0.0
	5	266	6.9	19.5	0.0
	5	267	1.9	20.6	0.0
	5	268	0.7	24.8	0.0
	5	269	5.2	24.3	0.0
	5	270	2.7	27.0	0.0
	5	271	5.3	20.5	0.0
	5	272	2.0	14.5	0.0
	5	273	10.5	26.8	0.0
	5	274	6.4	24.3	0.0
	5	275	4.7	13.6	0.0
	5	276	3.9	9.8	0.0
	5	277	3.7	18.2	0.0
	5	278	2.7	14.2	0.0
	5	279	0.9	15.8	0.0
	5	280	3.7	19.1	0.0
	5	281	5.5	21.1	0.0
	5	282	2.1	16.8	0.0
	5	283	0.4	19.1	0.0
	5	284	5.2	14.7	0.0
	5	285	-0.1	15.0	0.0
	5	286	-3.1	11.7	0.0
	5	287	-5.6	9.9	0.0
	5	288	-1.7	15.0	0.0
	5	289	9.1	16.1	0.0
	5	290	1.2	21.0	0.0
	5	291	-3.2	7.4	0.0
	5	292	0.6	12.2	0.0
	5	293	-6.9	11.8	0.0
	5	294	-5.9	11.5	0.0
	5	295	-0.9	15.5	0.0
	5	296	-8.2	11.4	0.0
	5	297	-4.1	11.4	0.0
	5	298	-0.8	8.9	0.0
	5	299	-2.0	17.9	0.0
	5	300	-5.1	11.9	0.0
	5	301	-3.1	12.1	0.0
	5	302	-11.9	16.1	0.0
	5	303	-0.8	14.5	0.0
	5	304	1.5	10.8	0.0
	5	305	-0.2	10.9	0.0
	5	306	0.2	11.2	0.0
	5	307	-7.8	5.2	0.0
	5	308	-5.4	1.8	0.0
	5	309	-6.1	6.9	0.0
	5	310	-7.0	9.5	0.0
	5	311	-1.9	6.8	0.0
	5	312	4.0	4.3	0.0
	5	313	-3.1	4.2	0.0
	5	314	-3.3	-1.6	0.0
	5	315	-11.6	-1.4	0.0
	5	316	-11.7	0.1	0.0
	5	317	-5.2	4.3	0.0
	5	318	-9.6	0.8	0.0
	5	319	-10.9	-1.1	0.0
	5	320	-25.0	-8.9	0.0
	5	321	-3.5	9.4	0.0
	5	322	-2.3	11.6	1.3
	5	323	-9.0	3.1	0.0
	5	324	-16.5	2.5	0.0
	5	325	-7.2	-1.6	0.0
	5	326	-12.5	-4.1	0.0
	5	327	-8.6	1.2	0.5
	5	328	-12.3	-0.4	0.1
	5	329	-13.4	-1.0	21.1
	5	330	-6.8	-5.2	1.4
	5	331	-8.8	2.6	0.0
	5	332	-5.8	-2.0	0.0
	5	333	-29.2	-9.2	0.0
	5	334	-24.7	-11.6	0.0
	5	335	-5.9	1.8	0.0
	5	336	-10.5	-1.1	0.0
	5	337	-15.3	-3.3	0.0
	5	338	-18.0	-1.5	2.9
	5	339	-18.9	-7.9	0.0
	5	340	-27.1	-17.1	0.1
	5	341	-12.7	-3.9	0.0
	5	342	-10.0	-2.5	0.0
	5	343	-11.0	0.4	0.0
	5	344	-12.8	-1.1	0.0
	5	345	-14.3	-6.7	0.0
	5	346	-23.8	-13.1	0.0
	5	347	-18.8	-8.0	0.0
	5	348	-14.9	-13.4	0.0
	5	349	-15.1	-3.5	0.0
	5	350	-8.5	0.0	0.0
	5	351	-22.0	-13.3	1.0
	5	352	-17.0	-5.8	0.0
	5	353	-27.5	-15.3	0.0
	5	354	-19.7	-18.5	0.0
	5	355	-19.7	-8.2	0.0
	5	356	-15.8	-6.6	0.0
	5	357	-25.8	-13.5	0.0
	5	358	-32.7	-5.2	0.0
	5	359	-19.2	-7.9	1.0
	5	360	-13.5	-9.1	0.9
	5	361	-23.0	-12.9	0.0
	5	362	-18.5	-12.2	0.0
	5	363	-18.3	-5.0	0.0
	5	364	-22.2	-6.2	0.0
	5	365	-18.3	-7.3	0.6
	6	1	-25.4	-12.5	0.0
	6	2	-13.8	-6.2	0.0
	6	3	-15.8	-7.0	0.0
	6	4	-9.8	-0.2	0.0
	6	5	-16.6	0.8	0.0
	6	6	-9.3	-0.9	0.0
	6	7	-19.3	-8.4	0.3
	6	8	-27.5	-17.6	0.8
	6	9	-19.0	-9.5	0.0
	6	10	-17.4	-5.4	0.0
	6	11	-18.5	-10.9	0.0
	6	12	-22.1	-11.0	0.0
	6	13	-20.4	-15.2	0.0
	6	14	-21.6	-10.0	0.0
	6	15	-29.5	-11.5	1.6
	6	16	-23.1	-15.1	0.8
	6	17	-28.5	-15.1	0.5
	6	18	-25.7	-17.3	0.2
	6	19	-26.9	-18.1	0.0
	6	20	-13.6	-2.6	0.0
	6	21	-14.7	-4.3	0.0
	6	22	-22.7	-7.2	0.0
	6	23	-16.7	-5.8	0.0
	6	24	-29.8	-16.7	0.0
	6	25	-29.4	-17.7	0.0
	6	26	-12.6	-5.3	0.0
	6	27	-5.4	-1.9	0.5
	6	28	-23.1	-14.1	0.0
	6	29	-17.6	-13.0	0.0
	6	30	-9.9	-3.6	0.6
	6	31	-11.4	-2.8	0.0
	6	32	-25.1	-15.6	0.0
	6	33	-16.5	-14.9	3.6
	6	34	-26.8	-10.3	0.0
	6	35	-28.3	-14.8	0.0
	6	36	-25.8	-13.7	0.0
	6	37	-22.6	-21.5	0.0
	6	38	-23.9	-10.8	0.0
	6	39	-19.3	-8.7	0.0
	6	40	-15.7	-1.4	0.0
	6	41	-22.7	1.3	0.0
	6	42	-29.6	-17.9	0.0
	6	43	-21.9	-20.5	0.0
	6	44	-14.5	-1.7	0.0
	6	45	-15.7	-1.7	0.3
	6	46	-7.1	2.2	0.0
	6	47	-12.6	1.7	0.7
	6	48	-18.8	-7.1	0.0
	6	49	-22.9	-11.4	21.4
	6	50	-12.8	-3.5	0.0
	6	51	-6.4	-4.2	0.0
	6	52	-14.7	-1.4	0.0
	6	53	-21.1	-7.4	0.0
	6	54	-12.7	-4.8	0.1
	6	55	-6.0	-5.8	0.0
	6	56	-19.4	-5.5	0.0
	6	57	-19.3	-10.2	0.0
	6	58	-12.0	-2.7	0.0
	6	59	-3.3	2.7	0.0
	6	60	-16.3	-4.2	0.0
	6	61	-18.5	1.5	0.0
	6	62	-9.4	-1.0	0.0
	6	63	-9.8	-3.0	1.5
	6	64	-11.0	2.5	0.0
	6	65	-11.3	2.8	0.0
	6	66	-19.4	-8.1	0.0
	6	67	-17.6	-11.6	0.0
	6	68	-6.0	2.4	0.0
	6	69	-1.6	2.9	0.0
	6	70	-7.4	0.7	0.0
	6	71	-5.5	-1.7	0.0
	6	72	-16.2	-6.3	0.0
	6	73	-24.1	-4.7	0.0
	6	74	-23.3	-5.1	0.0
	6	75	-24.4	-8.7	0.0
	6	76	-14.7	-3.3	0.0
	6	77	-7.8	-0.4	0.0
	6	78	-10.1	0.9	0.0
	6	79	-10.1	-5.2	0.0
	6	80	-11.6	-0.2	0.0
	6	81	-17.7	-6.1	0.0
	6	82	-10.2	1.8	0.0
	6	83	-5.1	2.9	0.0
	6	84	-1.6	4.9	0.0
	6	85	-4.2	5.2	0.0
	6	86	-2.2	4.7	0.0
	6	87	-0.4	5.7	0.0
	6	88	-4.4	7.2	0.0
	6	89	-0.3	9.9	0.0
	6	90	-4.6	5.2	0.0
	6	91	-2.4	11.0	0.0
	6	92	-7.6	9.2	0.0
	6	93	-12.9	10.7	0.0
	6	94	-5.0	9.2	0.0
	6	95	-6.0	14.7	0.0
	6	96	-1.3	13.6	0.0
	6	97	1.0	18.0	0.0
	6	98	-10.0	3.2	0.0
	6	99	-7.5	9.7	0.0
	6	100	-2.2	12.3	0.0
	6	101	-1.3	10.6	0.0
	6	102	-2.6	11.2	0.0
	6	103	-1.3	5.9	0.9
	6	104	-10.0	3.6	0.0
	6	105	-2.7	3.2	2.2
	6	106	-2.1	12.9	0.0
	6	107	-6.0	10.0	5.5
	6	108	3.2	22.4	0.0
	6	109	2.6	20.3	0.0
	6	110	2.8	14.1	0.0
	6	111	0.3	13.2	0.0
	6	112	4.2	16.6	0.0
	6	113	3.3	13.8	0.0
	6	114	-1.3	8.4	0.0
	6	115	-0.0	12.4	0.0
	6	116	1.3	19.5	0.0
	6	117	-0.9	23.7	0.0
	6	118	8.1	30.0	0.0
	6	119	6.2	25.1	0.0
	6	120	4.7	20.8	0.0
	6	121	3.4	18.2	0.0
	6	122	3.3	14.0	0.0
	6	123	4.1	10.8	0.0
	6	124	8.6	16.7	0.0
	6	125	5.5	20.8	0.0
	6	126	6.1	15.3	10.0
	6	127	10.6	21.2	1.8
	6	128	-2.3	14.7	9.1
	6	129	-4.7	13.4	0.0
	6	130	3.2	19.3	0.1
	6	131	5.2	22.1	0.0
	6	132	5.0	20.7	0.0
	6	133	0.6	21.7	0.0
	6	134	-0.2	11.1	0.0
	6	135	5.7	18.9	0.0
	6	136	2.5	17.7	0.0
	6	137	-5.0	15.6	0.0
	6	138	3.3	14.3	0.0
	6	139	-4.0	14.5	0.0
	6	140	2.8	18.5	0.0
	6	141	1.6	13.0	0.0
	6	142	11.4	27.3	0.0
	6	143	9.0	21.6	1.5
	6	144	9.2	15.8	2.2
	6	145	3.6	21.9	0.0
	6	146	4.9	17.5	0.0
	6	147	6.1	14.1	42.8
	6	148	4.4	14.3	0.0
	6	149	8.9	13.8	12.5
	6	150	4.9	13.7	0.8
	6	151	6.4	21.0	12.3
	6	152	6.6	26.1	0.0
	6	153	1.2	22.1	0.0
	6	154	6.7	20.6	0.0
	6	155	12.5	12.8	46.0
	6	156	16.0	23.8	0.4
	6	157	13.6	24.7	13.3
	6	158	7.5	24.4	0.0
	6	159	7.7	22.7	0.0
	6	160	10.2	19.7	0.4
	6	161	12.9	26.5	0.0
	6	162	8.5	22.3	0.0
	6	163	5.4	22.4	0.0
	6	164	9.0	23.1	0.0
	6	165	13.7	20.3	0.0
	6	166	11.1	18.8	2.6
	6	167	11.0	16.1	14.4
	6	168	16.6	29.4	0.0
	6	169	12.4	26.4	0.7
	6	170	11.4	25.0	41.7
	6	171	9.8	22.6	0.0
	6	172	6.6	22.6	0.0
	6	173	3.5	22.3	47.6
	6	174	14.2	26.5	1.2
	6	175	13.3	26.0	13.5
[truncated: 8,958 more rows]
