# Supplementary material for: Comparing CMIP-3 and CMIP-5 climate projections on flooding estimation of Devils Lake of North Dakota, USA
Source: PeerJ. 2018 Apr 30;6:e4711. doi: 10.7717/peerj.4711 (PMC5933320; doi:10.7717/peerj.4711)
Supplement: Supplemental Information 2 [file peerj-06-4711-s002.zip › FutureClimate/CMIP-3_LARSWG/C322525_HADGEM[C322525,SRA1B,2011-2030]WG_1.dat]

	1	1	-24.1	-17.1	0.0
	1	2	-29.5	-23.6	0.0
	1	3	-11.4	-1.6	0.0
	1	4	-12.7	-5.5	0.0
	1	5	-25.4	-15.6	0.7
	1	6	-23.9	-11.9	0.0
	1	7	-19.4	-5.3	4.5
	1	8	-16.3	-6.2	0.0
	1	9	-11.3	-3.2	0.0
	1	10	-19.6	3.9	0.0
	1	11	-10.5	-1.2	0.0
	1	12	-8.8	-2.3	0.0
	1	13	-17.0	-8.6	0.0
	1	14	-24.7	-14.1	0.0
	1	15	-29.3	-14.4	0.0
	1	16	-26.1	-9.9	0.0
	1	17	-10.5	-2.2	0.0
	1	18	-6.5	2.8	0.0
	1	19	-11.8	-4.4	4.3
	1	20	-15.7	-6.4	1.8
	1	21	-27.8	-18.7	0.4
	1	22	-19.4	-14.6	0.0
	1	23	-20.5	-5.5	0.0
	1	24	-24.2	-8.1	0.0
	1	25	-17.7	-8.0	1.0
	1	26	-13.0	-7.3	1.5
	1	27	-7.1	0.8	0.0
	1	28	-14.6	7.4	0.0
	1	29	-12.3	-3.2	0.0
	1	30	-8.9	0.5	0.0
	1	31	-11.9	0.8	0.0
	1	32	-11.8	0.9	0.0
	1	33	-21.3	-5.3	0.0
	1	34	-18.6	-8.8	0.0
	1	35	-11.4	-2.3	0.0
	1	36	-8.9	-7.8	0.0
	1	37	-19.4	-9.9	0.0
	1	38	-20.5	-16.0	0.0
	1	39	-7.9	-1.5	0.1
	1	40	-13.1	4.2	8.1
	1	41	-8.8	-0.9	0.5
	1	42	-3.8	-2.1	0.0
	1	43	-11.1	-4.3	1.9
	1	44	-13.7	-1.6	0.0
	1	45	-24.9	-15.1	0.5
	1	46	-24.3	-8.6	0.0
	1	47	-25.0	-9.4	0.0
	1	48	-32.0	-15.3	0.0
	1	49	-21.5	-6.9	0.0
	1	50	-17.2	-7.6	0.0
	1	51	-30.9	-14.1	0.0
	1	52	-28.0	-13.8	0.0
	1	53	-23.3	-9.5	0.0
	1	54	-27.6	-11.5	0.0
	1	55	-12.4	-3.0	0.0
	1	56	-12.8	1.4	0.0
	1	57	-16.6	-5.0	0.0
	1	58	-18.7	-2.0	0.0
	1	59	-30.7	-23.6	0.0
	1	60	-19.1	-7.8	0.0
	1	61	-9.3	1.4	0.0
	1	62	-9.7	0.6	0.0
	1	63	-16.9	-0.2	0.0
	1	64	-12.3	-0.3	0.0
	1	65	-15.9	-2.7	0.0
	1	66	-16.8	-0.8	0.2
	1	67	-13.4	-6.4	1.0
	1	68	-14.8	-1.1	0.2
	1	69	-7.8	2.7	0.0
	1	70	-6.0	7.1	0.0
	1	71	-13.8	-1.4	0.0
	1	72	-16.4	0.5	0.5
	1	73	-13.3	1.2	0.0
	1	74	-11.3	0.0	0.0
	1	75	-12.1	-9.8	1.7
	1	76	-11.3	-7.2	0.0
	1	77	-15.2	-3.0	0.0
	1	78	-13.8	-0.8	0.0
	1	79	-5.2	4.7	0.0
	1	80	-5.3	5.6	0.0
	1	81	-4.5	2.4	0.0
	1	82	-2.5	2.0	0.0
	1	83	-23.8	-6.6	0.0
	1	84	-19.7	-5.8	0.0
	1	85	-3.6	2.8	0.0
	1	86	-3.9	1.5	4.8
	1	87	-3.6	6.8	0.0
	1	88	-8.5	4.9	0.0
	1	89	-3.3	10.2	0.0
	1	90	1.4	11.3	0.0
	1	91	-15.4	-3.8	0.0
	1	92	-15.9	1.3	0.0
	1	93	-2.2	8.5	0.0
	1	94	2.8	11.6	0.0
	1	95	-3.4	4.5	0.0
	1	96	-10.5	8.8	0.0
	1	97	-4.9	11.7	0.0
	1	98	0.7	11.5	1.4
	1	99	-3.4	6.7	0.3
	1	100	-11.5	5.6	0.0
	1	101	-0.7	13.3	0.0
	1	102	-1.5	16.9	0.0
	1	103	2.7	20.3	0.0
	1	104	10.3	19.2	0.0
	1	105	-0.7	18.4	0.0
	1	106	3.4	15.4	23.5
	1	107	3.7	19.5	1.3
	1	108	0.9	18.5	23.9
	1	109	-0.2	15.0	0.0
	1	110	-2.2	14.5	0.0
	1	111	-5.0	4.1	0.0
	1	112	-2.8	10.8	0.0
	1	113	-9.5	8.9	0.0
	1	114	-1.7	13.4	0.0
	1	115	2.9	17.1	8.8
	1	116	0.4	16.8	0.0
	1	117	0.5	15.8	0.0
	1	118	-4.2	15.9	0.0
	1	119	-1.5	9.6	42.2
	1	120	-4.0	11.8	0.0
	1	121	4.4	18.5	0.0
	1	122	1.7	18.9	0.0
	1	123	-0.1	15.0	0.0
	1	124	6.6	11.5	10.8
	1	125	4.2	18.6	0.0
	1	126	3.9	20.8	0.0
	1	127	3.1	17.6	0.0
	1	128	4.4	16.1	0.0
	1	129	-5.5	13.2	0.0
	1	130	0.6	15.9	0.0
	1	131	7.5	19.4	0.0
	1	132	7.5	13.2	0.0
	1	133	7.2	19.8	0.0
	1	134	5.6	19.0	0.0
	1	135	16.7	23.2	0.0
	1	136	10.3	21.8	0.0
	1	137	5.1	22.9	0.0
	1	138	10.3	22.4	0.0
	1	139	7.5	19.9	4.2
	1	140	3.7	18.1	0.0
	1	141	7.0	26.4	0.0
	1	142	1.4	23.8	0.0
	1	143	11.7	26.2	0.0
	1	144	6.5	27.5	0.0
	1	145	-0.2	16.4	0.0
	1	146	-1.6	20.7	0.0
	1	147	7.7	22.3	0.0
	1	148	10.7	16.3	0.7
	1	149	2.4	16.0	0.0
	1	150	6.7	22.4	0.0
	1	151	7.6	23.0	0.0
	1	152	11.2	19.3	5.8
	1	153	10.6	24.9	0.0
	1	154	6.4	23.4	0.0
	1	155	6.6	22.2	0.0
	1	156	12.5	23.3	0.9
	1	157	9.8	18.5	7.8
	1	158	9.3	13.5	1.2
	1	159	11.9	22.8	3.2
	1	160	10.1	27.9	0.0
	1	161	12.2	25.5	0.0
	1	162	7.7	31.0	0.0
	1	163	3.6	15.8	1.8
	1	164	9.5	22.2	0.0
	1	165	16.4	26.1	0.0
	1	166	14.5	25.9	1.0
	1	167	9.5	24.0	0.0
	1	168	11.7	19.5	0.0
	1	169	8.6	16.7	0.0
	1	170	10.1	22.5	0.0
	1	171	12.4	32.2	0.0
	1	172	14.1	26.4	0.0
	1	173	16.4	34.1	0.0
	1	174	13.7	30.6	17.4
	1	175	14.2	30.4	2.0
	1	176	14.0	31.9	1.6
	1	177	13.5	25.7	6.4
	1	178	18.1	23.2	1.1
	1	179	16.2	31.0	0.0
	1	180	14.2	27.0	12.5
	1	181	11.0	25.0	0.0
	1	182	10.2	20.8	0.0
	1	183	11.0	27.1	0.0
	1	184	7.4	28.5	0.0
	1	185	9.7	26.9	0.0
	1	186	10.0	20.8	3.5
	1	187	14.1	30.5	0.0
	1	188	15.6	25.9	3.5
	1	189	10.5	23.9	1.2
	1	190	8.8	26.7	0.0
	1	191	13.1	25.3	0.0
	1	192	13.3	27.3	0.0
	1	193	14.1	28.9	1.8
	1	194	18.6	29.1	10.5
	1	195	12.6	25.6	20.0
	1	196	15.8	28.8	6.8
	1	197	16.7	32.1	0.0
	1	198	16.9	28.2	0.0
	1	199	8.6	23.2	0.0
	1	200	6.1	26.9	0.0
	1	201	10.8	28.8	0.0
	1	202	11.5	26.6	0.0
	1	203	14.1	28.9	3.0
	1	204	10.1	30.2	0.0
	1	205	11.2	27.1	0.0
	1	206	8.6	27.2	0.0
	1	207	10.4	18.3	0.0
	1	208	7.7	21.5	0.0
	1	209	18.9	33.6	0.0
	1	210	17.6	29.1	0.0
	1	211	10.1	23.1	0.0
	1	212	12.3	24.8	36.7
	1	213	13.4	29.1	0.0
	1	214	9.4	25.1	0.0
	1	215	14.4	29.5	0.0
	1	216	21.2	31.0	0.0
	1	217	11.8	26.9	0.0
	1	218	16.9	31.3	0.0
	1	219	20.3	32.4	0.4
	1	220	14.3	26.4	11.0
	1	221	17.7	29.8	0.1
	1	222	19.6	26.8	0.0
	1	223	12.9	27.6	0.0
	1	224	12.6	26.0	9.1
	1	225	10.3	28.0	0.0
	1	226	13.3	27.3	0.0
	1	227	10.4	28.2	0.0
	1	228	11.9	29.9	11.0
	1	229	15.5	25.9	8.5
	1	230	14.1	24.7	2.1
	1	231	10.2	20.9	15.7
	1	232	8.5	24.7	0.0
	1	233	12.6	21.6	3.7
	1	234	11.0	26.0	0.0
	1	235	10.3	27.2	0.0
	1	236	6.0	29.4	0.0
	1	237	12.3	28.9	0.0
	1	238	19.1	29.9	0.0
	1	239	13.7	25.8	0.0
	1	240	11.0	24.6	0.0
	1	241	6.1	21.5	0.0
	1	242	10.9	25.8	0.0
	1	243	12.7	24.8	0.0
	1	244	8.1	27.5	0.0
	1	245	8.5	24.4	0.0
	1	246	12.9	17.0	3.8
	1	247	10.5	29.0	0.0
	1	248	9.3	27.6	0.0
	1	249	5.4	19.1	0.0
	1	250	11.7	14.1	11.4
	1	251	11.6	19.9	5.1
	1	252	5.2	27.8	0.0
	1	253	3.0	20.7	0.0
	1	254	2.7	23.2	10.5
	1	255	8.8	17.7	8.7
	1	256	6.1	11.8	0.0
	1	257	3.6	17.8	0.0
	1	258	5.3	10.8	0.0
	1	259	10.4	24.4	0.0
	1	260	14.8	22.0	0.0
	1	261	11.1	21.8	4.6
	1	262	8.2	17.1	0.6
	1	263	3.6	19.9	0.0
	1	264	1.1	16.1	0.0
	1	265	8.4	19.7	0.0
	1	266	7.0	19.1	0.0
	1	267	2.0	20.2	0.0
	1	268	0.8	24.5	0.0
	1	269	5.3	24.1	0.0
	1	270	2.9	26.8	0.0
	1	271	5.5	20.4	0.0
	1	272	2.2	14.4	0.0
	1	273	10.7	26.9	0.0
	1	274	6.7	24.6	0.0
	1	275	5.0	14.0	0.0
	1	276	4.2	10.3	0.0
	1	277	4.0	18.7	0.0
	1	278	3.0	14.7	0.0
	1	279	1.2	16.4	0.0
	1	280	4.0	19.7	0.0
	1	281	5.8	21.7	0.0
	1	282	2.5	17.4	0.0
	1	283	0.8	19.7	0.0
	1	284	5.5	15.3	0.0
	1	285	0.3	15.5	0.0
	1	286	-2.7	12.2	0.0
	1	287	-5.2	10.4	0.0
	1	288	-1.3	15.4	0.0
	1	289	9.5	16.5	0.0
	1	290	1.6	21.4	0.0
	1	291	-2.7	7.8	0.0
	1	292	1.1	12.5	0.0
	1	293	-6.4	12.1	0.0
	1	294	-5.4	11.7	0.0
	1	295	-0.3	15.7	0.0
	1	296	-7.6	11.5	0.0
	1	297	-3.5	11.6	0.0
	1	298	-0.1	9.1	0.0
	1	299	-1.3	18.2	0.0
	1	300	-4.5	12.1	0.0
	1	301	-2.4	12.4	0.0
	1	302	-11.2	16.5	0.0
	1	303	-0.0	15.1	0.0
	1	304	2.3	11.5	0.0
	1	305	0.6	11.7	0.0
	1	306	1.0	12.1	0.0
	1	307	-6.9	6.0	0.0
	1	308	-4.6	2.6	0.0
	1	309	-5.3	7.8	0.0
	1	310	-6.1	10.4	0.0
	1	311	-1.0	7.8	0.0
	1	312	5.0	5.3	0.0
	1	313	-2.1	5.2	0.0
	1	314	-2.3	-0.6	0.0
	1	315	-10.6	-0.3	0.0
	1	316	-10.6	1.1	0.0
	1	317	-4.2	5.4	0.0
	1	318	-8.5	1.9	0.0
	1	319	-9.7	0.0	0.0
	1	320	-23.9	-7.8	0.0
	1	321	-2.3	10.5	0.0
	1	322	-1.2	12.8	1.5
	1	323	-7.8	4.3	0.0
	1	324	-15.3	3.7	0.0
	1	325	-6.0	-0.4	0.0
	1	326	-11.2	-2.9	0.0
	1	327	-7.4	2.3	0.5
	1	328	-11.0	0.6	0.1
	1	329	-12.2	-0.0	23.1
	1	330	-5.6	-4.3	1.5
	1	331	-7.5	3.9	0.0
	1	332	-4.5	-0.7	0.0
	1	333	-27.9	-7.9	0.0
	1	334	-23.4	-10.2	0.0
	1	335	-4.5	3.1	0.0
	1	336	-9.2	0.3	0.0
	1	337	-13.9	-1.9	0.0
	1	338	-16.5	0.2	3.2
	1	339	-17.4	-6.4	0.0
	1	340	-25.6	-15.2	0.1
	1	341	-11.2	-2.4	0.0
	1	342	-8.5	-1.0	0.0
	1	343	-9.4	1.9	0.0
	1	344	-11.3	0.4	0.0
	1	345	-12.8	-5.2	0.0
	1	346	-22.3	-11.6	0.0
	1	347	-17.3	-6.4	0.0
	1	348	-13.4	-11.9	0.0
	1	349	-13.6	-2.0	0.0
	1	350	-7.0	1.5	0.0
	1	351	-20.4	-11.8	1.1
	1	352	-15.4	-4.3	0.0
	1	353	-26.0	-13.8	0.0
	1	354	-18.2	-17.0	0.0
	1	355	-18.2	-6.7	0.0
	1	356	-14.3	-5.1	0.0
	1	357	-24.3	-12.0	0.0
	1	358	-31.2	-3.7	0.0
	1	359	-17.7	-6.5	1.1
	1	360	-12.0	-7.7	1.0
	1	361	-21.6	-11.5	0.0
	1	362	-17.1	-10.8	0.0
	1	363	-17.0	-3.6	0.0
	1	364	-21.0	-5.0	0.0
	1	365	-17.1	-6.1	0.6
	2	1	-28.5	-8.4	0.2
	2	2	-14.5	-3.6	0.0
	2	3	-13.4	2.1	0.0
	2	4	-15.4	-6.7	0.3
	2	5	-9.3	-4.0	0.0
	2	6	-21.7	-12.7	0.0
	2	7	-24.9	-17.3	0.0
	2	8	-6.9	2.1	0.0
	2	9	-14.5	0.7	0.0
	2	10	-12.0	-5.0	0.0
	2	11	-17.6	-2.9	0.0
	2	12	-14.8	-5.3	0.0
	2	13	-11.6	-8.6	0.0
	2	14	-6.7	8.4	0.0
	2	15	-9.8	-0.7	0.0
	2	16	-21.0	-9.2	1.1
	2	17	-13.8	-4.8	0.0
	2	18	-13.2	-0.2	1.5
	2	19	-16.7	2.8	0.0
	2	20	-21.2	-7.3	0.0
	2	21	-24.2	-9.5	0.0
	2	22	-13.6	-5.5	0.0
	2	23	-4.7	-2.6	0.0
	2	24	-21.9	-11.3	0.0
	2	25	-23.8	-8.2	0.0
	2	26	-22.4	-12.5	0.0
	2	27	-21.4	-20.2	0.0
	2	28	-22.2	-13.7	0.8
	2	29	-25.1	-14.5	0.3
	2	30	-14.8	-5.9	0.0
	2	31	-15.6	-2.3	0.0
	2	32	-30.9	-18.1	0.0
	2	33	-28.4	-19.4	0.0
	2	34	-11.5	0.6	0.0
	2	35	-5.7	-0.4	0.0
	2	36	-11.0	-1.9	1.1
	2	37	-4.6	-3.1	0.0
	2	38	-4.4	10.0	0.0
	2	39	-0.0	3.2	0.0
	2	40	-24.4	-10.0	0.0
	2	41	-20.2	-13.2	0.1
	2	42	-26.3	-13.2	0.0
	2	43	-26.4	-10.2	0.0
	2	44	-17.4	-6.4	0.0
	2	45	-17.7	-10.9	0.0
	2	46	-12.3	-0.2	0.0
	2	47	-5.5	-3.8	0.0
	2	48	-25.8	-9.2	0.0
	2	49	-31.4	-7.3	0.0
	2	50	-18.4	-6.9	0.0
	2	51	-21.0	-2.9	0.0
	2	52	-8.7	6.8	0.0
	2	53	-5.6	1.5	0.0
	2	54	-17.8	-2.4	0.0
	2	55	-20.5	-7.1	0.0
	2	56	-10.1	1.5	0.0
	2	57	-7.4	1.5	0.0
	2	58	-7.2	2.1	0.0
	2	59	-10.1	-3.1	0.0
	2	60	-16.0	-5.0	0.0
	2	61	-10.5	-4.3	1.7
	2	62	-15.5	-2.7	23.3
	2	63	-27.7	-7.4	3.5
	2	64	-12.7	2.5	0.0
	2	65	-7.7	4.5	0.0
	2	66	-20.2	-2.3	0.0
	2	67	-19.3	-3.7	0.0
	2	68	-28.4	-5.4	0.0
	2	69	-18.6	-0.1	0.0
	2	70	-18.6	-3.2	0.0
	2	71	-20.1	-6.9	0.0
	2	72	-19.1	-2.3	0.0
	2	73	-14.3	-3.7	0.0
	2	74	-11.2	0.8	0.0
	2	75	-7.7	0.9	0.0
	2	76	-11.7	-2.2	0.0
	2	77	-6.0	-0.6	0.0
	2	78	-13.6	-3.4	0.0
	2	79	-18.6	0.2	0.0
	2	80	-1.9	3.2	0.0
	2	81	0.2	3.7	0.0
	2	82	-1.2	3.7	0.0
	2	83	-0.1	2.4	1.2
	2	84	-10.0	-3.9	1.7
	2	85	-8.0	-1.5	6.9
	2	86	-14.3	-2.8	0.0
	2	87	-17.5	-0.7	0.0
	2	88	-18.5	-5.8	0.0
	2	89	-10.6	-0.1	0.0
	2	90	-2.9	6.6	0.0
	2	91	-2.9	11.5	0.0
	2	92	-1.1	15.1	0.0
	2	93	-0.9	20.6	0.0
	2	94	2.7	21.8	0.0
	2	95	-1.6	15.6	0.0
	2	96	-2.3	10.8	0.0
	2	97	-7.7	4.2	0.0
	2	98	0.0	18.8	0.0
	2	99	0.7	16.8	0.0
	2	100	2.3	27.2	0.0
	2	101	3.5	20.3	0.0
	2	102	-4.3	6.6	9.5
	2	103	-0.6	0.0	0.0
	2	104	-0.7	13.5	0.0
	2	105	0.6	9.3	0.0
	2	106	-2.9	5.6	0.0
	2	107	-0.1	0.5	0.0
	2	108	-1.7	15.5	0.0
	2	109	0.6	12.7	0.0
	2	110	-2.8	3.8	0.0
	2	111	-5.4	3.8	0.0
	2	112	-0.3	14.2	0.0
	2	113	-2.0	16.9	0.0
	2	114	3.7	15.5	8.1
	2	115	-0.1	12.1	0.0
	2	116	-2.7	9.0	6.8
	2	117	-5.0	14.7	0.0
	2	118	1.2	13.1	0.0
	2	119	2.7	7.1	0.0
	2	120	5.6	13.5	10.6
	2	121	4.4	21.2	0.0
	2	122	0.9	14.2	0.0
	2	123	-1.9	17.2	0.0
	2	124	-2.0	12.9	0.0
	2	125	3.0	14.2	0.0
	2	126	5.7	18.3	0.0
	2	127	2.2	23.8	0.0
	2	128	7.3	20.0	0.0
	2	129	2.1	18.8	0.0
	2	130	2.0	17.7	0.0
	2	131	7.2	17.9	19.0
	2	132	11.2	22.0	5.7
	2	133	10.2	20.6	0.0
	2	134	8.2	25.2	0.9
	2	135	1.9	19.2	0.0
	2	136	11.9	26.3	3.6
	2	137	9.7	31.0	6.2
	2	138	10.7	22.7	0.0
	2	139	11.2	30.5	0.0
	2	140	11.5	26.9	0.0
	2	141	10.6	30.8	0.0
	2	142	11.4	22.9	0.6
	2	143	7.2	19.4	0.0
	2	144	8.8	26.7	0.0
	2	145	6.3	26.8	0.0
	2	146	8.6	22.4	0.0
	2	147	10.2	16.2	3.7
	2	148	9.3	22.9	12.1
	2	149	7.0	20.0	0.0
	2	150	9.6	21.6	0.0
	2	151	5.2	21.4	0.0
	2	152	9.5	13.1	12.8
	2	153	6.0	7.4	44.8
	2	154	11.8	28.3	0.0
	2	155	9.4	25.5	0.0
	2	156	9.3	22.4	0.0
	2	157	17.9	26.9	0.0
	2	158	9.7	27.7	0.0
	2	159	8.9	24.8	0.0
	2	160	8.2	22.0	0.0
	2	161	4.3	20.0	0.0
	2	162	10.4	24.2	0.0
	2	163	14.5	27.7	0.0
	2	164	14.7	22.3	0.4
	2	165	14.8	17.9	2.0
	2	166	11.6	27.8	0.0
	2	167	11.8	30.8	0.0
	2	168	8.6	18.5	1.9
	2	169	10.2	23.2	0.0
	2	170	12.2	24.9	0.0
	2	171	10.3	25.2	13.9
	2	172	7.3	21.3	2.3
	2	173	7.3	23.7	0.0
	2	174	8.8	17.3	0.0
	2	175	12.4	18.0	0.9
	2	176	11.6	17.7	58.6
	2	177	5.7	19.0	2.4
	2	178	13.3	20.5	16.7
	2	179	13.6	24.3	0.0
	2	180	9.4	14.4	0.0
	2	181	13.3	21.7	5.4
	2	182	12.9	29.5	0.0
	2	183	7.3	34.7	0.0
	2	184	9.9	24.1	0.0
	2	185	12.6	28.4	0.0
	2	186	15.3	26.5	0.0
	2	187	11.3	25.8	0.0
	2	188	15.6	26.4	0.0
	2	189	19.4	27.6	0.0
	2	190	16.5	30.1	0.0
	2	191	19.4	29.4	4.6
	2	192	17.0	29.0	0.0
	2	193	13.4	28.4	0.0
	2	194	15.6	28.1	0.0
	2	195	13.3	28.1	0.0
	2	196	9.4	28.1	0.0
	2	197	15.8	27.7	8.4
	2	198	11.7	29.0	0.0
	2	199	16.1	24.7	22.7
	2	200	11.0	23.2	0.0
	2	201	13.0	24.7	0.0
	2	202	15.8	29.0	0.0
	2	203	10.7	25.2	0.0
	2	204	10.0	26.7	0.0
	2	205	8.2	28.7	0.0
	2	206	15.4	26.3	4.4
	2	207	9.9	25.5	0.0
	2	208	16.9	31.1	0.0
	2	209	13.6	28.2	0.0
	2	210	11.9	28.0	0.0
	2	211	12.3	31.4	0.0
	2	212	7.2	22.4	0.0
	2	213	11.3	27.1	0.0
	2	214	14.8	25.1	1.3
	2	215	16.7	26.0	0.0
	2	216	15.6	28.1	0.6
	2	217	21.2	26.8	0.4
	2	218	9.2	21.7	0.3
	2	219	13.1	20.2	7.6
	2	220	11.7	27.1	0.0
	2	221	7.4	27.6	0.0
	2	222	13.6	32.6	0.0
	2	223	13.1	28.8	9.5
	2	224	9.4	20.1	0.0
	2	225	10.8	21.8	14.6
	2	226	13.9	30.8	0.0
	2	227	11.8	33.4	0.0
	2	228	11.3	23.5	0.0
	2	229	9.4	21.4	0.0
	2	230	11.0	29.1	0.0
	2	231	11.9	31.2	0.0
	2	232	15.3	28.3	0.0
	2	233	14.3	27.8	4.8
	2	234	7.9	26.6	0.0
	2	235	9.4	25.7	0.0
	2	236	11.6	29.2	0.0
	2	237	12.5	32.9	0.0
	2	238	12.3	24.1	0.4
	2	239	5.2	24.3	0.0
	2	240	14.2	31.6	0.0
	2	241	15.9	29.9	0.0
	2	242	5.1	24.2	0.0
	2	243	4.4	24.3	0.0
	2	244	9.8	29.2	0.0
	2	245	18.3	25.0	2.7
	2	246	15.1	24.2	0.0
	2	247	10.1	24.2	0.0
	2	248	12.7	27.9	0.0
	2	249	9.4	28.0	0.0
	2	250	10.8	32.7	0.0
	2	251	5.0	27.3	0.0
	2	252	11.3	23.7	1.0
	2	253	11.1	22.3	0.5
	2	254	6.5	15.4	0.7
	2	255	-1.4	15.9	0.0
	2	256	15.0	26.9	0.0
	2	257	14.2	23.8	0.0
	2	258	8.2	22.6	0.0
	2	259	4.6	17.5	0.0
	2	260	5.9	18.1	0.0
	2	261	8.4	16.9	0.0
	2	262	14.8	27.9	0.0
	2	263	10.7	27.6	0.0
	2	264	6.5	19.6	0.0
	2	265	8.7	15.8	0.0
	2	266	6.8	13.3	9.9
	2	267	4.1	13.1	0.4
	2	268	2.9	15.8	0.0
	2	269	4.2	21.7	0.0
	2	270	3.0	15.1	0.0
	2	271	7.1	14.4	42.2
	2	272	4.2	16.2	0.0
	2	273	6.0	11.9	0.0
	2	274	2.2	20.9	0.0
	2	275	-2.8	16.8	1.6
	2	276	-5.5	8.0	1.5
	2	277	0.5	13.0	8.8
	2	278	2.1	19.2	0.0
	2	279	4.3	15.9	0.1
	2	280	0.7	14.0	8.0
	2	281	1.7	21.8	0.0
	2	282	-0.8	16.4	0.0
	2	283	1.2	13.0	0.4
	2	284	4.7	12.8	7.8
	2	285	0.4	16.9	0.0
	2	286	-2.0	6.3	0.0
	2	287	-4.6	12.7	0.0
	2	288	1.0	14.5	0.0
	2	289	-5.3	10.6	0.0
	2	290	-2.2	9.7	0.0
	2	291	-2.3	15.1	0.0
	2	292	-3.7	15.3	0.0
	2	293	-5.2	20.1	0.0
	2	294	-1.4	16.4	0.0
	2	295	6.6	9.2	15.2
	2	296	0.9	16.5	0.0
	2	297	-2.9	19.4	0.0
	2	298	-3.9	0.9	6.4
	2	299	-1.0	7.0	0.0
	2	300	-6.1	2.9	0.0
	2	301	-2.3	6.6	0.0
	2	302	-3.1	6.8	0.0
	2	303	-2.6	3.9	0.0
	2	304	-4.0	9.6	0.0
	2	305	0.6	8.4	0.0
	2	306	-4.1	8.2	0.0
	2	307	-3.7	8.6	0.0
	2	308	-7.0	6.0	0.0
	2	309	-11.3	-0.9	0.0
	2	310	-11.0	-7.9	1.4
	2	311	-7.8	-2.2	0.0
	2	312	-0.3	17.5	0.0
	2	313	-3.2	19.7	0.0
	2	314	-5.1	0.2	3.8
	2	315	-5.8	1.7	0.4
	2	316	-9.6	2.5	0.0
	2	317	-15.0	2.4	3.4
	2	318	0.1	7.5	0.0
	2	319	-0.1	1.1	17.0
	2	320	-9.3	-4.1	0.0
	2	321	-8.4	-7.7	0.0
	2	322	-2.5	4.9	0.0
	2	323	-2.4	3.2	0.4
	2	324	-4.6	3.2	0.0
	2	325	-7.2	-0.5	0.0
	2	326	-8.8	-4.5	0.0
	2	327	-5.3	2.2	0.0
	2	328	-6.6	-1.0	0.0
	2	329	-6.2	1.9	0.0
	2	330	-9.8	-1.6	0.0
	2	331	-7.6	2.6	0.0
	2	332	-8.3	3.1	0.0
	2	333	-13.8	2.7	0.0
	2	334	-7.4	2.8	0.0
	2	335	-8.2	-1.4	0.0
	2	336	-9.2	3.5	0.0
	2	337	-14.9	0.0	0.0
	2	338	-10.9	1.1	0.0
	2	339	-12.2	-0.3	0.0
	2	340	-13.8	-4.4	0.0
	2	341	-15.6	-3.2	0.0
	2	342	-19.0	-6.7	0.0
	2	343	-21.4	-4.8	0.0
	2	344	-19.0	-9.7	17.2
	2	345	-14.5	-14.3	0.0
	2	346	-25.6	-12.6	2.1
	2	347	-23.7	-19.6	0.0
	2	348	-20.2	-13.7	0.0
	2	349	-28.9	-4.8	0.0
	2	350	-17.5	-6.6	0.0
	2	351	-14.9	-1.7	0.0
	2	352	-26.0	-23.7	0.9
	2	353	-26.2	-25.0	0.0
	2	354	-20.0	-12.0	4.2
	2	355	-18.1	-17.8	0.0
	2	356	-21.0	-10.0	0.4
	2	357	-15.2	-2.1	0.0
	2	358	-8.2	1.1	0.3
	2	359	-2.0	-0.6	0.0
	2	360	-23.0	-10.3	0.0
	2	361	-29.3	-16.6	0.0
	2	362	-11.4	-0.6	0.0
	2	363	-15.7	0.8	0.0
	2	364	-19.1	-11.0	0.0
	2	365	-12.8	-7.1	0.0
	2	366	-21.0	-7.6	0.0
	3	1	-17.1	-2.5	0.0
	3	2	-20.1	-8.6	0.0
	3	3	-20.4	-10.9	0.0
	3	4	-21.8	-6.6	0.0
	3	5	-18.3	-7.6	0.0
	3	6	-22.5	-12.0	0.0
	3	7	-28.1	-18.1	0.0
	3	8	-22.1	-13.4	0.0
	3	9	-18.8	-18.0	0.0
	3	10	-18.9	-10.3	0.0
	3	11	-14.0	-12.5	0.0
	3	12	-8.5	0.5	0.0
	3	13	-5.8	-5.2	0.0
	3	14	-20.2	-6.0	0.0
	3	15	-22.2	0.1	0.0
	3	16	-22.2	-10.2	0.0
	3	17	-18.8	-14.4	0.0
	3	18	-13.1	0.3	0.0
	3	19	-21.6	-4.3	0.0
	3	20	-20.8	-9.7	0.0
	3	21	-22.0	-3.2	0.0
	3	22	-27.1	-21.4	0.0
	3	23	-26.9	-17.5	1.4
	3	24	-17.4	-3.6	4.8
	3	25	-11.8	-5.6	0.0
	3	26	-23.1	-13.8	0.0
	3	27	-20.8	-9.3	0.0
	3	28	-20.6	-7.2	0.0
	3	29	-18.5	-8.3	0.0
	3	30	-17.6	-3.2	0.0
	3	31	-18.9	-0.5	0.2
	3	32	-9.7	3.3	0.0
	3	33	-12.2	4.6	0.0
	3	34	-17.0	-4.9	0.0
	3	35	-10.2	-7.5	3.3
	3	36	-31.6	-14.9	0.0
	3	37	-27.0	-7.4	0.0
	3	38	-25.2	-9.4	0.0
	3	39	-25.3	-13.0	0.5
	3	40	-15.4	-0.4	0.0
	3	41	-23.0	-3.3	0.0
	3	42	-17.5	-6.8	0.0
	3	43	-25.4	-8.5	0.0
	3	44	-20.2	-8.3	0.0
	3	45	-19.0	-5.8	0.0
	3	46	-15.5	-6.0	5.0
	3	47	-20.8	-2.4	1.3
	3	48	-27.1	-10.8	3.8
	3	49	-20.9	-9.3	2.5
	3	50	-18.5	-9.3	2.9
	3	51	-22.0	-10.9	4.8
	3	52	-17.3	-6.3	1.3
	3	53	-19.1	-7.2	0.0
	3	54	-22.0	-10.8	0.0
	3	55	-14.2	-13.4	0.7
	3	56	-13.8	-3.4	0.0
	3	57	-10.3	-6.8	0.0
	3	58	-13.8	-3.9	0.0
	3	59	-9.6	-6.1	0.0
	3	60	-5.3	3.8	0.3
	3	61	-6.1	3.5	0.0
	3	62	-8.9	1.8	0.0
	3	63	-12.1	2.4	0.0
	3	64	-14.8	-8.4	0.3
	3	65	-10.1	-6.5	0.1
	3	66	-8.3	-2.2	0.3
	3	67	-9.7	-1.4	0.0
	3	68	-10.8	-1.7	0.0
	3	69	-7.4	-6.0	0.0
	3	70	-10.4	0.5	0.0
	3	71	-11.1	1.9	0.0
	3	72	-0.8	5.8	0.0
	3	73	-2.7	14.0	0.0
	3	74	-6.1	2.2	0.0
	3	75	-11.2	3.6	0.0
	3	76	-14.2	-2.1	0.0
	3	77	-8.8	-6.6	0.0
	3	78	-3.9	2.9	0.0
	3	79	1.7	2.4	0.0
	3	80	-10.7	-0.7	0.0
	3	81	-16.9	-4.6	0.0
	3	82	-11.0	-2.0	0.0
	3	83	-7.7	-6.8	0.0
	3	84	-10.0	1.4	0.0
	3	85	-5.9	-0.2	0.0
	3	86	-3.1	4.8	0.8
	3	87	-9.2	4.2	0.0
	3	88	-3.7	3.3	0.0
	3	89	-4.0	7.6	0.0
	3	90	-6.0	5.6	0.0
	3	91	-3.9	3.6	0.0
	3	92	-8.3	5.2	0.0
	3	93	-10.8	5.6	0.0
	3	94	-0.2	11.3	0.0
	3	95	-0.3	12.7	0.0
	3	96	-1.7	5.7	11.7
	3	97	-2.5	10.8	0.0
	3	98	-11.7	8.0	0.0
	3	99	-6.7	-6.5	0.0
	3	100	-1.3	9.6	0.0
	3	101	2.1	10.7	0.0
	3	102	-0.8	12.8	0.0
	3	103	-5.6	13.5	0.0
	3	104	-2.2	10.8	0.0
	3	105	-5.4	5.3	0.0
	3	106	2.8	19.6	0.0
	3	107	-0.6	14.4	0.0
	3	108	-0.9	13.9	0.0
	3	109	-2.2	13.4	0.0
	3	110	2.5	10.5	0.0
	3	111	-0.1	14.5	0.0
	3	112	-0.9	11.2	0.0
	3	113	-1.4	12.0	0.0
	3	114	3.5	18.9	1.0
	3	115	3.6	25.4	0.0
	3	116	-4.2	12.6	0.0
	3	117	-2.1	5.8	0.0
	3	118	-6.9	5.2	0.0
	3	119	-2.3	10.2	0.0
	3	120	2.8	16.5	0.0
	3	121	5.8	13.6	3.0
	3	122	4.5	16.5	5.8
	3	123	-1.7	20.5	3.9
	3	124	4.0	24.0	0.0
	3	125	3.7	22.1	0.0
	3	126	3.4	18.8	4.6
	3	127	7.7	21.6	0.0
	3	128	7.5	19.8	0.0
	3	129	8.3	21.0	12.0
	3	130	-2.5	13.1	0.0
	3	131	-6.1	14.6	0.0
	3	132	3.7	23.3	0.0
	3	133	8.6	22.3	6.6
	3	134	2.9	16.3	0.0
	3	135	5.5	13.5	0.0
	3	136	9.6	21.2	0.0
	3	137	7.7	17.3	0.0
	3	138	6.9	23.3	0.0
	3	139	3.2	20.9	0.0
	3	140	4.6	14.8	3.2
	3	141	6.5	14.7	0.0
	3	142	3.3	17.0	9.0
	3	143	4.7	19.3	0.0
	3	144	4.3	16.2	0.0
	3	145	3.5	17.8	0.0
	3	146	6.8	17.4	0.0
	3	147	5.4	23.2	0.0
	3	148	13.8	30.3	0.0
	3	149	10.8	23.8	0.0
	3	150	10.3	27.6	0.0
	3	151	17.8	30.6	0.0
	3	152	9.1	30.5	0.0
	3	153	13.2	34.1	0.0
	3	154	7.0	20.6	0.0
	3	155	5.2	25.3	0.0
	3	156	7.4	25.3	0.0
	3	157	8.3	21.2	0.0
	3	158	20.1	30.1	0.0
	3	159	11.5	31.9	0.0
	3	160	10.6	26.4	0.0
	3	161	12.7	26.9	11.5
	3	162	14.4	26.4	0.4
	3	163	14.7	22.4	1.6
	3	164	10.9	15.3	6.9
	3	165	8.8	20.5	0.0
	3	166	12.3	26.9	0.7
	3	167	18.3	21.9	4.5
	3	168	19.0	25.6	1.7
	3	169	13.4	27.1	1.9
	3	170	13.3	22.0	9.0
	3	171	10.0	22.1	0.0
	3	172	13.3	29.7	0.0
	3	173	12.7	26.9	0.0
	3	174	7.1	18.0	0.0
	3	175	7.9	13.5	0.0
	3	176	10.3	27.8	0.0
	3	177	13.5	28.2	0.0
	3	178	5.0	23.3	0.0
	3	179	10.3	24.5	0.0
	3	180	13.2	25.0	0.0
	3	181	13.0	27.9	0.0
	3	182	8.3	26.5	0.0
	3	183	13.5	20.3	4.0
	3	184	13.8	24.3	10.7
	3	185	16.1	27.0	0.0
	3	186	15.5	23.9	10.9
	3	187	15.4	26.5	0.0
	3	188	11.9	23.8	0.0
	3	189	8.4	21.0	0.0
	3	190	14.2	25.2	0.0
	3	191	16.1	20.2	0.0
	3	192	13.4	26.1	0.0
	3	193	15.7	27.7	0.4
	3	194	12.8	23.3	9.0
	3	195	13.3	23.6	4.7
	3	196	15.9	29.9	4.5
	3	197	14.0	27.6	0.0
	3	198	13.2	25.8	0.0
	3	199	14.0	21.8	0.0
	3	200	13.8	25.0	0.0
	3	201	14.8	26.2	0.0
	3	202	9.5	24.3	0.0
	3	203	14.5	25.0	0.0
	3	204	14.4	33.1	0.0
	3	205	16.5	29.5	0.0
	3	206	13.3	26.3	40.5
	3	207	13.6	28.9	0.0
	3	208	15.0	25.0	6.6
	3	209	16.7	26.6	0.0
	3	210	13.5	29.6	0.0
	3	211	16.8	33.4	17.5
	3	212	13.8	34.1	0.0
	3	213	12.0	29.1	0.0
	3	214	11.6	26.1	0.0
	3	215	14.8	22.0	1.8
	3	216	10.1	29.2	0.0
	3	217	8.5	28.6	0.0
	3	218	12.3	29.5	0.0
	3	219	14.1	27.0	0.0
	3	220	12.6	26.1	0.0
	3	221	11.7	29.0	0.0
	3	222	13.8	25.0	0.0
	3	223	14.0	17.5	0.0
	3	224	8.7	28.7	0.0
	3	225	5.6	27.9	0.0
	3	226	11.9	26.8	0.0
	3	227	15.5	20.9	0.0
	3	228	12.8	25.3	0.0
	3	229	13.9	29.2	0.0
	3	230	15.0	27.0	0.0
	3	231	12.8	29.3	0.0
	3	232	8.2	21.6	0.0
	3	233	5.5	26.7	0.0
	3	234	12.5	27.5	0.0
	3	235	14.9	24.2	0.0
	3	236	14.5	27.6	0.0
	3	237	13.4	21.5	0.3
	3	238	12.0	28.5	2.5
	3	239	12.0	27.3	0.4
	3	240	7.2	27.0	0.0
	3	241	8.9	25.9	0.0
	3	242	12.4	23.0	3.4
	3	243	12.1	19.4	28.6
	3	244	12.4	25.9	0.0
	3	245	13.7	20.6	0.0
	3	246	6.6	24.4	0.0
	3	247	6.7	26.4	18.6
	3	248	9.3	21.7	0.0
	3	249	10.2	16.0	0.0
	3	250	9.5	29.9	0.0
	3	251	7.2	28.9	0.0
	3	252	8.6	17.0	15.8
	3	253	6.9	16.4	0.1
	3	254	9.0	26.2	0.0
	3	255	8.7	25.6	0.0
	3	256	11.7	23.9	0.0
	3	257	8.2	21.0	0.0
	3	258	12.1	28.2	0.0
	3	259	6.4	26.2	0.0
	3	260	5.1	14.5	0.0
	3	261	12.3	14.7	0.0
	3	262	7.5	19.9	1.9
	3	263	14.0	21.8	0.0
	3	264	6.3	16.0	0.0
	3	265	0.2	16.1	0.0
	3	266	7.1	16.2	3.4
	3	267	6.4	11.3	0.3
	3	268	7.6	20.7	43.1
	3	269	6.8	17.7	6.2
	3	270	7.6	18.2	6.6
	3	271	7.5	15.2	0.0
	3	272	2.8	12.5	2.0
	3	273	7.3	16.9	6.5
	3	274	1.0	10.6	0.0
	3	275	2.6	16.1	0.0
	3	276	5.5	19.4	0.0
	3	277	4.5	16.5	0.0
	3	278	2.9	13.6	0.0
	3	279	4.1	10.6	0.0
	3	280	1.1	7.2	38.0
	3	281	2.5	9.8	0.0
	3	282	1.5	15.8	0.0
	3	283	-5.8	17.5	0.0
	3	284	3.9	13.0	36.3
	3	285	6.7	19.6	3.7
	3	286	-3.6	10.0	0.0
	3	287	0.8	10.2	0.0
	3	288	-0.6	17.9	0.0
	3	289	1.8	16.2	14.0
	3	290	2.2	21.4	2.0
	3	291	1.5	15.6	0.0
	3	292	-2.7	10.9	0.0
	3	293	-6.8	16.5	0.0
	3	294	1.0	14.4	0.0
	3	295	1.1	7.7	0.5
	3	296	-3.6	-2.0	29.5
	3	297	-4.8	2.6	2.7
	3	298	-5.1	-1.9	5.2
	3	299	-8.1	8.1	0.0
	3	300	-3.5	11.2	0.0
	3	301	-8.1	5.9	0.0
	3	302	-1.8	15.2	0.0
	3	303	-3.7	13.8	0.0
	3	304	-1.0	7.9	0.0
	3	305	-3.7	7.5	0.0
	3	306	-0.3	9.1	0.0
	3	307	0.7	10.1	0.0
	3	308	-2.9	8.2	0.0
	3	309	-3.3	8.2	0.0
	3	310	-4.2	7.7	0.0
	3	311	-2.0	13.9	0.0
	3	312	-3.5	9.0	0.0
	3	313	-1.0	3.0	0.0
	3	314	-8.3	3.1	0.0
	3	315	-10.3	-6.9	0.2
	3	316	-1.9	6.9	0.0
	3	317	-6.1	3.7	3.5
	3	318	-1.0	3.1	2.6
	3	319	-0.3	5.9	0.0
	3	320	-3.5	10.9	0.0
	3	321	-6.8	7.9	0.0
	3	322	-8.6	-2.2	0.0
	3	323	-14.9	-8.2	0.3
	3	324	-7.4	-0.7	0.0
	3	325	-7.5	-6.4	0.0
	3	326	-6.2	7.7	0.0
	3	327	-8.5	4.6	0.0
	3	328	-5.5	4.0	0.0
	3	329	-9.3	2.9	0.0
	3	330	-7.0	2.8	0.0
	3	331	-2.7	2.8	0.0
	3	332	-19.2	-8.6	0.0
	3	333	-17.9	-0.4	0.0
	3	334	-11.4	1.9	0.0
	3	335	-8.1	8.1	0.0
	3	336	-6.7	4.7	0.0
	3	337	-12.3	3.9	0.0
	3	338	-19.9	-10.6	0.0
	3	339	-31.2	-14.8	0.0
	3	340	-24.1	-16.3	0.0
	3	341	-20.2	-14.6	0.4
	3	342	-17.1	-5.4	2.8
	3	343	-16.9	-1.8	0.0
	3	344	-20.0	-10.1	6.0
	3	345	-28.2	-9.7	0.0
	3	346	-18.8	-7.9	0.0
	3	347	-13.4	-11.8	0.0
	3	348	-2.9	3.3	0.5
	3	349	-6.4	3.8	0.0
	3	350	-17.1	-10.0	3.0
	3	351	-11.8	-10.8	0.0
	3	352	-18.7	-6.5	0.4
	3	353	-15.1	-10.9	0.5
	3	354	-8.3	3.8	0.3
	3	355	-14.7	0.1	0.0
	3	356	-24.9	-18.5	0.0
	3	357	-34.3	-19.4	0.0
	3	358	-8.7	-1.0	0.0
	3	359	-10.6	1.2	0.0
	3	360	-22.5	-16.7	4.2
	3	361	-24.6	-20.6	0.0
	3	362	-21.5	-12.5	0.0
	3	363	-15.6	-14.4	0.0
	3	364	-19.5	-12.7	0.0
	3	365	-20.3	-7.0	0.0
	3	366	-21.0	-7.6	0.0
	4	1	-17.2	-4.3	0.0
	4	2	-24.1	1.4	0.0
	4	3	-21.8	-11.0	0.0
	4	4	-22.4	-16.7	0.0
	4	5	-28.5	-16.4	0.3
	4	6	-32.8	-9.3	0.0
	4	7	-13.3	-5.0	0.0
	4	8	-20.2	0.4	0.0
	4	9	-17.4	-7.1	1.2
	4	10	-9.9	-0.5	0.0
	4	11	-13.7	-4.3	0.2
	4	12	-5.6	2.4	0.0
	4	13	-13.4	-3.3	0.0
	4	14	-5.8	-3.5	0.0
	4	15	-19.2	-6.6	0.0
	4	16	-13.7	-5.8	0.0
	4	17	-6.6	-1.0	0.0
	4	18	-7.4	2.6	0.0
	4	19	-11.2	-0.9	0.0
	4	20	-17.3	3.7	0.0
	4	21	-25.5	-15.6	0.0
	4	22	-32.6	-19.1	1.4
	4	23	-20.7	-7.5	0.8
	4	24	-24.9	-11.5	0.0
	4	25	-15.8	-7.4	0.0
	4	26	-10.8	-9.2	0.0
	4	27	-16.7	-8.7	0.0
	4	28	-18.5	-13.5	0.0
	4	29	-12.5	-2.5	0.0
	4	30	-11.1	1.7	0.0
	4	31	-9.2	0.6	0.0
	4	32	-11.6	-5.1	0.0
	4	33	-26.8	-14.8	0.0
	4	34	-28.2	-10.2	1.3
	4	35	-10.5	1.8	0.0
	4	36	-16.8	2.1	0.0
	4	37	-8.5	2.7	0.0
	4	38	-8.7	-0.8	0.0
	4	39	-13.4	-4.9	0.1
	4	40	-16.0	-9.3	0.6
	4	41	-12.6	-5.0	0.7
	4	42	-12.6	-0.9	0.3
	4	43	-19.1	-7.2	2.2
	4	44	-23.4	-1.4	8.3
	4	45	-20.8	-10.4	1.7
	4	46	-28.6	-4.2	0.0
	4	47	-16.5	-7.4	0.0
	4	48	-17.2	-11.5	0.0
	4	49	-19.2	-8.2	0.0
	4	50	-25.2	-8.9	0.0
	4	51	-27.1	-14.8	0.0
	4	52	-26.6	-9.4	0.0
	4	53	-8.9	3.2	0.0
	4	54	-10.7	7.8	0.0
	4	55	-11.9	2.2	0.0
	4	56	-17.0	2.4	0.0
	4	57	-23.8	-12.7	0.0
	4	58	-25.2	-11.9	0.0
	4	59	-30.8	-13.0	0.0
	4	60	-20.7	-3.1	0.0
	4	61	-18.4	-2.9	0.0
	4	62	-13.7	0.3	0.0
	4	63	-5.9	3.2	0.0
	4	64	1.2	10.0	0.0
	4	65	-20.8	-9.6	0.0
	4	66	-22.2	-5.6	0.0
	4	67	-24.0	-10.2	0.0
	4	68	-16.9	-9.1	0.0
	4	69	-1.4	6.1	0.0
	4	70	-1.7	3.2	0.0
	4	71	-12.5	-7.8	0.6
	4	72	-22.7	-10.8	0.8
	4	73	-11.3	0.1	0.0
	4	74	-14.5	0.8	6.5
	4	75	-14.2	-3.8	0.0
	4	76	-21.7	0.9	9.3
	4	77	-5.5	1.7	0.0
	4	78	-2.1	-1.3	2.5
	4	79	-15.3	-0.2	0.0
	4	80	-17.4	-1.0	0.0
	4	81	-1.4	4.0	2.3
	4	82	-8.1	3.1	0.0
	4	83	-10.6	1.0	0.0
	4	84	-9.8	0.9	0.0
	4	85	-3.9	7.2	0.0
	4	86	-4.8	4.9	0.0
	4	87	-1.3	6.7	0.0
	4	88	-1.3	5.6	0.0
	4	89	-9.3	3.6	0.0
	4	90	-15.8	-0.9	0.0
	4	91	-5.8	7.7	0.0
	4	92	-7.5	11.9	0.0
	4	93	-6.6	10.3	0.0
	4	94	-12.1	8.4	0.0
	4	95	-1.1	20.1	0.0
	4	96	-0.2	17.0	0.0
	4	97	5.0	23.5	0.0
	4	98	0.2	23.6	0.0
	4	99	1.8	17.1	0.0
	4	100	3.6	11.8	1.2
	4	101	-1.0	7.9	0.0
	4	102	2.2	11.4	0.0
	4	103	0.4	12.7	11.0
	4	104	-3.2	10.1	0.0
	4	105	0.9	9.1	8.4
	4	106	3.7	15.9	0.0
	4	107	1.0	17.2	1.7
	4	108	-0.3	14.8	9.4
	4	109	-0.6	13.6	0.0
	4	110	4.0	13.6	0.0
	4	111	-4.6	6.3	0.0
	4	112	-5.6	11.6	0.0
	4	113	-1.9	10.6	0.0
	4	114	0.8	11.4	0.0
	4	115	0.1	18.3	0.0
	4	116	1.4	21.9	0.0
	4	117	-1.4	13.0	0.0
	4	118	-10.3	15.3	0.0
	4	119	3.1	18.7	0.0
	4	120	0.2	14.3	0.0
	4	121	-0.2	8.5	0.0
	4	122	1.8	12.2	0.0
	4	123	7.2	27.6	0.0
	4	124	4.8	29.6	0.0
	4	125	0.9	17.0	0.0
	4	126	3.8	9.0	0.0
	4	127	3.2	20.7	0.0
	4	128	1.9	20.4	0.0
	4	129	1.8	18.1	0.0
	4	130	5.7	15.4	4.9
	4	131	0.5	16.2	1.0
	4	132	1.4	5.5	0.0
	4	133	4.5	21.6	0.0
	4	134	4.9	20.3	0.0
	4	135	2.9	22.6	0.0
	4	136	2.7	20.2	0.0
	4	137	3.3	17.8	0.0
	4	138	8.3	11.5	21.4
	4	139	7.5	15.8	0.1
	4	140	5.0	18.2	0.0
	4	141	13.3	29.9	4.0
	4	142	7.0	27.8	0.0
	4	143	3.9	19.6	0.0
	4	144	6.6	17.9	0.0
	4	145	12.1	21.3	18.1
	4	146	6.7	28.5	0.0
	4	147	7.2	18.0	0.0
	4	148	12.0	16.7	9.2
	4	149	5.8	23.8	0.0
	4	150	-1.0	25.0	0.0
	4	151	13.8	29.4	5.5
	4	152	11.0	22.1	2.0
	4	153	8.2	21.9	0.0
	4	154	7.5	22.6	0.0
	4	155	9.0	22.0	0.0
	4	156	15.5	24.6	6.7
	4	157	12.4	29.1	12.4
	4	158	10.5	27.7	0.0
	4	159	4.0	22.1	0.0
	4	160	6.0	25.9	0.0
	4	161	4.8	23.8	0.0
	4	162	1.2	24.1	0.0
	4	163	9.2	23.4	0.0
	4	164	12.2	20.5	0.0
	4	165	8.9	26.9	0.0
	4	166	8.7	23.6	1.1
	4	167	8.7	26.5	0.0
	4	168	6.4	31.0	0.0
	4	169	13.1	24.9	0.0
	4	170	8.2	30.1	0.0
	4	171	9.9	22.8	0.0
	4	172	9.4	21.4	0.0
	4	173	10.7	23.1	0.0
	4	174	10.3	18.7	0.0
	4	175	10.8	29.2	0.0
	4	176	12.4	25.0	0.0
	4	177	8.7	26.4	0.0
	4	178	10.0	23.7	0.7
	4	179	11.9	24.3	0.0
	4	180	17.1	20.2	0.0
	4	181	13.3	28.6	0.0
	4	182	10.6	25.9	0.6
	4	183	14.2	27.7	0.0
	4	184	14.0	28.7	22.9
	4	185	12.8	25.5	0.0
	4	186	11.1	26.1	0.0
	4	187	12.0	25.3	0.0
	4	188	13.8	24.4	0.0
	4	189	13.9	24.0	0.0
	4	190	10.0	21.6	0.0
	4	191	20.2	28.8	0.0
	4	192	19.0	30.5	1.7
	4	193	15.0	29.0	0.0
	4	194	10.2	35.9	0.0
	4	195	11.8	27.6	0.0
	4	196	11.5	29.8	3.1
	4	197	7.7	24.3	0.0
	4	198	13.7	23.6	12.2
	4	199	16.2	29.0	0.0
	4	200	13.0	30.0	0.0
	4	201	10.5	28.9	0.0
	4	202	13.5	26.7	0.0
	4	203	7.0	21.7	0.0
	4	204	14.1	20.3	2.1
	4	205	14.4	29.8	0.0
	4	206	13.9	26.6	0.0
	4	207	8.5	21.7	0.0
	4	208	14.6	26.0	5.7
	4	209	15.0	33.8	4.5
	4	210	19.8	29.5	7.8
	4	211	12.9	18.4	0.2
	4	212	10.4	25.5	0.0
	4	213	13.7	24.5	0.0
	4	214	12.1	24.1	3.1
	4	215	11.7	26.7	0.0
	4	216	12.7	19.1	0.0
	4	217	15.8	25.3	0.0
	4	218	16.4	30.7	0.0
	4	219	14.5	30.9	0.0
	4	220	14.2	31.2	3.0
	4	221	7.6	27.6	0.0
	4	222	13.8	23.0	16.1
	4	223	12.5	24.1	0.0
	4	224	12.8	26.7	0.0
	4	225	16.9	33.0	0.0
	4	226	14.0	30.9	0.0
	4	227	11.3	23.4	0.0
	4	228	12.5	24.1	0.0
	4	229	10.9	29.4	0.0
	4	230	5.7	27.6	0.0
	4	231	10.0	22.6	0.0
	4	232	13.1	15.4	0.0
	4	233	15.1	29.7	0.0
	4	234	12.9	29.4	0.0
	4	235	10.5	27.3	0.0
	4	236	11.6	28.9	0.0
	4	237	10.5	21.7	0.0
	4	238	11.1	23.4	0.0
	4	239	10.0	20.9	0.0
	4	240	12.3	19.9	12.2
	4	241	17.5	33.3	0.0
	4	242	13.8	26.7	0.0
	4	243	8.2	24.2	0.0
	4	244	6.4	27.8	0.0
	4	245	9.5	28.1	0.0
	4	246	3.9	35.6	0.0
	4	247	9.4	25.4	0.0
	4	248	7.1	22.8	0.0
	4	249	11.7	23.6	0.0
	4	250	9.2	23.4	0.0
	4	251	5.2	19.3	0.0
	4	252	10.1	15.7	0.0
	4	253	7.5	20.2	0.0
	4	254	2.7	18.4	0.9
	4	255	8.1	19.2	4.0
	4	256	1.8	20.6	0.0
	4	257	6.9	18.8	0.0
	4	258	6.5	21.3	0.0
	4	259	7.4	19.5	2.0
	4	260	2.9	19.4	0.0
	4	261	2.4	20.0	0.0
	4	262	1.0	19.1	0.0
	4	263	2.7	16.3	0.0
	4	264	3.6	12.3	17.0
	4	265	13.4	23.4	0.0
	4	266	4.1	21.4	0.0
	4	267	4.0	15.1	0.0
	4	268	9.0	9.1	0.0
	4	269	2.1	12.7	0.0
	4	270	5.6	15.1	26.7
	4	271	4.7	17.4	0.0
	4	272	9.9	23.0	0.0
	4	273	2.1	20.8	0.0
	4	274	-4.7	13.9	0.0
	4	275	1.2	20.4	0.0
	4	276	4.7	18.0	0.0
	4	277	5.7	27.3	0.0
	4	278	10.5	20.8	0.0
	4	279	3.8	23.2	0.0
	4	280	1.5	22.1	0.0
	4	281	0.2	10.3	1.8
	4	282	0.9	11.5	0.4
	4	283	-3.6	10.1	0.0
	4	284	-2.6	3.6	0.0
	4	285	2.3	13.0	4.5
	4	286	3.6	10.3	0.8
	4	287	-4.2	10.4	0.0
	4	288	-2.1	9.6	0.0
	4	289	-1.9	9.2	0.0
	4	290	0.3	5.2	4.7
	4	291	-0.1	4.5	0.9
	4	292	2.9	8.4	0.0
	4	293	-3.4	8.2	0.0
	4	294	-7.8	5.6	0.0
	4	295	1.6	16.3	0.0
	4	296	-2.7	21.1	0.0
	4	297	-1.3	14.6	0.0
	4	298	0.9	17.5	0.0
	4	299	-1.5	12.4	0.0
	4	300	-7.0	13.0	0.0
	4	301	-3.2	15.5	0.0
	4	302	-0.5	11.2	0.5
	4	303	3.4	6.1	14.6
	4	304	3.3	14.8	0.0
	4	305	-12.6	-6.9	0.0
	4	306	-8.4	-7.2	0.0
	4	307	-1.0	10.3	0.0
	4	308	-2.7	7.0	0.0
	4	309	-9.4	-1.2	0.0
	4	310	-8.4	-7.5	7.7
	4	311	-2.3	4.3	35.0
	4	312	-0.5	8.3	0.0
	4	313	-7.9	-1.7	0.0
	4	314	-14.1	-2.4	0.0
	4	315	-7.5	2.3	0.0
	4	316	-5.5	1.7	0.0
	4	317	-6.7	-0.9	0.0
	4	318	-9.0	4.8	0.0
	4	319	-8.2	-4.6	6.6
	4	320	-8.5	-2.1	1.5
	4	321	-7.4	4.0	0.0
	4	322	-4.0	12.7	0.0
	4	323	-12.1	-1.7	0.0
	4	324	-9.3	-0.5	7.2
	4	325	-5.1	8.1	0.0
	4	326	-1.4	4.2	0.0
	4	327	-10.0	1.0	0.0
	4	328	-7.3	8.0	0.0
	4	329	-1.5	2.0	0.4
	4	330	-3.6	3.7	0.6
	4	331	-4.6	3.2	0.0
	4	332	-4.6	-0.2	0.0
	4	333	-8.7	2.2	0.0
	4	334	-9.5	3.8	0.0
	4	335	-13.1	-1.8	1.4
	4	336	-12.9	0.2	0.0
	4	337	-6.6	4.0	0.0
	4	338	-6.8	0.6	0.0
	4	339	-16.6	-7.3	0.0
	4	340	-24.8	-17.6	0.0
	4	341	-28.4	-13.9	5.2
	4	342	-28.2	-13.3	2.0
	4	343	-23.2	-10.8	0.7
	4	344	-23.2	-20.4	0.0
	4	345	-18.7	-8.2	0.1
	4	346	-26.2	-2.2	0.0
	4	347	-19.3	-10.3	0.0
	4	348	-22.9	-18.7	0.0
	4	349	-12.8	-6.4	0.4
	4	350	-8.5	-2.8	0.0
	4	351	-27.6	-12.2	0.0
	4	352	-25.4	-20.6	0.0
	4	353	-11.0	-2.2	0.0
	4	354	-13.5	-1.7	0.0
	4	355	-18.2	-7.1	0.2
	4	356	-18.8	-12.7	0.6
	4	357	-11.7	-2.3	0.0
	4	358	-4.7	-0.1	0.0
	4	359	-6.3	4.8	0.0
	4	360	-10.3	-0.8	0.0
	4	361	-21.4	-5.5	0.0
	4	362	-14.9	-2.9	0.0
	4	363	-25.0	-8.8	0.0
	4	364	-17.2	-5.2	0.0
	4	365	-15.5	-5.7	0.0
	5	1	-30.3	-18.7	0.0
	5	2	-22.5	-18.3	0.2
	5	3	-13.0	-3.5	0.1
	5	4	-11.8	3.1	0.0
	5	5	-16.2	-7.8	1.0
	5	6	-6.7	-1.5	0.0
	5	7	-17.4	-8.8	0.1
	5	8	-13.9	-13.1	0.1
	5	9	-5.6	-0.2	0.2
	5	10	-9.6	-3.0	0.0
	5	11	-19.2	-6.5	1.0
	5	12	-15.9	0.2	0.0
	5	13	-25.4	-16.6	0.1
	5	14	-18.5	-9.7	0.2
	5	15	-9.6	-2.4	0.0
	5	16	-10.2	-3.4	1.0
	5	17	-16.4	-4.3	0.0
	5	18	-16.5	1.0	0.0
	5	19	-11.1	-4.2	0.0
	5	20	-6.0	-4.7	0.0
	5	21	-16.2	-6.1	0.0
	5	22	-23.0	-15.6	2.2
	5	23	-30.9	-21.8	0.0
	5	24	-24.6	-10.9	0.0
	5	25	-9.3	1.0	0.0
	5	26	-4.5	0.9	0.0
	5	27	-21.2	-8.9	0.0
	5	28	-12.9	-4.6	0.0
	5	29	-21.4	-10.5	0.0
	5	30	-18.8	-4.8	0.0
	5	31	-25.6	-12.3	0.0
	5	32	-25.0	-9.7	0.0
	5	33	-12.9	-1.1	0.0
	5	34	-18.0	-3.9	0.0
	5	35	-28.1	-11.7	0.0
	5	36	-25.0	-6.0	0.0
	5	37	-23.0	-16.2	0.1
	5	38	-20.1	-18.8	0.0
	5	39	-10.9	1.4	0.0
	5	40	-18.5	3.6	0.0
	5	41	-27.7	-12.9	0.0
	5	42	-23.4	-8.1	0.0
	5	43	-19.9	-7.0	0.0
	5	44	-16.4	-5.1	0.0
	5	45	-25.5	-12.7	0.0
	5	46	-18.8	-9.7	0.0
	5	47	-12.6	-1.4	0.0
	5	48	-7.4	-6.6	0.0
	5	49	-21.6	-9.3	0.1
	5	50	-24.2	-8.9	0.0
	5	51	-14.8	-5.3	0.0
	5	52	-19.8	-2.5	0.0
	5	53	-13.2	-2.7	0.0
	5	54	-9.3	-8.7	1.4
	5	55	-11.5	-3.2	0.7
	5	56	-9.8	-4.7	0.0
	5	57	-14.2	-4.3	0.9
	5	58	-21.2	-7.8	0.0
	5	59	-17.3	-8.0	0.0
	5	60	-11.0	-9.6	0.0
	5	61	-15.9	-3.9	0.0
	5	62	-12.4	0.1	0.0
	5	63	-7.2	1.7	0.0
	5	64	-5.1	4.9	0.0
	5	65	-5.3	4.7	0.0
	5	66	-8.7	6.7	0.0
	5	67	-5.3	3.3	15.2
	5	68	-2.9	9.7	0.0
	5	69	-10.8	-3.6	0.1
	5	70	-24.4	-10.0	0.0
	5	71	-4.7	10.9	0.0
	5	72	-9.9	3.8	0.0
	5	73	-22.7	-3.6	0.0
	5	74	-14.1	-0.8	2.5
	5	75	-10.9	-6.3	1.7
	5	76	-14.5	-3.5	0.0
	5	77	-10.2	0.3	0.0
	5	78	-6.5	-5.6	0.0
	5	79	1.8	3.5	0.3
	5	80	-1.0	4.4	0.0
	5	81	-1.5	4.6	0.0
	5	82	0.2	4.3	0.0
	5	83	-4.9	5.2	0.0
	5	84	-7.7	5.3	0.0
	5	85	-3.6	3.1	0.7
	5	86	-8.7	1.7	0.0
	5	87	-5.5	2.4	0.0
	5	88	-3.2	4.2	1.3
	5	89	-7.7	2.4	0.0
	5	90	-11.6	4.9	0.0
	5	91	-5.5	7.7	0.0
	5	92	-10.2	6.9	0.0
	5	93	-1.9	9.3	0.0
	5	94	2.5	4.7	0.0
	5	95	-5.0	12.6	0.0
	5	96	-3.2	11.8	0.0
	5	97	-3.3	5.7	0.0
	5	98	-5.4	9.1	0.0
	5	99	-1.2	12.0	0.0
	5	100	-1.0	7.7	0.0
	5	101	0.1	12.0	0.0
	5	102	-4.3	16.8	0.0
	5	103	-0.9	12.5	0.0
	5	104	-1.0	9.0	0.4
	5	105	3.6	23.1	1.5
	5	106	1.1	15.5	9.9
	5	107	-1.1	14.5	0.0
	5	108	-6.1	20.6	0.0
	5	109	0.4	20.1	0.0
	5	110	4.0	24.0	0.0
	5	111	-3.8	10.8	0.0
	5	112	-6.1	16.0	0.0
	5	113	-3.5	9.7	0.0
	5	114	-0.6	14.0	0.0
	5	115	1.1	14.0	0.0
	5	116	0.4	13.7	0.0
	5	117	-1.8	2.6	0.0
	5	118	-5.7	9.7	0.3
	5	119	1.8	21.3	0.0
	5	120	0.1	22.4	0.0
	5	121	9.3	31.0	0.0
	5	122	6.3	25.3	0.0
	5	123	0.6	7.9	0.0
	5	124	4.1	14.1	0.0
	5	125	1.2	9.9	0.0
	5	126	1.2	16.5	0.0
	5	127	-0.7	11.1	0.0
	5	128	-5.8	12.6	0.0
	5	129	4.9	22.9	0.0
	5	130	6.6	19.4	0.0
	5	131	2.3	13.8	0.0
	5	132	4.9	17.4	0.0
	5	133	5.6	23.1	0.0
	5	134	6.6	21.6	0.0
	5	135	3.3	22.3	0.0
	5	136	2.5	16.9	5.3
	5	137	6.8	19.3	0.0
	5	138	5.9	18.4	0.0
	5	139	8.7	21.9	0.0
	5	140	6.2	26.1	0.0
	5	141	5.7	18.3	0.0
	5	142	1.5	22.6	0.0
	5	143	4.3	18.6	0.0
	5	144	9.3	17.7	0.0
	5	145	1.5	20.6	0.0
	5	146	6.1	20.0	0.0
	5	147	6.0	20.6	0.0
	5	148	4.3	24.8	0.0
	5	149	20.5	26.2	0.0
	5	150	9.8	21.1	0.0
	5	151	12.1	24.2	0.0
	5	152	8.0	29.5	0.0
	5	153	10.9	30.9	0.0
	5	154	11.8	36.0	0.0
	5	155	13.4	22.5	3.3
	5	156	9.7	17.3	5.0
	5	157	14.5	24.7	7.5
	5	158	12.2	23.5	1.8
	5	159	8.3	25.6	0.0
	5	160	9.6	32.3	0.0
	5	161	6.7	21.6	0.0
	5	162	12.8	23.0	5.0
	5	163	8.9	21.4	5.4
	5	164	5.8	16.3	2.2
	5	165	11.7	27.1	24.2
	5	166	9.9	29.1	0.0
	5	167	6.6	22.4	0.0
	5	168	6.4	26.2	0.0
	5	169	9.2	27.4	0.0
	5	170	9.0	26.4	0.0
	5	171	14.3	28.6	12.8
	5	172	10.2	28.8	1.9
	5	173	14.8	27.0	3.7
	5	174	15.1	24.4	1.2
	5	175	13.2	24.2	1.8
	5	176	19.7	30.7	0.0
	5	177	10.9	21.6	4.8
	5	178	9.8	21.0	0.4
	5	179	12.7	23.3	37.1
	5	180	17.8	23.9	1.5
	5	181	12.7	20.1	14.8
	5	182	8.8	20.6	4.5
	5	183	13.7	26.3	0.0
	5	184	12.1	24.5	0.0
	5	185	13.2	27.3	0.0
	5	186	11.8	25.3	11.7
	5	187	13.8	24.2	0.0
	5	188	9.9	24.1	0.0
	5	189	13.8	27.6	0.4
	5	190	15.8	26.1	0.0
	5	191	9.5	23.9	14.2
	5	192	8.3	21.9	0.0
	5	193	15.7	28.2	0.0
	5	194	13.3	31.6	0.9
	5	195	16.2	26.4	0.0
	5	196	12.3	19.7	0.0
	5	197	16.0	28.4	0.0
	5	198	12.2	26.7	0.0
	5	199	9.9	23.1	0.0
	5	200	12.6	24.0	13.4
	5	201	17.4	33.8	0.0
	5	202	16.9	28.0	0.9
	5	203	15.8	26.4	0.0
	5	204	17.4	22.0	2.3
	5	205	13.8	29.8	5.7
	5	206	9.3	31.2	0.0
	5	207	11.5	28.7	0.0
	5	208	10.6	31.1	0.0
	5	209	11.2	25.6	14.3
	5	210	8.7	26.7	0.0
	5	211	11.1	25.8	0.0
	5	212	11.5	28.2	0.0
	5	213	12.7	27.8	0.0
	5	214	19.6	27.5	0.0
	5	215	14.4	27.4	1.9
	5	216	13.1	30.0	5.0
	5	217	10.1	22.1	0.0
	5	218	12.2	23.6	0.0
	5	219	10.8	28.5	0.0
	5	220	10.0	28.1	1.7
	5	221	13.6	33.7	0.0
	5	222	10.9	28.2	0.0
	5	223	9.4	20.7	0.0
	5	224	9.9	22.2	0.0
	5	225	10.7	24.2	0.0
	5	226	12.2	23.4	1.6
	5	227	12.9	26.1	0.0
	5	228	19.1	29.1	0.0
	5	229	13.8	28.8	0.0
	5	230	14.0	26.2	0.0
	5	231	10.2	29.0	0.0
	5	232	4.8	26.1	0.0
	5	233	12.7	24.7	0.0
	5	234	14.3	25.3	0.0
	5	235	10.1	24.4	0.0
	5	236	15.0	17.6	0.0
	5	237	7.7	22.0	0.0
	5	238	8.3	26.1	0.0
	5	239	12.1	29.5	0.0
	5	240	7.3	29.8	0.0
	5	241	7.0	24.6	0.0
	5	242	5.2	20.9	0.0
	5	243	15.3	30.6	0.0
	5	244	8.9	28.8	0.0
	5	245	6.2	22.9	0.0
	5	246	11.7	26.6	0.0
	5	247	10.0	16.6	1.3
	5	248	7.8	16.4	0.4
	5	249	14.9	22.9	3.8
	5	250	9.4	17.2	4.7
	5	251	9.1	18.7	3.2
	5	252	7.0	14.5	15.3
	5	253	5.7	22.1	0.0
	5	254	8.4	20.4	0.0
	5	255	4.6	17.6	9.9
	5	256	7.8	16.5	0.0
	5	257	4.1	22.8	0.0
	5	258	1.7	28.1	19.1
	5	259	2.8	17.7	0.0
	5	260	0.8	19.9	0.0
	5	261	3.1	18.7	0.0
	5	262	1.9	15.8	0.0
	5	263	0.5	13.9	0.0
	5	264	0.7	16.6	0.0
	5	265	3.5	9.0	0.0
	5	266	3.2	17.0	0.0
	5	267	-3.1	15.1	0.0
	5	268	3.7	14.9	0.0
	5	269	5.7	21.5	0.0
	5	270	0.5	25.6	0.0
	5	271	4.5	19.6	0.0
	5	272	5.3	25.3	0.0
	5	273	-3.3	15.1	0.0
	5	274	-0.6	10.3	0.0
	5	275	4.2	22.6	0.0
	5	276	2.9	22.4	0.0
	5	277	1.5	11.2	0.0
	5	278	-3.7	15.8	0.0
	5	279	-0.7	15.3	0.0
	5	280	1.1	18.6	0.0
	5	281	-5.5	11.6	0.0
	5	282	-0.7	10.4	0.0
	5	283	3.1	13.3	0.0
	5	284	4.7	6.4	0.0
	5	285	-0.3	17.5	0.0
	5	286	-6.1	18.2	0.0
	5	287	-3.3	4.2	0.0
	5	288	-3.2	8.5	0.0
	5	289	-2.6	11.5	0.0
	5	290	0.2	14.6	0.0
	5	291	1.7	17.9	0.0
	5	292	-0.4	16.0	0.0
	5	293	-2.8	16.4	0.0
	5	294	1.8	13.3	0.0
	5	295	-8.5	6.3	0.0
	5	296	-5.6	12.0	0.0
	5	297	-1.3	16.1	0.0
	5	298	-4.0	11.9	0.0
	5	299	-5.4	3.6	0.0
	5	300	-5.3	9.8	0.0
	5	301	0.7	17.0	0.0
	5	302	-2.0	17.4	0.0
	5	303	-0.5	22.8	0.0
	5	304	0.6	11.9	0.0
	5	305	-3.6	5.1	0.0
	5	306	-4.0	9.1	0.0
	5	307	-3.5	7.5	0.0
	5	308	-0.9	3.1	0.0
	5	309	-4.7	6.5	0.0
	5	310	-8.0	4.4	0.0
	5	311	-4.7	-1.7	21.3
	5	312	-4.2	0.7	0.4
	5	313	-4.6	2.6	6.6
	5	314	-3.1	12.6	0.0
	5	315	-10.4	-4.2	0.0
	5	316	-9.3	0.5	0.0
	5	317	-4.0	7.9	0.0
	5	318	-0.1	11.4	0.0
	5	319	-6.9	2.2	0.0
	5	320	-6.0	1.6	0.0
	5	321	-4.6	1.3	0.0
	5	322	-8.6	2.8	0.0
	5	323	-5.7	4.2	0.0
	5	324	-3.9	6.1	0.0
	5	325	-11.5	-4.5	21.0
	5	326	-17.0	-14.4	1.4
	5	327	-13.1	-1.3	0.1
	5	328	-9.2	-2.4	2.4
	5	329	-10.4	-2.6	0.0
	5	330	-9.6	-9.2	0.0
	5	331	-13.2	0.3	0.0
	5	332	-10.1	-5.0	3.9
	5	333	-4.5	2.3	0.0
	5	334	-3.0	7.6	0.2
	5	335	-18.0	-5.5	0.0
	5	336	-11.1	-4.5	0.0
	5	337	-9.6	2.0	0.0
	5	338	-11.4	-0.7	0.0
	5	339	-20.5	-10.6	1.5
	5	340	-25.9	-3.7	0.0
	5	341	-10.0	1.0	16.6
	5	342	-12.8	7.4	0.4
	5	343	-24.6	-17.4	0.0
	5	344	-28.7	-15.7	13.9
	5	345	-8.1	-0.6	0.0
	5	346	-4.2	-3.1	4.1
	5	347	-17.7	-3.0	0.0
	5	348	-15.8	0.6	0.3
	5	349	-25.0	-11.7	0.0
	5	350	-21.9	-11.9	0.0
	5	351	-14.9	-1.6	4.2
	5	352	-9.3	-1.0	0.0
	5	353	-23.4	-7.6	0.0
	5	354	-23.2	-2.8	0.0
	5	355	-11.6	-3.2	0.0
	5	356	-8.4	-2.5	0.0
	5	357	-15.3	-4.8	0.0
	5	358	-17.7	-10.5	0.0
	5	359	-12.1	-4.6	0.0
	5	360	-15.8	-12.4	0.0
	5	361	-24.8	-14.7	0.2
	5	362	-29.9	-28.9	0.0
	5	363	-18.3	-10.9	0.0
	5	364	-21.0	-10.7	0.0
	5	365	-18.2	-10.8	0.0
	6	1	-7.6	0.6	0.0
	6	2	-9.0	7.1	0.0
	6	3	-21.2	-12.6	0.0
	6	4	-16.2	-14.6	0.0
	6	5	-23.6	-11.2	0.0
	6	6	-16.4	-8.7	0.0
	6	7	-11.0	0.4	30.1
	6	8	-12.4	3.2	0.0
	6	9	-25.7	-17.0	0.0
	6	10	-22.6	-15.4	0.0
	6	11	-17.6	-9.1	0.0
	6	12	-25.2	-17.7	0.0
	6	13	-24.7	-17.1	0.0
	6	14	-18.1	-16.7	0.2
	6	15	-29.3	-14.0	0.0
	6	16	-33.4	-16.2	0.2
	6	17	-22.1	-12.0	0.0
	6	18	-16.3	-6.0	0.0
	6	19	-18.6	-6.8	0.2
	6	20	-10.3	-2.2	2.7
	6	21	-25.6	-15.8	0.8
	6	22	-22.4	-21.2	0.0
	6	23	-25.4	-10.2	0.0
	6	24	-23.1	-5.7	0.0
	6	25	-11.6	-4.2	0.0
	6	26	-7.8	0.3	0.0
	6	27	-21.1	-9.8	0.0
	6	28	-22.1	-17.5	0.0
	6	29	-17.2	-6.2	1.0
	6	30	-10.3	-8.8	4.4
	6	31	-21.6	-9.2	0.0
	6	32	-24.8	-6.5	9.5
	6	33	-16.9	-5.8	0.0
	6	34	-14.1	-6.9	0.0
	6	35	-29.9	-14.6	0.0
	6	36	-31.2	-18.1	0.9
	6	37	-23.8	-13.0	0.0
	6	38	-27.0	-6.9	0.0
	6	39	-6.1	2.7	0.0
	6	40	-14.2	1.1	0.0
	6	41	-24.4	-10.7	0.0
	6	42	-19.5	-17.7	0.0
	6	43	-21.5	-11.1	0.0
	6	44	-18.5	-10.7	0.0
	6	45	-30.9	-13.0	0.0
	6	46	-23.5	-20.5	3.7
	6	47	-28.6	-14.1	0.0
	6	48	-25.3	-23.6	0.0
	6	49	-11.1	-1.8	0.0
	6	50	-5.0	-4.5	0.0
	6	51	-24.0	-14.3	0.0
	6	52	-28.4	-8.0	0.0
	6	53	-9.6	-3.0	13.7
	6	54	-18.3	-6.0	0.0
	6	55	-19.9	-8.9	2.5
	6	56	-13.4	-2.7	0.0
	6	57	-27.9	-13.7	0.0
	6	58	-25.3	-17.6	0.0
	6	59	-22.4	-8.0	0.0
	6	60	-14.2	-2.2	0.0
	6	61	-10.2	0.3	0.0
	6	62	-3.2	4.9	0.0
	6	63	-17.5	-0.2	0.0
	6	64	-10.5	2.7	0.0
	6	65	-11.3	1.4	0.0
	6	66	-16.9	3.2	0.0
	6	67	-14.9	0.3	0.0
	6	68	-8.0	-1.4	0.0
	6	69	-14.9	-5.5	0.0
	6	70	-25.9	-4.3	0.0
	6	71	-1.6	7.4	2.4
	6	72	0.7	2.3	2.0
	6	73	-12.4	-5.5	4.5
	6	74	-12.7	-6.7	0.0
	6	75	-12.2	-4.2	0.0
	6	76	-12.4	-6.2	0.0
	6	77	-3.9	3.1	0.0
	6	78	-8.1	2.8	0.0
	6	79	-9.6	-2.6	0.0
	6	80	-1.6	-1.3	1.7
	6	81	-14.2	-7.7	4.3
	6	82	-18.2	0.2	2.8
	6	83	-10.4	-5.7	8.1
	6	84	-6.2	-5.4	0.0
	6	85	0.3	5.0	9.0
	6	86	1.4	12.6	0.1
	6	87	-3.1	5.1	0.0
	6	88	-5.2	1.7	0.0
	6	89	-1.0	10.4	0.0
	6	90	1.1	14.5	1.3
	6	91	-6.2	5.0	0.0
	6	92	-7.4	8.1	0.0
	6	93	-5.8	8.8	0.0
	6	94	-1.7	12.1	0.0
	6	95	-2.2	13.1	0.0
	6	96	-5.0	14.5	0.0
	6	97	-0.5	18.6	0.0
	6	98	1.4	16.5	0.0
	6	99	-2.1	9.8	0.0
	6	100	-2.6	4.2	0.0
	6	101	-5.8	11.1	0.0
	6	102	-3.4	8.4	0.0
	6	103	-1.8	14.3	0.0
	6	104	-9.9	15.4	0.0
	6	105	-0.7	10.9	0.0
	6	106	-0.7	7.9	4.1
	6	107	-1.1	9.5	0.0
	6	108	-1.1	-0.1	0.0
	6	109	-0.6	14.9	0.0
	6	110	-2.9	13.9	0.0
	6	111	-3.3	13.5	0.0
	6	112	-7.4	15.3	0.0
	6	113	1.0	18.7	0.0
	6	114	-2.0	36.2	0.0
	6	115	2.4	19.5	0.0
	6	116	3.0	17.7	0.0
	6	117	1.6	20.5	0.0
	6	118	4.0	20.4	0.6
	6	119	3.8	15.5	12.7
	6	120	0.5	18.4	0.0
	6	121	1.6	11.9	0.0
	6	122	1.4	2.2	0.0
	6	123	3.8	14.6	0.0
	6	124	1.1	17.7	0.0
	6	125	-2.2	10.8	0.0
	6	126	-0.7	15.3	0.0
	6	127	4.8	19.5	0.0
	6	128	5.9	28.5	0.0
	6	129	3.7	21.2	0.0
	6	130	7.7	18.7	0.0
	6	131	2.9	14.1	0.0
	6	132	8.5	21.1	0.0
	6	133	-3.2	9.1	0.0
	6	134	-1.6	13.3	0.0
	6	135	10.8	24.8	0.0
	6	136	9.4	22.6	0.0
	6	137	0.2	16.2	0.0
	6	138	6.2	13.8	0.0
	6	139	8.9	25.5	0.0
	6	140	8.4	27.0	0.0
	6	141	9.3	18.2	0.0
	6	142	6.6	19.1	0.0
	6	143	6.4	22.9	0.0
	6	144	9.1	27.7	0.0
	6	145	6.5	16.7	6.2
	6	146	-3.9	23.4	0.0
	6	147	8.4	20.9	0.0
	6	148	6.0	26.0	0.0
	6	149	6.0	16.5	0.0
	6	150	11.2	12.1	2.7
	6	151	11.9	29.5	0.0
	6	152	11.9	22.1	5.1
	6	153	11.2	16.3	2.0
	6	154	4.6	8.5	0.0
	6	155	9.0	20.0	0.0
	6	156	11.6	22.2	0.0
	6	157	9.5	23.1	20.7
	6	158	5.6	31.2	0.0
	6	159	19.4	33.9	0.0
	6	160	13.0	26.6	0.0
	6	161	10.0	22.9	0.0
	6	162	4.5	21.4	0.0
	6	163	9.7	24.2	11.1
	6	164	13.0	22.1	0.0
	6	165	13.7	24.1	7.7
	6	166	18.7	27.8	0.0
	6	167	11.0	26.0	5.7
	6	168	10.3	26.3	0.0
	6	169	9.6	21.2	0.0
	6	170	12.3	20.0	34.0
	6	171	15.1	24.2	10.1
	6	172	10.4	30.2	0.0
	6	173	9.2	19.2	0.0
[truncated: 8,958 more rows]
