# Supplementary material for: Comparing CMIP-3 and CMIP-5 climate projections on flooding estimation of Devils Lake of North Dakota, USA
Source: PeerJ. 2018 Apr 30;6:e4711. doi: 10.7717/peerj.4711 (PMC5933320; doi:10.7717/peerj.4711)
Supplement: Supplemental Information 2 [file peerj-06-4711-s002.zip › FutureClimate/CMIP-3_LARSWG/C322525_HADGEM[C322525,SRA2,2011-2030]WG_1.dat]

	1	1	-27.7	-17.5	0.0
	1	2	-22.2	-20.9	4.5
	1	3	-26.7	-14.4	0.0
	1	4	-22.9	-22.3	0.0
	1	5	-10.8	-1.0	0.0
	1	6	-17.3	-2.3	0.0
	1	7	-11.0	-1.1	0.2
	1	8	-19.3	0.3	0.5
	1	9	-21.2	-9.3	0.0
	1	10	-22.7	-8.2	0.7
	1	11	-21.4	-11.0	0.0
	1	12	-25.5	-15.8	0.0
	1	13	-20.1	-8.3	0.0
	1	14	-17.6	-11.5	0.0
	1	15	-23.5	-10.2	0.9
	1	16	-21.8	-9.1	0.0
	1	17	-29.0	-12.6	0.0
	1	18	-28.4	-26.4	0.0
	1	19	-29.6	-23.9	0.0
	1	20	-33.9	-16.8	1.1
	1	21	-19.9	-9.9	0.0
	1	22	-17.0	-8.1	5.7
	1	23	-5.4	3.2	0.5
	1	24	-3.7	-3.1	0.7
	1	25	-23.0	-11.3	0.0
	1	26	-19.0	-18.1	0.0
	1	27	-14.1	-5.0	0.0
	1	28	-9.6	-1.2	0.0
	1	29	-23.6	-9.5	0.0
	1	30	-33.4	-6.9	0.0
	1	31	-22.7	-15.3	0.2
	1	32	-17.4	-16.2	1.4
	1	33	-28.4	-11.7	0.0
	1	34	-34.7	-8.4	0.0
	1	35	-27.5	-11.6	0.0
	1	36	-25.0	-19.7	0.0
	1	37	-31.5	-18.6	0.0
	1	38	-23.0	-9.3	0.0
	1	39	-10.5	1.9	0.0
	1	40	-7.5	-1.8	0.0
	1	41	-19.8	-3.5	0.0
	1	42	-18.9	-6.9	0.0
	1	43	-17.7	-8.4	0.0
	1	44	-17.3	-6.0	0.0
	1	45	-7.7	5.9	0.0
	1	46	-13.6	1.8	0.0
	1	47	-20.0	-6.1	0.0
	1	48	-26.4	0.6	0.0
	1	49	-13.4	-5.0	0.0
	1	50	-14.0	-5.4	0.0
	1	51	-3.6	2.4	0.0
	1	52	-5.7	-3.4	0.0
	1	53	-12.8	1.8	0.0
	1	54	-9.8	4.5	0.0
	1	55	-22.7	-11.6	0.0
	1	56	-25.5	-16.5	0.0
	1	57	-21.9	-10.0	0.0
	1	58	-13.8	-9.4	0.0
	1	59	-10.8	-0.2	13.3
	1	60	-13.6	0.0	3.0
	1	61	-13.2	0.8	0.0
	1	62	-8.7	-2.0	0.0
	1	63	-5.1	13.7	0.0
	1	64	-2.5	4.7	0.0
	1	65	-4.5	5.9	0.0
	1	66	-8.6	11.1	0.0
	1	67	-19.7	-8.9	0.0
	1	68	-16.7	-1.6	1.5
	1	69	-10.8	3.3	0.0
	1	70	-6.8	3.8	0.0
	1	71	-3.6	3.2	0.0
	1	72	-5.4	10.9	0.0
	1	73	-8.7	3.9	0.0
	1	74	-4.9	1.5	12.3
	1	75	-8.9	0.1	0.0
	1	76	-12.1	2.3	1.0
	1	77	3.2	5.5	4.0
	1	78	1.1	2.4	1.3
	1	79	-5.4	4.2	0.0
	1	80	-3.1	2.5	0.0
	1	81	-1.9	5.1	0.2
	1	82	-6.7	4.7	0.0
	1	83	0.2	4.8	0.0
	1	84	-2.0	9.6	0.0
	1	85	-7.4	0.8	0.0
	1	86	-11.6	-1.4	0.0
	1	87	-11.1	-6.4	0.0
	1	88	-7.8	0.8	0.0
	1	89	-8.9	5.2	0.0
	1	90	-5.9	8.0	0.0
	1	91	-4.1	12.0	0.0
	1	92	-9.3	12.6	0.0
	1	93	0.9	14.6	0.0
	1	94	2.2	20.0	0.0
	1	95	-5.1	9.3	0.0
	1	96	-4.9	11.3	0.0
	1	97	-7.6	4.5	0.0
	1	98	-6.2	-0.9	0.0
	1	99	-8.1	9.0	0.0
	1	100	-6.1	8.7	0.0
	1	101	5.2	16.7	0.0
	1	102	2.3	17.5	8.2
	1	103	1.0	17.3	0.0
	1	104	-0.9	10.6	8.0
	1	105	-0.9	7.3	0.1
	1	106	-0.5	8.7	0.0
	1	107	-0.5	11.9	4.3
	1	108	-0.3	20.6	0.0
	1	109	-2.6	-0.9	0.0
	1	110	-5.2	4.3	0.0
	1	111	6.0	17.8	0.0
	1	112	3.6	13.6	9.9
	1	113	-0.2	15.6	0.0
	1	114	-3.4	14.1	0.0
	1	115	0.2	10.7	0.0
	1	116	3.3	14.4	0.0
	1	117	-1.0	14.2	0.0
	1	118	2.1	14.9	0.0
	1	119	-3.0	7.0	0.0
	1	120	-2.0	7.9	0.0
	1	121	1.0	20.1	0.0
	1	122	-2.0	22.7	0.0
	1	123	-3.8	6.1	0.0
	1	124	2.5	10.1	0.0
	1	125	4.8	24.9	0.0
	1	126	6.1	25.8	0.0
	1	127	2.7	21.4	0.0
	1	128	1.4	23.2	0.0
	1	129	3.6	15.6	0.0
	1	130	8.6	19.6	1.5
	1	131	4.1	18.4	0.0
	1	132	9.7	16.3	0.0
	1	133	2.5	11.8	0.0
	1	134	7.2	17.4	0.0
	1	135	-4.9	14.0	0.0
	1	136	2.2	11.2	0.0
	1	137	5.3	16.8	0.0
	1	138	5.9	10.7	3.0
	1	139	0.8	16.7	0.0
	1	140	3.5	11.7	0.7
	1	141	7.9	24.9	0.0
	1	142	9.0	26.8	1.6
	1	143	10.8	18.1	4.6
	1	144	9.3	16.7	0.0
	1	145	11.6	28.1	0.0
	1	146	11.6	21.8	0.0
	1	147	9.3	21.6	0.0
	1	148	13.2	27.0	0.8
	1	149	1.1	17.1	0.0
	1	150	5.8	21.0	0.0
	1	151	11.1	29.5	0.0
	1	152	9.1	29.5	0.0
	1	153	3.1	22.2	0.0
	1	154	4.4	22.6	0.0
	1	155	10.1	22.7	0.0
	1	156	14.2	27.7	0.0
	1	157	6.8	16.3	0.0
	1	158	3.2	19.4	12.3
	1	159	13.8	22.1	7.6
	1	160	18.5	28.0	0.0
	1	161	15.9	26.3	0.0
	1	162	14.0	26.9	4.1
	1	163	13.9	27.7	0.0
	1	164	13.5	25.3	0.0
	1	165	12.2	22.8	43.4
	1	166	12.2	21.8	0.0
	1	167	11.7	30.6	0.0
	1	168	10.3	26.8	0.0
	1	169	12.6	27.9	1.9
	1	170	13.9	25.8	35.9
	1	171	5.9	20.0	10.3
	1	172	8.3	23.7	0.0
	1	173	12.0	22.5	0.0
	1	174	9.9	20.7	25.7
	1	175	13.2	26.6	0.0
	1	176	10.0	30.8	0.0
	1	177	9.8	21.5	0.0
	1	178	10.6	21.3	0.0
	1	179	8.1	25.8	0.0
	1	180	7.1	29.9	0.0
	1	181	8.2	25.8	0.0
	1	182	11.3	23.9	0.0
	1	183	10.3	26.8	0.0
	1	184	13.5	29.1	0.0
	1	185	20.1	31.1	2.9
	1	186	13.9	28.2	21.7
	1	187	10.6	24.3	0.0
	1	188	13.0	26.3	0.0
	1	189	12.3	22.9	8.2
	1	190	14.8	22.3	2.2
	1	191	8.3	26.1	0.0
	1	192	15.0	28.7	35.1
	1	193	11.8	26.7	0.0
	1	194	10.1	27.0	0.0
	1	195	16.6	29.4	0.0
	1	196	18.5	27.4	0.0
	1	197	13.1	30.5	0.0
	1	198	10.3	26.5	5.1
	1	199	14.6	25.5	1.0
	1	200	13.5	23.9	0.0
	1	201	16.8	25.3	19.9
	1	202	11.8	22.4	0.0
	1	203	12.8	28.9	0.0
	1	204	10.9	31.4	0.0
	1	205	13.5	24.8	0.0
	1	206	12.8	27.4	0.0
	1	207	13.0	27.6	10.0
	1	208	10.4	29.4	0.0
	1	209	14.1	25.4	2.0
	1	210	14.9	20.9	0.0
	1	211	10.5	22.8	0.0
	1	212	4.5	23.5	0.0
	1	213	17.2	26.7	8.7
	1	214	13.2	29.3	24.8
	1	215	17.0	33.7	0.0
	1	216	20.1	33.0	6.6
	1	217	18.7	34.2	55.5
	1	218	16.4	29.1	0.0
	1	219	17.5	29.0	0.0
	1	220	18.4	31.9	1.8
	1	221	20.1	32.3	0.0
	1	222	14.9	30.9	3.7
	1	223	14.0	28.8	0.0
	1	224	12.6	32.9	0.0
	1	225	14.3	28.1	0.7
	1	226	14.1	32.7	0.0
	1	227	11.5	25.5	0.0
	1	228	7.1	22.8	0.0
	1	229	10.8	25.3	0.0
	1	230	10.8	24.7	0.0
	1	231	11.6	29.1	0.0
	1	232	8.7	26.4	0.0
	1	233	11.5	30.4	0.0
	1	234	11.0	29.4	0.0
	1	235	18.3	33.6	0.0
	1	236	18.1	27.1	3.5
	1	237	11.3	26.3	1.9
	1	238	10.1	34.5	0.0
	1	239	7.3	25.6	0.0
	1	240	9.6	28.0	0.0
	1	241	5.0	16.3	0.0
	1	242	9.4	17.9	0.0
	1	243	12.7	26.8	0.0
	1	244	8.5	28.7	0.0
	1	245	14.9	29.6	0.0
	1	246	10.0	32.9	0.0
	1	247	9.7	27.0	0.0
	1	248	4.9	24.5	0.0
	1	249	8.9	20.0	0.7
	1	250	1.8	24.1	0.0
	1	251	13.1	30.4	0.0
	1	252	7.2	30.4	0.0
	1	253	6.7	23.8	0.0
	1	254	3.8	21.2	0.0
	1	255	5.4	20.8	0.0
	1	256	5.3	22.3	0.0
	1	257	2.3	9.8	0.0
	1	258	7.5	10.2	0.4
	1	259	14.7	22.4	15.1
	1	260	9.7	19.8	10.2
	1	261	6.8	20.2	0.9
	1	262	8.6	22.0	0.5
	1	263	6.1	22.1	0.0
	1	264	12.2	25.9	0.0
	1	265	7.0	18.9	4.0
	1	266	4.1	18.1	11.1
	1	267	8.8	19.5	0.0
	1	268	10.5	20.7	0.0
	1	269	-2.8	7.7	0.0
	1	270	2.3	11.5	8.7
	1	271	4.7	19.7	0.0
	1	272	2.9	25.7	0.0
	1	273	2.2	10.5	0.0
	1	274	-0.7	12.5	0.0
	1	275	2.0	10.9	0.0
	1	276	7.1	16.2	0.0
	1	277	0.6	14.5	0.0
	1	278	-3.5	17.2	0.0
	1	279	-2.2	7.1	0.0
	1	280	2.8	10.9	0.0
	1	281	0.7	9.8	0.0
	1	282	-4.9	14.3	0.0
	1	283	-1.2	14.3	0.0
	1	284	2.1	15.9	1.0
	1	285	-1.2	7.3	33.7
	1	286	-1.9	10.5	0.0
	1	287	-0.9	10.0	1.4
	1	288	-2.4	11.5	0.9
	1	289	-1.7	5.7	6.0
	1	290	0.2	8.4	0.9
	1	291	-2.0	8.8	0.8
	1	292	1.4	12.1	0.0
	1	293	-0.0	10.7	0.0
	1	294	-1.2	6.6	5.3
	1	295	-3.0	4.2	2.0
	1	296	-2.7	-1.7	1.1
	1	297	-4.8	5.8	1.6
	1	298	-1.2	12.7	0.0
	1	299	0.8	16.7	0.0
	1	300	-4.3	13.5	0.0
	1	301	-3.7	12.7	0.0
	1	302	-1.0	15.5	0.0
	1	303	3.4	12.4	0.0
	1	304	-3.0	16.3	0.0
	1	305	-3.5	8.9	0.0
	1	306	-3.6	2.4	0.0
	1	307	4.2	16.5	0.0
	1	308	-0.7	9.1	0.0
	1	309	-2.7	9.7	0.0
	1	310	-5.7	12.8	0.0
	1	311	-5.9	2.3	2.1
	1	312	-2.2	11.2	0.0
	1	313	-2.9	5.0	0.0
	1	314	-6.8	-0.9	0.0
	1	315	-4.5	2.9	0.0
	1	316	-5.4	1.7	0.0
	1	317	-11.0	-4.8	0.0
	1	318	-5.5	-1.4	0.0
	1	319	-3.2	14.3	0.0
	1	320	-4.1	2.9	38.9
	1	321	-7.0	1.1	0.0
	1	322	-8.7	-5.5	0.0
	1	323	-0.2	8.8	0.0
	1	324	-3.0	4.5	0.0
	1	325	-8.0	4.8	0.0
	1	326	-11.7	1.2	0.0
	1	327	-12.3	-4.5	0.0
	1	328	-8.2	0.1	0.0
	1	329	-4.8	3.5	0.0
	1	330	-6.6	4.3	0.0
	1	331	-13.0	-2.7	0.0
	1	332	-15.5	-7.9	0.0
	1	333	-1.0	7.8	0.1
	1	334	-5.0	4.1	1.4
	1	335	-24.1	-9.8	6.7
	1	336	-20.6	-19.5	0.7
	1	337	-20.0	-10.4	0.0
	1	338	-22.9	-7.5	0.0
	1	339	-26.9	-13.2	0.0
	1	340	-25.8	-7.2	0.0
	1	341	-21.1	-9.5	0.0
	1	342	-16.7	-9.0	0.7
	1	343	-27.4	-17.7	0.0
	1	344	-24.4	-18.1	0.6
	1	345	-26.3	-11.8	0.0
	1	346	-19.5	-8.8	0.0
	1	347	-10.8	0.4	0.0
	1	348	-10.1	-4.3	0.0
	1	349	-9.9	-0.3	0.0
	1	350	-10.9	0.3	0.0
	1	351	-5.1	0.1	2.2
	1	352	-8.1	-3.4	0.0
	1	353	-24.6	-9.4	0.0
	1	354	-20.7	-12.6	0.0
	1	355	-11.9	-3.9	0.0
	1	356	-18.3	-2.7	0.0
	1	357	-28.3	-13.7	3.5
	1	358	-25.2	-16.2	1.5
	1	359	-19.5	-7.6	0.0
	1	360	-15.4	-4.3	0.0
	1	361	-14.8	-1.3	0.0
	1	362	-17.1	1.0	0.0
	1	363	-13.6	-0.7	0.0
	1	364	-14.3	-5.5	0.0
	1	365	-11.3	-3.1	0.0
	2	1	-9.7	-3.0	0.1
	2	2	-15.5	0.2	5.5
	2	3	-15.3	-1.9	0.0
	2	4	-24.7	-3.6	5.9
	2	5	-17.2	-5.2	0.0
	2	6	-21.2	-13.3	0.5
	2	7	-25.0	-12.9	3.9
	2	8	-21.6	-13.8	0.2
	2	9	-11.9	-0.3	0.1
	2	10	-12.9	6.5	0.0
	2	11	-26.4	-16.0	7.2
	2	12	-21.9	-20.6	0.0
	2	13	-14.7	-2.3	0.0
	2	14	-22.4	-0.8	0.0
	2	15	-20.1	-5.2	0.0
	2	16	-16.6	-7.9	0.0
	2	17	-17.6	-3.9	1.4
	2	18	-8.6	-7.7	0.0
	2	19	-13.0	-4.0	11.8
	2	20	-15.8	-7.2	0.0
	2	21	-15.2	-3.6	0.3
	2	22	-11.8	-0.8	0.0
	2	23	-31.1	-13.6	0.0
	2	24	-27.2	-15.2	0.0
	2	25	-22.6	-11.3	0.0
	2	26	-29.6	-13.8	0.0
	2	27	-11.3	2.2	0.0
	2	28	-8.6	0.8	0.0
	2	29	-13.1	-0.5	0.0
	2	30	-6.9	-1.1	0.0
	2	31	-14.8	-7.2	0.2
	2	32	-15.8	-3.0	0.0
	2	33	-8.2	1.2	0.4
	2	34	-11.7	4.0	0.0
	2	35	-34.6	-15.5	0.0
	2	36	-25.1	-14.9	0.0
	2	37	-0.8	1.8	0.0
	2	38	-10.8	-2.5	0.0
	2	39	-26.9	-10.0	0.0
	2	40	-26.0	-4.6	0.0
	2	41	-28.1	-14.5	0.0
	2	42	-27.0	-14.4	0.0
	2	43	-13.4	1.1	0.0
	2	44	-3.8	6.7	0.0
	2	45	-10.6	-0.6	0.0
	2	46	-13.9	-6.4	0.0
	2	47	-17.9	-9.0	4.2
	2	48	-21.4	-17.1	0.0
	2	49	-3.1	3.4	0.0
	2	50	0.8	2.6	0.0
	2	51	-10.1	-2.0	0.0
	2	52	-5.8	4.3	0.0
	2	53	-19.5	-6.2	0.0
	2	54	-20.3	-5.4	0.0
	2	55	-26.7	-13.5	0.0
	2	56	-33.0	-8.4	0.0
	2	57	-25.5	-13.2	0.0
	2	58	-19.5	-8.9	0.8
	2	59	-25.4	-9.3	0.0
	2	60	-25.5	-10.6	0.0
	2	61	-6.5	3.1	0.0
	2	62	-2.0	8.3	0.0
	2	63	-10.5	-0.3	0.0
	2	64	-15.1	3.7	0.0
	2	65	-9.7	0.4	0.0
	2	66	-8.8	-5.0	0.0
	2	67	-3.8	8.6	0.0
	2	68	-0.2	5.1	0.0
	2	69	-3.5	9.9	0.0
	2	70	1.3	4.9	0.2
	2	71	-16.4	-4.7	0.0
	2	72	-9.5	-8.6	0.6
	2	73	-13.7	0.2	0.0
	2	74	-4.1	-0.9	0.8
	2	75	-5.3	5.6	0.0
	2	76	-1.0	4.5	1.7
	2	77	-2.2	9.6	0.0
	2	78	-2.0	3.6	0.0
	2	79	-5.4	0.4	4.1
	2	80	-13.1	0.3	0.0
	2	81	-4.0	5.0	0.0
	2	82	-9.0	4.0	0.0
	2	83	-8.5	-1.7	0.0
	2	84	-7.6	-3.7	0.0
	2	85	-9.9	-3.7	0.3
	2	86	-10.7	-4.6	5.4
	2	87	-3.0	4.0	10.7
	2	88	-4.1	-0.6	0.0
	2	89	-7.7	5.4	0.0
	2	90	-9.8	8.1	0.0
	2	91	-6.3	2.5	0.6
	2	92	-7.9	-5.0	0.0
	2	93	-1.5	10.7	0.0
	2	94	3.5	6.4	0.0
	2	95	-1.1	12.1	0.0
	2	96	-2.9	16.5	0.0
	2	97	-2.5	4.5	0.0
	2	98	-12.4	-2.0	2.1
	2	99	-2.9	6.4	1.4
	2	100	-5.3	11.0	0.0
	2	101	0.2	18.0	0.0
	2	102	1.5	16.3	0.0
	2	103	0.4	16.4	0.0
	2	104	-1.7	9.6	0.0
	2	105	-0.9	8.2	0.0
	2	106	-3.6	3.0	0.0
	2	107	0.9	13.1	5.3
	2	108	-2.5	20.1	0.0
	2	109	6.3	18.0	16.0
	2	110	0.6	20.5	0.0
	2	111	1.5	16.3	0.0
	2	112	7.3	10.7	6.2
	2	113	4.3	19.1	0.0
	2	114	1.3	29.1	0.0
	2	115	0.4	15.4	0.0
	2	116	1.6	15.0	0.0
	2	117	6.9	19.0	2.1
	2	118	0.6	14.7	0.0
	2	119	0.4	13.7	0.0
	2	120	2.9	19.3	0.0
	2	121	-5.4	14.0	0.0
	2	122	-2.3	12.1	0.0
	2	123	3.4	21.4	0.0
	2	124	3.0	23.2	0.0
	2	125	3.7	15.3	0.0
	2	126	2.9	9.3	0.0
	2	127	6.2	23.2	0.0
	2	128	4.3	28.2	0.0
	2	129	8.6	20.8	0.0
	2	130	4.8	26.7	0.0
	2	131	4.1	16.1	5.4
	2	132	6.5	18.7	15.5
	2	133	3.4	16.7	0.0
	2	134	-2.2	18.6	0.0
	2	135	1.8	15.9	0.0
	2	136	5.3	10.6	3.9
	2	137	6.0	22.4	0.0
	2	138	1.9	22.0	0.0
	2	139	4.9	20.2	0.0
	2	140	10.0	23.1	0.0
	2	141	17.3	23.8	0.0
	2	142	9.1	29.9	0.0
	2	143	8.9	16.4	7.0
	2	144	9.9	17.6	0.4
	2	145	3.0	18.2	0.0
	2	146	5.1	24.2	0.0
	2	147	10.5	26.2	0.0
	2	148	9.1	31.8	0.0
	2	149	6.8	19.9	0.0
	2	150	11.7	18.1	0.0
	2	151	10.7	27.5	20.2
	2	152	5.4	25.1	0.0
	2	153	12.6	25.7	1.0
	2	154	13.0	25.7	0.0
	2	155	14.7	24.5	0.0
	2	156	12.3	26.3	0.0
	2	157	8.6	16.8	0.0
	2	158	5.8	22.5	0.0
	2	159	8.5	20.1	0.0
	2	160	12.9	22.3	0.0
	2	161	5.3	22.6	0.0
	2	162	3.8	14.6	0.0
	2	163	13.6	28.7	0.0
	2	164	14.7	29.7	1.3
	2	165	13.3	26.8	0.0
	2	166	13.1	27.2	0.0
	2	167	6.9	22.3	0.0
	2	168	13.5	18.6	7.9
	2	169	11.1	19.6	23.9
	2	170	12.8	23.8	8.7
	2	171	13.0	22.0	2.6
	2	172	9.7	23.9	0.0
	2	173	10.3	18.1	1.0
	2	174	12.4	20.2	45.4
	2	175	17.2	27.2	3.2
	2	176	16.7	23.4	11.3
	2	177	13.2	25.7	10.4
	2	178	14.5	30.0	0.0
	2	179	9.6	21.5	0.0
	2	180	11.5	23.2	4.8
	2	181	11.1	24.3	0.0
	2	182	8.6	21.1	0.0
	2	183	14.0	27.6	2.9
	2	184	12.9	25.9	0.0
	2	185	13.2	28.5	4.8
	2	186	12.6	26.8	0.0
	2	187	9.1	27.7	0.0
	2	188	14.4	27.1	0.5
	2	189	16.4	34.3	0.0
	2	190	14.9	29.2	0.7
	2	191	12.0	27.4	11.3
	2	192	13.9	28.7	0.3
	2	193	16.2	28.5	0.9
	2	194	12.4	29.0	5.1
	2	195	14.8	28.2	0.0
	2	196	17.2	26.1	0.0
	2	197	8.6	22.2	0.0
	2	198	12.7	25.1	0.0
	2	199	9.1	24.4	18.4
	2	200	10.3	24.4	7.9
	2	201	15.1	24.5	29.8
	2	202	16.0	26.1	0.0
	2	203	13.1	26.3	0.0
	2	204	19.1	22.0	0.2
	2	205	9.8	23.9	0.0
	2	206	13.9	23.7	19.9
	2	207	7.7	18.8	0.0
	2	208	11.6	24.1	0.0
	2	209	15.6	32.2	0.0
	2	210	13.9	28.8	0.0
	2	211	16.3	32.3	3.0
	2	212	15.1	28.4	0.0
	2	213	2.9	25.1	0.0
	2	214	8.6	27.8	0.0
	2	215	17.7	28.5	0.0
	2	216	13.2	24.8	0.0
	2	217	13.0	31.0	0.0
	2	218	12.9	27.1	0.0
	2	219	13.1	27.4	0.0
	2	220	12.8	27.4	0.5
	2	221	8.9	26.3	0.0
	2	222	13.2	23.6	0.0
	2	223	12.9	28.9	0.0
	2	224	19.1	31.2	0.0
	2	225	11.2	28.0	0.0
	2	226	12.2	27.3	0.0
	2	227	11.4	23.1	0.0
	2	228	10.9	21.6	0.0
	2	229	15.1	31.6	2.9
	2	230	19.7	30.4	0.0
	2	231	16.6	30.4	0.0
	2	232	14.4	32.9	1.5
	2	233	9.4	26.6	0.0
	2	234	13.5	31.3	0.0
	2	235	12.6	31.3	0.0
	2	236	16.2	37.3	0.0
	2	237	11.2	24.4	0.0
	2	238	9.9	27.2	0.0
	2	239	10.7	30.8	0.0
	2	240	14.4	28.2	0.0
	2	241	11.3	23.5	0.0
	2	242	18.5	19.6	0.0
	2	243	7.1	20.6	0.0
	2	244	9.9	19.8	1.3
	2	245	8.3	18.1	11.2
	2	246	-1.4	22.6	0.0
	2	247	11.2	26.5	0.0
	2	248	7.1	20.4	0.4
	2	249	10.3	22.9	10.1
	2	250	9.6	21.1	0.0
	2	251	11.8	28.2	2.6
	2	252	9.1	28.7	0.0
	2	253	8.6	20.2	0.0
	2	254	5.5	23.1	0.0
	2	255	6.7	18.4	0.0
	2	256	4.2	17.4	0.0
	2	257	8.1	26.8	0.0
	2	258	7.6	26.1	0.0
	2	259	5.5	16.6	0.0
	2	260	8.8	13.8	0.0
	2	261	13.3	27.8	0.0
	2	262	9.1	20.7	4.5
	2	263	6.6	17.4	0.0
	2	264	3.0	15.7	0.0
	2	265	0.1	16.0	0.0
	2	266	-1.9	13.8	4.7
	2	267	7.9	15.2	0.0
	2	268	1.3	23.8	0.0
	2	269	4.2	23.9	0.0
	2	270	8.6	19.6	0.0
	2	271	4.2	21.5	0.0
	2	272	-0.9	19.8	0.0
	2	273	5.3	15.4	0.0
	2	274	6.6	10.3	0.0
	2	275	5.0	16.1	4.7
	2	276	1.9	10.6	0.4
	2	277	7.2	21.0	0.0
	2	278	2.7	25.5	0.0
	2	279	1.6	16.9	0.0
	2	280	10.6	16.5	0.0
	2	281	0.9	8.0	15.6
	2	282	2.0	3.5	0.3
	2	283	0.7	9.2	0.3
	2	284	7.1	10.8	0.7
	2	285	1.6	16.9	0.0
	2	286	3.7	16.8	0.0
	2	287	-1.2	15.6	0.0
	2	288	-6.1	11.8	7.3
	2	289	1.1	13.0	0.0
	2	290	-4.6	10.4	0.0
	2	291	1.3	12.7	0.0
	2	292	2.8	13.5	0.0
	2	293	3.7	13.2	2.6
	2	294	-1.7	9.9	3.2
	2	295	1.1	8.9	1.0
	2	296	-1.9	16.2	32.3
	2	297	-12.8	1.5	0.0
	2	298	-6.2	5.2	0.0
	2	299	1.2	15.8	0.0
	2	300	1.3	13.1	0.0
	2	301	-5.4	11.3	0.0
	2	302	-10.5	9.1	0.0
	2	303	-5.3	9.5	0.0
	2	304	-15.1	8.6	0.0
	2	305	-1.5	11.5	0.0
	2	306	-5.3	10.2	0.0
	2	307	-3.9	10.9	0.0
	2	308	-3.3	7.0	0.0
	2	309	-4.4	6.5	0.0
	2	310	-9.0	4.7	0.0
	2	311	-4.6	2.7	1.3
	2	312	-3.5	5.8	0.0
	2	313	-2.2	2.8	1.4
	2	314	-3.2	2.9	0.0
	2	315	-5.3	5.2	0.0
	2	316	-9.1	3.7	0.0
	2	317	-4.7	6.5	0.0
	2	318	-3.5	1.4	0.0
	2	319	-1.3	13.5	0.0
	2	320	-4.2	5.8	0.0
	2	321	-7.1	5.0	0.0
	2	322	-14.3	5.2	0.0
	2	323	-11.3	-2.7	0.0
	2	324	-8.2	-5.7	0.0
	2	325	-10.9	-7.3	0.0
	2	326	-8.6	-2.2	0.0
	2	327	-9.4	3.2	0.0
	2	328	-8.5	-1.3	0.0
	2	329	-9.1	3.5	0.0
	2	330	-4.3	2.9	0.0
	2	331	-14.6	-2.1	2.1
	2	332	-7.1	-0.5	0.0
	2	333	-8.5	2.9	0.9
	2	334	-5.0	3.5	0.0
	2	335	-8.6	-3.4	0.3
	2	336	-6.8	-2.0	0.0
	2	337	-15.9	-3.9	0.0
	2	338	-15.2	-10.4	0.0
	2	339	-17.5	-5.4	8.0
	2	340	-17.7	-0.9	0.0
	2	341	-26.2	-17.2	0.0
	2	342	-23.9	-12.2	0.0
	2	343	-6.3	3.1	6.1
	2	344	-2.6	3.2	1.5
	2	345	-19.3	-10.4	0.1
	2	346	-16.1	-3.4	0.0
	2	347	-24.9	-18.3	0.0
	2	348	-25.4	-12.2	0.0
	2	349	-20.1	-14.5	0.0
	2	350	-19.1	-18.5	0.7
	2	351	-7.2	0.0	0.0
	2	352	-7.3	-3.6	0.0
	2	353	-13.2	-1.4	0.0
	2	354	-19.4	2.2	0.0
	2	355	-14.4	-5.1	0.0
	2	356	-10.6	-2.1	0.0
	2	357	-14.8	-6.9	0.0
	2	358	-10.6	-9.5	1.7
	2	359	-25.4	-13.7	9.6
	2	360	-33.8	-20.5	0.0
	2	361	-23.0	-10.4	17.4
	2	362	-15.4	-5.8	0.0
	2	363	-23.0	-10.6	0.0
	2	364	-18.1	-3.4	0.0
	2	365	-24.5	-8.4	0.0
	3	1	-21.7	-6.6	0.5
	3	2	-13.0	-4.5	0.0
	3	3	-16.1	-4.8	0.0
	3	4	-10.1	2.3	0.0
	3	5	-9.5	-1.8	0.0
	3	6	-24.1	-15.3	0.0
	3	7	-23.3	-22.6	0.0
	3	8	-5.2	1.9	0.0
	3	9	-14.9	2.9	6.4
	3	10	-23.4	-8.1	0.0
	3	11	-26.3	-15.2	1.1
	3	12	-18.0	-7.2	0.0
	3	13	-19.4	-7.1	1.3
	3	14	-14.6	-1.7	0.0
	3	15	-12.9	-6.1	10.0
	3	16	-16.1	-4.7	2.8
	3	17	-19.6	-3.4	0.0
	3	18	-19.7	-8.3	0.0
	3	19	-23.8	-9.6	0.0
	3	20	-33.0	-25.8	0.0
	3	21	-29.8	-22.2	0.0
	3	22	-22.4	-13.2	0.0
	3	23	-29.3	-5.9	0.0
	3	24	-21.3	-6.5	0.0
	3	25	-27.4	-5.9	0.0
	3	26	-27.7	-22.6	0.0
	3	27	-27.9	-16.4	0.0
	3	28	-11.4	0.6	0.0
	3	29	-1.5	-0.2	0.0
	3	30	-13.6	-1.2	0.3
	3	31	-17.0	0.4	0.0
	3	32	-13.5	-1.6	2.7
	3	33	-13.0	1.8	0.0
	3	34	-23.6	-11.0	0.0
	3	35	-35.2	-5.3	0.0
	3	36	-14.5	-5.7	0.0
	3	37	-22.0	-6.2	0.0
	3	38	-20.8	-7.1	0.0
	3	39	-26.8	-9.0	11.3
	3	40	-6.3	5.2	0.0
	3	41	-15.2	7.8	0.0
	3	42	-11.1	-2.7	23.4
	3	43	-14.8	1.9	0.0
	3	44	-26.5	-12.6	0.0
	3	45	-29.3	-15.6	0.0
	3	46	-9.7	-1.3	0.0
	3	47	-12.3	-7.9	0.5
	3	48	-15.2	-0.9	0.0
	3	49	-13.8	0.0	0.0
	3	50	-31.7	-16.0	0.0
	3	51	-24.7	-8.6	0.0
	3	52	-12.3	-4.6	1.3
	3	53	-7.7	-6.1	2.8
	3	54	-20.6	-8.0	2.1
	3	55	-27.7	-4.5	9.7
	3	56	-7.3	3.9	0.0
	3	57	-1.8	-1.4	0.0
	3	58	-9.8	-1.1	0.0
	3	59	-10.7	-0.6	0.0
	3	60	-16.8	-4.3	1.5
	3	61	-29.6	1.7	0.0
	3	62	-19.9	-2.5	0.0
	3	63	-19.8	-4.9	0.0
	3	64	-7.3	2.4	0.0
	3	65	-10.4	5.2	0.0
	3	66	-13.5	1.7	0.0
	3	67	-14.7	2.3	0.0
	3	68	-6.4	2.3	0.0
	3	69	-6.3	5.8	0.0
	3	70	-7.5	-0.0	0.0
	3	71	-2.6	2.3	0.5
	3	72	-6.4	5.9	0.0
	3	73	-6.8	4.1	0.0
	3	74	-6.8	1.7	0.0
	3	75	-10.6	0.2	0.5
	3	76	-7.1	-1.6	2.2
	3	77	-7.0	-4.7	0.0
	3	78	-12.4	0.6	0.0
	3	79	-7.5	3.9	0.0
	3	80	-5.2	3.2	0.0
	3	81	-6.0	4.3	0.0
	3	82	-1.3	4.5	0.5
	3	83	-2.7	2.5	0.0
	3	84	-9.1	-0.5	0.0
	3	85	-9.1	-1.9	0.0
	3	86	-3.9	2.1	0.0
	3	87	-2.4	-0.4	4.5
	3	88	-2.8	6.3	0.0
	3	89	-2.6	16.0	0.0
	3	90	-4.7	8.7	0.0
	3	91	-3.7	10.8	0.0
	3	92	-6.7	6.4	0.0
	3	93	-7.4	7.9	0.0
	3	94	1.5	11.7	1.9
	3	95	-1.1	15.7	0.0
	3	96	-4.6	8.6	0.0
	3	97	-1.4	8.0	0.0
	3	98	2.8	16.0	0.0
	3	99	9.4	13.8	0.0
	3	100	-4.2	11.7	0.0
	3	101	-5.8	14.5	0.0
	3	102	-1.8	14.3	0.0
	3	103	-3.0	19.0	0.0
	3	104	-6.4	7.8	0.0
	3	105	-2.8	12.6	0.0
	3	106	1.5	19.6	0.0
	3	107	1.0	14.3	0.0
	3	108	2.2	26.6	0.0
	3	109	-1.3	21.1	0.0
	3	110	0.9	10.2	0.0
	3	111	-1.3	18.1	0.0
	3	112	-3.6	10.0	0.0
	3	113	-1.1	11.3	0.0
	3	114	2.2	15.6	0.0
	3	115	-0.9	10.6	0.0
	3	116	0.3	11.8	0.0
	3	117	6.9	8.8	0.0
	3	118	5.3	20.1	0.0
	3	119	5.8	24.9	0.0
	3	120	1.7	11.3	0.0
	3	121	-0.5	17.7	0.0
	3	122	1.3	14.9	0.0
	3	123	-0.1	10.8	0.0
	3	124	11.0	24.5	0.4
	3	125	9.4	23.2	0.0
	3	126	3.2	17.2	0.0
	3	127	7.2	15.9	0.0
	3	128	-3.2	16.1	0.0
	3	129	1.0	16.8	0.0
	3	130	14.5	22.5	9.4
	3	131	8.2	22.7	0.0
	3	132	6.3	23.9	0.0
	3	133	6.7	25.8	0.0
	3	134	0.4	17.1	0.0
	3	135	7.1	18.2	0.9
	3	136	4.0	14.7	0.0
	3	137	7.1	19.9	4.7
	3	138	6.0	11.2	0.0
	3	139	8.9	18.6	0.0
	3	140	6.5	26.4	0.0
	3	141	9.2	32.4	0.0
	3	142	9.2	26.8	4.4
	3	143	9.6	19.7	0.0
	3	144	10.1	19.8	0.0
	3	145	12.6	14.5	4.3
	3	146	10.9	27.1	0.0
	3	147	8.9	29.1	7.4
	3	148	4.2	14.9	1.1
	3	149	-0.9	19.5	0.0
	3	150	10.5	23.3	0.0
	3	151	6.7	19.0	0.0
	3	152	13.5	32.8	0.4
	3	153	15.3	27.1	0.9
	3	154	10.3	22.4	33.3
	3	155	11.9	28.5	9.4
	3	156	8.2	16.3	5.6
	3	157	11.8	20.3	3.3
	3	158	9.3	28.4	0.0
	3	159	9.0	30.9	0.0
	3	160	4.7	20.0	0.0
	3	161	3.8	20.6	3.0
	3	162	10.9	19.2	7.4
	3	163	4.2	20.4	0.0
	3	164	5.0	11.6	0.0
	3	165	10.9	22.4	0.0
	3	166	18.5	27.2	15.0
	3	167	16.1	37.6	17.6
	3	168	5.4	16.9	2.7
	3	169	11.5	20.1	2.9
	3	170	4.0	19.9	0.0
	3	171	9.0	24.4	0.0
	3	172	9.1	23.6	0.0
	3	173	7.2	27.0	0.0
	3	174	13.6	25.2	0.0
	3	175	9.5	24.7	0.0
	3	176	13.1	28.3	1.4
	3	177	15.7	28.6	0.0
	3	178	6.1	24.2	0.0
	3	179	4.9	28.4	0.0
	3	180	14.1	26.8	0.0
	3	181	12.8	30.3	0.0
	3	182	9.9	20.8	0.5
	3	183	11.7	21.6	0.0
	3	184	12.8	21.6	8.4
	3	185	15.0	25.4	0.0
	3	186	12.1	30.5	0.0
	3	187	10.5	35.0	0.0
	3	188	15.0	31.2	9.0
	3	189	12.0	27.6	0.0
	3	190	14.1	28.9	0.0
	3	191	11.8	27.0	0.0
	3	192	14.4	26.6	21.1
	3	193	10.1	28.9	0.0
	3	194	14.9	32.2	0.0
	3	195	9.7	34.2	0.0
	3	196	12.8	25.4	0.0
	3	197	16.7	28.9	0.0
	3	198	12.7	26.3	0.0
	3	199	15.5	25.0	0.0
	3	200	16.6	30.9	0.0
	3	201	14.9	29.4	7.9
	3	202	10.4	27.9	0.0
	3	203	12.0	27.1	0.0
	3	204	9.3	27.9	0.0
	3	205	12.1	24.5	3.0
	3	206	13.5	29.5	14.6
	3	207	15.6	29.5	1.5
	3	208	12.9	24.9	25.1
	3	209	9.2	28.7	0.0
	3	210	11.6	26.3	16.7
	3	211	13.1	28.3	0.0
	3	212	15.3	29.1	0.0
	3	213	12.9	26.1	4.0
	3	214	9.4	25.9	0.0
	3	215	11.5	26.9	0.0
	3	216	8.7	27.0	0.0
	3	217	11.5	22.5	0.0
	3	218	12.6	27.6	0.0
	3	219	11.4	28.1	0.0
	3	220	5.7	21.3	0.0
	3	221	9.9	18.8	0.0
	3	222	14.8	29.3	0.0
	3	223	9.9	31.3	0.0
	3	224	12.3	26.3	1.7
	3	225	5.8	27.6	0.0
	3	226	13.2	24.8	0.0
	3	227	12.1	23.8	0.0
	3	228	12.2	27.5	0.0
	3	229	20.6	26.8	0.0
	3	230	8.5	26.3	0.0
	3	231	9.6	27.2	0.0
	3	232	11.8	29.1	0.0
	3	233	9.8	31.6	0.0
	3	234	12.3	26.2	0.0
	3	235	10.1	26.6	0.0
	3	236	11.5	26.1	0.0
	3	237	8.6	22.6	0.0
	3	238	7.0	22.2	0.0
	3	239	5.8	24.3	0.0
	3	240	8.2	27.7	0.0
	3	241	11.6	25.7	0.0
	3	242	12.5	26.4	0.0
	3	243	11.3	24.5	0.0
	3	244	6.0	20.3	0.0
	3	245	11.5	17.3	0.0
	3	246	8.0	25.3	0.0
	3	247	13.9	26.8	0.0
	3	248	12.0	28.3	0.0
	3	249	11.3	22.2	2.2
	3	250	11.7	23.3	0.0
	3	251	7.5	19.1	0.0
	3	252	7.5	25.6	0.0
	3	253	8.6	25.4	0.0
	3	254	8.1	27.7	0.0
	3	255	4.2	22.0	0.0
	3	256	4.8	22.3	0.0
	3	257	6.4	23.0	0.0
	3	258	7.4	29.8	0.0
	3	259	7.5	20.4	0.1
	3	260	6.9	16.7	15.9
	3	261	5.5	12.7	3.9
	3	262	1.6	16.9	0.0
	3	263	4.7	5.5	0.0
	3	264	4.7	18.2	0.0
	3	265	6.0	8.9	2.9
	3	266	7.9	20.3	0.0
	3	267	4.6	23.0	0.0
	3	268	5.2	19.0	0.0
	3	269	5.6	12.1	1.5
	3	270	2.2	19.3	0.0
	3	271	8.3	13.6	0.0
	3	272	8.3	28.1	0.0
	3	273	8.8	23.4	11.7
	3	274	2.7	11.2	29.9
	3	275	6.2	10.1	0.0
	3	276	6.1	18.2	0.0
	3	277	0.9	17.0	0.0
	3	278	-3.4	6.2	7.0
	3	279	1.7	5.6	0.8
	3	280	0.1	6.1	0.0
	3	281	2.9	10.3	0.0
	3	282	1.6	8.2	13.0
	3	283	-4.8	8.4	0.0
	3	284	1.8	15.8	0.0
	3	285	10.5	13.1	0.0
	3	286	1.8	9.9	0.0
	3	287	2.2	15.5	0.0
	3	288	-1.6	5.1	0.3
	3	289	-3.3	-2.3	0.9
	3	290	-0.8	16.8	0.0
	3	291	0.2	21.6	0.0
	3	292	1.5	16.1	0.0
	3	293	6.7	16.6	0.0
	3	294	3.6	16.9	0.0
	3	295	3.6	19.7	0.0
	3	296	2.4	9.1	6.8
	3	297	1.2	5.4	1.1
	3	298	-6.0	10.9	0.0
	3	299	-4.6	12.6	0.0
	3	300	-2.6	10.0	11.0
	3	301	1.1	18.3	0.0
	3	302	-4.3	0.8	0.0
	3	303	-5.4	3.4	1.4
	3	304	-15.0	-0.7	2.6
	3	305	-11.8	4.1	37.8
	3	306	-7.5	-1.4	37.8
	3	307	-4.8	-2.2	1.2
	3	308	-6.4	4.4	0.0
	3	309	-10.6	-8.4	9.7
	3	310	-8.5	-1.0	0.0
	3	311	-7.9	4.4	0.0
	3	312	-3.5	6.5	0.0
	3	313	-7.5	0.1	0.0
	3	314	-4.2	5.9	0.0
	3	315	-3.9	9.5	0.0
	3	316	-4.0	8.9	0.0
	3	317	-4.8	6.1	0.0
	3	318	-11.3	-8.8	0.0
	3	319	-8.6	-1.7	0.0
	3	320	-4.4	7.8	0.0
	3	321	-5.9	10.0	0.0
	3	322	-10.5	-3.3	0.0
	3	323	-8.5	-7.7	0.0
	3	324	-6.0	6.3	0.0
	3	325	-6.2	8.4	0.0
	3	326	-5.8	0.3	0.0
	3	327	-3.1	-1.1	0.0
	3	328	-10.0	-1.7	0.2
	3	329	-4.9	0.6	0.0
	3	330	-9.7	0.7	0.0
	3	331	-10.1	-5.2	0.0
	3	332	-11.4	-4.7	0.0
	3	333	-20.8	-8.3	0.0
	3	334	-15.7	-1.9	0.0
	3	335	-20.1	-5.6	0.0
	3	336	-10.5	-2.4	0.0
	3	337	-17.8	-2.7	0.0
	3	338	-19.2	-7.8	0.0
	3	339	-17.9	-11.7	0.0
	3	340	-19.3	-5.3	0.0
	3	341	-26.0	-11.3	0.0
	3	342	-13.9	-5.4	0.0
	3	343	-12.1	-1.3	0.0
	3	344	-10.4	-2.6	0.0
	3	345	-14.0	-3.4	0.0
	3	346	-17.1	-2.6	0.0
	3	347	-14.4	-2.1	0.0
	3	348	-17.1	-5.6	0.0
	3	349	-13.9	-12.5	0.0
	3	350	-27.1	-12.9	0.0
	3	351	-28.5	-19.4	0.0
	3	352	-8.7	0.6	0.0
	3	353	-10.8	2.8	0.0
	3	354	-13.3	-1.6	0.0
	3	355	-17.7	-1.3	0.0
	3	356	-16.2	-7.5	0.0
	3	357	-11.2	-10.5	0.0
	3	358	-21.8	-12.7	0.0
	3	359	-21.8	-20.4	0.1
	3	360	-19.3	-4.4	0.0
	3	361	-19.0	0.2	0.0
	3	362	-19.7	-9.1	0.0
	3	363	-25.4	-3.7	0.0
	3	364	-9.7	0.2	0.0
	3	365	-19.4	-6.2	12.5
	3	366	-21.0	-7.6	0.0
	4	1	-18.4	-6.9	0.0
	4	2	-23.8	-15.3	0.0
	4	3	-30.6	-22.7	0.0
	4	4	-19.7	-7.6	0.0
	4	5	-27.9	-1.9	0.0
	4	6	-19.5	-10.3	0.0
	4	7	-13.1	-10.1	0.0
	4	8	-17.1	-4.3	0.0
	4	9	-9.8	-9.3	0.0
	4	10	-30.0	-16.6	0.0
	4	11	-28.9	-18.4	0.2
	4	12	-15.9	-2.6	0.0
	4	13	-21.2	-7.9	0.0
	4	14	-15.1	-2.5	0.0
	4	15	-21.7	-5.3	0.0
	4	16	-26.4	-10.5	0.0
	4	17	-24.4	-20.3	0.0
	4	18	-22.0	-8.5	0.0
	4	19	-30.6	-12.1	0.0
	4	20	-7.1	2.0	0.0
	4	21	-13.8	-2.3	0.0
	4	22	-22.7	-8.0	0.0
	4	23	-24.5	-9.1	0.0
	4	24	-20.4	-9.4	0.0
	4	25	-24.8	-19.2	0.0
	4	26	-23.6	-10.7	0.0
	4	27	-24.2	-20.6	0.0
	4	28	-7.4	3.4	0.0
	4	29	-11.2	-2.7	0.1
	4	30	-9.5	0.6	23.3
	4	31	-14.7	2.8	0.0
	4	32	-13.2	-1.1	0.0
	4	33	-8.1	-1.5	0.0
	4	34	-20.9	-5.6	0.0
	4	35	-18.4	-10.7	0.0
	4	36	-15.0	-8.3	1.3
	4	37	-21.0	-11.4	0.0
	4	38	-3.7	4.7	0.0
	4	39	-2.8	1.5	0.0
	4	40	-15.6	-6.1	0.0
	4	41	-22.3	-8.3	0.0
	4	42	-23.0	-12.0	0.0
	4	43	-28.4	-14.1	0.8
	4	44	-24.2	-8.0	0.0
	4	45	-22.3	-4.2	0.0
	4	46	-21.2	-10.6	0.0
	4	47	-14.9	-11.5	0.0
	4	48	-7.0	1.7	0.0
	4	49	-10.0	0.6	0.0
	4	50	-29.9	-12.8	0.0
	4	51	-30.7	-13.7	0.0
	4	52	-10.4	1.7	0.0
	4	53	-3.6	1.8	0.0
	4	54	-23.3	-11.2	0.0
	4	55	-27.2	-12.2	0.4
	4	56	-19.1	-5.7	0.0
	4	57	-17.7	-4.4	0.5
	4	58	-14.1	-7.5	0.1
	4	59	-20.8	-3.4	0.0
	4	60	-20.4	-3.8	0.0
	4	61	-13.4	-8.7	0.0
	4	62	-12.9	0.8	0.0
	4	63	-6.4	-1.9	0.3
	4	64	-8.1	4.7	0.0
	4	65	-10.7	2.7	0.5
	4	66	-3.0	4.4	0.0
	4	67	-8.2	2.9	0.0
	4	68	-4.6	3.0	0.0
	4	69	0.4	1.2	1.2
	4	70	-7.2	1.8	8.5
	4	71	-6.9	4.2	0.0
	4	72	-1.5	2.0	1.2
	4	73	-1.9	2.3	0.0
	4	74	-14.0	0.3	0.0
	4	75	-12.0	-2.0	0.0
	4	76	-7.0	3.6	0.0
	4	77	-3.8	-0.3	0.0
	4	78	-12.8	1.0	0.0
	4	79	-16.5	3.1	0.0
	4	80	-6.9	1.8	0.0
	4	81	-8.1	4.5	0.0
	4	82	-7.7	0.5	0.0
	4	83	-0.8	4.2	1.2
	4	84	0.7	8.5	0.0
	4	85	-4.1	5.2	0.0
	4	86	-23.7	-15.7	0.4
	4	87	-10.2	-1.6	0.0
	4	88	-4.9	5.7	0.0
	4	89	-2.8	7.8	0.0
	4	90	-4.4	8.1	0.0
	4	91	-1.0	10.4	0.0
	4	92	-6.8	5.2	4.4
	4	93	-3.4	13.8	0.0
	4	94	-4.2	12.0	0.0
	4	95	-4.1	10.7	0.0
	4	96	-4.2	7.2	2.9
	4	97	-1.5	6.1	1.1
	4	98	-0.3	12.1	0.0
	4	99	-3.9	10.6	0.0
	4	100	0.2	13.9	0.0
	4	101	6.9	13.6	0.0
	4	102	1.4	17.5	2.9
	4	103	-3.1	37.1	0.0
	4	104	-2.1	8.7	0.0
	4	105	0.0	7.3	0.0
	4	106	-9.1	9.7	0.0
	4	107	-7.0	14.1	0.0
	4	108	0.5	19.2	0.0
	4	109	-2.2	19.2	0.0
	4	110	6.0	21.9	0.0
	4	111	3.4	17.9	12.1
	4	112	-1.3	9.6	0.0
	4	113	-5.9	11.0	0.0
	4	114	0.8	19.7	0.0
	4	115	0.3	22.6	0.0
	4	116	-0.2	13.6	0.0
	4	117	-4.8	19.1	0.0
	4	118	5.9	13.0	0.0
	4	119	5.3	12.8	1.7
	4	120	5.2	16.6	0.0
	4	121	6.7	20.2	36.5
	4	122	3.5	21.2	0.0
	4	123	5.8	23.9	0.0
	4	124	2.8	13.7	0.0
	4	125	-1.3	16.9	0.0
	4	126	6.4	28.2	0.0
	4	127	8.4	23.3	0.0
	4	128	0.7	17.0	0.0
	4	129	3.8	16.3	11.5
	4	130	2.9	20.4	0.0
	4	131	1.7	16.6	0.0
	4	132	14.1	23.3	0.0
	4	133	8.5	19.9	0.0
	4	134	5.3	15.4	0.0
	4	135	1.0	17.0	0.0
	4	136	2.6	17.9	0.0
	4	137	5.3	22.7	0.0
	4	138	9.0	24.6	0.0
	4	139	16.9	23.2	0.0
	4	140	6.9	22.7	0.0
	4	141	4.4	25.6	0.0
	4	142	1.2	13.2	0.9
	4	143	5.7	19.3	0.0
	4	144	10.3	27.4	0.0
	4	145	11.9	22.3	0.0
	4	146	3.5	21.0	0.0
	4	147	2.8	26.8	0.0
	4	148	4.4	15.3	0.0
	4	149	8.5	20.7	0.0
	4	150	11.4	19.4	27.0
	4	151	7.7	19.9	0.0
	4	152	6.4	24.6	0.0
	4	153	0.3	24.5	0.0
	4	154	10.0	31.5	0.0
	4	155	11.5	25.0	10.1
	4	156	9.8	25.9	0.0
	4	157	9.1	24.2	0.0
	4	158	10.3	25.8	0.0
	4	159	15.2	22.0	0.0
	4	160	7.9	26.2	0.0
	4	161	4.8	24.7	0.4
	4	162	12.7	26.1	0.0
	4	163	11.2	32.1	0.0
	4	164	9.3	17.6	7.1
	4	165	7.2	18.7	15.4
	4	166	11.1	21.4	4.9
	4	167	15.0	26.5	0.0
	4	168	5.3	16.5	0.0
	4	169	10.2	19.3	27.1
	4	170	10.9	15.9	14.1
	4	171	9.0	19.1	8.5
	4	172	10.6	23.9	0.0
	4	173	16.0	27.1	0.0
	4	174	9.5	27.5	0.0
	4	175	8.9	26.5	0.0
	4	176	13.5	27.2	0.0
	4	177	17.6	23.6	0.4
	4	178	7.6	22.5	5.3
	4	179	10.9	26.5	1.9
	4	180	16.0	29.1	5.3
	4	181	16.2	31.4	0.0
	4	182	12.7	28.1	0.0
	4	183	9.9	30.8	12.3
	4	184	18.9	26.9	4.8
	4	185	16.0	24.2	1.3
	4	186	5.4	25.7	0.0
	4	187	12.1	19.3	46.9
	4	188	9.9	26.2	0.0
	4	189	10.8	26.2	0.0
	4	190	11.9	28.1	0.0
	4	191	13.7	29.3	0.0
	4	192	12.7	29.1	0.0
	4	193	6.7	28.3	0.0
	4	194	15.8	28.5	5.4
	4	195	15.3	34.2	0.0
	4	196	9.0	25.2	0.0
	4	197	8.3	26.5	0.0
	4	198	11.4	25.6	0.0
	4	199	10.0	25.7	0.2
	4	200	11.4	22.6	0.0
	4	201	10.2	23.0	0.0
	4	202	12.8	26.2	12.6
	4	203	7.8	29.2	0.0
	4	204	14.2	29.6	2.1
	4	205	8.9	30.8	0.0
	4	206	18.7	31.1	2.4
	4	207	18.5	28.9	0.0
	4	208	13.6	25.1	0.0
	4	209	11.3	28.2	0.0
	4	210	12.2	27.2	0.2
	4	211	14.6	29.4	24.6
	4	212	12.8	23.7	2.0
	4	213	15.4	28.9	0.0
	4	214	11.0	26.8	0.0
	4	215	11.1	23.5	15.1
	4	216	14.1	27.3	0.0
	4	217	14.9	32.4	0.0
	4	218	19.0	27.3	1.5
	4	219	21.2	25.3	0.2
	4	220	8.2	21.4	0.0
	4	221	9.4	22.5	0.0
	4	222	14.2	29.1	0.0
	4	223	11.0	26.1	0.0
	4	224	11.9	29.9	0.0
	4	225	10.8	25.0	1.7
	4	226	10.8	22.7	20.4
	4	227	14.6	22.1	10.3
	4	228	16.0	26.2	7.5
	4	229	12.8	25.3	1.5
	4	230	10.0	26.1	0.0
	4	231	2.8	27.9	0.0
	4	232	10.8	26.2	0.0
	4	233	3.5	29.1	0.0
	4	234	8.2	23.6	0.4
	4	235	9.8	21.9	0.0
	4	236	11.0	24.2	2.2
	4	237	12.7	21.7	0.0
	4	238	14.3	31.1	0.0
	4	239	14.0	32.2	0.0
	4	240	8.6	26.7	0.0
	4	241	12.1	26.4	0.0
	4	242	11.4	25.2	0.0
	4	243	5.8	26.6	0.0
	4	244	5.9	22.5	0.0
	4	245	6.2	17.6	0.0
	4	246	4.3	21.0	0.0
	4	247	-3.2	26.1	0.0
	4	248	8.1	23.2	4.5
	4	249	8.3	17.7	0.6
	4	250	8.8	16.4	27.2
	4	251	4.7	22.7	0.0
	4	252	3.0	22.1	0.0
	4	253	2.8	17.9	0.0
	4	254	8.0	23.4	0.0
	4	255	4.3	20.2	0.0
	4	256	9.6	30.1	0.0
	4	257	6.6	29.6	0.0
	4	258	8.4	19.2	0.0
	4	259	7.3	16.5	0.0
	4	260	6.9	26.5	0.0
	4	261	1.8	28.3	0.0
	4	262	8.4	24.1	0.0
	4	263	5.0	20.1	0.0
	4	264	2.3	18.1	0.0
	4	265	3.5	15.8	0.0
	4	266	4.5	15.0	0.0
	4	267	0.8	14.5	0.0
	4	268	-1.9	13.4	0.0
	4	269	2.8	19.3	0.0
	4	270	-3.1	8.4	0.0
	4	271	3.7	15.9	0.0
	4	272	9.8	23.8	0.0
	4	273	12.1	25.2	0.0
	4	274	0.2	18.7	0.0
	4	275	-2.2	23.6	0.0
	4	276	0.9	7.4	2.4
	4	277	4.1	6.9	1.0
	4	278	5.1	19.3	0.0
	4	279	5.7	17.0	0.0
	4	280	5.3	18.6	0.0
	4	281	1.8	16.6	4.3
	4	282	0.9	6.5	2.8
	4	283	1.9	6.2	0.0
	4	284	1.5	14.5	0.0
	4	285	-1.4	16.8	0.0
	4	286	0.4	9.2	0.0
	4	287	-6.2	14.0	0.0
	4	288	-3.9	4.2	0.0
	4	289	-2.3	6.9	0.0
	4	290	2.4	14.0	0.0
	4	291	-0.8	16.7	0.0
	4	292	-0.9	8.7	0.0
	4	293	-1.5	8.4	0.0
	4	294	-0.3	16.5	0.0
	4	295	-2.4	10.8	0.0
	4	296	-2.6	4.9	0.0
	4	297	-2.3	4.3	0.0
	4	298	-2.4	2.8	1.9
	4	299	-0.4	7.7	4.6
	4	300	-6.8	10.3	0.0
	4	301	-10.1	14.7	0.0
	4	302	-8.8	-2.9	0.4
	4	303	-16.6	1.8	24.1
	4	304	0.1	16.3	0.0
	4	305	-2.8	22.3	0.0
	4	306	-1.1	11.0	0.0
	4	307	-2.1	16.4	0.0
	4	308	-2.4	4.6	37.9
	4	309	1.2	5.8	1.5
	4	310	-0.5	14.4	0.0
	4	311	-1.8	13.8	0.0
	4	312	-2.8	10.3	0.0
	4	313	-1.0	7.9	0.0
	4	314	-11.6	-2.0	0.0
	4	315	-14.5	-2.3	0.0
	4	316	-4.8	2.2	0.0
	4	317	-5.4	3.6	0.0
	4	318	-9.1	1.7	0.0
	4	319	-17.3	5.4	0.0
	4	320	-6.6	5.0	0.0
	4	321	-3.7	0.3	0.0
	4	322	-4.7	5.3	0.0
	4	323	-8.8	1.4	0.0
	4	324	-3.2	1.4	6.7
	4	325	-5.8	2.4	0.0
	4	326	-13.9	-2.8	0.4
	4	327	-18.9	-8.6	0.0
	4	328	-6.2	1.4	0.0
	4	329	-8.6	1.2	0.0
	4	330	-14.2	-9.2	0.0
	4	331	-14.3	-12.0	0.0
	4	332	-8.8	-0.9	0.0
	4	333	-4.8	-3.6	0.0
	4	334	-4.4	7.6	0.0
	4	335	-9.6	11.4	0.0
	4	336	-7.3	2.9	0.0
	4	337	-10.0	1.1	0.0
	4	338	-9.4	-0.2	0.0
	4	339	-10.7	-5.6	0.0
	4	340	-22.1	-7.1	0.0
	4	341	-22.6	-6.8	0.0
	4	342	-8.4	3.3	0.0
	4	343	-6.1	0.2	0.0
	4	344	-14.2	-3.3	4.5
	4	345	-15.7	-10.1	4.4
	4	346	-4.2	5.1	0.0
	4	347	-6.2	3.0	0.0
	4	348	-23.6	-12.5	0.0
	4	349	-31.4	-18.0	0.0
	4	350	-8.1	0.4	0.0
	4	351	-10.8	2.7	0.0
	4	352	-15.5	-7.6	0.0
	4	353	-10.6	-4.4	0.0
	4	354	-24.6	-14.8	0.0
	4	355	-17.9	-13.5	0.0
	4	356	-21.9	-13.8	0.0
	4	357	-22.7	-21.9	0.1
	4	358	-18.6	-10.9	0.0
	4	359	-24.2	-15.0	0.0
	4	360	-12.1	-1.7	0.0
	4	361	-11.7	-7.1	0.0
	4	362	-16.0	-1.8	0.0
	4	363	-17.1	2.4	0.0
	4	364	-29.4	-13.7	0.0
	4	365	-23.6	-17.1	0.4
	5	1	-22.3	-4.7	0.0
	5	2	-19.3	-4.5	0.0
	5	3	-21.0	-5.2	1.4
	5	4	-16.1	-2.7	0.0
	5	5	-16.0	-3.5	0.0
	5	6	-15.5	-6.2	0.0
	5	7	-18.8	-4.8	0.0
	5	8	-16.2	-6.2	0.0
	5	9	-13.6	-13.0	0.0
	5	10	-10.2	1.0	0.0
	5	11	-15.6	-4.7	0.0
	5	12	-17.3	-3.6	0.0
	5	13	-21.2	2.9	0.0
	5	14	-14.3	-2.4	0.0
	5	15	-21.1	-7.9	0.0
	5	16	-31.8	-20.1	0.0
	5	17	-22.7	-18.7	0.0
	5	18	-10.2	1.7	0.0
	5	19	-6.1	0.7	0.0
	5	20	-20.2	-7.5	0.0
	5	21	-14.3	-12.8	0.0
	5	22	-11.0	-1.3	0.0
	5	23	-7.1	0.6	0.0
	5	24	-6.9	4.1	0.0
	5	25	-8.1	0.6	0.0
	5	26	-25.0	-16.8	0.0
	5	27	-32.3	-26.5	0.0
	5	28	-17.6	-8.1	0.0
	5	29	-14.1	-13.4	0.0
	5	30	-20.3	-4.6	0.0
	5	31	-18.8	-3.7	0.0
	5	32	-26.4	-16.6	0.0
	5	33	-18.9	-10.3	0.0
	5	34	-14.4	0.1	0.0
	5	35	-4.7	0.5	0.0
	5	36	-23.2	-10.2	0.0
	5	37	-27.8	-7.5	0.0
	5	38	-13.4	-1.2	0.0
	5	39	-15.8	-2.0	0.0
	5	40	-15.2	0.3	0.0
	5	41	-15.1	-5.4	0.0
	5	42	-25.8	-12.5	0.0
	5	43	-28.5	-17.2	0.0
	5	44	-14.0	-2.5	0.0
	5	45	-16.6	1.3	0.0
	5	46	-8.1	7.7	0.0
	5	47	-11.2	6.6	0.0
	5	48	-12.9	-4.3	0.0
	5	49	-18.5	-0.9	0.0
	5	50	-11.8	-3.1	0.0
	5	51	-17.4	-1.4	0.0
	5	52	-25.5	-15.1	0.0
	5	53	-25.1	-16.4	0.0
	5	54	-22.0	-9.3	0.0
	5	55	-29.6	-10.2	0.0
	5	56	-12.0	-2.5	8.9
	5	57	-13.8	1.2	0.0
	5	58	-5.7	2.4	0.0
	5	59	-13.4	0.6	0.0
	5	60	-14.4	0.1	0.0
	5	61	-17.0	-3.7	2.3
	5	62	-9.5	-1.5	1.1
	5	63	-9.3	-0.9	0.2
	5	64	-10.0	-1.4	0.2
	5	65	-6.4	-4.9	2.1
	5	66	-14.4	-5.3	1.8
	5	67	-11.2	-3.7	0.0
	5	68	-7.5	-1.4	0.8
	5	69	-8.0	-1.1	0.0
	5	70	-12.7	-2.3	1.2
	5	71	-26.3	-1.4	0.0
	5	72	-17.1	-2.8	0.0
	5	73	-29.6	-6.5	0.0
	5	74	-6.6	4.7	0.0
	5	75	-5.5	2.3	0.5
	5	76	-9.6	0.1	0.0
	5	77	-4.6	-0.1	0.0
	5	78	-21.9	-6.2	0.0
	5	79	-12.2	-10.8	2.0
	5	80	-5.0	3.5	0.0
	5	81	-2.0	0.4	0.0
	5	82	-4.3	0.8	2.0
	5	83	-7.3	0.3	0.0
	5	84	-6.1	-0.3	0.0
	5	85	-4.0	3.0	0.0
	5	86	-8.6	-1.7	0.0
	5	87	-8.5	3.5	0.0
	5	88	-15.3	-6.8	0.0
	5	89	-11.5	3.8	0.0
	5	90	-2.7	11.6	0.0
	5	91	1.3	10.9	0.0
	5	92	-2.4	6.3	0.0
	5	93	-0.8	9.1	0.0
	5	94	-13.1	-11.8	0.0
	5	95	-14.5	0.2	0.0
	5	96	-4.8	13.3	0.0
	5	97	-3.0	13.4	0.0
	5	98	1.5	14.0	0.0
	5	99	-1.6	10.3	0.0
	5	100	-3.0	10.8	0.0
	5	101	-3.9	12.5	0.0
	5	102	-1.0	14.3	0.0
	5	103	-1.5	10.7	0.0
	5	104	-2.6	10.8	0.0
	5	105	0.4	4.1	0.0
	5	106	-2.0	12.3	0.0
	5	107	-2.1	12.5	0.0
	5	108	2.8	8.9	0.0
	5	109	2.3	15.3	0.0
	5	110	-5.1	3.9	0.0
	5	111	-5.7	8.8	0.0
	5	112	0.3	20.1	0.0
	5	113	6.8	24.3	2.3
	5	114	-3.9	12.0	0.0
	5	115	1.4	5.7	7.2
	5	116	-2.6	12.6	0.0
	5	117	-4.7	10.7	0.0
	5	118	-0.0	13.6	0.0
	5	119	-4.4	16.7	0.0
	5	120	2.7	20.7	0.0
	5	121	0.3	22.9	0.0
	5	122	4.1	19.7	0.0
	5	123	-0.7	32.5	0.0
	5	124	-3.1	15.9	0.0
	5	125	2.1	20.1	0.0
	5	126	-0.6	14.8	0.0
	5	127	2.7	10.4	0.0
	5	128	0.8	9.8	14.8
	5	129	-1.5	12.3	0.0
	5	130	4.9	23.2	0.0
	5	131	2.2	31.1	0.0
	5	132	5.4	15.8	0.0
	5	133	7.6	21.5	0.0
	5	134	3.4	17.9	0.0
	5	135	0.1	11.7	0.0
	5	136	3.1	20.0	0.0
	5	137	5.3	18.5	0.0
	5	138	6.8	27.5	0.0
	5	139	6.8	26.2	3.1
	5	140	3.9	23.4	0.0
	5	141	-3.8	29.4	0.0
	5	142	8.1	21.4	4.2
	5	143	12.0	17.0	0.1
	5	144	8.6	23.4	7.8
	5	145	9.5	25.8	0.0
	5	146	9.4	24.3	0.0
	5	147	4.7	30.5	0.0
	5	148	7.8	21.9	0.0
	5	149	8.4	17.3	0.0
	5	150	5.6	24.4	0.0
	5	151	12.1	23.5	0.8
	5	152	6.8	22.8	12.1
	5	153	6.7	25.8	0.0
	5	154	9.4	21.6	0.0
	5	155	11.2	21.9	0.0
	5	156	3.9	21.6	0.0
	5	157	3.5	25.3	0.0
	5	158	13.8	27.1	0.0
	5	159	11.0	25.2	0.5
	5	160	8.6	14.6	1.4
	5	161	4.3	20.4	0.0
	5	162	9.6	18.7	0.0
	5	163	10.4	22.1	0.0
	5	164	13.6	24.9	23.1
	5	165	13.2	26.5	0.0
	5	166	13.5	22.9	2.9
	5	167	14.9	18.4	10.2
	5	168	5.4	17.9	7.2
	5	169	5.7	18.9	0.0
	5	170	6.9	25.4	0.0
	5	171	6.8	20.9	0.0
	5	172	15.3	29.4	5.5
	5	173	14.5	25.3	4.7
	5	174	10.7	21.1	0.0
	5	175	9.1	25.0	0.0
	5	176	18.8	29.5	0.0
	5	177	13.4	28.2	6.1
	5	178	13.6	26.1	7.0
	5	179	22.8	25.2	0.0
	5	180	11.2	21.7	0.0
	5	181	15.7	16.2	8.3
	5	182	12.7	22.7	0.0
	5	183	13.7	24.6	0.0
	5	184	16.2	33.1	0.0
	5	185	11.3	30.4	0.0
	5	186	17.0	30.6	0.0
	5	187	12.4	30.4	0.0
	5	188	10.5	25.9	0.0
	5	189	13.3	28.5	0.0
	5	190	13.9	22.1	0.6
	5	191	12.8	26.1	0.0
	5	192	15.0	27.5	0.0
	5	193	17.9	28.7	0.0
	5	194	16.4	28.1	0.5
	5	195	15.5	29.1	1.7
	5	196	14.2	25.9	6.1
	5	197	9.2	27.6	0.0
	5	198	11.8	26.2	0.0
	5	199	11.9	23.9	0.2
	5	200	10.1	25.4	5.7
	5	201	12.8	21.6	0.0
	5	202	19.9	28.6	0.0
	5	203	17.2	30.6	0.0
	5	204	16.5	29.1	0.0
	5	205	11.0	28.7	0.0
	5	206	11.0	21.9	0.0
	5	207	11.1	22.6	0.0
	5	208	9.2	26.8	0.0
	5	209	12.8	25.4	0.0
	5	210	13.1	30.5	0.0
	5	211	19.5	27.4	0.0
	5	212	9.8	19.9	0.0
	5	213	11.9	24.6	8.3
	5	214	14.8	28.8	0.0
	5	215	13.9	26.2	0.0
	5	216	16.6	28.0	0.0
	5	217	15.2	22.2	2.7
	5	218	14.5	27.3	0.2
	5	219	14.0	30.9	0.0
	5	220	13.0	24.5	0.0
	5	221	17.6	28.2	0.0
	5	222	12.6	23.6	0.0
	5	223	14.3	20.5	6.3
	5	224	14.3	28.5	0.6
	5	225	14.3	28.0	1.2
	5	226	17.9	29.2	0.0
	5	227	13.3	33.0	0.0
	5	228	8.5	23.8	0.0
	5	229	8.1	24.4	0.0
	5	230	12.3	30.9	0.0
	5	231	11.0	30.9	0.0
	5	232	12.4	27.4	29.8
	5	233	9.8	29.5	0.8
	5	234	14.9	24.7	0.3
	5	235	13.2	28.9	0.0
	5	236	11.2	28.9	0.0
	5	237	14.0	36.4	0.3
	5	238	9.5	24.9	0.0
	5	239	8.5	20.3	0.0
	5	240	10.4	23.9	0.0
	5	241	11.5	27.9	0.0
	5	242	16.4	30.4	0.0
	5	243	11.6	23.1	0.2
	5	244	8.7	19.2	0.0
	5	245	9.0	23.2	0.0
	5	246	8.9	26.4	0.0
	5	247	12.1	21.4	0.0
	5	248	9.2	22.9	0.0
	5	249	10.2	18.1	0.0
	5	250	10.0	26.3	0.0
	5	251	6.9	20.1	0.9
	5	252	11.4	28.2	0.0
	5	253	10.8	22.1	0.0
	5	254	11.4	24.1	0.0
	5	255	7.9	22.4	0.0
	5	256	2.6	14.0	2.4
	5	257	-5.9	12.8	0.0
	5	258	5.3	23.2	0.0
	5	259	7.3	23.7	0.0
	5	260	1.9	13.4	0.0
	5	261	1.2	16.0	0.0
	5	262	2.9	8.5	0.0
	5	263	-1.4	16.5	0.0
	5	264	5.1	22.2	0.0
	5	265	13.1	24.7	0.0
	5	266	8.0	18.1	6.4
	5	267	3.7	30.7	0.0
	5	268	7.2	23.0	0.0
	5	269	5.4	23.3	0.0
	5	270	-1.7	17.1	0.0
	5	271	4.7	16.1	1.7
	5	272	15.2	18.4	5.8
	5	273	2.7	19.4	0.0
	5	274	6.6	22.7	0.0
	5	275	1.7	22.6	0.0
	5	276	6.8	22.4	6.7
	5	277	11.9	19.3	6.1
	5	278	5.7	14.1	0.5
	5	279	2.0	11.3	1.0
	5	280	1.4	5.7	19.4
	5	281	0.0	4.4	0.0
	5	282	-1.7	11.7	0.0
	5	283	-5.8	5.1	0.0
	5	284	0.5	4.5	0.4
	5	285	-3.1	5.8	13.2
	5	286	-0.5	17.4	0.0
	5	287	-9.0	12.7	0.0
	5	288	-4.1	7.2	0.0
	5	289	-5.9	13.5	0.0
	5	290	1.7	10.2	0.9
	5	291	6.4	9.9	20.2
	5	292	-1.5	17.8	0.0
	5	293	-0.6	14.1	0.0
	5	294	-1.9	18.2	0.0
	5	295	-0.6	18.1	0.0
	5	296	-1.3	13.5	0.0
	5	297	-4.9	15.8	0.0
	5	298	4.8	6.8	2.0
	5	299	-2.1	9.8	1.5
	5	300	-14.3	6.5	0.0
	5	301	-7.0	7.1	0.3
	5	302	-1.0	15.8	0.0
	5	303	1.6	17.0	0.0
	5	304	-2.6	11.6	0.0
	5	305	-7.5	13.4	0.0
	5	306	-3.2	10.2	0.0
	5	307	-3.4	10.6	0.0
	5	308	1.0	9.6	0.0
	5	309	3.1	14.3	0.0
	5	310	-2.8	8.3	0.0
	5	311	-1.0	8.3	0.0
	5	312	-11.8	1.3	0.0
	5	313	-21.9	3.6	0.0
	5	314	-6.9	4.4	0.0
	5	315	-6.8	4.5	0.0
	5	316	-13.9	-13.8	0.0
	5	317	-20.3	-9.2	0.0
	5	318	-5.8	2.8	0.0
	5	319	-2.0	-0.8	0.0
	5	320	-0.4	6.7	0.0
	5	321	-4.4	1.3	0.0
	5	322	-19.5	-3.3	0.0
	5	323	-13.3	-11.6	0.0
	5	324	-11.6	-7.1	0.0
	5	325	-14.8	-5.8	0.0
	5	326	-4.1	2.7	0.0
	5	327	-8.3	3.9	0.0
	5	328	-10.2	-5.8	0.0
	5	329	-9.0	-5.3	0.0
	5	330	-6.2	5.3	0.0
	5	331	-8.3	-0.5	0.0
	5	332	-6.7	5.2	0.0
	5	333	-8.6	10.0	0.0
	5	334	-7.6	1.2	0.0
	5	335	-11.4	1.4	0.0
	5	336	-10.7	1.0	0.0
	5	337	-14.4	6.4	0.0
	5	338	-15.6	-9.4	0.0
	5	339	-22.5	-17.8	0.0
	5	340	-17.9	-10.4	0.0
	5	341	-27.2	-16.8	0.0
	5	342	-22.9	-7.7	0.0
	5	343	-24.5	-8.0	0.0
	5	344	-3.6	3.1	0.0
	5	345	-11.3	3.9	0.3
	5	346	-17.6	-6.8	0.0
	5	347	-17.2	-11.5	0.1
	5	348	-13.3	-0.8	2.1
	5	349	-9.0	-1.2	0.0
	5	350	-13.4	-4.5	0.0
	5	351	-9.4	-7.7	0.0
	5	352	-26.5	-13.7	0.0
	5	353	-32.1	-11.7	0.0
	5	354	-18.7	-9.1	2.3
	5	355	-22.5	-7.5	20.2
	5	356	-13.7	-4.3	0.0
	5	357	-18.4	-10.6	4.9
	5	358	-25.9	-18.9	0.0
	5	359	-29.4	-16.1	0.0
	5	360	-13.5	-6.2	0.0
	5	361	-16.0	-8.2	0.0
	5	362	-14.0	-2.0	0.0
	5	363	-8.2	-7.2	0.0
	5	364	-23.4	-15.6	0.0
	5	365	-33.6	-10.4	0.0
	5	366	-21.0	-7.6	0.0
	6	1	-20.2	-7.0	6.7
	6	2	-20.3	0.3	0.0
	6	3	-13.5	-2.1	0.0
	6	4	-10.6	-1.6	0.0
	6	5	-23.9	-14.8	0.0
	6	6	-26.5	-15.1	0.0
	6	7	-33.3	-16.3	0.0
	6	8	-25.0	-17.1	0.2
	6	9	-11.4	2.7	2.7
	6	10	-1.6	-0.8	0.0
	6	11	-15.8	-2.6	0.0
	6	12	-11.6	-4.9	0.0
	6	13	-16.7	-3.5	0.0
	6	14	-15.7	-8.9	0.0
	6	15	-13.6	0.0	1.2
	6	16	-16.8	-4.4	0.0
	6	17	-20.4	-7.3	1.4
	6	18	-25.6	-10.8	2.0
	6	19	-15.2	-2.6	0.0
	6	20	-13.8	-0.8	1.0
	6	21	-11.8	-2.0	0.0
	6	22	-17.7	-4.0	2.6
	6	23	-13.5	-5.3	0.4
	6	24	-15.1	-6.7	2.5
	6	25	-30.3	-19.5	33.6
	6	26	-21.8	-11.5	0.0
	6	27	-24.8	-14.1	0.0
	6	28	-29.6	-15.6	0.0
	6	29	-16.0	-4.4	0.0
	6	30	-23.4	-7.5	0.0
	6	31	-21.9	-12.8	0.0
	6	32	-30.8	-22.0	0.0
	6	33	-22.5	-6.8	0.0
	6	34	-14.1	-6.0	0.0
	6	35	-20.2	-9.4	3.7
	6	36	-26.7	-12.0	0.0
	6	37	-27.9	-16.3	0.0
	6	38	-20.7	-12.5	0.6
	6	39	-19.8	-5.3	0.0
	6	40	-17.9	-2.0	0.0
	6	41	-16.8	-6.6	0.0
	6	42	-11.0	-0.5	0.0
	6	43	-17.1	-8.4	2.7
	6	44	-19.4	-11.2	0.0
	6	45	-20.9	-8.8	0.6
	6	46	-28.5	-15.4	0.0
	6	47	-24.1	-10.2	0.0
	6	48	-18.1	-10.8	0.3
	6	49	-9.7	-0.2	0.0
	6	50	-0.4	0.3	0.0
	6	51	-28.2	-20.0	0.0
	6	52	-24.3	-17.9	0.1
	6	53	-11.8	-3.0	0.0
	6	54	-6.3	0.3	0.0
	6	55	-14.0	-1.5	0.0
	6	56	-6.6	-5.2	0.0
	6	57	-14.2	-1.1	0.0
	6	58	-21.4	-6.7	0.0
	6	59	-25.9	-11.0	0.0
	6	60	-22.5	-9.2	0.0
	6	61	-8.1	1.3	0.9
	6	62	-12.3	-1.0	0.0
	6	63	-16.9	-4.5	0.0
	6	64	-19.0	-1.1	0.0
	6	65	-4.5	9.5	0.0
	6	66	-2.6	5.7	0.0
	6	67	-6.2	3.6	0.0
	6	68	-3.3	1.7	0.0
	6	69	-13.1	1.6	0.0
	6	70	-7.2	-3.7	0.0
	6	71	-7.4	2.3	0.0
	6	72	-3.5	-0.3	3.5
	6	73	-8.3	3.0	0.0
	6	74	-6.5	-1.0	0.0
	6	75	-7.3	1.0	0.0
	6	76	-6.2	0.2	0.0
	6	77	-8.9	0.3	0.0
	6	78	-5.1	3.8	0.0
	6	79	-12.9	-0.9	0.0
	6	80	-7.2	-5.4	0.0
	6	81	-9.0	0.8	0.0
	6	82	-4.3	-0.1	7.1
	6	83	-3.8	5.9	0.0
	6	84	1.3	8.6	0.0
	6	85	-3.0	5.7	0.0
	6	86	-1.1	6.0	0.0
	6	87	-11.3	1.9	0.0
	6	88	-14.0	-1.5	0.0
	6	89	-0.5	9.4	0.0
	6	90	-4.2	15.7	0.0
	6	91	-10.0	-6.1	0.0
	6	92	-13.8	5.6	0.0
	6	93	-9.2	4.2	0.0
	6	94	-10.8	10.6	0.0
	6	95	-2.4	14.8	0.0
	6	96	-7.8	15.6	0.0
	6	97	-0.4	12.7	0.0
	6	98	0.8	18.1	0.0
	6	99	0.1	15.2	0.0
	6	100	2.4	11.8	0.0
	6	101	-0.3	12.1	0.0
	6	102	-0.8	9.5	0.0
	6	103	1.5	14.1	0.0
	6	104	4.6	19.2	0.0
	6	105	5.8	18.0	0.4
	6	106	8.3	11.5	0.0
	6	107	3.1	17.4	0.0
	6	108	1.0	13.2	0.0
	6	109	-0.7	11.3	0.0
	6	110	3.2	4.3	0.0
	6	111	13.7	30.3	0.0
	6	112	2.4	18.5	0.0
	6	113	-1.3	14.2	0.0
	6	114	-0.0	12.3	0.0
	6	115	3.3	20.6	0.0
	6	116	2.3	31.9	0.0
	6	117	1.0	13.9	0.0
	6	118	-2.7	11.3	0.0
	6	119	-2.0	14.0	0.0
	6	120	0.7	13.5	0.0
	6	121	2.4	16.8	0.0
	6	122	9.5	16.6	0.0
	6	123	3.0	16.5	18.3
	6	124	-0.2	15.7	0.0
	6	125	0.3	15.1	7.9
	6	126	5.9	15.5	17.1
	6	127	-0.3	17.2	0.0
	6	128	-3.1	14.7	0.0
	6	129	5.9	16.4	2.0
	6	130	3.0	18.8	0.0
	6	131	4.2	15.7	0.0
	6	132	1.2	12.4	0.0
	6	133	7.3	22.1	0.0
	6	134	7.6	24.0	0.0
	6	135	6.8	17.6	0.0
	6	136	7.4	18.5	0.0
	6	137	11.0	22.6	0.0
	6	138	14.1	17.5	0.0
	6	139	8.3	21.6	0.0
	6	140	7.5	21.2	31.2
	6	141	5.0	19.9	6.5
	6	142	4.0	16.2	0.1
	6	143	12.0	24.8	0.0
	6	144	10.5	25.5	0.6
	6	145	10.0	24.1	0.0
	6	146	13.3	33.8	0.0
	6	147	6.9	19.9	0.0
	6	148	10.5	20.9	0.0
	6	149	9.6	23.0	0.0
	6	150	6.4	25.4	0.0
	6	151	10.3	23.3	0.0
	6	152	8.2	29.9	0.0
	6	153	9.4	23.8	0.4
	6	154	12.3	33.8	0.0
	6	155	8.6	9.6	1.4
	6	156	13.6	15.6	22.8
	6	157	10.7	23.1	0.0
	6	158	10.5	22.2	2.0
	6	159	12.2	18.2	4.5
	6	160	8.8	18.8	2.2
	6	161	11.4	19.5	8.7
	6	162	14.0	21.9	0.4
	6	163	14.7	23.0	15.3
	6	164	11.7	19.8	0.5
	6	165	15.3	25.1	14.1
	6	166	17.6	27.9	0.0
	6	167	5.7	18.3	0.0
	6	168	6.4	23.7	0.0
	6	169	11.6	26.7	0.0
	6	170	12.9	34.6	5.6
	6	171	10.7	19.4	63.6
	6	172	13.7	24.5	17.7
	6	173	12.4	20.4	5.2
[truncated: 8,958 more rows]
