# Supplementary material for: Comparing CMIP-3 and CMIP-5 climate projections on flooding estimation of Devils Lake of North Dakota, USA
Source: PeerJ. 2018 Apr 30;6:e4711. doi: 10.7717/peerj.4711 (PMC5933320; doi:10.7717/peerj.4711)
Supplement: Supplemental Information 2 [file peerj-06-4711-s002.zip › FutureClimate/CMIP-3_LARSWG/C322525_INCM3[C322525,SRA1B,2011-2030]WG_1.dat]

	1	1	-20.4	-12.8	0.1
	1	2	-21.1	-21.0	0.0
	1	3	-6.0	1.8	0.0
	1	4	-2.3	0.9	0.0
	1	5	-11.1	-4.0	0.0
	1	6	-8.1	2.4	0.0
	1	7	-20.5	-8.1	0.0
	1	8	-21.2	-7.2	0.0
	1	9	-28.8	-16.8	0.0
	1	10	-35.3	-11.0	0.0
	1	11	-23.6	-9.2	0.5
	1	12	-27.0	-3.1	0.0
	1	13	-29.0	-13.9	0.0
	1	14	-31.8	-19.7	0.0
	1	15	-11.5	-2.7	0.0
	1	16	-6.4	0.7	6.9
	1	17	-20.4	-10.6	1.6
	1	18	-13.8	-8.8	0.0
	1	19	-15.7	-3.4	0.4
	1	20	-5.1	2.4	0.4
	1	21	-10.3	2.0	0.0
	1	22	-3.5	-0.4	0.3
	1	23	-26.4	-16.7	0.0
	1	24	-22.7	-21.7	0.5
	1	25	-23.7	-10.0	0.0
	1	26	-17.8	-15.1	0.7
	1	27	-13.7	-0.9	0.0
	1	28	-12.3	-1.1	1.3
	1	29	-10.0	2.2	0.0
	1	30	-10.7	-4.8	2.5
	1	31	-13.3	-1.9	0.0
	1	32	-5.6	-5.0	1.3
	1	33	-19.7	-8.0	0.0
	1	34	-26.7	-5.4	0.0
	1	35	-23.6	-10.6	1.3
	1	36	-22.1	-6.2	0.0
	1	37	-10.7	-2.4	0.0
	1	38	-18.0	-0.9	0.6
	1	39	-23.6	-11.4	0.0
	1	40	-22.1	-21.8	4.7
	1	41	-17.7	-6.6	0.0
	1	42	-14.8	-2.2	0.0
	1	43	-11.4	0.5	0.0
	1	44	-13.8	-3.1	0.0
	1	45	-16.9	-2.2	0.0
	1	46	-23.2	2.0	0.0
	1	47	-11.4	-2.5	0.0
	1	48	-13.9	2.8	0.0
	1	49	-11.9	-2.2	0.0
	1	50	-6.6	-5.4	0.0
	1	51	-13.8	-0.9	0.0
	1	52	-9.5	-7.6	0.0
	1	53	-6.0	0.1	1.4
	1	54	-3.0	-1.6	0.3
	1	55	-12.7	-4.6	0.1
	1	56	-5.3	0.9	0.0
	1	57	-21.9	-7.0	0.0
	1	58	-17.3	-4.6	0.0
	1	59	-11.5	0.6	0.0
	1	60	-0.1	0.3	0.0
	1	61	-5.5	4.0	0.0
	1	62	-8.5	10.6	0.0
	1	63	-0.6	2.9	0.2
	1	64	-5.4	5.2	0.0
	1	65	-8.2	-1.7	1.2
	1	66	-10.3	3.8	0.0
	1	67	-17.4	-10.3	0.0
	1	68	-19.7	-8.9	0.0
	1	69	0.1	2.3	11.5
	1	70	-0.9	3.9	2.7
	1	71	-0.8	3.0	14.8
	1	72	-4.3	10.0	0.0
	1	73	-13.6	0.5	0.0
	1	74	-14.4	2.8	0.0
	1	75	-7.1	4.3	0.0
	1	76	-8.1	2.1	1.0
	1	77	1.8	10.1	0.0
	1	78	-2.7	8.8	0.0
	1	79	-10.7	-4.1	0.0
	1	80	-7.9	2.3	1.5
	1	81	-7.2	0.2	0.0
	1	82	-13.3	-6.1	0.0
	1	83	-5.6	1.4	0.0
	1	84	0.1	3.9	0.9
	1	85	-4.7	3.2	0.0
	1	86	-2.6	7.5	0.0
	1	87	-4.3	7.4	0.0
	1	88	-8.9	14.7	0.0
	1	89	-17.3	-0.0	0.0
	1	90	-10.2	0.8	0.0
	1	91	9.6	15.3	0.0
	1	92	6.2	8.1	5.9
	1	93	2.3	11.9	0.0
	1	94	1.8	12.7	0.0
	1	95	-1.8	14.1	0.0
	1	96	-1.4	11.9	0.0
	1	97	0.1	15.4	0.0
	1	98	7.8	19.6	0.0
	1	99	-1.1	14.2	0.0
	1	100	-0.0	13.6	0.0
	1	101	0.8	13.4	0.0
	1	102	3.5	11.0	0.0
	1	103	2.7	16.6	0.0
	1	104	7.3	14.5	0.0
	1	105	-2.3	7.6	0.0
	1	106	1.0	7.8	0.0
	1	107	-1.7	10.7	0.0
	1	108	1.6	7.3	2.6
	1	109	3.8	20.8	0.0
	1	110	1.8	16.2	0.0
	1	111	-2.8	13.2	0.0
	1	112	-1.0	14.9	0.0
	1	113	2.0	14.4	0.0
	1	114	2.3	19.8	0.0
	1	115	5.4	21.6	0.0
	1	116	5.9	19.0	0.0
	1	117	-2.9	10.5	0.0
	1	118	1.6	11.2	0.0
	1	119	-0.3	15.2	0.0
	1	120	-0.2	18.9	0.0
	1	121	4.9	19.5	0.0
	1	122	1.3	14.3	0.0
	1	123	5.8	23.2	0.0
	1	124	11.8	17.4	0.0
	1	125	-2.4	10.1	0.0
	1	126	1.5	5.8	0.0
	1	127	6.5	17.2	0.0
	1	128	1.5	23.6	0.0
	1	129	7.7	19.3	0.0
	1	130	8.3	25.7	0.0
	1	131	8.9	21.1	3.5
	1	132	9.3	15.2	1.0
	1	133	7.2	24.3	0.0
	1	134	13.2	21.9	0.0
	1	135	6.0	24.6	0.0
	1	136	6.0	19.3	0.0
	1	137	4.0	22.8	0.0
	1	138	-1.6	22.1	0.0
	1	139	12.8	23.6	0.0
	1	140	9.6	29.4	0.5
	1	141	3.4	18.7	0.0
	1	142	6.6	22.6	0.0
	1	143	5.2	18.1	0.0
	1	144	9.4	12.7	0.0
	1	145	17.5	26.9	16.4
	1	146	14.4	22.9	0.0
	1	147	9.6	26.8	0.0
	1	148	9.8	23.3	0.0
	1	149	7.6	20.6	0.3
	1	150	5.5	17.2	78.4
	1	151	8.0	17.2	1.8
	1	152	10.5	14.0	5.7
	1	153	12.8	20.7	0.5
	1	154	14.1	21.5	28.4
	1	155	14.0	27.0	5.8
	1	156	9.8	23.9	6.6
	1	157	11.7	25.2	0.0
	1	158	8.9	31.4	0.0
	1	159	5.0	14.0	22.0
	1	160	9.1	17.1	29.3
	1	161	9.7	21.2	2.2
	1	162	14.4	22.2	30.1
	1	163	15.1	26.4	24.8
	1	164	15.3	24.7	2.2
	1	165	13.2	30.8	0.0
	1	166	12.1	34.0	0.0
	1	167	10.8	23.3	2.9
	1	168	6.3	23.1	0.7
	1	169	13.1	25.6	0.0
	1	170	14.2	26.7	0.0
	1	171	7.1	22.8	0.0
	1	172	7.4	26.8	0.0
	1	173	13.1	22.6	30.7
	1	174	7.4	24.5	0.0
	1	175	13.4	23.7	0.0
	1	176	12.9	26.5	0.0
	1	177	11.8	24.1	19.1
	1	178	15.3	25.0	5.8
	1	179	13.3	20.8	0.5
	1	180	12.5	14.4	2.7
	1	181	9.1	23.2	5.8
	1	182	11.6	25.5	0.4
	1	183	14.6	28.4	0.0
	1	184	15.3	24.6	4.6
	1	185	17.5	30.3	12.0
	1	186	12.6	27.5	8.6
	1	187	13.2	28.0	0.0
	1	188	10.9	27.3	0.0
	1	189	13.4	24.5	7.8
	1	190	13.1	24.8	0.0
	1	191	18.7	29.0	0.0
	1	192	12.5	30.0	0.0
	1	193	12.1	28.4	0.0
	1	194	15.9	28.3	11.2
	1	195	10.6	28.9	0.0
	1	196	14.0	29.7	0.0
	1	197	12.6	28.5	0.0
	1	198	14.8	25.1	3.7
	1	199	13.6	29.3	0.0
	1	200	10.0	27.7	6.6
	1	201	17.0	32.9	0.0
	1	202	15.6	28.3	2.8
	1	203	14.2	25.8	7.4
	1	204	14.9	24.1	0.5
	1	205	15.9	25.8	0.1
	1	206	16.4	26.4	7.7
	1	207	15.8	24.4	0.9
	1	208	10.7	27.2	0.0
	1	209	14.1	28.0	0.1
	1	210	18.4	31.5	0.0
	1	211	17.0	28.2	0.0
	1	212	17.8	25.6	10.7
	1	213	15.2	32.6	1.9
	1	214	21.9	35.9	0.0
	1	215	11.3	25.6	0.0
	1	216	7.5	27.3	0.0
	1	217	11.6	26.8	0.0
	1	218	13.1	27.9	0.0
	1	219	14.7	29.2	3.3
	1	220	13.2	30.0	0.0
	1	221	9.1	25.3	0.0
	1	222	13.0	23.2	0.0
	1	223	12.2	22.8	18.0
	1	224	7.6	23.3	0.0
	1	225	10.4	25.6	0.0
	1	226	11.4	29.3	0.0
	1	227	11.5	22.0	0.0
	1	228	6.9	26.1	0.0
	1	229	13.0	31.7	0.0
	1	230	14.8	30.1	0.0
	1	231	9.3	29.2	0.0
	1	232	9.3	32.6	0.0
	1	233	13.5	29.6	0.0
	1	234	9.6	29.4	0.0
	1	235	13.1	24.7	9.5
	1	236	11.1	27.8	0.0
	1	237	9.4	23.0	0.0
	1	238	11.1	26.1	9.9
	1	239	11.6	22.0	1.2
	1	240	9.1	25.8	0.0
	1	241	6.9	17.0	0.0
	1	242	8.6	22.5	1.9
	1	243	8.3	28.7	0.0
	1	244	10.0	24.8	0.0
	1	245	-0.9	18.3	0.0
	1	246	3.8	20.0	0.0
	1	247	10.5	23.4	17.2
	1	248	3.3	29.8	0.0
	1	249	6.4	25.3	0.0
	1	250	7.8	31.6	0.0
	1	251	4.6	23.3	0.0
	1	252	9.7	24.2	0.0
	1	253	8.6	22.5	1.4
	1	254	7.5	19.8	0.0
	1	255	10.6	22.5	1.8
	1	256	8.5	19.9	0.0
	1	257	6.3	26.4	0.0
	1	258	0.6	19.2	0.3
	1	259	7.8	13.7	1.3
	1	260	1.8	19.1	0.0
	1	261	-2.8	17.3	0.0
	1	262	2.2	20.1	0.0
	1	263	5.5	17.4	0.8
	1	264	6.9	17.8	15.8
	1	265	0.7	13.7	0.0
	1	266	3.8	16.9	0.0
	1	267	0.1	13.2	0.0
	1	268	3.7	17.0	0.0
	1	269	3.3	23.3	0.0
	1	270	9.3	24.8	0.0
	1	271	4.2	20.7	0.0
	1	272	7.0	21.1	0.0
	1	273	0.9	11.6	0.0
	1	274	-0.8	15.4	0.0
	1	275	1.8	9.4	0.0
	1	276	6.9	11.2	8.5
	1	277	2.2	13.9	0.1
	1	278	1.5	22.1	0.0
	1	279	4.7	20.5	0.0
	1	280	-0.1	15.1	1.5
	1	281	0.9	15.3	14.3
	1	282	1.1	17.1	0.0
	1	283	0.6	18.9	0.0
	1	284	-4.8	25.0	0.0
	1	285	2.0	13.1	0.0
	1	286	0.6	6.2	0.0
	1	287	-0.9	17.0	0.0
	1	288	-2.1	16.9	0.0
	1	289	0.4	21.1	0.0
	1	290	-1.5	15.0	0.0
	1	291	4.3	8.1	2.4
	1	292	-2.9	12.6	0.0
	1	293	3.1	17.3	0.0
	1	294	5.1	8.3	0.9
	1	295	-3.6	14.1	0.0
	1	296	-0.2	9.6	0.0
	1	297	-0.4	12.7	0.0
	1	298	-2.7	14.6	0.0
	1	299	-1.7	11.6	0.0
	1	300	-3.7	14.1	0.0
	1	301	-4.0	13.7	0.0
	1	302	-2.2	19.6	0.0
	1	303	-2.7	-0.2	2.5
	1	304	-0.7	4.4	5.2
	1	305	-4.3	-0.1	0.7
	1	306	-1.0	0.7	12.1
	1	307	-2.7	1.2	12.6
	1	308	0.8	1.5	0.3
	1	309	-11.7	0.1	0.0
	1	310	-20.5	-5.0	0.0
	1	311	-4.7	8.5	0.0
	1	312	-7.8	13.0	0.0
	1	313	-7.0	1.9	1.7
	1	314	-5.9	5.6	0.0
	1	315	-14.0	1.4	0.0
	1	316	-7.8	-1.7	0.0
	1	317	-1.6	10.5	1.1
	1	318	-4.5	5.6	0.0
	1	319	-7.5	1.2	0.0
	1	320	-5.0	5.3	0.0
	1	321	-3.0	3.9	0.0
	1	322	-2.5	1.9	0.0
	1	323	-9.4	-2.9	0.0
	1	324	-12.1	-6.5	0.0
	1	325	-7.1	1.1	22.1
	1	326	-5.8	4.4	0.0
	1	327	-5.1	11.2	0.0
	1	328	-2.2	3.2	0.0
	1	329	-3.1	8.6	0.3
	1	330	-5.2	1.8	2.5
	1	331	-16.5	-2.8	0.0
	1	332	-24.7	0.2	0.0
	1	333	-11.6	-2.6	0.0
	1	334	-18.3	-6.7	0.0
	1	335	-9.5	2.3	0.0
	1	336	-2.9	-1.1	0.3
	1	337	-17.1	-5.4	0.2
	1	338	-20.5	-8.2	7.5
	1	339	-30.0	-15.2	0.0
	1	340	-20.4	-14.6	0.1
	1	341	-20.0	-9.8	4.7
	1	342	-18.8	-2.1	0.0
	1	343	-13.1	-6.2	0.7
	1	344	-12.8	-1.6	0.0
	1	345	-28.4	-17.7	0.0
	1	346	-30.0	-17.2	0.0
	1	347	-10.3	-1.6	0.0
	1	348	-13.3	-6.5	0.0
	1	349	-25.5	-15.9	0.0
	1	350	-28.6	-16.0	0.0
	1	351	-26.6	-12.6	0.0
	1	352	-33.6	-11.4	0.0
	1	353	-26.5	-20.8	0.0
	1	354	-31.2	-18.6	0.0
	1	355	-11.7	-4.6	0.0
	1	356	-16.8	-4.9	0.0
	1	357	-10.4	1.2	0.0
	1	358	-7.1	-2.0	0.0
	1	359	-8.9	3.6	0.0
	1	360	-13.4	2.7	1.4
	1	361	-16.0	-3.9	0.0
	1	362	-11.9	-2.1	0.9
	1	363	-21.9	-11.8	2.4
	1	364	-28.7	-8.1	0.3
	1	365	-15.8	-2.3	0.0
	2	1	-27.8	-8.5	0.0
	2	2	-10.4	-0.3	0.0
	2	3	-5.3	8.3	0.0
	2	4	-23.0	-8.6	0.0
	2	5	-15.6	-9.9	0.0
	2	6	-20.2	-13.6	18.0
	2	7	-23.5	-5.4	0.0
	2	8	-11.5	-2.4	0.0
	2	9	-5.3	0.7	0.0
	2	10	-23.6	-14.2	0.2
	2	11	-24.7	-14.2	0.5
	2	12	-25.5	-14.6	0.0
	2	13	-30.4	-7.4	0.0
	2	14	-14.6	-1.7	0.0
	2	15	-18.0	-2.3	0.0
	2	16	-24.5	-10.4	0.0
	2	17	-20.9	-8.7	0.0
	2	18	-11.4	-2.3	0.0
	2	19	-14.5	-3.7	0.0
	2	20	-13.7	-5.4	0.0
	2	21	-11.2	-3.7	0.0
	2	22	-11.6	1.1	0.0
	2	23	-12.1	-0.4	0.0
	2	24	-10.1	-0.8	0.0
	2	25	-13.7	-0.9	0.0
	2	26	-15.7	-6.3	0.0
	2	27	-12.2	-11.6	0.0
	2	28	-26.1	-11.1	0.0
	2	29	-22.1	-10.7	0.0
	2	30	-4.5	2.5	0.0
	2	31	-2.0	-0.2	2.5
	2	32	-13.9	-5.3	4.0
	2	33	-9.3	-7.4	0.5
	2	34	-7.9	-0.3	0.3
	2	35	-7.6	-0.9	0.0
	2	36	-15.3	-4.7	3.9
	2	37	-15.4	-2.3	0.0
	2	38	-24.6	-11.1	0.0
	2	39	-21.4	-7.4	0.0
	2	40	-20.1	-5.9	0.0
	2	41	-16.0	-10.9	3.9
	2	42	-19.5	-9.2	3.9
	2	43	-16.6	-13.1	0.0
	2	44	-16.8	-7.8	0.0
	2	45	-19.4	-5.8	0.0
	2	46	-5.7	2.7	0.0
	2	47	-12.7	2.5	0.0
	2	48	-13.9	-5.7	0.0
	2	49	-19.5	-7.9	0.0
	2	50	-19.7	-7.2	0.0
	2	51	-26.5	-2.8	0.0
	2	52	-16.1	-4.0	0.0
	2	53	-9.4	-7.6	0.0
	2	54	-6.4	2.0	0.1
	2	55	-6.9	3.2	0.0
	2	56	-12.7	-2.6	0.0
	2	57	-14.0	-1.8	0.0
	2	58	-6.8	9.6	0.0
	2	59	-3.3	6.2	0.0
	2	60	-8.5	3.6	0.0
	2	61	-5.4	1.2	0.4
	2	62	-9.7	-0.5	1.7
	2	63	-11.2	0.1	0.3
	2	64	-10.6	-3.8	3.0
	2	65	-14.1	-5.4	19.3
	2	66	-0.5	4.7	0.2
	2	67	-0.0	8.1	0.2
	2	68	-0.3	5.2	0.0
	2	69	0.2	1.5	23.7
	2	70	-6.7	4.5	0.0
	2	71	-1.4	6.2	0.0
	2	72	-20.3	-7.1	0.0
	2	73	-10.8	-6.4	0.0
	2	74	-19.3	-13.3	0.0
	2	75	-13.6	-1.5	0.0
	2	76	-12.4	1.0	0.0
	2	77	-20.8	-0.8	0.0
	2	78	-4.7	3.3	0.0
	2	79	-4.0	0.0	0.0
	2	80	-5.9	1.3	0.0
	2	81	-12.2	-3.1	0.0
	2	82	-4.0	6.5	0.0
	2	83	-0.4	3.7	0.0
	2	84	7.3	17.1	0.0
	2	85	-0.5	5.9	0.0
	2	86	-12.2	-4.6	0.0
	2	87	-13.8	-4.1	0.0
	2	88	-11.4	1.5	0.0
	2	89	-10.9	4.7	0.0
	2	90	-4.7	3.3	0.0
	2	91	-1.1	0.2	3.7
	2	92	-4.6	6.6	5.7
	2	93	-12.2	11.1	0.4
	2	94	4.4	15.0	0.0
	2	95	-0.5	16.3	0.0
	2	96	2.3	17.3	0.0
	2	97	5.1	17.7	0.0
	2	98	0.3	10.9	0.0
	2	99	-3.0	3.6	0.0
	2	100	-3.9	9.0	0.0
	2	101	-0.3	5.4	0.0
	2	102	0.2	9.4	0.0
	2	103	-4.1	9.7	0.0
	2	104	-1.0	5.9	3.4
	2	105	-0.3	10.2	0.0
	2	106	2.8	10.5	0.3
	2	107	1.7	16.1	0.0
	2	108	7.0	17.2	0.0
	2	109	3.6	16.3	0.0
	2	110	-3.1	12.0	0.0
	2	111	1.3	14.2	0.0
	2	112	-0.5	13.7	0.0
	2	113	-8.3	13.5	0.0
	2	114	10.7	18.7	0.0
	2	115	4.4	27.3	0.0
	2	116	2.4	19.7	0.0
	2	117	0.3	18.6	0.0
	2	118	-7.9	8.4	0.0
	2	119	-11.9	14.9	0.0
	2	120	3.3	22.4	0.0
	2	121	3.8	22.0	3.3
	2	122	-0.4	13.7	0.0
	2	123	1.6	18.2	0.0
	2	124	5.8	17.4	0.0
	2	125	5.0	18.6	0.0
	2	126	4.7	20.7	0.0
	2	127	-0.3	23.3	0.0
	2	128	10.1	23.4	0.0
	2	129	4.4	25.0	0.0
	2	130	1.9	11.3	0.0
	2	131	-5.4	16.9	0.0
	2	132	8.0	27.9	0.0
	2	133	3.1	20.6	0.0
	2	134	9.5	21.2	16.1
	2	135	9.1	26.6	89.4
	2	136	5.6	19.7	0.0
	2	137	5.5	15.8	0.0
	2	138	10.4	21.9	0.3
	2	139	14.1	19.5	0.0
	2	140	4.3	19.0	0.0
	2	141	-0.3	22.0	0.0
	2	142	9.2	19.8	3.7
	2	143	0.6	27.5	0.0
	2	144	6.8	22.0	0.0
	2	145	12.3	26.0	0.0
	2	146	11.4	22.2	0.0
	2	147	11.3	23.8	0.0
	2	148	4.1	19.8	0.0
	2	149	3.9	19.9	0.0
	2	150	6.7	21.3	0.0
	2	151	8.7	18.0	0.0
	2	152	12.3	22.6	0.0
	2	153	9.7	26.0	0.0
	2	154	9.7	18.4	6.4
	2	155	7.0	18.5	0.0
	2	156	11.6	18.1	3.6
	2	157	8.2	17.4	19.3
	2	158	11.7	22.4	34.2
	2	159	7.4	29.7	0.0
	2	160	9.5	24.3	0.0
	2	161	8.7	22.6	0.0
	2	162	8.7	24.5	0.0
	2	163	12.3	20.6	0.0
	2	164	8.5	25.9	0.0
	2	165	4.9	28.3	0.0
	2	166	11.3	25.4	0.0
	2	167	16.2	22.4	0.0
	2	168	21.4	34.1	0.0
	2	169	13.6	25.9	1.4
	2	170	9.0	19.8	0.0
	2	171	7.2	23.9	0.0
	2	172	12.3	21.1	19.7
	2	173	11.7	22.6	0.0
	2	174	12.8	28.5	0.0
	2	175	18.1	28.6	0.0
	2	176	12.8	21.3	7.5
	2	177	12.4	25.8	0.0
	2	178	9.8	19.4	6.2
	2	179	12.9	20.8	22.4
	2	180	14.8	25.7	11.1
	2	181	15.7	26.4	7.4
	2	182	13.5	24.7	0.8
	2	183	14.2	22.0	0.3
	2	184	4.7	21.9	0.0
	2	185	9.1	24.9	0.0
	2	186	17.5	27.4	0.0
	2	187	15.6	22.2	2.3
	2	188	10.3	26.3	0.0
	2	189	10.3	28.1	0.0
	2	190	16.4	31.1	0.0
	2	191	18.7	28.9	0.0
	2	192	20.4	28.5	0.0
	2	193	16.7	27.1	0.0
	2	194	14.3	35.2	0.0
	2	195	11.6	31.8	0.0
	2	196	14.9	26.7	2.5
	2	197	11.3	28.8	0.0
	2	198	16.4	32.9	12.6
	2	199	12.2	33.9	0.0
	2	200	14.8	31.3	15.5
	2	201	12.9	28.5	0.0
	2	202	10.0	23.5	0.0
	2	203	11.6	26.4	0.0
	2	204	14.0	23.8	15.2
	2	205	13.5	20.0	0.0
	2	206	15.2	29.0	0.0
	2	207	14.1	26.8	0.0
	2	208	10.4	28.0	0.0
	2	209	9.0	27.8	0.0
	2	210	14.2	30.3	0.0
	2	211	11.5	32.7	0.0
	2	212	6.3	24.4	0.0
	2	213	9.3	29.0	0.0
	2	214	12.7	29.9	0.0
	2	215	15.0	31.9	0.0
	2	216	14.0	26.3	0.0
	2	217	16.3	27.4	0.1
	2	218	13.7	27.2	0.0
	2	219	19.5	25.5	0.0
	2	220	14.2	28.6	0.0
	2	221	11.9	26.7	0.0
	2	222	10.8	28.3	0.0
	2	223	12.3	23.1	0.0
	2	224	16.0	28.6	0.0
	2	225	11.7	35.3	0.0
	2	226	13.0	29.4	0.0
	2	227	18.1	25.2	4.2
	2	228	10.9	22.1	0.0
	2	229	7.7	22.1	0.0
	2	230	11.6	31.3	0.0
	2	231	18.2	29.4	0.0
	2	232	8.9	27.5	0.0
	2	233	12.4	24.2	0.0
	2	234	9.8	23.3	0.0
	2	235	8.7	25.6	0.0
	2	236	13.5	25.8	9.3
	2	237	9.9	27.7	0.0
	2	238	12.3	20.7	10.6
	2	239	13.5	20.6	0.0
	2	240	6.9	24.6	0.0
	2	241	4.0	24.6	0.0
	2	242	12.9	26.6	0.0
	2	243	10.4	22.9	0.0
	2	244	7.6	27.3	0.0
	2	245	7.3	30.2	0.0
	2	246	11.7	21.4	12.2
	2	247	11.9	23.2	3.2
	2	248	8.1	21.5	2.6
	2	249	2.9	19.5	0.0
	2	250	9.0	25.1	0.0
	2	251	9.9	32.2	0.0
	2	252	5.7	15.9	2.6
	2	253	8.7	16.5	0.0
	2	254	3.7	21.6	0.0
	2	255	4.2	18.7	0.0
	2	256	9.6	18.8	0.1
	2	257	5.2	18.2	3.0
	2	258	6.2	19.0	0.0
	2	259	15.0	17.4	0.0
	2	260	6.7	20.1	4.3
	2	261	5.1	18.0	0.0
	2	262	5.4	17.6	0.0
	2	263	0.1	21.8	0.0
	2	264	2.4	16.9	0.0
	2	265	5.8	12.9	2.7
	2	266	6.2	21.6	4.6
	2	267	12.0	21.2	0.0
	2	268	3.2	13.3	0.0
	2	269	9.2	13.1	2.1
	2	270	5.2	20.2	0.0
	2	271	7.3	21.1	2.9
	2	272	4.2	23.7	0.0
	2	273	-1.7	19.2	0.0
	2	274	6.3	23.6	0.0
	2	275	1.2	19.0	0.0
	2	276	2.5	9.1	1.8
	2	277	2.6	4.2	0.0
	2	278	-7.0	8.7	0.0
	2	279	-3.0	7.8	0.0
	2	280	8.2	23.9	0.0
	2	281	4.6	21.5	0.0
	2	282	-3.9	10.2	0.0
	2	283	0.1	4.2	0.0
	2	284	-1.3	15.9	0.0
	2	285	-1.1	17.4	0.0
	2	286	1.7	25.7	0.0
	2	287	8.8	19.4	0.0
	2	288	-0.9	11.1	0.0
	2	289	-4.0	10.5	0.0
	2	290	-6.2	0.2	0.0
	2	291	-6.1	3.2	0.0
	2	292	1.3	10.5	0.0
	2	293	-3.1	8.0	0.0
	2	294	-3.7	11.5	0.0
	2	295	-7.8	7.1	0.0
	2	296	-0.5	8.9	0.0
	2	297	-2.0	4.9	0.0
	2	298	-0.6	5.9	0.2
	2	299	5.3	7.1	0.6
	2	300	-4.5	9.4	0.0
	2	301	-4.8	11.2	0.0
	2	302	-4.8	12.3	0.0
	2	303	-2.0	10.7	0.0
	2	304	-5.3	4.4	1.7
	2	305	-0.6	0.1	1.5
	2	306	-3.8	10.9	0.0
	2	307	-5.9	15.6	0.0
	2	308	-5.8	5.1	0.0
	2	309	-4.4	-0.4	0.0
	2	310	-4.1	2.9	5.7
	2	311	0.2	2.0	23.6
	2	312	-6.7	1.1	0.0
	2	313	-16.0	5.4	0.0
	2	314	0.4	14.0	0.0
	2	315	-2.8	7.0	0.0
	2	316	-8.9	0.0	1.5
	2	317	-9.0	6.2	0.0
	2	318	-5.1	2.6	0.1
	2	319	-7.1	1.9	0.0
	2	320	-12.1	-2.2	14.1
	2	321	-21.1	1.4	0.1
	2	322	-6.6	-0.7	0.5
	2	323	-3.9	4.7	0.0
	2	324	-5.6	5.6	0.0
	2	325	-9.0	2.5	0.0
	2	326	-8.9	-4.1	0.0
	2	327	-8.3	-5.6	0.0
	2	328	-5.5	1.0	0.0
	2	329	-2.7	3.8	0.0
	2	330	-3.1	11.4	0.0
	2	331	-4.1	3.4	0.0
	2	332	-12.9	-0.1	0.0
	2	333	-20.6	3.4	0.0
	2	334	-12.3	-4.2	0.0
	2	335	-18.0	-1.7	0.0
	2	336	-7.4	6.2	0.0
	2	337	-3.6	9.0	0.0
	2	338	-21.1	-8.6	0.0
	2	339	-23.5	-15.4	0.0
	2	340	-15.3	-4.5	0.0
	2	341	-10.2	-8.7	0.0
	2	342	-9.6	-1.8	0.0
	2	343	-12.4	-2.3	0.0
	2	344	-12.9	-2.6	0.0
	2	345	-20.4	-2.0	0.0
	2	346	-7.9	-0.9	0.0
	2	347	-11.9	-1.6	0.0
	2	348	-29.1	-20.8	0.0
	2	349	-24.1	-12.4	1.3
	2	350	-5.6	2.2	0.0
	2	351	-7.1	-0.3	0.0
	2	352	-10.1	-0.8	0.0
	2	353	-16.1	-2.9	0.0
	2	354	-20.7	-9.2	0.0
	2	355	-21.5	-6.5	0.0
	2	356	-21.5	-15.4	0.0
	2	357	-27.7	-16.6	0.0
	2	358	-11.1	-1.9	0.0
	2	359	-5.9	2.3	2.4
	2	360	-33.6	-20.9	0.0
	2	361	-31.2	-12.7	1.4
	2	362	-25.7	-13.9	1.8
	2	363	-31.2	-22.3	0.0
	2	364	-17.4	-9.6	8.1
	2	365	-23.5	-6.7	4.1
	3	1	-24.6	-9.5	0.0
	3	2	-20.4	-6.7	0.0
	3	3	-16.0	-4.8	0.0
	3	4	-18.6	-10.3	0.0
	3	5	-22.4	-5.9	1.7
	3	6	-16.5	-5.2	0.0
	3	7	-22.4	-8.4	0.2
	3	8	-15.9	-2.9	0.0
	3	9	-10.5	-3.5	0.0
	3	10	-10.2	-3.2	0.0
	3	11	-16.7	-9.2	0.0
	3	12	-22.0	-8.4	0.0
	3	13	-20.6	-2.9	0.0
	3	14	-11.6	-0.8	0.9
	3	15	-10.9	-2.0	0.0
	3	16	-14.1	-2.8	0.0
	3	17	-14.6	9.5	0.0
	3	18	-22.1	-11.6	0.0
	3	19	-14.0	-12.3	0.0
	3	20	-21.1	-10.9	0.0
	3	21	-15.1	-14.7	0.0
	3	22	-19.7	-6.3	0.0
	3	23	-15.1	-2.8	0.0
	3	24	-20.0	-6.4	12.9
	3	25	-25.3	-7.8	0.0
	3	26	-4.2	0.6	0.0
	3	27	-12.1	-3.6	1.0
	3	28	-23.4	-8.8	0.0
	3	29	-23.5	-3.6	0.0
	3	30	-18.1	-9.4	0.0
	3	31	-22.2	-16.0	0.0
	3	32	-15.4	-7.2	0.0
	3	33	-9.1	-8.7	0.0
	3	34	-17.8	-9.0	0.0
	3	35	-10.2	-2.2	0.0
	3	36	-10.8	1.3	0.0
	3	37	-3.8	-3.3	0.0
	3	38	-28.1	-16.2	0.0
	3	39	-26.0	-7.6	0.0
	3	40	-13.8	-1.8	0.0
	3	41	-13.6	-6.8	0.9
	3	42	-26.0	-13.6	0.0
	3	43	-26.1	-12.7	0.0
	3	44	-25.3	-10.3	2.5
	3	45	-30.7	-13.2	0.0
	3	46	-13.6	-3.6	0.0
	3	47	-19.5	-8.2	0.0
	3	48	-22.0	-5.7	0.0
	3	49	-26.7	-4.5	0.0
	3	50	-6.0	1.5	0.0
	3	51	-6.7	-6.4	4.0
	3	52	-23.1	-11.1	0.0
	3	53	-27.7	-13.3	0.0
	3	54	-22.7	-6.8	0.0
	3	55	-30.7	-8.8	0.0
	3	56	-14.7	-0.5	0.0
	3	57	-19.5	2.4	0.0
	3	58	-20.5	-9.4	0.0
	3	59	-25.5	-6.6	5.3
	3	60	-9.5	-0.3	0.0
	3	61	-12.2	-5.1	0.0
	3	62	-14.2	-3.5	0.0
	3	63	-15.6	-1.2	0.0
	3	64	-11.3	3.2	0.0
	3	65	-10.8	-0.8	1.2
	3	66	-19.4	-5.8	0.0
	3	67	-13.2	-12.8	0.0
	3	68	-7.8	3.6	0.0
	3	69	-13.7	2.3	0.0
	3	70	-2.0	6.2	0.9
	3	71	-6.1	4.9	0.0
	3	72	-5.5	4.9	0.0
	3	73	-2.6	2.0	0.0
	3	74	-6.3	4.5	0.0
	3	75	-7.9	11.0	0.0
	3	76	2.3	10.9	0.0
	3	77	-3.3	3.6	0.0
	3	78	-6.8	2.7	0.0
	3	79	-11.0	-2.3	0.0
	3	80	-14.0	-9.7	11.6
	3	81	-10.8	-2.9	0.0
	3	82	-5.0	3.5	0.0
	3	83	-2.1	0.1	0.0
	3	84	-0.6	11.2	0.0
	3	85	-0.9	6.0	0.0
	3	86	-3.6	5.8	0.0
	3	87	0.7	5.1	0.0
	3	88	-4.4	3.0	0.0
	3	89	-2.5	7.2	0.0
	3	90	-8.6	5.8	0.0
	3	91	-2.8	9.1	0.0
	3	92	-1.7	14.2	0.0
	3	93	-7.0	11.1	0.0
	3	94	4.7	16.5	0.0
	3	95	0.0	13.0	0.0
	3	96	-2.5	8.4	0.0
	3	97	-5.9	8.7	0.0
	3	98	-1.4	12.7	0.0
	3	99	-0.5	14.3	0.0
	3	100	-5.8	10.4	0.0
	3	101	-0.5	5.9	2.0
	3	102	3.3	16.3	6.9
	3	103	3.6	21.5	7.6
	3	104	1.1	15.3	0.0
	3	105	-1.3	16.8	0.0
	3	106	-0.0	10.0	0.0
	3	107	3.5	10.7	0.0
	3	108	2.4	14.5	0.0
	3	109	5.5	10.0	0.0
	3	110	-0.8	14.2	0.0
	3	111	-1.7	10.7	0.0
	3	112	-3.4	11.1	0.0
	3	113	-2.0	4.8	1.2
	3	114	2.5	11.0	0.0
	3	115	-2.2	7.9	0.0
	3	116	2.3	14.8	0.0
	3	117	1.9	9.8	0.0
	3	118	5.6	14.2	11.0
	3	119	2.8	14.5	0.0
	3	120	3.5	8.4	4.9
	3	121	6.5	8.4	0.0
	3	122	2.9	12.2	0.0
	3	123	3.2	16.2	0.0
	3	124	2.9	15.3	22.2
	3	125	1.2	8.4	0.0
	3	126	7.1	19.1	0.0
	3	127	4.1	15.9	0.0
	3	128	9.7	20.4	2.5
	3	129	6.3	24.5	0.0
	3	130	9.5	27.6	0.0
	3	131	8.0	28.7	0.0
	3	132	7.6	27.0	0.0
	3	133	9.8	22.3	0.0
	3	134	7.8	19.0	0.0
	3	135	2.5	18.5	0.0
	3	136	7.6	16.2	2.6
	3	137	-0.1	19.5	0.0
	3	138	2.4	20.0	0.0
	3	139	3.0	15.7	2.8
	3	140	5.1	15.6	29.4
	3	141	3.8	11.9	3.5
	3	142	8.1	22.9	0.0
	3	143	13.5	27.6	0.0
	3	144	8.9	22.7	0.1
	3	145	11.8	24.7	0.0
	3	146	10.6	24.6	50.6
	3	147	7.8	22.7	4.3
	3	148	2.6	10.7	0.0
	3	149	5.5	12.2	18.6
	3	150	5.7	14.2	0.0
	3	151	8.0	17.2	0.0
	3	152	1.3	17.1	0.0
	3	153	0.5	17.6	0.0
	3	154	8.3	20.9	0.0
	3	155	10.5	21.2	0.0
	3	156	7.7	19.9	0.0
	3	157	11.5	25.1	0.0
	3	158	14.7	25.8	0.0
	3	159	9.9	25.5	0.0
	3	160	10.7	21.8	0.0
	3	161	12.0	21.6	0.0
	3	162	14.8	20.7	3.0
	3	163	14.9	23.4	2.1
	3	164	14.7	20.5	6.3
	3	165	14.2	16.4	1.2
	3	166	11.6	21.9	13.7
	3	167	4.8	25.8	0.0
	3	168	9.2	23.7	0.0
	3	169	7.9	20.6	0.0
	3	170	11.5	24.6	1.1
	3	171	12.9	22.2	34.5
	3	172	14.8	27.7	0.6
	3	173	13.1	26.6	1.4
	3	174	11.6	20.6	11.8
	3	175	9.4	23.6	0.5
	3	176	12.7	24.8	0.0
	3	177	7.5	26.5	0.0
	3	178	13.7	26.8	1.9
	3	179	8.0	24.8	0.0
	3	180	13.6	22.5	5.3
	3	181	10.5	17.9	4.4
	3	182	10.4	27.6	0.0
	3	183	17.0	21.9	16.4
	3	184	9.8	25.6	0.0
	3	185	8.9	29.1	0.0
	3	186	12.6	21.2	0.0
	3	187	7.6	26.5	0.0
	3	188	11.6	27.2	0.0
	3	189	15.8	27.8	1.3
	3	190	14.6	27.8	0.0
	3	191	14.7	28.9	0.0
	3	192	13.5	28.5	0.0
	3	193	18.3	27.1	0.0
	3	194	15.0	31.0	0.9
	3	195	16.8	28.5	0.0
	3	196	14.9	29.6	0.0
	3	197	16.6	27.7	0.0
	3	198	14.8	22.8	21.5
	3	199	12.9	25.0	0.0
	3	200	18.9	30.9	0.0
	3	201	17.2	28.6	0.0
	3	202	15.6	31.8	0.0
	3	203	16.9	30.6	0.0
	3	204	18.2	30.2	0.0
	3	205	16.5	32.9	0.0
	3	206	17.4	28.2	0.0
	3	207	20.7	32.9	0.0
	3	208	14.7	28.3	0.0
	3	209	14.4	26.3	0.0
	3	210	9.8	27.0	0.0
	3	211	7.6	27.6	0.0
	3	212	12.2	26.4	0.0
	3	213	18.4	23.3	5.0
	3	214	13.3	31.3	0.0
	3	215	13.3	29.3	0.0
	3	216	14.2	25.1	32.7
	3	217	11.5	21.2	8.9
	3	218	12.3	27.0	0.0
	3	219	14.1	27.9	13.5
	3	220	12.6	26.3	0.0
	3	221	12.5	24.0	0.0
	3	222	5.8	22.9	0.0
	3	223	5.8	23.9	0.0
	3	224	10.3	30.0	0.0
	3	225	8.8	31.5	0.0
	3	226	11.8	24.5	0.0
	3	227	9.0	27.4	12.0
	3	228	13.5	21.7	0.0
	3	229	14.3	25.1	0.0
	3	230	11.4	24.6	4.6
	3	231	9.4	26.3	0.0
	3	232	14.6	25.3	44.2
	3	233	16.4	26.6	0.0
	3	234	15.1	27.5	0.0
	3	235	12.3	28.0	0.0
	3	236	13.7	28.1	0.0
	3	237	11.6	31.8	0.0
	3	238	13.5	29.1	0.0
	3	239	11.9	27.1	0.0
	3	240	9.5	30.5	0.0
	3	241	13.0	26.0	0.0
	3	242	11.1	18.7	1.2
	3	243	15.2	15.6	0.0
	3	244	6.4	17.6	0.0
	3	245	7.5	23.2	0.0
	3	246	9.7	30.2	0.0
	3	247	9.3	24.2	0.0
	3	248	9.5	21.2	0.0
	3	249	9.5	15.6	1.8
	3	250	3.3	21.2	0.0
	3	251	4.0	15.0	0.0
	3	252	8.1	25.7	0.0
	3	253	5.3	20.2	11.2
	3	254	5.2	14.6	5.8
	3	255	4.8	15.4	2.4
	3	256	3.1	21.3	0.0
	3	257	3.4	20.3	0.0
	3	258	2.0	12.4	0.0
	3	259	0.0	8.9	20.7
	3	260	3.4	14.2	14.5
	3	261	0.8	17.4	0.0
	3	262	6.7	15.1	1.6
	3	263	8.4	14.5	2.7
	3	264	5.7	19.3	0.0
	3	265	5.4	17.8	0.0
	3	266	-1.8	11.9	15.0
	3	267	1.0	10.6	0.0
	3	268	7.4	19.0	0.0
	3	269	7.8	23.8	0.0
	3	270	8.4	25.9	0.0
	3	271	3.2	21.9	0.0
	3	272	2.9	12.7	0.0
	3	273	6.6	11.7	19.4
	3	274	6.9	16.1	0.8
	3	275	7.8	15.5	2.6
	3	276	6.1	28.0	4.7
	3	277	8.5	16.6	0.7
	3	278	3.0	14.3	0.0
	3	279	2.7	12.6	0.0
	3	280	1.4	10.1	0.0
	3	281	-3.1	11.9	0.0
	3	282	1.2	19.6	0.0
	3	283	5.3	17.9	0.0
	3	284	2.3	18.9	0.0
	3	285	6.5	20.6	0.0
	3	286	-0.8	16.7	0.0
	3	287	0.4	19.6	0.0
	3	288	-3.3	12.4	0.0
	3	289	1.6	5.1	1.7
	3	290	2.1	5.8	11.9
	3	291	-1.0	10.0	0.0
	3	292	1.7	17.5	0.0
	3	293	-4.3	11.8	0.0
	3	294	-0.8	14.8	0.0
	3	295	-3.0	4.5	3.3
	3	296	-13.2	7.7	0.0
	3	297	-11.2	5.8	0.0
	3	298	-1.0	17.5	0.0
	3	299	-2.4	12.5	0.0
	3	300	-1.5	9.0	0.0
	3	301	0.9	11.3	0.0
	3	302	-3.8	-1.8	12.8
	3	303	-7.7	-0.7	0.3
	3	304	-2.8	4.4	0.0
	3	305	-3.5	-1.5	0.0
	3	306	-4.4	4.2	0.0
	3	307	-7.1	6.1	0.0
	3	308	-3.3	8.6	0.0
	3	309	-6.1	10.2	0.0
	3	310	-12.3	-1.2	1.7
	3	311	-6.5	3.9	0.0
	3	312	-10.2	-4.9	0.0
	3	313	-6.3	-5.6	0.0
	3	314	-2.1	8.5	0.8
	3	315	-1.9	6.4	0.0
	3	316	-7.1	0.4	1.5
	3	317	-6.9	0.2	0.0
	3	318	-1.0	12.7	19.5
	3	319	-4.1	18.2	0.0
	3	320	-6.1	2.9	0.0
	3	321	-2.4	0.2	0.0
	3	322	-10.3	-4.9	0.0
	3	323	-15.7	-0.6	0.0
	3	324	-11.6	-1.4	0.0
	3	325	-7.1	0.9	0.0
	3	326	-1.7	6.3	0.0
	3	327	-6.2	10.6	0.0
	3	328	-5.5	3.9	0.0
	3	329	-7.6	0.3	1.6
	3	330	-7.7	-0.3	0.0
	3	331	-7.6	-0.8	12.1
	3	332	-7.8	1.8	0.0
	3	333	-4.3	6.7	0.0
	3	334	-6.6	1.4	0.0
	3	335	-3.6	4.1	0.0
	3	336	-6.9	1.0	0.0
	3	337	-12.3	4.3	0.0
	3	338	-23.5	-13.8	0.0
	3	339	-26.5	-9.0	2.6
	3	340	-25.4	-19.3	0.0
	3	341	-19.3	-18.7	0.0
	3	342	-18.5	-8.1	0.0
	3	343	-22.8	-10.3	0.0
	3	344	-15.5	-3.9	0.0
	3	345	-16.6	-5.1	0.0
	3	346	-26.2	-10.6	0.0
	3	347	-28.4	-8.5	0.0
	3	348	-19.9	-7.4	1.4
	3	349	-16.4	-9.7	0.0
	3	350	-17.2	-4.8	1.8
	3	351	-10.8	-1.1	0.0
	3	352	-14.4	-1.8	1.8
	3	353	-21.4	-2.6	0.7
	3	354	-13.2	-7.0	0.7
	3	355	-7.8	-7.2	0.0
	3	356	-16.3	-7.3	0.0
	3	357	-18.4	-3.0	0.0
	3	358	-11.0	-1.7	0.0
	3	359	-3.8	-2.2	0.0
	3	360	-26.2	-17.2	0.0
	3	361	-18.4	-15.3	0.0
	3	362	-24.6	-18.0	0.5
	3	363	-21.7	-21.3	0.2
	3	364	-19.1	-9.5	26.9
	3	365	-13.3	-11.9	0.0
	3	366	-21.0	-7.6	0.0
	4	1	-9.8	5.2	0.0
	4	2	-17.6	-4.5	0.0
	4	3	-21.5	-11.5	0.0
	4	4	-21.4	-8.2	0.0
	4	5	-15.5	-2.6	0.0
	4	6	-26.0	-18.8	0.0
	4	7	-24.1	-22.4	0.0
	4	8	-24.0	-16.8	4.1
	4	9	-23.0	-7.9	0.0
	4	10	-32.9	-16.4	0.0
	4	11	-22.4	-10.3	0.0
	4	12	-25.1	-12.9	0.0
	4	13	-17.4	-10.1	0.0
	4	14	-20.2	-5.4	0.0
	4	15	-27.7	-10.1	0.0
	4	16	-23.0	-8.7	0.0
	4	17	-17.4	-9.8	0.0
	4	18	-23.2	-12.4	0.0
	4	19	-23.1	-5.6	0.0
	4	20	-29.4	-20.3	0.0
	4	21	-30.6	-16.5	3.7
	4	22	-10.6	-1.8	0.0
	4	23	-16.8	0.6	0.0
	4	24	-21.7	-9.2	0.0
	4	25	-15.9	-9.5	0.0
	4	26	-24.0	-8.7	0.0
	4	27	-30.7	-6.6	0.0
	4	28	-27.8	-15.4	0.0
	4	29	-30.2	-17.1	0.0
	4	30	-18.2	-9.2	0.0
	4	31	-12.4	-4.1	0.0
	4	32	-15.6	-7.2	0.0
	4	33	-10.9	-0.7	0.0
	4	34	-30.5	-14.7	0.0
	4	35	-33.1	-15.7	3.2
	4	36	-14.5	-2.6	0.0
	4	37	-7.9	-7.3	0.2
	4	38	-18.2	-2.8	0.0
	4	39	-16.5	-1.1	2.5
	4	40	-33.9	-14.1	0.0
	4	41	-28.2	-16.2	0.0
	4	42	-14.2	-5.6	0.0
	4	43	-15.2	-5.0	0.0
	4	44	-28.7	-12.9	0.0
	4	45	-24.2	-8.6	0.0
	4	46	-17.7	-8.8	1.5
	4	47	-13.4	-3.7	0.0
	4	48	-11.3	-1.2	0.0
	4	49	-13.6	1.3	0.0
	4	50	-12.7	-3.7	0.0
	4	51	-6.6	1.0	0.0
	4	52	-19.2	-9.4	0.0
	4	53	-15.6	-3.1	0.0
	4	54	-11.2	-2.0	0.0
	4	55	-6.2	-3.6	0.0
	4	56	-14.3	-1.4	0.0
	4	57	-12.6	-0.1	0.0
	4	58	-20.8	-8.2	0.0
	4	59	-26.0	-4.8	2.1
	4	60	-0.7	4.8	0.0
	4	61	-8.6	13.4	0.0
	4	62	-16.7	-1.7	0.0
	4	63	-22.1	-2.6	0.0
	4	64	-13.8	2.2	0.0
	4	65	-20.0	3.5	0.0
	4	66	-0.8	1.1	7.1
	4	67	-5.0	-0.0	0.6
	4	68	-18.7	-6.1	1.2
	4	69	-30.1	-8.6	0.0
	4	70	-17.3	-6.8	0.0
	4	71	-18.5	-2.3	0.0
	4	72	-3.8	3.9	0.0
	4	73	-3.1	7.6	0.0
	4	74	-9.4	2.3	0.0
	4	75	-5.7	3.9	0.0
	4	76	-7.8	3.8	0.0
	4	77	-10.5	-0.4	0.0
	4	78	-4.8	2.1	0.0
	4	79	-7.0	-1.1	0.0
	4	80	-4.2	3.5	0.0
	4	81	2.0	4.0	3.8
	4	82	-4.8	2.1	18.4
	4	83	-8.1	0.6	24.3
	4	84	-5.0	2.4	0.0
	4	85	-0.8	1.9	0.0
	4	86	-11.2	1.5	0.0
	4	87	-17.3	1.8	0.0
	4	88	-6.0	-0.3	0.0
	4	89	-0.7	1.3	0.0
	4	90	0.8	11.0	44.3
	4	91	1.9	16.6	0.0
	4	92	1.3	14.3	0.0
	4	93	-0.7	11.6	0.0
	4	94	-5.1	12.1	0.0
	4	95	-0.4	13.8	0.0
	4	96	1.8	24.2	0.0
	4	97	4.3	18.6	0.0
	4	98	-4.3	9.8	0.0
	4	99	-5.5	14.0	0.0
	4	100	1.0	14.1	0.0
	4	101	1.7	17.0	0.0
	4	102	8.9	17.6	0.0
	4	103	1.4	27.5	0.0
	4	104	1.0	16.1	0.0
	4	105	3.2	16.6	0.0
	4	106	-4.2	9.8	0.0
	4	107	-14.1	12.5	0.0
	4	108	-1.0	13.6	0.0
	4	109	-0.8	14.0	0.0
	4	110	-1.3	14.2	0.0
	4	111	2.2	18.8	0.0
	4	112	-8.0	-7.9	0.0
	4	113	-7.9	0.6	0.0
	4	114	0.7	13.7	0.0
	4	115	4.4	10.4	0.0
	4	116	-0.7	1.6	7.6
	4	117	0.9	5.7	0.0
	4	118	7.0	14.2	0.0
	4	119	2.0	18.6	0.0
	4	120	5.4	16.8	0.0
	4	121	2.6	20.1	0.0
	4	122	-1.0	9.5	0.0
	4	123	-2.2	14.2	9.4
	4	124	7.2	18.9	0.0
	4	125	9.9	10.9	0.0
	4	126	7.5	20.7	0.0
	4	127	10.0	15.9	0.0
	4	128	5.4	21.0	0.0
	4	129	5.3	19.0	0.0
	4	130	8.7	20.4	0.0
	4	131	7.0	18.2	0.0
	4	132	4.9	20.6	0.0
	4	133	-0.8	17.2	0.0
	4	134	4.2	20.6	0.0
	4	135	3.8	19.8	6.0
	4	136	8.3	23.5	0.0
	4	137	6.8	20.2	0.0
	4	138	2.8	18.2	0.0
	4	139	5.8	17.7	0.0
	4	140	7.8	25.2	0.0
	4	141	6.9	20.1	0.0
	4	142	6.5	20.3	0.0
	4	143	12.3	24.3	0.0
	4	144	7.5	17.8	0.0
	4	145	8.4	19.9	0.0
	4	146	2.9	16.2	0.0
	4	147	7.5	8.0	0.0
	4	148	8.6	16.3	0.1
	4	149	4.2	13.0	11.8
	4	150	10.8	23.7	0.0
	4	151	11.8	21.2	0.0
	4	152	9.5	26.2	0.0
	4	153	8.3	30.0	0.0
	4	154	13.4	21.6	20.7
	4	155	10.1	26.6	0.0
	4	156	10.5	20.0	0.0
	4	157	6.7	19.8	0.0
	4	158	9.8	25.1	0.0
	4	159	6.1	21.9	0.0
	4	160	12.9	23.8	0.0
	4	161	15.0	18.1	1.7
	4	162	20.2	30.3	0.0
	4	163	12.8	32.2	0.0
	4	164	10.5	23.2	1.8
	4	165	7.0	23.8	0.0
	4	166	10.0	18.5	0.0
	4	167	14.1	22.6	0.0
	4	168	11.0	27.5	0.0
	4	169	10.8	26.5	0.0
	4	170	11.5	24.0	0.0
	4	171	9.0	24.5	0.0
	4	172	11.1	23.9	0.0
	4	173	7.7	26.7	1.9
	4	174	12.4	28.1	0.0
	4	175	14.0	27.3	0.0
	4	176	13.0	27.1	35.6
	4	177	11.9	28.0	6.0
	4	178	14.1	30.4	0.0
	4	179	10.2	27.4	0.0
	4	180	11.5	19.1	18.6
	4	181	14.4	21.7	28.4
	4	182	12.3	22.0	1.1
	4	183	9.7	24.3	14.1
	4	184	13.3	26.7	2.0
	4	185	15.8	24.5	0.0
	4	186	11.0	23.3	9.2
	4	187	6.5	25.1	0.0
	4	188	14.6	34.2	0.0
	4	189	9.6	28.1	0.0
	4	190	13.7	27.0	0.0
	4	191	12.5	25.1	0.0
	4	192	13.9	29.0	53.9
	4	193	9.4	30.1	0.0
	4	194	13.9	31.2	0.0
	4	195	15.3	35.0	0.0
	4	196	14.0	27.7	0.0
	4	197	12.9	26.1	0.0
	4	198	15.0	33.6	0.0
	4	199	10.0	34.5	0.0
	4	200	10.1	27.1	0.0
	4	201	14.7	23.4	3.5
	4	202	19.0	27.7	1.0
	4	203	15.5	26.7	0.0
	4	204	10.8	27.2	0.0
	4	205	13.7	27.0	0.0
	4	206	9.5	26.6	0.0
	4	207	11.9	24.0	8.4
	4	208	12.5	22.9	0.0
	4	209	17.0	25.4	34.7
	4	210	16.0	29.2	0.1
	4	211	13.8	34.2	0.0
	4	212	13.3	26.9	0.0
	4	213	9.8	26.4	0.0
	4	214	14.6	29.2	0.0
	4	215	10.1	29.7	0.0
	4	216	9.8	21.6	0.0
	4	217	3.7	27.3	0.0
	4	218	13.9	29.3	0.0
	4	219	12.8	25.6	0.0
	4	220	14.1	24.5	0.2
	4	221	14.7	26.8	0.0
	4	222	13.4	30.3	0.0
	4	223	9.3	29.4	0.0
	4	224	16.6	29.5	0.0
	4	225	13.7	24.8	0.0
	4	226	13.0	27.3	0.0
	4	227	8.5	30.1	0.0
	4	228	10.9	26.5	0.0
	4	229	14.5	27.8	0.0
	4	230	13.8	28.5	0.0
	4	231	13.1	31.7	0.0
	4	232	10.6	27.4	0.0
	4	233	16.4	21.5	3.1
	4	234	13.1	29.4	0.0
	4	235	7.9	29.9	0.0
	4	236	14.8	29.8	0.0
	4	237	10.7	31.0	0.0
	4	238	12.8	31.1	0.0
	4	239	11.1	28.6	0.0
	4	240	11.4	27.8	0.0
	4	241	6.3	27.8	0.0
	4	242	12.2	28.6	0.0
	4	243	7.1	23.5	0.0
	4	244	12.0	28.8	0.0
	4	245	12.2	29.8	2.8
	4	246	6.6	21.0	10.2
	4	247	4.9	22.0	7.5
	4	248	11.1	33.7	0.0
	4	249	4.6	27.2	0.0
	4	250	3.4	13.3	0.2
	4	251	6.8	19.4	0.0
	4	252	-1.4	19.9	0.0
	4	253	2.8	20.2	4.0
	4	254	5.7	23.5	0.0
	4	255	2.0	21.8	0.0
	4	256	5.5	14.2	2.3
	4	257	3.8	18.0	0.0
	4	258	11.4	20.6	1.7
	4	259	9.2	18.2	2.7
	4	260	9.7	22.3	2.9
	4	261	7.3	21.3	14.5
	4	262	9.9	26.4	0.0
	4	263	6.9	25.8	0.7
	4	264	3.8	18.2	0.0
	4	265	4.9	10.6	0.0
	4	266	7.3	15.9	2.5
	4	267	6.4	16.5	0.0
	4	268	5.9	16.4	0.0
	4	269	7.3	11.7	0.0
	4	270	0.3	9.6	0.0
	4	271	6.3	13.4	0.7
	4	272	3.8	12.6	0.0
	4	273	-2.8	12.5	0.0
	4	274	3.8	16.2	0.4
	4	275	1.8	14.2	8.9
	4	276	-2.1	2.0	0.0
	4	277	-0.3	1.5	0.0
	4	278	0.7	14.9	0.2
	4	279	0.4	13.1	0.0
	4	280	-0.7	17.6	0.0
	4	281	0.5	13.6	0.0
	4	282	2.2	17.4	0.0
	4	283	-1.1	21.1	0.0
	4	284	4.9	17.6	0.0
	4	285	-0.6	13.2	0.0
	4	286	5.1	14.8	0.0
	4	287	1.3	16.2	0.0
	4	288	-3.0	8.8	0.0
	4	289	-10.5	10.2	0.0
	4	290	1.1	12.6	0.0
	4	291	-1.7	13.8	0.0
	4	292	-4.8	-0.3	0.0
	4	293	-8.2	6.2	0.0
	4	294	-8.0	8.6	0.0
	4	295	-2.5	8.7	0.0
	4	296	-3.9	-0.7	0.0
	4	297	-6.0	6.1	0.0
	4	298	-2.0	3.6	3.9
	4	299	-2.3	3.5	1.4
	4	300	-3.4	14.1	0.0
	4	301	-0.5	14.8	0.0
	4	302	-0.8	6.9	0.0
	4	303	-2.6	6.9	0.0
	4	304	-7.1	6.1	0.8
	4	305	-10.0	1.6	6.4
	4	306	-9.1	-8.6	0.6
	4	307	-7.9	-2.6	0.2
	4	308	-5.8	3.9	0.4
	4	309	-4.3	13.0	0.0
	4	310	-4.8	2.9	0.3
	4	311	-3.8	15.7	0.0
	4	312	-3.2	5.5	0.0
	4	313	-2.3	2.4	0.0
	4	314	-7.9	-0.7	0.0
	4	315	-6.0	0.7	0.0
	4	316	-14.6	-11.4	0.2
	4	317	-23.0	-2.7	0.0
	4	318	-8.1	-2.3	0.7
	4	319	-4.9	2.8	0.0
	4	320	-15.7	-1.6	0.0
	4	321	-15.7	-2.7	0.0
	4	322	-10.3	-2.1	0.0
	4	323	-8.5	-7.6	0.0
	4	324	-9.3	-4.7	0.0
	4	325	-14.5	-3.2	0.0
	4	326	-6.0	2.0	0.0
	4	327	-3.6	5.2	0.0
	4	328	-11.8	1.5	0.0
	4	329	-8.7	-2.1	0.0
	4	330	-14.0	-2.7	0.0
	4	331	-25.5	-0.7	0.0
	4	332	-4.8	10.8	0.0
	4	333	-6.3	16.2	0.0
	4	334	-8.0	1.5	0.0
	4	335	-14.4	7.2	0.0
	4	336	-23.7	-9.7	0.0
	4	337	-31.2	-6.2	0.0
	4	338	-25.0	-11.7	0.0
	4	339	-23.2	-21.0	0.0
	4	340	-9.2	2.1	0.0
	4	341	-7.5	-1.7	0.0
	4	342	-17.8	-3.2	0.0
	4	343	-18.9	-8.8	1.4
	4	344	-16.5	-4.5	0.0
	4	345	-8.9	-8.3	0.0
	4	346	-21.5	-10.3	0.0
	4	347	-25.6	-8.4	0.6
	4	348	-18.8	-5.6	0.0
	4	349	-15.3	-4.6	0.0
	4	350	-21.1	-10.1	0.0
	4	351	-16.6	-15.9	0.0
	4	352	-11.7	-4.6	0.0
	4	353	-12.3	-5.0	0.0
	4	354	-21.2	-12.5	0.1
	4	355	-23.3	-22.8	0.0
	4	356	-26.5	-17.5	0.0
	4	357	-26.3	-12.4	0.0
	4	358	-7.4	-0.8	0.1
	4	359	-8.8	3.4	0.0
	4	360	-26.2	-20.5	0.0
	4	361	-34.4	-14.6	0.0
	4	362	-4.0	2.4	0.0
	4	363	-9.0	5.0	0.0
	4	364	-5.0	7.5	0.0
	4	365	-13.3	2.2	0.0
	4	366	-21.0	-7.6	0.0
	5	1	-17.1	-4.0	0.0
	5	2	-12.6	-1.9	0.0
	5	3	-14.4	-2.0	0.0
	5	4	-10.8	0.9	0.5
	5	5	-14.5	-6.4	0.0
	5	6	-13.8	-13.1	0.3
	5	7	-10.9	-2.9	0.0
	5	8	-16.3	-4.2	0.1
	5	9	-12.8	-1.6	0.0
	5	10	-12.9	1.3	0.0
	5	11	-28.8	-23.0	1.5
	5	12	-23.8	-17.9	0.0
	5	13	-12.0	-0.7	0.0
	5	14	-9.7	-3.3	0.0
	5	15	-17.0	-5.3	0.0
	5	16	-22.2	-1.0	0.0
	5	17	-22.2	-8.6	0.0
	5	18	-27.4	-6.4	1.4
	5	19	-14.1	-1.5	0.3
	5	20	-13.2	1.5	0.0
	5	21	-10.6	2.4	2.6
	5	22	-5.9	0.3	0.0
	5	23	-14.5	-4.3	0.0
	5	24	-10.2	-1.1	0.0
	5	25	-25.9	-12.3	0.0
	5	26	-26.0	-11.3	0.0
	5	27	-16.1	-2.8	0.2
	5	28	-10.9	-7.2	0.0
	5	29	-29.1	-12.8	0.0
	5	30	-28.3	-15.7	0.0
	5	31	-27.0	-10.5	0.0
	5	32	-24.9	-10.0	0.0
	5	33	-17.3	-6.0	0.0
	5	34	-23.3	-12.7	0.2
	5	35	-15.4	-2.4	0.0
	5	36	-8.4	-3.3	0.0
	5	37	-10.7	-2.8	0.0
	5	38	-4.5	-3.0	0.0
	5	39	-7.9	3.5	1.3
	5	40	-0.4	2.1	0.0
	5	41	-13.3	1.2	0.0
	5	42	-21.8	1.9	0.0
	5	43	-26.0	-14.6	0.0
	5	44	-29.4	-12.1	0.0
	5	45	-17.2	-2.7	0.0
	5	46	-17.6	-4.2	0.1
	5	47	-13.3	-1.9	0.0
	5	48	-18.6	0.9	0.0
	5	49	-18.9	-4.7	0.0
	5	50	-22.3	-4.5	0.0
	5	51	-10.9	1.0	0.0
	5	52	-14.7	-1.6	1.4
	5	53	-12.1	-4.4	1.3
	5	54	-13.8	-4.5	0.3
	5	55	-14.7	-4.5	15.4
	5	56	-14.0	-8.2	0.0
	5	57	-23.2	-10.7	0.0
	5	58	-23.4	-9.7	0.0
	5	59	-10.9	0.9	0.0
	5	60	-2.9	-1.6	2.7
	5	61	-18.8	-6.8	0.0
	5	62	-15.8	-10.8	0.0
	5	63	-11.7	0.3	0.0
	5	64	-5.7	-0.4	0.0
	5	65	-6.9	2.0	0.0
	5	66	-7.7	-0.9	0.0
	5	67	-3.3	9.4	0.0
	5	68	-4.8	6.8	0.0
	5	69	-4.1	8.3	0.0
	5	70	-6.9	3.3	0.0
	5	71	-6.6	3.4	0.0
	5	72	-8.2	7.7	0.0
	5	73	-1.6	12.3	0.0
	5	74	1.5	7.3	0.1
	5	75	-6.1	1.4	0.0
	5	76	-5.4	2.1	0.0
	5	77	-23.0	-3.2	0.0
	5	78	-11.4	-3.1	0.0
	5	79	-4.3	2.6	2.4
	5	80	-4.0	0.6	0.0
	5	81	-9.8	-0.2	0.0
	5	82	-12.5	-1.5	0.0
	5	83	-6.1	4.7	0.0
	5	84	-2.5	11.3	1.9
	5	85	-4.8	4.4	0.0
	5	86	1.0	8.3	0.4
	5	87	1.4	12.1	0.0
	5	88	3.3	8.4	0.0
	5	89	-4.5	7.9	0.0
	5	90	-2.2	6.7	0.0
	5	91	-5.1	11.5	0.0
	5	92	-1.6	9.7	0.0
	5	93	6.4	15.1	0.0
	5	94	-0.8	12.3	0.0
	5	95	-3.2	13.8	0.0
	5	96	-0.2	16.0	0.0
	5	97	-1.2	7.3	0.0
	5	98	0.7	7.8	0.0
	5	99	-1.7	11.6	0.0
	5	100	0.7	10.8	0.0
	5	101	-1.9	11.1	0.0
	5	102	-0.2	11.3	0.0
	5	103	1.0	11.5	0.0
	5	104	-1.1	14.5	0.0
	5	105	-1.8	14.0	0.0
	5	106	-4.0	16.3	0.0
	5	107	0.5	10.7	0.0
	5	108	2.6	8.8	0.0
	5	109	-0.3	14.7	0.0
	5	110	0.2	17.3	0.0
	5	111	2.2	13.4	0.0
	5	112	10.0	14.6	0.0
	5	113	-1.1	8.1	0.0
	5	114	-3.3	2.8	0.0
	5	115	8.9	22.8	0.0
	5	116	4.3	22.5	0.0
	5	117	0.8	9.0	0.0
	5	118	2.7	14.1	0.0
	5	119	3.5	21.9	0.0
	5	120	4.1	18.5	0.0
	5	121	4.2	16.2	0.0
	5	122	2.0	23.2	0.0
	5	123	1.6	18.2	0.0
	5	124	6.1	13.1	0.0
	5	125	6.2	24.4	0.0
	5	126	7.0	25.3	0.0
	5	127	-4.8	14.8	0.0
	5	128	2.8	19.0	0.0
	5	129	5.1	20.5	0.0
	5	130	7.4	14.9	0.0
	5	131	-1.3	14.3	0.0
	5	132	2.7	9.1	0.0
	5	133	10.8	23.3	1.8
	5	134	14.3	20.0	0.0
	5	135	2.1	18.7	0.0
	5	136	1.2	22.0	0.0
	5	137	-2.1	13.7	0.0
	5	138	4.8	18.1	0.0
	5	139	3.7	16.9	0.0
	5	140	3.4	16.9	0.0
	5	141	6.6	19.1	18.1
	5	142	11.0	25.6	0.9
	5	143	-1.7	17.2	0.0
	5	144	4.4	18.8	0.0
	5	145	18.6	25.5	0.0
	5	146	12.2	22.8	1.2
	5	147	7.8	26.7	0.0
	5	148	14.9	23.9	0.0
	5	149	8.3	21.0	0.0
	5	150	7.0	16.2	3.0
	5	151	11.1	17.3	1.4
	5	152	13.3	20.0	1.5
	5	153	10.3	22.5	0.0
	5	154	8.8	19.9	0.0
	5	155	13.0	22.5	0.0
	5	156	17.0	17.1	0.0
	5	157	11.6	27.2	5.3
	5	158	8.6	23.6	0.7
	5	159	10.5	21.3	5.9
	5	160	13.4	27.2	0.0
	5	161	11.6	16.6	11.3
	5	162	4.5	19.3	0.0
	5	163	12.5	25.9	0.0
	5	164	11.6	24.0	2.6
	5	165	8.4	20.2	0.0
	5	166	15.0	19.3	0.5
	5	167	12.2	25.4	0.0
	5	168	12.0	28.2	0.0
	5	169	7.0	23.4	0.0
	5	170	8.6	24.3	0.0
	5	171	10.2	25.5	0.0
	5	172	13.7	25.4	22.7
	5	173	8.4	24.7	0.0
	5	174	12.8	26.0	3.8
	5	175	15.9	27.2	1.9
	5	176	14.3	34.6	4.6
	5	177	12.4	25.5	0.0
	5	178	15.2	23.9	0.0
	5	179	8.4	20.4	0.0
	5	180	8.7	23.7	1.9
	5	181	13.2	31.5	0.0
	5	182	10.6	28.1	1.0
	5	183	15.6	31.1	0.5
	5	184	12.0	29.0	0.0
	5	185	11.9	23.7	1.4
	5	186	16.8	25.9	3.1
	5	187	11.5	26.6	22.0
	5	188	10.9	30.7	0.0
	5	189	14.7	29.0	0.0
	5	190	18.5	27.0	0.0
	5	191	17.8	28.9	0.0
	5	192	12.8	28.6	0.0
	5	193	13.2	29.2	0.0
	5	194	18.5	28.8	0.0
	5	195	18.9	29.3	0.0
	5	196	15.1	28.5	0.0
	5	197	12.2	22.6	0.0
	5	198	11.1	26.3	3.3
	5	199	16.9	28.5	0.0
	5	200	16.6	25.2	10.4
	5	201	18.0	28.5	0.0
	5	202	16.7	28.7	0.0
	5	203	17.4	26.8	3.7
	5	204	18.6	26.3	0.0
	5	205	13.5	25.7	1.8
	5	206	14.7	30.5	0.0
	5	207	14.7	33.4	0.0
	5	208	12.9	29.6	0.0
	5	209	13.2	24.2	25.4
	5	210	11.5	29.0	0.0
	5	211	11.4	27.3	12.8
	5	212	14.4	23.6	0.8
	5	213	8.8	23.2	0.0
	5	214	14.0	25.6	3.3
	5	215	18.7	33.1	1.6
	5	216	13.7	27.1	0.0
	5	217	11.2	29.4	0.0
	5	218	8.4	32.9	3.3
	5	219	15.7	29.4	0.1
	5	220	12.4	25.2	20.6
	5	221	13.5	26.7	0.0
	5	222	11.2	24.1	0.0
	5	223	10.6	23.1	1.4
	5	224	9.2	27.0	0.0
	5	225	10.1	26.5	0.0
	5	226	9.0	22.0	0.0
	5	227	8.3	28.4	0.0
	5	228	11.5	29.0	0.0
	5	229	11.4	30.8	0.0
	5	230	12.0	28.2	0.0
	5	231	12.6	26.2	0.0
	5	232	13.7	29.0	0.0
	5	233	11.2	22.3	0.0
	5	234	15.2	21.2	0.9
	5	235	16.4	28.2	0.0
	5	236	11.1	32.1	0.0
	5	237	12.8	26.3	8.3
	5	238	16.1	25.7	0.0
	5	239	8.2	28.6	0.0
	5	240	6.1	31.9	0.0
	5	241	9.0	26.7	0.0
	5	242	11.0	26.1	0.0
	5	243	8.7	28.9	0.0
	5	244	5.1	32.7	0.0
	5	245	9.9	21.8	0.0
	5	246	5.4	17.7	0.0
	5	247	7.2	20.8	0.0
	5	248	5.7	25.4	0.0
	5	249	4.1	22.0	0.0
	5	250	2.2	19.2	0.0
	5	251	12.3	22.9	10.0
	5	252	12.2	25.7	0.0
	5	253	5.6	22.1	0.0
	5	254	3.7	24.8	0.0
	5	255	4.9	15.9	0.0
	5	256	4.0	17.6	0.0
	5	257	7.2	21.6	0.0
	5	258	3.1	15.8	0.0
	5	259	8.6	28.8	0.0
	5	260	7.2	22.2	0.0
	5	261	9.8	24.8	0.0
	5	262	5.2	18.8	3.4
	5	263	8.9	16.4	42.3
	5	264	11.6	13.4	1.6
	5	265	6.0	21.5	0.0
	5	266	5.6	33.0	0.0
	5	267	3.4	14.2	0.0
	5	268	3.2	10.0	20.5
	5	269	2.9	16.8	0.0
	5	270	1.6	19.7	0.0
	5	271	2.3	12.9	0.0
	5	272	5.0	5.2	0.0
	5	273	0.0	10.1	0.0
	5	274	-0.8	13.0	0.0
	5	275	1.9	11.6	0.0
	5	276	-3.5	5.3	4.7
	5	277	4.3	15.6	0.0
	5	278	8.1	19.4	0.0
	5	279	0.8	15.3	0.0
	5	280	-0.0	18.5	0.0
	5	281	4.0	13.4	0.0
	5	282	7.4	8.4	0.0
	5	283	-0.2	4.6	0.0
	5	284	-10.1	9.3	0.0
	5	285	-3.4	10.5	0.0
	5	286	-1.4	6.4	0.0
	5	287	-4.0	9.2	0.0
	5	288	-1.7	4.8	0.0
	5	289	3.6	13.5	0.0
	5	290	7.0	8.4	0.4
	5	291	-0.3	5.4	1.4
	5	292	-9.3	10.0	0.0
	5	293	-1.0	12.2	0.0
	5	294	-3.4	17.3	0.0
	5	295	4.8	10.7	0.5
	5	296	-1.7	13.0	0.0
	5	297	-0.5	17.5	0.0
	5	298	-5.5	21.4	0.0
	5	299	-3.8	9.2	0.0
	5	300	-11.6	12.3	0.0
	5	301	-9.9	8.0	0.0
	5	302	-8.3	7.0	4.6
	5	303	-7.8	0.8	0.0
	5	304	-2.7	2.6	0.0
	5	305	-4.3	5.0	0.0
	5	306	-4.1	-3.7	0.0
	5	307	1.4	11.5	0.0
	5	308	-1.4	15.3	0.0
	5	309	-7.5	1.8	0.0
	5	310	-12.2	4.8	0.0
	5	311	-2.3	13.8	0.0
	5	312	-6.1	8.0	0.0
	5	313	-6.9	-1.8	0.0
	5	314	-3.5	1.2	0.0
	5	315	0.4	12.9	0.0
	5	316	-1.4	17.7	0.0
	5	317	0.6	3.3	1.0
	5	318	0.9	2.7	0.4
	5	319	-5.2	1.5	0.0
	5	320	-12.4	-8.7	1.2
	5	321	-0.8	10.3	0.0
	5	322	-3.2	6.8	0.0
	5	323	-6.1	3.4	0.8
	5	324	-8.9	7.8	0.0
	5	325	-14.7	-3.4	0.3
	5	326	-14.7	-4.1	0.0
	5	327	-18.5	-7.5	0.0
	5	328	-23.4	-8.2	0.0
	5	329	-16.9	-4.3	0.0
	5	330	-17.5	0.2	0.0
	5	331	-5.7	2.5	0.0
	5	332	-3.8	2.3	0.0
	5	333	-15.5	-5.7	0.0
	5	334	-12.0	-3.8	0.0
	5	335	-12.9	-0.2	0.0
	5	336	-19.0	-1.6	0.0
	5	337	-9.6	-0.2	0.0
	5	338	-7.6	-4.0	0.0
	5	339	-10.7	-3.5	0.0
	5	340	-17.3	-3.7	0.0
	5	341	-11.5	-2.7	0.0
	5	342	-13.7	-4.6	0.0
	5	343	-15.9	-5.4	0.0
	5	344	-23.9	-9.0	0.0
	5	345	-7.9	-1.4	0.0
	5	346	-11.2	-1.5	0.0
	5	347	-9.2	0.8	0.0
	5	348	-7.0	-1.4	0.0
	5	349	-11.4	-3.9	0.0
	5	350	-15.7	-7.2	0.0
	5	351	-23.2	-15.3	2.6
	5	352	-26.8	-13.0	0.0
	5	353	-19.8	-8.4	0.0
	5	354	-13.6	-7.5	0.0
	5	355	-7.8	-0.4	0.0
	5	356	-6.5	-0.6	0.0
	5	357	-13.8	-1.1	0.0
	5	358	-12.4	2.6	0.0
	5	359	-12.1	-3.9	0.0
	5	360	-9.0	-5.9	0.0
	5	361	-14.3	-6.9	0.9
	5	362	-7.3	-3.2	0.3
	5	363	-18.1	-4.3	1.4
	5	364	-20.0	-0.9	0.1
	5	365	-11.4	-3.6	0.0
	6	1	-19.7	-5.5	9.4
	6	2	-26.1	-8.4	0.0
	6	3	-10.8	-0.7	0.0
	6	4	-15.9	-1.8	0.0
	6	5	-19.2	-4.8	0.0
	6	6	-24.3	-1.8	1.3
	6	7	-31.2	-20.4	1.0
	6	8	-27.2	-18.0	0.4
	6	9	-21.5	-9.4	0.0
	6	10	-26.2	-4.3	0.0
	6	11	-27.8	-20.7	0.0
	6	12	-24.6	-14.8	0.0
	6	13	-19.4	-10.6	0.0
	6	14	-18.2	-5.5	0.0
	6	15	-21.1	-9.3	0.0
	6	16	-29.2	-14.3	0.0
	6	17	-23.9	-11.3	0.4
	6	18	-24.2	-7.7	0.0
	6	19	-13.5	-2.8	0.0
	6	20	-20.3	-2.8	0.0
	6	21	-28.9	-19.5	0.0
	6	22	-24.4	-21.8	0.0
	6	23	-28.0	-11.4	0.0
	6	24	-28.5	-7.8	0.5
	6	25	-20.7	-9.2	0.0
	6	26	-15.3	-14.4	0.3
	6	27	-11.0	-3.9	0.0
	6	28	-18.8	-5.4	0.4
	6	29	-18.8	-5.3	5.7
	6	30	-13.3	-7.9	4.2
	6	31	-26.6	-18.6	0.0
	6	32	-27.3	-14.7	0.0
	6	33	-16.0	-5.7	0.0
	6	34	-17.7	-11.2	0.0
	6	35	-26.5	-10.2	0.0
	6	36	-36.7	-7.1	0.0
	6	37	-9.8	-1.1	0.0
	6	38	-9.9	-4.9	0.4
	6	39	-30.5	-21.5	0.0
	6	40	-27.3	-12.9	0.0
	6	41	-7.1	4.0	0.0
	6	42	-9.0	3.0	0.3
	6	43	-30.7	-21.7	0.0
	6	44	-24.6	-18.5	0.0
	6	45	-24.9	-15.6	0.0
	6	46	-22.0	-18.5	0.0
	6	47	-20.2	-10.6	2.5
	6	48	-22.3	-8.3	0.0
	6	49	-8.3	0.4	0.0
	6	50	-0.8	0.4	9.4
	6	51	-9.2	3.8	0.0
	6	52	-6.4	-0.9	0.0
	6	53	-20.8	-5.5	0.0
	6	54	-15.2	-10.3	0.0
	6	55	-20.6	-5.3	0.0
	6	56	-13.0	-8.1	0.0
	6	57	-25.4	-11.6	0.0
	6	58	-20.4	-12.8	3.0
	6	59	-14.6	-1.5	0.0
	6	60	-4.9	6.4	0.0
	6	61	-20.5	-16.8	0.0
	6	62	-14.4	-5.7	0.0
	6	63	-18.3	-4.1	0.4
	6	64	-12.8	1.6	0.0
	6	65	-10.4	-1.2	0.5
	6	66	-14.4	-4.3	1.3
	6	67	-4.7	1.9	0.3
	6	68	-5.1	5.1	3.0
	6	69	-7.9	3.1	0.0
	6	70	-0.6	0.5	1.2
	6	71	-5.4	-0.8	3.6
	6	72	-11.8	3.7	0.0
	6	73	-7.3	-2.2	2.7
	6	74	-16.8	0.2	0.0
	6	75	-1.6	6.4	0.0
	6	76	-1.1	4.4	0.0
	6	77	-18.6	-3.9	0.0
	6	78	-13.7	-9.3	0.0
	6	79	-8.3	-0.4	0.0
	6	80	-13.2	3.9	0.0
	6	81	-0.8	4.8	0.0
	6	82	-0.6	4.9	0.0
	6	83	-3.9	5.4	0.0
	6	84	-0.3	4.0	8.1
	6	85	-16.3	-10.7	0.0
	6	86	-10.4	1.1	0.0
	6	87	-2.9	3.4	0.0
	6	88	-3.7	1.8	11.3
	6	89	-6.4	3.6	0.0
	6	90	-6.2	0.8	0.0
	6	91	-7.0	7.2	0.0
	6	92	-5.2	2.6	0.0
	6	93	-2.2	8.0	0.2
	6	94	-6.7	14.4	5.9
	6	95	-11.9	8.5	0.0
	6	96	-7.0	8.0	0.0
	6	97	-1.0	9.1	0.0
	6	98	0.4	11.2	0.0
	6	99	0.5	17.8	0.0
	6	100	-1.8	16.2	0.0
	6	101	2.7	18.2	0.0
	6	102	3.6	19.5	0.0
	6	103	0.2	11.3	0.0
	6	104	2.2	10.8	0.0
	6	105	1.0	13.7	0.0
	6	106	6.8	10.8	13.7
	6	107	-1.2	13.2	0.0
	6	108	1.6	18.0	0.0
	6	109	-7.3	-0.1	7.8
	6	110	-1.2	4.4	8.7
	6	111	-3.1	13.1	0.0
	6	112	0.7	11.8	0.0
	6	113	-0.2	16.7	0.0
	6	114	-2.7	13.7	0.0
	6	115	4.7	21.7	0.0
	6	116	2.1	17.9	0.0
	6	117	1.3	15.1	0.0
	6	118	1.4	14.7	0.0
	6	119	1.3	18.3	0.0
	6	120	-0.1	19.1	0.0
	6	121	4.4	18.9	0.0
	6	122	3.1	14.1	0.0
	6	123	5.9	24.0	0.0
	6	124	2.1	24.6	0.0
	6	125	4.8	24.7	0.0
	6	126	10.7	34.2	0.0
	6	127	3.4	21.3	0.0
	6	128	0.8	20.0	0.0
	6	129	9.5	26.1	0.0
	6	130	12.0	21.1	0.0
	6	131	4.5	9.0	6.0
	6	132	-5.5	17.4	0.0
	6	133	9.3	27.5	0.0
	6	134	18.9	25.7	0.0
	6	135	2.7	18.0	13.3
	6	136	-1.3	21.8	0.0
	6	137	4.2	16.5	0.0
	6	138	-1.2	5.7	0.0
	6	139	5.5	15.2	34.4
	6	140	6.3	15.6	0.0
	6	141	3.0	10.3	0.0
	6	142	6.3	16.5	0.0
	6	143	8.3	21.7	0.0
	6	144	12.7	19.3	0.0
	6	145	8.2	26.6	0.0
	6	146	12.8	26.6	3.7
	6	147	6.9	19.9	4.2
	6	148	8.7	20.6	11.7
	6	149	7.5	19.0	0.0
	6	150	6.4	16.8	0.0
	6	151	6.9	18.7	0.0
	6	152	8.9	22.0	0.0
	6	153	14.6	25.8	0.0
	6	154	11.1	29.4	0.0
	6	155	7.4	25.1	0.0
	6	156	9.5	24.0	0.0
	6	157	7.7	23.8	0.0
	6	158	5.2	21.3	0.0
	6	159	15.5	30.8	1.6
	6	160	13.5	28.3	0.0
	6	161	10.4	18.6	10.3
	6	162	11.7	22.7	0.4
	6	163	9.5	21.4	7.2
	6	164	12.1	26.5	0.5
	6	165	6.2	23.0	0.0
	6	166	9.1	23.8	0.0
	6	167	10.7	24.9	0.0
	6	168	18.7	26.8	0.0
	6	169	15.6	28.3	0.0
	6	170	12.2	30.1	29.9
	6	171	4.3	23.4	0.0
	6	172	7.4	25.7	0.0
	6	173	6.2	22.7	0.0
[truncated: 8,958 more rows]
