# Supplementary material for: Comparing CMIP-3 and CMIP-5 climate projections on flooding estimation of Devils Lake of North Dakota, USA
Source: PeerJ. 2018 Apr 30;6:e4711. doi: 10.7717/peerj.4711 (PMC5933320; doi:10.7717/peerj.4711)
Supplement: Supplemental Information 2 [file peerj-06-4711-s002.zip › FutureClimate/CMIP-3_LARSWG/C322525_INCM3[C322525,SRA2,2011-2030]WG_1.dat]

	1	1	-29.6	-21.3	0.0
	1	2	-24.4	-15.5	1.5
	1	3	-26.5	-16.7	0.0
	1	4	-14.9	-4.8	0.0
	1	5	-17.7	-1.6	0.0
	1	6	-10.1	4.8	0.0
	1	7	-12.5	4.0	0.0
	1	8	-13.9	-6.2	0.0
	1	9	-20.0	-3.3	0.0
	1	10	-13.1	-5.6	0.0
	1	11	-18.6	-3.7	0.0
	1	12	-27.2	-19.0	0.0
	1	13	-27.3	-20.7	0.6
	1	14	-12.6	-4.3	0.1
	1	15	-18.1	1.6	0.0
	1	16	-21.4	-11.8	0.0
	1	17	-18.1	-6.8	0.0
	1	18	-26.3	-16.5	0.0
	1	19	-21.2	-17.4	1.4
	1	20	-16.5	-4.8	0.0
	1	21	-22.2	-1.8	0.0
	1	22	-12.5	-2.7	0.3
	1	23	-4.7	-3.9	0.1
	1	24	-8.6	-0.2	0.0
	1	25	-11.3	-0.7	0.0
	1	26	-16.0	-8.1	0.0
	1	27	-11.0	-10.1	0.0
	1	28	-30.1	-16.8	0.0
	1	29	-31.4	-12.2	0.0
	1	30	-21.7	-13.4	0.1
	1	31	-16.5	-14.7	0.2
	1	32	-9.0	-1.6	2.3
	1	33	-10.4	-5.4	0.0
	1	34	-19.4	-8.0	0.0
	1	35	-25.9	-7.4	0.0
	1	36	-20.6	-7.6	0.0
	1	37	-12.3	-3.0	2.9
	1	38	-24.1	-10.7	0.0
	1	39	-15.4	-9.2	1.6
	1	40	-4.8	7.4	0.0
	1	41	-3.8	0.3	0.0
	1	42	-19.6	-9.5	0.0
	1	43	-16.9	-14.4	0.0
	1	44	-16.1	-4.8	0.0
	1	45	-23.3	-9.1	0.0
	1	46	-10.4	-1.5	0.0
	1	47	-18.6	3.9	0.0
	1	48	-10.5	-1.0	0.0
	1	49	-18.9	2.4	0.0
	1	50	-21.0	-9.2	0.0
	1	51	-23.6	-9.1	0.0
	1	52	-9.0	1.0	0.0
	1	53	-15.4	2.5	0.0
	1	54	-21.0	-7.0	0.0
	1	55	-14.4	-7.2	0.0
	1	56	-22.7	-6.3	0.0
	1	57	-28.3	-4.5	0.0
	1	58	-25.3	-11.7	0.0
	1	59	-27.3	-12.6	0.0
	1	60	-12.8	-3.5	0.0
	1	61	-8.0	0.9	0.0
	1	62	-10.1	-0.9	0.0
	1	63	-6.6	3.5	0.0
	1	64	-9.4	-0.3	0.0
	1	65	-10.1	0.6	0.0
	1	66	-7.7	-2.0	0.3
	1	67	-7.5	-0.3	0.0
	1	68	-8.1	3.1	0.0
	1	69	-3.6	1.2	0.0
	1	70	-25.5	-8.7	0.0
	1	71	-20.7	-10.3	0.0
	1	72	-10.3	0.5	2.0
	1	73	-6.8	1.6	0.0
	1	74	-6.1	2.4	0.0
	1	75	-5.5	6.1	0.0
	1	76	-5.1	3.0	0.0
	1	77	-8.2	2.7	0.0
	1	78	-5.7	2.8	0.0
	1	79	-5.2	2.7	0.0
	1	80	-14.8	-2.5	0.0
	1	81	-10.4	1.8	0.0
	1	82	2.0	5.9	0.6
	1	83	-3.7	1.8	0.0
	1	84	-6.1	0.7	0.0
	1	85	-9.0	0.7	0.0
	1	86	-0.1	11.2	0.0
	1	87	-0.6	6.3	0.0
	1	88	-8.9	-4.4	0.0
	1	89	-12.4	4.4	0.0
	1	90	-8.0	4.8	0.0
	1	91	-6.6	11.2	0.0
	1	92	-2.2	17.2	0.0
	1	93	-2.4	14.4	0.0
	1	94	-1.3	14.1	0.0
	1	95	-0.3	17.4	0.0
	1	96	-0.8	17.5	0.0
	1	97	-0.6	16.9	0.0
	1	98	-2.3	16.2	0.0
	1	99	-7.9	15.2	0.1
	1	100	-2.6	9.5	0.0
	1	101	-8.2	8.7	4.2
	1	102	1.2	19.5	0.0
	1	103	-1.9	20.7	0.0
	1	104	7.5	20.1	0.0
	1	105	0.9	30.5	0.0
	1	106	-2.3	11.2	0.0
	1	107	-5.5	9.6	0.0
	1	108	-1.3	14.1	0.0
	1	109	-4.9	16.5	0.0
	1	110	6.0	14.2	11.4
	1	111	2.9	11.3	0.3
	1	112	-5.2	4.8	1.6
	1	113	-16.4	2.1	0.0
	1	114	-0.4	16.6	0.0
	1	115	1.4	17.4	0.0
	1	116	-3.3	4.2	0.0
	1	117	-4.0	9.0	0.0
	1	118	3.9	17.3	0.0
	1	119	4.7	22.2	0.0
	1	120	1.1	15.7	0.0
	1	121	3.4	19.4	0.0
	1	122	1.4	20.4	0.0
	1	123	4.7	23.1	0.0
	1	124	2.8	19.7	0.0
	1	125	3.7	13.4	19.7
	1	126	9.3	23.5	4.7
	1	127	2.8	24.2	0.0
	1	128	4.9	18.3	0.0
	1	129	3.7	14.6	0.0
	1	130	3.3	12.3	0.0
	1	131	-1.4	14.1	0.0
	1	132	9.5	20.9	0.0
	1	133	6.7	22.1	0.0
	1	134	1.0	10.5	0.0
	1	135	6.5	18.4	0.0
	1	136	6.8	21.8	0.0
	1	137	11.1	21.9	0.0
	1	138	12.7	23.4	0.0
	1	139	15.1	15.3	0.0
	1	140	5.5	24.6	0.0
	1	141	4.9	19.0	0.0
	1	142	10.2	22.7	0.0
	1	143	10.5	22.0	0.0
	1	144	7.6	17.6	0.0
	1	145	9.9	23.1	0.0
	1	146	6.4	19.1	0.0
	1	147	6.9	14.0	2.6
	1	148	15.2	27.6	5.0
	1	149	13.9	20.6	3.2
	1	150	8.7	14.6	11.1
	1	151	8.1	11.1	1.4
	1	152	2.4	17.4	21.3
	1	153	3.9	24.3	0.0
	1	154	12.5	26.5	71.9
	1	155	13.9	29.5	0.0
	1	156	13.0	27.0	0.0
	1	157	11.5	24.6	0.0
	1	158	7.8	25.0	0.0
	1	159	10.1	24.4	5.7
	1	160	10.7	26.1	0.0
	1	161	10.9	26.9	0.0
	1	162	15.4	26.4	0.0
	1	163	18.3	27.7	5.7
	1	164	9.9	25.7	0.0
	1	165	13.3	20.8	13.4
	1	166	14.3	27.5	0.0
	1	167	12.0	26.2	0.0
	1	168	13.6	26.4	0.0
	1	169	18.3	23.9	7.3
	1	170	14.9	23.2	4.5
	1	171	10.3	24.8	0.6
	1	172	13.1	21.5	5.7
	1	173	10.6	23.5	0.0
	1	174	11.5	30.5	0.0
	1	175	15.1	31.1	0.0
	1	176	12.7	24.5	0.4
	1	177	9.4	25.8	0.0
	1	178	4.8	18.6	0.0
	1	179	4.8	24.3	0.0
	1	180	9.7	27.4	0.0
	1	181	11.2	22.9	15.9
	1	182	12.5	18.7	13.3
	1	183	10.7	24.1	0.8
	1	184	11.2	18.2	0.3
	1	185	10.5	22.0	0.0
	1	186	14.6	26.3	1.2
	1	187	14.6	26.7	0.0
	1	188	11.9	24.9	0.0
	1	189	12.2	24.3	0.0
	1	190	14.2	28.3	0.0
	1	191	17.7	28.7	0.0
	1	192	13.8	27.0	0.0
	1	193	14.8	30.4	0.0
	1	194	9.2	21.6	0.0
	1	195	12.2	25.9	0.0
	1	196	17.5	27.4	0.4
	1	197	18.2	23.6	5.9
	1	198	18.0	30.5	0.0
	1	199	15.5	31.0	6.5
	1	200	14.1	27.5	0.0
	1	201	15.5	23.6	12.7
	1	202	12.4	27.2	0.0
	1	203	18.8	22.6	0.1
	1	204	14.6	27.4	3.0
	1	205	19.9	28.0	0.0
	1	206	13.9	28.7	0.0
	1	207	12.6	33.1	0.0
	1	208	12.3	25.3	0.0
	1	209	10.2	21.9	0.0
	1	210	12.0	27.5	0.0
	1	211	17.2	27.4	0.0
	1	212	16.2	25.4	0.5
	1	213	12.8	24.2	0.0
	1	214	15.5	29.0	0.0
	1	215	13.0	29.0	0.0
	1	216	16.3	27.9	4.3
	1	217	14.2	28.5	0.0
	1	218	9.5	26.0	0.0
	1	219	11.6	25.4	0.0
	1	220	13.4	27.8	2.2
	1	221	11.4	30.5	0.0
	1	222	11.5	23.7	0.0
	1	223	15.1	23.8	0.0
	1	224	10.1	27.2	0.0
	1	225	11.4	32.5	0.0
	1	226	13.9	27.8	0.0
	1	227	9.6	28.8	0.0
	1	228	16.2	25.4	1.4
	1	229	16.5	31.4	0.0
	1	230	10.5	24.7	0.0
	1	231	6.6	22.2	0.0
	1	232	14.5	22.8	7.3
	1	233	12.7	13.7	8.0
	1	234	14.0	28.3	0.0
	1	235	14.6	26.4	0.0
	1	236	14.8	25.4	2.7
	1	237	11.7	29.5	0.0
	1	238	11.6	23.5	0.0
	1	239	7.3	22.9	0.0
	1	240	10.0	27.1	0.0
	1	241	5.8	23.7	0.0
	1	242	12.0	24.9	0.0
	1	243	12.9	21.2	0.0
	1	244	14.0	26.5	0.0
	1	245	15.5	23.8	0.0
	1	246	5.2	20.6	0.0
	1	247	10.8	23.1	21.7
	1	248	2.7	19.7	0.0
	1	249	8.9	14.2	0.0
	1	250	9.5	19.7	0.0
	1	251	8.8	14.4	41.1
	1	252	8.5	20.1	2.2
	1	253	4.5	27.2	0.0
	1	254	7.7	21.1	1.1
	1	255	12.1	18.5	4.2
	1	256	11.0	26.6	0.0
	1	257	6.7	24.8	0.0
	1	258	6.3	23.2	0.0
	1	259	10.5	19.5	0.0
	1	260	3.5	20.4	0.0
	1	261	-1.4	14.8	0.0
	1	262	6.4	15.6	0.0
	1	263	10.2	12.3	0.0
	1	264	2.3	21.1	0.0
	1	265	2.9	24.8	0.0
	1	266	1.7	9.8	0.0
	1	267	-0.6	10.8	0.0
	1	268	4.1	15.3	0.0
	1	269	2.9	15.3	0.0
	1	270	13.3	27.3	0.0
	1	271	4.9	27.2	0.0
	1	272	1.6	15.4	0.0
	1	273	0.8	12.5	0.0
	1	274	6.8	19.0	0.0
	1	275	5.7	21.2	0.0
	1	276	4.4	18.1	0.0
	1	277	10.3	20.3	0.0
	1	278	3.0	18.9	0.0
	1	279	2.7	15.1	0.0
	1	280	3.7	21.9	0.0
	1	281	-1.9	20.6	0.0
	1	282	3.2	11.7	0.0
	1	283	-2.1	6.0	0.0
	1	284	-0.2	16.9	0.0
	1	285	0.1	23.9	0.0
	1	286	-0.1	18.0	0.0
	1	287	-3.6	17.4	0.0
	1	288	0.6	16.9	0.0
	1	289	0.1	11.5	0.5
	1	290	1.2	10.2	0.0
	1	291	2.4	6.2	0.0
	1	292	-0.5	12.4	0.0
	1	293	-1.9	8.7	0.0
	1	294	3.6	13.2	0.0
	1	295	0.2	11.7	0.0
	1	296	-9.2	11.2	0.0
	1	297	-5.5	14.2	0.0
	1	298	1.4	10.8	0.0
	1	299	0.9	12.4	0.0
	1	300	-4.3	8.3	0.0
	1	301	0.7	11.6	0.0
	1	302	-2.9	9.0	0.0
	1	303	-5.1	6.4	0.0
	1	304	5.1	18.6	0.0
	1	305	-2.1	7.2	0.3
	1	306	-2.5	11.1	0.0
	1	307	-5.1	11.3	0.0
	1	308	-7.8	5.9	0.0
	1	309	-3.7	1.0	5.5
	1	310	-2.3	8.4	0.0
	1	311	-3.6	2.5	0.0
	1	312	-11.2	-3.4	0.0
	1	313	-15.5	-5.6	12.6
	1	314	-2.9	5.8	0.0
	1	315	-3.7	11.4	0.0
	1	316	-1.8	7.6	0.0
	1	317	-0.1	11.4	0.0
	1	318	-7.0	-1.4	0.0
	1	319	-13.4	-11.4	0.0
	1	320	-10.2	1.0	0.1
	1	321	-16.8	1.9	0.0
	1	322	-16.4	-4.0	0.0
	1	323	-16.1	-6.5	0.0
	1	324	-6.1	4.1	0.0
	1	325	-8.6	1.0	0.0
	1	326	-14.1	-9.3	0.0
	1	327	-14.3	-11.0	0.0
	1	328	-8.1	4.4	0.0
	1	329	-11.0	4.6	0.0
	1	330	-7.8	-2.4	0.0
	1	331	-12.2	-2.5	0.0
	1	332	-7.8	-2.2	0.0
	1	333	-7.2	-4.4	0.0
	1	334	-13.4	-6.1	0.0
	1	335	-18.7	-11.5	0.0
	1	336	-14.3	-4.3	0.0
	1	337	-13.7	-9.7	0.0
	1	338	-31.4	-18.0	0.0
	1	339	-25.2	-18.0	0.0
	1	340	-7.2	-0.7	0.0
	1	341	-8.5	4.0	0.0
	1	342	-19.9	-7.8	0.0
	1	343	-16.8	-8.4	0.0
	1	344	-37.0	-18.7	0.0
	1	345	-24.2	-12.9	0.0
	1	346	-26.0	-18.0	0.0
	1	347	-31.9	-15.9	0.0
	1	348	-22.0	-9.3	0.0
	1	349	-29.9	-17.5	0.0
	1	350	-32.1	-26.1	0.0
	1	351	-26.4	-16.3	0.0
	1	352	-19.3	-11.2	0.4
	1	353	-13.2	-5.1	0.0
	1	354	-21.7	-12.3	0.0
	1	355	-18.1	-17.2	0.0
	1	356	-12.1	-4.0	0.0
	1	357	-8.6	-1.1	0.0
	1	358	-22.6	-9.3	0.0
	1	359	-32.1	-6.0	0.0
	1	360	-9.1	3.8	0.0
	1	361	-10.5	7.6	0.0
	1	362	-28.2	-13.6	0.0
	1	363	-34.5	-9.1	0.0
	1	364	-28.0	-14.0	0.0
	1	365	-25.7	-23.4	0.0
	1	366	-21.0	-7.6	0.0
	2	1	-21.0	-7.9	5.9
	2	2	-21.0	-0.6	0.0
	2	3	-14.2	-3.0	0.0
	2	4	-11.3	-2.5	0.0
	2	5	-24.6	-15.7	0.0
	2	6	-27.2	-16.0	0.0
	2	7	-34.0	-17.2	0.0
	2	8	-25.7	-17.9	0.2
	2	9	-12.1	1.9	2.5
	2	10	-2.4	-1.6	0.0
	2	11	-16.5	-3.5	0.0
	2	12	-12.3	-5.7	0.0
	2	13	-17.4	-4.3	0.0
	2	14	-16.4	-9.8	0.0
	2	15	-14.3	-0.8	1.1
	2	16	-17.4	-5.3	0.0
	2	17	-21.1	-8.2	1.3
	2	18	-26.3	-11.7	1.8
	2	19	-15.8	-3.4	0.0
	2	20	-14.4	-1.7	0.9
	2	21	-12.5	-2.8	0.0
	2	22	-18.3	-4.9	2.4
	2	23	-14.2	-6.2	0.3
	2	24	-15.8	-7.6	2.3
	2	25	-30.9	-20.3	27.7
	2	26	-22.4	-12.3	0.0
	2	27	-25.4	-14.8	0.0
	2	28	-30.1	-16.3	0.0
	2	29	-16.5	-5.0	0.0
	2	30	-23.9	-8.1	0.0
	2	31	-22.3	-13.4	0.0
	2	32	-31.1	-22.5	0.0
	2	33	-22.8	-7.2	0.0
	2	34	-14.3	-6.4	0.0
	2	35	-20.4	-9.8	3.3
	2	36	-26.8	-12.3	0.0
	2	37	-28.1	-16.7	0.0
	2	38	-20.7	-12.9	0.6
	2	39	-19.9	-5.5	0.0
	2	40	-18.0	-2.2	0.0
	2	41	-16.9	-6.8	0.0
	2	42	-11.1	-0.7	0.0
	2	43	-17.1	-8.5	2.3
	2	44	-19.5	-11.4	0.0
	2	45	-21.0	-9.0	0.6
	2	46	-28.5	-15.5	0.0
	2	47	-24.2	-10.3	0.0
	2	48	-18.1	-10.9	0.2
	2	49	-9.7	-0.3	0.0
	2	50	-0.5	0.2	0.0
	2	51	-28.3	-20.1	0.0
	2	52	-24.3	-18.0	0.1
	2	53	-11.9	-3.1	0.0
	2	54	-6.3	0.3	0.0
	2	55	-14.1	-1.5	0.0
	2	56	-6.5	-5.2	0.0
	2	57	-14.2	-1.0	0.0
	2	58	-21.4	-6.6	0.0
	2	59	-26.0	-10.8	0.0
	2	60	-22.5	-9.3	0.0
	2	61	-8.2	1.1	0.8
	2	62	-12.3	-1.1	0.0
	2	63	-16.9	-4.6	0.0
	2	64	-19.0	-1.2	0.0
	2	65	-4.5	9.4	0.0
	2	66	-2.7	5.5	0.0
	2	67	-6.3	3.5	0.0
	2	68	-3.3	1.6	0.0
	2	69	-13.2	1.5	0.0
	2	70	-7.2	-3.8	0.0
	2	71	-7.4	2.2	0.0
	2	72	-3.6	-0.6	3.2
	2	73	-8.3	2.9	0.0
	2	74	-6.6	-1.1	0.0
	2	75	-7.3	0.8	0.0
	2	76	-6.2	0.1	0.0
	2	77	-8.9	0.2	0.0
	2	78	-5.2	3.7	0.0
	2	79	-12.9	-1.0	0.0
	2	80	-7.3	-5.4	0.0
	2	81	-9.0	0.7	0.0
	2	82	-4.3	-0.0	6.7
	2	83	-3.8	5.8	0.0
	2	84	1.3	8.5	0.0
	2	85	-3.0	5.8	0.0
	2	86	-1.1	5.9	0.0
	2	87	-11.3	1.8	0.0
	2	88	-14.0	-1.6	0.0
	2	89	-0.5	9.2	0.0
	2	90	-4.2	15.5	0.0
	2	91	-10.0	-6.3	0.0
	2	92	-13.8	5.3	0.0
	2	93	-9.3	3.9	0.0
	2	94	-11.0	10.3	0.0
	2	95	-2.5	14.5	0.0
	2	96	-7.9	15.3	0.0
	2	97	-0.4	12.4	0.0
	2	98	0.7	17.8	0.0
	2	99	0.1	14.8	0.0
	2	100	2.4	11.5	0.0
	2	101	-0.3	11.8	0.0
	2	102	-0.9	9.2	0.0
	2	103	1.5	13.7	0.0
	2	104	4.6	18.9	0.0
	2	105	5.9	17.6	0.3
	2	106	8.3	11.2	0.0
	2	107	3.1	17.1	0.0
	2	108	1.0	12.9	0.0
	2	109	-0.6	11.0	0.0
	2	110	3.2	3.9	0.0
	2	111	13.8	30.0	0.0
	2	112	2.5	18.1	0.0
	2	113	-1.2	13.8	0.0
	2	114	0.1	11.9	0.0
	2	115	3.4	20.2	0.0
	2	116	2.4	31.6	0.0
	2	117	1.2	13.6	0.0
	2	118	-2.6	11.0	0.0
	2	119	-1.9	13.7	0.0
	2	120	0.8	13.2	0.0
	2	121	2.5	16.5	0.0
	2	122	9.7	16.2	0.0
	2	123	3.2	16.2	18.1
	2	124	-0.1	15.4	0.0
	2	125	0.4	14.9	7.8
	2	126	6.0	15.2	17.0
	2	127	-0.2	16.9	0.0
	2	128	-2.9	14.3	0.0
	2	129	6.1	16.1	2.0
	2	130	3.2	18.5	0.0
	2	131	4.4	15.4	0.0
	2	132	1.3	12.1	0.0
	2	133	7.5	21.8	0.0
	2	134	7.7	23.7	0.0
	2	135	7.0	17.3	0.0
	2	136	7.6	18.1	0.0
	2	137	11.2	22.3	0.0
	2	138	14.3	17.1	0.0
	2	139	8.5	21.3	0.0
	2	140	7.7	20.8	31.7
	2	141	5.1	19.6	6.6
	2	142	4.1	15.8	0.1
	2	143	12.1	24.5	0.0
	2	144	10.6	25.1	0.7
	2	145	10.1	23.7	0.0
	2	146	13.4	33.5	0.0
	2	147	7.1	19.5	0.0
	2	148	10.6	20.5	0.0
	2	149	9.7	22.6	0.0
	2	150	6.5	25.0	0.0
	2	151	10.4	22.9	0.0
	2	152	8.2	29.5	0.0
	2	153	9.5	23.5	0.4
	2	154	12.3	33.4	0.0
	2	155	8.6	9.2	1.5
	2	156	13.6	15.2	24.5
	2	157	10.7	22.5	0.0
	2	158	10.5	21.8	2.1
	2	159	12.2	17.8	4.8
	2	160	8.8	18.4	2.4
	2	161	11.4	19.1	9.3
	2	162	14.0	21.5	0.4
	2	163	14.7	22.6	16.4
	2	164	11.6	19.4	0.5
	2	165	15.3	24.7	15.2
	2	166	17.6	27.5	0.0
	2	167	5.7	17.9	0.0
	2	168	6.4	23.3	0.0
	2	169	11.6	26.3	0.0
	2	170	12.9	34.2	6.1
	2	171	10.7	19.0	68.4
	2	172	13.7	24.1	19.0
	2	173	12.4	20.0	5.6
	2	174	14.6	19.8	5.4
	2	175	16.9	26.0	4.2
	2	176	16.7	27.4	4.4
	2	177	13.1	23.2	0.8
	2	178	5.3	26.8	0.0
	2	179	11.4	17.3	0.5
	2	180	9.3	19.9	0.0
	2	181	16.5	34.6	0.0
	2	182	14.2	31.1	0.0
	2	183	11.2	25.4	0.7
	2	184	9.5	22.1	0.0
	2	185	13.5	24.1	4.4
	2	186	12.3	29.1	0.0
	2	187	12.6	27.1	2.8
	2	188	14.4	31.7	7.1
	2	189	15.2	30.7	3.0
	2	190	13.9	28.2	31.2
	2	191	12.9	27.4	0.8
	2	192	15.8	27.1	5.8
	2	193	17.9	28.7	0.0
	2	194	16.7	31.5	0.0
	2	195	12.3	27.9	0.0
	2	196	14.1	28.2	0.0
	2	197	13.4	21.2	11.4
	2	198	10.8	22.9	0.0
	2	199	14.1	25.1	0.0
	2	200	12.6	26.2	0.0
	2	201	10.5	23.5	0.3
	2	202	12.9	26.3	0.0
	2	203	13.3	30.6	0.0
	2	204	11.9	31.5	6.2
	2	205	13.2	28.8	0.0
	2	206	12.2	30.2	0.0
	2	207	11.4	24.9	0.0
	2	208	12.7	22.8	0.0
	2	209	14.5	27.5	7.2
	2	210	13.7	27.3	0.0
	2	211	9.8	28.2	0.0
	2	212	12.3	27.6	0.0
	2	213	15.8	26.2	9.6
	2	214	10.2	22.8	0.0
	2	215	11.9	28.4	0.0
	2	216	17.8	25.1	2.7
	2	217	9.7	21.8	6.2
	2	218	9.1	27.7	0.0
	2	219	15.6	28.8	0.0
	2	220	11.1	25.1	0.0
	2	221	13.7	27.2	0.0
	2	222	11.2	31.0	0.0
	2	223	7.6	24.1	0.0
	2	224	9.3	25.4	0.0
	2	225	15.7	28.0	0.0
	2	226	12.4	26.0	4.4
	2	227	13.2	23.8	1.3
	2	228	7.8	26.2	0.0
	2	229	13.0	26.4	0.1
	2	230	11.5	27.6	0.0
	2	231	12.7	29.1	0.0
	2	232	7.6	25.5	0.0
	2	233	12.5	29.4	0.0
	2	234	7.4	27.6	0.0
	2	235	12.2	32.8	0.0
	2	236	10.9	26.5	17.5
	2	237	9.3	14.6	0.0
	2	238	10.9	24.6	0.0
	2	239	11.3	31.1	0.0
	2	240	7.9	31.9	0.0
	2	241	17.7	31.2	0.0
	2	242	12.9	29.7	0.4
	2	243	10.7	30.1	0.0
	2	244	7.5	25.6	0.0
	2	245	11.5	25.5	0.0
	2	246	10.8	24.9	0.0
	2	247	15.7	30.3	0.0
	2	248	8.2	28.7	0.0
	2	249	7.4	22.2	0.0
	2	250	7.2	19.0	0.0
	2	251	9.6	21.5	10.2
	2	252	6.6	19.1	0.0
	2	253	6.6	24.3	0.0
	2	254	9.4	27.7	0.0
	2	255	9.1	18.5	4.0
	2	256	10.8	18.1	0.0
	2	257	5.5	23.0	0.0
	2	258	8.1	22.2	0.0
	2	259	9.7	22.1	0.0
	2	260	7.8	24.6	0.0
	2	261	9.0	14.9	9.6
	2	262	6.7	16.9	0.0
	2	263	10.7	24.7	0.0
	2	264	4.2	26.7	0.0
	2	265	2.7	16.9	0.0
	2	266	3.8	18.1	0.0
	2	267	3.2	14.2	0.0
	2	268	10.1	11.2	2.5
	2	269	4.7	20.0	0.0
	2	270	0.5	20.4	0.0
	2	271	8.0	20.9	0.0
	2	272	1.3	22.5	0.0
	2	273	3.7	22.4	0.0
	2	274	7.9	21.2	0.0
	2	275	4.4	22.5	1.7
	2	276	6.1	15.3	2.3
	2	277	5.7	20.9	0.0
	2	278	9.0	20.1	0.0
	2	279	2.8	15.5	0.0
	2	280	0.2	14.9	0.0
	2	281	6.5	24.9	0.0
	2	282	3.0	25.1	0.0
	2	283	3.9	13.6	0.0
	2	284	8.5	9.4	0.7
	2	285	4.3	13.1	0.0
	2	286	9.4	15.3	0.0
	2	287	8.2	20.1	0.0
	2	288	6.4	20.8	0.0
	2	289	2.0	20.4	0.0
	2	290	11.0	22.1	0.0
	2	291	0.8	19.7	0.0
	2	292	-1.7	10.0	2.4
	2	293	10.9	14.8	1.0
	2	294	1.9	25.0	0.0
	2	295	3.4	15.4	0.4
	2	296	1.5	14.7	0.0
	2	297	-2.7	15.8	0.0
	2	298	-3.8	9.8	0.0
	2	299	-1.5	6.5	0.0
	2	300	-1.4	6.6	0.0
	2	301	-2.1	12.3	0.0
	2	302	1.8	7.1	3.1
	2	303	-5.5	2.6	0.0
	2	304	-2.2	2.3	0.0
	2	305	-5.5	0.2	0.0
	2	306	-2.0	0.1	0.3
	2	307	-2.9	9.7	0.0
	2	308	-3.8	4.3	0.0
	2	309	-8.5	4.0	0.0
	2	310	-5.9	-2.4	0.0
	2	311	0.1	20.0	0.0
	2	312	0.6	13.7	0.0
	2	313	-3.8	4.0	9.7
	2	314	-8.3	15.5	0.0
	2	315	-10.9	-2.9	28.2
	2	316	-10.7	3.3	0.0
	2	317	-4.6	9.4	0.0
	2	318	-1.8	9.5	0.0
	2	319	-5.7	2.6	0.0
	2	320	-5.5	-1.7	0.0
	2	321	-9.1	-5.5	0.0
	2	322	-10.7	-9.8	0.0
	2	323	-1.3	4.1	0.6
	2	324	-4.0	7.8	0.0
	2	325	-6.5	-1.4	0.2
	2	326	-7.4	-3.2	2.9
	2	327	-8.7	2.4	0.0
	2	328	-13.7	7.7	0.0
	2	329	-10.4	-1.4	0.0
	2	330	-13.5	-7.9	0.0
	2	331	-19.4	-13.0	0.0
	2	332	-19.1	-8.2	1.7
	2	333	-10.6	-1.9	0.0
	2	334	-18.1	0.4	0.0
	2	335	-12.6	-6.3	1.2
	2	336	-18.1	-2.0	0.1
	2	337	-14.1	-6.9	0.1
	2	338	-17.1	-9.7	0.1
	2	339	-17.0	-9.4	0.0
	2	340	-14.7	-2.5	0.0
	2	341	-24.1	-13.4	0.0
	2	342	-33.7	-15.1	0.0
	2	343	-31.6	-16.4	0.0
	2	344	-25.6	-25.0	0.0
	2	345	-23.7	-8.3	0.0
	2	346	-32.8	-6.3	0.0
	2	347	-19.8	-9.9	0.0
	2	348	-17.7	-12.2	0.0
	2	349	-12.5	-2.0	0.0
	2	350	-14.3	-1.0	0.0
	2	351	-14.9	-9.0	0.2
	2	352	-7.9	-6.3	0.0
	2	353	-23.3	-15.7	3.8
	2	354	-15.1	-12.7	0.0
	2	355	-23.2	-16.4	0.0
	2	356	-33.4	-17.6	0.0
	2	357	-23.9	-15.8	0.0
	2	358	-18.3	-17.6	0.0
	2	359	-16.1	-7.1	0.0
	2	360	-17.7	-11.4	0.0
	2	361	-5.2	5.6	0.0
	2	362	-12.0	1.7	0.0
	2	363	-23.8	-11.8	1.4
	2	364	-29.0	-18.4	0.0
	2	365	-13.7	-6.2	0.0
	3	1	-17.3	-2.9	0.0
	3	2	-20.3	-9.0	0.0
	3	3	-20.5	-11.3	0.0
	3	4	-21.9	-6.9	0.0
	3	5	-18.4	-7.9	0.0
	3	6	-22.6	-12.3	0.0
	3	7	-28.2	-18.4	0.0
	3	8	-22.2	-13.7	0.0
	3	9	-18.9	-18.2	0.0
	3	10	-19.0	-10.5	0.0
	3	11	-14.0	-12.7	0.0
	3	12	-8.6	0.2	0.0
	3	13	-5.8	-5.5	0.0
	3	14	-20.3	-6.2	0.0
	3	15	-22.3	-0.1	0.0
	3	16	-22.2	-10.4	0.0
	3	17	-18.9	-14.6	0.0
	3	18	-13.2	0.1	0.0
	3	19	-21.7	-4.5	0.0
	3	20	-20.8	-9.9	0.0
	3	21	-22.0	-3.4	0.0
	3	22	-27.2	-21.6	0.0
	3	23	-27.0	-17.7	1.3
	3	24	-17.5	-3.9	4.4
	3	25	-11.8	-5.8	0.0
	3	26	-23.1	-14.0	0.0
	3	27	-20.8	-9.5	0.0
	3	28	-20.5	-7.4	0.0
	3	29	-18.5	-8.4	0.0
	3	30	-17.5	-3.3	0.0
	3	31	-18.8	-0.5	0.2
	3	32	-9.5	3.4	0.0
	3	33	-12.0	4.6	0.0
	3	34	-16.7	-4.8	0.0
	3	35	-9.9	-7.4	3.0
	3	36	-31.3	-14.8	0.0
	3	37	-26.6	-7.2	0.0
	3	38	-24.8	-9.1	0.0
	3	39	-24.9	-12.8	0.5
	3	40	-15.0	-0.2	0.0
	3	41	-22.6	-3.0	0.0
	3	42	-17.1	-6.5	0.0
	3	43	-25.0	-8.2	0.0
	3	44	-19.8	-8.0	0.0
	3	45	-18.6	-5.4	0.0
	3	46	-15.1	-5.6	4.6
	3	47	-20.3	-2.1	1.2
	3	48	-26.7	-10.4	3.5
	3	49	-20.5	-8.9	2.3
	3	50	-18.1	-9.0	2.7
	3	51	-21.6	-10.5	4.4
	3	52	-16.9	-5.9	1.2
	3	53	-18.7	-6.8	0.0
	3	54	-21.6	-10.3	0.0
	3	55	-13.7	-12.9	0.6
	3	56	-13.4	-2.8	0.0
	3	57	-9.9	-6.2	0.0
	3	58	-13.4	-3.3	0.0
	3	59	-9.3	-5.4	0.0
	3	60	-5.0	4.0	0.3
	3	61	-5.8	3.7	0.0
	3	62	-8.6	2.0	0.0
	3	63	-11.8	2.5	0.0
	3	64	-14.6	-8.4	0.3
	3	65	-9.9	-6.5	0.1
	3	66	-8.2	-2.3	0.3
	3	67	-9.4	-1.3	0.0
	3	68	-10.6	-1.5	0.0
	3	69	-7.1	-5.8	0.0
	3	70	-10.1	0.6	0.0
	3	71	-10.9	2.0	0.0
	3	72	-0.5	5.9	0.0
	3	73	-2.4	14.1	0.0
	3	74	-5.9	2.3	0.0
	3	75	-11.0	3.7	0.0
	3	76	-14.1	-2.0	0.0
	3	77	-8.6	-6.4	0.0
	3	78	-3.8	3.1	0.0
	3	79	1.9	2.5	0.0
	3	80	-10.5	-0.6	0.0
	3	81	-16.7	-4.5	0.0
	3	82	-10.9	-1.9	0.0
	3	83	-7.6	-6.6	0.0
	3	84	-9.8	1.5	0.0
	3	85	-5.7	-0.2	0.0
	3	86	-2.9	5.0	0.8
	3	87	-9.0	4.2	0.0
	3	88	-3.6	3.3	0.0
	3	89	-3.8	7.6	0.0
	3	90	-5.9	5.5	0.0
	3	91	-3.8	3.5	0.0
	3	92	-8.3	5.1	0.0
	3	93	-10.9	5.4	0.0
	3	94	-0.2	11.1	0.0
	3	95	-0.4	12.5	0.0
	3	96	-1.6	5.2	11.8
	3	97	-2.6	10.5	0.0
	3	98	-12.0	7.7	0.0
	3	99	-6.9	-6.7	0.0
	3	100	-1.3	9.3	0.0
	3	101	2.1	10.4	0.0
	3	102	-0.8	12.6	0.0
	3	103	-5.6	13.2	0.0
	3	104	-2.2	10.5	0.0
	3	105	-5.3	5.1	0.0
	3	106	2.9	19.3	0.0
	3	107	-0.5	14.1	0.0
	3	108	-0.8	13.7	0.0
	3	109	-2.1	13.2	0.0
	3	110	2.6	10.6	0.0
	3	111	0.1	14.2	0.0
	3	112	-0.8	10.9	0.0
	3	113	-1.2	11.7	0.0
	3	114	3.6	19.0	1.0
	3	115	3.9	25.1	0.0
	3	116	-4.0	12.3	0.0
	3	117	-1.8	5.5	0.0
	3	118	-6.7	4.9	0.0
	3	119	-2.1	10.0	0.0
	3	120	3.0	16.2	0.0
	3	121	5.9	13.3	3.1
	3	122	4.7	16.2	6.0
	3	123	-1.6	20.3	4.1
	3	124	4.1	23.7	0.0
	3	125	3.9	21.9	0.0
	3	126	3.6	18.5	4.8
	3	127	7.9	21.4	0.0
	3	128	7.7	19.5	0.0
	3	129	8.5	20.8	12.6
	3	130	-2.3	12.8	0.0
	3	131	-5.9	14.3	0.0
	3	132	3.9	23.0	0.0
	3	133	8.8	22.1	7.0
	3	134	3.1	16.0	0.0
	3	135	5.8	13.2	0.0
	3	136	9.8	20.9	0.0
	3	137	8.0	17.0	0.0
	3	138	7.1	23.0	0.0
	3	139	3.4	20.6	0.0
	3	140	4.8	14.5	3.4
	3	141	6.7	14.4	0.0
	3	142	3.5	16.7	9.6
	3	143	4.9	19.0	0.0
	3	144	4.5	15.9	0.0
	3	145	3.7	17.5	0.0
	3	146	7.0	17.1	0.0
	3	147	5.6	22.9	0.0
	3	148	13.9	29.9	0.0
	3	149	10.9	23.5	0.0
	3	150	10.4	27.3	0.0
	3	151	17.9	30.2	0.0
	3	152	9.3	30.2	0.0
	3	153	13.4	33.7	0.0
	3	154	7.1	20.2	0.0
	3	155	5.3	24.9	0.0
	3	156	7.5	24.9	0.0
	3	157	8.4	20.7	0.0
	3	158	20.2	29.7	0.0
	3	159	11.6	31.5	0.0
	3	160	10.7	26.0	0.0
	3	161	12.8	26.5	12.5
	3	162	14.5	26.0	0.5
	3	163	14.7	22.0	1.7
	3	164	11.0	15.0	7.5
	3	165	8.8	20.1	0.0
	3	166	12.4	26.5	0.8
	3	167	18.4	21.5	4.9
	3	168	19.0	25.3	1.8
	3	169	13.4	26.7	2.1
	3	170	13.4	21.6	9.8
	3	171	10.1	21.8	0.0
	3	172	13.3	29.3	0.0
	3	173	12.7	26.5	0.0
	3	174	7.1	17.7	0.0
	3	175	7.9	13.2	0.0
	3	176	10.3	27.4	0.0
	3	177	13.4	27.9	0.0
	3	178	4.9	22.9	0.0
	3	179	10.3	24.2	0.0
	3	180	13.1	24.7	0.0
	3	181	13.0	27.6	0.0
	3	182	8.2	26.1	0.0
	3	183	13.4	20.0	4.1
	3	184	13.6	24.0	11.2
	3	185	15.9	26.6	0.0
	3	186	15.3	23.6	11.3
	3	187	15.2	26.2	0.0
	3	188	11.7	23.4	0.0
	3	189	8.2	20.7	0.0
	3	190	14.0	24.9	0.0
	3	191	15.9	19.8	0.0
	3	192	13.2	25.8	0.0
	3	193	15.5	27.3	0.4
	3	194	12.6	22.9	9.1
	3	195	13.1	23.3	4.8
	3	196	15.6	29.6	4.6
	3	197	13.8	27.2	0.0
	3	198	12.9	25.5	0.0
	3	199	13.8	21.5	0.0
	3	200	13.5	24.7	0.0
	3	201	14.6	25.9	0.0
	3	202	9.3	23.9	0.0
	3	203	14.3	24.7	0.0
	3	204	14.2	32.7	0.0
	3	205	16.2	29.1	0.0
	3	206	13.1	26.0	40.5
	3	207	13.3	28.6	0.0
	3	208	14.7	24.7	6.6
	3	209	16.5	26.3	0.0
	3	210	13.3	29.3	0.0
	3	211	16.6	33.2	17.4
	3	212	13.6	33.8	0.0
	3	213	11.9	28.9	0.0
	3	214	11.5	25.9	0.0
	3	215	14.6	21.8	1.8
	3	216	9.9	29.0	0.0
	3	217	8.3	28.4	0.0
	3	218	12.2	29.3	0.0
	3	219	13.9	26.9	0.0
	3	220	12.4	25.9	0.0
	3	221	11.5	28.8	0.0
	3	222	13.6	24.8	0.0
	3	223	13.8	17.3	0.0
	3	224	8.6	28.5	0.0
	3	225	5.4	27.7	0.0
	3	226	11.7	26.6	0.0
	3	227	15.3	20.7	0.0
	3	228	12.7	25.1	0.0
	3	229	13.7	29.0	0.0
	3	230	14.9	26.8	0.0
	3	231	12.6	29.1	0.0
	3	232	8.0	21.4	0.0
	3	233	5.3	26.5	0.0
	3	234	12.3	27.3	0.0
	3	235	14.7	24.0	0.0
	3	236	14.3	27.5	0.0
	3	237	13.2	21.3	0.3
	3	238	11.8	28.3	2.5
	3	239	11.8	27.1	0.4
	3	240	7.0	26.8	0.0
	3	241	8.8	25.7	0.0
	3	242	12.2	22.8	3.3
	3	243	12.0	19.2	28.0
	3	244	12.4	25.8	0.0
	3	245	13.7	20.5	0.0
	3	246	6.5	24.3	0.0
	3	247	6.7	26.2	18.2
	3	248	9.3	21.6	0.0
	3	249	10.2	15.9	0.0
	3	250	9.5	29.8	0.0
	3	251	7.2	28.9	0.0
	3	252	8.6	16.8	15.5
	3	253	6.9	16.2	0.1
	3	254	9.0	26.1	0.0
	3	255	8.7	25.5	0.0
	3	256	11.8	23.8	0.0
	3	257	8.3	21.0	0.0
	3	258	12.1	28.2	0.0
	3	259	6.5	26.1	0.0
	3	260	5.1	14.4	0.0
	3	261	12.3	14.7	0.0
	3	262	7.6	20.0	1.8
	3	263	14.1	21.7	0.0
	3	264	6.3	15.9	0.0
	3	265	0.3	16.1	0.0
	3	266	7.2	16.3	3.3
	3	267	6.5	11.4	0.3
	3	268	7.7	20.8	41.4
	3	269	6.9	17.9	5.9
	3	270	7.7	18.3	6.3
	3	271	7.6	15.1	0.0
	3	272	2.9	12.6	1.9
	3	273	7.4	16.9	6.2
	3	274	1.0	10.6	0.0
	3	275	2.7	16.0	0.0
	3	276	5.6	19.3	0.0
	3	277	4.6	16.3	0.0
	3	278	2.9	13.5	0.0
	3	279	4.1	10.4	0.0
	3	280	1.0	7.2	34.9
	3	281	2.5	9.6	0.0
	3	282	1.5	15.7	0.0
	3	283	-5.8	17.3	0.0
	3	284	3.8	12.9	32.8
	3	285	6.7	19.6	3.3
	3	286	-3.5	9.9	0.0
	3	287	0.8	10.2	0.0
	3	288	-0.5	17.9	0.0
	3	289	1.8	16.2	12.4
	3	290	2.3	21.4	1.8
	3	291	1.5	15.6	0.0
	3	292	-2.7	10.9	0.0
	3	293	-6.8	16.6	0.0
	3	294	1.1	14.6	0.0
	3	295	1.3	7.6	0.4
	3	296	-3.5	-1.9	25.6
	3	297	-4.4	2.5	2.4
	3	298	-4.8	-2.0	4.5
	3	299	-8.1	8.2	0.0
	3	300	-3.5	11.3	0.0
	3	301	-8.1	6.0	0.0
	3	302	-1.8	15.2	0.0
	3	303	-3.8	13.8	0.0
	3	304	-1.1	7.8	0.0
	3	305	-3.7	7.3	0.0
	3	306	-0.3	9.0	0.0
	3	307	0.6	10.0	0.0
	3	308	-3.0	8.0	0.0
	3	309	-3.4	8.0	0.0
	3	310	-4.3	7.5	0.0
	3	311	-2.2	13.8	0.0
	3	312	-3.7	8.8	0.0
	3	313	-1.1	2.8	0.0
	3	314	-8.4	2.9	0.0
	3	315	-10.4	-7.1	0.1
	3	316	-2.1	6.7	0.0
	3	317	-6.3	3.4	2.8
	3	318	-1.2	2.8	2.1
	3	319	-0.5	5.6	0.0
	3	320	-3.8	10.6	0.0
	3	321	-7.0	7.6	0.0
	3	322	-8.8	-2.5	0.0
	3	323	-15.1	-8.5	0.3
	3	324	-7.6	-1.0	0.0
	3	325	-7.7	-6.7	0.0
	3	326	-6.5	7.4	0.0
	3	327	-8.7	4.3	0.0
	3	328	-5.8	3.7	0.0
	3	329	-9.6	2.6	0.0
	3	330	-7.3	2.5	0.0
	3	331	-2.9	2.4	0.0
	3	332	-19.5	-8.9	0.0
	3	333	-18.2	-0.8	0.0
	3	334	-11.7	1.5	0.0
	3	335	-8.5	7.7	0.0
	3	336	-7.1	4.3	0.0
	3	337	-12.7	3.4	0.0
	3	338	-20.3	-11.1	0.0
	3	339	-31.6	-15.3	0.0
	3	340	-24.5	-16.8	0.0
	3	341	-20.6	-15.3	0.3
	3	342	-17.6	-6.1	2.3
	3	343	-17.3	-2.3	0.0
	3	344	-20.4	-10.7	5.0
	3	345	-28.6	-10.2	0.0
	3	346	-19.2	-8.5	0.0
	3	347	-13.9	-12.3	0.0
	3	348	-3.4	2.8	0.5
	3	349	-6.9	3.3	0.0
	3	350	-17.5	-10.5	2.6
	3	351	-12.3	-11.3	0.0
	3	352	-19.1	-7.0	0.3
	3	353	-15.6	-11.4	0.4
	3	354	-8.7	3.3	0.3
	3	355	-15.1	-0.5	0.0
	3	356	-25.3	-19.1	0.0
	3	357	-34.7	-19.9	0.0
	3	358	-9.1	-1.6	0.0
	3	359	-11.0	0.7	0.0
	3	360	-22.9	-17.1	3.7
	3	361	-25.0	-21.1	0.0
	3	362	-21.8	-13.0	0.0
	3	363	-16.0	-14.8	0.0
	3	364	-19.8	-13.1	0.0
	3	365	-20.6	-7.4	0.0
	3	366	-21.0	-7.6	0.0
	4	1	-11.3	4.4	0.0
	4	2	-13.5	-1.1	0.0
	4	3	-12.0	0.9	0.0
	4	4	-19.9	-6.1	0.0
	4	5	-21.1	-5.8	0.0
	4	6	-19.6	-10.9	0.0
	4	7	-19.8	-8.6	16.9
	4	8	-20.8	-10.1	0.4
	4	9	-16.9	-12.7	0.0
	4	10	-12.9	-1.7	2.6
	4	11	-9.6	-0.2	0.0
	4	12	-14.6	-3.0	0.0
	4	13	-12.1	-5.9	0.4
	4	14	-27.3	-19.3	0.4
	4	15	-32.8	-18.9	0.4
	4	16	-19.1	-6.2	9.4
	4	17	-13.2	-6.9	1.0
	4	18	-22.3	-7.1	0.3
	4	19	-19.1	-2.1	3.6
	4	20	-31.9	-20.6	0.4
	4	21	-32.8	-15.5	0.0
	4	22	-28.7	-12.7	0.0
	4	23	-24.2	-12.4	0.0
	4	24	-17.4	-5.1	0.0
	4	25	-14.3	-3.1	0.0
	4	26	-12.9	-1.7	0.0
	4	27	-12.8	-0.5	0.0
	4	28	-15.4	-4.7	3.7
	4	29	-21.6	0.5	0.0
	4	30	-25.3	-12.5	0.0
	4	31	-21.4	-12.1	0.0
	4	32	-13.0	-4.3	0.0
	4	33	-20.7	-10.2	0.0
	4	34	-21.1	-5.4	0.0
	4	35	-17.2	-8.9	1.9
	4	36	-26.6	-13.6	0.0
	4	37	-29.3	-24.8	6.6
	4	38	-30.0	-11.9	0.0
	4	39	-27.1	-7.5	0.0
	4	40	-26.6	-9.6	0.0
	4	41	-23.1	-8.2	0.0
	4	42	-19.6	-6.2	0.0
	4	43	-15.2	-6.6	0.0
	4	44	-8.6	-0.5	0.0
	4	45	-14.9	-2.4	0.0
	4	46	-12.7	-1.5	0.0
	4	47	-2.0	2.6	0.0
	4	48	-24.8	-13.5	0.0
	4	49	-18.8	-15.6	0.0
	4	50	-6.6	4.3	0.0
	4	51	-5.7	1.5	0.0
	4	52	-10.0	0.5	0.0
	4	53	-13.1	-6.0	0.0
	4	54	-3.8	4.9	0.0
	4	55	-9.9	4.2	0.0
	4	56	-20.1	-7.0	0.0
	4	57	-17.0	-5.8	0.0
	4	58	-19.8	-8.4	0.0
	4	59	-14.0	-5.5	0.0
	4	60	-6.5	5.0	0.0
	4	61	-12.9	0.7	0.0
	4	62	-8.3	0.2	0.0
	4	63	-4.8	1.1	4.7
	4	64	-7.4	3.9	0.0
	4	65	-5.5	2.3	0.0
	4	66	-4.5	3.4	0.0
	4	67	-7.1	3.2	0.0
	4	68	-8.7	4.4	0.0
	4	69	-14.5	10.7	0.0
	4	70	-4.4	8.3	0.0
	4	71	0.5	2.2	5.2
	4	72	-14.1	-5.1	0.9
	4	73	-20.7	-1.5	1.4
	4	74	-16.2	-1.8	0.0
	4	75	-11.3	-11.0	0.1
	4	76	-8.9	-0.5	0.0
	4	77	-5.5	1.2	0.4
	4	78	-10.8	-0.5	0.0
	4	79	-11.0	2.1	0.4
	4	80	-10.0	0.3	0.0
	4	81	-4.7	0.7	0.0
	4	82	-17.7	-2.1	0.0
	4	83	-22.0	-2.2	0.0
	4	84	2.2	5.9	39.3
	4	85	1.3	3.9	0.0
	4	86	-0.9	6.6	0.0
	4	87	-5.6	2.5	0.0
	4	88	-3.7	4.7	0.0
	4	89	-1.7	8.3	0.0
	4	90	-4.4	8.5	0.0
	4	91	-4.9	16.9	0.0
	4	92	-4.0	4.4	0.0
	4	93	-8.7	6.1	0.0
	4	94	-3.4	7.0	0.0
	4	95	-5.3	8.2	0.0
	4	96	-9.7	5.2	1.2
	4	97	-6.8	6.1	30.2
	4	98	0.9	8.3	15.6
	4	99	5.9	17.9	0.0
	4	100	-1.2	7.8	0.1
	4	101	-5.8	9.3	6.5
	4	102	-0.5	9.0	0.0
	4	103	-1.5	8.3	0.0
	4	104	-0.8	14.3	0.0
	4	105	1.2	18.6	0.0
	4	106	-3.2	13.6	0.0
	4	107	-5.0	15.4	0.0
	4	108	-3.7	10.8	0.0
	4	109	-0.7	5.0	0.0
	4	110	3.5	23.3	0.0
	4	111	3.5	22.8	0.0
	4	112	-5.6	4.6	0.0
	4	113	-6.7	-5.4	0.0
	4	114	0.1	11.1	0.0
	4	115	-3.6	7.7	0.0
	4	116	1.8	19.0	0.0
	4	117	0.9	20.6	0.0
	4	118	0.8	12.6	0.0
	4	119	2.4	13.0	0.0
	4	120	6.0	27.8	0.0
	4	121	6.7	18.4	1.0
	4	122	0.6	12.9	0.0
	4	123	-0.9	17.8	0.0
	4	124	7.3	26.6	0.0
	4	125	7.3	20.9	0.0
	4	126	0.1	13.2	3.0
	4	127	3.7	20.9	0.0
	4	128	4.5	18.1	0.0
	4	129	5.7	21.1	0.0
	4	130	5.0	18.8	0.0
	4	131	1.1	15.7	0.0
	4	132	3.1	13.0	0.0
	4	133	5.2	5.7	0.0
	4	134	5.2	20.0	0.0
	4	135	0.2	14.5	0.0
	4	136	2.8	12.7	0.0
	4	137	-0.6	15.7	0.0
	4	138	-0.7	12.6	0.0
	4	139	3.2	15.9	15.8
	4	140	7.5	26.1	0.0
	4	141	6.8	25.3	0.0
	4	142	4.1	21.8	0.0
	4	143	9.4	23.4	0.0
	4	144	12.6	23.4	0.0
	4	145	13.8	26.5	0.0
	4	146	12.1	26.6	0.0
	4	147	8.5	24.1	0.0
	4	148	17.2	26.9	0.0
	4	149	13.8	26.6	0.0
	4	150	9.0	23.0	0.0
	4	151	9.0	21.5	0.0
	4	152	11.2	24.8	0.0
	4	153	6.3	27.9	0.0
	4	154	12.1	21.3	37.9
	4	155	7.3	27.5	1.7
	4	156	6.9	16.7	0.0
	4	157	5.8	20.2	6.0
	4	158	11.6	19.6	7.3
	4	159	12.4	21.2	17.4
	4	160	12.8	21.9	0.6
	4	161	15.4	20.9	1.7
	4	162	7.1	19.2	3.7
	4	163	11.7	23.5	14.3
	4	164	10.1	25.8	0.0
	4	165	11.8	18.8	6.0
	4	166	14.9	26.4	2.2
	4	167	10.5	25.2	0.0
	4	168	10.0	26.9	0.0
	4	169	6.4	26.2	0.0
	4	170	8.8	26.7	0.0
	4	171	4.6	33.7	0.0
	4	172	16.6	26.2	16.1
	4	173	12.0	29.2	0.0
	4	174	11.9	20.5	4.4
	4	175	4.9	25.9	0.0
	4	176	14.7	36.0	0.6
	4	177	16.1	34.1	0.0
	4	178	17.5	29.5	31.6
	4	179	16.0	24.6	0.5
	4	180	10.3	24.3	4.8
	4	181	10.4	26.9	0.0
	4	182	12.3	28.9	0.0
	4	183	13.0	26.4	2.0
	4	184	13.5	29.2	7.4
	4	185	12.3	29.0	3.8
	4	186	14.3	25.3	0.0
	4	187	10.3	26.7	0.0
	4	188	16.5	29.0	0.0
	4	189	11.0	26.4	0.0
	4	190	14.6	25.8	0.0
	4	191	13.3	28.5	0.0
	4	192	14.0	27.4	0.0
	4	193	19.6	27.4	3.4
	4	194	11.5	27.4	1.3
	4	195	12.2	29.0	17.3
	4	196	12.1	24.4	0.5
	4	197	14.2	23.1	9.9
	4	198	8.4	24.4	0.0
	4	199	12.3	23.6	3.0
	4	200	14.0	31.2	0.0
	4	201	15.2	28.1	0.0
	4	202	14.5	22.0	0.3
	4	203	18.8	22.4	0.0
	4	204	13.3	23.3	0.0
	4	205	10.3	25.6	0.0
	4	206	11.9	28.5	0.0
	4	207	13.4	28.0	0.0
	4	208	12.4	22.9	0.0
	4	209	13.3	26.1	0.0
	4	210	15.8	29.4	0.0
	4	211	17.3	26.0	2.0
	4	212	14.1	25.2	1.9
	4	213	12.5	23.4	1.3
	4	214	11.6	25.6	0.0
	4	215	12.4	24.3	0.0
	4	216	5.8	24.9	0.0
	4	217	8.8	26.8	5.8
	4	218	12.1	29.1	0.0
	4	219	16.9	26.8	9.5
	4	220	8.3	27.9	0.0
	4	221	1.6	26.5	0.0
	4	222	11.6	27.2	0.0
	4	223	14.4	25.9	0.0
	4	224	14.7	26.9	0.0
	4	225	12.8	26.8	0.0
	4	226	19.3	28.3	0.0
	4	227	15.2	24.4	0.0
	4	228	15.1	29.9	0.0
	4	229	13.9	37.7	0.0
	4	230	10.9	21.4	0.0
	4	231	11.8	24.7	0.0
	4	232	12.2	29.1	0.0
	4	233	13.0	24.6	12.9
	4	234	3.0	22.3	0.0
	4	235	7.0	20.2	0.0
	4	236	11.8	26.7	0.0
	4	237	10.5	20.7	0.0
	4	238	10.5	24.1	0.0
	4	239	4.7	23.9	0.0
	4	240	9.1	17.2	15.0
	4	241	2.2	19.4	0.0
	4	242	8.9	25.1	0.0
	4	243	4.4	25.9	0.0
	4	244	15.6	28.8	0.0
	4	245	10.3	26.9	0.0
	4	246	3.7	20.0	0.0
	4	247	4.0	16.5	3.1
	4	248	7.5	26.8	0.0
	4	249	11.5	21.9	12.4
	4	250	8.7	15.5	20.0
	4	251	9.8	18.8	6.5
	4	252	10.2	20.7	0.0
	4	253	6.6	16.0	0.4
	4	254	4.6	19.9	0.0
	4	255	3.9	18.7	0.0
	4	256	3.7	15.0	7.2
	4	257	7.8	19.9	0.1
	4	258	8.5	20.4	0.0
	4	259	10.1	25.3	0.0
	4	260	5.3	17.1	0.0
	4	261	6.5	20.5	0.7
	4	262	3.7	15.4	1.2
	4	263	3.1	17.2	3.9
	4	264	8.4	14.4	2.6
	4	265	12.9	15.0	7.6
	4	266	5.2	21.5	0.0
	4	267	0.0	20.6	0.0
	4	268	6.2	23.6	0.0
	4	269	3.9	25.7	0.0
	4	270	-0.7	15.4	0.0
	4	271	0.5	14.9	0.0
	4	272	8.6	17.3	3.9
	4	273	2.1	31.7	0.0
	4	274	7.6	19.3	0.0
	4	275	3.0	15.5	0.1
	4	276	1.4	12.7	0.0
	4	277	2.9	9.4	0.2
	4	278	-1.7	14.9	0.0
	4	279	-7.1	20.5	0.0
	4	280	-4.7	13.1	0.0
	4	281	0.7	7.0	0.0
	4	282	-0.1	7.7	0.0
	4	283	-1.0	4.4	0.0
	4	284	-0.5	17.5	0.0
	4	285	-5.6	18.5	0.0
	4	286	0.0	10.7	0.0
	4	287	3.9	15.8	0.0
	4	288	-1.6	10.3	0.0
	4	289	-5.5	10.3	0.0
	4	290	5.2	24.7	0.0
	4	291	2.4	17.4	0.0
	4	292	-0.1	16.5	0.0
	4	293	2.1	14.1	0.0
	4	294	1.2	14.5	0.0
	4	295	0.4	21.0	0.0
	4	296	2.6	12.1	0.0
	4	297	1.3	15.6	0.0
	4	298	-6.7	12.1	0.0
	4	299	-3.0	1.1	18.8
	4	300	-2.9	7.7	0.8
	4	301	-9.1	19.4	0.0
	4	302	-0.0	6.9	11.0
	4	303	-5.8	16.9	0.0
	4	304	-1.7	17.3	0.0
	4	305	-0.3	11.8	1.4
	4	306	-4.3	7.1	0.0
	4	307	-2.1	4.0	0.0
	4	308	-3.0	5.4	0.0
	4	309	-2.1	2.8	0.0
	4	310	-6.7	6.5	0.0
	4	311	-5.5	7.7	0.0
	4	312	-5.0	1.8	0.0
	4	313	-10.3	-1.2	0.3
	4	314	0.9	3.2	0.2
	4	315	-3.5	3.0	0.0
	4	316	-2.1	22.3	0.0
	4	317	-5.2	14.0	0.0
	4	318	-6.8	5.5	0.0
	4	319	-7.3	12.0	0.0
	4	320	-3.3	2.7	0.0
	4	321	-3.5	2.3	0.0
	4	322	-8.1	-0.5	0.0
	4	323	-11.7	-2.1	0.0
	4	324	-11.5	-2.8	0.2
	4	325	-11.2	-7.0	0.0
	4	326	-2.6	1.0	0.6
	4	327	-4.4	0.7	0.0
	4	328	-10.0	-1.8	0.0
	4	329	-6.3	-4.8	0.0
	4	330	-26.7	-7.6	0.0
	4	331	-13.7	-0.8	0.0
	4	332	-15.4	-1.8	0.0
	4	333	-15.7	-4.0	3.9
	4	334	-10.8	1.8	0.0
	4	335	-14.1	-1.7	0.0
	4	336	-21.7	-8.8	0.0
	4	337	-17.2	-16.3	0.0
	4	338	-16.5	-7.6	0.0
	4	339	-25.3	-3.6	0.0
	4	340	-21.6	-12.2	5.1
	4	341	-18.6	-17.7	0.0
	4	342	-24.8	-9.8	0.0
	4	343	-22.7	-16.6	0.0
	4	344	-21.2	-12.0	0.0
	4	345	-24.4	-14.5	0.0
	4	346	-24.9	-13.3	1.3
	4	347	-22.3	-21.9	0.0
	4	348	-17.9	-9.8	0.0
	4	349	-27.2	-9.4	0.0
	4	350	-21.9	-16.0	0.0
	4	351	-19.7	-14.7	0.0
	4	352	-23.7	-10.5	0.0
	4	353	-29.6	-5.2	0.5
	4	354	-23.6	-14.9	0.0
	4	355	-25.1	-9.7	0.3
	4	356	-11.0	-3.3	0.0
	4	357	-10.0	-6.5	0.0
	4	358	-7.7	-1.3	0.0
	4	359	-9.6	-7.0	2.2
	4	360	-6.5	0.1	0.0
	4	361	-10.5	3.0	0.0
	4	362	-17.5	-7.2	0.0
	4	363	-13.7	-12.7	0.0
	4	364	-11.4	-2.6	0.0
	4	365	-16.1	-6.1	0.0
	5	1	-11.0	-2.4	0.0
	5	2	-7.4	1.0	0.0
	5	3	-24.0	-11.6	0.0
	5	4	-19.7	-18.4	22.0
	5	5	-22.9	-9.1	1.5
	5	6	-18.9	-10.9	0.0
	5	7	-19.6	-6.6	1.4
	5	8	-13.1	-3.0	0.0
	5	9	-15.5	-3.2	0.0
	5	10	-17.6	-4.3	1.9
	5	11	-28.3	-16.5	0.0
	5	12	-23.8	-13.0	0.0
	5	13	-11.2	-4.4	0.0
	5	14	-20.4	0.5	2.5
	5	15	-16.4	-7.3	0.0
	5	16	-22.9	-11.6	0.9
	5	17	-25.8	-10.4	0.0
	5	18	-21.3	-5.5	2.4
	5	19	-22.5	-12.0	0.0
	5	20	-31.6	-15.4	0.0
	5	21	-17.7	-4.6	0.7
	5	22	-15.8	2.3	1.8
	5	23	-30.8	-19.2	0.4
	5	24	-29.7	-17.3	0.3
	5	25	-20.7	-5.4	0.0
	5	26	-27.2	-2.0	0.0
	5	27	-32.7	-18.1	0.0
	5	28	-26.5	-19.2	5.3
	5	29	-26.6	-19.1	1.4
	5	30	-23.0	-20.4	0.3
	5	31	-18.2	-8.0	0.0
	5	32	-12.7	-11.4	0.0
	5	33	-4.3	1.1	0.0
	5	34	-7.2	-2.3	0.0
	5	35	-11.2	-2.8	0.0
	5	36	-11.0	1.4	0.0
	5	37	-13.9	-5.6	0.0
	5	38	-10.5	-9.7	0.0
	5	39	-27.2	-21.6	0.0
	5	40	-23.1	-14.8	0.0
	5	41	-19.8	-8.9	0.0
	5	42	-18.3	-17.2	0.0
	5	43	-14.0	0.4	0.0
	5	44	-9.1	2.1	0.0
	5	45	-13.5	-1.3	0.0
	5	46	-14.5	-8.1	0.0
	5	47	-9.6	0.5	0.0
	5	48	-4.9	-4.1	0.0
	5	49	-19.3	-3.4	0.0
	5	50	-13.6	-3.9	0.0
	5	51	-10.6	-0.5	0.0
	5	52	-5.3	-3.5	0.0
	5	53	-24.6	-12.7	0.0
	5	54	-18.7	-17.9	0.0
	5	55	-13.3	-1.8	0.0
	5	56	-8.2	1.8	0.0
	5	57	-23.8	-9.1	0.0
	5	58	-23.5	-8.2	0.0
	5	59	0.6	6.0	0.0
	5	60	-3.4	7.8	0.0
	5	61	-17.7	-8.0	0.0
	5	62	-14.3	-3.5	0.0
	5	63	-14.8	1.6	0.0
	5	64	-22.7	1.9	0.0
	5	65	-11.3	1.9	0.0
	5	66	-17.2	1.9	0.0
	5	67	-7.5	4.0	0.0
	5	68	-5.8	2.6	0.0
	5	69	-10.2	1.9	0.0
	5	70	-7.7	-1.6	0.0
	5	71	-3.0	3.8	0.0
	5	72	-6.1	8.9	0.0
	5	73	-3.1	12.9	0.0
	5	74	0.8	6.5	0.0
	5	75	-6.1	5.3	0.0
	5	76	-8.0	5.7	0.0
	5	77	-14.4	-4.0	0.0
	5	78	-17.3	-7.9	0.0
	5	79	-4.9	3.4	0.0
	5	80	-7.7	4.7	0.0
	5	81	-7.7	2.3	0.0
	5	82	-10.3	2.5	0.0
	5	83	-2.9	5.1	0.0
	5	84	-3.2	5.6	2.0
	5	85	-1.4	4.3	1.8
	5	86	-2.4	4.4	0.1
	5	87	-2.8	4.6	22.9
	5	88	-1.5	2.5	1.1
	5	89	-12.8	0.7	0.0
	5	90	-8.2	5.3	7.9
	5	91	-8.4	3.0	0.0
	5	92	-8.2	4.6	0.0
	5	93	-8.9	8.2	0.0
	5	94	-12.1	4.4	0.0
	5	95	-1.8	10.2	0.0
	5	96	-0.8	7.9	0.0
	5	97	0.2	16.9	0.0
	5	98	3.3	12.9	0.0
	5	99	-6.9	4.2	0.0
	5	100	-2.0	2.7	7.3
	5	101	-1.9	15.0	0.0
	5	102	0.2	14.0	0.0
	5	103	-2.0	13.5	0.0
	5	104	-2.7	14.1	0.0
	5	105	4.8	14.5	6.1
	5	106	-0.6	14.0	0.0
	5	107	4.6	18.5	0.0
	5	108	3.2	15.4	0.0
	5	109	4.0	15.1	0.0
	5	110	0.6	20.8	0.0
	5	111	-3.1	2.5	0.0
	5	112	-17.8	0.4	0.0
	5	113	2.7	13.2	0.1
	5	114	1.2	14.0	0.0
	5	115	4.5	25.9	0.0
	5	116	7.3	24.3	0.0
	5	117	-0.9	14.8	0.0
	5	118	2.6	18.8	0.0
	5	119	2.5	19.8	0.0
	5	120	0.8	17.7	0.0
	5	121	2.0	18.3	0.0
	5	122	2.6	20.6	0.0
	5	123	0.2	18.2	0.0
	5	124	-0.0	27.3	0.0
	5	125	4.2	24.9	0.0
	5	126	1.7	19.4	0.0
	5	127	4.5	18.7	0.0
	5	128	-3.8	25.6	0.0
	5	129	-4.6	12.7	0.0
	5	130	1.8	13.0	0.0
	5	131	4.3	21.1	0.0
	5	132	0.6	21.1	2.6
	5	133	9.3	28.7	3.3
	5	134	2.3	22.4	0.0
	5	135	5.6	23.3	0.0
	5	136	1.1	17.8	0.0
	5	137	7.3	17.7	0.0
	5	138	5.1	17.4	0.0
	5	139	9.5	24.3	0.0
	5	140	6.7	29.2	0.0
	5	141	4.8	22.6	0.0
	5	142	5.1	31.9	0.0
	5	143	4.4	18.1	0.0
	5	144	2.7	17.1	0.0
	5	145	7.6	26.3	0.0
	5	146	13.1	30.8	0.0
	5	147	5.2	20.6	0.0
	5	148	6.5	14.1	0.0
	5	149	9.1	18.9	15.9
	5	150	3.0	26.0	0.0
	5	151	10.9	24.4	0.0
	5	152	18.2	22.6	2.6
	5	153	1.3	18.2	0.0
	5	154	7.9	14.9	0.0
	5	155	5.1	20.7	0.0
	5	156	10.5	19.2	0.0
	5	157	14.8	24.1	0.0
	5	158	10.7	27.6	0.0
	5	159	10.0	21.2	0.0
	5	160	4.3	19.6	0.0
	5	161	15.5	30.5	0.0
	5	162	18.0	27.4	0.0
	5	163	13.6	25.0	0.0
	5	164	11.4	22.0	0.0
	5	165	5.4	23.5	0.0
	5	166	11.5	22.2	7.1
	5	167	13.6	29.3	0.0
	5	168	10.5	27.2	0.0
	5	169	11.3	21.2	0.0
	5	170	17.4	19.3	16.6
	5	171	14.9	25.4	0.6
	5	172	11.3	24.7	6.2
	5	173	12.3	19.4	9.0
	5	174	12.6	21.3	0.0
	5	175	9.0	21.7	0.0
	5	176	10.8	23.6	37.5
	5	177	11.8	24.2	0.0
	5	178	11.4	19.0	0.0
	5	179	10.1	24.1	0.0
	5	180	14.1	22.2	27.5
	5	181	4.9	22.8	0.0
	5	182	11.4	23.8	0.0
	5	183	14.6	24.4	1.5
	5	184	9.5	21.0	0.5
	5	185	13.1	27.7	2.4
	5	186	16.0	26.6	1.1
	5	187	11.6	27.3	0.0
	5	188	14.6	26.4	0.0
	5	189	14.7	28.7	14.7
	5	190	14.3	33.9	0.0
	5	191	14.7	28.8	19.2
	5	192	7.9	29.7	0.0
	5	193	13.2	24.4	0.0
	5	194	17.5	21.7	0.0
	5	195	12.8	28.6	0.0
	5	196	10.8	33.2	0.0
	5	197	8.6	27.2	0.0
	5	198	14.5	22.6	0.0
	5	199	16.6	25.9	10.0
	5	200	15.8	28.6	0.0
	5	201	13.5	27.8	0.0
	5	202	12.4	27.0	0.0
	5	203	14.5	27.1	0.0
	5	204	13.2	30.4	0.0
	5	205	10.1	23.2	0.0
	5	206	8.6	22.2	0.0
	5	207	16.1	28.6	0.0
	5	208	14.6	28.1	16.2
	5	209	17.8	31.4	0.8
	5	210	13.2	27.8	51.8
	5	211	10.8	19.6	3.3
	5	212	13.8	23.8	11.5
	5	213	14.4	26.1	0.0
	5	214	10.9	25.3	0.0
	5	215	12.2	21.3	3.7
	5	216	15.1	21.3	0.0
	5	217	15.3	26.8	0.0
	5	218	16.0	25.3	0.0
	5	219	12.9	25.9	0.0
	5	220	10.5	28.0	0.0
	5	221	9.8	27.5	0.0
	5	222	10.4	26.7	1.0
	5	223	8.9	26.5	0.0
	5	224	12.6	27.5	0.0
	5	225	13.6	28.8	0.0
	5	226	8.9	33.2	0.0
	5	227	15.1	29.5	0.0
	5	228	11.4	34.8	0.0
	5	229	12.5	26.1	0.0
	5	230	13.9	23.0	0.0
	5	231	7.9	23.9	0.0
	5	232	6.6	21.8	0.0
	5	233	13.9	34.0	0.0
	5	234	16.3	30.6	0.0
	5	235	10.0	24.6	2.5
	5	236	9.9	24.5	0.6
	5	237	10.5	27.9	0.0
	5	238	6.9	28.4	0.0
	5	239	14.8	27.6	0.0
	5	240	16.0	28.2	0.0
	5	241	12.8	29.9	6.2
	5	242	5.7	34.1	0.0
	5	243	10.5	26.8	0.0
	5	244	11.6	21.1	11.6
	5	245	9.2	27.1	0.0
	5	246	5.6	26.7	0.0
	5	247	12.8	27.6	0.0
	5	248	13.9	19.9	18.2
	5	249	0.6	20.0	0.0
	5	250	6.8	23.1	0.0
	5	251	8.6	24.0	0.0
	5	252	10.3	19.0	0.0
	5	253	2.6	18.3	0.0
	5	254	7.4	10.4	2.3
	5	255	10.8	31.4	0.0
	5	256	6.9	26.6	0.0
	5	257	3.4	20.3	0.0
	5	258	2.7	22.6	0.0
	5	259	0.1	14.7	0.0
	5	260	5.3	18.7	0.0
	5	261	3.5	17.0	0.0
	5	262	1.4	18.5	0.0
	5	263	0.2	13.0	0.0
	5	264	-1.3	16.2	0.0
	5	265	4.3	20.6	0.0
	5	266	-1.8	16.8	0.0
	5	267	6.3	12.5	10.9
	5	268	13.6	14.5	33.1
	5	269	3.5	12.3	10.5
	5	270	2.3	19.7	0.0
	5	271	1.7	14.0	0.0
	5	272	5.9	8.8	4.9
	5	273	10.7	16.2	2.5
	5	274	3.5	16.0	0.0
	5	275	3.5	13.0	0.0
	5	276	6.1	12.1	6.9
	5	277	2.8	19.6	0.0
	5	278	0.0	22.1	0.0
	5	279	7.7	29.9	0.0
	5	280	11.5	18.2	0.0
	5	281	3.6	16.2	0.0
	5	282	1.2	20.2	2.4
	5	283	0.9	6.5	0.6
	5	284	-5.2	9.0	0.0
	5	285	0.3	4.5	2.8
	5	286	-6.6	6.1	0.0
	5	287	1.9	15.5	0.0
	5	288	-1.0	15.4	0.0
	5	289	1.9	9.9	1.2
	5	290	0.6	17.8	0.0
	5	291	-5.2	6.0	0.0
	5	292	-4.7	9.6	0.0
	5	293	-2.4	2.9	0.0
	5	294	-3.7	6.5	0.0
	5	295	-2.6	8.5	0.0
	5	296	-2.0	11.4	0.0
	5	297	-2.0	15.4	0.0
	5	298	2.1	10.1	0.0
	5	299	2.5	7.9	8.5
	5	300	7.0	9.8	0.0
	5	301	-1.6	10.3	0.0
	5	302	1.2	7.1	0.0
	5	303	-7.5	1.0	0.0
	5	304	-11.4	7.3	0.0
	5	305	-9.6	2.7	0.0
	5	306	-13.3	-3.7	2.3
	5	307	-2.6	9.3	0.0
	5	308	-6.0	16.6	0.0
	5	309	4.0	16.9	0.0
	5	310	-1.9	9.1	0.0
	5	311	-0.7	8.3	0.0
	5	312	1.2	4.9	0.0
	5	313	-16.2	-1.2	0.0
	5	314	-17.9	3.0	0.0
	5	315	-9.8	-3.0	1.2
	5	316	-12.8	-2.8	0.6
	5	317	-14.5	-2.4	1.4
	5	318	-9.4	-4.7	0.2
	5	319	-5.7	-0.6	0.3
	5	320	-5.5	2.4	8.9
	5	321	-6.8	-2.4	1.3
	5	322	-2.8	3.9	0.0
	5	323	-13.3	-2.5	0.2
	5	324	-11.2	0.3	9.4
	5	325	-10.1	-1.5	0.1
	5	326	-16.6	-7.0	27.8
	5	327	-8.6	0.5	0.0
	5	328	-11.8	-1.6	1.2
	5	329	-6.9	1.0	0.0
	5	330	-12.1	7.9	0.0
	5	331	-13.4	0.3	0.0
	5	332	-8.0	-4.2	0.0
	5	333	-16.8	-11.4	0.0
	5	334	-13.0	-5.9	0.0
	5	335	-4.0	-0.4	2.4
	5	336	-6.4	0.9	0.0
	5	337	-18.4	-6.2	2.3
	5	338	-21.7	-2.0	0.3
	5	339	-16.9	-4.5	0.0
	5	340	-19.1	-1.1	0.0
	5	341	-26.1	-16.3	0.0
	5	342	-25.2	-17.6	0.0
	5	343	-23.5	-13.0	0.0
	5	344	-28.5	-12.8	0.0
	5	345	-6.7	-1.0	0.0
	5	346	-5.0	-1.2	0.0
	5	347	-29.2	-19.4	0.0
	5	348	-33.1	-21.4	0.0
	5	349	-28.3	-15.8	0.0
	5	350	-24.2	-22.7	0.0
	5	351	-16.9	-4.5	0.0
	5	352	-22.9	-0.4	4.0
	5	353	-16.4	-2.5	0.0
	5	354	-23.4	0.4	0.0
	5	355	-7.6	1.2	0.0
	5	356	-4.7	0.6	0.0
	5	357	-19.2	-11.2	0.0
	5	358	-14.0	-6.2	0.0
	5	359	-10.2	-2.2	0.0
	5	360	-5.9	1.3	0.0
	5	361	-29.8	-16.8	0.0
	5	362	-32.7	-8.2	0.0
	5	363	-28.5	-17.4	0.0
	5	364	-31.8	-17.9	0.0
	5	365	-27.0	-12.0	0.0
	6	1	-25.5	-18.4	0.6
	6	2	-22.3	-11.4	0.0
	6	3	-31.3	-17.3	0.0
	6	4	-5.0	3.4	0.0
	6	5	-5.8	-1.4	0.0
	6	6	-32.9	-21.5	0.0
	6	7	-27.8	-18.1	0.3
	6	8	-31.1	-23.0	0.9
	6	9	-28.9	-20.9	0.2
	6	10	-25.4	-17.6	1.5
	6	11	-21.3	-11.3	0.0
	6	12	-21.5	-7.4	0.0
	6	13	-23.9	-9.1	0.5
	6	14	-27.2	-13.8	0.0
	6	15	-26.4	-21.7	0.0
	6	16	-23.0	-15.2	0.0
	6	17	-25.3	-11.8	0.0
	6	18	-9.8	-0.0	0.0
	6	19	-11.8	0.8	0.0
	6	20	-6.3	-0.7	0.0
	6	21	-14.3	2.9	0.0
	6	22	-12.4	-1.9	0.0
	6	23	-18.8	0.2	0.0
	6	24	-22.3	-8.7	0.0
	6	25	-14.2	-4.1	0.0
	6	26	-22.4	-10.0	0.0
	6	27	-22.2	-16.4	1.2
	6	28	-13.2	-6.1	1.5
	6	29	-8.9	-7.9	0.3
	6	30	-18.4	-4.7	0.2
	6	31	-20.7	-1.8	0.0
	6	32	-25.0	-13.4	0.0
	6	33	-17.5	-7.7	0.0
	6	34	-13.7	-6.4	1.4
	6	35	-21.6	-5.4	0.0
	6	36	-20.9	-9.6	0.0
	6	37	-18.3	-13.6	0.0
	6	38	-22.4	-10.7	0.0
	6	39	-28.9	-10.5	0.0
	6	40	-11.6	0.8	0.0
	6	41	-12.9	-1.7	0.0
	6	42	-20.3	-9.0	0.5
	6	43	-26.2	-13.6	0.3
	6	44	-10.6	-2.4	0.0
	6	45	-2.9	1.9	0.0
	6	46	-16.1	-7.2	0.6
	6	47	-14.2	-10.6	0.0
	6	48	-24.8	-10.4	0.1
	6	49	-24.7	-9.4	0.0
	6	50	-24.3	-8.6	0.0
	6	51	-24.5	-4.0	0.0
	6	52	-8.6	1.6	0.0
	6	53	-14.9	-4.9	0.0
	6	54	-23.9	-13.5	0.0
	6	55	-15.3	-12.1	0.0
	6	56	-29.5	-13.3	0.0
	6	57	-18.8	-8.1	0.4
	6	58	-24.8	-7.8	0.0
	6	59	-26.0	-11.7	0.0
	6	60	-4.2	2.0	0.0
	6	61	-9.4	4.8	0.0
	6	62	-19.5	-6.0	0.0
	6	63	-14.6	-14.0	2.7
	6	64	-16.5	-2.6	0.0
	6	65	-17.0	0.2	0.0
	6	66	-9.3	3.2	0.0
	6	67	-7.9	3.1	0.0
	6	68	-12.8	2.7	0.0
	6	69	-17.4	-0.2	0.0
	6	70	-7.8	3.2	0.0
	6	71	-6.5	2.3	0.0
	6	72	-2.0	7.5	0.0
	6	73	-6.3	10.1	0.0
	6	74	-5.8	3.1	0.0
	6	75	-6.2	0.1	0.0
	6	76	-1.2	7.4	0.0
	6	77	1.1	8.5	0.1
	6	78	0.1	11.6	2.2
	6	79	-0.7	5.5	0.0
	6	80	-12.2	-7.1	0.7
	6	81	-13.9	0.8	0.2
	6	82	-1.9	4.9	0.0
	6	83	3.0	11.3	2.1
	6	84	-11.9	-6.1	0.1
	6	85	-6.8	-1.0	0.0
	6	86	-7.8	-2.1	0.0
	6	87	-9.2	-1.6	0.0
	6	88	-1.1	6.6	0.0
	6	89	-1.8	3.5	0.0
	6	90	-3.5	5.0	1.2
	6	91	-3.4	2.4	17.6
	6	92	-2.2	9.7	0.0
	6	93	-2.2	12.0	0.0
	6	94	-1.6	9.8	0.0
	6	95	-6.6	11.6	0.0
	6	96	0.7	13.1	0.0
	6	97	-3.1	16.2	0.0
	6	98	-3.5	4.0	0.0
	6	99	-0.9	4.6	0.0
	6	100	-0.8	15.3	0.0
	6	101	-4.5	13.4	0.0
	6	102	-1.0	6.7	0.0
	6	103	-1.6	10.7	0.0
	6	104	-6.6	4.4	4.6
	6	105	-0.7	-0.4	0.0
	6	106	6.2	19.3	0.0
	6	107	5.2	10.2	0.9
	6	108	0.7	13.0	0.0
	6	109	-0.5	11.7	0.0
	6	110	-0.2	17.3	0.0
	6	111	1.2	11.1	2.2
	6	112	-2.4	3.5	4.6
	6	113	-2.8	0.3	0.0
	6	114	-4.0	6.2	0.0
	6	115	0.2	2.9	0.0
	6	116	0.5	10.5	0.0
	6	117	0.8	10.3	0.0
	6	118	2.8	17.2	0.0
	6	119	-0.3	17.6	0.0
	6	120	6.8	20.8	0.0
	6	121	13.6	22.3	0.0
	6	122	-2.4	11.2	0.0
	6	123	-1.2	15.3	0.0
	6	124	4.1	15.6	0.0
	6	125	1.9	20.3	0.0
	6	126	8.2	19.7	0.0
	6	127	3.8	30.5	0.0
	6	128	-1.3	7.6	0.0
	6	129	-3.1	9.1	0.0
	6	130	3.9	13.1	0.0
	6	131	6.2	20.1	0.0
	6	132	4.2	17.2	0.0
	6	133	-0.5	16.8	0.0
	6	134	-3.1	14.8	0.0
	6	135	1.6	15.0	0.0
	6	136	3.2	20.0	0.0
	6	137	8.8	19.8	32.5
	6	138	6.6	25.3	0.0
	6	139	8.5	22.5	0.0
	6	140	6.0	25.1	0.0
	6	141	6.4	21.7	1.1
	6	142	14.4	24.3	0.3
	6	143	6.9	27.8	0.0
	6	144	2.6	15.6	0.0
	6	145	4.9	12.6	0.0
	6	146	7.0	15.9	4.7
	6	147	1.6	17.7	4.8
	6	148	10.3	23.7	0.0
	6	149	11.8	24.1	0.0
	6	150	12.9	24.3	1.5
	6	151	7.2	22.0	0.0
	6	152	12.3	23.4	0.0
	6	153	10.8	27.6	0.0
	6	154	1.3	19.3	0.0
	6	155	9.1	24.7	0.0
	6	156	11.7	17.9	5.9
	6	157	6.9	24.0	0.0
	6	158	6.0	18.3	16.2
	6	159	5.3	16.9	0.0
	6	160	10.1	28.7	0.0
	6	161	17.4	25.5	0.0
	6	162	9.5	18.4	11.5
	6	163	10.3	17.5	0.0
	6	164	9.3	22.9	0.0
	6	165	8.2	26.4	0.0
	6	166	14.9	26.3	0.9
	6	167	13.2	24.1	13.8
	6	168	6.9	16.6	13.8
	6	169	8.0	20.0	8.9
	6	170	12.7	20.8	33.5
	6	171	11.7	25.7	0.0
	6	172	11.7	21.9	14.4
	6	173	13.9	25.5	9.0
[truncated: 8,958 more rows]
