# Supplementary material for: Comparing CMIP-3 and CMIP-5 climate projections on flooding estimation of Devils Lake of North Dakota, USA
Source: PeerJ. 2018 Apr 30;6:e4711. doi: 10.7717/peerj.4711 (PMC5933320; doi:10.7717/peerj.4711)
Supplement: Supplemental Information 2 [file peerj-06-4711-s002.zip › FutureClimate/CMIP-3_LARSWG/C322525_INCM3[C322525,SRB1,2011-2030]WG_1.dat]

	1	1	-18.5	-5.7	0.0
	1	2	-30.7	-25.2	0.0
	1	3	-21.9	-13.6	0.0
	1	4	-11.7	-1.5	0.0
	1	5	-16.2	0.9	0.0
	1	6	-16.3	-5.2	2.6
	1	7	-21.0	-5.3	4.3
	1	8	-22.0	-15.2	4.9
	1	9	-22.7	-22.5	0.0
	1	10	-32.3	-22.1	0.4
	1	11	-39.2	-17.4	0.0
	1	12	-20.9	-7.8	0.0
	1	13	-23.5	-4.4	0.0
	1	14	-27.4	-17.7	0.0
	1	15	-20.1	-17.0	0.0
	1	16	-30.6	-16.2	0.0
	1	17	-33.9	-16.6	0.0
	1	18	-16.0	-2.4	0.0
	1	19	-10.4	9.5	0.0
	1	20	-17.9	-7.5	0.0
	1	21	-15.2	-11.7	0.0
	1	22	-17.5	-3.8	0.0
	1	23	-24.0	-2.0	8.3
	1	24	-13.0	-3.2	0.0
	1	25	-11.3	-3.1	0.0
	1	26	-22.1	-10.4	0.0
	1	27	-15.6	-7.1	0.0
	1	28	-22.4	-10.7	1.0
	1	29	-29.3	-9.3	0.0
	1	30	-9.0	2.1	0.4
	1	31	-16.6	3.3	0.4
	1	32	-12.8	-3.7	23.0
	1	33	-15.1	-0.8	1.3
	1	34	-4.5	1.7	0.0
	1	35	-10.6	-3.6	0.0
	1	36	-18.4	-5.4	0.1
	1	37	-23.0	-8.6	1.4
	1	38	-13.9	-0.4	0.0
	1	39	-12.3	0.8	0.0
	1	40	-14.6	0.6	0.0
	1	41	-12.3	4.5	0.0
	1	42	-14.0	-3.2	0.0
	1	43	-7.2	-5.9	0.0
	1	44	-19.5	-4.0	0.0
	1	45	-23.0	-6.9	0.0
	1	46	-16.3	-9.1	1.5
	1	47	-23.9	-6.5	0.0
	1	48	-9.9	2.1	0.0
	1	49	-5.5	6.2	0.0
	1	50	-9.5	0.7	0.0
	1	51	-3.4	2.7	0.0
	1	52	-28.7	-12.5	0.0
	1	53	-33.2	-8.5	0.6
	1	54	-17.6	-8.2	0.0
	1	55	-12.8	-11.7	0.0
	1	56	-13.9	-5.0	0.0
	1	57	-9.7	-0.8	0.0
	1	58	-11.2	-1.0	0.0
	1	59	-17.9	-3.4	0.0
	1	60	-10.4	-0.5	4.7
	1	61	-16.5	0.5	3.2
	1	62	-16.0	-3.7	0.9
	1	63	-29.1	2.3	0.0
	1	64	-19.3	-1.6	0.0
	1	65	-19.2	-4.2	0.0
	1	66	-6.8	2.7	0.0
	1	67	-9.8	5.3	0.0
	1	68	-12.9	1.8	0.0
	1	69	-14.1	2.3	0.0
	1	70	-5.9	2.3	0.0
	1	71	-5.8	5.7	0.0
	1	72	-6.8	0.2	0.0
	1	73	-2.1	2.3	0.4
	1	74	-5.9	5.8	0.0
	1	75	-6.3	4.0	0.0
	1	76	-6.3	1.5	0.0
	1	77	-10.2	0.2	0.5
	1	78	-6.7	-1.5	2.2
	1	79	-6.5	-4.8	0.0
	1	80	-11.7	0.5	0.0
	1	81	-7.0	3.9	0.0
	1	82	-4.8	3.2	0.0
	1	83	-5.5	4.5	0.0
	1	84	-0.9	5.5	0.4
	1	85	-2.3	3.0	0.0
	1	86	-8.4	0.1	0.0
	1	87	-8.4	-1.0	0.0
	1	88	-3.4	3.4	0.0
	1	89	-2.0	0.2	4.3
	1	90	-2.4	8.6	0.0
	1	91	-2.0	19.0	0.0
	1	92	-3.7	11.4	0.0
	1	93	-3.2	12.0	0.0
	1	94	-5.3	7.9	0.0
	1	95	-6.0	9.1	0.0
	1	96	1.9	12.8	1.8
	1	97	-0.4	16.5	0.0
	1	98	-3.7	8.9	0.0
	1	99	-0.9	8.2	0.0
	1	100	3.1	16.2	0.0
	1	101	9.9	13.8	0.0
	1	102	-3.7	11.6	0.0
	1	103	-5.4	14.3	0.0
	1	104	-1.5	14.1	0.0
	1	105	-2.8	18.8	0.0
	1	106	-6.3	7.6	0.0
	1	107	-2.7	12.4	0.0
	1	108	1.5	19.4	0.0
	1	109	1.1	14.1	0.0
	1	110	2.4	26.4	0.0
	1	111	-1.1	20.9	0.0
	1	112	1.4	10.4	0.0
	1	113	-1.1	18.0	0.0
	1	114	-3.3	10.0	0.0
	1	115	-0.8	11.3	0.0
	1	116	2.7	15.8	0.0
	1	117	-0.5	10.8	0.0
	1	118	0.9	12.2	0.0
	1	119	7.3	9.1	0.0
	1	120	6.0	20.7	0.0
	1	121	7.0	25.9	0.0
	1	122	2.6	12.5	0.0
	1	123	-0.2	17.9	0.0
	1	124	1.6	15.0	0.0
	1	125	0.2	11.1	0.0
	1	126	11.5	24.9	0.4
	1	127	9.8	23.3	0.0
	1	128	3.7	17.3	0.0
	1	129	7.7	16.1	0.0
	1	130	-2.9	16.2	0.0
	1	131	1.4	16.9	0.0
	1	132	15.0	22.4	9.2
	1	133	8.6	22.5	0.0
	1	134	6.8	23.9	0.0
	1	135	7.2	25.8	0.0
	1	136	0.8	17.2	0.0
	1	137	7.5	17.9	0.9
	1	138	4.4	14.8	0.0
	1	139	7.4	19.6	4.7
	1	140	6.3	10.9	0.0
	1	141	9.3	18.6	0.0
	1	142	6.9	26.2	0.0
	1	143	9.5	32.2	0.0
	1	144	9.5	26.6	4.6
	1	145	9.9	19.6	0.0
	1	146	10.4	19.7	0.0
	1	147	12.8	14.7	4.5
	1	148	11.2	26.9	0.0
	1	149	9.2	28.9	7.9
	1	150	4.7	15.2	1.2
	1	151	-0.4	19.5	0.0
	1	152	10.8	21.1	0.0
	1	153	10.1	19.0	0.0
	1	154	13.9	32.6	10.8
	1	155	15.5	28.3	0.0
	1	156	9.7	10.8	38.8
	1	157	12.8	17.4	22.9
	1	158	16.3	28.3	2.3
	1	159	14.1	28.0	0.5
	1	160	12.4	23.1	4.6
	1	161	15.9	24.7	6.1
	1	162	6.6	24.9	0.0
	1	163	9.5	23.0	0.0
	1	164	11.0	24.4	4.4
	1	165	14.4	28.9	0.0
	1	166	12.4	19.4	6.3
	1	167	7.1	17.7	0.0
	1	168	16.1	28.0	0.0
	1	169	14.2	28.7	0.0
	1	170	8.7	26.1	0.0
	1	171	13.1	23.7	0.0
	1	172	8.1	26.2	0.0
	1	173	13.7	24.7	5.0
	1	174	5.2	12.1	0.0
	1	175	11.1	22.5	0.0
	1	176	18.7	27.5	16.2
	1	177	16.5	36.7	19.0
	1	178	6.1	18.2	2.9
	1	179	12.0	21.3	3.1
	1	180	4.9	20.7	0.0
	1	181	9.8	25.2	0.0
	1	182	10.4	24.8	0.0
	1	183	9.0	28.0	0.0
	1	184	15.3	26.7	0.0
	1	185	11.3	26.4	0.0
	1	186	14.4	29.3	1.6
	1	187	17.0	29.4	0.0
	1	188	8.3	26.0	0.0
	1	189	7.1	29.2	0.0
	1	190	15.6	28.0	0.0
	1	191	14.2	30.9	0.0
	1	192	10.9	22.7	0.5
	1	193	12.5	22.6	0.0
	1	194	13.1	22.7	8.8
	1	195	15.3	25.7	0.0
	1	196	12.3	30.5	0.0
	1	197	10.6	34.9	0.0
	1	198	14.9	31.1	9.2
	1	199	11.9	27.5	0.0
	1	200	14.0	28.7	0.0
	1	201	11.7	26.9	0.0
	1	202	14.2	26.4	20.9
	1	203	9.9	28.7	0.0
	1	204	14.7	32.0	0.0
	1	205	9.5	34.1	0.0
	1	206	12.5	25.2	0.0
	1	207	16.4	28.8	0.0
	1	208	12.3	26.1	0.0
	1	209	15.1	24.7	0.0
	1	210	16.1	30.8	0.0
	1	211	14.4	29.2	7.5
	1	212	9.4	27.7	0.0
	1	213	11.0	26.7	0.0
	1	214	15.5	28.9	0.0
	1	215	16.4	22.9	2.1
	1	216	14.8	23.3	1.9
	1	217	17.4	21.8	1.6
	1	218	11.8	27.6	0.0
	1	219	12.6	26.1	0.0
	1	220	12.3	25.4	0.6
	1	221	6.3	27.3	0.0
	1	222	8.6	25.7	0.0
	1	223	11.0	26.7	0.0
	1	224	8.2	26.9	0.0
	1	225	11.1	22.3	0.0
	1	226	12.3	27.4	0.0
	1	227	11.1	27.9	0.0
	1	228	9.8	18.6	13.3
	1	229	11.7	16.1	0.0
	1	230	14.6	29.2	0.0
	1	231	11.3	29.3	1.4
	1	232	13.0	24.7	0.0
	1	233	11.8	23.6	0.0
	1	234	14.0	24.9	12.9
	1	235	11.7	27.3	0.0
	1	236	10.7	21.5	0.0
	1	237	11.1	20.8	0.0
	1	238	11.9	26.8	0.0
	1	239	12.1	24.0	0.0
	1	240	14.2	26.8	0.0
	1	241	8.8	24.2	0.0
	1	242	8.3	25.3	0.0
	1	243	8.2	21.1	0.0
	1	244	6.9	21.0	0.0
	1	245	9.9	25.8	0.0
	1	246	8.4	27.2	0.0
	1	247	9.4	26.1	0.0
	1	248	3.0	18.6	0.0
	1	249	3.5	23.1	0.0
	1	250	13.9	25.3	0.0
	1	251	11.7	30.1	0.0
	1	252	8.9	27.5	0.0
	1	253	11.4	25.1	0.0
	1	254	11.1	22.5	0.0
	1	255	8.4	15.7	7.5
	1	256	9.5	18.9	5.0
	1	257	15.6	17.8	0.0
	1	258	7.5	27.1	0.0
	1	259	3.5	21.2	0.0
	1	260	7.4	20.3	1.0
	1	261	8.3	27.9	2.8
	1	262	4.4	16.7	0.0
	1	263	0.9	21.4	0.0
	1	264	2.1	21.3	0.0
	1	265	7.1	26.0	0.0
	1	266	4.9	16.5	0.0
	1	267	4.6	18.7	4.8
	1	268	3.4	10.8	0.5
	1	269	6.3	12.9	1.0
	1	270	6.5	18.8	0.3
	1	271	5.7	15.1	7.3
	1	272	3.9	11.5	3.1
	1	273	3.5	15.2	12.7
	1	274	7.7	27.4	0.0
	1	275	7.2	24.6	0.0
	1	276	2.3	13.9	11.0
	1	277	4.0	16.1	0.2
	1	278	1.1	7.8	0.0
	1	279	-0.3	8.0	12.7
	1	280	4.6	12.4	0.0
	1	281	6.3	13.5	0.0
	1	282	2.5	12.0	3.6
	1	283	2.9	14.1	0.0
	1	284	0.3	14.0	2.3
	1	285	6.8	14.1	2.4
	1	286	1.6	12.4	7.0
	1	287	-2.1	11.5	0.4
	1	288	-10.2	9.0	0.0
	1	289	-3.4	7.3	0.0
	1	290	1.6	13.4	0.0
	1	291	1.6	15.3	0.0
	1	292	-2.3	8.5	5.0
	1	293	-6.4	8.9	0.5
	1	294	6.1	9.9	0.5
	1	295	3.2	10.8	3.8
	1	296	-2.6	8.6	0.0
	1	297	-4.3	1.8	0.0
	1	298	-2.4	8.1	0.0
	1	299	-1.2	4.6	0.0
	1	300	-0.5	13.6	0.0
	1	301	-5.3	16.3	0.0
	1	302	-3.7	-3.0	2.4
	1	303	-5.2	3.3	23.2
	1	304	-7.5	3.8	1.2
	1	305	-8.6	4.3	0.0
	1	306	2.0	14.4	1.6
	1	307	-2.9	19.6	0.0
	1	308	-7.0	6.9	0.0
	1	309	-7.4	1.3	0.0
	1	310	-8.8	-1.2	0.0
	1	311	-8.2	4.1	0.0
	1	312	-8.0	0.4	5.2
	1	313	-4.5	1.7	2.7
	1	314	-4.1	9.3	0.0
	1	315	-4.9	6.5	0.0
	1	316	-11.3	-8.3	0.0
	1	317	-8.7	-1.3	0.0
	1	318	-4.5	8.1	0.0
	1	319	-6.0	10.2	0.0
	1	320	-10.2	-3.0	0.0
	1	321	-8.3	-7.2	0.0
	1	322	-6.0	6.4	0.0
	1	323	-6.9	3.2	9.6
	1	324	-6.1	2.0	0.0
	1	325	-5.9	6.0	0.0
	1	326	-8.7	3.5	0.0
	1	327	-14.6	5.6	0.0
	1	328	-6.6	0.4	0.0
	1	329	-10.6	4.3	0.0
	1	330	-8.5	-1.9	0.6
	1	331	-12.7	1.5	1.5
	1	332	-11.0	-0.3	0.0
	1	333	-11.4	-6.4	0.0
	1	334	-12.8	-6.0	0.0
	1	335	-23.2	-10.6	0.0
	1	336	-19.1	-4.3	0.0
	1	337	-23.4	-8.2	0.0
	1	338	-12.7	-4.3	0.0
	1	339	-20.1	-4.4	0.0
	1	340	-21.1	-9.5	0.0
	1	341	-19.6	-13.3	0.0
	1	342	-20.8	-6.5	0.0
	1	343	-27.3	-12.5	0.0
	1	344	-15.0	-6.5	0.0
	1	345	-13.2	-2.3	0.0
	1	346	-11.4	-3.6	0.0
	1	347	-14.9	-4.3	0.0
	1	348	-18.0	-3.5	0.0
	1	349	-15.3	-3.0	0.0
	1	350	-18.0	-6.5	0.0
	1	351	-14.8	-13.4	0.0
	1	352	-28.0	-13.8	0.0
	1	353	-29.4	-20.2	0.0
	1	354	-9.6	-0.3	0.0
	1	355	-11.7	1.9	0.0
	1	356	-14.2	-2.4	0.0
	1	357	-18.6	-2.2	0.0
	1	358	-17.1	-8.4	0.0
	1	359	-12.1	-11.4	0.0
	1	360	-22.7	-13.6	0.0
	1	361	-22.2	-21.7	0.0
	1	362	-23.7	-13.5	11.4
	1	363	-17.6	-5.7	0.0
	1	364	-20.8	-10.1	0.0
	1	365	-26.4	-4.9	0.0
	1	366	-21.0	-7.6	0.0
	2	1	-17.7	-13.9	0.0
	2	2	-23.0	-13.0	0.0
	2	3	-23.6	-11.5	0.0
	2	4	-29.6	-15.5	0.0
	2	5	-28.6	-18.4	0.0
	2	6	-17.7	-9.5	0.0
	2	7	-25.8	-3.5	0.0
	2	8	-24.5	-14.5	1.9
	2	9	-21.1	-10.4	0.0
	2	10	-23.8	-11.1	0.0
	2	11	-28.5	-6.3	0.0
	2	12	-10.5	-1.9	0.0
	2	13	-10.7	-0.2	0.0
	2	14	-12.9	-1.3	0.0
	2	15	-15.4	-2.0	0.0
	2	16	-9.3	-2.1	0.0
	2	17	-9.2	-5.8	0.0
	2	18	-21.8	-6.4	0.0
	2	19	-27.1	-9.3	0.0
	2	20	-18.1	-10.3	0.0
	2	21	-15.9	-8.9	0.0
	2	22	-29.4	-13.6	0.0
	2	23	-25.0	-9.3	1.9
	2	24	-10.1	-2.4	0.0
	2	25	-13.2	-3.2	0.0
	2	26	-20.1	-10.7	0.0
	2	27	-26.0	-17.9	0.0
	2	28	-22.7	-9.4	0.0
	2	29	-19.2	-15.0	4.8
	2	30	-10.7	-0.8	0.0
	2	31	-18.2	-6.3	2.1
	2	32	-8.4	-2.2	0.1
	2	33	-13.7	-5.8	4.0
	2	34	-14.4	-5.4	0.3
	2	35	-12.9	2.4	0.0
	2	36	-23.5	-10.7	0.0
	2	37	-22.7	-10.9	0.3
	2	38	-1.4	5.4	0.0
	2	39	-2.1	1.5	0.4
	2	40	-23.4	-9.6	0.2
	2	41	-17.2	-6.1	1.7
	2	42	-11.3	0.2	0.0
	2	43	-14.7	-1.1	0.0
	2	44	-8.9	2.5	0.0
	2	45	-7.2	-2.8	0.0
	2	46	-11.6	0.5	0.0
	2	47	-20.3	4.8	0.0
	2	48	-15.4	-7.1	0.0
	2	49	-10.5	-9.6	0.0
	2	50	-26.9	-13.4	0.0
	2	51	-21.0	-10.0	0.1
	2	52	-5.7	3.6	0.0
	2	53	-8.6	1.7	0.0
	2	54	-13.7	-1.4	0.0
	2	55	-15.4	-0.9	0.0
	2	56	-10.3	1.0	0.0
	2	57	-14.8	7.6	0.0
	2	58	-21.0	-5.6	0.0
	2	59	-29.2	-10.4	0.0
	2	60	-21.5	-6.1	0.0
	2	61	-18.6	-2.3	0.0
	2	62	-13.9	-2.0	0.0
	2	63	-20.7	-1.4	0.0
	2	64	-12.6	-4.7	0.3
	2	65	-17.6	-4.5	3.1
	2	66	-4.4	3.5	3.3
	2	67	-6.3	2.0	0.0
	2	68	-8.8	-1.0	1.5
	2	69	-12.0	0.1	0.0
	2	70	-21.6	-5.7	0.0
	2	71	-21.3	-12.8	0.0
	2	72	-8.3	2.3	0.0
	2	73	-8.3	4.0	0.0
	2	74	-13.4	-3.6	0.0
	2	75	-12.8	0.7	0.0
	2	76	-12.8	-4.9	0.0
	2	77	-8.7	-7.6	0.0
	2	78	-14.4	-0.6	0.0
	2	79	-10.3	3.1	0.0
	2	80	-12.4	-3.0	0.0
	2	81	-17.4	0.5	0.0
	2	82	-4.5	3.8	0.0
	2	83	-2.1	3.2	0.0
	2	84	-18.4	-4.2	0.0
	2	85	-9.6	-1.5	0.0
	2	86	-1.1	7.6	0.0
	2	87	-3.8	6.2	0.0
	2	88	0.2	10.9	0.0
	2	89	0.1	7.0	0.0
	2	90	-4.7	7.1	0.0
	2	91	-2.1	10.2	0.0
	2	92	-4.2	5.1	0.0
	2	93	-1.2	0.6	0.0
	2	94	-1.3	14.4	0.0
	2	95	1.3	15.8	0.0
	2	96	-0.5	14.6	0.0
	2	97	0.7	6.3	1.9
	2	98	0.6	13.0	0.0
	2	99	-2.9	18.8	0.0
	2	100	0.1	10.2	0.0
	2	101	0.8	14.3	0.0
	2	102	-4.1	12.8	0.0
	2	103	-5.2	13.7	0.0
	2	104	-0.4	17.8	0.0
	2	105	-2.0	14.5	0.0
	2	106	2.8	10.7	0.0
	2	107	-0.2	13.2	0.0
	2	108	4.3	14.1	8.3
	2	109	-0.7	19.0	0.0
	2	110	-4.2	9.0	0.0
	2	111	-5.6	12.5	0.0
	2	112	0.8	11.0	0.0
	2	113	6.6	9.5	4.6
	2	114	0.6	18.7	0.0
	2	115	-0.9	31.4	0.0
	2	116	2.0	6.7	17.1
	2	117	0.8	13.6	0.0
	2	118	2.7	14.8	1.8
	2	119	-0.8	19.4	29.3
	2	120	1.7	12.2	0.0
	2	121	3.9	11.1	0.0
	2	122	9.0	22.0	0.0
	2	123	11.1	20.0	0.0
	2	124	9.2	23.3	0.0
	2	125	4.1	20.4	0.0
	2	126	8.1	24.2	0.0
	2	127	6.3	21.8	0.0
	2	128	-7.7	4.9	0.0
	2	129	-2.9	12.5	0.0
	2	130	0.5	18.4	0.0
	2	131	5.4	18.7	0.0
	2	132	7.1	17.8	0.0
	2	133	2.5	18.4	0.0
	2	134	5.5	26.6	0.0
	2	135	2.7	22.7	0.0
	2	136	7.8	14.0	0.0
	2	137	5.7	20.1	0.0
	2	138	14.6	22.9	0.0
	2	139	10.5	24.2	0.0
	2	140	9.2	22.2	0.0
	2	141	11.1	12.5	6.7
	2	142	4.3	18.3	0.0
	2	143	2.9	19.4	0.0
	2	144	15.7	25.4	0.0
	2	145	10.4	30.9	0.0
	2	146	7.8	21.5	1.7
	2	147	10.7	15.9	4.6
	2	148	11.9	22.5	0.1
	2	149	7.9	22.3	0.0
	2	150	4.7	22.9	0.0
	2	151	2.9	21.2	0.0
	2	152	10.0	24.2	6.1
	2	153	14.6	27.1	0.0
	2	154	2.3	19.9	0.0
	2	155	8.9	24.1	0.0
	2	156	9.6	20.5	17.7
	2	157	4.2	24.9	0.0
	2	158	8.2	14.6	3.9
	2	159	7.2	21.4	0.0
	2	160	11.8	24.3	0.0
	2	161	14.4	19.3	2.3
	2	162	10.5	22.3	10.8
	2	163	11.4	18.3	1.6
	2	164	9.8	20.3	0.4
	2	165	14.4	15.3	4.0
	2	166	8.9	20.9	0.0
	2	167	8.7	22.1	0.0
	2	168	14.8	24.5	0.5
	2	169	13.5	22.8	17.9
	2	170	14.8	29.5	3.5
	2	171	12.7	33.8	0.0
	2	172	12.2	26.9	0.0
	2	173	17.7	26.8	0.0
	2	174	13.3	27.0	1.8
	2	175	13.6	24.9	0.0
	2	176	7.3	23.1	0.0
	2	177	11.4	26.8	0.0
	2	178	7.6	26.0	0.0
	2	179	8.4	26.0	0.0
	2	180	10.4	24.1	29.2
	2	181	11.0	23.6	7.4
	2	182	14.2	28.4	7.2
	2	183	14.9	34.0	0.0
	2	184	15.4	25.7	0.0
	2	185	15.4	26.9	0.0
	2	186	13.6	27.5	0.0
	2	187	18.8	27.2	8.9
	2	188	17.7	33.7	0.9
	2	189	12.9	31.1	0.0
	2	190	15.0	30.5	0.0
	2	191	15.6	33.9	0.0
	2	192	9.2	23.9	0.0
	2	193	12.0	25.5	0.0
	2	194	16.2	30.3	0.0
	2	195	20.2	27.3	7.9
	2	196	15.0	24.6	2.9
	2	197	18.6	24.7	13.3
	2	198	15.4	26.5	0.0
	2	199	17.2	23.5	0.0
	2	200	13.0	26.3	3.0
	2	201	12.1	30.9	0.0
	2	202	18.5	27.0	7.1
	2	203	11.9	28.7	0.0
	2	204	5.0	24.6	0.0
	2	205	7.7	26.9	0.0
	2	206	13.7	24.8	0.0
	2	207	14.6	27.5	0.0
	2	208	14.7	28.8	4.8
	2	209	16.1	34.3	0.0
	2	210	13.7	25.3	0.0
	2	211	10.0	24.2	0.0
	2	212	14.8	28.7	0.0
	2	213	16.4	29.0	0.5
	2	214	11.1	26.3	27.9
	2	215	8.2	33.3	0.0
	2	216	20.7	31.0	0.0
	2	217	15.5	27.0	0.0
	2	218	10.3	24.1	0.0
	2	219	12.2	28.5	0.0
	2	220	13.5	31.2	0.0
	2	221	13.1	27.6	0.0
	2	222	8.4	19.3	31.4
	2	223	7.5	24.6	0.0
	2	224	18.1	29.1	0.0
	2	225	12.1	26.5	0.0
	2	226	15.1	31.0	6.2
	2	227	19.5	35.6	0.0
	2	228	12.8	31.2	0.0
	2	229	13.8	31.0	0.0
	2	230	17.5	29.6	0.0
	2	231	19.0	27.2	0.0
	2	232	14.1	26.5	0.0
	2	233	9.4	26.3	0.0
	2	234	12.5	27.0	0.0
	2	235	16.8	27.0	0.9
	2	236	12.8	28.2	0.0
	2	237	14.3	23.6	4.7
	2	238	16.6	26.6	0.1
	2	239	10.7	28.3	0.0
	2	240	8.8	19.2	0.0
	2	241	11.4	15.9	14.3
	2	242	9.0	20.2	1.8
	2	243	6.4	24.9	0.0
	2	244	3.7	22.1	0.0
	2	245	10.7	20.0	4.2
	2	246	8.5	24.1	0.0
	2	247	13.3	27.1	0.0
	2	248	5.3	22.6	0.0
	2	249	-1.8	28.3	0.0
	2	250	2.4	20.9	0.0
	2	251	4.5	13.4	0.0
	2	252	11.5	25.1	0.0
	2	253	15.8	28.2	0.0
	2	254	4.4	22.7	0.0
	2	255	10.7	21.6	0.0
	2	256	10.0	22.8	0.0
	2	257	16.1	17.8	3.3
	2	258	10.2	22.3	8.8
	2	259	8.7	29.4	0.0
	2	260	5.8	22.9	0.0
	2	261	6.5	14.9	23.4
	2	262	10.0	18.2	1.1
	2	263	5.5	18.0	0.0
	2	264	7.4	19.3	0.0
	2	265	4.4	21.1	0.0
	2	266	5.7	13.3	0.2
	2	267	9.1	18.6	0.0
	2	268	3.5	17.0	0.0
	2	269	9.4	22.4	0.0
	2	270	-0.8	13.6	0.0
	2	271	1.9	10.6	0.7
	2	272	9.6	16.0	0.7
	2	273	4.9	19.9	0.0
	2	274	3.5	12.2	0.0
	2	275	-0.6	12.8	0.0
	2	276	2.1	13.1	0.0
	2	277	4.0	8.3	0.0
	2	278	2.1	10.5	0.0
	2	279	1.3	3.9	0.0
	2	280	2.3	15.5	0.0
	2	281	1.0	15.0	0.0
	2	282	-0.8	10.0	0.0
	2	283	-2.6	7.9	0.0
	2	284	-6.2	11.1	0.0
	2	285	0.6	6.4	0.7
	2	286	2.2	12.5	0.9
	2	287	-0.0	11.0	0.6
	2	288	-0.8	10.5	0.0
	2	289	2.7	7.2	0.0
	2	290	3.0	15.3	0.0
	2	291	-0.6	15.1	0.0
	2	292	-2.6	7.0	1.9
	2	293	-14.8	8.2	0.0
	2	294	4.2	14.8	0.0
	2	295	-1.0	9.0	0.0
	2	296	-2.3	5.6	0.0
	2	297	-15.5	10.1	0.0
	2	298	-1.0	17.0	0.0
	2	299	-3.4	15.5	0.0
	2	300	0.0	10.7	0.0
	2	301	-6.7	4.9	0.0
	2	302	-4.0	11.8	0.0
	2	303	2.1	11.3	0.0
	2	304	-3.1	6.2	0.3
	2	305	-6.1	12.9	5.6
	2	306	-2.6	11.2	0.0
	2	307	-7.0	2.2	12.1
	2	308	-10.8	2.0	0.0
	2	309	-7.2	7.4	0.0
	2	310	-6.1	0.7	0.0
	2	311	-3.4	3.7	0.0
	2	312	1.2	9.1	0.0
	2	313	-2.8	10.9	0.0
	2	314	-1.1	2.4	1.0
	2	315	-1.4	12.3	0.0
	2	316	-2.3	12.1	0.0
	2	317	-5.9	15.1	0.0
	2	318	-7.5	-2.6	1.8
	2	319	-7.2	-2.3	0.0
	2	320	-5.0	1.3	0.0
	2	321	-5.4	-0.8	0.0
	2	322	-6.0	0.0	3.1
	2	323	-9.3	2.8	0.0
	2	324	-7.4	0.4	0.0
	2	325	-13.6	1.7	0.0
	2	326	-4.3	3.3	0.0
	2	327	-1.5	8.8	0.0
	2	328	-5.8	4.5	0.0
	2	329	-7.7	8.5	0.0
	2	330	-15.2	-3.5	0.0
	2	331	-11.2	1.1	0.0
	2	332	-8.2	0.2	0.0
	2	333	-6.6	5.8	0.0
	2	334	-7.6	0.2	0.0
	2	335	-8.8	-3.6	0.0
	2	336	-4.6	9.9	0.0
	2	337	-2.7	1.5	0.0
	2	338	-13.1	-1.6	0.0
	2	339	-7.1	0.0	0.0
	2	340	-23.9	-15.6	0.0
	2	341	-25.7	-16.2	0.1
	2	342	-12.1	-2.1	0.0
	2	343	-10.3	-3.7	0.0
	2	344	-13.4	-1.9	0.0
	2	345	-15.0	-4.7	0.0
	2	346	-14.7	-5.5	0.0
	2	347	-11.8	-7.0	0.0
	2	348	-20.3	-11.7	2.5
	2	349	-22.2	-7.9	0.3
	2	350	-13.6	-3.8	0.0
	2	351	-18.2	-3.0	0.0
	2	352	-11.4	-0.2	0.0
	2	353	-18.8	1.6	0.0
	2	354	-19.1	-5.4	0.0
	2	355	-15.3	-3.0	0.0
	2	356	-20.1	-5.3	0.0
	2	357	-27.6	-12.1	0.0
	2	358	-19.9	-12.4	0.0
	2	359	-23.1	-7.3	0.0
	2	360	-13.6	-1.1	0.0
	2	361	-16.7	-5.1	0.0
	2	362	-14.7	-1.4	0.0
	2	363	-17.6	-6.3	0.0
	2	364	-16.9	-3.9	0.0
	2	365	-20.2	-1.8	0.0
	3	1	-20.9	-7.7	6.1
	3	2	-21.0	-0.4	0.0
	3	3	-14.1	-2.8	0.0
	3	4	-11.2	-2.3	0.0
	3	5	-24.5	-15.5	0.0
	3	6	-27.0	-15.8	0.0
	3	7	-33.8	-17.0	0.0
	3	8	-25.5	-17.8	0.2
	3	9	-12.0	2.1	2.5
	3	10	-2.2	-1.4	0.0
	3	11	-16.3	-3.3	0.0
	3	12	-12.1	-5.5	0.0
	3	13	-17.2	-4.1	0.0
	3	14	-16.2	-9.6	0.0
	3	15	-14.1	-0.6	1.1
	3	16	-17.3	-5.1	0.0
	3	17	-20.9	-8.0	1.3
	3	18	-26.1	-11.5	1.9
	3	19	-15.7	-3.2	0.0
	3	20	-14.3	-1.5	0.9
	3	21	-12.3	-2.6	0.0
	3	22	-18.2	-4.7	2.4
	3	23	-14.0	-6.0	0.3
	3	24	-15.6	-7.4	2.2
	3	25	-30.8	-20.1	30.7
	3	26	-22.2	-12.1	0.0
	3	27	-25.2	-14.7	0.0
	3	28	-30.0	-16.2	0.0
	3	29	-16.4	-4.9	0.0
	3	30	-23.8	-8.0	0.0
	3	31	-22.3	-13.3	0.0
	3	32	-31.0	-22.4	0.0
	3	33	-22.7	-7.2	0.0
	3	34	-14.3	-6.4	0.0
	3	35	-20.4	-9.7	3.4
	3	36	-26.8	-12.3	0.0
	3	37	-28.1	-16.7	0.0
	3	38	-20.8	-12.9	0.6
	3	39	-19.9	-5.6	0.0
	3	40	-18.0	-2.2	0.0
	3	41	-16.9	-6.8	0.0
	3	42	-11.1	-0.8	0.0
	3	43	-17.1	-8.6	2.5
	3	44	-19.5	-11.4	0.0
	3	45	-21.0	-9.1	0.6
	3	46	-28.5	-15.6	0.0
	3	47	-24.2	-10.4	0.0
	3	48	-18.2	-11.0	0.2
	3	49	-9.8	-0.4	0.0
	3	50	-0.5	0.2	0.0
	3	51	-28.3	-20.2	0.0
	3	52	-24.4	-18.1	0.1
	3	53	-11.9	-3.2	0.0
	3	54	-6.4	0.1	0.0
	3	55	-14.1	-1.6	0.0
	3	56	-6.6	-5.3	0.0
	3	57	-14.2	-1.2	0.0
	3	58	-21.4	-6.8	0.0
	3	59	-26.0	-11.1	0.0
	3	60	-22.5	-9.4	0.0
	3	61	-8.2	1.1	0.8
	3	62	-12.3	-1.2	0.0
	3	63	-16.9	-4.6	0.0
	3	64	-19.0	-1.2	0.0
	3	65	-4.5	9.4	0.0
	3	66	-2.6	5.5	0.0
	3	67	-6.3	3.5	0.0
	3	68	-3.3	1.6	0.0
	3	69	-13.2	1.5	0.0
	3	70	-7.2	-3.8	0.0
	3	71	-7.4	2.2	0.0
	3	72	-3.5	-0.6	3.3
	3	73	-8.3	2.9	0.0
	3	74	-6.5	-1.1	0.0
	3	75	-7.3	0.8	0.0
	3	76	-6.2	0.0	0.0
	3	77	-8.9	0.2	0.0
	3	78	-5.1	3.6	0.0
	3	79	-12.9	-1.0	0.0
	3	80	-7.3	-5.4	0.0
	3	81	-9.0	0.7	0.0
	3	82	-4.4	-0.1	6.6
	3	83	-3.8	5.7	0.0
	3	84	1.3	8.5	0.0
	3	85	-3.0	5.7	0.0
	3	86	-1.1	5.9	0.0
	3	87	-11.3	1.8	0.0
	3	88	-14.0	-1.6	0.0
	3	89	-0.5	9.3	0.0
	3	90	-4.2	15.5	0.0
	3	91	-9.9	-6.3	0.0
	3	92	-13.7	5.4	0.0
	3	93	-9.1	4.0	0.0
	3	94	-10.7	10.4	0.0
	3	95	-2.3	14.6	0.0
	3	96	-7.7	15.4	0.0
	3	97	-0.3	12.5	0.0
	3	98	0.8	17.9	0.0
	3	99	0.2	15.0	0.0
	3	100	2.5	11.6	0.0
	3	101	-0.2	11.9	0.0
	3	102	-0.8	9.3	0.0
	3	103	1.6	13.9	0.0
	3	104	4.6	19.0	0.0
	3	105	5.9	17.8	0.3
	3	106	8.4	11.3	0.0
	3	107	3.1	17.2	0.0
	3	108	1.0	13.0	0.0
	3	109	-0.6	11.1	0.0
	3	110	3.2	4.1	0.0
	3	111	13.8	30.1	0.0
	3	112	2.4	18.3	0.0
	3	113	-1.2	13.9	0.0
	3	114	0.0	12.0	0.0
	3	115	3.3	20.4	0.0
	3	116	2.3	31.7	0.0
	3	117	1.1	13.7	0.0
	3	118	-2.6	11.1	0.0
	3	119	-2.0	13.8	0.0
	3	120	0.8	13.3	0.0
	3	121	2.5	16.5	0.0
	3	122	9.6	16.3	0.0
	3	123	3.1	16.2	17.4
	3	124	-0.2	15.4	0.0
	3	125	0.4	14.8	7.4
	3	126	5.9	15.1	16.3
	3	127	-0.3	16.9	0.0
	3	128	-3.0	14.4	0.0
	3	129	5.9	16.0	1.9
	3	130	3.1	18.4	0.0
	3	131	4.2	15.4	0.0
	3	132	1.2	12.1	0.0
	3	133	7.3	21.8	0.0
	3	134	7.6	23.7	0.0
	3	135	6.8	17.3	0.0
	3	136	7.5	18.1	0.0
	3	137	11.0	22.3	0.0
	3	138	14.1	17.1	0.0
	3	139	8.3	21.3	0.0
	3	140	7.5	20.8	30.7
	3	141	5.0	19.6	6.4
	3	142	4.0	15.8	0.1
	3	143	12.0	24.5	0.0
	3	144	10.5	25.1	0.7
	3	145	10.0	23.7	0.0
	3	146	13.3	33.5	0.0
	3	147	6.9	19.5	0.0
	3	148	10.4	20.5	0.0
	3	149	9.6	22.6	0.0
	3	150	6.3	25.0	0.0
	3	151	10.3	22.9	0.0
	3	152	8.1	29.5	0.0
	3	153	9.4	23.5	0.4
	3	154	12.2	33.4	0.0
	3	155	8.5	9.2	1.5
	3	156	13.5	15.2	24.7
	3	157	10.6	22.5	0.0
	3	158	10.4	21.8	2.1
	3	159	12.1	17.8	4.8
	3	160	8.7	18.4	2.4
	3	161	11.3	19.1	9.4
	3	162	13.9	21.5	0.4
	3	163	14.6	22.7	16.5
	3	164	11.6	19.4	0.5
	3	165	15.2	24.7	15.3
	3	166	17.5	27.5	0.0
	3	167	5.6	17.9	0.0
	3	168	6.3	23.3	0.0
	3	169	11.5	26.3	0.0
	3	170	12.8	34.3	6.1
	3	171	10.6	19.0	68.8
	3	172	13.6	24.2	19.1
	3	173	12.3	20.0	5.6
	3	174	14.6	19.8	5.4
	3	175	16.9	26.0	4.2
	3	176	16.7	27.4	4.4
	3	177	13.0	23.3	0.8
	3	178	5.2	26.8	0.0
	3	179	11.3	17.4	0.5
	3	180	9.3	20.0	0.0
	3	181	16.4	34.6	0.0
	3	182	14.1	31.2	0.0
	3	183	11.1	25.4	0.7
	3	184	9.5	22.2	0.0
	3	185	13.4	24.1	4.5
	3	186	12.3	29.2	0.0
	3	187	12.5	27.2	2.9
	3	188	14.4	31.8	7.2
	3	189	15.2	30.8	3.0
	3	190	13.9	28.3	31.6
	3	191	12.9	27.4	0.8
	3	192	15.7	27.2	5.8
	3	193	17.9	28.7	0.0
	3	194	16.7	31.5	0.0
	3	195	12.3	28.0	0.0
	3	196	14.1	28.3	0.0
	3	197	13.4	21.3	11.6
	3	198	10.8	23.0	0.0
	3	199	14.1	25.2	0.0
	3	200	12.5	26.3	0.0
	3	201	10.5	23.6	0.4
	3	202	12.9	26.4	0.0
	3	203	13.2	30.7	0.0
	3	204	11.9	31.6	6.3
	3	205	13.2	28.8	0.0
	3	206	12.2	30.3	0.0
	3	207	11.4	24.9	0.0
	3	208	12.7	22.8	0.0
	3	209	14.5	27.5	7.3
	3	210	13.7	27.3	0.0
	3	211	9.8	28.2	0.0
	3	212	12.2	27.6	0.0
	3	213	15.8	26.2	9.6
	3	214	10.2	22.8	0.0
	3	215	11.8	28.4	0.0
	3	216	17.8	25.1	2.7
	3	217	9.6	21.8	6.3
	3	218	9.1	27.7	0.0
	3	219	15.5	28.8	0.0
	3	220	11.1	25.1	0.0
	3	221	13.6	27.2	0.0
	3	222	11.1	31.0	0.0
	3	223	7.6	24.0	0.0
	3	224	9.2	25.4	0.0
	3	225	15.6	28.0	0.0
	3	226	12.3	26.0	4.4
	3	227	13.2	23.8	1.3
	3	228	7.7	26.2	0.0
	3	229	12.9	26.4	0.1
	3	230	11.5	27.6	0.0
	3	231	12.7	29.0	0.0
	3	232	7.6	25.4	0.0
	3	233	12.4	29.4	0.0
	3	234	7.3	27.6	0.0
	3	235	12.2	32.7	0.0
	3	236	10.9	26.4	17.6
	3	237	9.3	14.6	0.0
	3	238	10.8	24.6	0.0
	3	239	11.2	31.1	0.0
	3	240	7.8	31.8	0.0
	3	241	17.6	31.2	0.0
	3	242	12.8	29.6	0.4
	3	243	10.6	30.0	0.0
	3	244	7.4	25.5	0.0
	3	245	11.4	25.4	0.0
	3	246	10.8	24.8	0.0
	3	247	15.6	30.2	0.0
	3	248	8.1	28.6	0.0
	3	249	7.3	22.2	0.0
	3	250	7.1	19.1	0.0
	3	251	9.5	21.6	10.4
	3	252	6.5	19.0	0.0
	3	253	6.5	24.2	0.0
	3	254	9.3	27.6	0.0
	3	255	9.1	18.6	4.1
	3	256	10.7	18.1	0.0
	3	257	5.4	22.9	0.0
	3	258	8.0	22.1	0.0
	3	259	9.6	22.0	0.0
	3	260	7.7	24.4	0.0
	3	261	8.9	14.6	9.9
	3	262	6.6	16.8	0.0
	3	263	10.7	24.6	0.0
	3	264	4.1	26.6	0.0
	3	265	2.6	16.8	0.0
	3	266	3.8	18.0	0.0
	3	267	3.1	14.1	0.0
	3	268	10.0	10.8	2.6
	3	269	4.7	19.9	0.0
	3	270	0.4	20.3	0.0
	3	271	7.9	20.9	0.0
	3	272	1.2	22.4	0.0
	3	273	3.6	22.4	0.0
	3	274	7.8	21.1	0.0
	3	275	4.3	22.5	1.8
	3	276	6.0	15.2	2.4
	3	277	5.6	20.8	0.0
	3	278	8.9	20.0	0.0
	3	279	2.7	15.4	0.0
	3	280	0.1	14.8	0.0
	3	281	6.5	24.8	0.0
	3	282	2.9	25.0	0.0
	3	283	3.8	13.5	0.0
	3	284	8.4	9.3	0.8
	3	285	4.2	13.1	0.0
	3	286	9.3	15.3	0.0
	3	287	8.2	20.1	0.0
	3	288	6.3	20.7	0.0
	3	289	1.9	20.4	0.0
	3	290	10.9	22.1	0.0
	3	291	0.7	19.7	0.0
	3	292	-1.7	10.0	2.5
	3	293	10.9	14.8	1.0
	3	294	1.8	25.0	0.0
	3	295	3.4	15.4	0.5
	3	296	1.4	14.8	0.0
	3	297	-2.8	15.9	0.0
	3	298	-3.9	9.8	0.0
	3	299	-1.6	6.6	0.0
	3	300	-1.6	6.7	0.0
	3	301	-2.2	12.3	0.0
	3	302	1.7	7.1	3.3
	3	303	-5.6	2.6	0.0
	3	304	-2.3	2.3	0.0
	3	305	-5.7	0.2	0.0
	3	306	-2.1	0.1	0.3
	3	307	-3.0	9.7	0.0
	3	308	-3.9	4.3	0.0
	3	309	-8.7	3.9	0.0
	3	310	-6.1	-2.4	0.0
	3	311	-0.1	20.0	0.0
	3	312	0.5	13.7	0.0
	3	313	-4.0	3.9	9.9
	3	314	-8.5	15.5	0.0
	3	315	-11.1	-2.9	28.6
	3	316	-10.8	3.3	0.0
	3	317	-4.8	9.4	0.0
	3	318	-2.0	9.5	0.0
	3	319	-5.9	2.6	0.0
	3	320	-5.7	-1.7	0.0
	3	321	-9.3	-5.5	0.0
	3	322	-10.8	-9.9	0.0
	3	323	-1.4	4.1	0.6
	3	324	-4.2	7.7	0.0
	3	325	-6.7	-1.4	0.2
	3	326	-7.5	-3.1	2.9
	3	327	-8.9	2.4	0.0
	3	328	-13.8	7.7	0.0
	3	329	-10.5	-1.4	0.0
	3	330	-13.7	-7.9	0.0
	3	331	-19.6	-13.0	0.0
	3	332	-19.2	-8.1	1.7
	3	333	-10.7	-1.9	0.0
	3	334	-18.3	0.5	0.0
	3	335	-12.7	-6.2	1.2
	3	336	-18.2	-2.0	0.1
	3	337	-14.2	-6.9	0.1
	3	338	-17.2	-9.6	0.1
	3	339	-17.0	-9.3	0.0
	3	340	-14.8	-2.4	0.0
	3	341	-24.2	-13.3	0.0
	3	342	-33.7	-15.0	0.0
	3	343	-31.7	-16.4	0.0
	3	344	-25.6	-25.0	0.0
	3	345	-23.8	-8.2	0.0
	3	346	-32.9	-6.2	0.0
	3	347	-19.9	-9.8	0.0
	3	348	-17.8	-12.1	0.0
	3	349	-12.5	-1.9	0.0
	3	350	-14.4	-0.9	0.0
	3	351	-15.0	-8.9	0.2
	3	352	-8.0	-6.2	0.0
	3	353	-23.4	-15.6	3.7
	3	354	-15.2	-12.6	0.0
	3	355	-23.2	-16.3	0.0
	3	356	-33.5	-17.5	0.0
	3	357	-24.0	-15.7	0.0
	3	358	-18.2	-17.6	0.0
	3	359	-16.1	-7.0	0.0
	3	360	-17.8	-11.3	0.0
	3	361	-5.2	5.7	0.0
	3	362	-12.0	1.8	0.0
	3	363	-23.8	-11.7	1.4
	3	364	-28.9	-18.2	0.0
	3	365	-13.6	-6.1	0.0
	4	1	-19.8	-5.6	9.3
	4	2	-26.2	-8.5	0.0
	4	3	-10.9	-0.7	0.0
	4	4	-16.0	-1.8	0.0
	4	5	-19.3	-4.8	0.0
	4	6	-24.4	-1.8	1.3
	4	7	-31.3	-20.4	1.0
	4	8	-27.3	-18.0	0.4
	4	9	-21.6	-9.4	0.0
	4	10	-26.2	-4.3	0.0
	4	11	-27.9	-20.7	0.0
	4	12	-24.7	-14.9	0.0
	4	13	-19.4	-10.7	0.0
	4	14	-18.2	-5.5	0.0
	4	15	-21.1	-9.4	0.0
	4	16	-29.2	-14.3	0.0
	4	17	-24.0	-11.3	0.4
	4	18	-24.2	-7.7	0.0
	4	19	-13.5	-2.8	0.0
	4	20	-20.3	-2.8	0.0
	4	21	-28.9	-19.6	0.0
	4	22	-24.4	-21.8	0.0
	4	23	-28.0	-11.5	0.0
	4	24	-28.5	-7.9	0.5
	4	25	-20.8	-9.2	0.0
	4	26	-15.4	-14.5	0.3
	4	27	-11.1	-3.9	0.0
	4	28	-19.0	-5.5	0.4
	4	29	-19.0	-5.5	5.6
	4	30	-13.5	-8.0	4.2
	4	31	-26.9	-18.8	0.0
	4	32	-27.6	-15.0	0.0
	4	33	-16.3	-6.0	0.0
	4	34	-18.1	-11.5	0.0
	4	35	-26.9	-10.6	0.0
	4	36	-37.1	-7.4	0.0
	4	37	-10.3	-1.4	0.0
	4	38	-10.4	-5.3	0.4
	4	39	-31.0	-21.8	0.0
	4	40	-27.7	-13.3	0.0
	4	41	-7.6	3.6	0.0
	4	42	-9.5	2.5	0.3
	4	43	-31.1	-22.1	0.0
	4	44	-25.1	-19.0	0.0
	4	45	-25.4	-16.1	0.0
	4	46	-22.5	-19.0	0.0
	4	47	-20.7	-11.0	2.5
	4	48	-22.8	-8.8	0.0
	4	49	-8.8	-0.0	0.0
	4	50	-1.3	-0.1	9.1
	4	51	-9.7	3.3	0.0
	4	52	-6.9	-1.3	0.0
	4	53	-21.3	-6.0	0.0
	4	54	-15.7	-10.8	0.0
	4	55	-21.1	-5.8	0.0
	4	56	-13.5	-8.7	0.0
	4	57	-25.9	-12.2	0.0
	4	58	-20.9	-13.4	2.9
	4	59	-15.1	-2.1	0.0
	4	60	-5.6	5.8	0.0
	4	61	-21.2	-17.3	0.0
	4	62	-15.0	-6.1	0.0
	4	63	-19.5	-4.2	0.4
	4	64	-13.5	1.1	0.0
	4	65	-11.7	-1.2	0.5
	4	66	-15.8	-4.2	1.2
	4	67	-6.0	1.7	0.3
	4	68	-6.5	4.8	2.8
	4	69	-8.6	2.5	0.0
	4	70	-1.3	-0.5	1.1
	4	71	-3.4	1.2	0.6
	4	72	-2.8	1.5	0.0
	4	73	-11.9	-3.3	0.0
	4	74	-13.9	-0.4	4.4
	4	75	0.7	9.4	1.1
	4	76	-2.2	5.7	0.0
	4	77	-22.6	-9.5	0.0
	4	78	-14.3	-1.8	0.0
	4	79	-9.1	2.9	0.0
	4	80	-3.5	3.9	0.0
	4	81	-18.9	-12.4	0.0
	4	82	-12.7	-0.9	0.0
	4	83	-4.5	0.9	0.0
	4	84	-7.5	-2.4	0.0
	4	85	-9.3	0.9	0.0
	4	86	-12.5	3.1	0.0
	4	87	-7.2	1.8	0.0
	4	88	-9.7	7.1	0.2
	4	89	-1.5	6.9	0.0
	4	90	0.0	2.6	7.0
	4	91	-1.6	9.5	0.0
	4	92	3.2	5.9	5.3
	4	93	-7.4	7.7	0.0
	4	94	-2.8	2.6	0.0
	4	95	-5.9	7.3	0.0
	4	96	-4.6	4.2	0.0
	4	97	-1.3	12.8	0.0
	4	98	-1.4	14.5	0.0
	4	99	1.7	17.4	0.0
	4	100	-1.0	23.0	0.0
	4	101	-0.9	14.1	0.0
	4	102	2.2	18.0	0.0
	4	103	0.4	7.9	7.3
	4	104	3.3	7.5	0.4
	4	105	0.5	14.1	0.0
	4	106	8.7	20.2	0.0
	4	107	-2.9	2.2	0.0
	4	108	0.5	4.5	0.0
	4	109	1.5	17.9	0.0
	4	110	2.0	13.3	0.0
	4	111	1.4	22.4	0.0
	4	112	4.6	20.2	0.0
	4	113	-5.9	3.6	0.0
	4	114	-0.6	1.8	0.0
	4	115	1.3	19.4	0.0
	4	116	1.7	27.8	0.0
	4	117	2.6	25.3	0.0
	4	118	5.9	27.2	0.0
	4	119	0.3	17.2	0.0
	4	120	2.6	14.8	0.0
	4	121	2.2	22.0	0.0
	4	122	3.6	21.9	0.0
	4	123	1.4	15.8	0.0
	4	124	6.7	10.5	3.2
	4	125	4.7	23.7	0.0
	4	126	10.4	19.6	0.5
	4	127	8.2	20.1	0.0
	4	128	8.0	19.0	5.6
	4	129	3.9	19.5	0.0
	4	130	3.7	18.5	0.0
	4	131	1.8	2.5	0.0
	4	132	5.1	15.0	0.0
	4	133	6.2	18.8	0.0
	4	134	3.3	24.8	0.0
	4	135	2.3	21.5	0.0
	4	136	6.5	15.4	0.0
	4	137	4.3	22.7	0.0
	4	138	2.8	23.0	0.0
	4	139	7.4	22.4	0.0
	4	140	5.9	17.7	0.0
	4	141	8.9	26.8	0.0
	4	142	4.7	27.2	0.0
	4	143	7.7	27.3	0.0
	4	144	13.6	34.5	0.0
	4	145	6.1	24.0	0.0
	4	146	5.5	20.9	1.2
	4	147	6.9	10.9	0.0
	4	148	-2.0	20.2	0.0
	4	149	11.6	29.3	0.0
	4	150	20.7	27.6	0.0
	4	151	5.6	19.8	15.8
	4	152	1.9	23.9	0.0
	4	153	7.2	19.7	0.0
	4	154	2.5	9.8	0.0
	4	155	8.3	17.9	41.4
	4	156	9.4	19.3	0.0
	4	157	6.6	15.0	0.0
	4	158	9.5	20.3	0.0
	4	159	11.5	24.5	0.0
	4	160	16.1	20.0	1.9
	4	161	13.3	21.6	27.1
	4	162	11.7	17.9	29.3
	4	163	12.8	20.7	18.4
	4	164	9.0	23.9	16.3
	4	165	15.4	27.1	16.4
	4	166	12.4	23.1	2.1
	4	167	12.1	19.6	5.4
	4	168	9.4	20.2	0.0
	4	169	12.0	21.0	0.8
	4	170	12.3	24.3	38.5
	4	171	12.9	26.8	0.0
	4	172	16.0	23.5	0.0
	4	173	12.2	24.5	0.0
	4	174	12.9	24.0	27.6
	4	175	10.4	23.7	0.5
	4	176	6.2	22.9	0.0
	4	177	7.6	25.2	0.0
	4	178	3.3	27.9	0.0
	4	179	13.5	26.6	3.6
	4	180	10.5	29.0	33.2
	4	181	11.3	21.8	7.4
	4	182	12.8	25.4	0.4
	4	183	9.3	25.8	0.0
	4	184	12.1	30.0	0.0
	4	185	14.1	27.6	0.0
	4	186	11.0	26.4	10.6
	4	187	18.9	27.2	5.8
	4	188	14.5	28.8	0.0
	4	189	5.6	25.6	0.0
	4	190	7.4	28.4	0.0
	4	191	10.8	25.2	7.3
	4	192	11.4	26.8	0.0
	4	193	15.7	30.1	21.1
	4	194	16.0	26.9	0.0
	4	195	12.8	29.0	0.0
	4	196	6.2	27.0	0.0
	4	197	12.0	24.4	0.0
	4	198	13.6	22.7	0.0
	4	199	14.8	27.7	0.0
	4	200	10.4	29.2	0.0
	4	201	20.2	28.7	0.0
	4	202	16.9	28.7	0.0
	4	203	14.9	27.1	5.6
	4	204	17.2	26.0	8.4
	4	205	11.7	21.4	0.0
	4	206	13.3	24.9	1.4
	4	207	12.0	28.4	0.0
	4	208	14.8	25.7	0.5
	4	209	13.2	28.6	0.0
	4	210	16.9	31.5	0.0
	4	211	13.3	28.1	1.9
	4	212	7.9	26.4	0.0
	4	213	15.8	29.6	0.0
	4	214	20.4	32.7	0.0
	4	215	19.3	26.7	6.1
	4	216	14.6	33.4	0.6
	4	217	10.5	24.8	0.0
	4	218	9.8	27.4	0.0
	4	219	14.1	26.8	0.0
	4	220	11.4	26.0	0.0
	4	221	10.3	28.0	0.0
	4	222	6.4	24.1	0.0
	4	223	14.4	26.4	0.0
	4	224	9.6	28.0	0.0
	4	225	5.3	24.9	0.0
	4	226	6.9	29.5	0.0
	4	227	9.2	28.5	0.0
	4	228	13.2	28.0	2.9
	4	229	11.2	24.0	0.0
	4	230	12.5	21.0	0.0
	4	231	13.8	27.4	0.0
	4	232	9.7	23.7	0.0
	4	233	13.8	22.8	3.5
	4	234	9.5	24.2	13.4
	4	235	14.9	24.9	2.6
	4	236	9.4	21.8	0.0
	4	237	12.1	28.6	2.7
	4	238	16.2	26.5	3.8
	4	239	12.7	27.3	0.0
	4	240	11.2	24.9	0.0
	4	241	12.6	24.5	11.1
	4	242	10.3	24.8	0.0
	4	243	12.7	23.6	36.4
	4	244	7.8	25.5	0.0
	4	245	5.8	23.0	0.0
	4	246	0.6	25.0	0.0
	4	247	10.0	21.6	0.0
	4	248	5.0	20.2	0.0
	4	249	7.7	19.0	0.0
	4	250	7.8	21.9	1.3
	4	251	6.2	20.1	0.0
	4	252	3.4	22.6	0.0
	4	253	8.8	24.3	0.0
	4	254	7.5	24.7	8.0
	4	255	8.4	19.2	0.0
	4	256	4.2	14.5	0.0
	4	257	6.7	21.0	0.0
	4	258	6.9	13.0	1.1
	4	259	5.7	18.5	0.0
	4	260	3.3	18.5	0.0
	4	261	7.2	26.4	0.0
	4	262	10.3	19.3	3.3
	4	263	16.1	20.2	0.1
	4	264	6.8	17.8	0.0
	4	265	-0.5	16.8	0.0
	4	266	1.8	18.4	0.1
	4	267	17.0	24.8	0.0
	4	268	11.5	21.9	0.0
	4	269	7.9	18.1	1.4
	4	270	3.9	27.7	2.3
	4	271	2.3	5.0	2.6
	4	272	3.3	8.6	16.1
	4	273	7.0	19.2	3.1
	4	274	9.3	18.7	0.0
	4	275	3.5	18.7	0.0
	4	276	-2.9	14.8	0.0
	4	277	1.6	18.6	0.0
	4	278	0.6	15.0	11.3
	4	279	1.4	11.1	0.6
	4	280	-1.8	15.7	0.0
	4	281	1.0	12.7	0.0
	4	282	2.6	10.0	0.0
	4	283	4.2	13.9	0.0
	4	284	-0.1	12.5	8.7
	4	285	-5.6	3.1	0.0
	4	286	-1.5	5.8	0.4
	4	287	0.7	11.1	2.6
	4	288	-4.4	20.3	0.0
	4	289	-1.9	14.1	0.0
	4	290	2.5	10.5	0.0
	4	291	3.1	13.2	0.0
	4	292	2.1	12.5	0.0
	4	293	-3.7	7.8	0.0
	4	294	-5.0	11.6	0.0
	4	295	1.6	19.3	0.0
	4	296	-1.9	14.4	0.0
	4	297	-1.7	8.5	3.0
	4	298	0.6	7.7	0.0
	4	299	1.7	21.0	0.0
	4	300	5.0	21.8	0.4
	4	301	-0.4	4.2	2.1
	4	302	-0.2	12.0	0.0
	4	303	-3.6	3.0	1.3
	4	304	-6.5	-1.5	3.3
	4	305	-5.4	0.5	9.2
	4	306	-1.9	8.9	0.0
	4	307	-4.3	10.1	0.0
	4	308	-7.8	5.9	0.0
	4	309	-6.5	0.4	0.0
	4	310	-2.9	0.0	0.0
	4	311	-9.1	3.1	0.0
	4	312	-6.2	-1.6	0.0
	4	313	-3.5	4.3	0.0
	4	314	-5.5	6.8	0.0
	4	315	-3.5	6.7	0.0
	4	316	0.0	9.6	0.0
	4	317	-9.9	-3.3	0.0
	4	318	-14.1	-5.7	0.0
	4	319	-4.4	3.0	0.0
	4	320	-5.3	-0.8	0.0
	4	321	-1.2	11.1	0.0
	4	322	-6.6	1.0	0.1
	4	323	-16.0	-13.0	10.0
	4	324	-13.9	-5.3	0.1
	4	325	-7.9	1.6	0.0
	4	326	-3.9	2.2	0.8
	4	327	-6.0	10.2	0.0
	4	328	-10.9	8.0	0.0
	4	329	-12.1	-0.3	0.0
	4	330	-17.2	-6.7	0.0
	4	331	-6.7	1.7	23.2
	4	332	-6.3	5.2	0.0
	4	333	-9.2	-0.6	2.2
	4	334	-9.5	-3.2	0.2
	4	335	-16.9	-9.2	0.0
	4	336	-14.9	-12.4	0.0
	4	337	-10.7	-1.4	1.3
	4	338	-17.9	1.5	0.0
	4	339	-11.8	-2.2	4.0
	4	340	-5.1	-4.0	0.7
	4	341	-11.0	0.5	2.0
	4	342	-4.7	-3.0	0.7
	4	343	-5.6	3.4	0.0
	4	344	-7.8	-0.6	0.0
	4	345	-26.1	-13.1	0.0
	4	346	-30.5	-21.4	0.0
	4	347	-10.7	-2.1	0.0
	4	348	-10.3	-6.6	0.0
	4	349	-9.0	-2.0	0.0
	4	350	-10.4	-3.1	0.0
	4	351	-12.5	-5.5	0.0
	4	352	-13.8	-13.1	2.1
	4	353	-16.4	-7.3	0.0
	4	354	-24.7	-13.1	0.0
	4	355	-10.9	-3.9	0.0
	4	356	-3.3	-2.4	3.7
	4	357	-25.0	-12.6	0.0
	4	358	-23.0	-12.6	0.0
	4	359	-11.4	-3.5	0.0
	4	360	-10.0	-4.9	0.0
	4	361	-20.9	-13.0	0.0
	4	362	-15.9	-11.3	0.0
	4	363	-19.5	-6.0	1.9
	4	364	-11.7	-4.0	0.0
	4	365	-25.7	-14.6	4.0
	5	1	-19.3	-6.8	0.0
	5	2	-12.8	-5.5	3.4
	5	3	-11.1	-2.4	2.5
	5	4	-8.7	-4.2	0.0
	5	5	-13.2	-6.0	1.3
	5	6	-15.3	-5.5	0.0
	5	7	-28.6	-12.0	0.0
	5	8	-20.7	-8.9	0.0
	5	9	-19.8	-5.1	0.0
	5	10	-20.5	-3.2	0.0
	5	11	-15.9	-3.3	0.0
	5	12	-18.7	-2.1	0.3
	5	13	-24.2	-15.1	0.0
	5	14	-22.0	-13.8	0.0
	5	15	-20.9	-7.5	0.0
	5	16	-16.9	-11.7	0.0
	5	17	-20.2	-10.4	3.9
	5	18	-21.0	-5.1	0.0
	5	19	-7.3	-2.0	0.8
	5	20	-5.5	-2.2	0.0
	5	21	-32.3	-15.9	0.0
	5	22	-29.8	-11.9	0.0
	5	23	-16.4	-4.9	0.0
	5	24	-16.4	-3.8	0.0
	5	25	-24.2	-15.6	0.0
	5	26	-20.6	-19.4	0.6
	5	27	-11.2	-2.8	0.0
	5	28	-12.9	2.7	0.0
	5	29	-23.8	-10.8	0.0
	5	30	-29.6	-14.1	0.0
	5	31	-10.1	0.5	0.0
	5	32	-5.0	-3.8	0.0
	5	33	-16.6	-7.3	0.0
	5	34	-24.7	-4.6	0.0
	5	35	-23.2	-7.8	0.0
	5	36	-22.3	-6.8	0.0
	5	37	-22.8	-7.9	0.0
	5	38	-30.1	-2.5	0.0
	5	39	-13.2	-4.8	0.0
	5	40	-20.2	-2.9	0.0
	5	41	-10.3	0.1	0.0
	5	42	-12.5	-0.4	1.2
	5	43	-24.2	-9.2	0.0
	5	44	-23.5	-9.6	0.0
	5	45	-21.1	-9.1	8.0
	5	46	-18.4	-1.2	0.0
	5	47	-15.1	0.1	0.0
	5	48	-16.7	3.4	0.0
	5	49	-10.1	3.5	0.0
	5	50	-11.1	3.0	0.0
	5	51	-27.2	-10.5	0.0
	5	52	-19.9	-10.4	0.0
	5	53	-23.3	-13.8	0.0
	5	54	-30.5	-8.5	0.0
	5	55	-16.6	-3.1	0.0
	5	56	-21.3	-3.0	0.0
	5	57	-12.6	0.7	0.0
	5	58	-6.6	1.0	4.9
	5	59	-7.9	-0.6	0.0
	5	60	-12.2	-2.7	0.0
	5	61	-3.6	2.6	0.0
	5	62	-2.7	2.7	0.0
	5	63	-4.4	6.7	0.0
	5	64	-8.6	4.3	0.0
	5	65	-17.0	-9.3	0.1
	5	66	-28.9	-1.8	0.0
	5	67	-6.3	-0.5	1.5
	5	68	-3.7	5.7	0.0
	5	69	-3.8	6.3	0.0
	5	70	-0.2	2.5	0.0
	5	71	-8.1	-1.8	1.7
	5	72	-16.2	1.6	0.0
	5	73	-8.9	2.2	0.0
	5	74	-7.0	1.2	0.0
	5	75	-6.4	2.2	0.0
	5	76	-4.4	4.3	0.0
	5	77	-7.4	-0.4	0.0
	5	78	-2.1	1.3	0.0
	5	79	-4.7	2.7	0.0
	5	80	-0.8	3.2	0.0
	5	81	-8.0	2.3	0.0
	5	82	-6.4	4.4	0.0
	5	83	-1.7	11.4	0.0
	5	84	-2.2	13.6	1.4
	5	85	-0.8	6.9	0.0
	5	86	-1.7	12.3	0.1
	5	87	-14.1	0.5	0.0
	5	88	-7.7	1.7	0.0
	5	89	-7.2	-1.9	0.7
	5	90	-5.3	-2.9	0.0
	5	91	-0.7	11.3	0.0
	5	92	-2.7	10.1	0.0
	5	93	-7.4	5.3	0.0
	5	94	-3.6	-2.6	0.0
	5	95	4.3	16.4	0.0
	5	96	1.7	19.8	0.0
	5	97	0.4	23.3	0.0
	5	98	-0.7	21.4	0.0
	5	99	-1.6	15.1	0.0
	5	100	0.1	13.7	0.0
	5	101	-2.8	11.8	0.0
	5	102	0.4	14.1	0.0
	5	103	-5.8	9.7	0.0
	5	104	-1.8	14.3	0.0
	5	105	-0.5	10.0	0.0
	5	106	-1.0	11.9	0.0
	5	107	-2.2	3.3	0.0
	5	108	-6.3	-5.8	0.0
	5	109	-1.6	2.5	0.3
	5	110	-8.4	6.4	0.0
	5	111	-2.6	4.2	0.0
	5	112	-4.5	9.4	0.0
	5	113	5.1	18.2	0.0
	5	114	0.1	17.2	0.0
	5	115	1.3	14.7	0.0
	5	116	-0.6	17.6	0.0
	5	117	4.8	19.8	0.1
	5	118	7.4	17.9	0.0
	5	119	2.4	15.5	0.0
	5	120	-1.2	18.2	0.0
	5	121	-6.8	13.3	0.0
	5	122	-2.6	-1.2	0.0
	5	123	2.4	13.9	0.0
	5	124	-2.9	7.5	0.0
	5	125	0.0	11.1	0.0
	5	126	2.5	8.9	0.0
	5	127	8.7	26.3	0.0
	5	128	14.6	21.0	0.0
	5	129	3.9	22.2	0.0
	5	130	3.8	22.3	0.0
	5	131	4.0	20.1	0.0
	5	132	-1.8	15.5	0.0
	5	133	7.4	17.8	0.0
	5	134	5.6	24.4	0.0
	5	135	2.7	16.2	0.0
	5	136	7.7	13.1	0.0
	5	137	9.0	15.6	1.1
	5	138	16.6	22.3	0.0
	5	139	9.1	21.8	4.9
	5	140	8.4	18.8	0.0
	5	141	9.8	21.3	0.0
	5	142	7.2	32.3	2.0
	5	143	5.1	18.2	0.0
	5	144	9.3	16.4	0.0
	5	145	3.3	16.0	0.0
	5	146	1.5	20.0	0.0
	5	147	11.8	24.3	0.0
	5	148	9.8	28.2	0.0
	5	149	9.3	16.6	1.4
	5	150	10.3	22.5	0.0
	5	151	13.9	23.0	4.0
	5	152	7.6	20.0	0.0
	5	153	10.8	25.4	0.0
	5	154	7.4	25.7	0.0
	5	155	7.9	23.9	0.0
	5	156	8.1	25.1	0.0
	5	157	5.1	20.8	0.0
	5	158	10.4	19.5	0.0
	5	159	6.3	19.4	0.0
	5	160	3.5	22.7	0.0
	5	161	10.6	25.6	0.0
	5	162	14.3	28.2	2.0
	5	163	7.7	20.9	1.4
	5	164	10.5	16.8	2.9
	5	165	13.4	30.7	0.0
	5	166	13.2	27.9	0.0
	5	167	15.0	25.0	6.0
	5	168	15.8	20.5	10.3
	5	169	13.7	25.6	0.0
	5	170	12.3	27.2	0.0
	5	171	12.1	20.8	6.0
	5	172	4.0	20.7	0.0
	5	173	14.4	32.2	0.0
	5	174	17.6	24.8	5.7
	5	175	11.9	21.9	4.9
	5	176	12.1	20.4	6.2
	5	177	20.2	33.7	0.0
	5	178	13.9	31.3	0.0
	5	179	12.1	26.9	0.0
	5	180	17.0	26.6	2.9
	5	181	13.7	27.0	0.0
	5	182	17.4	27.4	0.0
	5	183	15.6	29.6	0.0
	5	184	20.4	27.9	0.0
	5	185	10.8	25.5	5.1
	5	186	10.6	25.5	0.0
	5	187	11.8	28.0	0.0
	5	188	7.9	24.2	0.0
	5	189	10.3	24.4	0.0
	5	190	9.2	26.5	0.0
	5	191	8.0	26.3	0.0
	5	192	10.2	21.0	0.0
	5	193	13.5	26.4	0.0
	5	194	13.5	22.7	0.0
	5	195	11.7	29.1	0.0
	5	196	9.9	32.9	0.0
	5	197	10.4	28.1	0.0
	5	198	15.3	29.5	0.0
	5	199	10.8	24.6	0.0
	5	200	11.5	24.7	0.0
	5	201	13.4	21.0	5.2
	5	202	17.6	20.9	0.0
	5	203	7.1	26.7	0.0
	5	204	13.5	30.9	0.0
	5	205	12.0	28.2	0.0
	5	206	18.2	30.6	0.0
	5	207	15.7	27.4	9.0
	5	208	10.1	28.7	0.0
	5	209	20.1	27.3	1.4
	5	210	14.3	26.2	0.0
	5	211	14.9	26.5	0.0
	5	212	16.9	26.1	0.0
	5	213	12.7	28.5	0.0
	5	214	10.1	31.8	0.0
	5	215	17.6	27.8	25.9
	5	216	14.3	31.6	0.0
	5	217	14.8	28.9	0.0
	5	218	16.0	24.7	0.2
	5	219	9.1	24.6	0.0
	5	220	12.5	18.6	2.0
	5	221	15.2	29.1	0.0
	5	222	13.8	26.2	0.0
	5	223	11.3	23.6	0.0
	5	224	3.6	24.5	0.0
	5	225	13.6	27.7	0.0
	5	226	14.2	30.7	0.0
	5	227	12.8	31.1	0.0
	5	228	13.7	30.4	0.0
	5	229	15.2	27.9	0.3
	5	230	11.8	25.0	0.0
	5	231	8.0	21.2	0.0
	5	232	13.8	16.3	1.3
	5	233	13.7	26.1	3.0
	5	234	13.2	26.0	0.0
	5	235	16.8	29.4	0.0
	5	236	20.3	31.1	0.0
	5	237	11.9	27.9	0.0
	5	238	11.0	32.7	0.0
	5	239	10.9	28.6	0.0
	5	240	10.0	27.3	0.0
	5	241	8.8	24.7	0.0
	5	242	5.1	23.5	0.0
	5	243	10.9	33.1	0.0
	5	244	13.1	27.8	0.0
	5	245	8.0	24.8	0.0
	5	246	8.0	18.1	1.4
	5	247	14.4	27.4	2.1
	5	248	10.6	24.6	0.0
	5	249	3.1	18.5	0.0
	5	250	7.3	21.9	0.0
	5	251	8.2	22.7	0.0
	5	252	11.1	22.9	0.7
	5	253	0.8	17.3	0.0
	5	254	4.3	15.7	0.0
	5	255	6.9	14.4	1.0
	5	256	6.2	14.0	0.1
	5	257	6.1	17.8	0.0
	5	258	1.9	22.5	0.0
	5	259	7.4	14.6	5.9
	5	260	9.5	16.1	9.0
	5	261	3.1	17.6	0.0
	5	262	0.7	21.8	0.0
	5	263	2.7	11.9	0.0
	5	264	2.5	17.9	0.0
	5	265	2.1	17.3	0.0
	5	266	8.6	16.2	0.0
	5	267	5.5	25.6	0.0
	5	268	1.9	22.7	0.0
	5	269	8.0	15.2	0.6
	5	270	14.6	18.5	2.0
	5	271	5.7	18.5	0.0
	5	272	4.5	19.3	0.0
	5	273	4.5	17.9	0.0
	5	274	7.9	13.8	2.2
	5	275	3.1	10.7	0.9
	5	276	1.8	11.4	0.0
	5	277	-2.1	11.0	0.0
	5	278	-0.1	6.1	0.0
	5	279	2.8	22.4	0.0
	5	280	5.3	26.4	0.0
	5	281	-1.5	7.9	0.0
	5	282	-3.5	12.0	0.0
	5	283	-3.8	12.6	0.0
	5	284	-3.3	14.1	0.0
	5	285	2.3	16.7	0.0
	5	286	0.1	16.9	0.0
	5	287	1.3	17.0	0.0
	5	288	-3.3	22.8	0.0
	5	289	-1.5	14.7	0.0
	5	290	1.9	6.4	6.7
	5	291	1.8	12.9	0.7
	5	292	0.8	12.9	0.0
	5	293	-0.1	15.1	0.0
	5	294	-1.4	17.6	0.0
	5	295	-1.5	9.3	0.6
	5	296	-1.0	3.6	0.5
	5	297	-1.9	8.1	0.0
	5	298	-2.5	-1.0	0.8
	5	299	-2.0	4.4	4.0
	5	300	-5.0	9.6	0.0
	5	301	-3.0	6.9	0.8
	5	302	-1.4	13.2	0.0
	5	303	-3.6	2.9	0.0
	5	304	3.0	3.6	0.0
	5	305	-5.2	5.6	0.0
	5	306	-8.8	4.5	2.1
	5	307	-3.2	9.2	0.0
	5	308	-7.9	10.0	2.3
	5	309	-8.4	1.2	0.0
	5	310	-8.5	-7.2	0.0
	5	311	-2.2	6.6	0.0
	5	312	-2.9	7.4	0.0
	5	313	-4.8	0.5	0.9
	5	314	-7.3	1.9	8.2
	5	315	-4.7	4.9	0.0
	5	316	-8.1	6.1	0.0
	5	317	-2.9	4.2	0.0
	5	318	-1.2	11.7	0.0
	5	319	-1.5	6.5	0.0
	5	320	-2.5	8.5	0.0
	5	321	-7.4	1.7	0.0
	5	322	-13.6	-1.3	1.2
	5	323	-6.1	-0.6	4.2
	5	324	-4.1	-0.6	0.0
	5	325	-5.0	3.8	0.0
	5	326	-7.8	-0.6	0.0
	5	327	-2.1	2.9	2.7
	5	328	-5.7	6.8	0.0
	5	329	-1.6	3.1	5.6
	5	330	-7.5	6.3	0.0
	5	331	-10.0	3.9	0.0
	5	332	-15.3	7.2	0.0
	5	333	-14.9	-8.3	0.0
	5	334	-18.7	-8.8	0.0
	5	335	-12.3	-0.2	0.0
	5	336	-9.4	-7.2	0.0
	5	337	-16.5	-3.4	4.5
	5	338	-13.7	-0.2	0.0
	5	339	-16.5	-10.3	0.0
	5	340	-11.3	-10.5	0.0
	5	341	-15.6	-4.0	0.0
	5	342	-23.1	-5.4	2.3
	5	343	-11.0	-4.1	0.0
	5	344	-9.1	-8.2	0.0
	5	345	-15.2	-5.9	0.0
	5	346	-22.8	-7.2	0.0
	5	347	-22.9	-6.7	0.0
	5	348	-30.9	-8.0	0.2
	5	349	-21.9	-8.1	0.0
	5	350	-15.0	-3.8	0.0
	5	351	-25.7	-12.2	0.0
	5	352	-26.2	-5.0	0.0
	5	353	-10.3	-1.0	0.0
	5	354	-5.6	-2.4	0.0
	5	355	-12.9	-4.3	0.0
	5	356	-7.1	-5.7	0.0
	5	357	-11.1	0.2	0.0
	5	358	-19.8	2.2	0.1
	5	359	-16.6	-4.9	0.0
	5	360	-12.8	-11.1	0.0
	5	361	-24.1	-12.9	0.0
	5	362	-19.9	-12.3	0.0
	5	363	-12.7	-0.2	0.0
	5	364	-9.1	-1.7	0.0
	5	365	-11.9	-3.8	0.0
	6	1	-30.3	-16.2	0.1
	6	2	-28.5	-11.6	0.0
	6	3	-14.2	-3.5	0.0
	6	4	-23.1	-9.0	2.0
	6	5	-28.8	-13.9	0.0
	6	6	-31.7	-19.7	0.0
	6	7	-11.4	-2.6	0.0
	6	8	-6.9	1.8	0.0
	6	9	-9.7	-1.2	6.9
	6	10	-13.2	-7.3	0.8
	6	11	-17.3	-8.3	0.0
	6	12	-23.6	-4.2	0.2
	6	13	-15.3	-3.1	0.0
	6	14	-22.8	-3.2	0.0
	6	15	-26.4	-16.8	0.0
	6	16	-22.6	-22.0	0.0
	6	17	-13.9	-3.1	0.0
	6	18	-7.1	-5.8	0.0
	6	19	-21.6	-8.4	0.0
	6	20	-26.7	-14.1	0.0
	6	21	-22.1	-8.4	0.0
	6	22	-22.5	-14.2	0.0
	6	23	-12.9	-0.3	0.0
	6	24	-16.2	1.0	0.0
	6	25	-27.0	-11.3	0.0
	6	26	-28.1	-12.1	0.0
	6	27	-24.6	-9.0	0.0
	6	28	-21.6	-13.2	0.0
	6	29	-27.2	-18.8	0.0
	6	30	-28.4	-19.9	0.0
	6	31	-27.2	-12.0	0.0
	6	32	-25.6	-12.8	0.0
	6	33	-15.7	-8.2	1.3
	6	34	-20.7	-1.6	0.0
	6	35	-14.7	-1.0	0.0
	6	36	-11.3	-2.9	0.0
	6	37	-15.4	-2.8	0.0
	6	38	-22.9	-6.4	0.0
	6	39	-7.3	1.3	0.0
	6	40	-14.5	1.6	0.0
	6	41	-19.2	-7.1	0.0
	6	42	-13.0	-5.6	0.0
	6	43	-7.2	0.7	0.0
	6	44	-14.1	7.1	0.0
	6	45	-17.0	-3.4	0.0
	6	46	-14.2	-4.4	0.0
	6	47	-13.1	1.3	0.0
	6	48	-21.3	3.3	0.0
	6	49	-23.2	-9.1	0.0
	6	50	-28.4	-8.9	0.0
	6	51	-20.5	-6.7	0.0
	6	52	-26.6	-7.9	0.0
	6	53	-27.0	-11.8	0.0
	6	54	-26.2	-23.2	0.0
	6	55	-13.8	-4.2	0.0
	6	56	-7.3	-5.2	0.0
	6	57	-22.4	-7.5	0.0
	6	58	-16.5	-6.4	0.1
	6	59	-24.3	-14.9	0.7
	6	60	-16.4	-5.7	0.7
	6	61	-9.4	3.6	0.0
	6	62	-11.8	5.6	3.1
	6	63	-8.6	3.0	0.0
	6	64	-0.5	1.8	0.0
	6	65	-8.7	-2.6	1.5
	6	66	-6.8	-1.6	0.4
	6	67	-2.8	2.0	4.0
	6	68	-7.5	11.6	0.0
	6	69	-6.5	-0.1	2.6
	6	70	-2.7	3.5	0.0
	6	71	0.1	3.7	1.7
	6	72	-4.4	5.1	0.0
	6	73	-6.6	0.7	1.1
	6	74	-8.6	3.6	0.0
	6	75	-15.5	-10.6	0.0
	6	76	-17.9	-9.3	0.0
	6	77	0.4	2.8	11.5
	6	78	-0.6	4.6	2.8
	6	79	-0.5	3.8	14.7
	6	80	-3.4	9.5	0.0
	6	81	-11.6	0.0	0.0
	6	82	-12.3	2.4	0.0
	6	83	-6.0	4.2	0.0
	6	84	-6.8	3.2	0.9
	6	85	3.3	10.6	0.0
	6	86	-1.9	10.0	0.0
	6	87	-8.7	-3.0	0.0
	6	88	-6.0	3.5	1.5
	6	89	-5.7	3.1	0.0
	6	90	-10.8	-2.3	0.0
	6	91	-4.2	6.8	0.0
	6	92	1.4	5.9	0.9
	6	93	-2.8	10.5	0.0
	6	94	-1.3	10.9	0.0
	6	95	-2.0	16.2	0.0
	6	96	-5.0	23.3	0.0
	6	97	-11.8	8.4	0.0
	6	98	-7.7	8.7	0.0
	6	99	-10.4	6.3	0.0
	6	100	-5.2	6.1	0.0
	6	101	3.9	16.9	0.1
	6	102	0.3	19.5	0.0
	6	103	-0.7	15.4	0.0
	6	104	-0.6	12.7	0.0
	6	105	0.5	15.9	0.0
	6	106	8.2	19.8	0.0
	6	107	-0.9	14.2	0.0
	6	108	1.5	9.9	0.2
	6	109	6.8	17.2	1.5
	6	110	0.8	25.1	0.0
	6	111	-2.7	7.4	0.0
	6	112	0.8	7.7	0.0
	6	113	-1.9	10.6	0.0
	6	114	0.1	10.0	0.0
	6	115	0.7	7.2	2.5
	6	116	0.2	11.5	0.0
	6	117	2.4	15.0	0.0
	6	118	2.8	20.4	0.0
	6	119	6.1	22.4	0.0
	6	120	6.7	20.2	0.0
	6	121	-2.0	12.9	0.0
	6	122	4.5	11.6	0.0
	6	123	6.6	19.7	0.0
	6	124	6.4	21.4	0.0
	6	125	4.4	16.1	0.0
	6	126	14.9	16.2	0.0
	6	127	3.6	12.4	0.7
	6	128	-1.0	16.3	2.4
	6	129	-1.8	15.1	0.0
	6	130	-5.2	16.1	0.0
	6	131	2.8	17.2	0.0
	6	132	1.3	24.1	0.0
	6	133	4.9	24.8	0.0
	6	134	9.7	21.3	0.0
	6	135	5.6	23.3	0.0
	6	136	2.3	21.3	0.0
	6	137	7.9	21.9	0.2
	6	138	3.7	25.8	0.0
	6	139	9.8	22.0	5.3
	6	140	3.7	18.4	0.0
	6	141	9.4	21.4	0.0
	6	142	2.4	21.4	0.0
	6	143	12.9	23.8	16.7
	6	144	7.4	31.0	0.0
	6	145	9.9	20.5	2.0
	6	146	7.9	19.1	2.0
	6	147	9.3	26.8	0.0
	6	148	9.4	23.3	0.0
	6	149	5.1	19.0	0.0
	6	150	7.5	16.0	0.0
	6	151	11.8	22.8	0.0
	6	152	14.7	22.9	0.0
	6	153	11.9	28.1	0.0
	6	154	7.1	25.3	0.0
	6	155	12.6	22.9	2.1
	6	156	9.8	29.4	47.6
	6	157	2.4	16.4	0.0
	6	158	6.5	19.5	0.0
	6	159	13.3	27.9	0.0
	6	160	13.9	26.2	0.0
	6	161	8.2	25.4	0.0
	6	162	5.1	24.2	0.0
	6	163	14.4	28.7	8.9
	6	164	11.8	33.8	0.0
	6	165	9.0	22.5	0.0
	6	166	11.0	16.9	0.0
	6	167	14.9	25.7	0.7
	6	168	11.2	28.7	0.0
	6	169	6.7	22.6	0.0
	6	170	7.0	26.6	0.0
	6	171	12.7	22.3	29.7
	6	172	7.0	24.2	0.0
	6	173	13.0	23.3	0.0
	6	174	12.5	26.2	0.0
[truncated: 8,958 more rows]
