# Supplementary material for: Comparing CMIP-3 and CMIP-5 climate projections on flooding estimation of Devils Lake of North Dakota, USA
Source: PeerJ. 2018 Apr 30;6:e4711. doi: 10.7717/peerj.4711 (PMC5933320; doi:10.7717/peerj.4711)
Supplement: Supplemental Information 2 [file peerj-06-4711-s002.zip › FutureClimate/CMIP-3_LARSWG/C322525_IPCM4[C322525,SRA1B,2011-2030]WG_1.dat]

	1	1	-11.3	-2.5	0.0
	1	2	-7.7	0.9	0.0
	1	3	-24.3	-11.7	0.0
	1	4	-19.8	-18.5	24.2
	1	5	-23.2	-9.2	1.6
	1	6	-19.2	-11.0	0.0
	1	7	-19.8	-6.7	1.6
	1	8	-13.3	-3.0	0.0
	1	9	-15.7	-3.3	0.0
	1	10	-17.9	-4.4	2.2
	1	11	-28.5	-16.6	0.0
	1	12	-24.0	-13.1	0.0
	1	13	-11.4	-4.4	0.0
	1	14	-20.6	0.5	2.8
	1	15	-16.6	-7.4	0.0
	1	16	-23.2	-11.7	1.0
	1	17	-26.1	-10.5	0.0
	1	18	-21.5	-5.6	2.7
	1	19	-22.7	-12.1	0.0
	1	20	-31.8	-15.5	0.0
	1	21	-18.0	-4.6	0.8
	1	22	-16.0	2.3	2.0
	1	23	-31.0	-19.3	0.5
	1	24	-29.9	-17.3	0.3
	1	25	-20.9	-5.5	0.0
	1	26	-27.5	-2.0	0.0
	1	27	-32.9	-18.1	0.0
	1	28	-26.7	-19.2	6.0
	1	29	-26.7	-19.2	1.6
	1	30	-23.1	-20.4	0.3
	1	31	-18.3	-8.0	0.0
	1	32	-12.7	-11.4	0.0
	1	33	-4.3	1.1	0.0
	1	34	-7.2	-2.3	0.0
	1	35	-11.2	-2.7	0.0
	1	36	-11.0	1.5	0.0
	1	37	-13.9	-5.5	0.0
	1	38	-10.5	-9.6	0.0
	1	39	-27.1	-21.6	0.0
	1	40	-23.1	-14.8	0.0
	1	41	-19.8	-8.8	0.0
	1	42	-18.2	-17.1	0.0
	1	43	-14.0	0.5	0.0
	1	44	-9.1	2.2	0.0
	1	45	-13.5	-1.2	0.0
	1	46	-14.4	-8.0	0.0
	1	47	-9.6	0.6	0.0
	1	48	-4.8	-4.0	0.0
	1	49	-19.3	-3.3	0.0
	1	50	-13.6	-3.8	0.0
	1	51	-10.5	-0.4	0.0
	1	52	-5.3	-3.4	0.0
	1	53	-24.6	-12.5	0.0
	1	54	-18.6	-17.8	0.0
	1	55	-13.3	-1.6	0.0
	1	56	-8.1	1.9	0.0
	1	57	-23.8	-8.9	0.0
	1	58	-23.5	-8.0	0.0
	1	59	0.7	6.2	0.0
	1	60	-3.4	8.0	0.0
	1	61	-17.6	-7.9	0.0
	1	62	-14.3	-3.4	0.0
	1	63	-14.8	1.8	0.0
	1	64	-22.6	2.1	0.0
	1	65	-11.3	2.0	0.0
	1	66	-17.2	2.0	0.0
	1	67	-7.4	4.2	0.0
	1	68	-5.7	2.7	0.0
	1	69	-10.2	2.1	0.0
	1	70	-7.6	-1.5	0.0
	1	71	-2.9	3.9	0.0
	1	72	-6.0	9.0	0.0
	1	73	-3.0	13.0	0.0
	1	74	0.8	6.7	0.0
	1	75	-6.0	5.5	0.0
	1	76	-8.0	5.8	0.0
	1	77	-14.4	-3.9	0.0
	1	78	-17.2	-7.8	0.0
	1	79	-4.8	3.5	0.0
	1	80	-7.6	4.8	0.0
	1	81	-7.6	2.4	0.0
	1	82	-10.2	2.6	0.0
	1	83	-2.8	5.3	0.0
	1	84	-3.0	5.2	2.0
	1	85	-1.2	4.1	1.9
	1	86	-2.2	4.3	0.1
	1	87	-2.6	4.6	23.5
	1	88	-1.4	2.6	1.1
	1	89	-12.7	1.0	0.0
	1	90	-8.0	5.6	8.0
	1	91	-8.3	3.4	0.0
	1	92	-8.0	5.0	0.0
	1	93	-8.7	8.7	0.0
	1	94	-11.8	5.0	0.0
	1	95	-1.5	10.7	0.0
	1	96	-0.6	8.4	0.0
	1	97	0.4	17.4	0.0
	1	98	3.5	13.5	0.0
	1	99	-6.7	4.8	0.0
	1	100	-1.8	3.4	7.1
	1	101	-1.6	15.6	0.0
	1	102	0.4	14.6	0.0
	1	103	-1.7	14.1	0.0
	1	104	-2.5	14.6	0.0
	1	105	5.1	15.1	5.9
	1	106	-0.3	14.6	0.0
	1	107	4.9	19.1	0.0
	1	108	3.4	16.0	0.0
	1	109	4.2	15.7	0.0
	1	110	0.8	21.4	0.0
	1	111	-2.9	3.1	0.0
	1	112	-17.6	1.0	0.0
	1	113	3.0	13.6	0.1
	1	114	1.4	14.6	0.0
	1	115	4.7	26.5	0.0
	1	116	7.5	24.9	0.0
	1	117	-0.7	15.5	0.0
	1	118	2.8	19.5	0.0
	1	119	2.7	20.5	0.0
	1	120	1.1	18.4	0.0
	1	121	2.3	19.1	0.0
	1	122	2.9	21.4	0.0
	1	123	0.5	19.1	0.0
	1	124	0.3	28.1	0.0
	1	125	4.5	25.8	0.0
	1	126	2.0	20.4	0.0
	1	127	4.8	19.8	0.0
	1	128	-3.5	26.5	0.0
	1	129	-4.3	13.8	0.0
	1	130	2.2	14.0	0.0
	1	131	4.7	22.1	0.0
	1	132	1.0	22.1	2.4
	1	133	9.6	29.6	3.0
	1	134	2.6	23.4	0.0
	1	135	6.0	24.3	0.0
	1	136	1.4	18.7	0.0
	1	137	7.7	18.6	0.0
	1	138	5.4	18.2	0.0
	1	139	9.9	25.2	0.0
	1	140	7.1	30.0	0.0
	1	141	5.1	23.3	0.0
	1	142	5.4	32.7	0.0
	1	143	4.7	18.8	0.0
	1	144	3.0	17.7	0.0
	1	145	7.9	27.0	0.0
	1	146	13.4	31.6	0.0
	1	147	5.5	21.3	0.0
	1	148	6.8	14.8	0.0
	1	149	9.4	19.6	15.0
	1	150	3.3	26.8	0.0
	1	151	11.2	25.2	0.0
	1	152	18.5	23.4	2.5
	1	153	1.5	19.0	0.0
	1	154	8.1	15.6	0.0
	1	155	5.4	21.5	0.0
	1	156	10.8	20.0	0.0
	1	157	15.0	24.9	0.0
	1	158	10.9	28.3	0.0
	1	159	10.3	21.9	0.0
	1	160	4.6	20.3	0.0
	1	161	15.7	31.2	0.0
	1	162	18.3	28.1	0.0
	1	163	13.8	25.7	0.0
	1	164	11.6	22.7	0.0
	1	165	5.6	24.1	0.0
	1	166	11.7	22.8	6.8
	1	167	13.8	29.9	0.0
	1	168	10.7	27.9	0.0
	1	169	11.6	21.8	0.0
	1	170	17.7	20.0	16.0
	1	171	15.1	26.1	0.6
	1	172	11.5	25.3	5.9
	1	173	12.6	20.0	8.6
	1	174	12.8	21.9	0.0
	1	175	9.3	22.2	0.0
	1	176	11.1	24.1	36.1
	1	177	12.0	24.8	0.0
	1	178	11.7	19.6	0.0
	1	179	10.4	24.6	0.0
	1	180	14.3	22.7	26.4
	1	181	5.1	23.3	0.0
	1	182	11.6	24.3	0.0
	1	183	14.9	24.9	1.5
	1	184	9.7	21.4	0.5
	1	185	13.3	28.1	2.4
	1	186	16.2	27.0	1.1
	1	187	11.8	27.7	0.0
	1	188	14.8	26.8	0.0
	1	189	14.9	29.0	14.9
	1	190	14.6	34.3	0.0
	1	191	15.0	29.2	19.5
	1	192	8.1	30.1	0.0
	1	193	13.4	24.8	0.0
	1	194	17.7	22.0	0.0
	1	195	13.0	29.0	0.0
	1	196	11.0	33.6	0.0
	1	197	8.8	27.5	0.0
	1	198	14.7	22.9	0.0
	1	199	16.9	26.3	10.3
	1	200	16.1	29.0	0.0
	1	201	13.7	28.1	0.0
	1	202	12.6	27.4	0.0
	1	203	14.7	27.5	0.0
	1	204	13.4	30.8	0.0
	1	205	10.3	23.5	0.0
	1	206	8.8	22.6	0.0
	1	207	16.3	28.9	0.0
	1	208	14.9	28.4	16.9
	1	209	18.0	31.7	0.8
	1	210	13.5	28.1	54.3
	1	211	11.0	19.9	3.5
	1	212	14.0	24.0	12.0
	1	213	14.6	26.4	0.0
	1	214	11.1	25.6	0.0
	1	215	12.4	21.6	3.9
	1	216	15.3	21.5	0.0
	1	217	15.4	27.0	0.0
	1	218	16.2	25.5	0.0
	1	219	13.1	26.1	0.0
	1	220	10.7	28.2	0.0
	1	221	9.9	27.7	0.0
	1	222	10.6	26.9	1.1
	1	223	9.1	26.7	0.0
	1	224	12.8	27.7	0.0
	1	225	13.8	29.1	0.0
	1	226	9.1	33.4	0.0
	1	227	15.3	29.7	0.0
	1	228	11.6	35.0	0.0
	1	229	12.7	26.3	0.0
	1	230	14.1	23.2	0.0
	1	231	8.1	24.1	0.0
	1	232	6.8	22.0	0.0
	1	233	14.2	34.2	0.0
	1	234	16.5	30.9	0.0
	1	235	10.2	24.8	2.7
	1	236	10.2	24.7	0.6
	1	237	10.7	28.1	0.0
	1	238	7.1	28.6	0.0
	1	239	15.0	27.8	0.0
	1	240	16.2	28.4	0.0
	1	241	13.0	30.1	6.6
	1	242	5.8	34.3	0.0
	1	243	10.6	26.9	0.0
	1	244	11.7	21.3	12.3
	1	245	9.3	27.2	0.0
	1	246	5.7	26.8	0.0
	1	247	12.8	27.7	0.0
	1	248	14.0	20.1	19.3
	1	249	0.6	20.2	0.0
	1	250	6.8	23.3	0.0
	1	251	8.7	24.1	0.0
	1	252	10.3	19.2	0.0
	1	253	2.6	18.5	0.0
	1	254	7.4	10.6	2.5
	1	255	10.8	31.6	0.0
	1	256	6.9	26.7	0.0
	1	257	3.4	20.4	0.0
	1	258	2.7	22.7	0.0
	1	259	0.1	14.8	0.0
	1	260	5.3	18.8	0.0
	1	261	3.5	17.1	0.0
	1	262	1.4	18.6	0.0
	1	263	0.2	13.1	0.0
	1	264	-1.3	16.3	0.0
	1	265	4.3	20.6	0.0
	1	266	-1.8	16.9	0.0
	1	267	6.3	12.6	11.4
	1	268	13.7	14.5	34.6
	1	269	3.5	12.3	11.0
	1	270	2.3	19.8	0.0
	1	271	1.7	14.1	0.0
	1	272	5.9	8.9	5.2
	1	273	10.7	16.3	2.6
	1	274	3.4	16.1	0.0
	1	275	3.5	13.0	0.0
	1	276	6.1	12.2	7.2
	1	277	2.8	19.6	0.0
	1	278	-0.0	22.2	0.0
	1	279	7.7	30.0	0.0
	1	280	11.4	18.2	0.0
	1	281	3.5	16.2	0.0
	1	282	1.2	20.2	2.5
	1	283	0.9	6.5	0.6
	1	284	-5.3	9.0	0.0
	1	285	0.2	4.6	2.9
	1	286	-6.7	6.1	0.0
	1	287	1.8	15.5	0.0
	1	288	-1.1	15.5	0.0
	1	289	1.9	9.9	1.3
	1	290	0.5	17.9	0.0
	1	291	-5.3	6.0	0.0
	1	292	-4.8	9.6	0.0
	1	293	-2.5	2.9	0.0
	1	294	-3.8	6.5	0.0
	1	295	-2.7	8.4	0.0
	1	296	-2.1	11.4	0.0
	1	297	-2.1	15.4	0.0
	1	298	2.1	10.1	0.0
	1	299	2.4	7.9	8.9
	1	300	6.9	9.8	0.0
	1	301	-1.6	10.3	0.0
	1	302	1.1	7.1	0.0
	1	303	-7.5	0.9	0.0
	1	304	-11.5	7.3	0.0
	1	305	-9.7	2.7	0.0
	1	306	-13.4	-3.6	2.5
	1	307	-2.6	9.3	0.0
	1	308	-6.1	16.6	0.0
	1	309	3.9	16.9	0.0
	1	310	-2.0	9.1	0.0
	1	311	-0.8	8.3	0.0
	1	312	1.1	4.8	0.0
	1	313	-16.3	-1.2	0.0
	1	314	-18.0	3.0	0.0
	1	315	-9.9	-3.0	1.3
	1	316	-12.9	-2.8	0.6
	1	317	-14.6	-2.4	1.5
	1	318	-9.4	-4.7	0.2
	1	319	-5.7	-0.6	0.3
	1	320	-5.6	2.4	9.3
	1	321	-6.9	-2.4	1.3
	1	322	-2.9	3.8	0.0
	1	323	-13.4	-2.5	0.2
	1	324	-11.2	0.2	9.9
	1	325	-10.2	-1.6	0.1
	1	326	-16.7	-7.1	29.3
	1	327	-8.7	0.5	0.0
	1	328	-11.9	-1.8	1.2
	1	329	-7.0	0.9	0.0
	1	330	-12.2	7.8	0.0
	1	331	-13.5	0.2	0.0
	1	332	-8.1	-4.3	0.0
	1	333	-16.9	-11.5	0.0
	1	334	-13.1	-6.0	0.0
	1	335	-4.2	-0.6	2.2
	1	336	-6.6	0.8	0.0
	1	337	-18.6	-6.4	2.2
	1	338	-21.9	-2.3	0.2
	1	339	-17.1	-4.6	0.0
	1	340	-19.3	-1.3	0.0
	1	341	-26.4	-16.4	0.0
	1	342	-25.4	-17.8	0.0
	1	343	-23.8	-13.2	0.0
	1	344	-28.8	-12.9	0.0
	1	345	-7.0	-1.2	0.0
	1	346	-5.2	-1.4	0.0
	1	347	-29.5	-19.6	0.0
	1	348	-33.4	-21.6	0.0
	1	349	-28.6	-15.9	0.0
	1	350	-24.5	-22.9	0.0
	1	351	-17.2	-4.7	0.0
	1	352	-23.2	-0.6	4.3
	1	353	-16.7	-2.7	0.0
	1	354	-23.7	0.2	0.0
	1	355	-7.9	1.0	0.0
	1	356	-5.0	0.4	0.0
	1	357	-19.5	-11.4	0.0
	1	358	-14.3	-6.3	0.0
	1	359	-10.5	-2.4	0.0
	1	360	-6.2	1.2	0.0
	1	361	-30.0	-16.9	0.0
	1	362	-33.0	-8.4	0.0
	1	363	-28.8	-17.6	0.0
	1	364	-32.1	-18.0	0.0
	1	365	-27.3	-12.1	0.0
	2	1	-20.6	-5.8	1.0
	2	2	-7.8	-2.7	0.2
	2	3	-11.8	0.5	0.0
	2	4	-27.5	-16.5	0.0
	2	5	-19.1	-8.7	0.0
	2	6	-15.3	-3.3	0.0
	2	7	-10.8	-5.4	0.0
	2	8	-21.0	-10.9	0.0
	2	9	-26.7	-13.5	0.0
	2	10	-21.6	-7.8	0.0
	2	11	-21.9	-5.2	0.0
	2	12	-21.5	-12.5	0.0
	2	13	-25.1	-24.8	0.0
	2	14	-19.9	-6.0	0.0
	2	15	-28.7	-2.3	0.0
	2	16	-25.0	-9.3	0.0
	2	17	-23.3	-4.3	0.0
	2	18	-14.2	-3.1	0.0
	2	19	-10.1	-6.5	0.0
	2	20	-11.9	-3.1	9.9
	2	21	-13.3	-1.8	0.0
	2	22	-11.9	-3.4	0.0
	2	23	-6.5	-6.0	0.0
	2	24	-6.0	-0.5	0.0
	2	25	-10.2	-6.6	1.9
	2	26	-29.2	-26.0	0.0
	2	27	-28.7	-15.7	0.0
	2	28	-7.5	2.7	0.9
	2	29	-15.7	4.4	0.0
	2	30	-24.0	-14.4	0.0
	2	31	-17.7	-17.1	0.0
	2	32	-30.7	-13.3	0.0
	2	33	-24.6	-19.4	0.0
	2	34	-28.6	-11.6	0.0
	2	35	-33.6	-12.5	0.0
	2	36	-10.5	0.3	0.0
	2	37	-3.1	-2.0	0.0
	2	38	-13.5	-1.3	0.2
	2	39	-23.3	1.5	0.0
	2	40	-17.9	-3.3	0.0
	2	41	-18.9	2.1	0.0
	2	42	-13.5	-0.7	0.0
	2	43	-4.9	-3.9	0.0
	2	44	-13.4	-4.6	0.0
	2	45	-14.0	-10.8	3.3
	2	46	-19.4	-4.8	0.0
	2	47	-24.9	-1.8	0.0
	2	48	-27.8	-15.2	0.0
	2	49	-27.4	-9.7	0.0
	2	50	-10.3	-3.5	0.2
	2	51	-7.0	-4.9	0.0
	2	52	-19.8	-7.2	0.0
	2	53	-21.6	-5.3	0.0
	2	54	-11.2	1.7	0.0
	2	55	-13.4	2.5	0.0
	2	56	-26.4	-17.1	0.0
	2	57	-27.2	-15.1	0.0
	2	58	-17.5	-3.6	0.0
	2	59	-24.5	-0.5	0.0
	2	60	-19.2	-11.3	1.3
	2	61	-24.9	-7.4	0.0
	2	62	-7.6	0.9	0.0
	2	63	-1.3	5.0	0.0
	2	64	-9.2	-2.9	1.2
	2	65	-8.1	-0.6	0.0
	2	66	-14.7	2.1	0.0
	2	67	-23.3	-0.3	0.0
	2	68	-8.5	0.4	0.0
	2	69	-3.4	2.0	0.6
	2	70	-7.7	1.6	0.0
	2	71	-6.9	3.9	0.0
	2	72	-1.5	5.3	0.0
	2	73	-4.9	4.1	0.0
	2	74	-8.8	3.8	0.0
	2	75	-16.8	2.2	0.0
	2	76	-19.3	-1.9	0.0
	2	77	-14.2	-5.6	0.0
	2	78	-0.9	4.2	0.0
	2	79	-2.0	0.8	0.0
	2	80	-10.9	-4.1	0.0
	2	81	-13.0	0.1	0.0
	2	82	-4.8	4.3	0.0
	2	83	-7.7	1.2	0.0
	2	84	-2.6	4.0	0.0
	2	85	-6.6	3.0	0.0
	2	86	-8.2	0.2	0.0
	2	87	-5.9	3.9	0.0
	2	88	-7.7	3.1	0.0
	2	89	-4.3	-3.4	16.1
	2	90	-2.3	10.3	0.0
	2	91	-2.2	13.5	0.0
	2	92	-8.2	9.6	0.0
	2	93	-12.5	12.6	0.0
	2	94	-3.6	13.3	0.0
	2	95	-2.4	18.8	0.0
	2	96	4.1	17.0	0.0
	2	97	4.1	19.7	0.0
	2	98	-0.1	19.6	0.0
	2	99	-1.1	14.5	0.0
	2	100	-0.5	7.3	1.2
	2	101	2.6	4.8	7.5
	2	102	-2.3	8.9	0.0
	2	103	-2.5	12.2	0.0
	2	104	-2.9	12.0	0.0
	2	105	-9.2	16.2	0.0
	2	106	-6.8	9.8	0.0
	2	107	-3.0	5.8	0.0
	2	108	1.4	14.2	0.0
	2	109	0.9	14.5	0.0
	2	110	5.0	11.0	0.2
	2	111	10.5	11.7	1.9
	2	112	-4.4	1.4	1.4
	2	113	-3.7	1.4	0.0
	2	114	4.5	18.7	0.0
	2	115	7.2	23.8	13.9
	2	116	-0.3	6.8	0.0
	2	117	-7.2	12.2	0.0
	2	118	2.2	10.3	1.2
	2	119	-6.1	16.7	0.0
	2	120	-0.6	12.9	1.4
	2	121	3.1	20.3	0.0
	2	122	5.1	12.7	7.0
	2	123	10.0	10.6	0.0
	2	124	8.0	28.7	0.0
	2	125	4.4	26.8	0.0
	2	126	2.1	19.7	0.0
	2	127	8.9	20.4	9.3
	2	128	4.8	23.7	0.0
	2	129	6.3	22.0	0.0
	2	130	7.1	28.9	0.0
	2	131	5.0	25.6	17.0
	2	132	7.7	20.9	9.7
	2	133	9.0	23.8	0.0
	2	134	4.7	21.1	0.0
	2	135	6.4	20.0	0.0
	2	136	6.5	27.6	0.0
	2	137	9.3	21.1	0.0
	2	138	7.4	18.9	0.0
	2	139	8.0	21.2	0.0
	2	140	9.5	20.9	0.0
	2	141	10.6	21.5	0.0
	2	142	2.9	19.0	0.0
	2	143	10.5	14.5	6.4
	2	144	11.1	22.9	4.7
	2	145	11.2	28.5	1.5
	2	146	6.6	16.6	41.7
	2	147	2.6	13.8	0.4
	2	148	9.8	14.8	0.1
	2	149	9.6	17.8	0.7
	2	150	12.9	29.3	0.0
	2	151	13.4	24.5	0.0
	2	152	17.0	27.1	0.0
	2	153	14.4	22.9	0.0
	2	154	15.3	24.2	1.3
	2	155	18.4	32.7	0.0
	2	156	9.7	23.9	0.0
	2	157	11.6	23.6	0.0
	2	158	10.9	22.5	0.0
	2	159	10.8	19.1	0.0
	2	160	12.4	25.3	0.0
	2	161	12.1	24.2	0.0
	2	162	12.1	26.4	0.0
	2	163	9.0	26.6	0.0
	2	164	4.4	18.2	0.0
	2	165	5.3	18.0	0.0
	2	166	12.3	24.5	0.0
	2	167	15.7	28.8	0.0
	2	168	13.2	23.5	0.0
	2	169	12.9	26.7	0.0
	2	170	10.5	25.0	0.4
	2	171	9.0	27.9	5.9
	2	172	8.7	21.6	0.8
	2	173	13.3	25.4	24.9
	2	174	12.4	27.3	3.0
	2	175	9.8	24.4	0.0
	2	176	14.7	31.5	39.0
	2	177	21.9	29.5	0.0
	2	178	15.6	25.5	5.5
	2	179	15.0	26.4	2.0
	2	180	9.1	19.2	11.7
	2	181	8.4	20.4	0.0
	2	182	12.7	27.8	0.0
	2	183	16.4	26.7	0.0
	2	184	13.5	29.7	0.0
	2	185	9.8	34.0	3.6
	2	186	11.8	22.1	0.0
	2	187	16.0	26.6	0.0
	2	188	12.1	30.5	0.0
	2	189	14.2	27.2	0.0
	2	190	16.3	26.6	0.0
	2	191	13.2	23.3	0.0
	2	192	14.6	26.5	0.0
	2	193	13.4	25.0	0.0
	2	194	12.6	26.7	0.0
	2	195	12.0	26.9	6.4
	2	196	17.4	26.5	4.7
	2	197	16.0	24.8	0.0
	2	198	8.8	24.2	0.0
	2	199	12.7	26.1	0.0
	2	200	14.3	31.1	0.0
	2	201	12.1	27.5	25.3
	2	202	13.6	26.1	0.9
	2	203	16.6	24.4	0.0
	2	204	18.4	36.5	0.0
	2	205	18.4	31.3	0.0
	2	206	13.1	21.3	3.3
	2	207	6.8	27.4	0.0
	2	208	18.9	31.0	0.0
	2	209	16.6	28.0	0.0
	2	210	15.4	24.5	15.0
	2	211	14.6	26.6	0.0
	2	212	11.6	27.3	4.2
	2	213	14.1	29.0	0.0
	2	214	14.0	27.0	10.6
	2	215	14.4	31.5	2.9
	2	216	13.2	32.4	0.0
	2	217	9.6	29.1	0.0
	2	218	10.3	27.4	0.0
	2	219	9.5	28.3	0.0
	2	220	13.9	23.0	10.5
	2	221	11.8	29.3	0.0
	2	222	9.8	28.1	0.0
	2	223	7.8	33.7	0.0
	2	224	9.8	27.9	0.0
	2	225	13.9	32.7	15.0
	2	226	10.9	27.5	0.0
	2	227	12.1	25.0	17.6
	2	228	11.2	20.3	14.3
	2	229	9.4	18.6	0.0
	2	230	12.1	26.2	0.0
	2	231	10.9	28.1	0.1
	2	232	15.2	35.0	0.0
	2	233	14.5	31.6	0.0
	2	234	14.5	29.4	2.5
	2	235	8.5	33.0	0.0
	2	236	9.4	22.7	13.0
	2	237	11.2	22.2	41.3
	2	238	10.4	23.0	7.3
	2	239	11.7	22.0	0.1
	2	240	12.5	32.1	0.0
	2	241	9.2	26.0	0.0
	2	242	9.8	28.5	0.0
	2	243	6.5	30.1	0.0
	2	244	13.5	23.8	8.4
	2	245	16.0	28.5	0.1
	2	246	8.4	20.1	1.1
	2	247	9.5	22.6	2.1
	2	248	10.1	24.3	2.3
	2	249	7.7	27.4	0.0
	2	250	5.7	24.2	0.0
	2	251	4.8	19.6	0.0
	2	252	8.7	22.7	42.2
	2	253	13.0	20.8	0.0
	2	254	3.7	20.1	0.0
	2	255	4.4	25.4	0.0
	2	256	5.7	21.7	0.0
	2	257	5.8	27.5	0.0
	2	258	12.1	23.7	0.0
	2	259	9.8	19.2	0.0
	2	260	6.1	16.5	0.0
	2	261	7.3	22.0	0.0
	2	262	4.7	20.9	0.0
	2	263	6.5	17.5	0.0
	2	264	3.8	11.9	2.9
	2	265	3.3	15.8	0.0
	2	266	3.9	16.0	0.0
	2	267	0.8	17.0	1.4
	2	268	-2.8	11.0	8.7
	2	269	-5.1	15.0	0.0
	2	270	6.2	15.8	8.7
	2	271	9.6	15.4	6.9
	2	272	1.2	19.9	0.0
	2	273	3.7	18.1	0.0
	2	274	-2.6	11.6	0.4
	2	275	3.0	7.2	8.6
	2	276	6.6	19.3	0.0
	2	277	5.9	23.7	19.6
	2	278	-3.6	11.2	0.0
	2	279	-3.6	11.1	0.0
	2	280	1.4	9.3	0.0
	2	281	-1.6	13.4	0.0
	2	282	15.4	20.0	0.0
	2	283	6.6	17.9	0.0
	2	284	0.3	8.9	0.0
	2	285	0.9	7.7	0.0
	2	286	-3.3	7.2	0.0
	2	287	-4.9	5.9	0.0
	2	288	-0.9	5.7	0.0
	2	289	-2.0	5.0	0.0
	2	290	-0.6	6.6	0.0
	2	291	-3.7	12.0	0.0
	2	292	1.0	17.1	0.0
	2	293	0.0	14.9	0.0
	2	294	-1.2	8.3	0.0
	2	295	-5.1	-3.6	0.0
	2	296	-2.6	14.4	0.0
	2	297	-0.7	19.4	0.0
	2	298	-2.0	11.5	0.0
	2	299	-2.6	11.4	0.0
	2	300	-6.2	5.4	0.0
	2	301	-2.4	10.8	0.0
	2	302	-3.0	5.8	0.0
	2	303	-0.0	11.3	0.0
	2	304	-0.4	14.3	0.0
	2	305	6.6	7.5	1.7
	2	306	-8.3	3.4	0.0
	2	307	-7.9	-3.3	2.0
	2	308	-4.3	4.4	0.0
	2	309	-6.3	7.6	0.0
	2	310	-8.1	-2.8	0.0
	2	311	-6.7	-5.3	0.0
	2	312	-3.5	6.8	0.0
	2	313	-2.5	7.2	0.0
	2	314	-7.8	2.2	0.0
	2	315	-7.6	-1.0	2.6
	2	316	-3.5	4.0	0.0
	2	317	-2.5	7.9	0.0
	2	318	-5.0	8.3	0.0
	2	319	-9.8	9.7	0.0
	2	320	-5.5	2.6	0.0
	2	321	-10.9	10.0	0.0
	2	322	-2.8	6.0	0.0
	2	323	3.3	10.2	0.0
	2	324	-3.5	7.9	0.0
	2	325	-7.4	3.0	0.0
	2	326	-18.3	-6.4	0.0
	2	327	-10.7	-6.3	0.0
	2	328	-18.8	-8.1	0.0
	2	329	-12.7	-11.7	0.0
	2	330	-18.5	-7.6	0.0
	2	331	-13.6	-3.1	24.0
	2	332	-19.0	-8.3	0.6
	2	333	-25.1	-16.3	4.4
	2	334	-16.4	-3.6	0.0
	2	335	-14.0	-5.0	0.0
	2	336	-19.5	-10.7	0.0
	2	337	-26.9	-9.5	0.0
	2	338	-13.0	-1.3	0.0
	2	339	-8.9	3.2	0.0
	2	340	-11.3	-2.2	2.6
	2	341	-11.0	-5.4	0.0
	2	342	-12.0	-2.3	0.0
	2	343	-20.9	-2.2	0.0
	2	344	-15.0	-7.8	0.0
	2	345	-20.1	-5.8	0.0
	2	346	-25.2	-20.4	0.0
	2	347	-27.6	-21.4	0.0
	2	348	-11.9	-2.6	0.0
	2	349	-19.1	-8.4	5.2
	2	350	-25.1	-20.1	0.0
	2	351	-18.5	-16.7	5.0
	2	352	-4.0	0.7	0.8
	2	353	-6.4	-0.9	0.0
	2	354	-25.2	-17.7	0.0
	2	355	-23.9	-9.7	0.0
	2	356	-19.7	-7.6	0.0
	2	357	-28.3	-16.5	0.0
	2	358	-22.7	-7.0	0.0
	2	359	-25.3	-2.6	0.0
	2	360	-16.8	-8.8	0.0
	2	361	-26.6	-6.1	0.0
	2	362	-19.6	-5.1	0.0
	2	363	-24.6	-11.5	0.1
	2	364	-12.9	-5.6	0.0
	2	365	-5.7	-3.8	1.9
	2	366	-21.0	-7.6	0.0
	3	1	-19.9	-7.3	0.0
	3	2	-10.7	-3.9	1.0
	3	3	-16.1	-4.5	0.0
	3	4	-22.7	-10.0	0.6
	3	5	-15.8	-9.4	0.0
	3	6	-13.8	-3.5	0.0
	3	7	-6.1	0.6	0.0
	3	8	-26.5	-16.5	0.0
	3	9	-20.5	-19.6	0.0
	3	10	-9.3	2.2	0.0
	3	11	-8.6	-1.4	0.0
	3	12	-11.8	-2.7	0.0
	3	13	-14.4	-8.2	0.0
	3	14	-7.1	2.5	0.0
	3	15	-11.9	1.6	0.0
	3	16	-21.8	-10.0	0.0
	3	17	-19.3	-9.0	0.0
	3	18	-24.1	-14.4	0.5
	3	19	-22.5	-15.8	0.0
	3	20	-13.1	-4.7	0.0
	3	21	-10.8	-3.5	0.0
	3	22	-13.5	-2.8	0.0
	3	23	-11.7	-5.6	0.0
	3	24	-11.0	-3.7	0.0
	3	25	-13.9	-4.5	0.0
	3	26	-11.6	0.8	0.0
	3	27	-6.1	-3.0	0.0
	3	28	-30.2	-14.6	0.0
	3	29	-24.9	-10.2	0.0
	3	30	-16.7	-8.0	0.0
	3	31	-21.8	-9.6	0.0
	3	32	-18.8	-8.2	0.0
	3	33	-22.0	-12.6	3.8
	3	34	-25.2	-11.6	0.0
	3	35	-21.9	-9.5	0.0
	3	36	-29.5	-15.5	0.0
	3	37	-31.6	-14.4	0.0
	3	38	-13.2	1.0	0.0
	3	39	-19.6	-5.8	0.0
	3	40	-18.6	-7.6	0.0
	3	41	-11.0	-8.7	0.0
	3	42	-25.4	-13.3	0.0
	3	43	-24.2	-6.9	0.0
	3	44	-6.0	4.7	0.0
	3	45	-0.1	1.8	0.0
	3	46	-31.2	-17.2	0.0
	3	47	-33.9	-13.2	1.4
	3	48	-19.8	-9.2	0.0
	3	49	-11.3	-5.3	0.0
	3	50	-20.3	-8.1	1.4
	3	51	-27.0	-0.9	0.0
	3	52	-7.5	1.8	0.2
	3	53	-8.2	3.4	0.0
	3	54	-23.4	-10.6	0.0
	3	55	-17.7	-5.3	2.1
	3	56	-19.7	-9.9	3.4
	3	57	-18.0	-16.7	0.4
	3	58	-18.2	-6.2	0.0
	3	59	-25.1	-2.7	0.0
	3	60	-17.5	-2.7	0.0
	3	61	-25.0	-0.6	0.0
	3	62	-9.4	5.1	0.0
	3	63	-10.3	4.6	0.0
	3	64	-9.0	3.1	0.0
	3	65	-3.9	3.6	0.0
	3	66	-9.5	0.8	15.0
	3	67	-9.7	2.9	0.0
	3	68	-3.4	17.2	0.0
	3	69	-8.6	9.6	0.0
	3	70	-13.1	2.6	0.0
	3	71	-7.5	4.0	2.0
	3	72	-10.4	-1.9	0.0
	3	73	-5.5	2.6	0.0
	3	74	-1.6	5.1	0.0
	3	75	1.8	2.7	0.1
	3	76	-17.4	-16.8	0.0
	3	77	-10.3	-6.6	0.4
	3	78	-1.5	2.3	5.5
	3	79	1.4	3.3	2.3
	3	80	-7.0	0.2	0.0
	3	81	-5.0	-1.2	0.0
	3	82	-17.4	-2.7	0.0
	3	83	-10.9	-2.7	0.0
	3	84	-5.9	0.6	0.0
	3	85	-6.0	3.1	0.0
	3	86	-9.4	0.9	0.0
	3	87	-8.3	1.4	0.0
	3	88	-9.2	0.4	0.0
	3	89	-4.7	4.8	0.0
	3	90	-7.2	7.5	0.0
	3	91	-6.5	9.0	5.9
	3	92	-2.1	13.4	0.0
	3	93	-5.0	11.2	0.0
	3	94	-1.3	11.3	0.0
	3	95	7.0	13.8	0.0
	3	96	1.4	13.4	0.0
	3	97	2.3	18.0	0.0
	3	98	-0.1	18.4	0.0
	3	99	-1.3	30.2	0.0
	3	100	-7.3	9.3	0.0
	3	101	-7.1	10.0	0.0
	3	102	-4.8	0.8	0.0
	3	103	-9.4	3.8	0.0
	3	104	-0.8	14.0	0.0
	3	105	-5.4	15.7	0.0
	3	106	6.0	20.3	0.0
	3	107	0.9	18.4	0.0
	3	108	-5.6	9.1	0.0
	3	109	-8.2	7.6	0.0
	3	110	2.3	18.1	0.0
	3	111	0.9	19.9	0.0
	3	112	-5.3	7.4	0.0
	3	113	-3.9	4.3	0.6
	3	114	0.5	10.2	9.9
	3	115	-1.9	10.9	0.0
	3	116	1.8	13.5	0.0
	3	117	0.3	12.1	0.0
	3	118	1.3	15.6	0.0
	3	119	2.7	16.8	0.0
	3	120	1.0	13.0	0.0
	3	121	2.9	14.3	0.0
	3	122	2.1	10.3	0.0
	3	123	3.0	5.5	0.0
	3	124	1.9	11.9	0.0
	3	125	1.4	9.1	0.0
	3	126	3.5	16.3	0.0
	3	127	8.0	21.5	0.0
	3	128	2.2	16.5	0.0
	3	129	-1.3	16.7	0.0
	3	130	7.9	21.0	32.1
	3	131	10.7	31.2	0.0
	3	132	7.9	33.8	0.0
	3	133	7.2	25.4	0.0
	3	134	5.0	15.0	0.0
	3	135	0.9	21.4	0.0
	3	136	8.7	28.1	0.0
	3	137	10.4	23.1	3.3
	3	138	8.2	28.9	0.0
	3	139	10.3	24.6	0.0
	3	140	9.0	20.6	0.0
	3	141	8.5	16.1	0.0
	3	142	7.8	16.8	1.3
	3	143	-2.7	23.0	0.1
	3	144	9.3	19.1	3.3
	3	145	7.6	16.4	0.0
	3	146	5.6	24.4	0.0
	3	147	2.4	30.5	0.0
	3	148	9.2	30.0	0.0
	3	149	10.5	30.4	0.0
	3	150	6.0	21.5	0.0
	3	151	10.0	24.8	0.0
	3	152	7.7	24.8	0.0
	3	153	13.4	27.6	0.0
	3	154	9.0	28.3	0.0
	3	155	8.6	23.1	0.0
	3	156	8.9	26.6	0.0
	3	157	9.6	22.8	2.6
	3	158	10.1	22.8	6.2
	3	159	11.4	24.3	5.5
	3	160	9.8	28.6	0.0
	3	161	13.6	36.9	0.0
	3	162	12.0	24.2	0.0
	3	163	15.9	26.8	0.0
	3	164	11.8	28.9	0.0
	3	165	11.6	33.9	0.0
	3	166	12.3	29.0	0.0
	3	167	10.6	25.9	0.0
	3	168	13.6	25.8	0.0
	3	169	10.3	23.6	0.0
	3	170	8.7	23.1	0.0
	3	171	7.2	18.1	12.6
	3	172	10.0	20.1	1.3
	3	173	10.6	25.3	1.9
	3	174	11.7	25.1	21.3
	3	175	11.9	23.2	0.7
	3	176	11.9	29.7	0.0
	3	177	18.2	32.2	0.0
	3	178	9.5	18.9	0.0
	3	179	11.8	15.0	21.4
	3	180	15.5	26.8	0.0
	3	181	10.7	24.7	0.0
	3	182	14.7	31.2	0.0
	3	183	15.4	27.8	0.0
	3	184	14.8	29.2	0.0
	3	185	18.4	27.9	0.0
	3	186	17.7	30.6	0.0
	3	187	18.2	31.1	0.0
	3	188	11.6	23.3	0.0
	3	189	8.6	26.0	0.0
	3	190	15.8	29.2	5.6
	3	191	13.6	28.4	0.0
	3	192	12.3	29.1	0.0
	3	193	11.3	33.9	0.0
	3	194	14.5	29.0	0.0
	3	195	19.6	25.9	0.0
	3	196	14.9	28.9	0.0
	3	197	20.4	25.0	13.8
	3	198	14.0	24.6	0.0
	3	199	14.7	26.6	0.0
	3	200	9.9	26.4	0.0
	3	201	10.3	28.9	31.8
	3	202	8.6	25.4	0.0
	3	203	12.2	27.4	0.2
	3	204	16.0	25.0	8.9
	3	205	15.2	19.3	0.0
	3	206	12.9	25.2	8.0
	3	207	12.9	27.7	31.0
	3	208	14.6	25.2	0.0
	3	209	12.9	25.8	1.9
	3	210	12.7	26.0	3.5
	3	211	12.7	30.3	0.0
	3	212	11.1	29.0	0.0
	3	213	11.3	26.3	0.0
	3	214	13.0	26.3	8.3
	3	215	13.4	30.6	0.0
	3	216	16.1	29.4	0.0
	3	217	18.5	26.5	6.3
	3	218	14.0	28.2	0.0
	3	219	8.5	24.9	0.0
	3	220	11.2	21.6	0.0
	3	221	13.5	24.2	0.0
	3	222	11.3	26.1	0.0
	3	223	8.0	28.0	0.0
	3	224	11.9	26.5	0.0
	3	225	15.4	25.9	0.0
	3	226	9.1	26.4	0.0
	3	227	7.4	28.9	0.0
	3	228	11.0	25.2	9.3
	3	229	13.1	20.0	1.7
	3	230	13.0	25.9	0.0
	3	231	14.1	27.6	0.0
	3	232	9.8	24.4	0.0
	3	233	15.7	22.9	4.8
	3	234	12.1	23.5	11.2
	3	235	11.3	22.8	0.7
	3	236	11.9	23.8	2.5
	3	237	12.4	26.5	0.0
	3	238	12.6	28.0	0.0
	3	239	12.6	32.5	3.2
	3	240	9.7	22.8	0.0
	3	241	13.6	22.9	0.0
	3	242	9.9	20.9	19.5
	3	243	5.6	24.2	0.0
	3	244	9.4	25.6	0.0
	3	245	3.1	23.9	0.0
	3	246	7.1	17.2	0.1
	3	247	9.4	11.3	7.4
	3	248	7.9	17.5	0.1
	3	249	11.9	24.8	0.0
	3	250	7.3	20.8	0.0
	3	251	3.5	20.8	0.0
	3	252	9.8	22.9	1.9
	3	253	3.5	21.9	0.0
	3	254	8.4	20.1	0.0
	3	255	4.7	13.0	0.0
	3	256	9.3	23.4	9.2
	3	257	11.2	26.4	0.0
	3	258	7.2	26.6	0.0
	3	259	9.6	21.7	0.0
	3	260	6.0	17.4	0.0
	3	261	7.1	16.4	0.0
	3	262	8.4	20.5	0.1
	3	263	8.4	27.1	0.0
	3	264	9.3	23.4	0.0
	3	265	6.2	24.2	0.0
	3	266	4.8	6.8	16.9
	3	267	4.7	10.6	0.0
	3	268	2.6	12.5	0.0
	3	269	7.3	15.2	0.7
	3	270	6.0	14.6	3.1
	3	271	8.6	11.7	0.0
	3	272	2.2	14.9	0.0
	3	273	5.0	10.3	2.9
	3	274	3.5	10.2	7.4
	3	275	1.3	1.7	0.0
	3	276	3.1	13.0	0.0
	3	277	7.1	7.8	0.0
	3	278	-0.9	17.4	0.0
	3	279	0.4	19.9	0.0
	3	280	4.9	22.0	0.0
	3	281	13.6	13.9	0.9
	3	282	0.4	15.3	0.0
	3	283	-3.3	14.0	0.0
	3	284	-2.1	0.6	0.9
	3	285	-5.9	8.6	0.0
	3	286	-4.6	11.4	0.0
	3	287	-11.9	10.2	0.0
	3	288	-6.8	5.9	0.0
	3	289	-0.5	12.4	0.0
	3	290	1.4	13.3	0.0
	3	291	4.6	7.1	0.0
	3	292	1.6	21.6	0.0
	3	293	1.0	17.3	0.0
	3	294	1.7	14.7	0.0
	3	295	-1.5	12.3	0.0
	3	296	-3.8	4.2	0.0
	3	297	-5.0	8.7	0.0
	3	298	-3.5	5.2	0.0
	3	299	-8.9	-0.1	0.0
	3	300	-2.5	14.5	0.0
	3	301	-0.9	10.0	0.0
	3	302	-2.7	12.5	0.0
	3	303	5.4	11.8	0.0
	3	304	9.0	11.6	0.0
	3	305	-2.4	9.8	3.4
	3	306	-0.1	11.2	2.4
	3	307	-4.8	9.3	0.0
	3	308	-7.7	3.9	0.0
	3	309	-4.8	-1.8	0.0
	3	310	-2.6	6.5	0.0
	3	311	-6.9	0.3	0.0
	3	312	-2.9	5.0	0.0
	3	313	-1.1	9.5	0.0
	3	314	-6.8	4.1	0.0
	3	315	-6.0	6.3	0.0
	3	316	-6.9	-1.8	0.0
	3	317	-5.0	1.8	0.0
	3	318	-10.0	1.4	0.0
	3	319	-9.3	-2.7	0.0
	3	320	-4.0	5.6	0.0
	3	321	-9.5	6.4	0.2
	3	322	-10.1	-0.2	0.3
	3	323	-17.3	-4.0	0.0
	3	324	-9.2	-0.2	0.1
	3	325	-5.7	1.5	0.0
	3	326	-5.4	1.8	0.0
	3	327	-3.9	4.7	0.0
	3	328	-11.0	-7.1	0.0
	3	329	-19.8	-8.4	0.0
	3	330	-4.3	4.7	0.0
	3	331	-8.6	9.5	0.0
	3	332	-11.6	-7.6	0.0
	3	333	-13.0	-7.9	3.3
	3	334	-12.0	-3.6	0.0
	3	335	-15.5	-6.9	2.2
	3	336	-18.7	-9.5	0.0
	3	337	-22.6	-3.9	0.0
	3	338	-15.2	-3.6	0.0
	3	339	-9.5	-0.5	0.0
	3	340	-15.4	-7.3	17.9
	3	341	-20.1	-3.2	0.0
	3	342	-4.6	-0.6	2.9
	3	343	-12.7	5.0	2.2
	3	344	-18.7	-10.2	0.0
	3	345	-22.8	-5.6	0.1
	3	346	-23.1	-13.3	0.6
	3	347	-33.2	-6.2	0.0
	3	348	-16.3	-9.5	1.4
	3	349	-15.0	-4.9	0.0
	3	350	-12.4	-2.4	0.0
	3	351	-20.9	-5.9	1.8
	3	352	-12.1	-3.4	1.3
	3	353	-9.6	2.9	0.0
	3	354	-18.2	-10.5	12.8
	3	355	-14.9	-13.3	0.0
	3	356	-27.2	-11.6	0.0
	3	357	-31.6	-12.5	0.0
	3	358	-10.4	-0.1	0.0
	3	359	-18.3	1.8	0.0
	3	360	-16.7	-9.0	0.0
	3	361	-19.2	-6.3	0.0
	3	362	-7.7	-3.0	0.8
	3	363	-7.9	2.8	0.0
	3	364	-12.8	-0.4	0.0
	3	365	-11.6	-2.6	0.0
	4	1	-28.8	-21.6	0.0
	4	2	-32.2	-12.7	0.0
	4	3	-8.9	3.9	0.0
	4	4	-12.2	1.6	0.0
	4	5	-11.5	0.1	0.0
	4	6	-10.2	7.1	0.0
	4	7	-21.4	-7.6	0.0
	4	8	-13.8	-12.8	0.0
	4	9	-21.0	-10.5	0.0
	4	10	-17.6	-17.4	0.0
	4	11	-24.2	-9.3	0.0
	4	12	-19.9	-7.9	0.3
	4	13	-22.7	-10.0	0.0
	4	14	-19.6	-9.0	0.0
	4	15	-23.9	-12.3	0.5
	4	16	-22.5	-13.9	0.0
	4	17	-12.7	-2.7	0.0
	4	18	-16.2	-8.0	0.0
	4	19	-24.7	-13.2	0.0
	4	20	-33.6	-13.3	0.0
	4	21	-15.8	-6.3	0.0
	4	22	-17.4	-8.2	0.0
	4	23	-12.1	-3.9	0.0
	4	24	-12.4	-5.6	0.0
	4	25	-21.1	-6.5	0.0
	4	26	-28.2	-7.0	0.0
	4	27	-30.0	-13.2	0.0
	4	28	-28.9	-10.3	0.0
	4	29	-6.9	-0.8	0.0
	4	30	-10.0	5.7	0.0
	4	31	-30.6	-19.0	0.0
	4	32	-22.8	-16.8	4.4
	4	33	-22.4	-13.5	1.4
	4	34	-18.8	-17.5	1.4
	4	35	-27.1	-21.1	1.0
	4	36	-19.6	-14.4	0.6
	4	37	-21.5	-11.1	0.5
	4	38	-30.1	-21.3	0.4
	4	39	-24.4	-10.0	0.0
	4	40	-30.2	-7.3	0.0
	4	41	-13.3	-1.5	0.0
	4	42	-6.5	-2.0	0.0
	4	43	-29.3	-11.2	0.0
	4	44	-26.6	-10.5	0.0
	4	45	-24.6	-11.3	0.0
	4	46	-19.7	-9.6	0.3
	4	47	-27.1	-15.4	0.5
	4	48	-23.4	-10.5	2.6
	4	49	-21.4	-8.9	0.2
	4	50	-14.8	-4.5	0.4
	4	51	-18.5	-5.6	0.5
	4	52	-16.0	-0.4	0.9
	4	53	-13.9	-3.0	0.0
	4	54	-15.4	1.8	0.0
	4	55	-21.6	-9.6	1.3
	4	56	-31.8	-7.2	6.9
	4	57	-3.3	2.4	0.0
	4	58	-8.2	-0.8	0.0
	4	59	-23.1	-8.2	0.0
	4	60	-13.3	-0.1	0.0
	4	61	-9.9	3.1	0.0
	4	62	-12.3	0.6	0.0
	4	63	-6.7	2.2	0.0
	4	64	-1.3	6.8	0.0
	4	65	-15.1	-4.3	1.2
	4	66	-19.5	-1.8	0.0
	4	67	-3.1	6.0	0.0
	4	68	-7.3	3.5	0.0
	4	69	-6.3	4.2	0.0
	4	70	-0.7	1.4	0.0
	4	71	-14.2	-1.0	5.2
	4	72	-22.1	-19.3	0.0
	4	73	-11.4	2.9	0.0
	4	74	-8.0	1.2	0.0
	4	75	-4.6	1.1	0.8
	4	76	-13.9	2.8	0.0
	4	77	-2.0	4.3	0.0
	4	78	-3.3	4.9	0.0
	4	79	-20.1	-9.0	0.0
	4	80	-10.4	-4.8	0.0
	4	81	-3.1	7.5	0.0
	4	82	2.5	9.7	0.0
	4	83	-3.0	4.8	6.1
	4	84	-4.2	5.2	0.0
	4	85	-9.3	-4.2	0.0
	4	86	-3.7	-0.8	0.0
	4	87	0.1	6.4	0.0
	4	88	2.7	4.3	0.2
	4	89	-3.2	7.5	0.0
	4	90	-6.6	11.8	0.0
	4	91	3.8	17.3	0.0
	4	92	-2.0	11.7	0.0
	4	93	-14.7	-9.1	0.0
	4	94	-6.8	6.4	0.0
	4	95	-1.0	15.5	0.0
	4	96	-5.7	16.7	0.0
	4	97	-1.5	18.4	0.0
	4	98	-0.4	24.4	0.0
	4	99	-2.2	11.1	0.0
	4	100	-2.0	10.1	0.0
	4	101	0.4	14.0	0.0
	4	102	-2.6	9.7	0.0
	4	103	-5.5	8.8	0.0
	4	104	-7.3	1.5	0.0
	4	105	-2.1	11.2	0.0
	4	106	-0.9	11.8	0.0
	4	107	0.6	18.9	0.0
	4	108	-1.6	21.8	0.0
	4	109	1.1	22.2	0.0
	4	110	1.7	19.3	0.0
	4	111	0.1	15.9	0.0
	4	112	4.4	19.2	0.0
	4	113	-0.9	5.3	0.0
	4	114	1.7	12.5	0.0
	4	115	0.6	11.6	0.0
	4	116	-1.2	12.9	0.0
	4	117	3.4	21.6	0.0
	4	118	2.6	25.2	0.0
	4	119	2.7	20.1	0.0
	4	120	5.4	15.7	0.0
	4	121	3.1	14.5	0.0
	4	122	6.3	16.2	0.0
	4	123	4.3	18.7	0.0
	4	124	6.5	11.6	10.2
	4	125	3.3	14.9	0.0
	4	126	-0.9	10.6	0.0
	4	127	7.2	25.1	0.0
	4	128	7.9	31.4	1.3
	4	129	0.3	4.9	1.3
	4	130	4.8	16.1	0.0
	4	131	1.8	16.3	0.0
	4	132	7.1	17.6	0.0
	4	133	6.0	25.9	0.0
	4	134	6.8	19.3	0.0
	4	135	6.6	20.0	0.0
	4	136	13.2	23.3	0.0
	4	137	4.8	19.2	0.0
	4	138	6.1	22.6	0.0
	4	139	6.9	19.3	0.0
	4	140	8.0	17.9	0.0
	4	141	6.4	23.4	0.0
	4	142	8.6	26.2	3.1
	4	143	7.6	19.3	0.0
	4	144	11.6	12.7	22.0
	4	145	5.2	23.3	0.0
	4	146	4.2	26.2	0.0
	4	147	7.9	18.0	0.0
	4	148	6.3	16.0	5.3
	4	149	10.9	21.6	5.7
	4	150	14.6	28.7	5.6
	4	151	7.4	22.1	0.0
	4	152	13.6	22.0	0.5
	4	153	17.6	32.5	0.0
	4	154	12.1	25.3	0.0
	4	155	8.8	23.0	0.0
	4	156	7.3	21.6	0.0
	4	157	11.3	32.0	0.0
	4	158	10.5	27.0	0.0
	4	159	11.3	17.2	4.0
	4	160	6.3	15.7	1.6
	4	161	11.8	22.3	0.0
	4	162	13.1	26.2	0.0
	4	163	11.0	22.0	0.5
	4	164	9.5	24.6	0.6
	4	165	13.2	24.4	0.0
	4	166	16.4	22.5	0.0
	4	167	9.2	26.1	0.0
	4	168	4.7	29.8	0.0
	4	169	15.2	22.2	0.4
	4	170	13.0	22.1	16.4
	4	171	10.0	24.6	0.0
	4	172	4.9	26.8	0.0
	4	173	16.4	27.7	0.0
	4	174	13.7	28.7	9.8
	4	175	12.9	23.9	0.0
	4	176	9.0	27.9	0.0
	4	177	12.7	28.2	5.7
	4	178	15.3	27.7	24.0
	4	179	12.9	31.7	0.0
	4	180	10.0	31.6	0.0
	4	181	9.4	24.0	0.0
	4	182	15.0	20.0	1.5
	4	183	13.3	27.7	0.0
	4	184	13.8	31.9	0.5
	4	185	16.9	31.4	0.0
	4	186	19.3	28.7	0.0
	4	187	13.0	25.7	0.0
	4	188	10.1	27.3	0.0
	4	189	15.1	25.7	0.0
	4	190	10.6	29.0	0.0
	4	191	14.5	30.8	0.0
	4	192	12.9	32.7	0.0
	4	193	16.3	28.3	0.0
	4	194	12.6	25.1	0.0
	4	195	16.7	31.2	3.9
	4	196	16.7	29.0	0.0
	4	197	10.9	19.3	0.0
	4	198	16.1	23.9	2.3
	4	199	13.6	28.3	0.0
	4	200	18.5	25.9	0.4
	4	201	13.8	28.3	0.3
	4	202	16.9	35.7	0.0
	4	203	13.3	29.0	0.0
	4	204	9.8	33.2	0.0
	4	205	13.0	24.6	0.0
	4	206	12.5	23.2	0.0
	4	207	16.7	27.3	8.0
	4	208	12.1	29.1	0.0
	4	209	16.7	27.9	0.0
	4	210	12.0	23.4	0.0
	4	211	14.4	30.3	8.7
	4	212	11.0	32.4	3.1
	4	213	14.5	28.7	0.7
	4	214	11.3	25.4	1.2
	4	215	15.1	31.1	0.0
	4	216	11.6	31.8	2.3
	4	217	21.2	29.5	0.0
	4	218	14.1	33.6	0.0
	4	219	14.7	25.6	1.7
	4	220	8.7	23.9	0.0
	4	221	12.4	23.2	0.0
	4	222	9.8	18.0	0.0
	4	223	10.4	25.9	0.0
	4	224	14.3	24.8	0.0
	4	225	7.9	26.2	0.0
	4	226	10.6	26.2	0.0
	4	227	10.5	22.5	0.0
	4	228	5.5	26.1	0.0
	4	229	9.0	24.7	0.0
	4	230	8.7	22.3	0.0
	4	231	11.9	28.5	0.0
	4	232	12.4	29.3	0.0
	4	233	8.0	23.9	0.0
	4	234	10.1	27.8	0.0
	4	235	8.6	26.8	0.0
	4	236	8.7	31.3	0.0
	4	237	11.1	26.5	7.6
	4	238	7.2	25.0	0.0
	4	239	15.8	28.0	0.0
	4	240	12.0	26.9	0.0
	4	241	10.2	26.8	0.0
	4	242	12.6	26.0	0.0
	4	243	15.9	25.6	0.0
	4	244	10.5	30.7	3.7
	4	245	10.9	23.5	16.5
	4	246	10.0	24.6	0.0
	4	247	6.0	23.1	0.0
	4	248	10.7	19.9	0.0
	4	249	9.5	27.4	0.0
	4	250	4.6	25.7	0.0
	4	251	5.3	16.6	0.0
	4	252	9.4	19.1	3.6
	4	253	9.1	22.1	9.9
	4	254	5.3	22.6	0.0
	4	255	3.7	20.3	0.0
	4	256	1.7	11.6	0.2
	4	257	8.8	15.0	3.0
	4	258	9.0	17.8	0.0
	4	259	4.9	21.5	0.0
	4	260	10.5	17.8	0.0
	4	261	9.7	23.2	2.9
	4	262	10.2	19.5	0.0
	4	263	4.6	15.0	0.0
	4	264	6.9	20.3	0.0
	4	265	6.1	17.8	0.4
	4	266	5.5	17.7	42.2
	4	267	3.9	20.6	0.0
	4	268	7.3	14.5	0.0
	4	269	8.1	16.3	2.1
	4	270	3.8	18.6	13.3
	4	271	7.6	19.4	0.0
	4	272	11.4	17.2	1.8
	4	273	1.2	19.3	0.0
	4	274	4.6	21.7	0.0
	4	275	1.5	17.6	0.0
	4	276	-0.7	11.7	0.0
	4	277	1.3	6.3	0.0
	4	278	3.0	9.7	0.0
	4	279	2.5	10.9	0.0
	4	280	-2.9	14.3	0.0
	4	281	0.6	8.6	2.5
	4	282	2.4	13.8	0.5
	4	283	4.3	16.6	0.0
	4	284	3.8	14.6	0.7
	4	285	3.4	11.2	0.3
	4	286	1.5	7.0	14.7
	4	287	0.4	9.4	0.0
	4	288	-1.4	3.6	0.0
	4	289	2.7	21.3	0.0
	4	290	7.6	19.4	2.5
	4	291	0.1	10.7	0.0
	4	292	-0.7	15.0	0.0
	4	293	1.1	9.8	2.1
	4	294	-5.3	18.9	0.0
	4	295	-0.4	11.8	0.0
	4	296	-6.9	15.3	0.0
	4	297	-7.6	6.4	0.0
	4	298	-8.7	11.9	0.0
	4	299	-3.0	16.3	0.0
	4	300	-1.0	14.2	0.0
	4	301	-4.4	11.9	0.0
	4	302	0.5	18.5	0.0
	4	303	0.0	6.4	21.0
	4	304	-7.4	8.7	0.0
	4	305	-11.4	1.2	0.0
	4	306	-7.7	-4.5	0.0
	4	307	-2.3	7.8	0.0
	4	308	-6.3	1.5	0.0
	4	309	-6.9	6.5	0.0
	4	310	-11.5	4.3	0.3
	4	311	-7.8	-3.1	0.0
	4	312	-11.5	-0.3	1.2
	4	313	-0.2	9.4	0.0
	4	314	0.3	8.3	0.0
	4	315	-5.6	0.9	0.0
	4	316	-8.0	-7.0	0.0
	4	317	-3.2	5.5	0.0
	4	318	-5.0	1.3	0.0
	4	319	-2.4	5.1	0.0
	4	320	-5.3	11.4	0.0
	4	321	-8.6	1.2	8.8
	4	322	-7.9	1.7	0.0
	4	323	-22.8	-8.8	0.0
	4	324	-17.9	-0.5	0.0
	4	325	-9.7	-3.3	0.0
	4	326	-7.8	-5.4	0.0
	4	327	-6.7	2.3	0.0
	4	328	-7.8	3.4	0.1
	4	329	-7.6	2.6	0.0
	4	330	-14.9	-3.9	0.2
	4	331	-5.8	2.4	0.0
	4	332	-7.6	3.3	0.0
	4	333	-15.7	-1.9	0.0
	4	334	-10.8	-5.8	0.0
	4	335	-8.5	1.7	0.0
	4	336	-3.2	1.6	0.0
	4	337	-16.1	-5.6	0.0
	4	338	-14.3	-5.2	0.0
	4	339	-8.7	-0.4	0.0
	4	340	-11.8	-4.2	0.0
	4	341	-14.0	-5.2	0.0
	4	342	-9.1	-6.0	0.0
	4	343	-9.0	-1.8	0.0
	4	344	-6.6	-5.5	0.0
	4	345	-9.9	-2.5	0.0
	4	346	-10.1	-1.7	0.0
	4	347	-8.8	1.7	0.0
	4	348	-12.5	5.6	0.0
	4	349	-12.5	-1.5	0.0
	4	350	-11.2	2.9	0.0
	4	351	-28.7	-13.3	0.0
	4	352	-23.6	-9.2	0.0
	4	353	-12.2	-4.2	0.0
	4	354	-15.3	-4.4	0.0
	4	355	-9.5	2.3	0.0
	4	356	-8.8	-1.5	0.0
	4	357	-23.6	-16.7	0.0
	4	358	-22.3	-21.5	0.0
	4	359	-5.2	2.1	0.0
	4	360	-12.5	3.8	5.8
	4	361	-22.6	-7.3	0.0
	4	362	-24.3	-13.3	1.2
	4	363	-17.2	-6.6	0.0
	4	364	-19.0	-7.0	1.3
	4	365	-13.9	-1.9	0.0
	5	1	-20.4	-10.0	0.0
	5	2	-23.6	-11.2	0.0
	5	3	-28.5	-6.1	0.0
	5	4	-10.5	-1.9	0.0
	5	5	-10.8	-0.3	0.0
	5	6	-13.2	-1.5	0.0
	5	7	-15.7	-2.1	0.0
	5	8	-9.7	-2.3	0.0
	5	9	-9.6	-6.0	0.0
	5	10	-22.2	-6.6	0.0
	5	11	-27.5	-9.5	0.0
	5	12	-18.5	-10.5	0.0
	5	13	-16.3	-9.2	0.0
	5	14	-29.8	-13.9	0.0
	5	15	-25.5	-9.6	2.1
	5	16	-10.6	-2.8	0.0
	5	17	-13.6	-3.5	0.0
	5	18	-20.6	-11.1	0.0
	5	19	-26.6	-18.6	0.0
	5	20	-23.2	-10.0	0.0
	5	21	-20.6	-16.7	5.3
	5	22	-11.5	-1.9	0.0
	5	23	-20.3	-7.3	2.5
	5	24	-10.6	-3.6	0.1
	5	25	-16.6	-7.1	4.5
	5	26	-28.7	-15.0	0.4
	5	27	-24.9	-13.9	0.0
	5	28	-25.5	-15.5	0.0
	5	29	-34.8	-19.3	0.9
	5	30	-4.3	4.2	0.0
	5	31	-4.4	2.4	0.0
	5	32	-14.0	-3.9	0.0
	5	33	-11.8	-5.1	0.0
	5	34	-15.6	-2.5	0.0
	5	35	-10.3	-7.0	0.0
	5	36	-22.6	-6.3	0.0
	5	37	-16.0	-4.6	4.2
	5	38	-24.0	-8.7	0.0
	5	39	-21.0	-15.2	0.0
	5	40	-10.7	-1.2	0.7
	5	41	-13.3	-2.4	0.2
	5	42	-13.9	-3.0	0.0
	5	43	-8.7	-8.0	0.0
	5	44	-8.8	2.7	0.0
	5	45	-7.1	-2.6	0.0
	5	46	-11.5	0.7	0.0
	5	47	-20.2	5.0	0.0
	5	48	-15.4	-6.9	0.0
	5	49	-10.4	-9.5	0.0
	5	50	-17.9	-7.6	0.3
	5	51	-16.0	-10.8	0.0
	5	52	-5.6	3.9	0.0
	5	53	-8.5	1.9	0.0
	5	54	-14.4	-2.2	0.1
	5	55	-10.3	1.2	0.0
	5	56	-23.4	-14.0	0.0
	5	57	-15.4	-10.5	0.0
	5	58	-12.7	2.4	0.0
	5	59	-17.3	1.5	0.0
	5	60	-14.9	-4.2	6.9
	5	61	-23.3	-2.6	0.0
	5	62	-10.8	2.7	0.0
	5	63	-7.4	10.0	0.0
	5	64	-12.0	2.3	0.0
	5	65	-17.3	6.6	0.0
	5	66	-24.0	-5.3	0.0
	5	67	-19.2	-2.4	0.0
	5	68	-16.3	0.3	0.0
	5	69	-14.8	3.7	0.0
	5	70	-13.7	-2.7	0.0
	5	71	-18.7	-2.8	0.0
	5	72	-2.9	4.6	3.7
	5	73	-4.6	2.9	0.0
	5	74	-9.6	0.3	0.0
	5	75	-10.0	0.3	0.0
	5	76	-7.9	-0.5	0.0
	5	77	-11.8	-6.3	0.0
	5	78	-13.7	-6.1	6.0
	5	79	-21.3	-0.7	0.2
	5	80	-1.2	1.9	0.0
	5	81	-5.9	2.5	0.0
	5	82	-10.6	-3.2	0.0
	5	83	-10.0	1.3	0.0
	5	84	-9.9	-4.1	0.0
	5	85	-7.1	-6.1	0.0
	5	86	-11.2	1.0	0.0
	5	87	-7.6	5.6	0.0
	5	88	-9.4	-0.0	0.0
	5	89	-11.7	4.5	0.6
	5	90	-2.8	7.6	0.3
	5	91	0.4	10.6	2.5
	5	92	-8.3	4.1	0.9
	5	93	-6.0	3.2	2.1
	5	94	-5.1	8.6	0.0
	5	95	-4.0	12.5	0.0
	5	96	-2.4	8.6	3.1
	5	97	-6.6	6.7	6.1
	5	98	0.6	16.0	0.0
	5	99	4.8	12.7	0.0
	5	100	-1.6	6.8	8.7
	5	101	-0.9	0.8	0.6
	5	102	1.0	13.9	0.0
	5	103	0.3	13.8	1.3
	5	104	-1.2	5.4	4.2
	5	105	-7.7	10.4	0.0
	5	106	0.7	13.1	0.0
	5	107	7.7	11.6	0.0
	5	108	-3.4	7.8	0.0
	5	109	-5.3	8.1	0.0
	5	110	-5.8	-1.0	0.0
	5	111	0.2	4.1	13.3
	5	112	1.3	15.9	0.0
	5	113	1.2	18.0	0.0
	5	114	3.5	18.2	0.0
	5	115	0.5	27.4	0.0
	5	116	3.0	19.3	0.0
	5	117	2.4	17.1	0.0
	5	118	3.1	13.8	0.8
	5	119	6.4	20.7	0.0
	5	120	4.3	17.3	0.0
	5	121	1.7	24.6	0.0
	5	122	0.6	18.3	0.0
	5	123	0.3	18.9	0.0
	5	124	1.5	20.1	0.0
	5	125	-3.0	14.8	0.0
	5	126	3.5	13.3	0.0
	5	127	3.3	12.2	0.0
	5	128	4.2	17.3	0.0
	5	129	6.5	17.1	0.0
	5	130	6.9	22.1	0.0
	5	131	11.1	19.1	6.8
	5	132	1.9	12.7	0.0
	5	133	3.9	11.4	0.0
	5	134	4.4	18.5	0.0
	5	135	5.5	22.8	0.0
	5	136	6.6	11.5	10.6
	5	137	7.5	17.0	0.0
	5	138	8.5	16.5	0.9
	5	139	13.1	20.0	0.3
	5	140	9.7	24.0	0.0
	5	141	12.0	19.0	0.0
	5	142	10.8	23.1	0.0
	5	143	13.7	31.6	0.0
	5	144	6.0	23.7	0.0
	5	145	3.1	26.4	0.0
	5	146	18.3	30.0	0.0
	5	147	12.1	24.3	0.0
	5	148	14.1	27.0	0.0
	5	149	11.6	28.8	0.0
	5	150	12.3	26.4	0.0
	5	151	12.5	24.2	15.8
	5	152	0.7	9.1	1.2
	5	153	2.6	18.6	0.0
	5	154	10.5	26.0	6.7
	5	155	6.2	31.3	0.0
	5	156	10.5	30.2	0.0
	5	157	8.1	26.8	0.0
	5	158	11.9	18.4	0.8
	5	159	10.8	24.5	0.0
	5	160	18.9	26.9	0.0
	5	161	15.1	28.1	0.0
	5	162	18.8	27.6	5.9
	5	163	13.8	33.3	0.6
	5	164	5.8	21.0	3.2
	5	165	7.0	23.9	0.0
	5	166	12.1	26.8	0.0
	5	167	10.6	24.7	2.2
	5	168	9.4	22.3	0.0
	5	169	5.2	22.6	0.0
	5	170	19.9	27.6	0.0
	5	171	11.3	25.6	0.0
	5	172	8.9	20.2	0.0
	5	173	5.5	24.3	0.0
	5	174	15.7	24.8	0.7
	5	175	9.8	24.3	0.0
	5	176	13.1	26.4	0.0
	5	177	13.3	25.7	17.6
	5	178	10.5	26.2	0.0
	5	179	14.5	23.2	0.0
	5	180	14.1	32.3	0.0
	5	181	16.2	26.1	2.3
	5	182	14.2	22.5	5.2
	5	183	17.3	24.1	4.2
	5	184	9.7	21.9	0.0
	5	185	11.9	24.0	8.3
	5	186	15.7	25.7	0.0
	5	187	19.0	25.6	0.0
	5	188	14.8	25.9	9.5
	5	189	10.8	24.6	0.0
	5	190	15.5	27.7	54.0
	5	191	14.7	28.9	1.0
	5	192	14.8	30.6	0.8
	5	193	19.2	27.6	3.4
	5	194	15.0	25.7	0.3
	5	195	12.4	25.5	10.3
	5	196	13.9	25.1	0.6
	5	197	19.2	27.7	0.6
	5	198	13.0	23.9	24.5
	5	199	12.8	24.7	10.7
	5	200	16.5	28.9	0.0
	5	201	15.3	26.8	3.3
	5	202	18.9	28.4	11.0
	5	203	20.4	27.8	0.0
	5	204	10.6	28.5	0.0
	5	205	10.1	26.9	0.0
	5	206	15.4	29.1	0.4
	5	207	14.3	28.5	0.0
	5	208	16.0	27.6	0.0
	5	209	16.6	29.2	0.0
	5	210	14.5	28.4	0.0
	5	211	11.2	31.2	2.8
	5	212	11.6	26.5	0.0
	5	213	8.4	17.8	0.0
	5	214	9.0	25.6	0.0
	5	215	14.1	27.1	9.4
	5	216	14.9	38.4	0.0
	5	217	12.6	31.5	0.0
	5	218	13.0	27.0	0.9
	5	219	13.3	31.5	0.0
	5	220	10.8	29.2	0.0
	5	221	9.3	29.3	15.5
	5	222	15.3	30.1	0.0
	5	223	19.3	29.3	0.0
	5	224	14.8	26.4	0.0
	5	225	15.5	25.5	0.0
	5	226	12.6	24.0	0.0
	5	227	13.5	24.9	0.0
	5	228	15.5	36.4	0.0
	5	229	13.3	30.1	2.1
	5	230	11.9	27.5	2.9
	5	231	14.0	31.2	0.0
	5	232	13.0	24.8	0.0
	5	233	16.9	25.1	0.0
	5	234	10.2	27.0	0.0
	5	235	10.5	31.5	0.0
	5	236	13.6	26.1	2.1
	5	237	12.0	24.0	0.0
	5	238	11.1	28.3	0.0
	5	239	11.2	27.6	0.0
	5	240	13.5	30.4	0.0
	5	241	18.0	26.4	1.3
	5	242	6.7	26.0	0.0
	5	243	5.1	31.8	0.0
	5	244	13.3	26.3	0.4
	5	245	10.1	32.4	2.6
	5	246	8.8	19.2	0.2
	5	247	5.3	24.0	0.0
	5	248	9.9	28.6	0.0
	5	249	9.4	23.5	0.0
	5	250	3.7	21.6	0.0
	5	251	3.1	12.8	1.1
	5	252	14.7	25.0	0.0
	5	253	7.8	21.3	0.0
	5	254	16.3	33.4	0.0
	5	255	6.6	23.5	0.0
	5	256	14.0	22.2	3.5
	5	257	15.9	18.7	2.6
	5	258	9.1	20.8	0.1
	5	259	3.6	19.7	0.0
	5	260	7.3	20.6	0.0
	5	261	12.0	20.8	0.8
	5	262	-3.0	14.0	0.0
	5	263	5.8	19.2	0.0
	5	264	5.1	19.0	0.6
	5	265	0.3	17.3	0.0
	5	266	10.3	21.8	0.0
	5	267	4.7	21.6	0.0
	5	268	3.3	16.7	0.0
	5	269	-2.0	18.3	0.0
	5	270	1.0	14.9	0.0
	5	271	3.0	15.6	5.5
	5	272	4.2	15.9	0.0
	5	273	-1.6	19.2	0.0
	5	274	2.8	21.4	0.0
	5	275	4.6	26.1	3.3
	5	276	-2.9	9.3	2.8
	5	277	2.1	10.2	0.0
	5	278	5.1	20.0	0.0
	5	279	4.4	24.0	0.0
	5	280	-1.4	14.6	0.0
	5	281	2.9	12.4	0.0
	5	282	4.8	15.3	0.0
	5	283	1.1	12.0	0.0
	5	284	-0.5	17.6	0.0
	5	285	-1.2	17.3	0.0
	5	286	0.0	17.2	0.0
	5	287	-0.3	12.8	0.0
	5	288	-5.2	8.3	0.0
	5	289	-4.6	8.5	0.0
	5	290	0.3	16.3	0.0
	5	291	0.8	22.3	0.0
	5	292	-0.3	8.2	0.0
	5	293	-4.5	9.2	0.0
	5	294	-1.6	9.9	0.0
	5	295	0.4	5.0	0.0
	5	296	-1.3	6.8	1.0
	5	297	-2.3	3.0	0.7
	5	298	-7.9	3.7	0.6
	5	299	-1.2	2.3	12.4
	5	300	-12.3	6.6	0.0
	5	301	-6.6	-0.4	0.0
	5	302	-8.3	4.2	1.6
	5	303	-4.9	8.2	0.5
	5	304	-8.7	6.9	0.0
	5	305	-7.9	4.6	0.0
	5	306	-1.6	11.1	0.0
	5	307	2.4	13.3	0.0
	5	308	-2.7	5.9	2.1
	5	309	-5.4	10.6	0.0
	5	310	-1.8	8.8	0.0
	5	311	-3.4	7.5	0.0
	5	312	-3.8	4.7	0.0
	5	313	0.3	3.7	0.0
	5	314	-8.3	-2.4	0.0
	5	315	-20.3	2.1	0.0
	5	316	-13.6	-4.1	6.8
	5	317	-9.0	4.4	0.0
	5	318	-5.3	1.8	0.1
	5	319	-1.9	9.2	1.0
	5	320	-1.2	5.6	0.0
	5	321	0.1	1.0	0.0
	5	322	-9.6	0.1	0.0
	5	323	-14.5	-0.7	16.4
	5	324	-3.1	1.6	4.1
	5	325	-2.6	3.8	1.0
	5	326	-8.8	-1.7	0.0
	5	327	-6.9	-6.3	0.0
	5	328	-12.3	-0.6	0.0
	5	329	-15.1	-1.5	0.0
	5	330	-7.5	-1.4	0.0
	5	331	-7.9	-4.1	0.0
	5	332	-4.0	2.9	0.0
	5	333	-8.2	-0.4	0.0
	5	334	-8.4	0.6	0.0
	5	335	-9.8	-4.5	0.0
	5	336	-8.4	-0.9	0.0
	5	337	-6.3	3.1	0.0
	5	338	-19.2	-5.5	0.0
	5	339	-14.7	-13.1	0.0
	5	340	-9.9	1.9	0.0
	5	341	-15.0	6.1	0.0
	5	342	-10.5	-3.3	0.0
	5	343	-19.2	-1.0	1.6
	5	344	-4.7	2.0	0.7
	5	345	-11.2	-2.4	0.0
	5	346	-12.5	-2.6	0.0
	5	347	-10.6	-4.1	0.0
	5	348	-13.7	-2.2	0.0
	5	349	-15.2	-5.0	0.0
	5	350	-14.9	-5.8	0.0
	5	351	-12.0	-7.3	0.0
	5	352	-13.8	-4.0	0.0
	5	353	-18.5	-3.3	0.0
	5	354	-11.6	-0.5	0.0
	5	355	-19.0	1.3	0.0
	5	356	-19.3	-5.7	0.0
	5	357	-15.5	-3.3	0.0
	5	358	-20.3	-5.6	0.0
	5	359	-26.7	-12.2	2.9
	5	360	-14.5	-2.9	0.0
	5	361	-10.4	-2.5	0.0
	5	362	-19.2	-12.8	0.0
	5	363	-18.7	-5.9	0.0
	5	364	-24.5	-16.5	0.0
	5	365	-21.2	-12.8	0.0
	6	1	-27.6	-6.1	0.0
	6	2	-11.7	-3.7	0.0
	6	3	-9.1	-3.7	0.0
	6	4	-24.7	-12.0	0.0
	6	5	-20.6	-10.4	0.0
	6	6	-20.5	-5.6	0.0
	6	7	-25.2	-6.2	0.0
	6	8	-14.1	-3.6	0.0
	6	9	-11.0	-7.7	0.0
	6	10	-14.6	-6.6	0.0
	6	11	-21.3	-6.5	0.0
	6	12	-27.6	-15.2	1.4
	6	13	-30.5	-22.0	4.5
	6	14	-15.1	-5.6	0.0
	6	15	-17.1	-7.1	0.0
	6	16	-18.8	-8.0	0.0
	6	17	-26.0	-10.8	0.0
	6	18	-10.1	-3.3	0.0
	6	19	-16.1	-4.7	0.1
	6	20	-14.6	-1.5	0.0
	6	21	-11.0	0.9	0.0
	6	22	-32.9	-24.5	0.0
	6	23	-30.0	-16.1	1.4
	6	24	-26.1	-16.5	0.0
	6	25	-28.7	-16.3	0.3
	6	26	-4.4	-2.3	1.3
	6	27	-9.7	-1.5	0.0
	6	28	-27.8	-21.3	0.0
	6	29	-22.8	-14.0	0.0
	6	30	-26.2	-11.4	0.0
	6	31	-27.1	-22.8	0.0
	6	32	-7.0	3.0	0.0
	6	33	-6.0	0.8	0.0
	6	34	-15.0	-2.5	0.0
	6	35	-16.2	1.0	0.0
	6	36	-16.3	-4.9	0.0
	6	37	-14.1	-6.9	0.0
	6	38	-14.3	0.1	0.0
	6	39	-13.7	0.2	0.0
	6	40	-26.3	-11.4	0.0
	6	41	-27.8	-20.3	0.0
	6	42	-21.5	-8.8	0.0
	6	43	-18.5	-9.8	1.4
	6	44	-10.3	1.1	0.0
	6	45	-14.0	-2.0	7.4
	6	46	-8.3	-1.0	4.8
	6	47	-13.7	1.0	0.0
	6	48	-4.0	0.8	0.7
	6	49	-7.7	0.3	0.0
	6	50	-13.4	-2.1	0.0
	6	51	-19.1	-1.7	0.0
	6	52	-21.5	-8.7	0.0
	6	53	-18.0	-10.5	0.0
	6	54	-13.4	1.7	0.0
	6	55	-10.8	2.8	0.0
	6	56	-14.6	-3.7	0.0
	6	57	-20.3	-6.2	0.0
	6	58	-9.5	-2.4	0.5
	6	59	-7.8	-3.3	0.0
	6	60	-12.2	-3.1	0.0
	6	61	-14.6	-4.3	0.0
	6	62	-3.1	8.3	0.0
	6	63	-6.5	3.1	0.0
	6	64	-6.2	9.2	0.0
	6	65	-11.5	4.6	0.0
	6	66	-16.7	-4.3	0.0
	6	67	-9.0	-0.1	1.6
	6	68	-7.5	5.8	0.0
	6	69	-12.7	4.1	0.0
	6	70	-2.1	16.8	0.0
	6	71	-7.5	7.6	0.0
	6	72	-13.3	-2.3	0.0
	6	73	-13.9	2.8	0.0
	6	74	0.0	9.4	0.0
	6	75	-0.4	5.3	0.0
	6	76	-12.3	0.2	0.2
	6	77	-20.5	2.8	0.0
	6	78	1.0	3.1	1.5
	6	79	-3.1	2.9	5.6
	6	80	-5.3	4.3	0.0
	6	81	-6.9	11.0	0.0
	6	82	-7.5	-1.8	0.0
	6	83	-6.2	1.1	0.0
	6	84	-5.4	4.7	0.0
	6	85	-3.9	4.1	0.0
	6	86	-10.4	-1.1	1.0
	6	87	-16.6	1.1	0.0
	6	88	-6.7	4.1	2.6
	6	89	-5.3	4.2	0.5
	6	90	-15.7	2.4	0.0
	6	91	-6.9	-6.3	5.2
	6	92	0.3	11.8	2.4
	6	93	-3.6	12.8	0.0
	6	94	-1.6	17.7	0.0
	6	95	-1.0	16.1	0.0
	6	96	-0.6	16.3	0.0
	6	97	-4.7	22.3	0.0
	6	98	-2.2	11.1	0.0
	6	99	0.1	14.1	0.0
	6	100	-6.5	0.2	0.0
	6	101	-3.9	9.8	0.0
	6	102	3.1	24.5	0.0
	6	103	1.4	18.8	0.0
	6	104	-0.8	11.8	0.0
	6	105	-0.9	13.1	0.0
	6	106	-1.9	14.8	0.0
	6	107	-0.6	17.9	0.0
	6	108	4.6	20.3	0.0
	6	109	5.3	31.9	0.0
	6	110	-1.8	5.5	0.0
	6	111	-3.8	5.6	0.0
	6	112	1.5	16.2	1.8
	6	113	3.0	17.2	0.0
	6	114	7.7	22.5	0.0
	6	115	7.7	19.3	0.0
	6	116	-1.0	10.8	0.0
	6	117	-7.0	10.9	0.0
	6	118	-0.1	15.5	0.0
	6	119	2.3	13.4	0.0
	6	120	0.2	10.6	0.0
	6	121	3.7	14.8	0.0
	6	122	4.4	17.9	0.0
	6	123	5.5	19.2	0.0
	6	124	1.6	10.9	0.0
	6	125	3.4	12.4	0.0
	6	126	3.4	14.4	0.0
	6	127	2.2	14.1	0.0
	6	128	1.5	14.2	0.0
	6	129	4.3	8.3	0.0
	6	130	8.4	21.7	0.0
	6	131	7.7	17.6	0.0
	6	132	9.1	22.0	1.0
	6	133	13.8	20.0	3.6
	6	134	4.6	20.6	0.0
	6	135	2.9	14.3	0.0
	6	136	6.4	23.9	0.0
	6	137	6.3	18.1	0.0
	6	138	-2.9	15.1	0.0
	6	139	-2.3	19.8	0.0
	6	140	5.1	23.3	0.0
	6	141	10.4	23.4	0.0
	6	142	-0.9	13.2	0.0
	6	143	-1.7	19.1	0.0
	6	144	4.6	21.7	0.0
	6	145	6.2	24.2	0.0
	6	146	3.9	17.1	0.0
	6	147	5.7	19.0	0.0
	6	148	13.8	26.2	0.1
	6	149	12.8	29.3	0.0
	6	150	6.6	21.9	0.0
	6	151	9.4	25.0	0.0
	6	152	11.7	20.6	7.3
	6	153	13.6	22.5	0.0
	6	154	4.5	11.6	11.1
	6	155	8.3	20.4	0.0
	6	156	11.4	27.2	0.0
	6	157	8.3	24.8	0.0
	6	158	8.3	26.5	0.0
	6	159	11.6	25.4	0.0
	6	160	16.1	25.5	1.1
	6	161	10.1	26.1	0.0
	6	162	10.5	19.9	0.0
	6	163	11.5	18.7	4.7
	6	164	6.6	24.7	0.0
	6	165	10.6	21.2	0.0
	6	166	8.2	22.2	0.0
	6	167	12.2	21.2	0.0
	6	168	9.0	21.0	0.0
	6	169	8.8	25.4	0.0
	6	170	12.3	23.4	1.8
	6	171	13.0	22.1	0.0
	6	172	17.1	27.6	0.0
	6	173	12.4	26.0	0.0
	6	174	11.9	26.6	0.0
[truncated: 8,958 more rows]
