# Supplementary material for: Comparing CMIP-3 and CMIP-5 climate projections on flooding estimation of Devils Lake of North Dakota, USA
Source: PeerJ. 2018 Apr 30;6:e4711. doi: 10.7717/peerj.4711 (PMC5933320; doi:10.7717/peerj.4711)
Supplement: Supplemental Information 2 [file peerj-06-4711-s002.zip › FutureClimate/CMIP-3_LARSWG/C322525_IPCM4[C322525,SRA2,2011-2030]WG_1.dat]

	1	1	-17.3	-4.4	0.0
	1	2	-24.1	1.4	0.0
	1	3	-21.7	-11.0	0.0
	1	4	-22.4	-16.6	0.0
	1	5	-28.4	-16.3	0.3
	1	6	-32.6	-9.1	0.0
	1	7	-13.2	-4.8	0.0
	1	8	-20.0	0.6	0.0
	1	9	-17.2	-6.9	1.1
	1	10	-9.7	-0.2	0.0
	1	11	-13.5	-4.1	0.2
	1	12	-5.4	2.6	0.0
	1	13	-13.2	-3.0	0.0
	1	14	-5.6	-3.3	0.0
	1	15	-18.9	-6.4	0.0
	1	16	-13.4	-5.6	0.0
	1	17	-6.4	-0.8	0.0
	1	18	-7.1	2.8	0.0
	1	19	-11.0	-0.6	0.0
	1	20	-17.1	4.0	0.0
	1	21	-25.2	-15.4	0.0
	1	22	-32.4	-18.8	1.3
	1	23	-20.4	-7.2	0.7
	1	24	-24.7	-11.2	0.0
	1	25	-15.5	-7.1	0.0
	1	26	-10.5	-8.9	0.0
	1	27	-16.4	-8.4	0.0
	1	28	-18.1	-13.2	0.0
	1	29	-12.1	-2.2	0.0
	1	30	-10.7	2.1	0.0
	1	31	-8.7	1.1	0.0
	1	32	-11.0	-4.5	0.0
	1	33	-26.1	-14.2	0.0
	1	34	-27.5	-9.8	1.3
	1	35	-9.8	2.4	0.0
	1	36	-16.1	2.7	0.0
	1	37	-7.7	3.4	0.0
	1	38	-7.9	-0.1	0.0
	1	39	-12.6	-4.2	0.1
	1	40	-15.2	-8.6	0.6
	1	41	-11.7	-4.2	0.7
	1	42	-11.7	-0.1	0.3
	1	43	-18.3	-6.4	2.1
	1	44	-22.6	-0.5	8.3
	1	45	-20.0	-9.6	1.7
	1	46	-27.7	-3.4	0.0
	1	47	-15.6	-6.6	0.0
	1	48	-16.3	-10.6	0.0
	1	49	-18.4	-7.3	0.0
	1	50	-24.4	-8.0	0.0
	1	51	-26.2	-13.9	0.0
	1	52	-25.8	-8.4	0.0
	1	53	-8.0	4.2	0.0
	1	54	-9.9	8.9	0.0
	1	55	-11.0	3.3	0.0
	1	56	-16.2	3.5	0.0
	1	57	-23.0	-11.4	0.0
	1	58	-24.4	-10.5	0.0
	1	59	-30.1	-11.7	0.0
	1	60	-20.1	-2.5	0.0
	1	61	-17.8	-2.4	0.0
	1	62	-13.1	0.8	0.0
	1	63	-5.4	3.6	0.0
	1	64	1.7	10.4	0.0
	1	65	-20.3	-9.2	0.0
	1	66	-21.7	-5.3	0.0
	1	67	-23.6	-9.8	0.0
	1	68	-16.4	-8.8	0.0
	1	69	-1.0	6.5	0.0
	1	70	-1.3	3.5	0.0
	1	71	-12.5	-7.3	0.6
	1	72	-22.6	-10.3	0.8
	1	73	-10.9	0.4	0.0
	1	74	-14.3	1.2	6.5
	1	75	-13.8	-3.4	0.0
	1	76	-21.1	1.2	9.2
	1	77	-5.1	2.0	0.0
	1	78	-1.8	-0.9	2.5
	1	79	-15.0	0.2	0.0
	1	80	-17.1	-0.7	0.0
	1	81	-0.9	4.0	2.2
	1	82	-7.8	3.4	0.0
	1	83	-10.4	1.3	0.0
	1	84	-9.6	1.3	0.0
	1	85	-3.6	7.5	0.0
	1	86	-4.6	5.2	0.0
	1	87	-1.1	6.9	0.0
	1	88	-1.1	5.9	0.0
	1	89	-9.1	3.8	0.0
	1	90	-15.6	-0.7	0.0
	1	91	-5.7	7.9	0.0
	1	92	-7.5	12.0	0.0
	1	93	-6.7	10.4	0.0
	1	94	-12.3	8.5	0.0
	1	95	-1.2	20.2	0.0
	1	96	-0.3	17.1	0.0
	1	97	4.9	23.6	0.0
	1	98	0.1	23.6	0.0
	1	99	1.7	17.1	0.0
	1	100	3.7	11.5	1.1
	1	101	-1.1	7.9	0.0
	1	102	2.2	11.5	0.0
	1	103	0.5	12.5	10.3
	1	104	-3.1	10.0	0.0
	1	105	1.0	9.1	7.8
	1	106	3.7	16.0	0.0
	1	107	1.0	17.3	1.6
	1	108	-0.3	15.0	8.8
	1	109	-0.5	13.6	0.0
	1	110	4.1	13.6	0.0
	1	111	-4.5	6.3	0.0
	1	112	-5.5	11.6	0.0
	1	113	-1.7	10.6	0.0
	1	114	1.0	11.4	0.0
	1	115	0.2	18.3	0.0
	1	116	1.6	21.9	0.0
	1	117	-1.3	13.0	0.0
	1	118	-10.1	15.3	0.0
	1	119	3.3	18.7	0.0
	1	120	0.3	14.3	0.0
	1	121	-0.1	8.5	0.0
	1	122	1.9	12.2	0.0
	1	123	7.2	27.7	0.0
	1	124	4.8	29.6	0.0
	1	125	1.0	17.1	0.0
	1	126	3.9	9.0	0.0
	1	127	3.2	20.8	0.0
	1	128	1.9	20.4	0.0
	1	129	1.9	18.2	0.0
	1	130	5.8	15.5	4.8
	1	131	0.6	16.3	0.9
	1	132	1.4	5.6	0.0
	1	133	4.6	21.6	0.0
	1	134	5.0	20.3	0.0
	1	135	2.9	22.6	0.0
	1	136	2.8	20.3	0.0
	1	137	3.3	17.9	0.0
	1	138	8.4	11.5	21.0
	1	139	7.5	15.8	0.1
	1	140	5.0	18.2	0.0
	1	141	13.3	30.0	4.0
	1	142	7.0	27.8	0.0
	1	143	3.9	19.6	0.0
	1	144	6.5	17.9	0.0
	1	145	12.1	21.2	18.4
	1	146	6.6	28.4	0.0
	1	147	7.2	17.9	0.0
	1	148	12.0	16.6	9.4
	1	149	5.7	23.7	0.0
	1	150	-1.1	24.9	0.0
	1	151	13.7	29.3	5.7
	1	152	10.9	22.0	2.2
	1	153	8.1	21.8	0.0
	1	154	7.3	22.5	0.0
	1	155	8.8	21.8	0.0
	1	156	15.3	24.5	7.2
	1	157	12.1	29.0	13.3
	1	158	10.3	27.5	0.0
	1	159	3.8	21.9	0.0
	1	160	5.7	25.7	0.0
	1	161	4.5	23.5	0.0
	1	162	0.9	23.8	0.0
	1	163	8.9	23.2	0.0
	1	164	12.0	20.3	0.0
	1	165	8.7	26.6	0.0
	1	166	8.5	23.4	1.1
	1	167	8.4	26.3	0.0
	1	168	6.2	30.7	0.0
	1	169	12.9	24.7	0.0
	1	170	8.0	29.8	0.0
	1	171	9.7	22.6	0.0
	1	172	9.2	21.2	0.0
	1	173	10.5	22.9	0.0
	1	174	10.1	18.5	0.0
	1	175	10.7	29.0	0.0
	1	176	12.2	24.9	0.0
	1	177	8.5	26.2	0.0
	1	178	9.8	23.4	0.7
	1	179	11.7	24.1	0.0
	1	180	16.8	20.0	0.0
	1	181	13.1	28.4	0.0
	1	182	10.4	25.6	0.7
	1	183	13.9	27.4	0.0
	1	184	13.8	28.4	24.1
	1	185	12.5	25.2	0.0
	1	186	10.8	25.8	0.0
	1	187	11.7	25.0	0.0
	1	188	13.5	24.1	0.0
	1	189	13.6	23.7	0.0
	1	190	9.7	21.3	0.0
	1	191	19.9	28.4	0.0
	1	192	18.7	30.2	1.7
	1	193	14.7	28.7	0.0
	1	194	9.9	35.6	0.0
	1	195	11.5	27.3	0.0
	1	196	11.2	29.5	3.2
	1	197	7.4	24.0	0.0
	1	198	13.4	23.3	12.7
	1	199	15.9	28.7	0.0
	1	200	12.7	29.7	0.0
	1	201	10.2	28.6	0.0
	1	202	13.2	26.4	0.0
	1	203	6.7	21.4	0.0
	1	204	13.8	20.0	2.2
	1	205	14.1	29.5	0.0
	1	206	13.6	26.3	0.0
	1	207	8.2	21.4	0.0
	1	208	14.3	25.7	5.9
	1	209	14.7	33.5	4.6
	1	210	19.5	29.2	8.0
	1	211	12.7	18.1	0.2
	1	212	10.1	25.2	0.0
	1	213	13.5	24.3	0.0
	1	214	11.8	23.9	3.1
	1	215	11.5	26.5	0.0
	1	216	12.5	18.9	0.0
	1	217	15.5	25.0	0.0
	1	218	16.2	30.5	0.0
	1	219	14.3	30.7	0.0
	1	220	14.0	30.9	3.1
	1	221	7.4	27.4	0.0
	1	222	13.6	22.8	16.2
	1	223	12.3	23.9	0.0
	1	224	12.6	26.4	0.0
	1	225	16.7	32.8	0.0
	1	226	13.8	30.7	0.0
	1	227	11.1	23.2	0.0
	1	228	12.2	23.9	0.0
	1	229	10.7	29.2	0.0
	1	230	5.5	27.4	0.0
	1	231	9.8	22.4	0.0
	1	232	12.9	15.2	0.0
	1	233	14.9	29.5	0.0
	1	234	12.7	29.2	0.0
	1	235	10.3	27.1	0.0
	1	236	11.5	28.7	0.0
	1	237	10.3	21.5	0.0
	1	238	10.9	23.2	0.0
	1	239	9.9	20.6	0.0
	1	240	12.2	19.7	12.1
	1	241	17.3	33.0	0.0
	1	242	13.6	26.5	0.0
	1	243	8.0	24.0	0.0
	1	244	6.2	27.6	0.0
	1	245	9.3	27.9	0.0
	1	246	3.7	35.4	0.0
	1	247	9.2	25.1	0.0
	1	248	6.9	22.6	0.0
	1	249	11.5	23.3	0.0
	1	250	9.0	23.2	0.0
	1	251	5.0	19.0	0.0
	1	252	9.9	15.4	0.0
	1	253	7.2	19.9	0.0
	1	254	2.5	18.1	0.9
	1	255	7.8	18.8	3.9
	1	256	1.6	20.3	0.0
	1	257	6.7	18.5	0.0
	1	258	6.2	21.0	0.0
	1	259	7.1	19.2	2.0
	1	260	2.6	19.1	0.0
	1	261	2.1	19.8	0.0
	1	262	0.8	18.9	0.0
	1	263	2.4	16.0	0.0
	1	264	3.3	12.2	16.4
	1	265	13.2	23.1	0.0
	1	266	3.8	21.1	0.0
	1	267	3.7	14.8	0.0
	1	268	8.7	8.8	0.0
	1	269	1.9	12.4	0.0
	1	270	5.3	14.9	25.4
	1	271	4.4	17.1	0.0
	1	272	9.6	22.7	0.0
	1	273	1.8	20.5	0.0
	1	274	-5.0	13.5	0.0
	1	275	0.9	20.1	0.0
	1	276	4.4	17.6	0.0
	1	277	5.4	27.0	0.0
	1	278	10.2	20.4	0.0
	1	279	3.5	22.8	0.0
	1	280	1.1	21.7	0.0
	1	281	-0.2	10.0	1.7
	1	282	0.4	11.2	0.4
	1	283	-4.0	9.7	0.0
	1	284	-3.0	3.2	0.0
	1	285	1.9	12.6	4.0
	1	286	3.3	10.0	0.7
	1	287	-4.5	10.0	0.0
	1	288	-2.5	9.2	0.0
	1	289	-2.2	8.8	0.0
	1	290	-0.1	4.8	4.2
	1	291	-0.5	4.1	0.8
	1	292	2.5	8.0	0.0
	1	293	-3.8	7.9	0.0
	1	294	-8.2	5.3	0.0
	1	295	1.2	16.0	0.0
	1	296	-3.1	20.7	0.0
	1	297	-1.7	14.3	0.0
	1	298	0.5	17.1	0.0
	1	299	-1.9	12.1	0.0
	1	300	-7.4	12.7	0.0
	1	301	-3.7	15.1	0.0
	1	302	-0.9	10.7	0.4
	1	303	3.0	5.7	12.8
	1	304	2.8	14.3	0.0
	1	305	-13.1	-7.4	0.0
	1	306	-8.9	-7.6	0.0
	1	307	-1.4	9.8	0.0
	1	308	-3.2	6.6	0.0
	1	309	-9.8	-1.7	0.0
	1	310	-9.0	-8.1	6.7
	1	311	-2.8	3.6	30.2
	1	312	-1.0	7.8	0.0
	1	313	-8.5	-2.2	0.0
	1	314	-14.6	-2.9	0.0
	1	315	-8.0	1.8	0.0
	1	316	-6.1	1.2	0.0
	1	317	-7.2	-1.5	0.0
	1	318	-9.6	4.2	0.0
	1	319	-8.7	-5.2	5.6
	1	320	-9.1	-2.6	1.3
	1	321	-8.0	3.4	0.0
	1	322	-4.6	12.1	0.0
	1	323	-12.6	-2.3	0.0
	1	324	-9.8	-1.0	6.2
	1	325	-5.7	7.5	0.0
	1	326	-1.9	3.6	0.0
	1	327	-10.6	0.4	0.0
	1	328	-7.9	7.4	0.0
	1	329	-2.0	1.5	0.4
	1	330	-4.2	3.2	0.5
	1	331	-5.2	2.6	0.0
	1	332	-5.2	-0.7	0.0
	1	333	-9.3	1.6	0.0
	1	334	-10.1	3.2	0.0
	1	335	-13.7	-2.5	1.2
	1	336	-13.5	-0.4	0.0
	1	337	-7.2	3.4	0.0
	1	338	-7.4	-0.0	0.0
	1	339	-17.1	-7.9	0.0
	1	340	-25.4	-18.2	0.0
	1	341	-29.1	-14.8	4.6
	1	342	-28.8	-14.1	1.8
	1	343	-23.8	-11.6	0.6
	1	344	-23.8	-21.0	0.0
	1	345	-19.3	-8.9	0.1
	1	346	-26.8	-2.8	0.0
	1	347	-19.9	-10.8	0.0
	1	348	-23.5	-19.3	0.0
	1	349	-13.4	-7.0	0.3
	1	350	-9.1	-3.4	0.0
	1	351	-28.2	-12.8	0.0
	1	352	-26.0	-21.2	0.0
	1	353	-11.6	-2.8	0.0
	1	354	-14.1	-2.3	0.0
	1	355	-18.8	-7.6	0.2
	1	356	-19.4	-13.2	0.6
	1	357	-12.2	-2.8	0.0
	1	358	-5.3	-0.7	0.0
	1	359	-6.8	4.3	0.0
	1	360	-10.8	-1.3	0.0
	1	361	-21.9	-6.0	0.0
	1	362	-15.3	-3.4	0.0
	1	363	-25.4	-9.2	0.0
	1	364	-17.5	-5.5	0.0
	1	365	-15.7	-5.9	0.0
	2	1	-22.1	-14.8	13.1
	2	2	-28.9	-11.9	0.0
	2	3	-9.5	1.7	0.0
	2	4	-4.8	-3.9	0.0
	2	5	-12.0	-0.7	0.5
	2	6	-18.0	1.5	0.0
	2	7	-6.9	-0.3	0.0
	2	8	-10.4	-2.8	0.0
	2	9	-13.0	-4.9	0.0
	2	10	-17.5	0.9	0.0
	2	11	-29.1	-15.2	0.0
	2	12	-28.7	-15.0	0.0
	2	13	-16.1	-2.9	0.0
	2	14	-23.8	2.4	0.0
	2	15	-22.3	-13.8	0.0
	2	16	-23.1	-16.2	0.0
	2	17	-23.8	-9.0	0.0
	2	18	-22.9	-6.1	0.0
	2	19	-29.2	-25.7	0.0
	2	20	-32.2	-15.6	0.0
	2	21	-20.4	-9.6	0.0
	2	22	-14.8	-13.9	0.0
	2	23	-30.2	-23.7	0.0
	2	24	-28.5	-13.1	0.0
	2	25	-16.6	-2.8	0.0
	2	26	-22.9	0.4	0.0
	2	27	-19.7	-5.1	0.0
	2	28	-15.8	-4.2	0.0
	2	29	-23.9	-13.2	0.0
	2	30	-15.8	-7.2	0.0
	2	31	-20.6	-10.5	0.0
	2	32	-25.9	-16.6	0.0
	2	33	-24.2	-8.7	0.0
	2	34	-20.3	-1.9	0.0
	2	35	-28.7	-12.2	0.0
	2	36	-22.1	-9.0	0.0
	2	37	-28.9	-18.2	0.0
	2	38	-33.0	-14.5	0.0
	2	39	-17.4	-2.6	0.0
	2	40	-16.0	-7.2	0.0
	2	41	-28.6	-17.4	0.0
	2	42	-23.1	-8.6	0.0
	2	43	-6.4	-0.7	4.6
	2	44	-2.4	-1.3	0.0
	2	45	-13.3	1.2	0.0
	2	46	-15.8	5.0	0.0
	2	47	-26.8	-21.5	0.4
	2	48	-28.0	-10.0	1.3
	2	49	-15.9	-4.1	0.0
	2	50	-12.4	-9.7	0.0
	2	51	-20.7	-5.1	0.0
	2	52	-16.7	-6.7	0.0
	2	53	-17.6	-7.7	0.0
	2	54	-21.4	-8.1	0.0
	2	55	-17.9	-7.8	1.8
	2	56	-19.3	-5.6	1.5
	2	57	-22.8	-9.0	0.0
	2	58	-20.5	-3.6	0.0
	2	59	-5.7	-0.5	0.1
	2	60	-7.4	-1.0	0.0
	2	61	-22.0	-4.8	0.0
	2	62	-18.4	0.4	0.0
	2	63	-19.6	-2.2	0.0
	2	64	-14.0	0.0	0.0
	2	65	-15.4	-3.7	1.6
	2	66	-18.5	1.0	0.0
	2	67	-10.9	3.0	0.0
	2	68	-12.2	10.2	0.0
	2	69	-1.0	4.5	35.3
	2	70	-4.1	17.6	0.0
	2	71	-4.9	4.5	0.0
	2	72	-2.9	5.5	0.0
	2	73	-6.5	5.5	0.0
	2	74	-7.3	3.3	0.0
	2	75	-12.9	-1.0	0.0
	2	76	-12.1	-0.0	8.4
	2	77	1.3	9.6	1.4
	2	78	-2.9	6.3	0.0
	2	79	-7.7	1.6	0.1
	2	80	-8.7	-1.2	0.0
	2	81	-8.3	1.2	0.0
	2	82	-8.5	1.1	1.5
	2	83	-4.0	3.1	0.0
	2	84	-0.4	0.1	0.0
	2	85	-2.9	5.1	0.0
	2	86	-1.0	4.0	0.0
	2	87	-11.1	2.1	0.0
	2	88	-6.0	3.4	0.0
	2	89	-2.6	5.7	0.0
	2	90	2.1	11.4	0.0
	2	91	-8.3	5.5	3.2
	2	92	-1.7	6.4	1.9
	2	93	-0.9	12.5	0.2
	2	94	1.1	12.5	0.0
	2	95	3.8	15.0	0.0
	2	96	2.6	21.8	0.0
	2	97	-3.4	9.7	0.0
	2	98	-9.0	8.7	0.0
	2	99	-0.3	17.6	0.0
	2	100	-1.3	19.6	0.0
	2	101	-4.3	8.7	0.0
	2	102	-2.5	11.6	0.0
	2	103	-3.3	13.2	0.0
	2	104	-1.3	16.1	0.0
	2	105	4.2	18.7	0.0
	2	106	10.8	14.1	0.0
	2	107	-1.9	13.9	0.0
	2	108	-0.8	13.5	0.0
	2	109	-1.9	11.9	0.0
	2	110	-1.7	8.7	0.0
	2	111	-0.4	9.5	0.0
	2	112	-1.2	14.0	0.0
	2	113	5.0	13.6	2.9
	2	114	3.8	20.0	0.0
	2	115	0.2	18.3	0.0
	2	116	-4.4	19.4	0.0
	2	117	2.7	13.7	0.0
	2	118	1.8	12.1	0.0
	2	119	0.5	15.1	0.0
	2	120	-0.1	17.1	0.0
	2	121	0.7	11.5	0.0
	2	122	-4.9	6.8	0.0
	2	123	9.4	23.6	0.0
	2	124	8.6	32.5	0.0
	2	125	6.0	16.9	0.0
	2	126	1.6	8.8	0.0
	2	127	2.6	21.1	0.0
	2	128	6.8	26.9	0.0
	2	129	0.4	9.9	0.0
	2	130	-0.1	12.8	0.0
	2	131	8.4	20.0	6.3
	2	132	7.7	20.4	0.0
	2	133	9.5	23.9	0.0
	2	134	5.6	30.8	0.0
	2	135	5.1	15.4	0.0
	2	136	4.9	7.2	0.0
	2	137	5.0	20.4	0.0
	2	138	2.6	20.5	0.0
	2	139	0.2	6.7	13.7
	2	140	6.9	13.8	22.1
	2	141	2.0	19.1	0.0
	2	142	1.8	11.3	0.0
	2	143	9.3	29.0	0.0
	2	144	10.9	22.2	0.0
	2	145	9.6	20.3	0.7
	2	146	13.6	16.4	3.8
	2	147	8.8	16.7	0.0
	2	148	6.2	7.6	2.9
	2	149	6.9	25.7	0.0
	2	150	7.4	34.8	14.2
	2	151	5.8	19.3	0.0
	2	152	9.0	20.3	0.0
	2	153	7.5	24.9	0.0
	2	154	0.1	27.1	12.2
	2	155	9.2	23.3	0.0
	2	156	9.2	19.9	6.3
	2	157	6.9	19.9	0.0
	2	158	11.1	22.0	0.0
	2	159	11.3	34.0	0.0
	2	160	7.6	28.1	0.0
	2	161	10.0	25.8	0.0
	2	162	5.0	22.1	5.0
	2	163	9.9	28.9	0.0
	2	164	12.7	32.9	0.0
	2	165	11.6	24.8	0.0
	2	166	11.1	24.8	0.0
	2	167	14.4	29.2	5.5
	2	168	11.8	29.5	0.0
	2	169	10.4	23.5	0.0
	2	170	10.6	24.4	0.0
	2	171	16.0	26.2	0.0
	2	172	14.8	25.6	0.0
	2	173	6.6	19.5	0.0
	2	174	12.1	20.7	0.0
	2	175	10.3	28.4	0.0
	2	176	17.0	28.0	0.0
	2	177	6.1	24.2	0.0
	2	178	8.3	26.7	0.0
	2	179	9.9	21.6	0.0
	2	180	14.0	24.1	0.0
	2	181	8.1	23.5	1.2
	2	182	11.4	21.9	0.0
	2	183	11.2	26.4	2.6
	2	184	12.9	28.8	0.0
	2	185	17.1	30.1	6.5
	2	186	14.4	26.4	5.8
	2	187	13.7	34.6	0.0
	2	188	17.2	28.4	1.9
	2	189	13.3	28.2	0.0
	2	190	10.5	28.7	0.0
	2	191	12.8	28.7	0.0
	2	192	8.2	30.3	5.5
	2	193	12.5	27.6	2.3
	2	194	5.1	25.2	0.0
	2	195	11.3	21.9	0.0
	2	196	8.7	22.6	0.0
	2	197	12.9	22.9	0.3
	2	198	9.9	25.1	0.0
	2	199	17.3	28.5	0.0
	2	200	19.4	27.4	0.0
	2	201	11.7	26.2	5.0
	2	202	8.8	24.9	0.0
	2	203	15.4	28.3	0.0
	2	204	10.6	31.4	0.0
	2	205	10.0	27.4	0.0
	2	206	12.4	29.1	0.0
	2	207	13.7	26.3	0.0
	2	208	9.7	28.7	0.0
	2	209	12.4	26.5	0.0
	2	210	11.7	26.4	0.0
	2	211	15.6	30.4	1.9
	2	212	16.9	27.2	1.3
	2	213	12.5	25.1	10.9
	2	214	13.0	21.7	0.0
	2	215	10.2	29.0	0.0
	2	216	8.3	28.0	0.0
	2	217	9.9	29.0	0.0
	2	218	6.6	34.5	0.0
	2	219	12.8	31.1	0.0
	2	220	16.4	33.1	0.0
	2	221	8.2	25.4	0.0
	2	222	9.4	26.6	3.4
	2	223	10.9	20.8	0.0
	2	224	6.3	26.6	0.0
	2	225	17.7	28.4	0.0
	2	226	11.6	27.5	0.0
	2	227	11.2	21.4	0.0
	2	228	14.5	16.5	0.0
	2	229	9.7	26.7	0.0
	2	230	9.6	29.5	0.0
	2	231	14.9	27.2	0.0
	2	232	15.8	26.4	0.0
	2	233	11.5	27.5	0.0
	2	234	9.6	21.8	0.0
	2	235	14.2	23.1	2.9
	2	236	10.9	23.7	7.2
	2	237	13.3	28.7	9.7
	2	238	9.4	31.0	0.0
	2	239	15.2	29.5	0.0
	2	240	13.3	28.8	1.9
	2	241	16.7	34.6	0.0
	2	242	13.3	30.9	0.0
	2	243	7.0	17.2	0.0
	2	244	10.1	20.9	0.0
	2	245	6.8	17.4	0.0
	2	246	6.4	22.1	0.0
	2	247	0.7	15.8	0.0
	2	248	7.7	11.5	0.0
	2	249	4.0	16.9	0.0
	2	250	-3.1	18.8	0.0
	2	251	3.6	20.2	0.0
	2	252	3.9	18.5	0.0
	2	253	2.7	20.2	0.0
	2	254	2.9	15.8	0.0
	2	255	8.0	22.7	0.0
	2	256	2.9	28.0	0.0
	2	257	4.0	13.0	0.0
	2	258	9.9	12.8	4.1
	2	259	8.5	21.7	4.7
	2	260	9.4	18.1	0.3
	2	261	0.2	16.5	0.0
	2	262	2.6	14.8	0.0
	2	263	3.6	18.3	0.0
	2	264	4.5	12.9	0.0
	2	265	7.1	23.3	0.0
	2	266	8.1	24.2	0.0
	2	267	7.5	17.2	0.0
	2	268	7.5	21.7	0.0
	2	269	7.3	18.0	2.7
	2	270	4.6	24.6	0.0
	2	271	-0.5	15.9	0.0
	2	272	1.9	17.1	1.1
	2	273	4.7	11.9	13.9
	2	274	1.8	16.6	10.4
	2	275	5.8	13.9	0.7
	2	276	3.3	17.3	2.3
	2	277	1.9	11.4	0.5
	2	278	0.5	8.6	19.1
	2	279	-0.0	14.0	3.3
	2	280	-2.1	18.1	6.8
	2	281	1.7	18.2	0.0
	2	282	-4.4	14.2	0.0
	2	283	3.7	15.0	0.0
	2	284	-0.3	6.2	3.8
	2	285	2.6	11.3	10.4
	2	286	1.0	8.9	0.0
	2	287	-3.9	8.7	0.0
	2	288	0.2	14.1	0.0
	2	289	-1.7	3.5	0.0
	2	290	0.6	0.9	2.9
	2	291	-2.1	2.2	2.1
	2	292	-4.1	5.7	0.0
	2	293	-3.0	16.2	0.0
	2	294	-3.5	14.4	0.0
	2	295	5.3	17.0	0.0
	2	296	-0.3	9.9	1.0
	2	297	2.9	15.2	0.0
	2	298	0.5	15.3	0.0
	2	299	-6.7	-0.1	0.0
	2	300	-12.3	-0.2	0.0
	2	301	-2.8	11.2	0.0
	2	302	-2.4	7.1	2.0
	2	303	-6.0	2.3	0.0
	2	304	-7.7	-6.1	0.0
	2	305	-6.5	-3.4	7.4
	2	306	-9.7	2.4	1.4
	2	307	-2.3	4.0	15.2
	2	308	-5.5	1.1	0.7
	2	309	-10.5	-0.3	0.0
	2	310	-7.3	-6.3	0.0
	2	311	-0.2	16.1	0.0
	2	312	-2.2	7.6	0.0
	2	313	-4.4	7.0	0.0
	2	314	-7.4	4.0	2.3
	2	315	-9.4	-3.4	0.0
	2	316	-7.0	-0.4	0.0
	2	317	-0.3	10.7	0.0
	2	318	-4.5	14.0	0.0
	2	319	-7.1	-2.6	0.0
	2	320	-4.3	-1.5	0.0
	2	321	-9.3	-3.1	0.0
	2	322	-20.2	-3.4	1.0
	2	323	-8.3	2.3	0.0
	2	324	-11.8	-5.6	0.9
	2	325	-6.0	-0.3	0.0
	2	326	-5.9	0.2	0.0
	2	327	-5.0	2.9	0.0
	2	328	-8.5	-3.5	2.6
	2	329	-19.3	-6.2	0.1
	2	330	-14.6	-12.9	2.4
	2	331	-3.9	1.3	0.3
	2	332	-6.3	13.2	0.0
	2	333	-14.2	-3.2	11.4
	2	334	-15.0	-7.8	0.2
	2	335	-22.2	-12.4	0.0
	2	336	-18.2	-6.3	0.0
	2	337	-5.3	3.2	0.0
	2	338	-6.0	2.2	0.0
	2	339	-15.5	-5.4	0.0
	2	340	-10.4	-1.4	0.0
	2	341	-20.6	-10.5	0.0
	2	342	-22.7	-4.3	0.0
	2	343	-11.5	-0.6	0.0
	2	344	-18.6	2.5	0.3
	2	345	-9.3	0.3	0.2
	2	346	-16.8	1.4	2.6
	2	347	-15.1	-3.7	0.0
	2	348	-16.9	-10.1	0.0
	2	349	-17.3	-3.6	0.0
	2	350	-15.1	-0.5	0.0
	2	351	-12.8	-1.8	0.0
	2	352	-17.0	-1.8	0.0
	2	353	-12.4	-2.4	0.0
	2	354	-5.7	-2.2	0.0
	2	355	-22.4	-6.8	0.0
	2	356	-15.3	-8.9	0.0
	2	357	-21.4	-10.7	0.0
	2	358	-22.4	-3.3	0.0
	2	359	-13.0	-1.1	0.0
	2	360	-10.5	4.6	0.0
	2	361	-9.8	-2.9	0.0
	2	362	-8.6	-2.7	0.0
	2	363	-12.4	-0.5	0.0
	2	364	-11.2	1.6	0.0
	2	365	-18.7	-5.2	0.0
	3	1	-10.4	-3.6	0.1
	3	2	-16.1	-0.4	5.1
	3	3	-15.8	-2.4	0.0
	3	4	-25.2	-4.1	5.6
	3	5	-17.7	-5.7	0.0
	3	6	-21.6	-13.7	0.4
	3	7	-25.4	-13.3	3.8
	3	8	-22.0	-14.2	0.2
	3	9	-12.3	-0.7	0.1
	3	10	-13.3	6.1	0.0
	3	11	-26.7	-16.4	6.9
	3	12	-22.3	-21.0	0.0
	3	13	-15.0	-2.7	0.0
	3	14	-22.8	-1.2	0.0
	3	15	-20.5	-5.6	0.0
	3	16	-17.0	-8.2	0.0
	3	17	-18.0	-4.3	1.4
	3	18	-9.0	-8.1	0.0
	3	19	-13.3	-4.4	11.1
	3	20	-16.2	-7.6	0.0
	3	21	-15.6	-3.9	0.3
	3	22	-12.2	-1.1	0.0
	3	23	-31.4	-14.0	0.0
	3	24	-27.6	-15.5	0.0
	3	25	-22.9	-11.6	0.0
	3	26	-29.9	-14.1	0.0
	3	27	-11.6	1.9	0.0
	3	28	-8.8	0.5	0.0
	3	29	-13.3	-0.6	0.0
	3	30	-7.0	-1.2	0.0
	3	31	-14.9	-7.2	0.2
	3	32	-15.8	-3.0	0.0
	3	33	-8.0	1.2	0.4
	3	34	-11.5	4.1	0.0
	3	35	-34.3	-15.5	0.0
	3	36	-24.8	-14.8	0.0
	3	37	-0.5	2.0	0.0
	3	38	-10.4	-2.3	0.0
	3	39	-26.5	-9.8	0.0
	3	40	-25.6	-4.3	0.0
	3	41	-27.7	-14.2	0.0
	3	42	-26.6	-14.1	0.0
	3	43	-13.1	1.5	0.0
	3	44	-3.4	7.1	0.0
	3	45	-10.2	-0.2	0.0
	3	46	-13.6	-6.0	0.0
	3	47	-17.5	-8.6	4.0
	3	48	-21.0	-16.7	0.0
	3	49	-2.7	3.8	0.0
	3	50	1.1	3.0	0.0
	3	51	-9.7	-1.5	0.0
	3	52	-5.4	4.8	0.0
	3	53	-19.1	-5.7	0.0
	3	54	-19.9	-4.8	0.0
	3	55	-26.3	-12.7	0.0
	3	56	-32.7	-7.6	0.0
	3	57	-25.1	-12.3	0.0
	3	58	-19.2	-8.0	0.8
	3	59	-25.0	-8.5	0.0
	3	60	-25.3	-10.4	0.0
	3	61	-6.2	3.3	0.0
	3	62	-1.8	8.4	0.0
	3	63	-10.3	-0.1	0.0
	3	64	-14.9	3.8	0.0
	3	65	-9.5	0.6	0.0
	3	66	-8.6	-4.8	0.0
	3	67	-3.7	8.8	0.0
	3	68	-0.0	5.2	0.0
	3	69	-3.3	10.0	0.0
	3	70	1.3	5.1	0.2
	3	71	-16.2	-4.6	0.0
	3	72	-9.5	-8.5	0.6
	3	73	-13.5	0.3	0.0
	3	74	-4.1	-0.8	0.8
	3	75	-5.2	5.7	0.0
	3	76	-0.8	4.6	1.6
	3	77	-2.1	9.7	0.0
	3	78	-1.9	3.7	0.0
	3	79	-5.2	0.4	3.8
	3	80	-13.0	0.4	0.0
	3	81	-3.9	5.1	0.0
	3	82	-8.9	4.1	0.0
	3	83	-8.5	-1.6	0.0
	3	84	-7.5	-3.6	0.0
	3	85	-9.6	-3.7	0.3
	3	86	-10.5	-4.6	4.9
	3	87	-2.9	4.0	9.8
	3	88	-4.1	-0.6	0.0
	3	89	-7.6	5.4	0.0
	3	90	-9.7	8.1	0.0
	3	91	-6.2	2.5	0.6
	3	92	-8.0	-5.0	0.0
	3	93	-1.5	10.7	0.0
	3	94	3.4	6.4	0.0
	3	95	-1.2	12.1	0.0
	3	96	-3.0	16.5	0.0
	3	97	-2.5	4.4	0.0
	3	98	-12.4	-2.2	1.9
	3	99	-2.9	6.3	1.2
	3	100	-5.4	11.0	0.0
	3	101	0.1	18.0	0.0
	3	102	1.5	16.3	0.0
	3	103	0.3	16.4	0.0
	3	104	-1.7	9.6	0.0
	3	105	-0.9	8.2	0.0
	3	106	-3.7	3.0	0.0
	3	107	0.9	13.2	4.7
	3	108	-2.5	20.1	0.0
	3	109	6.3	18.1	14.2
	3	110	0.6	20.4	0.0
	3	111	1.6	16.2	0.0
	3	112	7.3	10.8	5.5
	3	113	4.4	19.1	0.0
	3	114	1.3	29.1	0.0
	3	115	0.5	15.4	0.0
	3	116	1.7	14.9	0.0
	3	117	6.9	19.1	1.9
	3	118	0.6	14.6	0.0
	3	119	0.4	13.8	0.0
	3	120	2.9	19.3	0.0
	3	121	-5.4	13.9	0.0
	3	122	-2.3	12.1	0.0
	3	123	3.4	21.4	0.0
	3	124	3.0	23.2	0.0
	3	125	3.7	15.2	0.0
	3	126	2.9	9.3	0.0
	3	127	6.2	23.2	0.0
	3	128	4.3	28.2	0.0
	3	129	8.6	20.8	0.0
	3	130	4.8	26.7	0.0
	3	131	4.1	16.2	4.9
	3	132	6.5	18.8	14.3
	3	133	3.3	16.7	0.0
	3	134	-2.2	18.6	0.0
	3	135	1.8	15.9	0.0
	3	136	5.3	10.6	3.7
	3	137	6.0	22.3	0.0
	3	138	1.8	22.0	0.0
	3	139	4.8	20.2	0.0
	3	140	10.0	23.1	0.0
	3	141	17.3	23.7	0.0
	3	142	9.1	29.8	0.0
	3	143	8.9	16.3	6.8
	3	144	9.8	17.5	0.4
	3	145	2.9	18.1	0.0
	3	146	5.0	24.2	0.0
	3	147	10.4	26.1	0.0
	3	148	9.0	31.6	0.0
	3	149	6.7	19.7	0.0
	3	150	11.5	18.0	0.0
	3	151	10.6	27.3	20.4
	3	152	5.2	24.9	0.0
	3	153	12.4	25.5	1.1
	3	154	12.7	25.5	0.0
	3	155	14.3	24.2	0.0
	3	156	12.0	26.0	0.0
	3	157	8.2	16.4	0.0
	3	158	5.4	22.1	0.0
	3	159	8.1	19.7	0.0
	3	160	12.5	21.9	0.0
	3	161	4.9	22.2	0.0
	3	162	3.5	14.2	0.0
	3	163	13.3	28.4	0.0
	3	164	14.4	29.5	1.4
	3	165	13.0	26.5	0.0
	3	166	12.8	26.9	0.0
	3	167	6.6	22.0	0.0
	3	168	13.3	18.3	8.4
	3	169	10.8	19.3	25.5
	3	170	12.6	23.5	9.3
	3	171	12.7	21.8	2.7
	3	172	9.4	23.7	0.0
	3	173	10.1	17.8	1.1
	3	174	12.2	19.9	48.4
	3	175	17.0	27.0	3.5
	3	176	16.5	23.2	12.0
	3	177	13.0	25.4	11.1
	3	178	14.3	29.8	0.0
	3	179	9.4	21.4	0.0
	3	180	11.3	22.9	5.1
	3	181	10.9	24.1	0.0
	3	182	8.3	20.9	0.0
	3	183	13.7	27.3	3.0
	3	184	12.6	25.6	0.0
	3	185	13.0	28.3	5.0
	3	186	12.4	26.6	0.0
	3	187	8.9	27.5	0.0
	3	188	14.1	26.8	0.5
	3	189	16.2	34.1	0.0
	3	190	14.6	29.0	0.7
	3	191	11.8	27.2	11.8
	3	192	13.7	28.5	0.3
	3	193	16.0	28.2	0.9
	3	194	12.1	28.8	5.4
	3	195	14.5	28.0	0.0
	3	196	17.0	25.8	0.0
	3	197	8.4	22.0	0.0
	3	198	12.5	24.9	0.0
	3	199	8.9	24.2	19.0
	3	200	10.1	24.2	8.2
	3	201	14.9	24.3	30.7
	3	202	15.7	25.9	0.0
	3	203	12.8	26.1	0.0
	3	204	18.9	21.8	0.2
	3	205	9.6	23.7	0.0
	3	206	13.7	23.5	20.4
	3	207	7.4	18.6	0.0
	3	208	11.4	23.9	0.0
	3	209	15.4	32.0	0.0
	3	210	13.7	28.6	0.0
	3	211	16.1	32.1	3.1
	3	212	14.9	28.2	0.0
	3	213	2.8	24.9	0.0
	3	214	8.5	27.7	0.0
	3	215	17.5	28.3	0.0
	3	216	13.0	24.7	0.0
	3	217	12.8	30.9	0.0
	3	218	12.8	27.0	0.0
	3	219	13.0	27.3	0.0
	3	220	12.7	27.3	0.5
	3	221	8.7	26.2	0.0
	3	222	13.1	23.5	0.0
	3	223	12.8	28.8	0.0
	3	224	19.0	31.1	0.0
	3	225	11.1	27.9	0.0
	3	226	12.1	27.2	0.0
	3	227	11.3	23.0	0.0
	3	228	10.8	21.5	0.0
	3	229	15.0	31.5	2.8
	3	230	19.6	30.3	0.0
	3	231	16.5	30.3	0.0
	3	232	14.3	32.8	1.5
	3	233	9.3	26.5	0.0
	3	234	13.4	31.2	0.0
	3	235	12.5	31.2	0.0
	3	236	16.1	37.2	0.0
	3	237	11.1	24.3	0.0
	3	238	9.8	27.1	0.0
	3	239	10.6	30.7	0.0
	3	240	14.3	28.1	0.0
	3	241	11.3	23.4	0.0
	3	242	18.4	19.5	0.0
	3	243	7.0	20.5	0.0
	3	244	9.8	19.7	1.2
	3	245	8.2	17.9	10.9
	3	246	-1.5	22.5	0.0
	3	247	11.1	26.5	0.0
	3	248	7.1	20.2	0.3
	3	249	10.2	22.7	9.8
	3	250	9.6	21.0	0.0
	3	251	11.7	28.0	2.5
	3	252	9.1	28.7	0.0
	3	253	8.5	20.2	0.0
	3	254	5.4	23.0	0.0
	3	255	6.6	18.3	0.0
	3	256	4.1	17.3	0.0
	3	257	8.0	26.8	0.0
	3	258	7.5	26.1	0.0
	3	259	5.5	16.6	0.0
	3	260	8.7	13.7	0.0
	3	261	13.2	27.7	0.0
	3	262	9.0	20.8	4.3
	3	263	6.6	17.4	0.0
	3	264	2.9	15.7	0.0
	3	265	-0.0	15.9	0.0
	3	266	-2.0	14.0	4.4
	3	267	7.8	15.3	0.0
	3	268	1.2	23.7	0.0
	3	269	4.1	23.8	0.0
	3	270	8.5	19.5	0.0
	3	271	4.1	21.4	0.0
	3	272	-1.0	19.7	0.0
	3	273	5.2	15.2	0.0
	3	274	6.5	10.1	0.0
	3	275	4.7	16.0	4.4
	3	276	1.6	10.5	0.3
	3	277	7.1	20.6	0.0
	3	278	2.5	25.1	0.0
	3	279	1.5	16.4	0.0
	3	280	10.5	16.1	0.0
	3	281	0.4	7.8	14.2
	3	282	1.7	3.2	0.3
	3	283	0.3	9.0	0.3
	3	284	6.7	10.7	0.6
	3	285	1.5	16.6	0.0
	3	286	3.6	16.5	0.0
	3	287	-1.4	15.3	0.0
	3	288	-6.4	11.7	6.5
	3	289	0.9	12.8	0.0
	3	290	-4.8	10.2	0.0
	3	291	1.1	12.6	0.0
	3	292	2.5	13.5	0.0
	3	293	3.6	13.0	2.4
	3	294	-1.6	9.6	2.8
	3	295	1.1	8.7	0.9
	3	296	-1.8	15.9	28.8
	3	297	-13.2	1.7	0.0
	3	298	-6.5	5.3	0.0
	3	299	0.8	15.9	0.0
	3	300	1.0	13.2	0.0
	3	301	-5.8	11.3	0.0
	3	302	-10.9	9.0	0.0
	3	303	-5.7	9.3	0.0
	3	304	-15.5	8.2	0.0
	3	305	-1.9	11.1	0.0
	3	306	-5.7	9.8	0.0
	3	307	-4.3	10.4	0.0
	3	308	-3.8	6.5	0.0
	3	309	-4.9	6.0	0.0
	3	310	-9.5	4.2	0.0
	3	311	-5.2	2.0	1.1
	3	312	-4.0	5.2	0.0
	3	313	-2.8	2.1	1.3
	3	314	-3.7	2.3	0.0
	3	315	-5.9	4.6	0.0
	3	316	-9.7	3.1	0.0
	3	317	-5.3	5.9	0.0
	3	318	-4.1	0.8	0.0
	3	319	-1.9	12.8	0.0
	3	320	-4.9	5.1	0.0
	3	321	-7.8	4.3	0.0
	3	322	-15.0	4.5	0.0
	3	323	-12.0	-3.4	0.0
	3	324	-8.9	-6.4	0.0
	3	325	-11.6	-8.0	0.0
	3	326	-9.3	-3.0	0.0
	3	327	-10.2	2.4	0.0
	3	328	-9.3	-2.1	0.0
	3	329	-9.8	2.7	0.0
	3	330	-5.1	2.1	0.0
	3	331	-15.4	-2.8	1.9
	3	332	-7.9	-1.3	0.0
	3	333	-9.3	2.2	0.8
	3	334	-5.8	2.7	0.0
	3	335	-9.5	-4.3	0.3
	3	336	-7.7	-2.9	0.0
	3	337	-16.8	-4.8	0.0
	3	338	-16.1	-11.3	0.0
	3	339	-18.6	-6.7	7.2
	3	340	-18.7	-1.8	0.0
	3	341	-27.2	-18.2	0.0
	3	342	-24.9	-13.2	0.0
	3	343	-7.4	2.1	5.5
	3	344	-3.6	2.1	1.4
	3	345	-20.3	-11.5	0.1
	3	346	-17.1	-4.5	0.0
	3	347	-25.9	-19.3	0.0
	3	348	-26.4	-13.2	0.0
	3	349	-21.2	-15.5	0.0
	3	350	-20.2	-19.5	0.7
	3	351	-8.2	-1.0	0.0
	3	352	-8.3	-4.6	0.0
	3	353	-14.2	-2.4	0.0
	3	354	-20.4	1.2	0.0
	3	355	-15.4	-6.1	0.0
	3	356	-11.6	-3.1	0.0
	3	357	-15.8	-7.9	0.0
	3	358	-11.5	-10.4	1.6
	3	359	-26.4	-14.5	9.0
	3	360	-34.7	-21.5	0.0
	3	361	-23.9	-11.2	16.4
	3	362	-16.3	-6.7	0.0
	3	363	-23.8	-11.5	0.0
	3	364	-18.9	-4.2	0.0
	3	365	-25.2	-9.1	0.0
	4	1	-28.6	-8.5	0.2
	4	2	-14.6	-3.6	0.0
	4	3	-13.4	2.1	0.0
	4	4	-15.3	-6.7	0.3
	4	5	-9.2	-3.9	0.0
	4	6	-21.6	-12.5	0.0
	4	7	-24.7	-17.1	0.0
	4	8	-6.8	2.3	0.0
	4	9	-14.3	0.9	0.0
	4	10	-11.8	-4.7	0.0
	4	11	-17.4	-2.7	0.0
	4	12	-14.6	-5.1	0.0
	4	13	-11.4	-8.4	0.0
	4	14	-6.5	8.7	0.0
	4	15	-9.6	-0.5	0.0
	4	16	-20.8	-9.0	1.0
	4	17	-13.6	-4.6	0.0
	4	18	-13.0	-0.0	1.5
	4	19	-16.5	3.0	0.0
	4	20	-21.0	-7.0	0.0
	4	21	-24.0	-9.3	0.0
	4	22	-13.4	-5.3	0.0
	4	23	-4.5	-2.4	0.0
	4	24	-21.7	-11.1	0.0
	4	25	-23.6	-8.0	0.0
	4	26	-22.1	-12.2	0.0
	4	27	-21.1	-19.9	0.0
	4	28	-21.9	-13.4	0.8
	4	29	-24.7	-14.1	0.3
	4	30	-14.4	-5.5	0.0
	4	31	-15.1	-1.8	0.0
	4	32	-30.3	-17.6	0.0
	4	33	-27.7	-18.9	0.0
	4	34	-10.8	1.1	0.0
	4	35	-4.9	0.1	0.0
	4	36	-10.2	-1.3	1.1
	4	37	-3.8	-2.5	0.0
	4	38	-3.6	10.7	0.0
	4	39	0.8	3.9	0.0
	4	40	-23.6	-9.2	0.0
	4	41	-19.4	-12.5	0.1
	4	42	-25.4	-12.4	0.0
	4	43	-25.6	-9.4	0.0
	4	44	-16.6	-5.6	0.0
	4	45	-16.8	-10.0	0.0
	4	46	-11.5	0.6	0.0
	4	47	-4.6	-3.0	0.0
	4	48	-25.0	-8.3	0.0
	4	49	-30.5	-6.4	0.0
	4	50	-17.6	-6.0	0.0
	4	51	-20.1	-2.0	0.0
	4	52	-7.8	7.7	0.0
	4	53	-4.8	2.5	0.0
	4	54	-17.0	-1.3	0.0
	4	55	-19.7	-6.0	0.0
	4	56	-9.3	2.5	0.0
	4	57	-6.6	2.5	0.0
	4	58	-6.4	3.1	0.0
	4	59	-9.3	-2.0	0.0
	4	60	-15.5	-4.5	0.0
	4	61	-10.0	-3.7	1.7
	4	62	-15.1	-2.1	23.1
	4	63	-27.4	-6.8	3.5
	4	64	-12.2	2.9	0.0
	4	65	-7.2	4.9	0.0
	4	66	-19.7	-1.9	0.0
	4	67	-18.9	-3.4	0.0
	4	68	-27.9	-5.0	0.0
	4	69	-18.2	0.2	0.0
	4	70	-18.2	-2.9	0.0
	4	71	-19.7	-6.6	0.0
	4	72	-18.7	-2.0	0.0
	4	73	-13.9	-3.4	0.0
	4	74	-10.8	1.2	0.0
	4	75	-7.3	1.2	0.0
	4	76	-11.4	-1.8	0.0
	4	77	-5.7	-0.2	0.0
	4	78	-13.3	-3.1	0.0
	4	79	-18.3	0.6	0.0
	4	80	-1.6	3.6	0.0
	4	81	0.5	4.0	0.0
	4	82	-0.9	4.1	0.0
	4	83	0.4	2.5	1.2
	4	84	-9.4	-3.8	1.6
	4	85	-7.5	-1.4	6.7
	4	86	-14.1	-2.5	0.0
	4	87	-17.3	-0.4	0.0
	4	88	-18.3	-5.5	0.0
	4	89	-10.4	0.1	0.0
	4	90	-2.7	6.8	0.0
	4	91	-2.7	11.7	0.0
	4	92	-1.0	15.3	0.0
	4	93	-0.9	20.7	0.0
	4	94	2.7	21.9	0.0
	4	95	-1.7	15.6	0.0
	4	96	-2.4	10.9	0.0
	4	97	-8.0	4.2	0.0
	4	98	-0.1	18.9	0.0
	4	99	0.7	16.8	0.0
	4	100	2.3	27.2	0.0
	4	101	3.5	20.3	0.0
	4	102	-4.2	6.5	8.9
	4	103	-0.6	0.0	0.0
	4	104	-0.7	13.5	0.0
	4	105	0.7	9.3	0.0
	4	106	-2.8	5.7	0.0
	4	107	-0.0	0.5	0.0
	4	108	-1.7	15.5	0.0
	4	109	0.6	12.7	0.0
	4	110	-2.7	3.8	0.0
	4	111	-5.3	3.8	0.0
	4	112	-0.2	14.3	0.0
	4	113	-1.9	16.9	0.0
	4	114	3.7	15.8	7.7
	4	115	0.0	12.1	0.0
	4	116	-2.7	9.4	6.4
	4	117	-4.9	14.8	0.0
	4	118	1.3	13.2	0.0
	4	119	2.9	7.2	0.0
	4	120	5.6	13.6	10.1
	4	121	4.4	21.2	0.0
	4	122	1.0	14.2	0.0
	4	123	-1.9	17.3	0.0
	4	124	-2.0	12.9	0.0
	4	125	3.0	14.3	0.0
	4	126	5.7	18.4	0.0
	4	127	2.2	23.8	0.0
	4	128	7.3	20.0	0.0
	4	129	2.1	18.8	0.0
	4	130	2.0	17.8	0.0
	4	131	7.2	18.0	18.4
	4	132	11.3	22.1	5.5
	4	133	10.3	20.6	0.0
	4	134	8.3	25.2	0.8
	4	135	1.9	19.2	0.0
	4	136	12.0	26.3	3.5
	4	137	9.8	31.1	6.0
	4	138	10.8	22.7	0.0
	4	139	11.2	30.5	0.0
	4	140	11.5	27.0	0.0
	4	141	10.6	30.8	0.0
	4	142	11.4	22.8	0.6
	4	143	7.2	19.4	0.0
	4	144	8.7	26.6	0.0
	4	145	6.3	26.8	0.0
	4	146	8.6	22.4	0.0
	4	147	10.1	16.1	3.8
	4	148	9.2	22.8	12.4
	4	149	7.0	19.9	0.0
	4	150	9.5	21.6	0.0
	4	151	5.1	21.3	0.0
	4	152	9.4	13.0	13.7
	4	153	5.9	7.3	48.2
	4	154	11.6	28.1	0.0
	4	155	9.1	25.3	0.0
	4	156	9.1	22.2	0.0
	4	157	17.6	26.7	0.0
	4	158	9.5	27.5	0.0
	4	159	8.6	24.6	0.0
	4	160	8.0	21.7	0.0
	4	161	4.0	19.7	0.0
	4	162	10.1	23.9	0.0
	4	163	14.3	27.4	0.0
	4	164	14.5	22.1	0.4
	4	165	14.5	17.7	2.2
	4	166	11.3	27.6	0.0
	4	167	11.6	30.6	0.0
	4	168	8.4	18.3	2.0
	4	169	10.0	23.0	0.0
	4	170	12.0	24.7	0.0
	4	171	10.1	25.0	14.9
	4	172	7.1	21.1	2.5
	4	173	7.1	23.6	0.0
	4	174	8.6	17.1	0.0
	4	175	12.2	17.7	1.0
	4	176	11.4	17.4	63.1
	4	177	5.6	18.7	2.6
	4	178	13.1	20.2	18.0
	4	179	13.4	24.1	0.0
	4	180	9.2	14.2	0.0
	4	181	13.1	21.4	5.8
	4	182	12.7	29.2	0.0
	4	183	7.0	34.5	0.0
	4	184	9.6	23.8	0.0
	4	185	12.3	28.1	0.0
	4	186	15.0	26.2	0.0
	4	187	11.0	25.5	0.0
	4	188	15.3	26.1	0.0
	4	189	19.1	27.3	0.0
	4	190	16.2	29.8	0.0
	4	191	19.1	29.1	4.8
	4	192	16.7	28.7	0.0
	4	193	13.1	28.1	0.0
	4	194	15.3	27.8	0.0
	4	195	13.0	27.8	0.0
	4	196	9.1	27.8	0.0
	4	197	15.5	27.4	8.7
	4	198	11.3	28.6	0.0
	4	199	15.8	24.4	23.5
	4	200	10.7	22.9	0.0
	4	201	12.7	24.4	0.0
	4	202	15.4	28.7	0.0
	4	203	10.4	24.9	0.0
	4	204	9.7	26.4	0.0
	4	205	7.9	28.4	0.0
	4	206	15.1	26.0	4.5
	4	207	9.6	25.2	0.0
	4	208	16.6	30.8	0.0
	4	209	13.3	27.9	0.0
	4	210	11.6	27.7	0.0
	4	211	12.0	31.2	0.0
	4	212	7.0	22.2	0.0
	4	213	11.1	26.8	0.0
	4	214	14.6	24.9	1.3
	4	215	16.4	25.8	0.0
	4	216	15.3	27.9	0.6
	4	217	21.0	26.5	0.4
	4	218	9.0	21.5	0.3
	4	219	12.9	19.9	7.6
	4	220	11.4	26.9	0.0
	4	221	7.2	27.4	0.0
	4	222	13.4	32.3	0.0
	4	223	12.9	28.6	9.5
	4	224	9.2	19.9	0.0
	4	225	10.6	21.5	14.6
	4	226	13.7	30.6	0.0
	4	227	11.6	33.2	0.0
	4	228	11.1	23.3	0.0
	4	229	9.2	21.2	0.0
	4	230	10.8	28.9	0.0
	4	231	11.7	30.9	0.0
	4	232	15.1	28.1	0.0
	4	233	14.1	27.6	4.7
	4	234	7.7	26.4	0.0
	4	235	9.2	25.4	0.0
	4	236	11.5	28.9	0.0
	4	237	12.3	32.7	0.0
	4	238	12.1	23.9	0.4
	4	239	5.0	24.0	0.0
	4	240	14.0	31.3	0.0
	4	241	15.7	29.7	0.0
	4	242	4.9	24.0	0.0
	4	243	4.2	24.1	0.0
	4	244	9.5	29.0	0.0
	4	245	18.1	24.7	2.7
	4	246	14.8	23.9	0.0
	4	247	9.8	23.9	0.0
	4	248	12.4	27.7	0.0
	4	249	9.2	27.8	0.0
	4	250	10.5	32.4	0.0
	4	251	4.8	27.0	0.0
	4	252	11.0	23.4	0.9
	4	253	10.9	21.9	0.5
	4	254	6.2	15.1	0.7
	4	255	-1.6	15.6	0.0
	4	256	14.8	26.7	0.0
	4	257	14.0	23.6	0.0
	4	258	8.0	22.3	0.0
	4	259	4.4	17.3	0.0
	4	260	5.7	17.9	0.0
	4	261	8.1	16.7	0.0
	4	262	14.6	27.7	0.0
	4	263	10.4	27.3	0.0
	4	264	6.2	19.4	0.0
	4	265	8.5	15.6	0.0
	4	266	6.5	13.1	9.5
	4	267	3.8	13.0	0.4
	4	268	2.6	15.5	0.0
	4	269	3.9	21.4	0.0
	4	270	2.7	14.8	0.0
	4	271	6.8	14.2	40.1
	4	272	3.9	15.9	0.0
	4	273	5.7	11.6	0.0
	4	274	1.9	20.5	0.0
	4	275	-3.2	16.5	1.5
	4	276	-5.9	7.7	1.4
	4	277	0.1	12.7	8.1
	4	278	1.8	18.8	0.0
	4	279	3.9	15.5	0.1
	4	280	0.3	13.7	7.4
	4	281	1.4	21.4	0.0
	4	282	-1.2	16.0	0.0
	4	283	0.8	12.6	0.4
	4	284	4.3	12.4	7.1
	4	285	0.1	16.5	0.0
	4	286	-2.4	5.9	0.0
	4	287	-5.0	12.3	0.0
	4	288	0.7	14.1	0.0
	4	289	-5.6	10.2	0.0
	4	290	-2.6	9.3	0.0
	4	291	-2.6	14.8	0.0
	4	292	-4.1	15.0	0.0
	4	293	-5.6	19.7	0.0
	4	294	-1.7	16.0	0.0
	4	295	6.2	8.8	13.5
	4	296	0.4	16.2	0.0
	4	297	-3.4	19.1	0.0
	4	298	-4.2	0.5	5.6
	4	299	-1.4	6.7	0.0
	4	300	-6.6	2.6	0.0
	4	301	-2.8	6.2	0.0
	4	302	-3.6	6.4	0.0
	4	303	-3.0	3.5	0.0
	4	304	-4.4	9.2	0.0
	4	305	0.1	7.9	0.0
	4	306	-4.6	7.7	0.0
	4	307	-4.2	8.1	0.0
	4	308	-7.5	5.5	0.0
	4	309	-11.8	-1.4	0.0
	4	310	-11.5	-8.6	1.2
	4	311	-8.3	-2.7	0.0
	4	312	-0.8	17.0	0.0
	4	313	-3.7	19.2	0.0
	4	314	-5.6	-0.4	3.2
	4	315	-6.4	1.0	0.3
	4	316	-10.2	2.0	0.0
	4	317	-15.6	1.8	2.9
	4	318	-0.5	6.9	0.0
	4	319	-0.7	0.6	14.5
	4	320	-9.9	-4.6	0.0
	4	321	-9.0	-8.3	0.0
	4	322	-3.0	4.4	0.0
	4	323	-3.0	2.7	0.3
	4	324	-5.1	2.6	0.0
	4	325	-7.8	-1.1	0.0
	4	326	-9.4	-5.1	0.0
	4	327	-5.9	1.6	0.0
	4	328	-7.1	-1.6	0.0
	4	329	-6.8	1.4	0.0
	4	330	-10.3	-2.2	0.0
	4	331	-8.2	2.1	0.0
	4	332	-8.9	2.5	0.0
	4	333	-14.3	2.2	0.0
	4	334	-8.0	2.2	0.0
	4	335	-8.8	-2.0	0.0
	4	336	-9.8	3.0	0.0
	4	337	-15.5	-0.5	0.0
	4	338	-11.5	0.5	0.0
	4	339	-12.8	-0.9	0.0
	4	340	-14.4	-5.0	0.0
	4	341	-16.2	-3.8	0.0
	4	342	-19.6	-7.3	0.0
	4	343	-22.0	-5.4	0.0
	4	344	-19.6	-10.5	15.3
	4	345	-15.1	-14.9	0.0
	4	346	-26.2	-13.2	1.9
	4	347	-24.3	-20.2	0.0
	4	348	-20.8	-14.2	0.0
	4	349	-29.5	-5.3	0.0
	4	350	-18.1	-7.2	0.0
	4	351	-15.5	-2.3	0.0
	4	352	-26.6	-24.3	0.8
	4	353	-26.7	-25.6	0.0
	4	354	-20.6	-12.5	3.8
	4	355	-18.7	-18.4	0.0
	4	356	-21.6	-10.6	0.3
	4	357	-15.8	-2.7	0.0
	4	358	-8.8	0.6	0.3
	4	359	-2.5	-1.1	0.0
	4	360	-23.5	-10.8	0.0
	4	361	-29.8	-17.0	0.0
	4	362	-11.9	-1.0	0.0
	4	363	-16.1	0.4	0.0
	4	364	-19.4	-11.4	0.0
	4	365	-13.1	-7.3	0.0
	4	366	-21.0	-7.6	0.0
	5	1	-23.0	-5.4	0.0
	5	2	-19.9	-5.1	0.0
	5	3	-21.5	-5.7	1.4
	5	4	-16.6	-3.2	0.0
	5	5	-16.4	-3.9	0.0
	5	6	-15.9	-6.6	0.0
	5	7	-19.2	-5.2	0.0
	5	8	-16.6	-6.6	0.0
	5	9	-14.0	-13.4	0.0
	5	10	-10.6	0.6	0.0
	5	11	-15.9	-5.0	0.0
	5	12	-17.6	-3.9	0.0
	5	13	-21.5	2.5	0.0
	5	14	-14.7	-2.8	0.0
	5	15	-21.5	-8.3	0.0
	5	16	-32.2	-20.5	0.0
	5	17	-23.1	-19.1	0.0
	5	18	-10.6	1.4	0.0
	5	19	-6.4	0.3	0.0
	5	20	-20.5	-7.9	0.0
	5	21	-14.7	-13.2	0.0
	5	22	-11.4	-1.7	0.0
	5	23	-7.5	0.2	0.0
	5	24	-7.3	3.7	0.0
	5	25	-8.5	0.3	0.0
	5	26	-25.3	-17.1	0.0
	5	27	-32.6	-26.7	0.0
	5	28	-17.8	-8.4	0.0
	5	29	-14.2	-13.5	0.0
	5	30	-20.5	-4.8	0.0
	5	31	-18.8	-3.8	0.0
	5	32	-26.3	-16.6	0.0
	5	33	-18.8	-10.3	0.0
	5	34	-14.2	0.2	0.0
	5	35	-4.4	0.6	0.0
	5	36	-22.9	-10.0	0.0
	5	37	-27.5	-7.3	0.0
	5	38	-13.1	-0.9	0.0
	5	39	-15.5	-1.7	0.0
	5	40	-14.8	0.5	0.0
	5	41	-14.7	-5.1	0.0
	5	42	-25.4	-12.1	0.0
	5	43	-28.2	-16.9	0.0
	5	44	-13.6	-2.1	0.0
	5	45	-16.2	1.7	0.0
	5	46	-7.7	8.1	0.0
	5	47	-10.8	7.0	0.0
	5	48	-12.6	-3.9	0.0
	5	49	-18.1	-0.5	0.0
	5	50	-11.4	-2.7	0.0
	5	51	-17.0	-1.0	0.0
	5	52	-25.2	-14.5	0.0
	5	53	-24.7	-15.8	0.0
	5	54	-21.6	-8.6	0.0
	5	55	-29.2	-9.5	0.0
	5	56	-11.6	-1.9	7.5
	5	57	-13.5	1.8	0.0
	5	58	-5.4	3.0	0.0
	5	59	-13.0	1.2	0.0
	5	60	-14.2	0.3	0.0
	5	61	-16.8	-3.4	2.2
	5	62	-9.4	-1.3	1.0
	5	63	-9.2	-0.7	0.2
	5	64	-10.0	-1.1	0.2
	5	65	-6.2	-4.7	2.0
	5	66	-14.4	-5.0	1.7
	5	67	-11.0	-3.6	0.0
	5	68	-7.6	-1.1	0.8
	5	69	-7.8	-1.0	0.0
	5	70	-12.8	-2.0	1.1
	5	71	-26.2	-1.3	0.0
	5	72	-17.0	-2.7	0.0
	5	73	-29.4	-6.4	0.0
	5	74	-6.4	4.8	0.0
	5	75	-5.4	2.4	0.5
	5	76	-9.5	0.2	0.0
	5	77	-4.5	-0.0	0.0
	5	78	-21.8	-6.1	0.0
	5	79	-12.0	-10.7	1.8
	5	80	-4.9	3.6	0.0
	5	81	-1.9	0.5	0.0
	5	82	-4.0	0.7	1.8
	5	83	-7.2	0.5	0.0
	5	84	-6.0	-0.2	0.0
	5	85	-3.9	3.1	0.0
	5	86	-8.5	-1.6	0.0
	5	87	-8.4	3.6	0.0
	5	88	-15.3	-6.7	0.0
	5	89	-11.4	3.8	0.0
	5	90	-2.6	11.6	0.0
	5	91	1.3	11.0	0.0
	5	92	-2.5	6.4	0.0
	5	93	-0.8	9.1	0.0
	5	94	-13.2	-11.9	0.0
	5	95	-14.7	0.2	0.0
	5	96	-4.9	13.3	0.0
	5	97	-3.1	13.4	0.0
	5	98	1.4	14.0	0.0
	5	99	-1.7	10.2	0.0
	5	100	-3.1	10.7	0.0
	5	101	-4.0	12.5	0.0
	5	102	-1.1	14.3	0.0
	5	103	-1.5	10.7	0.0
	5	104	-2.7	10.8	0.0
	5	105	0.3	4.0	0.0
	5	106	-2.1	12.3	0.0
	5	107	-2.1	12.5	0.0
	5	108	2.8	9.0	0.0
	5	109	2.3	15.3	0.0
	5	110	-5.1	3.9	0.0
	5	111	-5.7	8.8	0.0
	5	112	0.3	20.1	0.0
	5	113	6.8	24.4	2.0
	5	114	-3.9	12.0	0.0
	5	115	1.4	5.8	6.4
	5	116	-2.5	12.5	0.0
	5	117	-4.6	10.7	0.0
	5	118	0.0	13.6	0.0
	5	119	-4.4	16.6	0.0
	5	120	2.7	20.6	0.0
	5	121	0.3	22.9	0.0
	5	122	4.1	19.7	0.0
	5	123	-0.7	32.5	0.0
	5	124	-3.1	15.9	0.0
	5	125	2.1	20.1	0.0
	5	126	-0.6	14.8	0.0
	5	127	2.7	10.4	0.0
	5	128	0.8	9.9	13.6
	5	129	-1.6	12.3	0.0
	5	130	4.8	23.2	0.0
	5	131	2.2	31.1	0.0
	5	132	5.4	15.8	0.0
	5	133	7.6	21.5	0.0
	5	134	3.4	17.9	0.0
	5	135	0.1	11.7	0.0
	5	136	3.1	20.0	0.0
	5	137	5.3	18.5	0.0
	5	138	6.8	27.5	0.0
	5	139	6.8	26.2	2.9
	5	140	3.9	23.4	0.0
	5	141	-3.8	29.4	0.0
	5	142	8.0	21.3	4.1
	5	143	11.9	16.9	0.1
	5	144	8.5	23.3	7.6
	5	145	9.4	25.7	0.0
	5	146	9.3	24.2	0.0
	5	147	4.6	30.4	0.0
	5	148	7.7	21.8	0.0
	5	149	8.3	17.2	0.0
	5	150	5.5	24.3	0.0
	5	151	12.0	23.4	0.8
	5	152	6.6	22.6	12.9
	5	153	6.4	25.6	0.0
	5	154	9.1	21.3	0.0
	5	155	10.9	21.6	0.0
	5	156	3.5	21.2	0.0
	5	157	3.1	25.0	0.0
	5	158	13.5	26.8	0.0
	5	159	10.6	25.0	0.6
	5	160	8.2	14.4	1.5
	5	161	3.9	20.0	0.0
	5	162	9.3	18.3	0.0
	5	163	10.1	21.7	0.0
	5	164	13.3	24.7	24.6
	5	165	12.9	26.2	0.0
	5	166	13.3	22.6	3.1
	5	167	14.6	18.2	10.9
	5	168	5.2	17.7	7.6
	5	169	5.5	18.6	0.0
	5	170	6.6	25.2	0.0
	5	171	6.5	20.7	0.0
	5	172	15.1	29.1	5.9
	5	173	14.3	25.0	5.1
	5	174	10.5	21.0	0.0
	5	175	8.9	24.8	0.0
	5	176	18.5	29.3	0.0
	5	177	13.2	27.9	6.5
	5	178	13.4	25.8	7.5
	5	179	22.6	25.0	0.0
	5	180	11.0	21.5	0.0
	5	181	15.5	16.0	8.9
	5	182	12.5	22.4	0.0
	5	183	13.4	24.3	0.0
	5	184	15.9	32.9	0.0
	5	185	11.1	30.2	0.0
	5	186	16.7	30.3	0.0
	5	187	12.2	30.2	0.0
	5	188	10.3	25.7	0.0
	5	189	13.1	28.3	0.0
	5	190	13.6	21.8	0.6
	5	191	12.6	25.9	0.0
	5	192	14.8	27.3	0.0
	5	193	17.7	28.5	0.0
	5	194	16.1	27.9	0.5
	5	195	15.3	28.9	1.8
	5	196	14.0	25.7	6.4
	5	197	8.9	27.4	0.0
	5	198	11.6	25.9	0.0
	5	199	11.7	23.6	0.2
	5	200	9.9	25.1	5.9
	5	201	12.6	21.3	0.0
	5	202	19.7	28.4	0.0
	5	203	17.0	30.4	0.0
	5	204	16.3	28.9	0.0
	5	205	10.8	28.4	0.0
	5	206	10.8	21.6	0.0
	5	207	10.9	22.4	0.0
	5	208	8.9	26.6	0.0
	5	209	12.6	25.2	0.0
	5	210	12.9	30.3	0.0
	5	211	19.3	27.2	0.0
	5	212	9.6	19.7	0.0
	5	213	11.8	24.4	8.5
	5	214	14.7	28.6	0.0
	5	215	13.8	26.1	0.0
	5	216	16.5	27.9	0.0
	5	217	15.1	22.1	2.7
	5	218	14.4	27.1	0.2
	5	219	13.8	30.8	0.0
	5	220	12.9	24.4	0.0
	5	221	17.5	28.0	0.0
	5	222	12.5	23.5	0.0
	5	223	14.2	20.3	6.3
	5	224	14.1	28.4	0.6
	5	225	14.2	27.8	1.2
	5	226	17.8	29.1	0.0
	5	227	13.2	32.9	0.0
	5	228	8.4	23.6	0.0
	5	229	7.9	24.3	0.0
	5	230	12.2	30.8	0.0
	5	231	10.9	30.8	0.0
	5	232	12.3	27.2	29.3
	5	233	9.7	29.4	0.8
	5	234	14.8	24.6	0.3
	5	235	13.1	28.8	0.0
	5	236	11.1	28.8	0.0
	5	237	13.9	36.2	0.3
	5	238	9.5	24.8	0.0
	5	239	8.4	20.2	0.0
	5	240	10.3	23.8	0.0
	5	241	11.4	27.8	0.0
	5	242	16.4	30.3	0.0
	5	243	11.5	23.0	0.2
	5	244	8.6	19.1	0.0
	5	245	8.9	23.1	0.0
	5	246	8.8	26.3	0.0
	5	247	12.0	21.3	0.0
	5	248	9.1	22.8	0.0
	5	249	10.1	18.0	0.0
	5	250	9.9	26.3	0.0
	5	251	6.8	19.9	0.8
	5	252	11.3	28.1	0.0
	5	253	10.7	22.0	0.0
	5	254	11.4	24.0	0.0
	5	255	7.8	22.3	0.0
	5	256	2.5	13.8	2.3
	5	257	-6.0	12.8	0.0
	5	258	5.3	23.1	0.0
	5	259	7.2	23.6	0.0
	5	260	1.9	13.3	0.0
	5	261	1.1	15.9	0.0
	5	262	2.8	8.4	0.0
	5	263	-1.5	16.4	0.0
	5	264	5.0	22.1	0.0
	5	265	13.0	24.6	0.0
	5	266	7.9	18.3	6.0
	5	267	3.6	30.6	0.0
	5	268	7.1	22.9	0.0
	5	269	5.3	23.2	0.0
	5	270	-1.8	17.0	0.0
	5	271	4.6	16.2	1.6
	5	272	15.1	18.4	5.4
	5	273	2.5	19.2	0.0
	5	274	6.4	22.5	0.0
	5	275	1.6	22.4	0.0
	5	276	6.5	22.3	6.2
	5	277	11.6	19.2	5.6
	5	278	5.3	13.9	0.5
	5	279	1.6	11.1	0.9
	5	280	1.0	5.5	17.8
	5	281	-0.1	3.9	0.0
	5	282	-1.8	11.2	0.0
	5	283	-5.9	4.7	0.0
	5	284	0.1	4.4	0.4
	5	285	-3.5	5.7	12.0
	5	286	-0.7	17.1	0.0
	5	287	-9.2	12.5	0.0
	5	288	-4.3	7.0	0.0
	5	289	-6.1	13.3	0.0
	5	290	1.5	10.0	0.8
	5	291	6.3	9.7	18.1
	5	292	-1.7	17.8	0.0
	5	293	-0.8	14.2	0.0
	5	294	-2.1	18.2	0.0
	5	295	-0.8	18.2	0.0
	5	296	-1.6	13.6	0.0
	5	297	-5.2	15.9	0.0
	5	298	4.8	6.5	1.7
	5	299	-2.1	9.4	1.4
	5	300	-14.7	6.5	0.0
	5	301	-7.0	6.7	0.3
	5	302	-1.4	15.7	0.0
	5	303	1.3	16.8	0.0
	5	304	-3.0	11.2	0.0
	5	305	-7.9	13.0	0.0
	5	306	-3.7	9.7	0.0
	5	307	-3.8	10.1	0.0
	5	308	0.5	9.1	0.0
	5	309	2.6	13.8	0.0
	5	310	-3.3	7.8	0.0
	5	311	-1.5	7.7	0.0
	5	312	-12.3	0.8	0.0
	5	313	-22.4	3.0	0.0
	5	314	-7.5	3.8	0.0
	5	315	-7.4	3.9	0.0
	5	316	-14.5	-14.4	0.0
	5	317	-20.9	-9.8	0.0
	5	318	-6.5	2.2	0.0
	5	319	-2.6	-1.5	0.0
	5	320	-1.1	6.0	0.0
	5	321	-5.1	0.6	0.0
	5	322	-20.2	-4.0	0.0
	5	323	-14.0	-12.3	0.0
	5	324	-12.3	-7.8	0.0
	5	325	-15.5	-6.5	0.0
	5	326	-4.8	1.9	0.0
	5	327	-9.0	3.2	0.0
	5	328	-10.9	-6.6	0.0
	5	329	-9.7	-6.1	0.0
	5	330	-7.0	4.6	0.0
	5	331	-9.1	-1.3	0.0
	5	332	-7.5	4.5	0.0
	5	333	-9.4	9.1	0.0
	5	334	-8.4	0.4	0.0
	5	335	-12.3	0.6	0.0
	5	336	-11.6	0.1	0.0
	5	337	-15.4	5.5	0.0
	5	338	-16.5	-10.3	0.0
	5	339	-23.4	-18.8	0.0
	5	340	-18.9	-11.4	0.0
	5	341	-28.2	-17.8	0.0
	5	342	-23.9	-8.7	0.0
	5	343	-25.5	-9.1	0.0
	5	344	-4.6	2.0	0.0
	5	345	-12.3	2.8	0.3
	5	346	-18.6	-7.8	0.0
	5	347	-18.2	-12.6	0.1
	5	348	-14.3	-1.8	2.0
	5	349	-10.0	-2.2	0.0
	5	350	-14.4	-5.5	0.0
	5	351	-10.4	-8.7	0.0
	5	352	-27.5	-14.7	0.0
	5	353	-33.1	-12.7	0.0
	5	354	-19.7	-10.1	2.2
	5	355	-23.5	-8.5	18.9
	5	356	-14.7	-5.3	0.0
	5	357	-19.4	-11.6	4.6
	5	358	-26.8	-19.9	0.0
	5	359	-30.3	-17.1	0.0
	5	360	-14.5	-7.2	0.0
	5	361	-16.9	-9.1	0.0
	5	362	-14.9	-2.9	0.0
	5	363	-9.1	-8.0	0.0
	5	364	-24.2	-16.4	0.0
	5	365	-34.4	-11.1	0.0
	5	366	-21.0	-7.6	0.0
	6	1	-19.8	-5.5	9.8
	6	2	-26.2	-8.3	0.0
	6	3	-10.8	-0.6	0.0
	6	4	-15.9	-1.6	0.0
	6	5	-19.2	-4.6	0.0
	6	6	-24.3	-1.6	1.4
	6	7	-31.1	-20.2	1.1
	6	8	-27.1	-17.7	0.4
	6	9	-21.4	-9.1	0.0
	6	10	-26.1	-4.0	0.0
	6	11	-27.7	-20.4	0.0
	6	12	-24.6	-14.6	0.0
	6	13	-19.3	-10.4	0.0
	6	14	-18.1	-5.2	0.0
	6	15	-21.0	-9.1	0.0
	6	16	-29.1	-14.1	0.0
	6	17	-23.8	-11.0	0.4
	6	18	-24.1	-7.4	0.0
	6	19	-13.4	-2.6	0.0
	6	20	-20.2	-2.6	0.0
	6	21	-28.8	-19.3	0.0
	6	22	-24.3	-21.5	0.0
	6	23	-27.9	-11.2	0.0
	6	24	-28.4	-7.6	0.6
	6	25	-20.7	-8.9	0.0
	6	26	-15.1	-14.2	0.3
	6	27	-10.9	-3.6	0.0
	6	28	-18.8	-5.1	0.4
	6	29	-18.8	-5.1	5.7
	6	30	-13.2	-7.7	4.2
	6	31	-26.6	-18.4	0.0
	6	32	-27.3	-14.6	0.0
	6	33	-15.9	-5.5	0.0
	6	34	-17.7	-11.1	0.0
	6	35	-26.5	-10.1	0.0
	6	36	-36.7	-7.0	0.0
	6	37	-9.8	-0.9	0.0
	6	38	-9.9	-4.8	0.5
	6	39	-30.5	-21.4	0.0
	6	40	-27.3	-12.8	0.0
	6	41	-7.1	4.2	0.0
	6	42	-9.0	3.1	0.4
	6	43	-30.7	-21.6	0.0
	6	44	-24.6	-18.4	0.0
	6	45	-24.9	-15.5	0.0
	6	46	-22.1	-18.4	0.0
	6	47	-20.2	-10.4	2.5
	6	48	-22.3	-8.2	0.0
	6	49	-8.3	0.6	0.0
	6	50	-0.7	0.5	8.9
	6	51	-9.2	4.0	0.0
	6	52	-6.4	-0.7	0.0
	6	53	-20.8	-5.3	0.0
	6	54	-15.2	-10.0	0.0
	6	55	-20.7	-5.0	0.0
	6	56	-13.0	-7.8	0.0
	6	57	-25.5	-11.3	0.0
	6	58	-20.5	-12.4	2.7
	6	59	-14.7	-1.3	0.0
	6	60	-5.3	6.2	0.0
	6	61	-20.9	-16.9	0.0
	6	62	-14.8	-5.8	0.0
	6	63	-19.4	-3.7	0.4
	6	64	-13.2	1.4	0.0
	6	65	-11.8	-0.6	0.5
	6	66	-15.9	-3.6	1.2
	6	67	-6.1	2.1	0.3
	6	68	-6.5	5.3	2.8
	6	69	-8.4	2.8	0.0
	6	70	-1.4	0.0	1.1
	6	71	-3.5	1.6	0.6
	6	72	-2.7	1.8	0.0
	6	73	-11.7	-3.1	0.0
	6	74	-13.9	-0.2	4.4
	6	75	0.9	9.6	1.1
	6	76	-2.1	6.0	0.0
	6	77	-22.5	-9.2	0.0
	6	78	-14.2	-1.6	0.0
	6	79	-9.0	3.1	0.0
	6	80	-3.4	4.2	0.0
	6	81	-18.8	-12.1	0.0
	6	82	-12.6	-0.6	0.0
	6	83	-4.4	1.1	0.0
	6	84	-7.4	-2.1	0.0
	6	85	-9.3	1.2	0.0
	6	86	-12.5	3.4	0.0
	6	87	-7.1	2.1	0.0
	6	88	-9.6	7.1	0.2
	6	89	-1.5	7.1	0.0
	6	90	0.1	2.8	6.9
	6	91	-1.6	9.7	0.0
	6	92	3.2	6.0	5.2
	6	93	-7.6	7.9	0.0
	6	94	-3.0	2.8	0.0
	6	95	-6.1	7.5	0.0
	6	96	-4.9	4.4	0.0
	6	97	-1.5	13.0	0.0
	6	98	-1.6	14.7	0.0
	6	99	1.5	17.6	0.0
	6	100	-1.2	23.2	0.0
	6	101	-1.0	14.3	0.0
	6	102	2.1	18.2	0.0
	6	103	0.4	7.9	7.1
	6	104	3.3	7.6	0.4
	6	105	0.4	14.3	0.0
	6	106	8.6	20.3	0.0
	6	107	-2.9	2.4	0.0
	6	108	0.5	4.7	0.0
	6	109	1.5	18.1	0.0
	6	110	2.0	13.5	0.0
	6	111	1.4	22.6	0.0
	6	112	4.6	20.4	0.0
	6	113	-5.9	3.8	0.0
	6	114	-0.6	1.9	0.0
	6	115	1.3	19.6	0.0
	6	116	1.8	28.0	0.0
	6	117	2.7	25.5	0.0
	6	118	5.9	27.4	0.0
	6	119	0.3	17.5	0.0
	6	120	2.6	15.0	0.0
	6	121	2.2	22.2	0.0
	6	122	3.5	22.2	0.0
	6	123	1.3	16.1	0.0
	6	124	6.7	10.9	3.1
	6	125	4.6	24.0	0.0
	6	126	10.3	20.1	0.4
	6	127	8.2	20.4	0.0
	6	128	7.9	19.6	5.4
	6	129	3.9	19.8	0.0
	6	130	3.6	18.8	0.0
	6	131	1.7	2.8	0.0
	6	132	5.1	15.3	0.0
	6	133	6.1	19.1	0.0
	6	134	3.3	25.1	0.0
	6	135	2.3	21.9	0.0
	6	136	6.5	15.8	0.0
	6	137	4.3	23.0	0.0
	6	138	2.7	23.3	0.0
	6	139	7.3	22.7	0.0
	6	140	5.8	18.0	0.0
	6	141	8.9	27.1	0.0
	6	142	4.6	27.5	0.0
	6	143	7.6	27.6	0.0
	6	144	13.5	34.8	0.0
	6	145	6.0	24.3	0.0
	6	146	5.4	21.1	1.2
	6	147	6.8	11.0	0.0
	6	148	-2.1	20.4	0.0
	6	149	11.5	29.6	0.0
	6	150	20.5	27.8	0.0
	6	151	5.5	20.1	15.4
	6	152	1.7	24.1	0.0
	6	153	7.0	19.9	0.0
	6	154	2.3	10.0	0.0
	6	155	8.0	18.1	40.9
	6	156	9.2	19.5	0.0
	6	157	6.3	15.1	0.0
	6	158	9.3	20.5	0.0
	6	159	11.2	24.6	0.0
	6	160	15.8	20.2	1.9
	6	161	13.1	21.7	26.8
	6	162	11.5	18.1	28.9
	6	163	12.5	20.9	18.2
	6	164	8.7	24.0	16.1
	6	165	15.2	27.2	16.2
	6	166	12.2	23.3	2.1
	6	167	11.9	19.7	5.4
	6	168	9.2	20.3	0.0
	6	169	11.9	21.1	0.7
	6	170	12.1	24.4	38.0
	6	171	12.8	26.9	0.0
	6	172	15.8	23.7	0.0
	6	173	12.0	24.6	0.0
[truncated: 8,958 more rows]
