# Supplementary material for: Comparing CMIP-3 and CMIP-5 climate projections on flooding estimation of Devils Lake of North Dakota, USA
Source: PeerJ. 2018 Apr 30;6:e4711. doi: 10.7717/peerj.4711 (PMC5933320; doi:10.7717/peerj.4711)
Supplement: Supplemental Information 2 [file peerj-06-4711-s002.zip › FutureClimate/CMIP-3_LARSWG/C322525_IPCM4[C322525,SRB1,2011-2030]WG_1.dat]

	1	1	-8.6	5.5	0.0
	1	2	-11.0	0.8	0.0
	1	3	-21.1	-12.6	0.0
	1	4	-17.8	-16.0	0.0
	1	5	-27.1	-21.8	0.0
	1	6	-26.6	-16.7	10.9
	1	7	-12.4	-4.5	1.4
	1	8	-10.1	1.4	0.0
	1	9	-11.5	1.3	0.2
	1	10	-15.1	1.3	0.0
	1	11	-20.8	-6.6	3.8
	1	12	-19.0	0.2	0.0
	1	13	-23.9	-9.3	0.0
	1	14	-26.6	-7.1	0.9
	1	15	-21.6	-6.3	0.9
	1	16	-20.8	-1.1	0.0
	1	17	-15.5	-2.3	0.0
	1	18	-21.3	-6.1	0.0
	1	19	-23.9	-13.7	0.0
	1	20	-26.8	-25.0	0.0
	1	21	-14.0	-6.1	0.0
	1	22	-16.3	-0.3	0.0
	1	23	-11.5	-1.8	0.0
	1	24	-15.7	-6.5	0.0
	1	25	-22.2	-12.2	0.0
	1	26	-14.8	-10.0	0.0
	1	27	-27.3	-19.2	5.7
	1	28	-29.1	-20.1	4.2
	1	29	-24.0	-14.4	0.0
	1	30	-23.2	-13.4	0.0
	1	31	-33.7	-21.5	0.0
	1	32	-26.2	-13.2	0.0
	1	33	-26.5	-14.0	0.0
	1	34	-31.9	-22.7	0.0
	1	35	-12.8	-0.8	1.8
	1	36	-12.9	2.1	0.0
	1	37	-34.7	-20.7	0.0
	1	38	-27.8	-9.9	0.0
	1	39	-22.3	-6.1	0.0
	1	40	-30.7	0.7	0.0
	1	41	-10.3	-0.6	0.0
	1	42	-14.4	6.4	0.0
	1	43	-14.5	-3.3	0.0
	1	44	-21.6	1.1	0.0
	1	45	-4.8	2.7	0.0
	1	46	-4.6	-3.0	0.0
	1	47	-16.4	-6.7	1.6
	1	48	-21.1	-5.7	1.7
	1	49	-17.9	-7.8	0.0
	1	50	-21.5	-5.9	0.0
	1	51	-15.5	-6.5	0.0
	1	52	-14.0	-8.3	0.0
	1	53	-14.1	-3.0	0.0
	1	54	-6.7	-1.7	0.8
	1	55	-10.7	-0.9	4.8
	1	56	-4.2	3.0	0.4
	1	57	-7.4	0.1	0.9
	1	58	-10.7	-3.1	0.0
	1	59	-11.0	-0.9	1.3
	1	60	-3.4	2.0	0.0
	1	61	-2.5	4.2	0.0
	1	62	-0.4	4.0	0.0
	1	63	-4.4	3.4	0.0
	1	64	-2.8	-0.9	0.0
	1	65	-9.2	-0.1	0.0
	1	66	-7.2	4.7	0.0
	1	67	-21.1	-4.4	0.0
	1	68	-31.3	-12.3	0.0
	1	69	-16.1	-1.4	0.0
	1	70	-17.4	-4.5	0.0
	1	71	-11.6	-2.6	0.0
	1	72	-3.1	-0.4	1.3
	1	73	-6.2	3.0	0.0
	1	74	-6.7	1.5	0.0
	1	75	-10.8	-1.0	0.0
	1	76	-8.9	2.3	0.0
	1	77	-14.4	0.5	0.0
	1	78	-12.3	2.3	0.0
	1	79	-11.4	-0.1	0.0
	1	80	-5.2	1.1	0.0
	1	81	-11.4	-6.6	0.0
	1	82	-11.3	-9.9	0.0
	1	83	-9.9	-1.0	0.0
	1	84	-10.4	3.9	0.0
	1	85	-11.5	-5.6	0.0
	1	86	-9.1	-1.9	0.0
	1	87	-8.9	-0.5	0.0
	1	88	-9.0	4.6	0.0
	1	89	-8.8	1.8	0.0
	1	90	-4.9	6.9	0.0
	1	91	-2.9	11.8	0.0
	1	92	1.2	10.3	0.0
	1	93	-6.0	1.7	2.1
	1	94	-3.1	0.6	5.6
	1	95	-9.0	3.5	0.0
	1	96	-6.3	7.5	0.0
	1	97	-8.0	-0.9	0.0
	1	98	-2.6	7.9	0.0
	1	99	-0.4	14.8	0.0
	1	100	0.9	11.3	0.0
	1	101	-0.2	8.7	0.0
	1	102	-2.5	12.3	0.0
	1	103	0.1	12.4	0.0
	1	104	-0.8	12.4	0.0
	1	105	0.6	13.0	0.0
	1	106	4.1	9.4	0.0
	1	107	0.3	11.8	0.0
	1	108	2.7	16.3	0.0
	1	109	-1.1	12.8	0.0
	1	110	-4.3	14.2	0.0
	1	111	3.2	16.3	0.0
	1	112	-0.1	18.8	0.0
	1	113	0.3	10.4	0.0
	1	114	0.9	6.4	0.0
	1	115	-1.0	6.8	0.0
	1	116	-1.4	4.8	0.0
	1	117	5.6	23.9	5.5
	1	118	3.0	18.6	0.0
	1	119	-0.8	11.2	0.0
	1	120	1.6	8.3	0.0
	1	121	7.3	25.6	0.0
	1	122	2.8	36.3	0.0
	1	123	6.6	20.4	0.0
	1	124	4.3	15.8	0.0
	1	125	1.6	9.4	0.0
	1	126	7.7	16.6	75.0
	1	127	2.0	16.2	7.2
	1	128	6.0	8.9	8.8
	1	129	3.4	19.5	0.0
	1	130	-4.9	15.4	0.0
	1	131	10.8	29.3	19.9
	1	132	11.0	22.3	13.8
	1	133	-3.7	13.1	7.2
	1	134	6.7	19.8	14.6
	1	135	5.3	21.1	5.2
	1	136	-1.9	18.8	0.0
	1	137	6.2	21.8	0.0
	1	138	7.0	23.6	9.6
	1	139	9.8	22.5	15.3
	1	140	8.3	19.8	0.0
	1	141	1.8	11.9	0.9
	1	142	6.3	19.9	0.0
	1	143	8.9	23.3	8.3
	1	144	2.5	20.2	0.0
	1	145	7.7	24.3	0.0
	1	146	7.0	27.3	0.0
	1	147	8.0	21.2	0.0
	1	148	9.5	23.0	0.0
	1	149	3.8	18.7	0.0
	1	150	9.0	18.3	0.0
	1	151	7.3	17.6	1.6
	1	152	0.6	21.9	0.0
	1	153	3.1	14.1	0.0
	1	154	10.7	11.7	4.7
	1	155	8.9	23.8	5.5
	1	156	12.0	24.4	3.3
	1	157	14.0	20.9	9.9
	1	158	14.1	27.8	0.0
	1	159	17.1	34.0	0.0
	1	160	17.6	27.9	0.0
	1	161	18.0	26.0	0.9
	1	162	10.8	26.8	0.0
	1	163	12.8	23.7	0.0
	1	164	11.4	17.6	1.6
	1	165	6.9	21.3	0.0
	1	166	13.9	23.7	6.1
	1	167	7.9	21.4	3.0
	1	168	11.5	26.0	0.0
	1	169	12.4	23.4	0.0
	1	170	10.4	26.8	0.0
	1	171	15.9	30.0	0.0
	1	172	10.4	29.8	0.0
	1	173	11.7	28.6	0.0
	1	174	8.0	27.3	0.0
	1	175	9.6	24.0	0.0
	1	176	12.4	24.8	1.1
	1	177	9.1	22.4	0.0
	1	178	11.5	25.1	0.0
	1	179	9.2	24.5	0.0
	1	180	12.3	23.6	0.0
	1	181	12.5	28.3	0.0
	1	182	11.7	27.5	0.0
	1	183	13.6	32.5	0.0
	1	184	8.4	33.9	0.0
	1	185	13.2	28.6	0.0
	1	186	8.3	26.3	0.0
	1	187	14.1	29.1	0.0
	1	188	13.4	27.9	55.2
	1	189	14.8	29.3	17.3
	1	190	18.7	28.7	12.1
	1	191	15.0	31.4	0.0
	1	192	16.1	31.4	0.9
	1	193	12.9	30.6	0.0
	1	194	18.9	27.6	10.6
	1	195	12.3	27.9	0.0
	1	196	18.0	28.4	23.4
	1	197	15.3	28.5	0.0
	1	198	13.5	26.5	0.0
	1	199	14.4	29.3	0.0
	1	200	15.8	32.6	0.0
	1	201	15.0	29.3	0.0
	1	202	14.8	27.9	0.0
	1	203	16.0	29.2	0.0
	1	204	10.9	30.4	0.0
	1	205	10.0	24.1	0.0
	1	206	16.2	24.3	0.1
	1	207	14.7	28.4	13.2
	1	208	8.8	27.1	0.0
	1	209	10.1	26.6	0.0
	1	210	13.4	19.2	6.5
	1	211	12.6	21.5	10.0
	1	212	8.4	23.6	2.5
	1	213	11.1	18.6	1.7
	1	214	6.9	23.7	0.0
	1	215	12.2	23.5	0.0
	1	216	16.0	27.6	0.0
	1	217	4.9	24.9	0.0
	1	218	1.9	26.3	0.0
	1	219	14.3	25.4	2.4
	1	220	11.0	21.1	5.5
	1	221	12.8	24.0	3.3
	1	222	6.3	24.7	0.0
	1	223	12.7	26.2	0.0
	1	224	13.4	26.7	0.0
	1	225	13.5	26.2	18.9
	1	226	11.7	25.4	6.3
	1	227	12.8	20.4	2.3
	1	228	5.4	26.1	0.0
	1	229	12.4	30.0	0.0
	1	230	17.4	27.6	0.0
	1	231	13.6	26.4	0.0
	1	232	10.3	28.8	0.0
	1	233	14.1	22.4	18.1
	1	234	12.5	23.5	0.0
	1	235	11.5	27.1	0.0
	1	236	14.8	23.6	0.1
	1	237	12.1	30.3	0.0
	1	238	14.4	28.4	0.0
	1	239	17.3	35.2	0.4
	1	240	15.2	35.4	0.0
	1	241	9.8	30.5	0.0
	1	242	12.6	25.4	1.0
	1	243	6.4	19.5	1.2
	1	244	7.3	22.0	0.0
	1	245	6.0	23.6	0.0
	1	246	7.8	18.8	0.0
	1	247	10.1	22.5	11.4
	1	248	11.2	16.7	7.6
	1	249	9.2	21.0	0.0
	1	250	7.5	17.7	14.0
	1	251	6.7	13.3	0.8
	1	252	9.8	16.9	1.0
	1	253	8.1	20.2	0.0
	1	254	7.7	28.4	0.0
	1	255	7.2	21.7	0.0
	1	256	11.1	20.1	2.5
	1	257	7.3	18.3	0.0
	1	258	11.2	15.9	13.3
	1	259	11.0	21.2	0.0
	1	260	8.5	25.6	0.0
	1	261	9.8	20.6	0.0
	1	262	5.1	22.5	0.0
	1	263	12.5	22.9	1.0
	1	264	5.1	19.6	0.0
	1	265	5.5	26.1	0.0
	1	266	8.9	22.4	0.6
	1	267	3.3	10.9	0.1
	1	268	-0.2	14.1	0.0
	1	269	3.6	17.2	0.0
	1	270	5.5	20.6	0.0
	1	271	1.4	7.2	0.0
	1	272	4.5	5.7	0.0
	1	273	8.8	18.8	7.0
	1	274	6.7	16.8	1.7
	1	275	3.6	14.2	16.0
	1	276	14.7	16.0	1.8
	1	277	4.2	15.5	3.6
	1	278	0.3	14.6	0.0
	1	279	2.2	6.3	0.8
	1	280	-0.3	7.6	3.4
	1	281	-2.8	8.2	2.7
	1	282	0.7	2.3	4.1
	1	283	4.0	17.1	0.0
	1	284	3.6	13.5	0.3
	1	285	0.2	6.7	12.7
	1	286	-5.8	15.5	0.0
	1	287	0.3	20.6	0.0
	1	288	2.8	21.5	0.0
	1	289	-0.8	15.4	0.0
	1	290	3.5	22.3	0.0
	1	291	-1.9	5.2	0.0
	1	292	-4.5	10.8	0.0
	1	293	-4.7	2.6	0.0
	1	294	-10.0	2.6	0.0
	1	295	-5.7	11.5	0.0
	1	296	-1.5	14.8	0.0
	1	297	-0.5	8.3	0.0
	1	298	-4.5	9.0	0.0
	1	299	-1.4	16.0	0.0
	1	300	1.6	11.9	0.0
	1	301	-4.9	3.3	0.0
	1	302	-2.3	-1.1	0.0
	1	303	-6.1	10.0	0.0
	1	304	-5.1	6.5	0.0
	1	305	-1.9	9.9	0.0
	1	306	-1.8	10.2	0.0
	1	307	-4.6	6.9	0.0
	1	308	-7.5	1.2	0.0
	1	309	-5.0	5.7	0.0
	1	310	-8.7	9.3	0.0
	1	311	-8.8	5.0	0.0
	1	312	-15.8	4.7	0.0
	1	313	-10.5	-0.5	0.0
	1	314	-5.9	5.0	0.0
	1	315	-2.9	6.1	0.0
	1	316	0.8	3.9	0.0
	1	317	-3.6	6.2	0.0
	1	318	-0.1	5.8	0.0
	1	319	-6.3	-0.4	0.0
	1	320	-5.6	-5.2	0.0
	1	321	-9.5	-0.3	0.0
	1	322	-20.4	-2.5	0.1
	1	323	-7.5	-2.1	0.0
	1	324	-9.6	0.1	0.0
	1	325	-16.2	-5.0	0.0
	1	326	-25.5	-12.2	0.0
	1	327	-15.7	-4.5	0.0
	1	328	-16.1	-1.6	0.0
	1	329	-5.9	2.7	0.0
	1	330	-1.5	10.7	0.0
	1	331	-10.8	-3.2	0.0
	1	332	-15.9	0.8	0.0
	1	333	-11.6	-2.4	0.0
	1	334	-9.1	-1.2	0.0
	1	335	-14.6	-8.0	0.0
	1	336	-22.7	-8.5	0.0
	1	337	-14.1	-4.3	0.0
	1	338	-9.4	-2.5	0.0
	1	339	-14.2	-1.8	0.0
	1	340	-20.0	0.2	0.0
	1	341	-11.3	0.6	0.0
	1	342	-9.8	3.8	0.0
	1	343	-22.8	-13.5	0.0
	1	344	-23.0	-8.0	0.0
	1	345	-23.0	-8.3	0.0
	1	346	-23.9	-11.2	2.5
	1	347	-8.9	-1.1	0.0
	1	348	-10.2	6.1	0.0
	1	349	-10.9	-3.6	0.0
	1	350	-9.8	-0.9	0.8
	1	351	-11.2	-1.5	0.0
	1	352	-8.6	2.9	0.0
	1	353	-32.9	-19.7	0.0
	1	354	-21.9	-10.6	0.0
	1	355	-29.4	-19.5	0.0
	1	356	-28.8	-21.7	0.2
	1	357	-9.7	-1.2	0.0
	1	358	-6.8	-5.3	0.8
	1	359	-16.5	-6.6	3.2
	1	360	-6.7	-5.7	0.5
	1	361	-4.9	1.6	0.0
	1	362	-8.4	-0.7	2.9
	1	363	-27.4	-17.9	0.0
	1	364	-24.3	-20.7	6.3
	1	365	-12.9	-5.0	1.5
	2	1	-7.4	0.8	0.0
	2	2	-8.7	7.4	0.0
	2	3	-20.9	-12.2	0.0
	2	4	-15.8	-14.2	0.0
	2	5	-23.2	-10.8	0.0
	2	6	-16.0	-8.3	0.0
	2	7	-10.5	0.9	31.1
	2	8	-11.9	3.7	0.0
	2	9	-25.2	-16.5	0.0
	2	10	-22.1	-15.0	0.0
	2	11	-17.1	-8.6	0.0
	2	12	-24.7	-17.2	0.0
	2	13	-24.1	-16.6	0.0
	2	14	-17.6	-16.2	0.2
	2	15	-28.8	-13.5	0.0
	2	16	-32.9	-15.7	0.2
	2	17	-21.6	-11.5	0.0
	2	18	-15.8	-5.5	0.0
	2	19	-18.1	-6.3	0.2
	2	20	-9.7	-1.7	2.8
	2	21	-25.1	-15.3	0.8
	2	22	-21.9	-20.7	0.0
	2	23	-24.9	-9.7	0.0
	2	24	-22.6	-5.2	0.0
	2	25	-11.1	-3.6	0.0
	2	26	-7.2	0.8	0.0
	2	27	-20.6	-9.2	0.0
	2	28	-21.6	-16.9	0.0
	2	29	-16.6	-5.6	1.1
	2	30	-9.7	-8.2	4.6
	2	31	-21.0	-8.6	0.0
	2	32	-24.1	-5.9	9.9
	2	33	-16.2	-5.2	0.0
	2	34	-13.4	-6.2	0.0
	2	35	-29.2	-14.0	0.0
	2	36	-30.5	-17.6	0.9
	2	37	-23.1	-12.4	0.0
	2	38	-26.3	-6.2	0.0
	2	39	-5.4	3.4	0.0
	2	40	-13.4	1.8	0.0
	2	41	-23.6	-10.0	0.0
	2	42	-18.8	-17.0	0.0
	2	43	-20.7	-10.4	0.0
	2	44	-17.7	-9.9	0.0
	2	45	-30.1	-12.2	0.0
	2	46	-22.7	-19.7	3.8
	2	47	-27.8	-13.4	0.0
	2	48	-24.5	-22.9	0.0
	2	49	-10.4	-1.0	0.0
	2	50	-4.2	-3.7	0.0
	2	51	-23.2	-13.5	0.0
	2	52	-27.6	-7.1	0.0
	2	53	-8.8	-2.2	14.4
	2	54	-17.5	-5.0	0.0
	2	55	-19.2	-7.9	2.7
	2	56	-12.7	-1.7	0.0
	2	57	-27.2	-12.6	0.0
	2	58	-24.6	-16.6	0.0
	2	59	-21.8	-6.9	0.0
	2	60	-13.8	-1.9	0.0
	2	61	-9.8	0.6	0.0
	2	62	-2.9	5.1	0.0
	2	63	-17.2	-0.0	0.0
	2	64	-10.2	2.9	0.0
	2	65	-11.0	1.5	0.0
	2	66	-16.7	3.3	0.0
	2	67	-14.6	0.4	0.0
	2	68	-7.8	-1.3	0.0
	2	69	-14.7	-5.4	0.0
	2	70	-25.7	-4.2	0.0
	2	71	-1.7	7.7	2.5
	2	72	0.8	2.5	2.1
	2	73	-12.5	-5.3	4.6
	2	74	-12.6	-6.7	0.0
	2	75	-12.1	-4.1	0.0
	2	76	-12.4	-6.1	0.0
	2	77	-3.9	3.2	0.0
	2	78	-8.0	2.9	0.0
	2	79	-9.6	-2.5	0.0
	2	80	-2.2	-1.3	1.7
	2	81	-5.7	-0.3	0.6
	2	82	-7.4	-0.8	1.2
	2	83	-13.1	-7.5	3.5
	2	84	-17.0	0.4	2.9
	2	85	-9.5	-5.4	8.2
	2	86	-5.7	-4.9	0.0
	2	87	-1.3	5.7	0.0
	2	88	-0.2	16.2	0.0
	2	89	1.1	14.4	0.0
	2	90	-2.4	8.3	0.0
	2	91	-8.8	5.3	0.0
	2	92	-5.7	10.4	0.0
	2	93	-2.7	6.8	0.0
	2	94	3.6	6.6	0.0
	2	95	-4.1	12.0	0.0
	2	96	-8.4	9.8	0.0
	2	97	-2.1	9.7	0.0
	2	98	1.0	5.3	0.0
	2	99	-1.9	10.1	0.0
	2	100	0.2	10.7	0.0
	2	101	-1.5	13.9	0.0
	2	102	0.1	9.0	0.0
	2	103	-0.5	14.6	0.0
	2	104	0.2	24.6	2.8
	2	105	-0.8	14.7	0.0
	2	106	2.5	18.8	0.0
	2	107	-1.7	4.6	0.0
	2	108	-1.9	8.8	0.0
	2	109	-3.5	13.2	0.0
	2	110	-5.6	7.7	11.1
	2	111	-2.4	6.7	1.4
	2	112	-1.9	5.2	0.0
	2	113	1.0	18.3	0.0
	2	114	4.6	23.3	0.0
	2	115	1.8	14.0	0.0
	2	116	-1.0	12.2	0.0
	2	117	0.2	10.4	0.0
	2	118	0.5	0.5	0.0
	2	119	3.9	18.0	0.0
	2	120	1.9	17.3	0.0
	2	121	-1.6	12.2	0.0
	2	122	4.7	15.4	10.1
	2	123	7.8	22.4	0.0
	2	124	7.1	28.0	0.0
	2	125	7.3	19.6	0.0
	2	126	11.7	20.8	0.4
	2	127	8.1	23.0	75.6
	2	128	6.8	21.9	0.0
	2	129	5.7	27.5	0.0
	2	130	4.9	21.3	0.0
	2	131	8.1	21.0	0.0
	2	132	8.8	21.7	0.0
	2	133	-1.1	17.1	0.0
	2	134	2.2	22.3	0.0
	2	135	8.0	21.3	2.8
	2	136	6.8	21.8	40.7
	2	137	10.1	21.4	1.6
	2	138	3.5	18.3	0.0
	2	139	0.4	14.8	0.0
	2	140	1.9	18.3	0.0
	2	141	12.4	27.8	0.7
	2	142	5.8	23.5	0.0
	2	143	10.3	23.7	0.0
	2	144	7.3	24.4	0.0
	2	145	-0.5	13.3	0.0
	2	146	-1.0	14.9	0.0
	2	147	6.5	20.2	0.0
	2	148	7.2	19.4	0.0
	2	149	8.7	20.1	0.0
	2	150	3.5	8.2	0.0
	2	151	7.6	21.8	0.0
	2	152	6.4	23.8	5.7
	2	153	11.5	20.4	5.3
	2	154	11.4	19.4	3.7
	2	155	11.9	24.7	14.1
	2	156	14.7	20.4	8.7
	2	157	11.1	23.1	0.0
	2	158	9.0	27.8	0.0
	2	159	9.3	23.4	6.5
	2	160	3.3	25.1	0.0
	2	161	12.3	18.9	22.2
	2	162	12.9	13.9	31.5
	2	163	11.3	30.0	0.0
	2	164	9.1	24.9	0.0
	2	165	16.7	29.7	0.0
	2	166	19.9	34.3	0.0
	2	167	13.5	27.1	0.0
	2	168	10.4	23.4	0.0
	2	169	14.1	22.0	1.7
	2	170	19.7	28.5	0.0
	2	171	12.1	26.3	0.0
	2	172	18.2	26.6	1.2
	2	173	9.5	27.9	0.0
	2	174	10.6	26.6	0.0
	2	175	10.6	23.0	0.0
	2	176	14.6	19.3	40.7
	2	177	15.4	24.5	3.2
	2	178	12.0	20.7	4.8
	2	179	12.0	25.3	0.0
	2	180	15.8	30.0	0.0
	2	181	7.2	21.6	11.6
	2	182	12.1	19.5	9.6
	2	183	10.7	27.6	0.0
	2	184	8.1	25.1	0.0
	2	185	12.6	18.0	3.8
	2	186	9.4	25.3	13.9
	2	187	15.0	23.7	18.9
	2	188	14.3	27.6	2.9
	2	189	13.0	27.5	10.0
	2	190	8.4	25.8	0.3
	2	191	14.9	27.0	0.3
	2	192	15.8	22.8	0.0
	2	193	19.4	28.6	0.0
	2	194	16.6	27.6	0.0
	2	195	14.0	27.6	5.5
	2	196	18.9	30.6	31.5
	2	197	14.1	24.2	4.3
	2	198	13.8	23.5	0.0
	2	199	11.9	26.8	21.0
	2	200	14.7	24.1	0.0
	2	201	15.3	27.3	14.6
	2	202	20.7	28.5	0.0
	2	203	16.3	25.7	3.8
	2	204	14.1	22.6	28.2
	2	205	16.8	27.9	0.0
	2	206	16.5	24.4	4.3
	2	207	11.2	26.4	0.0
	2	208	8.3	24.3	0.0
	2	209	17.6	32.8	3.4
	2	210	12.9	34.6	0.0
	2	211	12.4	27.3	1.1
	2	212	5.6	25.6	0.0
	2	213	12.0	23.8	9.9
	2	214	11.3	22.1	1.7
	2	215	15.0	27.7	0.5
	2	216	21.7	32.8	0.0
	2	217	19.5	31.6	0.0
	2	218	15.2	34.1	32.7
	2	219	8.2	26.0	0.0
	2	220	7.1	26.3	0.0
	2	221	10.2	28.6	0.0
	2	222	5.4	23.9	0.0
	2	223	11.6	28.4	0.0
	2	224	11.5	29.9	0.0
	2	225	6.1	21.3	0.0
	2	226	12.0	22.9	0.0
	2	227	8.9	27.3	0.0
	2	228	13.5	30.8	0.0
	2	229	11.4	31.4	0.0
	2	230	15.4	25.8	1.3
	2	231	11.4	28.3	0.0
	2	232	15.2	26.4	0.0
	2	233	6.6	24.8	0.0
	2	234	8.7	29.5	0.0
	2	235	10.4	25.7	3.2
	2	236	9.4	29.5	0.0
	2	237	9.9	25.8	0.0
	2	238	10.7	27.5	0.0
	2	239	10.1	30.5	0.0
	2	240	13.1	29.4	0.0
	2	241	7.9	24.5	0.0
	2	242	9.9	16.2	11.6
	2	243	13.9	25.0	0.0
	2	244	10.7	27.1	0.0
	2	245	3.7	9.8	0.0
	2	246	8.2	9.9	0.0
	2	247	5.9	25.0	0.0
	2	248	11.2	25.6	0.0
	2	249	2.0	13.7	0.0
	2	250	5.0	17.6	0.0
	2	251	2.9	20.6	0.0
	2	252	4.2	23.9	0.0
	2	253	3.5	13.4	0.0
	2	254	8.3	11.1	0.0
	2	255	8.5	20.7	0.0
	2	256	4.7	21.1	0.0
	2	257	10.6	18.5	5.2
	2	258	7.1	26.1	0.0
	2	259	6.5	19.6	0.0
	2	260	5.5	24.2	0.0
	2	261	5.9	24.3	0.0
	2	262	12.6	30.6	0.0
	2	263	6.6	19.6	2.1
	2	264	2.0	21.7	0.0
	2	265	9.9	21.4	0.0
	2	266	14.0	21.5	0.0
	2	267	5.7	25.6	0.0
	2	268	1.2	24.3	0.0
	2	269	6.8	18.7	6.7
	2	270	4.9	26.4	8.3
	2	271	9.5	19.4	41.7
	2	272	4.0	13.8	41.3
	2	273	6.4	16.2	0.5
	2	274	5.2	19.7	2.3
	2	275	5.8	14.2	3.1
	2	276	8.1	19.5	0.0
	2	277	2.3	14.4	0.2
	2	278	-4.6	15.4	0.0
	2	279	5.2	19.7	4.0
	2	280	4.7	20.3	0.0
	2	281	-5.1	8.1	1.4
	2	282	-1.5	10.5	2.0
	2	283	-7.2	8.2	0.0
	2	284	-6.4	4.9	0.0
	2	285	0.9	13.5	20.0
	2	286	1.9	18.1	15.9
	2	287	-3.1	5.9	0.0
	2	288	-1.7	5.4	4.1
	2	289	9.0	18.3	0.0
	2	290	2.4	13.8	0.0
	2	291	-1.1	18.2	0.0
	2	292	7.9	8.5	0.4
	2	293	-2.1	16.8	0.0
	2	294	-6.2	20.2	0.0
	2	295	1.4	13.6	0.0
	2	296	-2.2	8.8	0.0
	2	297	0.6	8.7	2.6
	2	298	0.8	19.2	1.7
	2	299	0.8	10.7	0.0
	2	300	-3.1	5.9	37.4
	2	301	-0.8	7.3	0.5
	2	302	1.2	3.9	36.1
	2	303	-3.4	12.7	0.0
	2	304	-6.9	23.5	0.0
	2	305	-2.2	5.3	4.6
	2	306	-0.7	5.8	0.0
	2	307	3.7	5.5	1.6
	2	308	-1.1	12.1	0.0
	2	309	-8.3	1.4	12.8
	2	310	-8.6	3.8	0.0
	2	311	-10.4	1.1	0.0
	2	312	-5.9	1.7	0.2
	2	313	-4.7	7.1	0.0
	2	314	-3.9	6.4	0.0
	2	315	-6.1	6.6	0.0
	2	316	-8.5	4.0	0.0
	2	317	-3.6	3.8	0.0
	2	318	-1.5	1.6	0.0
	2	319	-2.1	1.2	0.2
	2	320	-1.9	2.2	0.0
	2	321	-11.2	-0.8	0.0
	2	322	-11.6	-10.9	0.0
	2	323	-9.1	0.4	0.0
	2	324	-8.7	4.2	0.0
	2	325	-6.2	2.6	0.0
	2	326	-5.7	-1.2	0.0
	2	327	-17.7	-6.8	1.3
	2	328	-11.3	-10.6	0.0
	2	329	-6.1	1.1	1.3
	2	330	-1.0	2.7	0.0
	2	331	-7.9	-2.6	2.7
	2	332	-5.8	-0.0	0.0
	2	333	-12.3	1.6	0.0
	2	334	-11.4	1.8	0.0
	2	335	-8.3	3.1	0.0
	2	336	-6.7	5.7	0.0
	2	337	-15.2	-1.3	0.0
	2	338	-24.1	-9.2	0.0
	2	339	-17.5	-11.2	0.0
	2	340	-14.2	-13.2	0.0
	2	341	-20.4	-10.1	0.0
	2	342	-22.8	-2.9	0.0
	2	343	-19.7	-10.9	0.4
	2	344	-18.5	-3.7	0.0
	2	345	-21.9	-13.1	0.9
	2	346	-25.0	-6.3	0.0
	2	347	-10.9	0.3	0.5
	2	348	-8.4	3.4	0.0
	2	349	-23.0	-13.1	1.7
	2	350	-17.9	-12.8	0.0
	2	351	-22.9	-13.8	0.0
	2	352	-28.1	-9.7	0.0
	2	353	-26.3	-12.8	0.0
	2	354	-29.6	-19.0	0.8
	2	355	-13.9	-6.2	0.5
	2	356	-19.1	-11.2	0.9
	2	357	-19.7	-5.2	0.0
	2	358	-14.6	-7.3	0.0
	2	359	-19.4	-7.3	0.0
	2	360	-25.2	-2.6	0.0
	2	361	-26.6	-16.6	0.0
	2	362	-30.1	-8.9	0.0
	2	363	-12.6	-2.6	0.0
	2	364	-17.0	-4.7	0.0
	2	365	-20.3	-8.5	0.0
	3	1	-3.4	1.2	0.8
	3	2	-12.1	9.3	0.0
	3	3	-24.9	-11.1	1.4
	3	4	-23.0	-13.8	0.0
	3	5	-29.7	-13.7	0.0
	3	6	-25.7	-17.8	1.6
	3	7	-16.4	-6.0	0.0
	3	8	-13.8	-8.3	0.0
	3	9	-27.3	-18.8	0.0
	3	10	-28.4	-10.6	0.0
	3	11	-20.8	-9.4	0.0
	3	12	-30.0	-5.1	0.1
	3	13	-27.0	-20.9	0.0
	3	14	-23.5	-14.2	0.0
	3	15	-25.0	-15.4	7.5
	3	16	-26.9	-8.8	1.4
	3	17	-11.5	-2.2	0.0
	3	18	-12.6	6.4	0.0
	3	19	-16.3	-7.0	0.0
	3	20	-22.0	-4.8	0.0
	3	21	-10.7	-2.9	0.0
	3	22	-4.8	-3.9	0.0
	3	23	-20.8	-6.2	0.0
	3	24	-20.8	-11.3	0.0
	3	25	-16.0	-6.7	0.0
	3	26	-21.7	-4.3	0.0
	3	27	-21.1	-11.3	0.0
	3	28	-17.2	-10.9	0.0
	3	29	-6.5	5.8	0.0
	3	30	-8.3	1.9	0.0
	3	31	-15.7	-6.7	0.0
	3	32	-21.7	-0.7	0.0
	3	33	-17.3	-8.4	0.0
	3	34	-19.4	-7.5	1.0
	3	35	-19.4	-5.1	0.0
	3	36	-20.6	-7.7	0.0
	3	37	-13.0	1.6	0.0
	3	38	-10.7	-0.6	0.0
	3	39	-18.2	-7.9	4.5
	3	40	-15.1	-10.5	0.0
	3	41	-27.3	-12.8	0.0
	3	42	-26.2	-8.5	0.0
	3	43	-25.9	-10.0	0.0
	3	44	-26.8	-15.0	0.0
	3	45	-7.9	1.2	0.0
	3	46	-10.1	-0.0	0.0
	3	47	-27.4	-10.1	0.0
	3	48	-27.0	-9.2	0.0
	3	49	-23.7	-9.3	0.0
	3	50	-23.0	-17.1	0.0
	3	51	-22.9	-6.9	0.0
	3	52	-15.7	-1.5	0.0
	3	53	-22.0	-6.8	0.0
	3	54	-22.2	-13.5	0.0
	3	55	-20.1	-8.3	0.0
	3	56	-17.3	-8.7	0.0
	3	57	-24.1	-9.6	0.0
	3	58	-19.6	-13.1	0.0
	3	59	-12.1	-2.7	3.6
	3	60	-4.5	-0.5	0.0
	3	61	-8.8	-0.6	0.0
	3	62	-9.3	5.1	0.0
	3	63	-4.8	4.0	0.0
	3	64	-1.0	6.7	5.2
	3	65	-5.1	1.6	0.1
	3	66	-6.5	1.4	0.4
	3	67	-11.6	2.4	0.0
	3	68	-15.6	0.8	0.0
	3	69	-7.9	3.8	0.0
	3	70	-5.3	0.8	1.6
	3	71	-11.7	0.7	1.9
	3	72	-18.0	-3.0	0.0
	3	73	-10.2	-1.7	0.0
	3	74	-14.8	0.2	0.0
	3	75	-0.9	7.6	0.0
	3	76	-5.6	16.2	0.0
	3	77	-4.1	3.6	0.0
	3	78	-1.3	6.5	0.0
	3	79	-3.6	6.8	0.0
	3	80	-3.3	6.6	0.0
	3	81	-9.1	2.5	0.0
	3	82	-6.8	0.3	0.0
	3	83	-2.6	4.1	0.0
	3	84	-0.7	1.2	0.0
	3	85	-6.4	0.0	0.0
	3	86	-7.0	-5.0	0.0
	3	87	-0.7	6.0	0.0
	3	88	2.3	2.9	0.0
	3	89	-0.3	10.6	0.0
	3	90	5.1	7.7	0.0
	3	91	-4.6	7.4	0.0
	3	92	-8.5	2.0	0.0
	3	93	-8.9	2.3	0.0
	3	94	-6.2	9.6	0.0
	3	95	-4.0	5.5	0.0
	3	96	-1.6	4.5	0.0
	3	97	-2.3	17.1	0.0
	3	98	-7.8	21.0	0.0
	3	99	-0.4	20.7	0.0
	3	100	0.7	14.5	0.0
	3	101	-19.7	2.2	0.0
	3	102	-5.3	4.7	0.0
	3	103	-1.2	10.3	0.0
	3	104	-2.3	4.9	0.0
	3	105	0.5	18.1	0.0
	3	106	-2.9	18.3	0.0
	3	107	3.7	10.1	27.9
	3	108	-1.3	17.8	0.0
	3	109	0.5	13.3	0.0
	3	110	1.1	16.3	0.0
	3	111	-5.1	-1.7	0.0
	3	112	-3.2	0.0	0.0
	3	113	2.0	18.5	0.0
	3	114	2.7	12.3	4.2
	3	115	0.4	13.5	0.0
	3	116	0.5	19.0	0.0
	3	117	0.1	14.4	0.0
	3	118	-0.2	15.6	0.0
	3	119	8.2	26.0	0.0
	3	120	5.1	20.0	0.0
	3	121	4.2	14.3	0.0
	3	122	5.2	13.2	0.0
	3	123	-2.3	15.9	0.0
	3	124	-2.6	20.7	0.0
	3	125	2.7	11.8	5.0
	3	126	0.5	14.7	8.6
	3	127	12.0	25.4	0.0
	3	128	6.3	19.5	0.0
	3	129	-0.4	16.2	0.0
	3	130	2.3	13.9	0.0
	3	131	4.7	16.0	2.9
	3	132	9.1	19.3	4.2
	3	133	7.1	19.2	3.7
	3	134	7.1	24.3	12.3
	3	135	3.6	17.8	0.0
	3	136	4.8	12.2	13.6
	3	137	4.0	16.7	0.0
	3	138	2.4	12.9	0.0
	3	139	7.4	22.9	0.0
	3	140	8.8	27.4	0.0
	3	141	1.7	3.2	3.3
	3	142	-2.0	16.8	0.0
	3	143	11.0	22.7	1.1
	3	144	6.9	25.1	0.0
	3	145	5.0	18.7	0.0
	3	146	1.7	21.9	0.0
	3	147	2.9	18.5	0.0
	3	148	4.4	23.0	0.0
	3	149	8.0	23.9	0.0
	3	150	6.3	20.7	0.0
	3	151	10.8	23.0	0.0
	3	152	9.1	21.2	44.3
	3	153	8.8	21.3	5.5
	3	154	9.9	19.7	9.0
	3	155	5.9	15.4	0.0
	3	156	8.2	17.6	0.0
	3	157	13.3	28.4	0.0
	3	158	14.3	29.1	2.7
	3	159	20.9	27.8	0.0
	3	160	21.5	25.6	0.0
	3	161	9.4	20.2	0.0
	3	162	7.8	20.5	0.6
	3	163	13.5	27.9	8.9
	3	164	9.1	27.6	21.0
	3	165	9.3	23.5	0.0
	3	166	5.9	19.2	1.3
	3	167	13.2	22.0	5.5
	3	168	18.7	20.7	0.0
	3	169	12.3	27.4	0.0
	3	170	16.5	26.7	0.0
	3	171	14.7	33.7	0.0
	3	172	14.1	26.2	1.0
	3	173	16.6	29.6	0.0
	3	174	14.2	30.1	0.0
	3	175	10.6	23.2	1.3
	3	176	14.3	26.9	0.5
	3	177	14.8	27.7	13.7
	3	178	10.4	27.1	0.5
	3	179	15.6	26.2	1.9
	3	180	11.1	26.9	0.0
	3	181	12.2	26.7	0.0
	3	182	9.9	28.0	0.0
	3	183	15.2	28.0	0.0
	3	184	15.8	28.5	0.0
	3	185	14.3	25.8	12.2
	3	186	8.5	28.7	0.0
	3	187	18.3	27.4	1.4
	3	188	18.8	25.0	3.7
	3	189	8.2	21.5	7.8
	3	190	7.6	22.8	0.0
	3	191	13.0	27.9	0.0
	3	192	12.1	27.8	0.0
	3	193	7.1	19.8	0.0
	3	194	13.0	26.6	0.0
	3	195	14.1	29.0	0.0
	3	196	9.8	35.9	0.0
	3	197	13.1	22.3	0.0
	3	198	14.7	21.9	0.0
	3	199	14.6	31.3	0.0
	3	200	19.1	26.4	21.3
	3	201	13.1	23.0	3.1
	3	202	16.2	23.1	0.0
	3	203	11.3	29.3	0.0
	3	204	14.3	31.8	0.0
	3	205	17.0	27.3	2.7
	3	206	14.3	27.4	0.0
	3	207	15.4	27.7	9.1
	3	208	14.1	29.4	0.0
	3	209	11.8	23.9	2.7
	3	210	14.0	26.4	0.0
	3	211	14.3	31.5	0.0
	3	212	11.5	29.7	0.0
	3	213	13.5	29.1	0.0
	3	214	13.7	24.7	0.0
	3	215	12.0	28.1	0.0
	3	216	14.0	27.7	0.0
	3	217	15.8	28.8	0.0
	3	218	15.6	22.0	3.2
	3	219	7.6	23.9	0.0
	3	220	7.9	23.5	0.0
	3	221	11.8	31.2	0.0
	3	222	13.4	30.1	0.0
	3	223	18.0	36.8	0.0
	3	224	17.0	33.0	0.0
	3	225	9.1	28.1	0.0
	3	226	13.2	31.2	0.0
	3	227	14.0	32.4	10.4
	3	228	16.5	29.2	0.2
	3	229	17.0	29.2	2.0
	3	230	11.6	29.7	0.0
	3	231	7.3	20.6	0.0
	3	232	5.4	18.8	0.0
	3	233	13.3	28.1	0.0
	3	234	10.3	32.7	0.0
	3	235	11.1	31.1	0.0
	3	236	5.1	29.7	0.0
	3	237	12.2	26.4	2.0
	3	238	12.5	30.7	0.0
	3	239	11.2	25.6	0.0
	3	240	9.9	20.9	14.4
	3	241	11.1	28.2	0.0
	3	242	9.2	31.6	0.0
	3	243	12.9	22.6	2.9
	3	244	13.3	17.5	2.3
	3	245	4.4	21.2	0.0
	3	246	3.5	22.2	0.0
	3	247	-0.5	18.2	0.0
	3	248	4.1	15.9	0.0
	3	249	7.8	22.8	0.0
	3	250	11.1	19.1	2.6
	3	251	11.5	22.9	5.5
	3	252	9.8	29.4	0.0
	3	253	7.7	28.7	0.0
	3	254	7.9	31.9	0.0
	3	255	5.9	16.6	0.0
	3	256	10.4	10.7	0.0
	3	257	12.3	24.1	0.0
	3	258	5.1	25.0	0.0
	3	259	7.5	25.9	0.0
	3	260	1.6	24.9	0.0
	3	261	9.1	19.9	0.0
	3	262	4.0	22.2	0.0
	3	263	5.3	18.7	0.0
	3	264	10.9	18.3	0.0
	3	265	4.1	20.4	0.0
	3	266	9.8	25.7	0.0
	3	267	1.9	20.2	0.0
	3	268	5.5	15.9	0.0
	3	269	3.7	14.1	0.0
	3	270	8.2	10.7	0.0
	3	271	3.0	19.5	0.0
	3	272	8.9	21.8	0.0
	3	273	4.1	24.2	0.0
	3	274	4.6	18.8	0.0
	3	275	2.0	16.5	0.0
	3	276	-4.7	16.2	0.0
	3	277	4.7	16.1	0.0
	3	278	3.3	13.5	0.0
	3	279	-0.9	8.3	0.3
	3	280	-3.9	10.7	0.0
	3	281	3.3	16.2	0.0
	3	282	0.3	16.0	0.0
	3	283	-2.1	11.2	0.0
	3	284	2.3	6.3	12.6
	3	285	1.6	14.4	0.0
	3	286	-1.1	16.9	0.0
	3	287	-0.1	8.8	0.7
	3	288	-0.1	10.6	1.5
	3	289	0.5	15.3	0.0
	3	290	-6.0	18.1	0.0
	3	291	-2.8	4.7	7.0
	3	292	-2.0	7.5	14.6
	3	293	-1.3	18.1	0.0
	3	294	-0.7	14.6	8.0
	3	295	4.0	9.5	0.7
	3	296	1.5	14.3	7.8
	3	297	-6.0	6.4	0.0
	3	298	-6.9	10.7	0.0
	3	299	-1.9	11.1	0.0
	3	300	3.8	8.9	0.0
	3	301	-3.7	-2.2	3.3
	3	302	-2.4	4.2	0.0
	3	303	-4.1	2.5	0.0
	3	304	-2.7	8.3	0.0
	3	305	0.1	5.4	1.0
	3	306	2.1	5.0	0.0
	3	307	-4.9	6.8	0.0
	3	308	-7.2	3.2	0.0
	3	309	-6.4	2.5	0.0
	3	310	-7.6	-5.9	0.0
	3	311	-8.6	1.3	0.0
	3	312	-18.5	4.0	0.0
	3	313	-8.2	-5.2	4.2
	3	314	-5.9	-4.9	0.0
	3	315	-14.8	-5.1	1.4
	3	316	-15.3	2.1	0.0
	3	317	-6.5	-1.1	0.0
	3	318	-6.5	2.3	0.0
	3	319	-1.2	7.5	0.0
	3	320	-4.0	11.5	0.0
	3	321	-12.0	-5.9	0.0
	3	322	-17.0	-4.3	9.0
	3	323	-3.9	11.5	0.0
	3	324	-2.1	2.3	0.4
	3	325	-17.2	-2.7	0.0
	3	326	-11.2	2.4	0.0
	3	327	1.7	6.1	0.0
	3	328	-3.1	5.6	0.0
	3	329	-9.5	-1.8	0.0
	3	330	-9.3	-5.5	0.0
	3	331	-6.1	0.7	0.0
	3	332	-3.5	-2.8	0.0
	3	333	-14.0	-0.1	0.0
	3	334	-8.3	-1.5	0.0
	3	335	-11.6	-0.6	0.0
	3	336	-14.9	-5.0	0.0
	3	337	-9.3	-1.3	0.0
	3	338	-7.9	-0.8	0.0
	3	339	-10.8	0.4	0.0
	3	340	-18.5	-5.4	0.3
	3	341	-12.8	-4.0	0.0
	3	342	-13.9	-2.3	7.2
	3	343	-23.9	-10.9	0.0
	3	344	-18.6	-5.4	14.5
	3	345	-28.8	-14.2	0.0
	3	346	-23.9	-11.6	0.2
	3	347	-3.3	3.6	0.8
	3	348	-8.8	2.6	0.0
	3	349	-22.0	-8.6	2.5
	3	350	-14.7	-1.4	0.0
	3	351	-8.0	2.0	0.0
	3	352	-12.5	-2.0	0.0
	3	353	-16.8	-3.3	0.0
	3	354	-24.0	-7.8	0.0
	3	355	-20.4	-5.6	0.0
	3	356	-11.7	-8.8	0.0
	3	357	-22.4	-11.5	4.4
	3	358	-21.5	-4.8	0.0
	3	359	-22.2	-7.7	0.0
	3	360	-21.4	-2.6	0.0
	3	361	-25.4	-18.0	0.0
	3	362	-33.4	-7.8	0.0
	3	363	-10.5	-0.6	0.0
	3	364	-17.0	-5.4	0.0
	3	365	-18.6	-6.6	0.0
	4	1	-13.2	1.2	0.0
	4	2	-10.7	1.8	0.0
	4	3	-15.3	-4.0	0.0
	4	4	-22.6	-8.6	0.0
	4	5	-28.3	-9.9	0.0
	4	6	-31.1	-21.9	0.0
	4	7	-24.4	-22.9	0.0
	4	8	-12.4	-4.6	0.0
	4	9	-17.4	-3.7	0.0
	4	10	-13.8	-4.0	1.1
	4	11	-20.6	-2.2	0.0
	4	12	-23.1	-9.4	0.0
	4	13	-29.5	-7.0	0.4
	4	14	-12.6	-4.6	0.0
	4	15	-20.2	-8.8	0.0
	4	16	-12.6	-3.3	0.0
	4	17	-10.8	-6.3	0.0
	4	18	-21.2	-7.0	0.0
	4	19	-21.0	-13.4	0.0
	4	20	-30.9	-21.4	0.0
	4	21	-25.3	-24.2	0.0
	4	22	-25.0	-9.4	0.0
	4	23	-24.1	-15.0	0.0
	4	24	-10.5	1.2	0.0
	4	25	-14.0	-6.3	7.1
	4	26	-13.5	-4.6	0.0
	4	27	-12.0	1.2	0.0
	4	28	-23.8	-8.7	0.0
	4	29	-31.8	-15.7	0.0
	4	30	-30.5	-13.7	0.0
	4	31	-31.6	-10.5	0.0
	4	32	-10.5	-2.2	0.0
	4	33	-5.3	-1.3	0.0
	4	34	-16.5	-2.9	0.0
	4	35	-24.8	-2.0	0.0
	4	36	-23.5	-7.4	0.0
	4	37	-19.6	-2.8	0.0
	4	38	-10.5	1.3	0.0
	4	39	-4.3	-3.7	0.0
	4	40	-12.6	0.2	0.0
	4	41	-13.4	-3.2	0.0
	4	42	-23.0	-11.9	0.0
	4	43	-19.5	-13.8	0.0
	4	44	-18.9	-8.9	0.0
	4	45	-22.8	-8.8	0.0
	4	46	-26.6	-10.3	0.0
	4	47	-23.6	-14.7	0.0
	4	48	-11.5	-1.0	0.0
	4	49	-4.3	-3.6	0.0
	4	50	-18.2	-4.8	0.0
	4	51	-10.4	-7.6	0.0
	4	52	-19.0	-7.6	0.0
	4	53	-19.6	-13.1	0.0
	4	54	-12.2	2.0	0.0
	4	55	-15.6	-4.1	0.0
	4	56	-22.2	-9.7	0.0
	4	57	-26.8	-17.1	0.0
	4	58	-21.4	-5.9	0.0
	4	59	-15.0	-6.0	0.0
	4	60	-19.4	-3.6	0.0
	4	61	-19.3	-2.4	0.0
	4	62	-13.1	1.2	0.0
	4	63	-7.9	1.6	0.0
	4	64	-16.8	-0.6	0.0
	4	65	-22.2	2.3	0.0
	4	66	-10.6	-0.2	0.0
	4	67	-4.4	1.2	0.0
	4	68	-2.8	9.4	0.0
	4	69	-2.7	9.3	0.0
	4	70	-12.0	2.9	0.0
	4	71	-13.3	7.0	0.0
	4	72	-20.8	-3.0	0.0
	4	73	-12.7	-7.6	0.0
	4	74	-8.4	2.2	0.0
	4	75	-13.7	1.6	0.0
	4	76	-14.3	0.2	0.0
	4	77	-12.9	2.9	0.0
	4	78	-8.4	1.0	16.7
	4	79	-4.2	-0.1	7.0
	4	80	-1.7	2.3	1.6
	4	81	1.1	2.2	0.0
	4	82	-2.4	5.2	0.0
	4	83	2.8	3.6	0.0
	4	84	-4.5	1.4	0.0
	4	85	-9.8	-4.4	0.0
	4	86	-6.2	2.9	0.8
	4	87	-3.5	3.5	5.6
	4	88	-6.4	1.3	0.0
	4	89	-0.3	0.1	0.4
	4	90	-6.7	6.4	0.0
	4	91	-3.8	11.9	0.0
	4	92	0.9	14.5	0.0
	4	93	-0.7	10.8	0.0
	4	94	-8.1	8.0	0.0
	4	95	-2.7	4.1	0.0
	4	96	-4.1	3.5	0.0
	4	97	-1.2	7.6	0.0
	4	98	-3.9	3.6	0.0
	4	99	-12.3	11.4	0.0
	4	100	-4.3	4.7	0.0
	4	101	-1.1	2.4	0.0
	4	102	1.8	19.7	0.0
	4	103	0.6	21.5	0.0
	4	104	0.3	12.7	0.0
	4	105	-0.7	7.4	0.0
	4	106	-0.7	13.8	0.0
	4	107	2.0	17.5	0.0
	4	108	-1.0	14.0	0.0
	4	109	-0.6	11.1	0.0
	4	110	0.5	12.9	0.0
	4	111	-1.5	14.0	0.0
	4	112	-1.2	16.2	0.0
	4	113	-5.0	21.9	0.0
	4	114	-1.0	10.4	0.0
	4	115	-0.9	13.9	0.0
	4	116	1.1	14.8	0.4
	4	117	2.3	18.3	0.0
	4	118	5.3	15.1	2.2
	4	119	2.3	18.6	1.2
	4	120	2.4	9.2	0.0
	4	121	-7.6	6.8	0.0
	4	122	2.4	10.9	0.0
	4	123	1.0	11.2	0.0
	4	124	2.9	17.0	3.9
	4	125	3.5	21.0	0.0
	4	126	4.6	15.7	0.0
	4	127	1.9	20.4	0.0
	4	128	6.2	22.0	0.0
	4	129	6.5	19.0	5.9
	4	130	4.5	18.4	0.0
	4	131	4.9	22.6	0.0
	4	132	2.7	22.3	0.0
	4	133	-0.2	27.8	0.0
	4	134	8.3	26.5	0.0
	4	135	6.0	30.9	0.0
	4	136	5.5	18.2	0.0
	4	137	5.7	13.2	0.0
	4	138	8.6	27.9	0.0
	4	139	5.0	35.0	0.0
	4	140	9.3	22.0	13.6
	4	141	8.7	24.0	0.8
	4	142	10.8	23.1	1.5
	4	143	5.9	23.2	0.0
	4	144	6.7	17.3	15.2
	4	145	8.1	14.6	0.0
	4	146	12.5	24.4	0.0
	4	147	7.2	21.1	0.0
	4	148	13.7	22.7	21.8
	4	149	9.2	28.8	0.0
	4	150	11.3	19.8	19.1
	4	151	11.8	12.6	4.0
	4	152	8.7	25.6	0.0
	4	153	5.3	27.8	1.4
	4	154	4.6	14.0	0.0
	4	155	8.2	20.5	0.0
	4	156	11.6	24.5	17.5
	4	157	5.4	22.2	0.0
	4	158	7.9	23.2	0.0
	4	159	9.8	25.7	0.0
	4	160	6.3	22.0	0.0
	4	161	10.3	17.6	0.0
	4	162	13.8	28.3	0.0
	4	163	11.7	22.9	12.0
	4	164	9.7	20.1	0.0
	4	165	10.3	24.5	0.0
	4	166	9.7	21.0	0.0
	4	167	10.1	22.1	0.4
	4	168	12.2	27.2	0.0
	4	169	17.4	26.5	4.2
	4	170	8.3	17.6	7.8
	4	171	10.4	22.5	0.0
	4	172	14.5	32.4	0.0
	4	173	20.3	29.7	0.0
	4	174	9.1	20.2	20.0
	4	175	8.3	17.5	0.0
	4	176	8.5	20.5	1.1
	4	177	9.6	22.5	0.0
	4	178	10.4	22.7	0.0
	4	179	8.2	18.9	10.3
	4	180	12.4	21.0	6.2
	4	181	11.0	21.7	2.5
	4	182	10.7	23.1	2.6
	4	183	9.5	29.1	0.0
	4	184	11.2	27.0	0.0
	4	185	11.3	31.2	0.0
	4	186	5.7	21.6	0.0
	4	187	9.6	21.2	0.0
	4	188	16.0	29.9	0.0
	4	189	11.9	33.6	0.0
	4	190	14.5	25.3	0.0
	4	191	17.3	28.1	31.3
	4	192	12.6	28.1	10.3
	4	193	12.3	28.7	2.4
	4	194	12.8	26.1	0.0
	4	195	12.1	24.6	0.4
	4	196	14.8	27.6	13.7
	4	197	16.1	25.1	0.0
	4	198	13.1	29.9	0.0
	4	199	18.3	27.0	0.0
	4	200	8.0	26.9	0.0
	4	201	13.9	29.5	0.5
	4	202	12.0	24.1	0.0
	4	203	11.8	26.5	0.0
	4	204	13.9	27.6	1.0
	4	205	12.9	29.4	0.0
	4	206	12.9	21.9	15.7
	4	207	15.2	21.5	0.0
	4	208	9.5	25.0	0.0
	4	209	13.9	21.5	0.0
	4	210	20.7	31.2	0.0
	4	211	14.2	32.0	0.0
	4	212	10.7	25.2	0.0
	4	213	14.3	28.9	0.0
	4	214	10.6	28.2	0.0
	4	215	14.9	26.3	0.0
	4	216	10.0	25.5	0.0
	4	217	13.3	23.9	0.0
	4	218	13.2	26.5	0.0
	4	219	10.8	20.7	0.0
	4	220	14.0	23.1	0.0
	4	221	8.7	20.7	0.0
	4	222	15.1	28.5	0.0
	4	223	14.0	31.9	0.0
	4	224	13.6	27.5	0.0
	4	225	13.2	22.9	0.0
	4	226	9.6	28.9	0.0
	4	227	12.5	32.1	0.0
	4	228	8.5	26.4	0.0
	4	229	13.2	27.0	0.0
	4	230	9.6	24.6	20.3
	4	231	10.4	22.8	0.0
	4	232	8.7	20.5	0.0
	4	233	10.0	24.5	0.0
	4	234	12.7	29.5	0.0
	4	235	19.4	28.6	0.0
	4	236	12.2	27.3	0.0
	4	237	14.7	26.0	0.0
	4	238	16.9	29.3	0.0
	4	239	15.5	27.2	0.0
	4	240	12.4	24.9	0.0
	4	241	17.5	17.6	3.1
	4	242	15.7	24.2	0.3
	4	243	10.6	21.7	2.1
	4	244	12.2	22.6	0.0
	4	245	9.4	24.7	0.0
	4	246	7.5	25.8	0.0
	4	247	11.7	22.0	0.0
	4	248	5.0	20.9	0.0
	4	249	4.0	17.2	0.0
	4	250	5.3	24.0	0.0
	4	251	7.7	27.7	0.0
	4	252	4.2	18.3	0.0
	4	253	9.5	21.1	31.7
	4	254	3.8	17.5	0.8
	4	255	8.2	9.2	3.1
	4	256	8.2	20.5	0.0
	4	257	9.5	21.5	0.0
	4	258	0.9	10.0	3.7
	4	259	2.4	12.6	0.0
	4	260	7.2	22.5	0.0
	4	261	1.4	22.3	5.2
	4	262	8.2	27.6	0.0
	4	263	6.0	21.8	0.0
	4	264	8.1	17.0	0.4
	4	265	4.8	18.4	0.0
	4	266	16.1	31.6	0.0
	4	267	7.2	25.9	0.0
	4	268	5.6	17.6	2.9
	4	269	2.7	14.3	0.2
	4	270	2.2	15.5	1.0
	4	271	3.3	15.7	0.0
	4	272	4.1	16.8	0.0
	4	273	-0.9	21.4	0.0
	4	274	1.8	15.3	2.9
	4	275	4.7	16.6	2.6
	4	276	2.9	19.8	0.0
	4	277	3.0	13.8	0.0
	4	278	-0.3	9.9	0.0
	4	279	3.0	11.7	0.0
	4	280	2.7	16.7	0.0
	4	281	9.7	10.6	0.4
	4	282	4.8	14.0	0.2
	4	283	2.7	20.9	0.0
	4	284	1.1	20.7	0.0
	4	285	-0.5	16.2	0.0
	4	286	-2.3	-1.8	36.5
	4	287	-1.3	4.2	2.0
	4	288	1.6	11.3	0.5
	4	289	8.7	10.0	13.6
	4	290	1.0	14.2	0.0
	4	291	7.9	8.5	3.3
	4	292	1.5	6.7	1.8
	4	293	1.9	17.0	0.0
	4	294	-2.0	11.1	0.0
	4	295	-6.3	9.5	26.8
	4	296	-2.5	6.7	4.6
	4	297	-1.4	8.9	0.0
	4	298	-1.6	10.8	0.0
	4	299	-3.8	10.6	0.0
	4	300	-3.2	5.2	0.0
	4	301	0.7	0.8	4.0
	4	302	-6.2	11.2	0.0
	4	303	-3.2	6.8	0.4
	4	304	-2.7	3.0	0.0
	4	305	-8.8	1.2	0.0
	4	306	-9.0	2.5	0.0
	4	307	-9.4	-1.3	0.0
	4	308	1.5	17.1	0.0
	4	309	1.2	15.8	0.0
	4	310	-3.9	10.2	0.0
	4	311	-4.7	6.9	0.0
	4	312	-2.2	10.0	0.0
	4	313	-4.9	2.5	1.2
	4	314	-0.0	12.4	0.0
	4	315	0.3	7.5	0.0
	4	316	-4.0	4.1	0.0
	4	317	-1.8	-1.4	0.2
	4	318	-5.2	1.1	2.4
	4	319	-6.6	4.9	0.0
	4	320	-5.6	1.3	1.4
	4	321	-3.4	2.9	0.0
	4	322	-7.7	-0.2	0.0
	4	323	-8.2	1.4	0.0
	4	324	-12.0	-3.2	0.0
	4	325	-9.1	-7.6	0.0
	4	326	-12.0	-7.0	0.0
	4	327	-18.7	-6.7	5.5
	4	328	-7.5	5.7	0.0
	4	329	-4.1	1.4	0.0
	4	330	-3.5	1.7	2.7
	4	331	-4.0	7.7	0.4
	4	332	-6.1	-0.7	0.9
	4	333	-2.9	3.8	0.0
	4	334	-23.2	-13.2	10.7
	4	335	-19.2	-17.9	2.9
	4	336	-15.7	-3.8	0.0
	4	337	-11.1	-5.4	2.5
	4	338	-10.8	-1.5	0.0
	4	339	-8.9	-2.8	0.0
	4	340	-17.9	-11.9	0.0
	4	341	-24.9	-9.2	0.0
	4	342	-11.9	-2.2	0.0
	4	343	-14.6	2.4	2.5
	4	344	-26.2	-16.5	0.0
	4	345	-29.4	-11.8	0.0
	4	346	-7.4	2.6	0.0
	4	347	-8.3	3.4	0.0
	4	348	-28.8	-16.5	0.3
	4	349	-25.1	-7.9	0.0
	4	350	-27.4	-19.5	4.2
	4	351	-22.4	-20.8	0.0
	4	352	-4.3	5.3	0.0
	4	353	-4.9	0.2	0.0
	4	354	-17.0	-3.1	0.0
	4	355	-10.3	-2.1	0.0
	4	356	-19.5	-12.7	0.0
	4	357	-18.4	-10.2	1.0
	4	358	-29.8	-21.3	0.4
	4	359	-30.8	-13.3	0.1
	4	360	-17.9	-3.4	0.0
	4	361	-22.7	-7.7	0.0
	4	362	-26.6	-21.3	0.0
	4	363	-21.3	-16.6	0.0
	4	364	-21.3	-12.5	0.0
	4	365	-20.8	-7.4	0.0
	5	1	-14.2	-2.4	0.0
	5	2	-11.2	-8.3	0.0
	5	3	-4.9	4.7	0.0
	5	4	-12.2	-2.3	0.5
	5	5	-8.5	2.3	0.0
	5	6	-12.2	-2.9	0.0
	5	7	-20.5	-8.6	0.0
	5	8	-20.0	-4.7	0.0
	5	9	-28.6	-16.2	2.6
	5	10	-31.5	-14.6	0.0
	5	11	-24.9	-10.1	0.0
	5	12	-26.3	-15.4	0.0
	5	13	-13.5	-4.8	0.0
	5	14	-15.7	-4.0	0.0
	5	15	-16.4	-8.1	0.0
	5	16	-13.9	-4.0	3.4
	5	17	-24.1	-15.9	0.6
	5	18	-29.6	-15.0	4.5
	5	19	-23.2	-9.4	0.0
	5	20	-30.9	-16.4	6.2
	5	21	-18.5	-5.2	0.0
	5	22	-13.2	-4.4	0.0
	5	23	-10.5	-0.8	0.0
	5	24	-13.4	-0.5	0.1
	5	25	-13.4	-5.2	0.0
	5	26	-16.0	-6.2	0.0
	5	27	-30.2	-13.2	0.0
	5	28	-21.1	-12.4	0.0
	5	29	-19.1	-5.2	0.0
	5	30	-14.8	-6.1	0.0
	5	31	-27.8	-19.0	0.0
	5	32	-30.6	-10.5	0.0
	5	33	-20.9	-8.6	0.0
	5	34	-26.6	-5.6	0.0
	5	35	-20.7	-10.7	0.0
	5	36	-21.2	-21.1	0.0
	5	37	-11.0	2.0	0.0
	5	38	-8.8	0.5	0.0
	5	39	-6.0	1.6	0.0
	5	40	-13.4	-0.3	0.0
	5	41	-11.5	1.6	0.0
	5	42	-6.6	4.6	0.0
	5	43	-13.1	0.5	0.0
	5	44	-19.5	-0.9	0.0
	5	45	-28.4	-19.3	0.0
	5	46	-23.8	-12.8	0.3
	5	47	-27.6	-20.7	0.0
	5	48	-28.3	-17.9	0.0
	5	49	-10.3	-0.1	0.0
	5	50	-3.3	2.6	0.0
	5	51	-4.6	2.2	0.0
	5	52	-8.3	8.3	0.0
	5	53	-22.6	-8.4	0.0
	5	54	-15.4	-14.9	0.0
	5	55	-21.7	-8.1	4.1
	5	56	-19.7	-8.0	0.0
	5	57	-19.7	-4.5	0.0
	5	58	-18.5	2.0	0.0
	5	59	-13.5	1.2	0.0
	5	60	-5.4	-1.5	0.5
	5	61	-9.6	-1.7	0.0
	5	62	-8.6	-0.7	0.1
	5	63	-9.0	4.4	0.0
	5	64	-4.6	2.6	3.3
	5	65	-6.5	3.2	0.0
	5	66	-9.4	11.7	0.0
	5	67	-12.2	-1.8	0.0
	5	68	-13.6	-1.7	0.0
	5	69	-13.4	-1.6	0.0
	5	70	-17.1	1.7	0.0
	5	71	-3.3	4.9	0.0
	5	72	-1.5	12.0	0.0
	5	73	-14.1	0.5	0.0
	5	74	-14.4	-2.1	0.0
	5	75	-14.5	-1.8	0.0
	5	76	-12.3	1.2	1.7
	5	77	-16.2	-6.3	0.0
	5	78	-12.5	-0.2	0.0
	5	79	-7.4	2.8	0.0
	5	80	-5.4	9.3	0.0
	5	81	1.2	3.6	0.6
	5	82	0.5	1.8	0.2
	5	83	-7.4	-3.3	1.7
	5	84	-13.7	1.6	0.0
	5	85	-9.0	0.1	0.0
	5	86	-16.0	-1.6	0.0
	5	87	-11.5	1.7	0.0
	5	88	-10.8	3.8	3.4
	5	89	-4.2	7.9	0.0
	5	90	-5.0	4.5	0.0
	5	91	-7.9	-0.3	0.0
	5	92	-4.6	4.7	0.0
	5	93	-6.4	10.5	0.0
	5	94	-4.4	11.8	0.0
	5	95	-6.4	9.9	0.0
	5	96	-3.4	8.4	0.0
	5	97	-4.6	8.3	0.0
	5	98	-5.2	2.3	0.6
	5	99	-5.5	8.0	0.0
	5	100	-1.4	13.4	0.0
	5	101	-4.3	12.8	0.0
	5	102	-9.9	13.2	1.9
	5	103	1.4	10.1	1.9
	5	104	2.1	12.0	0.0
	5	105	-1.3	8.6	0.0
	5	106	-3.6	11.7	0.0
	5	107	5.1	17.6	0.0
	5	108	2.8	14.8	0.0
	5	109	-0.5	19.5	0.0
	5	110	0.5	19.0	0.0
	5	111	-8.0	2.5	2.1
	5	112	-4.7	3.5	0.0
	5	113	3.2	22.3	0.0
	5	114	4.8	15.3	0.0
	5	115	-1.5	14.4	0.0
	5	116	-2.7	13.1	0.0
	5	117	1.8	15.1	0.0
	5	118	5.8	14.9	0.0
	5	119	-0.7	15.5	0.0
	5	120	1.4	15.5	0.0
	5	121	-2.4	13.0	0.0
	5	122	-1.9	17.5	0.0
	5	123	0.3	9.3	0.0
	5	124	-6.1	7.8	0.0
	5	125	0.1	12.7	0.0
	5	126	1.0	19.4	0.0
	5	127	4.7	20.6	0.0
	5	128	3.8	24.4	0.0
	5	129	3.2	19.7	0.0
	5	130	7.1	23.9	0.0
	5	131	7.0	28.8	0.0
	5	132	5.5	31.9	0.0
	5	133	2.4	18.3	0.0
	5	134	5.3	24.1	0.0
	5	135	9.2	19.3	0.0
	5	136	7.8	14.1	0.9
	5	137	8.3	20.8	0.0
	5	138	7.8	21.7	0.0
	5	139	3.4	20.8	0.0
	5	140	10.4	18.1	0.0
	5	141	-0.4	13.4	0.0
	5	142	0.7	16.1	0.0
	5	143	6.2	24.3	0.0
	5	144	4.0	20.5	0.0
	5	145	8.3	28.7	0.0
	5	146	6.5	32.2	0.0
	5	147	13.9	25.5	0.0
	5	148	8.9	21.2	0.0
	5	149	9.5	23.3	23.1
	5	150	7.0	17.3	1.6
	5	151	9.5	18.9	23.7
	5	152	7.4	20.9	0.0
	5	153	11.1	28.6	0.0
	5	154	8.2	25.5	0.0
	5	155	10.5	25.7	0.0
	5	156	9.6	24.3	3.9
	5	157	5.9	21.3	0.0
	5	158	11.2	23.8	0.0
	5	159	5.5	20.0	0.0
	5	160	6.8	23.1	0.0
	5	161	11.3	23.1	6.6
	5	162	15.1	20.4	12.3
	5	163	14.7	26.2	14.3
	5	164	14.8	25.0	1.5
	5	165	10.4	23.2	0.0
	5	166	6.9	24.1	0.0
	5	167	8.5	25.8	0.0
	5	168	9.5	21.5	0.0
	5	169	7.8	21.0	0.0
	5	170	1.8	25.3	0.0
	5	171	11.8	26.4	10.7
	5	172	15.4	31.2	1.4
	5	173	9.5	17.6	4.6
	5	174	6.7	22.1	0.0
	5	175	14.6	30.3	0.0
	5	176	16.0	26.8	17.0
	5	177	7.7	25.0	0.0
	5	178	10.0	26.2	0.0
	5	179	10.3	27.0	0.0
	5	180	14.6	23.3	2.4
	5	181	5.9	22.2	0.0
	5	182	6.9	21.0	0.0
	5	183	14.5	30.4	0.0
	5	184	15.7	30.7	23.9
	5	185	12.0	27.1	0.0
	5	186	14.7	24.2	0.0
	5	187	16.1	28.7	0.0
	5	188	15.1	23.7	30.0
	5	189	12.9	27.7	3.9
	5	190	14.1	26.7	3.2
	5	191	10.7	24.0	4.9
	5	192	8.8	28.4	0.0
	5	193	10.6	23.1	0.0
	5	194	7.8	26.1	0.0
	5	195	14.8	27.5	46.4
	5	196	7.3	25.4	0.0
	5	197	17.8	29.0	0.2
	5	198	15.1	34.9	0.0
	5	199	18.0	30.8	0.0
	5	200	17.7	28.9	0.0
	5	201	13.4	25.9	0.0
	5	202	9.5	29.6	0.0
	5	203	13.7	26.6	0.0
	5	204	12.6	27.3	0.0
	5	205	11.1	28.9	0.0
	5	206	13.7	28.4	0.0
	5	207	15.2	29.5	0.0
	5	208	14.7	29.0	0.0
	5	209	15.3	25.7	0.0
	5	210	9.6	25.1	0.0
	5	211	14.6	26.0	0.0
	5	212	15.6	21.6	0.0
	5	213	12.3	26.3	2.2
	5	214	12.2	26.2	4.4
	5	215	16.0	28.9	0.0
	5	216	13.3	25.1	0.0
	5	217	14.2	25.9	30.6
	5	218	14.2	24.8	3.8
	5	219	21.4	28.5	9.7
	5	220	19.1	28.7	0.0
	5	221	15.3	28.7	0.0
	5	222	18.9	28.7	3.4
	5	223	12.0	28.1	0.0
	5	224	16.8	29.4	0.0
	5	225	13.4	28.4	0.0
	5	226	15.7	28.0	1.6
	5	227	9.9	29.4	0.0
	5	228	12.5	29.7	0.0
	5	229	14.2	30.1	0.0
	5	230	14.1	33.7	0.0
	5	231	11.7	28.8	0.0
	5	232	14.8	25.5	23.7
	5	233	13.6	29.0	0.0
	5	234	14.8	30.7	0.0
	5	235	9.2	26.7	0.0
	5	236	13.2	23.8	0.1
	5	237	13.3	23.6	0.0
	5	238	8.3	21.2	0.0
	5	239	10.9	30.4	0.0
	5	240	5.4	25.0	0.0
	5	241	11.5	30.1	0.0
	5	242	9.4	24.1	0.0
	5	243	9.4	22.9	0.0
	5	244	11.4	23.6	0.0
	5	245	10.9	18.4	0.1
	5	246	7.7	21.5	8.4
	5	247	10.8	18.8	5.7
	5	248	8.4	21.0	0.0
	5	249	10.8	25.7	0.0
	5	250	12.6	33.5	0.0
	5	251	11.3	23.1	0.9
	5	252	8.8	21.0	0.0
	5	253	7.4	27.9	0.0
	5	254	7.2	30.5	0.5
	5	255	8.6	22.0	0.0
	5	256	3.3	16.3	0.0
	5	257	6.2	17.8	0.0
	5	258	10.4	13.1	3.2
	5	259	5.9	21.9	0.0
	5	260	13.1	19.3	0.0
	5	261	5.9	20.4	14.0
	5	262	0.3	20.5	0.0
	5	263	6.8	18.5	9.1
	5	264	9.1	20.5	0.7
	5	265	3.5	22.8	0.0
	5	266	10.0	27.7	0.0
	5	267	4.3	24.1	0.0
	5	268	8.3	28.4	0.0
	5	269	8.1	18.6	0.0
	5	270	7.7	12.6	0.0
	5	271	1.0	9.9	0.0
	5	272	-0.9	11.7	0.0
	5	273	3.3	13.2	0.0
	5	274	3.6	12.0	0.0
	5	275	4.3	15.8	0.0
	5	276	8.3	15.7	0.0
	5	277	1.2	11.7	0.0
	5	278	5.2	10.3	0.0
	5	279	1.7	16.1	0.0
	5	280	-3.0	17.1	0.0
	5	281	5.4	17.8	0.0
	5	282	4.2	14.6	0.0
	5	283	-4.4	11.0	0.0
	5	284	-0.1	13.1	0.0
	5	285	-0.5	9.1	0.0
	5	286	2.1	8.4	0.0
	5	287	-1.0	16.5	0.0
	5	288	4.1	20.8	0.0
	5	289	2.6	21.0	0.0
	5	290	-0.1	16.1	0.0
	5	291	2.9	6.0	8.1
	5	292	-1.2	5.9	14.9
	5	293	-0.4	17.3	0.0
	5	294	6.2	16.5	0.0
	5	295	-1.5	15.6	0.0
	5	296	0.5	12.3	0.0
	5	297	1.0	11.9	0.0
	5	298	0.9	13.2	0.0
	5	299	-0.8	8.1	0.0
	5	300	-4.7	2.3	0.0
	5	301	0.4	15.9	0.0
	5	302	-1.6	21.4	0.0
	5	303	1.7	9.1	0.0
	5	304	1.3	2.1	0.4
	5	305	-2.9	9.8	0.0
	5	306	-1.5	12.3	0.0
	5	307	-6.3	3.1	0.0
	5	308	-3.2	-1.1	0.0
	5	309	-5.8	6.0	0.0
	5	310	-6.2	11.3	0.0
	5	311	-8.6	-3.9	0.0
	5	312	-4.0	-2.3	0.0
	5	313	-6.5	0.2	6.5
	5	314	-5.6	5.1	0.0
	5	315	-11.8	1.7	0.0
	5	316	-12.4	-5.5	0.0
	5	317	-2.9	6.4	2.8
	5	318	-7.3	12.0	0.0
	5	319	-8.1	1.2	2.1
	5	320	-3.2	0.6	0.0
	5	321	-1.6	1.2	0.8
	5	322	-0.6	0.9	0.0
	5	323	-2.4	12.0	0.0
	5	324	-5.3	4.4	0.0
	5	325	-5.9	3.2	0.0
	5	326	-3.8	9.5	0.0
	5	327	-12.9	-7.1	0.0
	5	328	-11.1	-5.9	0.0
	5	329	-23.2	-14.9	0.0
	5	330	-20.5	-9.9	0.0
	5	331	-4.2	8.0	0.0
	5	332	-8.6	7.4	0.0
	5	333	-13.6	-3.9	0.0
	5	334	-16.6	-6.3	0.0
	5	335	-15.3	-2.3	0.0
	5	336	-18.6	-9.0	0.0
	5	337	-16.2	-8.8	0.0
	5	338	-25.3	-9.5	0.0
	5	339	-15.3	-3.0	0.0
	5	340	-10.3	-1.5	0.0
	5	341	-12.0	-0.1	0.0
	5	342	-8.5	2.5	0.0
	5	343	-12.0	-1.1	0.0
	5	344	-19.8	-6.2	0.0
	5	345	-16.2	-7.4	0.0
	5	346	-13.8	-13.3	0.0
	5	347	-28.6	-13.5	0.0
	5	348	-29.5	-13.2	0.0
	5	349	-17.6	-7.4	0.0
	5	350	-11.5	-8.4	0.0
	5	351	-17.1	-4.6	0.0
	5	352	-19.2	-7.8	0.0
	5	353	-11.4	1.4	0.0
	5	354	-12.4	2.6	0.0
	5	355	-8.6	-1.9	1.3
	5	356	-7.9	3.1	0.2
	5	357	-9.0	-1.3	0.0
	5	358	-9.2	-5.0	0.0
	5	359	-12.0	-2.3	0.0
	5	360	-9.7	-2.4	0.0
	5	361	-17.8	-6.0	0.0
	5	362	-15.1	-7.5	1.5
	5	363	-13.9	-5.3	0.0
	5	364	-22.1	-12.0	0.0
	5	365	-27.1	-16.3	0.0
	6	1	-18.8	-7.2	0.0
	6	2	-24.1	-15.6	0.0
	6	3	-30.8	-23.0	0.0
	6	4	-19.9	-7.8	0.0
	6	5	-28.0	-2.0	0.0
	6	6	-19.6	-10.4	0.0
	6	7	-13.2	-10.2	0.0
	6	8	-17.2	-4.4	0.0
	6	9	-9.9	-9.4	0.0
	6	10	-30.1	-16.7	0.0
	6	11	-29.0	-18.5	0.1
	6	12	-16.0	-2.7	0.0
	6	13	-21.2	-7.9	0.0
	6	14	-15.1	-2.6	0.0
	6	15	-21.8	-5.4	0.0
	6	16	-26.5	-10.6	0.0
	6	17	-24.5	-20.4	0.0
	6	18	-22.1	-8.6	0.0
	6	19	-30.7	-12.2	0.0
	6	20	-7.1	1.9	0.0
	6	21	-13.9	-2.4	0.0
	6	22	-22.8	-8.1	0.0
	6	23	-24.6	-9.1	0.0
	6	24	-20.5	-9.5	0.0
	6	25	-24.9	-19.3	0.0
	6	26	-23.7	-10.8	0.0
	6	27	-24.2	-20.6	0.0
	6	28	-7.4	3.4	0.0
	6	29	-11.2	-2.6	0.1
	6	30	-9.4	0.6	22.6
	6	31	-14.6	2.9	0.0
	6	32	-13.1	-1.1	0.0
	6	33	-7.9	-1.4	0.0
	6	34	-20.7	-5.4	0.0
	6	35	-18.2	-10.6	0.0
	6	36	-14.7	-8.1	1.3
	6	37	-20.7	-11.2	0.0
	6	38	-3.4	4.9	0.0
	6	39	-2.5	1.7	0.0
	6	40	-15.3	-5.9	0.0
	6	41	-22.1	-8.1	0.0
	6	42	-22.7	-11.7	0.0
	6	43	-28.1	-13.8	0.8
	6	44	-23.9	-7.7	0.0
	6	45	-22.0	-3.9	0.0
	6	46	-20.9	-10.3	0.0
	6	47	-14.6	-11.2	0.0
	6	48	-6.7	2.0	0.0
	6	49	-9.7	0.9	0.0
	6	50	-29.6	-12.5	0.0
	6	51	-30.4	-13.3	0.0
	6	52	-10.1	2.0	0.0
	6	53	-3.3	2.1	0.0
	6	54	-23.0	-10.7	0.0
	6	55	-26.9	-11.7	0.4
	6	56	-18.8	-5.2	0.0
	6	57	-17.4	-3.9	0.5
	6	58	-13.9	-6.9	0.1
	6	59	-20.6	-2.9	0.0
	6	60	-20.4	-3.8	0.0
	6	61	-13.4	-8.7	0.0
	6	62	-12.9	0.7	0.0
	6	63	-6.5	-1.5	0.3
	6	64	-8.1	4.6	0.0
	6	65	-10.9	2.8	0.5
	6	66	-3.0	4.3	0.0
	6	67	-8.3	2.8	0.0
	6	68	-4.7	2.8	0.0
	6	69	0.5	1.2	1.2
	6	70	-7.5	1.9	8.3
	6	71	-7.0	4.0	0.0
	6	72	-1.7	2.0	1.2
	6	73	-2.0	2.2	0.0
	6	74	-14.1	0.1	0.0
	6	75	-12.2	-2.2	0.0
	6	76	-7.2	3.4	0.0
	6	77	-4.0	-0.5	0.0
	6	78	-12.9	0.8	0.0
	6	79	-16.7	3.0	0.0
	6	80	-7.1	1.7	0.0
	6	81	-8.2	4.3	0.0
	6	82	-7.9	0.3	0.0
	6	83	-0.8	3.5	1.2
	6	84	0.5	8.4	0.0
	6	85	-4.3	5.0	0.0
	6	86	-23.6	-16.7	0.4
	6	87	-10.3	-1.8	0.0
	6	88	-5.1	5.6	0.0
	6	89	-3.0	7.6	0.0
	6	90	-4.6	8.0	0.0
	6	91	-1.1	10.2	0.0
	6	92	-6.9	4.9	4.1
	6	93	-3.6	13.7	0.0
	6	94	-4.5	11.9	0.0
	6	95	-4.4	10.6	0.0
	6	96	-4.3	6.8	2.7
	6	97	-1.6	5.7	1.0
	6	98	-0.6	12.0	0.0
	6	99	-4.3	10.5	0.0
	6	100	-0.0	13.8	0.0
	6	101	6.7	13.5	0.0
	6	102	1.3	16.9	2.6
	6	103	-3.3	37.0	0.0
	6	104	-2.2	8.6	0.0
	6	105	-0.1	7.2	0.0
	6	106	-9.2	9.6	0.0
	6	107	-7.1	14.0	0.0
	6	108	0.4	19.1	0.0
	6	109	-2.3	19.1	0.0
	6	110	6.0	21.8	0.0
	6	111	3.4	18.0	11.0
	6	112	-1.3	9.5	0.0
	6	113	-5.9	11.3	0.0
	6	114	0.9	19.6	0.0
	6	115	0.4	22.5	0.0
	6	116	-0.1	13.5	0.0
	6	117	-4.7	19.0	0.0
	6	118	5.9	13.3	0.0
	6	119	5.4	13.0	1.6
	6	120	5.3	16.6	0.0
	6	121	6.8	20.3	33.0
	6	122	3.6	21.4	0.0
	6	123	5.9	24.1	0.0
	6	124	2.9	13.9	0.0
	6	125	-1.2	17.2	0.0
	6	126	6.6	28.4	0.0
	6	127	8.6	23.5	0.0
	6	128	0.9	17.3	0.0
	6	129	4.0	16.7	10.4
	6	130	3.1	20.8	0.0
	6	131	1.9	17.0	0.0
	6	132	14.3	23.7	0.0
	6	133	8.8	20.3	0.0
	6	134	5.5	15.7	0.0
	6	135	1.2	17.3	0.0
	6	136	2.8	18.2	0.0
	6	137	5.5	22.9	0.0
	6	138	9.2	24.8	0.0
	6	139	17.2	23.3	0.0
	6	140	7.1	22.8	0.0
	6	141	4.6	25.7	0.0
	6	142	1.4	13.3	0.9
	6	143	5.9	19.4	0.0
	6	144	10.5	27.5	0.0
	6	145	12.0	22.3	0.0
	6	146	3.6	21.1	0.0
	6	147	3.0	26.9	0.0
	6	148	4.6	15.4	0.0
	6	149	8.7	20.8	0.0
	6	150	11.5	19.5	25.7
	6	151	7.8	20.0	0.0
	6	152	6.5	24.7	0.0
	6	153	0.4	24.6	0.0
	6	154	10.0	31.6	0.0
	6	155	11.5	25.1	10.0
	6	156	9.9	26.0	0.0
	6	157	9.1	24.2	0.0
	6	158	10.3	25.8	0.0
	6	159	15.2	22.0	0.0
	6	160	8.0	26.2	0.0
	6	161	4.8	24.8	0.4
	6	162	12.7	26.1	0.0
	6	163	11.3	32.1	0.0
	6	164	9.3	17.7	7.1
	6	165	7.2	18.7	15.3
	6	166	11.2	21.4	4.9
	6	167	15.0	26.5	0.0
	6	168	5.4	16.6	0.0
	6	169	10.3	19.3	27.0
	6	170	11.0	15.9	14.0
	6	171	9.0	19.1	8.4
	6	172	10.6	24.0	0.0
	6	173	16.1	27.1	0.0
	6	174	9.6	27.6	0.0
	6	175	9.0	26.5	0.0
[truncated: 8,958 more rows]
