# Supplementary material for: Comparing CMIP-3 and CMIP-5 climate projections on flooding estimation of Devils Lake of North Dakota, USA
Source: PeerJ. 2018 Apr 30;6:e4711. doi: 10.7717/peerj.4711 (PMC5933320; doi:10.7717/peerj.4711)
Supplement: Supplemental Information 2 [file peerj-06-4711-s002.zip › FutureClimate/CMIP-3_LARSWG/C322525_MIHR[C322525,SRA1B,2011-2030]WG_1.dat]

	1	1	-13.7	-5.8	0.0
	1	2	-15.4	-13.4	0.0
	1	3	-16.1	-4.6	0.0
	1	4	-10.3	-5.3	0.0
	1	5	-31.3	-21.7	1.5
	1	6	-32.2	-19.9	0.3
	1	7	-13.8	-5.8	0.0
	1	8	-8.1	-7.2	0.0
	1	9	-19.7	-8.6	0.0
	1	10	-26.9	-3.5	0.0
	1	11	-20.4	-5.9	0.0
	1	12	-21.7	-9.1	0.0
	1	13	-18.2	-5.4	0.0
	1	14	-12.7	0.5	0.0
	1	15	-7.4	-0.1	0.0
	1	16	-5.2	5.1	0.0
	1	17	-20.4	-9.4	0.0
	1	18	-24.3	-16.6	0.0
	1	19	-34.8	-23.9	0.0
	1	20	-23.5	-11.8	0.0
	1	21	-25.8	-15.9	0.0
	1	22	-24.2	-17.6	0.0
	1	23	-11.1	-4.1	1.4
	1	24	-7.6	-6.4	0.0
	1	25	-21.2	-10.1	0.0
	1	26	-21.7	-8.2	0.0
	1	27	-24.4	-11.7	0.0
	1	28	-21.6	-10.8	0.0
	1	29	-32.0	-22.9	0.0
	1	30	-24.8	-15.1	0.0
	1	31	-20.2	-7.7	0.0
	1	32	-15.3	-12.2	0.0
	1	33	-15.1	-2.5	0.0
	1	34	-22.9	2.1	0.0
	1	35	-14.0	-2.1	0.0
	1	36	-18.2	4.9	0.0
	1	37	-24.4	-10.3	0.0
	1	38	-26.2	-15.8	0.0
	1	39	-12.6	-3.0	0.0
	1	40	-14.0	2.3	0.0
	1	41	-9.5	2.9	0.0
	1	42	-10.1	1.8	0.0
	1	43	-22.5	-13.1	0.0
	1	44	-18.1	-6.7	0.0
	1	45	-10.9	-2.4	0.0
	1	46	-6.2	1.9	0.2
	1	47	-25.4	-10.5	0.0
	1	48	-25.1	-20.1	0.0
	1	49	-18.1	-8.9	0.0
	1	50	-11.8	-6.0	0.9
	1	51	-11.4	-4.2	1.8
	1	52	-11.6	-2.7	12.5
	1	53	-14.6	-1.6	0.0
	1	54	-9.8	-6.7	0.0
	1	55	-14.0	-2.7	0.0
	1	56	-9.7	-6.6	0.0
	1	57	-20.8	-11.3	0.4
	1	58	-22.0	-4.5	0.0
	1	59	-12.1	-1.1	0.0
	1	60	-9.7	6.9	0.0
	1	61	-6.3	1.0	0.0
	1	62	-1.5	3.5	0.0
	1	63	-7.9	-1.5	3.9
	1	64	-13.3	2.4	0.0
	1	65	-6.8	2.1	0.0
	1	66	-2.9	0.5	0.0
	1	67	-3.9	7.9	0.0
	1	68	-6.5	15.3	0.0
	1	69	-13.9	2.4	0.0
	1	70	-9.4	-0.0	0.0
	1	71	-28.1	-4.7	0.0
	1	72	-24.6	0.4	0.0
	1	73	-8.7	3.6	0.0
	1	74	-6.2	4.3	0.0
	1	75	-0.1	6.0	0.0
	1	76	1.0	6.5	0.0
	1	77	-4.8	3.3	0.0
	1	78	-7.1	-0.7	0.0
	1	79	-0.3	4.8	0.0
	1	80	-1.8	5.8	0.0
	1	81	-3.3	4.1	0.0
	1	82	-6.8	5.6	0.0
	1	83	-9.3	-1.2	0.0
	1	84	-12.4	-9.3	0.0
	1	85	-8.6	-2.2	0.0
	1	86	-6.9	-0.0	0.0
	1	87	-8.1	1.7	0.0
	1	88	-8.8	6.3	0.0
	1	89	-5.1	3.6	0.0
	1	90	-7.2	9.5	0.0
	1	91	-0.9	14.4	0.0
	1	92	1.3	20.1	0.0
	1	93	-7.6	10.2	0.0
	1	94	-5.9	12.7	0.0
	1	95	-3.3	15.5	0.0
	1	96	-2.0	14.3	0.0
	1	97	-4.1	8.3	0.0
	1	98	-7.1	10.9	0.0
	1	99	-1.0	14.0	0.0
	1	100	0.2	19.9	0.0
	1	101	-4.6	9.4	0.0
	1	102	-9.6	3.2	0.0
	1	103	3.8	20.3	0.0
	1	104	5.5	16.7	0.0
	1	105	0.2	13.5	0.0
	1	106	-1.6	13.2	0.0
	1	107	0.4	12.1	0.0
	1	108	-0.2	14.7	0.0
	1	109	0.3	15.5	0.0
	1	110	-3.3	14.1	0.0
	1	111	-0.1	12.0	0.0
	1	112	1.4	15.0	0.0
	1	113	-2.3	3.6	0.0
	1	114	-0.8	8.0	0.0
	1	115	-0.5	15.0	0.0
	1	116	0.7	12.6	0.0
	1	117	0.8	15.6	0.0
	1	118	7.7	16.4	0.0
	1	119	6.4	21.7	7.0
	1	120	5.9	23.0	0.0
	1	121	1.5	16.2	0.0
	1	122	-0.4	20.1	0.0
	1	123	-2.6	15.1	0.0
	1	124	4.9	17.5	1.7
	1	125	-1.8	14.3	0.0
	1	126	0.0	14.7	7.7
	1	127	1.3	18.6	23.1
	1	128	1.2	18.1	12.1
	1	129	10.3	21.8	6.6
	1	130	8.4	18.6	0.0
	1	131	6.2	19.9	0.0
	1	132	5.2	24.7	0.0
	1	133	3.4	21.0	0.0
	1	134	7.7	23.1	0.0
	1	135	10.9	22.4	0.0
	1	136	8.5	23.5	0.0
	1	137	8.4	29.4	0.0
	1	138	13.3	22.9	0.0
	1	139	5.7	25.6	0.0
	1	140	1.3	27.0	0.0
	1	141	10.7	25.2	23.6
	1	142	15.8	23.8	0.0
	1	143	6.1	18.0	0.0
	1	144	11.1	21.2	0.0
	1	145	5.0	19.9	0.0
	1	146	2.8	15.0	6.1
	1	147	3.5	21.5	0.0
	1	148	7.3	15.6	0.0
	1	149	8.9	23.5	0.0
	1	150	9.9	24.8	0.0
	1	151	12.7	32.5	0.0
	1	152	8.1	28.8	0.0
	1	153	11.4	26.1	0.0
	1	154	12.5	23.7	0.0
	1	155	13.5	25.5	0.0
	1	156	18.3	24.3	0.0
	1	157	6.1	21.1	0.0
	1	158	8.9	21.0	0.0
	1	159	11.6	18.6	3.2
	1	160	13.0	23.7	0.0
	1	161	16.3	26.7	0.0
	1	162	14.4	25.1	0.0
	1	163	10.6	18.1	1.4
	1	164	8.3	18.4	0.0
	1	165	8.6	20.7	0.0
	1	166	9.1	23.5	0.0
	1	167	10.0	20.9	0.0
	1	168	4.4	21.3	0.0
	1	169	11.8	23.7	0.0
	1	170	15.7	25.7	0.4
	1	171	13.1	29.0	0.0
	1	172	11.8	25.2	5.6
	1	173	12.6	34.3	0.0
	1	174	12.1	27.5	0.0
	1	175	11.3	26.8	0.0
	1	176	13.7	25.5	16.0
	1	177	8.8	25.2	0.0
	1	178	10.6	21.5	0.0
	1	179	7.9	26.3	0.0
	1	180	11.6	24.6	2.3
	1	181	12.4	22.6	0.0
	1	182	17.2	17.9	0.5
	1	183	15.2	25.9	0.0
	1	184	10.5	29.9	0.0
	1	185	11.5	27.1	0.0
	1	186	11.0	27.2	17.4
	1	187	14.7	27.2	2.5
	1	188	14.7	28.8	0.0
	1	189	14.6	33.0	0.0
	1	190	10.2	30.6	0.0
	1	191	10.3	24.9	0.0
	1	192	13.4	28.2	0.0
	1	193	15.0	29.1	0.0
	1	194	20.4	24.8	0.0
	1	195	17.5	29.8	0.0
	1	196	12.6	27.5	0.0
	1	197	11.2	29.3	0.0
	1	198	12.9	28.0	0.0
	1	199	11.3	29.1	0.0
	1	200	12.7	26.6	0.0
	1	201	14.8	27.2	0.0
	1	202	17.2	29.3	0.6
	1	203	13.0	28.0	2.3
	1	204	14.8	26.9	9.0
	1	205	18.5	27.0	0.3
	1	206	16.8	27.1	0.0
	1	207	19.6	27.9	22.7
	1	208	14.3	24.9	0.3
	1	209	12.2	24.3	0.0
	1	210	8.8	23.6	0.0
	1	211	12.9	32.2	0.0
	1	212	13.9	29.1	0.0
	1	213	10.5	24.2	0.0
	1	214	13.4	26.1	0.0
	1	215	10.2	24.4	0.0
	1	216	14.5	24.8	0.0
	1	217	12.1	31.2	0.0
	1	218	12.7	34.3	0.8
	1	219	10.8	28.6	0.0
	1	220	14.3	24.2	0.0
	1	221	12.1	25.1	2.3
	1	222	5.8	24.3	0.0
	1	223	15.6	27.8	2.1
	1	224	16.5	27.0	0.0
	1	225	13.3	28.2	0.0
	1	226	12.5	30.8	0.0
	1	227	12.3	17.9	6.4
	1	228	10.8	24.6	2.5
	1	229	13.3	24.6	0.0
	1	230	11.9	26.9	0.0
	1	231	14.2	23.5	5.6
	1	232	14.3	26.7	0.0
	1	233	12.4	28.5	0.0
	1	234	7.8	24.1	0.0
	1	235	12.4	24.5	16.5
	1	236	13.2	25.7	1.9
	1	237	9.2	26.1	0.0
	1	238	0.7	21.8	0.0
	1	239	9.6	18.2	0.0
	1	240	10.7	21.3	0.0
	1	241	5.0	22.6	0.0
	1	242	4.5	15.0	0.0
	1	243	9.7	30.5	0.0
	1	244	4.9	24.6	0.0
	1	245	11.4	25.8	0.0
	1	246	9.3	30.1	0.0
	1	247	9.0	23.1	23.3
	1	248	12.1	20.6	38.8
	1	249	15.2	27.5	46.4
	1	250	9.9	22.3	1.3
	1	251	8.8	25.0	0.0
	1	252	9.2	30.2	0.0
	1	253	6.6	16.8	0.0
	1	254	8.2	11.5	3.1
	1	255	8.5	19.2	0.0
	1	256	5.5	18.9	0.0
	1	257	5.7	16.7	0.0
	1	258	11.9	14.4	0.0
	1	259	9.3	26.6	0.0
	1	260	7.5	19.7	0.0
	1	261	1.0	17.4	0.0
	1	262	3.9	12.6	0.9
	1	263	9.5	19.2	1.9
	1	264	13.3	28.2	0.0
	1	265	6.9	21.4	0.0
	1	266	3.5	21.8	0.0
	1	267	6.0	28.6	0.0
	1	268	8.8	27.6	0.0
	1	269	5.4	17.1	0.0
	1	270	6.8	18.5	0.0
	1	271	5.8	19.7	0.0
	1	272	9.9	19.9	0.0
	1	273	9.7	25.1	0.0
	1	274	7.6	18.2	0.0
	1	275	4.5	9.4	0.3
	1	276	2.9	12.6	4.2
	1	277	0.1	9.5	42.0
	1	278	-0.8	9.7	1.3
	1	279	3.2	8.6	3.7
	1	280	6.7	16.8	0.0
	1	281	6.6	15.2	0.0
	1	282	1.1	14.4	0.0
	1	283	-1.0	13.7	0.0
	1	284	-0.4	6.5	18.4
	1	285	-0.5	7.1	3.9
	1	286	-8.5	13.8	0.0
	1	287	-3.6	8.8	0.0
	1	288	-0.7	9.5	0.0
	1	289	1.7	15.7	0.0
	1	290	-1.0	14.3	0.0
	1	291	-0.3	9.1	0.0
	1	292	3.5	4.6	0.0
	1	293	0.1	14.7	0.0
	1	294	0.8	17.1	0.0
	1	295	0.0	14.9	0.0
	1	296	-2.2	19.4	0.0
	1	297	-3.3	2.5	0.0
	1	298	-0.7	7.7	0.0
	1	299	-2.9	8.5	0.0
	1	300	-0.4	5.5	0.0
	1	301	-4.9	9.8	0.0
	1	302	-2.7	5.5	0.0
	1	303	-3.4	6.4	3.6
	1	304	-5.3	5.9	0.0
	1	305	0.8	5.6	0.3
	1	306	0.8	1.4	0.2
	1	307	-4.8	1.3	0.0
	1	308	-11.6	2.5	0.0
	1	309	-10.7	-10.1	0.0
	1	310	-9.8	-9.4	2.0
	1	311	-8.1	0.6	0.0
	1	312	-22.6	-2.7	0.0
	1	313	-4.4	3.4	0.0
	1	314	-0.4	7.5	0.0
	1	315	-8.6	2.3	0.0
	1	316	-4.1	0.0	0.0
	1	317	-5.7	7.6	0.0
	1	318	-12.2	3.4	1.6
	1	319	-3.8	6.4	0.0
	1	320	0.0	1.8	0.1
	1	321	-3.0	6.0	0.0
	1	322	-1.7	13.2	0.0
	1	323	-4.5	1.6	0.0
	1	324	-2.6	1.9	0.0
	1	325	-14.2	-4.8	0.0
	1	326	-23.9	-0.0	0.0
	1	327	-9.1	3.2	0.0
	1	328	-12.6	10.6	0.0
	1	329	-26.4	-9.1	0.0
	1	330	-14.4	-5.1	0.0
	1	331	-9.2	-0.3	0.0
	1	332	-16.0	-6.0	0.0
	1	333	-13.5	-3.6	0.0
	1	334	-23.3	1.7	0.0
	1	335	-10.1	-1.4	0.0
	1	336	-14.1	0.1	0.0
	1	337	-3.0	0.6	15.3
	1	338	-7.6	-2.1	0.0
	1	339	-17.6	-10.7	0.0
	1	340	-26.6	-4.7	0.0
	1	341	-11.1	-1.9	0.0
	1	342	-9.6	-2.7	0.2
	1	343	-11.6	-2.5	0.0
	1	344	-9.0	0.3	1.8
	1	345	-14.7	-7.8	0.0
	1	346	-13.2	-5.1	0.0
	1	347	-19.7	-14.1	0.0
	1	348	-14.3	-13.5	0.0
	1	349	-18.5	-11.3	2.8
	1	350	-12.4	-11.5	0.1
	1	351	-19.8	-11.2	1.3
	1	352	-12.7	-3.8	0.0
	1	353	-28.7	-16.7	0.1
	1	354	-22.1	-11.0	0.6
	1	355	-15.1	-2.9	0.0
	1	356	-23.6	1.1	0.0
	1	357	-15.4	-6.3	0.4
	1	358	-11.5	-6.8	0.1
	1	359	-14.1	-5.3	0.0
	1	360	-17.5	-7.7	0.1
	1	361	-12.0	-5.5	4.1
	1	362	-5.7	-3.1	0.0
	1	363	-19.5	-12.6	0.0
	1	364	-13.6	-12.4	0.0
	1	365	-24.2	-18.4	0.0
	2	1	-25.4	-9.7	0.0
	2	2	-19.1	-14.8	0.0
	2	3	-11.4	0.4	0.0
	2	4	-12.4	1.9	0.0
	2	5	-13.9	-3.9	0.0
	2	6	-9.7	-0.9	0.0
	2	7	-25.5	-12.3	0.0
	2	8	-25.7	-11.4	0.0
	2	9	-16.2	-2.9	0.3
	2	10	-10.8	-7.4	0.0
	2	11	-29.3	-13.4	0.0
	2	12	-28.6	-16.6	0.0
	2	13	-27.5	-11.3	0.0
	2	14	-25.5	-11.1	0.0
	2	15	-17.9	-7.0	0.0
	2	16	-26.6	-16.5	0.3
	2	17	-16.5	-4.2	0.0
	2	18	-9.9	-5.2	0.0
	2	19	-11.8	-5.0	0.0
	2	20	-7.3	-6.5	1.4
	2	21	-16.5	-6.5	0.0
	2	22	-16.1	-8.1	0.5
	2	23	-11.8	2.4	0.2
	2	24	-4.6	0.2	0.0
	2	25	-14.4	-1.5	0.0
	2	26	-22.1	-0.4	0.0
	2	27	-27.3	-17.7	0.0
	2	28	-30.9	-14.3	0.0
	2	29	-18.0	-4.5	0.0
	2	30	-20.0	-5.5	0.2
	2	31	-13.8	-3.3	0.0
	2	32	-19.1	-0.5	0.0
	2	33	-19.2	-5.3	0.0
	2	34	-22.3	-5.0	0.0
	2	35	-11.0	0.3	0.0
	2	36	-15.2	-2.0	1.5
	2	37	-12.5	-4.8	1.4
	2	38	-14.2	-4.9	0.3
	2	39	-15.1	-5.0	15.2
	2	40	-14.4	-9.1	0.0
	2	41	-24.0	-12.0	0.0
	2	42	-24.6	-11.3	0.0
	2	43	-12.2	-0.3	0.0
	2	44	-7.1	-5.8	2.6
	2	45	-24.3	-12.9	0.0
	2	46	-21.7	-17.4	0.0
	2	47	-17.8	-5.9	0.0
	2	48	-10.1	-7.7	0.0
	2	49	-8.1	3.5	0.0
	2	50	-10.2	2.1	0.0
	2	51	-9.6	2.8	0.0
	2	52	-14.2	-3.2	0.0
	2	53	-14.2	-2.9	0.0
	2	54	-16.4	2.7	0.0
	2	55	-7.1	5.9	0.0
	2	56	-3.2	4.8	0.0
	2	57	-31.7	-17.7	0.1
	2	58	-24.4	-8.0	0.0
	2	59	-20.7	-10.1	0.0
	2	60	-16.0	-12.2	3.9
	2	61	-12.9	2.1	0.0
	2	62	-7.9	5.3	1.6
	2	63	-10.9	1.9	0.0
	2	64	-3.4	2.0	0.5
	2	65	-2.5	8.7	0.0
	2	66	-0.6	4.4	0.0
	2	67	-10.9	3.3	0.0
	2	68	-7.4	1.1	0.0
	2	69	-12.9	0.4	0.0
	2	70	-7.1	-0.2	0.0
	2	71	-13.5	0.1	0.0
	2	72	-8.8	0.3	0.0
	2	73	-9.9	3.1	0.0
	2	74	-7.9	4.1	0.0
	2	75	-12.3	-3.0	0.0
	2	76	-15.8	-8.3	0.0
	2	77	0.8	8.8	0.0
	2	78	-2.3	8.3	0.0
	2	79	-4.3	6.8	0.0
	2	80	-3.9	3.8	0.0
	2	81	-3.0	7.4	0.0
	2	82	-1.8	8.6	0.0
	2	83	-4.3	3.7	0.0
	2	84	-2.1	-0.7	0.0
	2	85	-14.7	-1.2	0.0
	2	86	-8.8	-8.1	0.0
	2	87	-0.3	8.3	0.0
	2	88	3.8	5.3	0.0
	2	89	-9.4	3.2	0.0
	2	90	-7.9	0.1	0.0
	2	91	-7.3	6.4	0.0
	2	92	-2.0	5.8	0.0
	2	93	-5.5	6.5	0.0
	2	94	-1.2	2.9	0.0
	2	95	-1.0	9.1	0.0
	2	96	1.8	12.3	0.0
	2	97	-3.1	4.8	0.0
	2	98	-2.5	10.4	0.0
	2	99	0.1	13.9	0.0
	2	100	4.6	16.5	0.0
	2	101	-6.8	8.9	0.0
	2	102	-9.5	-0.5	0.0
	2	103	-1.1	15.8	0.0
	2	104	-7.2	11.0	0.0
	2	105	0.8	14.5	0.0
	2	106	0.8	19.2	0.0
	2	107	-4.1	12.4	0.0
	2	108	-2.3	13.8	0.0
	2	109	-0.6	14.5	0.0
	2	110	0.9	17.0	0.0
	2	111	6.5	18.3	12.4
	2	112	1.3	32.3	0.0
	2	113	1.7	15.7	0.0
	2	114	0.5	20.9	0.0
	2	115	1.7	21.9	0.0
	2	116	2.3	19.8	2.3
	2	117	9.6	26.7	7.2
	2	118	8.5	19.4	0.0
	2	119	1.3	13.9	0.0
	2	120	-3.7	8.1	0.0
	2	121	7.0	18.8	0.0
	2	122	5.6	15.0	0.0
	2	123	3.0	21.9	0.0
	2	124	1.7	26.4	0.0
	2	125	1.8	10.1	0.0
	2	126	0.5	13.3	22.3
	2	127	1.7	17.1	0.0
	2	128	5.0	21.5	3.8
	2	129	9.9	21.3	17.6
	2	130	3.3	28.5	0.0
	2	131	6.2	22.1	22.7
	2	132	-1.2	29.4	20.0
	2	133	6.7	18.6	2.3
	2	134	1.2	17.3	0.0
	2	135	-2.3	9.3	0.3
	2	136	2.8	19.3	0.0
	2	137	3.9	17.6	0.0
	2	138	-3.8	12.1	0.0
	2	139	5.8	23.2	0.0
	2	140	11.2	27.8	1.5
	2	141	9.6	22.2	0.0
	2	142	7.0	19.4	0.0
	2	143	6.8	23.5	0.0
	2	144	13.2	20.8	23.8
	2	145	6.1	21.7	0.0
	2	146	-1.6	20.9	0.0
	2	147	8.0	24.6	0.0
	2	148	8.2	20.6	0.0
	2	149	3.0	20.2	0.0
	2	150	8.4	24.7	0.0
	2	151	4.9	19.7	0.8
	2	152	6.3	20.4	0.0
	2	153	4.9	22.3	0.0
	2	154	3.0	20.2	0.0
	2	155	14.4	24.5	14.1
	2	156	14.4	27.1	0.0
	2	157	8.4	24.1	0.0
	2	158	7.3	26.9	0.0
	2	159	8.6	19.7	0.0
	2	160	8.4	21.6	0.0
	2	161	11.9	16.2	28.6
	2	162	11.6	18.3	1.7
	2	163	11.3	20.1	0.8
	2	164	11.7	18.9	0.0
	2	165	4.5	23.5	0.0
	2	166	3.9	26.5	0.0
	2	167	11.6	19.2	2.7
	2	168	12.8	15.2	0.0
	2	169	14.8	23.4	1.8
	2	170	17.3	27.0	6.9
	2	171	11.4	26.6	4.7
	2	172	5.2	30.6	43.5
	2	173	15.2	22.8	0.5
	2	174	17.9	19.5	4.9
	2	175	12.1	17.6	5.1
	2	176	5.6	21.0	1.4
	2	177	9.9	21.3	0.0
	2	178	7.8	23.3	0.0
	2	179	16.5	24.8	0.7
	2	180	18.6	24.3	0.0
	2	181	11.6	24.6	0.0
	2	182	8.5	23.5	7.9
	2	183	16.3	29.5	0.0
	2	184	14.4	26.7	37.8
	2	185	8.4	24.1	0.0
	2	186	11.1	21.8	1.7
	2	187	14.7	28.8	9.4
	2	188	14.1	26.5	44.0
	2	189	15.2	32.1	23.4
	2	190	18.6	30.3	0.0
	2	191	11.5	27.9	0.0
	2	192	11.7	31.8	0.0
	2	193	8.0	21.7	12.7
	2	194	9.4	24.4	0.0
	2	195	12.3	24.4	3.0
	2	196	8.7	25.4	0.0
	2	197	7.1	24.8	0.0
	2	198	9.0	28.5	0.0
	2	199	10.3	28.7	0.0
	2	200	8.3	35.4	0.0
	2	201	16.0	34.6	0.0
	2	202	15.8	30.9	0.0
	2	203	11.8	26.5	0.0
	2	204	8.9	23.4	0.0
	2	205	8.7	19.7	0.0
	2	206	7.8	24.6	0.0
	2	207	16.7	28.9	18.6
	2	208	18.5	30.1	3.4
	2	209	12.2	30.0	0.0
	2	210	11.6	29.5	2.7
	2	211	14.8	35.0	0.0
	2	212	12.2	32.6	0.0
	2	213	7.8	24.1	0.0
	2	214	11.3	18.6	12.4
	2	215	5.6	24.1	0.0
	2	216	10.5	27.9	0.0
	2	217	10.3	21.5	1.7
	2	218	7.0	22.2	0.0
	2	219	4.5	25.7	0.0
	2	220	11.4	25.3	0.0
	2	221	14.1	32.1	0.0
	2	222	12.5	27.5	16.7
	2	223	6.7	24.6	0.0
	2	224	10.1	23.3	4.2
	2	225	13.1	25.9	13.5
	2	226	9.5	31.1	0.0
	2	227	14.1	29.2	0.0
	2	228	10.7	26.5	7.2
	2	229	18.0	31.3	0.0
	2	230	18.8	31.0	0.0
	2	231	6.9	22.3	0.7
	2	232	6.9	28.4	0.0
	2	233	10.9	24.7	0.0
	2	234	6.6	23.7	0.0
	2	235	10.4	25.1	0.0
	2	236	12.2	26.9	0.0
	2	237	13.8	29.0	0.0
	2	238	17.6	31.5	0.0
	2	239	12.0	30.9	0.0
	2	240	11.4	28.1	3.4
	2	241	8.7	19.3	0.0
	2	242	4.8	23.7	0.0
	2	243	7.7	13.8	0.0
	2	244	7.9	14.6	0.0
	2	245	4.5	21.0	0.0
	2	246	10.1	17.6	0.0
	2	247	9.3	16.5	1.0
	2	248	10.8	20.3	0.0
	2	249	8.1	22.8	0.0
	2	250	6.2	17.9	0.0
	2	251	7.8	15.4	49.3
	2	252	7.4	15.1	3.3
	2	253	7.1	19.4	0.0
	2	254	12.6	20.5	0.0
	2	255	8.6	28.5	0.0
	2	256	8.4	28.5	0.0
	2	257	4.0	20.6	0.0
	2	258	5.0	17.0	0.0
	2	259	5.9	17.8	0.0
	2	260	1.3	22.3	0.0
	2	261	9.6	25.5	9.8
	2	262	8.5	23.6	0.8
	2	263	5.0	23.9	0.0
	2	264	9.1	19.3	0.0
	2	265	4.8	17.3	0.0
	2	266	-2.7	16.0	0.0
	2	267	1.8	16.6	0.0
	2	268	-6.5	19.7	0.0
	2	269	4.0	16.4	0.0
	2	270	1.5	17.8	0.0
	2	271	5.1	15.1	0.0
	2	272	11.2	17.4	3.7
	2	273	4.6	14.1	2.9
	2	274	-0.2	14.6	0.0
	2	275	1.3	8.7	2.8
	2	276	2.9	13.8	0.2
	2	277	4.7	19.1	0.0
	2	278	4.5	15.6	1.9
	2	279	5.2	21.0	0.0
	2	280	7.0	18.4	0.0
	2	281	0.9	11.6	0.0
	2	282	5.8	14.0	0.0
	2	283	-1.3	2.5	0.0
	2	284	-6.7	10.0	0.0
	2	285	1.4	15.1	0.0
	2	286	4.6	9.4	0.0
	2	287	-0.5	7.9	0.0
	2	288	-1.5	9.1	0.0
	2	289	1.7	14.8	0.0
	2	290	-0.2	12.5	0.0
	2	291	3.6	21.1	0.0
	2	292	2.6	14.7	0.0
	2	293	-2.6	12.1	0.0
	2	294	1.4	9.5	32.4
	2	295	-1.1	5.2	1.6
	2	296	-0.7	11.3	0.0
	2	297	-0.4	11.3	0.0
	2	298	0.8	5.6	0.0
	2	299	-2.2	14.6	0.0
	2	300	-5.6	8.4	1.0
	2	301	1.9	15.2	0.0
	2	302	2.9	14.3	0.0
	2	303	-3.1	8.2	0.0
	2	304	-14.0	11.1	0.0
	2	305	-1.9	8.4	1.2
	2	306	-4.1	10.4	0.0
	2	307	1.6	16.9	0.0
	2	308	1.7	13.1	0.0
	2	309	-1.1	18.9	0.0
	2	310	-2.5	9.2	0.0
	2	311	-3.2	8.3	0.0
	2	312	-4.1	11.5	0.0
	2	313	-1.4	6.5	0.0
	2	314	-0.3	6.8	0.0
	2	315	-4.9	4.7	0.0
	2	316	-3.9	3.0	0.0
	2	317	-14.1	-0.2	0.0
	2	318	-10.7	-3.9	5.1
	2	319	-3.6	4.9	0.0
	2	320	-7.1	9.9	0.0
	2	321	-5.2	2.1	0.0
	2	322	-5.2	2.9	0.0
	2	323	-13.5	-0.5	0.0
	2	324	-10.4	0.1	0.0
	2	325	-11.4	-1.2	0.0
	2	326	-9.8	-8.2	0.6
	2	327	-15.1	-4.0	4.3
	2	328	-18.8	-6.3	2.2
	2	329	-11.7	-6.0	0.0
	2	330	-18.2	-5.0	0.0
	2	331	-16.7	-4.6	0.0
	2	332	-13.2	-6.8	0.0
	2	333	-9.3	4.1	0.0
	2	334	-5.4	-1.5	6.0
	2	335	-8.6	4.1	0.0
	2	336	-7.3	0.2	0.0
	2	337	-3.9	4.3	0.0
	2	338	-6.6	0.3	0.0
	2	339	-19.2	-13.0	0.0
	2	340	-19.0	-18.0	0.0
	2	341	-14.6	-4.7	0.0
	2	342	-8.0	-3.6	0.0
	2	343	-17.2	-5.8	0.0
	2	344	-18.6	-4.0	0.0
	2	345	-20.6	-5.5	0.0
	2	346	-23.9	-12.1	0.0
	2	347	-19.7	-7.5	1.7
	2	348	-23.4	-13.6	0.0
	2	349	-13.6	-4.2	0.0
	2	350	-19.3	-7.3	0.0
	2	351	-13.6	-1.4	0.0
	2	352	-9.6	-2.2	0.0
	2	353	-10.6	-3.4	0.1
	2	354	-8.5	-4.6	0.0
	2	355	-15.6	-7.7	0.0
	2	356	-18.2	-12.3	0.0
	2	357	-6.8	2.9	0.0
	2	358	-9.9	-1.8	0.0
	2	359	-14.6	-4.2	0.0
	2	360	-10.8	-3.8	0.8
	2	361	-5.6	6.1	2.6
	2	362	-14.3	1.7	0.0
	2	363	-25.8	-18.9	0.0
	2	364	-29.5	-15.0	0.0
	2	365	-8.0	-1.9	0.0
	3	1	-25.1	-14.0	5.3
	3	2	-25.7	-18.5	1.2
	3	3	-16.5	-3.3	0.0
	3	4	-11.3	-4.1	0.0
	3	5	-19.5	-4.7	0.0
	3	6	-25.8	-8.3	0.0
	3	7	-16.7	-4.7	0.0
	3	8	-16.5	-7.2	0.5
	3	9	-19.4	-10.9	1.0
	3	10	-13.7	-5.8	0.0
	3	11	-17.6	-4.1	0.0
	3	12	-22.6	-6.2	0.0
	3	13	-11.7	-2.6	0.0
	3	14	-8.4	-2.7	0.0
	3	15	-15.9	-3.5	0.0
	3	16	-11.2	-9.8	0.0
	3	17	-18.6	-10.2	0.0
	3	18	-22.4	-5.3	0.0
	3	19	-20.4	-10.9	0.3
	3	20	-24.3	-14.6	0.0
	3	21	-19.5	-8.1	0.0
	3	22	-21.4	-5.5	0.0
	3	23	-22.1	-14.2	0.0
	3	24	-19.8	-16.5	0.0
	3	25	-26.6	-18.6	0.0
	3	26	-21.4	-21.0	0.0
	3	27	-30.0	-15.4	0.0
	3	28	-25.6	-21.6	0.1
	3	29	-16.4	-5.5	0.0
	3	30	-10.2	0.2	0.0
	3	31	-16.5	-4.9	1.7
	3	32	-11.3	-7.2	0.0
	3	33	-11.4	-4.8	0.5
	3	34	-15.1	-8.0	0.0
	3	35	-13.8	-3.5	0.0
	3	36	-6.3	-2.9	0.0
	3	37	-23.0	-11.3	0.0
	3	38	-22.4	-20.8	0.0
	3	39	-20.2	-9.8	0.0
	3	40	-15.7	-11.6	0.0
	3	41	-13.7	-2.9	0.0
	3	42	-13.9	2.4	0.0
	3	43	-27.1	-16.7	0.0
	3	44	-33.0	-12.9	0.0
	3	45	-17.0	-6.8	0.0
	3	46	-20.1	-10.0	0.0
	3	47	-21.0	-7.2	0.0
	3	48	-22.7	-2.7	0.0
	3	49	-12.3	0.3	0.0
	3	50	-16.0	8.4	0.0
	3	51	-8.7	-0.7	0.0
	3	52	-15.9	-0.1	0.0
	3	53	-16.5	-1.6	0.0
	3	54	-22.8	-6.0	0.0
	3	55	-12.8	-3.8	0.0
	3	56	-11.5	-9.2	0.0
	3	57	-17.9	-4.1	0.0
	3	58	-21.7	-0.8	0.0
	3	59	-16.1	-2.8	0.0
	3	60	-14.3	-2.3	1.6
	3	61	-7.2	-1.2	5.0
	3	62	-11.4	-3.0	5.2
	3	63	-16.9	-6.7	0.0
	3	64	-18.7	-1.6	0.0
	3	65	-6.0	6.4	0.0
	3	66	-2.5	3.6	0.0
	3	67	-7.6	2.3	0.0
	3	68	-2.2	3.0	0.0
	3	69	-8.0	2.2	0.0
	3	70	-13.7	6.2	0.0
	3	71	-9.0	2.8	0.0
	3	72	-16.5	3.9	0.0
	3	73	-10.8	-0.8	1.5
	3	74	-8.0	1.5	0.5
	3	75	0.3	2.9	0.7
	3	76	-4.0	1.8	1.9
	3	77	-10.3	2.6	0.0
	3	78	-4.8	0.5	1.3
	3	79	-4.9	1.0	0.0
	3	80	-5.4	5.0	0.0
	3	81	-8.8	2.1	0.0
	3	82	-6.4	6.9	0.0
	3	83	-1.9	11.6	0.0
	3	84	-2.4	6.8	10.8
	3	85	-6.0	3.5	7.7
	3	86	-9.7	4.9	0.0
	3	87	-8.0	2.8	0.0
	3	88	-10.8	7.6	0.0
	3	89	4.9	11.8	0.5
	3	90	1.0	16.0	0.2
	3	91	-2.3	11.5	0.0
	3	92	1.1	16.0	0.0
	3	93	-6.2	-2.3	0.0
	3	94	-2.6	4.8	0.0
	3	95	-2.1	12.3	0.0
	3	96	-1.5	13.6	0.0
	3	97	-0.2	22.8	0.0
	3	98	3.3	33.9	0.0
	3	99	-7.4	-0.4	0.0
	3	100	-2.1	9.3	0.0
	3	101	2.0	19.5	0.0
	3	102	0.6	22.3	0.0
	3	103	7.3	19.3	0.0
	3	104	8.0	19.6	0.0
	3	105	-2.6	12.8	0.0
	3	106	-1.8	11.7	0.0
	3	107	7.3	15.9	0.0
	3	108	0.8	30.5	0.0
	3	109	1.4	14.6	0.0
	3	110	1.3	13.8	0.0
	3	111	0.3	11.3	0.0
	3	112	-2.3	5.0	0.0
	3	113	0.5	11.0	0.0
	3	114	3.5	4.7	0.0
	3	115	0.7	12.9	0.0
	3	116	-3.8	13.7	0.0
	3	117	4.9	11.7	0.0
	3	118	1.5	8.6	0.0
	3	119	4.6	16.5	0.0
	3	120	1.5	18.6	0.0
	3	121	3.8	24.3	0.0
	3	122	8.6	21.6	9.8
	3	123	-1.3	10.1	0.3
	3	124	-5.1	11.5	0.0
	3	125	8.3	21.8	6.6
	3	126	4.9	27.1	1.6
	3	127	5.3	18.7	0.0
	3	128	9.3	12.3	0.0
	3	129	1.1	15.6	0.0
	3	130	7.5	21.3	11.1
	3	131	7.3	19.3	99.0
	3	132	6.4	16.5	0.0
	3	133	7.1	17.6	0.0
	3	134	9.3	13.5	0.0
	3	135	8.0	25.0	2.4
	3	136	10.0	25.6	3.2
	3	137	5.9	9.5	10.1
	3	138	10.6	12.2	12.9
	3	139	8.8	24.0	0.0
	3	140	9.7	24.2	0.0
	3	141	11.1	23.9	0.0
	3	142	6.1	19.1	0.0
	3	143	5.4	22.2	0.0
	3	144	5.3	28.5	0.0
	3	145	10.7	16.9	0.7
	3	146	7.5	16.7	0.0
	3	147	6.7	22.8	0.0
	3	148	0.4	18.7	0.0
	3	149	5.0	9.9	0.0
	3	150	8.2	20.0	0.0
	3	151	1.7	21.1	0.0
	3	152	6.7	25.1	0.0
	3	153	10.6	20.0	2.7
	3	154	8.3	18.2	0.0
	3	155	7.2	20.1	0.0
	3	156	12.9	18.9	12.6
	3	157	15.3	33.3	0.0
	3	158	11.1	34.4	0.0
	3	159	11.4	27.7	0.0
	3	160	12.8	27.2	0.0
	3	161	17.7	30.5	0.0
	3	162	13.6	26.5	0.0
	3	163	12.7	27.1	0.0
	3	164	10.4	26.5	0.0
	3	165	7.8	24.5	0.0
	3	166	11.8	27.8	0.0
	3	167	12.5	28.3	0.0
	3	168	13.1	29.0	0.0
	3	169	17.2	26.2	0.4
	3	170	17.2	23.6	0.0
	3	171	15.2	26.6	6.5
	3	172	17.8	23.2	5.8
	3	173	7.9	26.0	0.0
	3	174	2.9	25.2	0.0
	3	175	10.9	26.8	0.0
	3	176	17.0	27.2	0.0
	3	177	11.0	29.4	0.0
	3	178	14.4	27.7	0.0
	3	179	13.3	27.7	0.0
	3	180	12.8	32.8	0.0
	3	181	10.7	28.9	0.0
	3	182	13.2	36.0	0.0
	3	183	14.0	34.1	0.0
	3	184	8.4	33.4	0.0
	3	185	15.2	25.1	0.5
	3	186	16.1	22.6	0.0
	3	187	12.5	28.3	0.0
	3	188	11.4	27.1	0.0
	3	189	13.0	27.0	6.0
	3	190	14.8	25.3	0.0
	3	191	11.9	25.4	0.0
	3	192	14.2	27.8	16.6
	3	193	17.7	28.7	3.0
	3	194	15.8	25.6	2.8
	3	195	18.9	31.9	0.0
	3	196	13.8	28.9	0.0
	3	197	17.2	32.6	0.0
	3	198	20.0	29.1	0.0
	3	199	17.7	27.2	5.8
	3	200	12.8	24.5	0.0
	3	201	16.7	29.8	0.0
	3	202	11.6	27.2	0.0
	3	203	12.9	23.2	0.0
	3	204	18.4	24.1	3.3
	3	205	12.3	27.7	12.4
	3	206	14.0	30.6	0.1
	3	207	15.9	33.9	0.0
	3	208	17.6	35.1	0.0
	3	209	14.6	34.0	0.0
	3	210	9.5	28.9	0.0
	3	211	13.3	32.1	0.0
	3	212	15.1	30.9	1.9
	3	213	7.8	24.2	0.0
	3	214	4.5	26.8	0.0
	3	215	11.7	25.1	0.0
	3	216	13.6	23.3	0.0
	3	217	10.2	27.4	0.0
	3	218	14.7	32.1	0.0
	3	219	10.6	29.3	0.0
	3	220	8.5	27.1	0.0
	3	221	11.3	25.0	4.1
	3	222	10.7	24.5	0.0
	3	223	13.4	27.1	0.0
	3	224	15.1	27.1	0.0
	3	225	19.2	28.3	0.0
	3	226	11.8	23.5	0.0
	3	227	14.2	29.2	0.0
	3	228	16.2	24.7	0.0
	3	229	13.1	27.9	2.1
	3	230	14.2	23.1	14.1
	3	231	13.1	22.9	3.0
	3	232	14.2	15.3	0.0
	3	233	11.9	23.8	0.0
	3	234	11.0	25.8	3.0
	3	235	12.7	27.5	0.0
	3	236	14.1	29.1	0.0
	3	237	10.8	24.2	8.1
	3	238	13.3	22.5	0.0
	3	239	9.0	23.3	0.0
	3	240	12.5	19.7	0.0
	3	241	11.6	28.4	0.0
	3	242	11.3	24.5	0.0
	3	243	9.7	23.2	18.3
	3	244	7.3	23.2	0.0
	3	245	7.8	19.7	0.0
	3	246	3.2	23.5	8.5
	3	247	6.6	19.1	0.0
	3	248	4.5	17.9	0.0
	3	249	10.7	20.0	0.3
	3	250	12.2	24.4	0.0
	3	251	10.2	20.5	7.7
	3	252	11.4	20.9	27.8
	3	253	9.4	23.8	0.0
	3	254	14.8	20.4	0.0
	3	255	7.1	10.1	0.4
	3	256	0.3	15.1	5.5
	3	257	8.8	25.1	0.0
	3	258	8.3	28.5	0.0
	3	259	16.2	30.4	0.0
	3	260	11.5	20.7	27.1
	3	261	13.3	21.5	10.5
	3	262	6.7	18.0	0.0
	3	263	10.3	23.0	0.0
	3	264	4.8	27.6	0.0
	3	265	10.9	23.2	0.0
	3	266	5.3	22.9	0.0
	3	267	3.5	21.3	0.0
	3	268	5.4	16.6	0.0
	3	269	-5.7	8.1	0.0
	3	270	2.2	13.8	0.0
	3	271	3.0	22.5	0.0
	3	272	-1.9	20.3	0.0
	3	273	1.3	20.3	0.0
	3	274	6.7	18.8	0.0
	3	275	0.2	18.0	0.0
	3	276	2.3	12.1	0.0
	3	277	3.3	11.7	0.0
	3	278	3.5	6.4	0.5
	3	279	2.4	9.4	0.3
	3	280	3.2	7.7	0.8
	3	281	-0.6	12.3	2.8
	3	282	-3.4	16.4	0.0
	3	283	-1.2	4.6	1.4
	3	284	2.2	7.8	36.5
	3	285	-1.1	1.6	0.0
	3	286	-1.4	3.6	1.4
	3	287	1.4	12.1	29.4
	3	288	-2.9	10.9	1.1
	3	289	1.5	9.1	1.9
	3	290	-4.5	18.0	0.0
	3	291	-1.5	15.1	0.0
	3	292	2.2	12.3	0.0
	3	293	1.5	12.1	8.2
	3	294	8.3	16.3	0.0
	3	295	-3.9	11.9	0.0
	3	296	-0.3	8.1	0.0
	3	297	-0.6	0.9	5.1
	3	298	-3.5	7.4	0.0
	3	299	-3.0	11.5	0.0
	3	300	2.4	12.6	0.0
	3	301	-1.5	11.1	0.0
	3	302	-0.4	11.5	0.0
	3	303	-6.4	9.0	0.0
	3	304	-1.4	12.2	0.0
	3	305	0.6	17.8	3.6
	3	306	2.3	20.4	0.0
	3	307	-1.7	7.8	0.0
	3	308	-2.2	10.3	0.0
	3	309	-1.4	6.5	0.0
	3	310	-5.6	4.3	2.6
	3	311	-6.7	1.8	0.0
	3	312	-7.2	-0.3	0.0
	3	313	-3.8	3.5	0.0
	3	314	-4.5	-2.1	0.0
	3	315	-5.0	7.5	0.0
	3	316	-8.5	6.4	0.0
	3	317	-4.8	3.6	0.0
	3	318	-1.1	1.4	3.7
	3	319	-6.6	4.6	0.0
	3	320	-7.7	8.4	0.0
	3	321	-17.8	-8.8	0.0
	3	322	-18.6	-4.6	0.0
	3	323	-11.0	-4.2	0.0
	3	324	-10.7	-0.4	0.0
	3	325	-9.7	-1.2	0.0
	3	326	-10.6	-1.3	0.0
	3	327	-9.5	-0.2	0.0
	3	328	-11.0	4.1	0.0
	3	329	-8.1	2.6	0.0
	3	330	-13.3	-0.4	0.0
	3	331	-8.5	-1.0	0.0
	3	332	-13.2	5.0	0.0
	3	333	-16.5	-1.9	0.0
	3	334	-21.0	0.9	0.0
	3	335	-5.1	2.8	0.0
	3	336	-5.6	6.1	0.0
	3	337	-16.4	-7.0	0.0
	3	338	-21.7	-14.7	0.0
	3	339	-20.3	-5.6	0.0
	3	340	-13.8	-4.7	0.0
	3	341	-14.5	-3.0	4.7
	3	342	-9.5	-1.8	0.0
	3	343	-25.7	-10.0	0.0
	3	344	-17.2	-6.6	0.0
	3	345	-25.2	-8.9	0.0
	3	346	-32.8	-7.0	0.0
	3	347	-12.2	-3.8	0.0
	3	348	-15.3	-11.8	0.0
	3	349	-8.5	-0.7	0.0
	3	350	-4.0	3.1	0.0
	3	351	-19.6	-10.4	5.9
	3	352	-16.7	-6.8	0.0
	3	353	-13.8	-2.1	0.0
	3	354	-20.2	-6.7	0.0
	3	355	-19.9	-6.7	0.0
	3	356	-18.8	-12.7	0.0
	3	357	-25.9	-12.4	0.0
	3	358	-25.9	-5.8	0.0
	3	359	-15.8	-3.8	0.0
	3	360	-20.2	-3.8	0.1
	3	361	-20.7	-7.4	0.0
	3	362	-19.3	-11.6	0.2
	3	363	-15.3	-5.4	0.0
	3	364	-18.5	-4.4	0.0
	3	365	-31.3	-20.5	0.0
	4	1	-24.5	-2.2	0.0
	4	2	-15.3	-5.4	0.0
	4	3	-22.0	-8.6	0.4
	4	4	-18.6	-9.0	0.0
	4	5	-15.3	-3.7	0.0
	4	6	-15.9	-2.8	0.0
	4	7	-22.4	-2.9	0.0
	4	8	-13.8	-2.8	0.0
	4	9	-13.8	-6.6	0.0
	4	10	-15.3	-1.7	0.0
	4	11	-15.9	-2.8	0.0
	4	12	-16.9	-7.3	0.0
	4	13	-20.1	-7.3	11.7
	4	14	-21.3	-9.9	0.0
	4	15	-20.7	-11.4	0.0
	4	16	-26.7	-13.5	0.0
	4	17	-21.8	-9.7	0.0
	4	18	-11.7	-3.7	0.0
	4	19	-0.8	1.6	0.0
	4	20	-20.4	-5.9	0.0
	4	21	-13.8	-13.1	0.0
	4	22	-15.8	-5.3	0.0
	4	23	-10.1	-9.4	0.0
	4	24	-29.7	-14.1	0.0
	4	25	-21.4	-12.7	0.0
	4	26	-10.3	0.6	0.0
	4	27	-1.7	-1.7	0.0
	4	28	-23.9	-12.8	0.0
	4	29	-33.1	-8.9	0.0
	4	30	-11.3	-2.2	0.0
	4	31	-11.3	-6.8	1.6
	4	32	-13.0	-6.4	0.8
	4	33	-12.3	-6.4	0.0
	4	34	-18.0	-7.5	0.0
	4	35	-22.5	-1.8	0.0
	4	36	-15.7	-6.3	0.0
	4	37	-13.0	-10.6	0.1
	4	38	-19.2	-5.3	0.0
	4	39	-17.5	-10.1	0.0
	4	40	-17.7	-8.9	0.0
	4	41	-17.4	-9.4	0.0
	4	42	-16.5	-5.9	0.0
	4	43	-19.0	0.3	0.0
	4	44	-18.9	-8.6	1.3
	4	45	-19.4	-5.3	0.0
	4	46	-13.3	0.9	0.0
	4	47	-8.0	2.6	0.0
	4	48	-18.7	-3.2	0.0
	4	49	-25.3	-8.1	2.4
	4	50	-8.3	1.1	0.0
	4	51	-3.9	0.7	0.0
	4	52	-13.0	-4.4	0.0
	4	53	-19.3	-7.0	0.0
	4	54	-23.3	-10.9	0.0
	4	55	-27.4	-9.1	0.0
	4	56	-22.6	-9.4	0.0
	4	57	-16.6	-5.5	0.0
	4	58	-22.4	-8.4	0.4
	4	59	-31.5	-20.2	0.3
	4	60	-6.1	2.7	0.0
	4	61	-10.3	1.4	1.1
	4	62	-16.8	-4.5	1.0
	4	63	-19.4	-0.3	1.1
	4	64	-13.8	-2.7	0.1
	4	65	-9.6	-1.4	4.9
	4	66	-5.5	2.8	0.0
	4	67	-0.5	2.3	0.6
	4	68	-4.5	3.4	0.0
	4	69	-6.3	2.9	0.0
	4	70	-9.7	0.5	0.5
	4	71	-12.9	-0.3	1.8
	4	72	-7.6	-0.6	0.7
	4	73	-14.8	-4.8	19.5
	4	74	-6.0	1.3	3.1
	4	75	-3.5	3.6	0.0
	4	76	-13.4	-0.5	0.0
	4	77	-12.7	0.3	0.0
	4	78	1.6	11.5	0.0
	4	79	1.5	4.3	0.0
	4	80	1.2	14.4	0.0
	4	81	-1.5	7.0	0.0
	4	82	-3.9	5.6	0.0
	4	83	-3.9	4.1	0.0
	4	84	1.2	11.9	4.1
	4	85	-4.3	9.8	0.0
	4	86	2.8	6.7	0.4
	4	87	-2.6	6.3	0.0
	4	88	-7.2	4.5	0.1
	4	89	-10.5	8.6	0.0
	4	90	-2.3	7.8	3.9
	4	91	-5.0	14.6	0.0
	4	92	-5.3	7.5	0.0
	4	93	-2.9	7.6	0.0
	4	94	-4.3	10.9	0.0
	4	95	-1.3	8.2	0.1
	4	96	-1.8	12.4	0.0
	4	97	-2.2	15.6	0.0
	4	98	-2.3	16.8	0.0
	4	99	-2.3	24.9	0.0
	4	100	-0.7	11.1	0.0
	4	101	-1.0	10.7	0.0
	4	102	-0.2	19.4	0.0
	4	103	1.6	20.5	0.0
	4	104	-1.3	15.2	0.0
	4	105	1.8	22.1	0.0
	4	106	-6.9	7.0	0.0
	4	107	-4.4	7.5	7.1
	4	108	-1.1	10.6	0.0
	4	109	-7.8	8.5	0.0
	4	110	1.7	19.4	0.0
	4	111	5.4	14.1	0.0
	4	112	0.1	11.4	0.0
	4	113	-2.4	11.5	0.9
	4	114	-16.6	7.2	0.0
	4	115	0.7	7.0	0.0
	4	116	4.2	18.6	0.0
	4	117	3.4	25.6	0.0
	4	118	0.8	17.9	0.0
	4	119	1.7	17.0	0.0
	4	120	6.5	24.5	4.8
	4	121	6.6	34.6	0.0
	4	122	5.5	16.8	0.0
	4	123	3.8	16.8	0.0
	4	124	-0.8	14.8	0.0
	4	125	3.5	9.8	14.3
	4	126	3.5	20.1	0.0
	4	127	1.9	21.4	0.0
	4	128	4.9	23.6	0.0
	4	129	7.5	21.9	0.0
	4	130	5.4	17.5	0.0
	4	131	0.1	12.1	0.0
	4	132	8.0	20.1	0.0
	4	133	7.4	20.8	0.0
	4	134	7.6	24.3	8.5
	4	135	9.1	28.0	8.8
	4	136	4.8	23.0	0.0
	4	137	9.0	22.3	45.1
	4	138	8.2	19.7	5.8
	4	139	2.9	14.8	0.0
	4	140	10.4	24.1	0.0
	4	141	17.6	25.4	0.0
	4	142	11.6	25.4	0.0
	4	143	10.6	27.3	0.0
	4	144	8.7	26.4	0.0
	4	145	6.9	19.3	0.9
	4	146	9.7	23.3	0.0
	4	147	7.0	18.5	0.0
	4	148	8.3	26.3	0.0
	4	149	7.9	21.5	0.0
	4	150	6.0	15.2	0.0
	4	151	6.9	13.3	0.0
	4	152	7.0	20.6	0.0
	4	153	7.9	21.4	0.0
	4	154	6.8	17.3	2.2
	4	155	5.3	25.5	0.0
	4	156	12.3	18.2	14.9
	4	157	15.3	23.2	0.0
	4	158	4.3	23.3	0.0
	4	159	3.5	17.0	5.4
	4	160	11.7	21.0	21.7
	4	161	10.6	18.4	0.0
	4	162	10.7	27.9	0.0
	4	163	15.0	28.3	8.4
	4	164	15.3	26.7	0.0
	4	165	18.3	25.1	0.0
	4	166	13.8	28.6	0.0
	4	167	12.5	30.0	0.0
	4	168	12.3	20.5	5.0
	4	169	15.9	21.3	0.0
	4	170	9.7	26.3	0.0
	4	171	7.6	23.9	0.0
	4	172	17.5	26.0	2.3
	4	173	12.6	27.3	0.0
	4	174	11.2	22.9	0.0
	4	175	9.5	23.3	0.0
	4	176	10.7	21.4	0.0
	4	177	16.3	24.5	0.0
	4	178	11.3	24.4	0.0
	4	179	13.5	22.4	0.0
	4	180	10.1	24.9	0.0
	4	181	13.8	22.8	0.0
	4	182	8.6	25.1	0.0
	4	183	12.6	27.1	0.0
	4	184	13.7	29.4	0.0
	4	185	14.5	31.2	31.0
	4	186	14.6	29.1	0.6
	4	187	18.2	29.6	0.0
	4	188	20.6	29.4	0.0
	4	189	15.2	27.8	0.0
	4	190	10.4	28.8	0.0
	4	191	10.0	27.5	0.0
	4	192	12.4	31.1	0.0
	4	193	8.0	27.2	0.0
	4	194	10.4	28.1	0.0
	4	195	15.3	31.0	11.0
	4	196	12.5	26.4	0.0
	4	197	18.0	18.5	0.9
	4	198	12.6	25.5	0.0
	4	199	11.7	27.8	12.3
	4	200	14.5	28.6	0.0
	4	201	13.1	29.1	0.0
	4	202	15.8	31.5	0.0
	4	203	17.3	28.1	0.0
	4	204	15.4	25.1	6.2
	4	205	14.6	26.3	7.5
	4	206	9.8	23.4	0.0
	4	207	14.9	19.5	2.4
	4	208	15.5	31.4	0.0
	4	209	13.3	29.6	4.2
	4	210	15.0	32.0	0.0
	4	211	18.8	27.7	0.0
	4	212	18.4	28.2	3.2
	4	213	13.6	33.7	0.0
	4	214	14.2	22.4	0.0
	4	215	12.2	23.6	0.0
	4	216	13.9	29.1	0.0
	4	217	15.7	34.0	0.0
	4	218	16.7	30.8	3.1
	4	219	13.5	30.5	0.0
	4	220	9.6	16.6	0.5
	4	221	9.8	18.3	0.0
	4	222	12.6	23.9	5.2
	4	223	5.6	22.2	0.0
	4	224	16.0	26.6	11.7
	4	225	14.0	26.9	0.0
	4	226	11.2	25.3	3.9
	4	227	10.9	22.5	0.0
	4	228	19.8	31.3	0.0
	4	229	16.2	33.8	1.3
	4	230	11.0	24.5	0.0
	4	231	8.6	27.5	0.0
	4	232	6.7	22.7	0.0
	4	233	10.6	12.6	12.7
	4	234	12.2	27.1	0.0
	4	235	13.6	29.0	0.0
	4	236	15.0	29.5	1.2
	4	237	14.5	26.9	0.0
	4	238	11.0	27.7	0.0
	4	239	14.8	24.1	0.0
	4	240	17.9	31.1	8.0
	4	241	16.0	30.1	0.0
	4	242	11.1	27.8	3.4
	4	243	6.2	29.9	0.0
	4	244	12.0	28.1	0.0
	4	245	18.1	22.4	1.5
	4	246	7.7	27.0	0.0
	4	247	9.3	23.4	4.4
	4	248	10.8	30.5	5.1
	4	249	13.5	35.3	0.0
	4	250	11.8	26.6	0.0
	4	251	11.7	23.6	0.8
	4	252	10.2	27.1	0.0
	4	253	11.1	21.5	0.0
	4	254	3.4	18.6	0.0
	4	255	3.8	14.1	2.6
	4	256	7.9	29.4	0.0
	4	257	13.6	28.8	0.0
	4	258	8.1	22.5	0.0
	4	259	11.4	22.8	0.0
	4	260	4.9	15.8	0.0
	4	261	10.5	18.2	15.2
	4	262	2.6	18.9	0.0
	4	263	3.3	19.7	34.7
	4	264	3.8	21.7	0.0
	4	265	0.7	16.5	0.0
	4	266	5.7	17.3	7.0
	4	267	6.0	19.8	13.3
	4	268	4.1	10.0	18.0
	4	269	6.7	15.2	0.6
	4	270	1.5	19.1	0.0
	4	271	6.9	17.7	0.0
	4	272	7.0	27.1	0.0
	4	273	4.4	30.8	0.0
	4	274	6.6	18.8	0.0
	4	275	10.1	16.2	0.0
	4	276	2.4	21.5	0.0
	4	277	0.8	17.3	0.0
	4	278	0.8	13.9	0.0
	4	279	3.4	16.5	0.0
	4	280	-2.3	5.9	0.0
	4	281	-3.9	10.5	0.0
	4	282	0.8	8.6	1.3
	4	283	-2.2	6.2	0.0
	4	284	1.3	14.8	0.0
	4	285	-3.4	8.8	0.0
	4	286	-1.5	5.5	11.2
	4	287	-0.6	-0.3	0.0
	4	288	3.5	12.7	1.0
	4	289	-0.3	15.4	5.1
	4	290	5.9	11.3	25.9
	4	291	-0.0	16.7	0.4
	4	292	-0.7	19.6	0.0
	4	293	0.2	18.5	0.0
	4	294	-1.6	5.4	0.0
	4	295	5.5	7.4	22.5
	4	296	5.6	10.6	1.5
	4	297	0.4	21.1	0.0
	4	298	2.8	16.5	0.0
	4	299	-0.6	16.1	0.0
	4	300	-0.4	9.8	0.0
	4	301	-0.4	6.9	1.0
	4	302	-0.9	6.8	1.5
	4	303	-0.6	5.2	0.0
	4	304	-11.4	4.7	0.0
	4	305	-6.4	-4.6	0.0
	4	306	-14.9	-0.8	0.0
	4	307	-7.6	0.3	4.4
	4	308	-6.5	4.3	0.0
	4	309	-3.9	5.1	0.0
	4	310	-1.7	13.4	0.0
	4	311	1.5	22.0	0.0
	4	312	-5.3	1.8	0.0
	4	313	-4.9	-2.3	0.0
	4	314	-10.5	-9.6	6.6
	4	315	-19.1	-2.4	0.0
	4	316	-9.7	-4.3	0.0
	4	317	-13.5	-0.9	0.0
	4	318	-2.4	2.7	0.1
	4	319	-6.4	5.4	0.0
	4	320	-4.9	3.4	0.0
	4	321	-8.5	4.9	0.0
	4	322	-5.9	3.2	0.4
	4	323	-2.9	5.2	0.0
	4	324	-2.3	1.7	2.1
	4	325	-2.8	6.8	3.3
	4	326	-20.9	-6.3	1.4
	4	327	-20.3	-4.3	0.0
	4	328	-14.6	-7.7	0.0
	4	329	-11.8	-9.9	0.0
	4	330	-5.7	2.6	0.0
	4	331	-10.1	3.2	0.0
	4	332	-8.8	4.5	0.0
	4	333	-10.1	2.9	0.9
	4	334	-9.2	2.1	0.0
	4	335	-8.0	-4.2	0.0
	4	336	-12.2	-5.3	0.0
	4	337	-13.0	-12.1	0.0
	4	338	-23.8	-13.3	0.0
	4	339	-24.9	-20.8	0.0
	4	340	-15.3	-4.1	0.0
	4	341	-14.4	-1.6	3.2
	4	342	-10.2	0.2	0.4
	4	343	-8.2	-0.5	0.0
	4	344	-9.9	-0.9	0.0
	4	345	-13.4	-3.9	0.0
	4	346	-18.1	-8.9	0.0
	4	347	-17.6	-13.5	0.0
	4	348	-19.0	-10.2	0.0
	4	349	-15.7	-14.9	0.0
	4	350	-11.2	-0.6	0.0
	4	351	-9.9	-3.4	0.0
	4	352	-20.3	-14.3	0.0
	4	353	-22.4	-11.5	4.5
	4	354	-24.7	-16.7	0.0
	4	355	-30.6	-22.2	0.0
	4	356	-25.3	-18.1	0.0
	4	357	-20.1	-19.5	0.0
	4	358	-15.7	-4.7	0.0
	4	359	-19.8	-6.9	1.6
	4	360	-9.5	3.0	0.0
	4	361	-13.1	-2.6	0.0
	4	362	-11.4	-0.9	0.0
	4	363	-4.0	-3.5	0.0
	4	364	-25.8	-13.6	0.0
	4	365	-23.3	-8.1	0.0
	4	366	-21.0	-7.6	0.0
	5	1	-20.5	-7.6	6.8
	5	2	-20.5	-0.2	0.0
	5	3	-13.7	-2.6	0.0
	5	4	-10.7	-2.1	0.0
	5	5	-24.1	-15.3	0.0
	5	6	-26.6	-15.6	0.0
	5	7	-33.4	-16.8	0.0
	5	8	-25.1	-17.6	0.2
	5	9	-11.5	2.3	2.8
	5	10	-1.9	-1.1	0.0
	5	11	-15.9	-3.1	0.0
	5	12	-11.7	-5.3	0.0
	5	13	-16.8	-3.9	0.0
	5	14	-15.8	-9.4	0.0
	5	15	-13.7	-0.4	1.2
	5	16	-16.8	-4.9	0.0
	5	17	-20.5	-7.8	1.4
	5	18	-25.7	-11.3	2.1
	5	19	-15.2	-3.0	0.0
	5	20	-13.8	-1.3	1.0
	5	21	-11.9	-2.4	0.0
	5	22	-17.7	-4.5	2.7
	5	23	-13.6	-5.8	0.4
	5	24	-15.2	-7.2	2.5
	5	25	-30.3	-19.9	34.1
	5	26	-21.8	-11.9	0.0
	5	27	-24.8	-14.5	0.0
	5	28	-29.5	-15.9	0.0
	5	29	-15.9	-4.7	0.0
	5	30	-23.3	-7.8	0.0
	5	31	-21.8	-13.0	0.0
	5	32	-30.5	-22.1	0.0
	5	33	-22.2	-6.9	0.0
	5	34	-13.7	-6.1	0.0
	5	35	-19.8	-9.4	3.8
	5	36	-26.2	-11.9	0.0
	5	37	-27.5	-16.3	0.0
	5	38	-20.2	-12.5	0.7
	5	39	-19.3	-5.2	0.0
	5	40	-17.4	-1.8	0.0
	5	41	-16.3	-6.4	0.0
	5	42	-10.5	-0.3	0.0
	5	43	-16.5	-8.2	2.8
	5	44	-18.9	-11.0	0.0
	5	45	-20.4	-8.6	0.7
	5	46	-27.9	-15.2	0.0
	5	47	-23.6	-10.0	0.0
	5	48	-17.5	-10.6	0.3
	5	49	-9.2	0.0	0.0
	5	50	-0.0	0.7	0.0
	5	51	-27.7	-19.8	0.0
	5	52	-23.7	-17.6	0.1
	5	53	-11.3	-2.8	0.0
	5	54	-5.8	0.6	0.0
	5	55	-13.5	-1.1	0.0
	5	56	-6.1	-4.7	0.0
	5	57	-13.6	-0.7	0.0
	5	58	-20.8	-6.3	0.0
	5	59	-25.4	-10.5	0.0
	5	60	-22.0	-8.9	0.0
	5	61	-7.5	1.5	0.9
	5	62	-11.8	-0.7	0.0
	5	63	-16.3	-4.2	0.0
	5	64	-18.5	-0.8	0.0
	5	65	-3.9	9.8	0.0
	5	66	-2.1	6.0	0.0
	5	67	-5.7	3.9	0.0
	5	68	-2.8	2.0	0.0
	5	69	-12.6	1.9	0.0
	5	70	-6.7	-3.4	0.0
	5	71	-6.9	2.6	0.0
	5	72	-2.8	-0.1	3.8
	5	73	-7.8	3.3	0.0
	5	74	-6.0	-0.6	0.0
	5	75	-6.8	1.3	0.0
	5	76	-5.7	0.5	0.0
	5	77	-8.4	0.6	0.0
	5	78	-4.6	4.1	0.0
	5	79	-12.4	-0.6	0.0
	5	80	-6.8	-5.0	0.0
	5	81	-8.5	1.1	0.0
	5	82	-4.0	0.3	7.8
	5	83	-3.3	6.2	0.0
	5	84	1.8	8.9	0.0
	5	85	-2.6	6.2	0.0
	5	86	-0.7	6.3	0.0
	5	87	-10.8	2.2	0.0
	5	88	-13.6	-1.2	0.0
	5	89	-0.1	9.7	0.0
	5	90	-3.8	16.0	0.0
	5	91	-9.6	-5.8	0.0
	5	92	-13.5	5.9	0.0
	5	93	-9.0	4.5	0.0
	5	94	-10.7	10.9	0.0
	5	95	-2.2	15.1	0.0
	5	96	-7.7	15.9	0.0
	5	97	-0.2	13.0	0.0
	5	98	1.0	18.4	0.0
	5	99	0.3	15.4	0.0
	5	100	2.7	12.1	0.0
	5	101	-0.0	12.3	0.0
	5	102	-0.6	9.8	0.0
	5	103	1.8	14.3	0.0
	5	104	4.9	19.5	0.0
	5	105	6.2	18.2	0.4
	5	106	8.6	11.8	0.0
	5	107	3.4	17.7	0.0
	5	108	1.3	13.5	0.0
	5	109	-0.3	11.6	0.0
	5	110	3.6	4.5	0.0
	5	111	14.1	30.6	0.0
	5	112	2.9	18.7	0.0
	5	113	-0.8	14.4	0.0
	5	114	0.4	12.5	0.0
	5	115	3.7	20.9	0.0
	5	116	2.8	32.2	0.0
	5	117	1.5	14.2	0.0
	5	118	-2.2	11.6	0.0
	5	119	-1.6	14.3	0.0
	5	120	1.1	13.8	0.0
	5	121	2.8	17.2	0.0
	5	122	9.9	16.9	0.0
	5	123	3.4	17.0	19.7
	5	124	0.2	16.1	0.0
	5	125	0.7	15.7	8.4
	5	126	6.3	16.0	18.3
	5	127	0.1	17.6	0.0
	5	128	-2.7	15.1	0.0
	5	129	6.3	16.9	2.1
	5	130	3.4	19.3	0.0
	5	131	4.6	16.1	0.0
	5	132	1.6	12.8	0.0
	5	133	7.7	22.5	0.0
	5	134	8.0	24.4	0.0
	5	135	7.2	18.0	0.0
	5	136	7.8	18.9	0.0
	5	137	11.4	23.1	0.0
	5	138	14.5	17.9	0.0
	5	139	8.7	22.0	0.0
	5	140	7.9	21.5	32.7
	5	141	5.3	20.3	6.8
	5	142	4.3	16.5	0.1
	5	143	12.3	25.2	0.0
	5	144	10.8	25.8	0.6
	5	145	10.3	24.5	0.0
	5	146	13.6	34.2	0.0
	5	147	7.3	20.2	0.0
	5	148	10.8	21.3	0.0
	5	149	9.9	23.3	0.0
	5	150	6.7	25.7	0.0
	5	151	10.7	23.7	0.0
	5	152	8.5	30.3	0.0
	5	153	9.7	24.2	0.4
	5	154	12.5	34.2	0.0
	5	155	8.9	9.9	1.4
	5	156	13.8	15.9	22.2
	5	157	11.0	23.4	0.0
	5	158	10.8	22.6	1.9
	5	159	12.4	18.6	4.4
	5	160	9.0	19.1	2.2
	5	161	11.6	19.8	8.4
	5	162	14.2	22.2	0.4
	5	163	15.0	23.4	14.9
	5	164	11.9	20.1	0.5
	5	165	15.5	25.4	13.7
	5	166	17.8	28.2	0.0
	5	167	5.9	18.6	0.0
	5	168	6.6	24.0	0.0
	5	169	11.8	27.0	0.0
	5	170	13.1	34.9	5.5
	5	171	10.9	19.7	62.0
	5	172	13.9	24.8	17.2
	5	173	12.6	20.7	5.1
	5	174	14.8	20.4	4.9
	5	175	17.1	26.7	3.8
	5	176	16.9	28.0	4.0
	5	177	13.3	23.9	0.7
	5	178	5.4	27.3	0.0
	5	179	11.5	17.9	0.5
	5	180	9.5	20.4	0.0
	5	181	16.6	35.2	0.0
	5	182	14.3	31.7	0.0
	5	183	11.3	25.9	0.6
	5	184	9.6	22.6	0.0
	5	185	13.6	24.5	4.0
	5	186	12.5	29.5	0.0
	5	187	12.7	27.6	2.5
	5	188	14.5	32.1	6.3
	5	189	15.4	31.2	2.6
	5	190	14.1	28.6	27.8
	5	191	13.0	27.8	0.7
	5	192	15.9	27.5	5.1
	5	193	18.0	29.1	0.0
	5	194	16.8	31.8	0.0
	5	195	12.5	28.3	0.0
	5	196	14.2	28.6	0.0
	5	197	13.5	21.6	10.1
	5	198	10.9	23.3	0.0
	5	199	14.2	25.5	0.0
	5	200	12.7	26.6	0.0
	5	201	10.7	23.9	0.3
	5	202	13.0	26.7	0.0
	5	203	13.4	31.0	0.0
	5	204	12.0	31.9	5.6
	5	205	13.3	29.2	0.0
	5	206	12.3	30.6	0.0
	5	207	11.5	25.2	0.0
	5	208	12.8	23.1	0.0
	5	209	14.6	27.8	6.6
	5	210	13.8	27.6	0.0
	5	211	9.9	28.5	0.0
	5	212	12.3	27.9	0.0
	5	213	15.9	26.4	9.0
	5	214	10.3	23.0	0.0
	5	215	11.9	28.6	0.0
	5	216	17.9	25.3	2.6
	5	217	9.7	21.9	5.9
	5	218	9.2	27.8	0.0
	5	219	15.6	28.9	0.0
	5	220	11.2	25.2	0.0
	5	221	13.7	27.3	0.0
	5	222	11.2	31.1	0.0
	5	223	7.7	24.2	0.0
	5	224	9.3	25.6	0.0
	5	225	15.7	28.1	0.0
	5	226	12.4	26.1	4.3
	5	227	13.3	23.9	1.3
	5	228	7.8	26.4	0.0
	5	229	13.0	26.5	0.1
	5	230	11.5	27.7	0.0
	5	231	12.7	29.2	0.0
	5	232	7.6	25.6	0.0
	5	233	12.5	29.5	0.0
	5	234	7.4	27.8	0.0
	5	235	12.2	32.9	0.0
	5	236	10.9	26.6	17.8
	5	237	9.3	14.7	0.0
	5	238	10.8	24.7	0.0
	5	239	11.3	31.2	0.0
	5	240	7.8	32.0	0.0
	5	241	17.7	31.3	0.0
	5	242	12.9	29.8	0.4
	5	243	10.7	30.2	0.0
	5	244	7.5	25.7	0.0
	5	245	11.5	25.6	0.0
	5	246	10.8	25.0	0.0
	5	247	15.6	30.4	0.0
	5	248	8.2	28.7	0.0
	5	249	7.4	22.2	0.0
	5	250	7.2	19.0	0.0
	5	251	9.6	21.5	10.9
	5	252	6.6	19.1	0.0
	5	253	6.6	24.3	0.0
	5	254	9.3	27.8	0.0
	5	255	9.1	18.5	4.3
	5	256	10.7	18.1	0.0
	5	257	5.5	23.1	0.0
	5	258	8.0	22.3	0.0
	5	259	9.7	22.2	0.0
	5	260	7.8	24.7	0.0
	5	261	9.0	15.1	10.6
	5	262	6.6	17.1	0.0
	5	263	10.7	24.9	0.0
	5	264	4.1	26.9	0.0
	5	265	2.7	17.1	0.0
	5	266	3.8	18.3	0.0
	5	267	3.1	14.4	0.0
	5	268	10.1	11.4	2.8
	5	269	4.7	20.2	0.0
	5	270	0.4	20.5	0.0
	5	271	8.0	21.1	0.0
	5	272	1.3	22.6	0.0
	5	273	3.7	22.6	0.0
	5	274	7.8	21.3	0.0
	5	275	4.4	22.6	2.0
	5	276	6.1	15.3	2.6
	5	277	5.7	21.0	0.0
	5	278	9.0	20.2	0.0
	5	279	2.7	15.6	0.0
	5	280	0.1	15.0	0.0
	5	281	6.5	25.0	0.0
	5	282	2.9	25.2	0.0
	5	283	3.8	13.7	0.0
	5	284	8.5	9.4	0.8
	5	285	4.2	13.2	0.0
	5	286	9.3	15.4	0.0
	5	287	8.2	20.2	0.0
	5	288	6.3	20.8	0.0
	5	289	1.9	20.4	0.0
	5	290	10.9	22.2	0.0
	5	291	0.7	19.7	0.0
	5	292	-1.8	10.1	2.8
	5	293	10.8	14.9	1.1
	5	294	1.8	25.0	0.0
	5	295	3.3	15.5	0.5
	5	296	1.4	14.7	0.0
	5	297	-2.8	15.8	0.0
	5	298	-3.8	9.8	0.0
	5	299	-1.6	6.5	0.0
	5	300	-1.5	6.7	0.0
	5	301	-2.1	12.3	0.0
	5	302	1.7	7.2	3.6
	5	303	-5.5	2.6	0.0
	5	304	-2.2	2.3	0.0
	5	305	-5.6	0.2	0.0
	5	306	-2.0	0.0	0.3
	5	307	-2.9	9.7	0.0
	5	308	-3.8	4.3	0.0
	5	309	-8.5	4.0	0.0
	5	310	-5.9	-2.4	0.0
	5	311	0.1	20.0	0.0
	5	312	0.6	13.7	0.0
	5	313	-3.8	3.8	11.2
	5	314	-8.3	15.5	0.0
	5	315	-10.9	-3.0	32.4
	5	316	-10.7	3.3	0.0
	5	317	-4.6	9.4	0.0
	5	318	-1.8	9.5	0.0
	5	319	-5.7	2.6	0.0
	5	320	-5.5	-1.7	0.0
	5	321	-9.0	-5.5	0.0
	5	322	-10.7	-9.8	0.0
	5	323	-1.2	4.1	0.7
	5	324	-3.9	7.8	0.0
	5	325	-6.4	-1.3	0.2
	5	326	-7.3	-3.0	3.3
	5	327	-8.6	2.5	0.0
	5	328	-13.6	7.7	0.0
	5	329	-10.2	-1.4	0.0
	5	330	-13.4	-7.8	0.0
	5	331	-19.3	-12.9	0.0
	5	332	-18.9	-8.0	1.9
	5	333	-10.4	-1.8	0.0
	5	334	-17.9	0.5	0.0
	5	335	-12.3	-6.1	1.3
	5	336	-17.9	-1.9	0.1
	5	337	-13.8	-6.7	0.1
	5	338	-16.7	-9.5	0.1
	5	339	-16.6	-9.2	0.0
	5	340	-14.4	-2.3	0.0
	5	341	-23.7	-13.2	0.0
	5	342	-33.3	-14.9	0.0
	5	343	-31.2	-16.2	0.0
	5	344	-25.3	-24.7	0.0
	5	345	-23.4	-8.0	0.0
	5	346	-32.4	-6.1	0.0
	5	347	-19.4	-9.7	0.0
	5	348	-17.3	-12.0	0.0
	5	349	-12.1	-1.8	0.0
	5	350	-13.9	-0.7	0.0
	5	351	-14.5	-8.8	0.2
	5	352	-7.5	-6.1	0.0
	5	353	-22.9	-15.5	4.2
	5	354	-14.7	-12.5	0.0
	5	355	-22.8	-16.2	0.0
	5	356	-33.0	-17.4	0.0
	5	357	-23.5	-15.6	0.0
	5	358	-17.9	-17.3	0.0
	5	359	-15.7	-6.9	0.0
	5	360	-17.3	-11.2	0.0
	5	361	-4.7	5.8	0.0
	5	362	-11.5	2.0	0.0
	5	363	-23.3	-11.5	1.6
	5	364	-28.5	-18.1	0.0
	5	365	-13.2	-5.9	0.0
	6	1	-20.3	-2.2	4.8
	6	2	-20.8	-6.2	0.0
	6	3	-16.6	-13.3	0.8
	6	4	-11.4	-0.3	0.3
	6	5	-9.7	-2.4	0.0
	6	6	-37.1	-27.0	0.0
	6	7	-31.3	-15.8	0.0
	6	8	-11.9	-1.9	0.0
	6	9	-15.3	2.8	0.0
	6	10	-25.6	-14.3	0.0
	6	11	-29.5	-8.4	0.0
	6	12	-22.7	-11.0	0.9
	6	13	-21.9	-14.9	0.0
	6	14	-22.2	-13.8	0.0
	6	15	-31.6	-13.2	0.0
	6	16	-13.2	-4.8	0.0
	6	17	-10.3	-6.0	0.0
	6	18	-18.0	-9.8	0.0
	6	19	-11.6	-10.6	0.0
	6	20	-12.8	-3.1	0.0
	6	21	-6.1	-5.0	0.0
	6	22	-17.8	-9.1	0.0
	6	23	-25.3	-14.5	0.0
	6	24	-14.8	-3.1	0.0
	6	25	-6.1	-3.7	0.0
	6	26	-12.9	-0.1	0.0
	6	27	-20.4	3.0	0.0
	6	28	-10.0	-1.8	0.0
	6	29	-4.6	-2.7	0.0
	6	30	-12.7	0.0	0.0
	6	31	-11.2	4.3	0.0
	6	32	-28.2	-14.1	0.0
	6	33	-21.0	-10.0	0.0
	6	34	-9.7	0.7	0.0
	6	35	-3.5	-2.0	0.0
	6	36	-17.1	-3.0	0.0
	6	37	-16.1	-3.4	0.0
	6	38	-9.9	1.6	0.0
	6	39	-2.3	-1.8	0.7
	6	40	-16.2	-6.8	0.0
	6	41	-23.4	-2.1	0.0
	6	42	-10.6	2.9	0.0
	6	43	-0.8	8.2	0.0
	6	44	-23.7	-15.1	0.0
	6	45	-33.1	-14.5	0.0
	6	46	-16.3	-6.6	0.0
	6	47	-23.3	-11.8	0.0
	6	48	-11.7	-4.5	0.8
	6	49	-10.8	-8.6	3.9
	6	50	-9.6	-0.7	1.7
	6	51	-10.5	2.3	0.3
	6	52	-8.1	1.2	0.9
	6	53	-7.7	0.6	2.3
	6	54	-25.9	-11.0	1.4
	6	55	-25.7	-10.6	0.0
	6	56	-12.7	-1.3	0.0
	6	57	-3.4	-3.0	0.0
	6	58	-23.3	-9.4	0.0
	6	59	-20.9	-2.8	0.0
	6	60	-18.0	-6.7	0.0
	6	61	-20.3	-0.2	0.0
	6	62	-4.9	8.4	0.0
	6	63	-8.7	6.6	0.0
	6	64	-7.6	-1.3	0.4
	6	65	-11.7	-1.3	3.2
	6	66	-9.5	0.4	6.0
	6	67	-19.4	2.5	0.0
	6	68	-6.5	4.5	0.0
	6	69	-0.5	6.3	0.0
	6	70	-16.0	-2.7	0.0
	6	71	-14.8	-9.6	0.0
	6	72	-8.5	3.5	0.0
	6	73	-8.9	7.7	0.5
	6	74	-1.7	2.9	0.1
	6	75	-5.7	3.4	0.0
	6	76	-14.3	-0.7	0.0
	6	77	-11.1	3.3	0.0
	6	78	-7.9	-1.6	0.0
	6	79	-6.5	3.2	0.0
	6	80	-14.7	-11.4	0.0
	6	81	-9.2	-4.6	0.0
	6	82	-3.5	4.1	0.0
	6	83	3.4	9.4	0.0
	6	84	-15.2	-14.2	0.0
	6	85	-17.3	-2.9	0.0
	6	86	-9.8	0.7	0.0
	6	87	-5.9	-5.0	0.0
	6	88	-3.1	7.7	0.0
	6	89	-0.2	18.0	0.0
	6	90	-6.8	6.0	0.0
	6	91	-8.5	8.7	0.0
	6	92	4.0	20.6	0.0
	6	93	-0.1	14.7	0.0
	6	94	1.1	19.4	0.0
	6	95	-1.9	24.0	0.0
	6	96	-8.3	9.2	0.0
	6	97	-3.7	13.8	0.0
	6	98	-2.9	14.4	0.0
	6	99	-2.8	19.8	0.0
	6	100	-1.2	16.1	0.0
	6	101	-2.2	17.5	0.0
	6	102	1.6	16.7	0.0
	6	103	-0.1	12.3	0.0
	6	104	-2.5	8.5	0.0
	6	105	-11.7	0.4	0.0
	6	106	-4.9	11.8	0.0
	6	107	-0.7	14.5	0.0
	6	108	0.6	13.8	0.0
	6	109	-1.5	18.3	0.0
	6	110	2.0	23.7	0.0
	6	111	3.4	19.5	0.0
	6	112	5.1	18.1	10.5
	6	113	1.3	22.5	0.0
	6	114	-1.0	13.6	0.0
	6	115	1.7	8.8	0.0
	6	116	-2.7	9.4	0.0
	6	117	-5.2	0.6	0.0
	6	118	3.7	18.6	0.0
	6	119	1.2	19.3	0.0
	6	120	3.0	19.3	0.0
	6	121	1.9	16.6	0.0
	6	122	16.7	24.1	0.0
	6	123	7.7	23.5	0.0
	6	124	5.3	24.3	0.0
	6	125	5.1	19.3	0.2
	6	126	9.4	20.4	9.4
	6	127	4.9	28.3	0.1
	6	128	3.7	19.1	9.6
	6	129	6.1	27.8	11.1
	6	130	9.1	28.8	0.0
	6	131	6.9	28.3	3.7
	6	132	9.8	24.2	0.0
	6	133	9.6	21.2	0.0
	6	134	16.8	24.3	0.0
	6	135	6.4	20.0	0.0
	6	136	8.8	25.0	8.1
	6	137	7.6	18.9	0.0
	6	138	0.4	14.8	0.0
	6	139	6.2	6.7	42.8
	6	140	8.5	16.6	5.0
	6	141	8.2	23.9	0.0
	6	142	7.3	19.3	0.0
	6	143	9.3	10.8	0.0
	6	144	2.1	19.5	0.0
	6	145	7.2	24.0	0.0
	6	146	7.2	24.8	0.0
	6	147	9.1	24.3	1.2
	6	148	8.5	22.9	0.1
	6	149	6.4	19.9	0.0
	6	150	9.3	24.4	0.0
	6	151	18.1	23.0	4.5
	6	152	9.5	24.5	0.0
	6	153	8.0	25.2	0.0
	6	154	9.3	23.5	44.8
	6	155	2.0	23.4	0.0
	6	156	8.5	26.0	0.0
	6	157	7.3	24.5	0.0
	6	158	10.5	27.9	0.0
	6	159	7.2	23.9	0.0
	6	160	14.9	24.7	0.0
	6	161	11.1	25.8	5.4
	6	162	12.0	18.2	2.0
	6	163	11.6	22.9	5.4
	6	164	11.0	23.5	6.3
	6	165	8.6	24.1	0.0
	6	166	14.9	29.4	0.0
	6	167	19.7	30.4	0.0
	6	168	14.6	27.5	8.3
	6	169	9.6	29.0	0.0
	6	170	10.2	28.5	0.0
	6	171	13.7	24.4	18.8
	6	172	12.0	27.3	0.0
	6	173	10.7	23.4	0.0
	6	174	8.1	25.9	0.0
[truncated: 8,958 more rows]
