# Supplementary material for: Comparing CMIP-3 and CMIP-5 climate projections on flooding estimation of Devils Lake of North Dakota, USA
Source: PeerJ. 2018 Apr 30;6:e4711. doi: 10.7717/peerj.4711 (PMC5933320; doi:10.7717/peerj.4711)
Supplement: Supplemental Information 2 [file peerj-06-4711-s002.zip › FutureClimate/CMIP-3_LARSWG/C322525_MIHR[C322525,SRB1,2011-2030]WG_1.dat]

	1	1	-16.2	-7.9	0.0
	1	2	-20.8	-8.2	0.0
	1	3	-14.9	-3.9	0.0
	1	4	-13.0	0.1	0.0
	1	5	-18.8	0.1	10.4
	1	6	-8.7	-1.0	0.0
	1	7	-6.8	-1.4	0.0
	1	8	-11.6	-2.9	1.0
	1	9	-5.1	-3.2	0.0
	1	10	-15.1	-3.4	0.0
	1	11	-16.4	-0.3	0.0
	1	12	-16.5	-5.7	0.0
	1	13	-14.4	-8.1	0.0
	1	14	-14.7	-2.1	0.0
	1	15	-14.0	-2.1	0.0
	1	16	-20.0	-5.9	1.5
	1	17	-17.8	-4.3	0.0
	1	18	-22.9	-9.8	0.0
	1	19	-19.2	-18.0	0.0
	1	20	-7.8	1.3	0.0
	1	21	-5.4	0.1	0.0
	1	22	-12.6	-2.8	0.3
	1	23	-15.8	-2.5	0.0
	1	24	-20.4	-10.0	0.0
	1	25	-25.0	-8.0	0.0
	1	26	-22.8	-8.6	0.0
	1	27	-29.2	-3.3	0.0
	1	28	-20.9	-8.4	0.0
	1	29	-15.8	-12.8	0.0
	1	30	-11.2	-2.7	0.0
	1	31	-9.0	-5.3	0.0
	1	32	-14.5	-5.1	0.0
	1	33	-19.9	-7.3	0.0
	1	34	-18.4	-10.5	10.6
	1	35	-12.7	-5.7	0.0
	1	36	-9.5	2.8	0.0
	1	37	-3.6	1.4	4.8
	1	38	-21.5	-8.2	0.0
	1	39	-30.3	-11.3	0.0
	1	40	-5.9	5.6	0.1
	1	41	-14.2	3.1	0.0
	1	42	-24.7	-14.8	0.0
	1	43	-28.5	-11.6	0.0
	1	44	-6.0	0.7	0.0
	1	45	-13.9	-1.2	0.0
	1	46	-11.4	-3.3	0.0
	1	47	-18.4	-10.0	0.0
	1	48	-26.0	-12.8	0.0
	1	49	-29.7	-8.9	0.0
	1	50	-21.6	-10.0	0.0
	1	51	-27.9	-6.5	0.0
	1	52	-18.1	-8.1	1.4
	1	53	-12.2	-3.2	0.0
	1	54	-22.4	-6.3	0.0
	1	55	-21.0	-6.7	0.0
	1	56	-19.2	-7.1	0.0
	1	57	-12.8	-3.6	0.0
	1	58	-26.8	-17.7	0.0
	1	59	-19.8	-7.6	9.0
	1	60	-10.3	-4.3	2.9
	1	61	-9.6	-9.1	0.0
	1	62	0.4	10.5	0.0
	1	63	-0.9	6.7	0.8
	1	64	-8.5	-2.3	5.4
	1	65	-18.3	-3.1	0.0
	1	66	-17.3	0.3	0.0
	1	67	-9.3	3.3	0.0
	1	68	-17.6	0.0	0.0
	1	69	-16.8	3.7	0.0
	1	70	-2.6	9.9	0.0
	1	71	-6.4	4.6	0.0
	1	72	-13.8	1.9	0.0
	1	73	-7.9	-2.6	0.0
	1	74	-24.6	-3.8	0.0
	1	75	-23.4	1.6	0.0
	1	76	-7.6	0.4	26.6
	1	77	-12.3	-4.2	0.0
	1	78	-9.2	1.9	0.0
	1	79	-4.3	4.4	0.0
	1	80	-9.4	2.4	0.0
	1	81	-14.9	1.6	0.0
	1	82	-16.9	-1.2	0.0
	1	83	-21.4	1.1	0.0
	1	84	-2.5	5.1	0.0
	1	85	-4.5	6.8	0.0
	1	86	0.9	17.4	0.0
	1	87	-2.2	13.8	0.0
	1	88	-4.0	3.2	0.0
	1	89	-2.2	-1.2	0.0
	1	90	-9.0	1.5	0.0
	1	91	-5.6	4.0	0.0
	1	92	-6.5	5.7	0.0
	1	93	-4.9	6.3	0.0
	1	94	-2.0	12.5	0.0
	1	95	1.9	17.1	0.0
	1	96	-1.2	17.2	0.0
	1	97	0.2	18.0	0.0
	1	98	0.5	11.1	0.0
	1	99	0.1	10.9	0.0
	1	100	1.2	14.3	3.1
	1	101	-3.0	13.4	0.0
	1	102	3.3	25.3	0.0
	1	103	1.1	20.3	0.0
	1	104	1.6	14.0	0.0
	1	105	-0.6	16.5	0.1
	1	106	1.7	15.0	0.0
	1	107	-1.4	13.6	0.0
	1	108	0.6	14.8	0.0
	1	109	-0.6	12.6	0.0
	1	110	-0.3	9.9	0.0
	1	111	-0.2	9.3	0.0
	1	112	-0.2	11.2	8.3
	1	113	-4.5	15.0	0.0
	1	114	-1.1	9.8	0.0
	1	115	-5.7	3.4	0.0
	1	116	2.2	15.0	0.0
	1	117	-0.5	15.8	0.0
	1	118	2.6	12.0	0.0
	1	119	-0.1	6.7	0.0
	1	120	-0.5	15.0	0.0
	1	121	1.8	14.9	0.0
	1	122	1.3	18.8	0.0
	1	123	4.2	20.5	0.0
	1	124	7.8	17.3	4.0
	1	125	2.5	23.6	0.0
	1	126	2.1	12.1	0.0
	1	127	2.7	11.4	0.0
	1	128	4.1	14.3	0.0
	1	129	6.1	13.6	0.0
	1	130	9.8	25.4	0.0
	1	131	5.3	19.8	0.0
	1	132	8.7	17.6	6.7
	1	133	7.4	20.0	6.6
	1	134	7.8	17.8	1.8
	1	135	13.0	16.9	11.5
	1	136	8.8	22.7	0.0
	1	137	5.9	19.1	0.0
	1	138	6.7	17.5	0.0
	1	139	6.7	10.2	0.0
	1	140	6.4	23.0	0.0
	1	141	9.3	23.1	0.0
	1	142	8.9	23.0	0.0
	1	143	4.3	20.4	0.0
	1	144	9.6	20.5	0.0
	1	145	8.5	20.2	2.4
	1	146	11.7	28.6	6.7
	1	147	9.9	22.6	11.6
	1	148	7.5	21.1	0.0
	1	149	10.1	23.5	0.0
	1	150	6.2	24.8	0.0
	1	151	11.1	23.3	0.0
	1	152	9.3	22.1	0.0
	1	153	16.7	23.0	0.9
	1	154	17.8	24.4	12.6
	1	155	13.5	19.2	5.4
	1	156	7.4	22.0	0.0
	1	157	6.7	24.6	0.0
	1	158	8.2	22.5	0.0
	1	159	9.4	26.4	0.0
	1	160	6.8	10.2	1.6
	1	161	3.9	20.7	0.0
	1	162	9.1	23.5	0.0
	1	163	12.8	26.8	0.0
	1	164	10.0	25.0	0.0
	1	165	13.4	23.6	0.0
	1	166	12.7	25.8	0.0
	1	167	20.7	25.0	0.0
	1	168	7.6	26.3	0.0
	1	169	9.0	23.4	0.0
	1	170	9.2	26.4	0.0
	1	171	4.4	23.2	0.0
	1	172	9.3	15.4	0.9
	1	173	7.0	23.1	0.0
	1	174	16.5	28.2	0.0
	1	175	14.1	29.0	0.0
	1	176	9.7	20.5	0.0
	1	177	14.7	24.5	0.0
	1	178	8.1	23.3	0.0
	1	179	7.8	26.7	0.0
	1	180	12.0	22.7	0.0
	1	181	8.3	26.5	0.0
	1	182	15.8	28.1	0.0
	1	183	13.8	30.6	2.5
	1	184	13.0	27.1	0.0
	1	185	13.9	31.9	0.0
	1	186	11.4	28.8	0.0
	1	187	11.7	34.8	0.0
	1	188	14.8	26.6	0.5
	1	189	11.9	31.7	0.0
	1	190	10.6	27.8	0.0
	1	191	9.6	30.9	0.6
	1	192	11.0	28.2	0.0
	1	193	12.6	31.1	0.0
	1	194	10.0	20.6	1.2
	1	195	12.7	25.2	0.0
	1	196	12.1	27.9	0.0
	1	197	15.7	29.8	11.5
	1	198	13.9	23.8	21.9
	1	199	11.8	26.3	0.0
	1	200	15.2	31.1	3.5
	1	201	18.1	29.0	0.0
	1	202	11.7	27.1	5.3
	1	203	14.1	28.1	8.1
	1	204	15.5	29.0	6.2
	1	205	18.2	27.2	3.8
	1	206	15.3	28.9	0.0
	1	207	12.2	32.9	0.0
	1	208	10.9	28.8	0.0
	1	209	8.0	27.1	0.0
	1	210	11.7	28.1	0.0
	1	211	14.2	26.2	15.5
	1	212	11.1	29.7	0.0
	1	213	14.6	25.2	9.0
	1	214	14.2	30.2	23.4
	1	215	14.6	29.2	0.0
	1	216	18.8	29.2	0.0
	1	217	14.6	29.9	0.0
	1	218	10.7	24.2	9.3
	1	219	9.8	22.1	0.0
	1	220	10.0	28.7	0.0
	1	221	14.3	23.5	9.5
	1	222	10.3	24.7	0.0
	1	223	4.2	27.8	0.0
	1	224	12.6	23.3	10.7
	1	225	9.0	17.4	0.0
	1	226	14.5	29.3	0.0
	1	227	12.3	27.9	1.2
	1	228	7.9	26.8	0.0
	1	229	13.2	27.4	0.0
	1	230	12.0	21.0	5.6
	1	231	9.3	23.8	0.0
	1	232	18.4	30.8	0.0
	1	233	11.7	29.2	0.0
	1	234	13.3	25.4	3.2
	1	235	13.4	26.8	0.0
	1	236	13.4	26.2	0.0
	1	237	12.0	28.4	6.7
	1	238	12.2	28.1	0.0
	1	239	12.4	30.4	0.0
	1	240	9.1	22.0	0.0
	1	241	7.7	28.0	0.0
	1	242	11.0	27.2	0.0
	1	243	14.6	34.2	4.4
	1	244	11.7	22.1	27.3
	1	245	10.0	27.3	0.0
	1	246	8.2	22.5	0.0
	1	247	6.3	21.4	0.0
	1	248	9.2	17.9	0.0
	1	249	6.3	20.8	3.1
	1	250	2.4	20.4	0.0
	1	251	0.7	20.8	0.0
	1	252	3.0	21.0	0.0
	1	253	7.5	15.2	0.9
	1	254	13.5	29.2	0.0
	1	255	10.9	22.2	0.0
	1	256	10.4	20.3	0.0
	1	257	10.7	18.0	0.0
	1	258	5.7	17.8	0.0
	1	259	10.1	15.6	0.0
	1	260	7.2	20.9	0.0
	1	261	14.4	22.4	0.0
	1	262	11.7	31.9	0.0
	1	263	13.6	30.8	0.0
	1	264	5.5	18.5	16.2
	1	265	3.9	20.6	1.3
	1	266	8.8	17.7	4.8
	1	267	3.7	20.9	0.0
	1	268	1.7	15.2	0.0
	1	269	1.1	20.2	0.0
	1	270	5.6	16.8	0.0
	1	271	2.5	13.2	0.0
	1	272	-0.5	11.9	0.0
	1	273	1.9	14.7	0.0
	1	274	-3.0	13.8	0.0
	1	275	-2.6	12.7	0.0
	1	276	5.8	12.0	1.5
	1	277	1.7	9.1	0.4
	1	278	-0.7	11.6	0.0
	1	279	3.1	13.1	0.0
	1	280	4.3	24.7	0.0
	1	281	3.2	22.1	0.2
	1	282	0.9	4.8	0.2
	1	283	-5.7	6.0	0.0
	1	284	2.0	14.8	0.0
	1	285	4.5	9.1	0.0
	1	286	3.4	8.6	15.7
	1	287	0.2	8.4	19.7
	1	288	5.0	19.3	0.0
	1	289	1.5	28.5	0.0
	1	290	-7.3	9.3	0.0
	1	291	-4.8	0.8	0.0
	1	292	-5.7	3.2	0.0
	1	293	-1.5	7.9	0.0
	1	294	-0.0	14.6	0.0
	1	295	-1.9	20.5	0.0
	1	296	-1.9	8.2	0.0
	1	297	-4.0	11.6	0.0
	1	298	-1.4	8.3	0.0
	1	299	-7.0	2.4	0.0
	1	300	-0.1	10.3	0.0
	1	301	-1.5	10.4	0.0
	1	302	-0.7	16.3	0.0
	1	303	-5.0	9.0	0.0
	1	304	-4.7	0.6	0.0
	1	305	-10.5	0.2	2.0
	1	306	-2.0	10.8	0.0
	1	307	1.7	7.9	0.0
	1	308	-3.1	5.2	0.0
	1	309	-7.4	9.8	0.0
	1	310	-14.9	-2.2	0.0
	1	311	-8.4	2.4	0.0
	1	312	-0.0	13.5	0.0
	1	313	1.4	3.7	3.0
	1	314	-4.5	1.1	0.7
	1	315	-3.0	-2.1	0.3
	1	316	-8.4	-4.4	0.2
	1	317	-3.7	4.5	0.0
	1	318	-11.3	0.8	0.0
	1	319	-10.1	-5.9	0.0
	1	320	-8.7	-3.4	3.1
	1	321	-11.8	-0.8	1.1
	1	322	-12.3	-5.5	0.2
	1	323	-10.3	0.3	0.0
	1	324	-17.7	-2.6	0.0
	1	325	-16.4	3.4	0.0
	1	326	-16.9	-4.3	0.0
	1	327	-24.2	-4.3	0.0
	1	328	-11.3	-1.1	0.1
	1	329	-9.2	4.9	0.0
	1	330	-11.5	-4.4	0.0
	1	331	-7.5	1.0	0.0
	1	332	-13.1	1.1	0.0
	1	333	-15.0	-1.4	0.0
	1	334	-15.3	-6.4	0.0
	1	335	-15.1	-13.7	0.0
	1	336	-11.1	-3.2	0.0
	1	337	-10.1	-6.0	0.0
	1	338	-5.1	1.4	0.0
	1	339	-10.7	4.5	0.0
	1	340	-12.9	-1.0	0.0
	1	341	-7.1	3.6	0.0
	1	342	-10.0	2.8	0.0
	1	343	-12.4	1.3	0.0
	1	344	-16.1	-4.7	0.0
	1	345	-18.9	-7.7	0.0
	1	346	-14.4	-4.2	0.0
	1	347	-11.2	-5.3	0.0
	1	348	-28.0	-16.5	0.0
	1	349	-30.6	-20.7	0.0
	1	350	-16.7	-7.7	0.0
	1	351	-15.0	-13.8	0.0
	1	352	-22.4	-12.2	0.0
	1	353	-22.5	-5.9	0.0
	1	354	-29.0	-17.0	0.0
	1	355	-20.8	-16.8	0.0
	1	356	-25.3	-20.3	0.0
	1	357	-25.5	-15.0	0.0
	1	358	-9.7	2.9	0.0
	1	359	-16.7	-1.1	0.0
	1	360	-9.8	-2.5	0.8
	1	361	-6.1	-5.5	0.1
	1	362	-17.7	-4.0	0.0
	1	363	-17.7	-3.9	0.0
	1	364	-9.6	-1.9	0.0
	1	365	-17.1	-5.7	0.0
	2	1	-25.9	-5.3	0.0
	2	2	-30.0	-15.7	0.0
	2	3	-21.1	-14.0	0.0
	2	4	-8.6	-0.8	0.0
	2	5	-14.4	0.0	0.0
	2	6	-11.4	-3.6	0.0
	2	7	-7.2	-4.0	0.0
	2	8	-10.7	0.8	0.0
	2	9	-15.0	-3.1	0.0
	2	10	-18.1	-9.7	0.0
	2	11	-16.5	-7.8	0.0
	2	12	-8.4	-1.4	0.0
	2	13	-4.9	-2.5	0.0
	2	14	-18.0	-9.8	0.0
	2	15	-15.7	-11.6	0.0
	2	16	-30.7	-14.1	0.0
	2	17	-24.2	-14.3	0.0
	2	18	-12.6	-3.4	0.7
	2	19	-9.6	-7.3	0.0
	2	20	-23.2	-11.5	0.0
	2	21	-22.5	-10.4	0.0
	2	22	-21.4	-12.6	0.0
	2	23	-25.3	-6.8	0.0
	2	24	-20.0	-10.3	0.0
	2	25	-17.3	-13.2	0.0
	2	26	-15.4	-2.4	0.0
	2	27	-21.5	-6.3	0.0
	2	28	-12.3	-4.4	0.0
	2	29	-10.0	1.1	0.0
	2	30	-20.7	-12.5	0.0
	2	31	-23.9	-17.8	0.0
	2	32	-29.2	-12.5	0.0
	2	33	-21.5	-10.1	0.7
	2	34	-28.6	-15.9	0.0
	2	35	-23.9	-7.2	0.0
	2	36	-17.4	-4.9	0.0
	2	37	-14.4	-3.0	0.0
	2	38	-19.9	-8.9	0.0
	2	39	-16.0	-9.0	0.0
	2	40	-20.6	-12.1	0.2
	2	41	-18.7	-17.7	0.0
	2	42	-30.2	-14.2	0.0
	2	43	-26.9	-11.6	0.0
	2	44	-24.7	-10.1	0.0
	2	45	-21.3	-8.2	0.0
	2	46	-9.4	1.1	0.0
	2	47	-0.9	0.1	0.0
	2	48	-14.4	-0.7	0.0
	2	49	-9.0	-3.7	0.0
	2	50	-9.0	2.4	0.0
	2	51	-11.4	2.4	0.6
	2	52	-15.5	-6.2	0.0
	2	53	-13.3	-3.9	0.0
	2	54	-20.9	-9.3	0.0
	2	55	-21.7	-16.9	0.0
	2	56	-21.8	-6.6	0.0
	2	57	-20.4	-7.4	0.0
	2	58	-25.0	-14.0	0.0
	2	59	-19.6	-7.4	0.0
	2	60	-13.1	-5.9	4.6
	2	61	-17.1	-13.0	0.0
	2	62	-5.9	6.3	0.0
	2	63	-7.6	5.4	0.0
	2	64	-8.7	-1.8	1.7
	2	65	-6.5	-1.3	0.0
	2	66	-3.9	5.4	0.0
	2	67	-3.1	12.7	0.0
	2	68	-13.9	0.5	0.0
	2	69	-13.5	4.2	0.0
	2	70	-13.0	-1.8	0.0
	2	71	-5.8	-0.9	0.0
	2	72	-9.3	0.5	0.0
	2	73	-9.0	2.3	0.0
	2	74	-10.9	1.1	0.0
	2	75	-6.8	4.8	0.0
	2	76	-9.2	3.2	0.0
	2	77	-4.8	6.1	0.0
	2	78	-8.0	1.0	0.0
	2	79	-14.4	3.5	0.0
	2	80	-6.1	1.6	0.0
	2	81	-1.9	3.5	0.0
	2	82	-14.7	-10.8	0.0
	2	83	-9.4	-1.0	0.0
	2	84	-8.4	0.3	0.0
	2	85	-10.0	6.1	10.6
	2	86	-5.9	3.1	1.0
	2	87	-7.2	2.2	1.4
	2	88	-10.7	0.7	0.0
	2	89	-7.8	-7.0	0.0
	2	90	1.4	12.5	0.0
	2	91	-1.1	8.8	0.0
	2	92	-5.1	2.9	2.3
	2	93	-10.7	-6.4	21.8
	2	94	-5.0	7.1	0.0
	2	95	-6.6	12.0	0.0
	2	96	0.0	18.6	0.0
	2	97	-0.9	17.9	0.0
	2	98	1.2	13.7	0.0
	2	99	0.7	9.2	0.0
	2	100	4.4	19.1	0.0
	2	101	3.1	14.8	0.0
	2	102	4.6	11.2	6.4
	2	103	-0.7	13.3	0.0
	2	104	3.9	15.5	0.0
	2	105	8.7	13.7	0.2
	2	106	1.9	8.5	0.1
	2	107	4.0	5.5	0.0
	2	108	-2.9	0.1	0.0
	2	109	-5.4	7.0	23.9
	2	110	0.7	4.4	0.0
	2	111	-4.9	4.9	0.0
	2	112	2.2	19.5	0.0
	2	113	3.3	15.8	0.0
	2	114	1.1	5.2	2.1
	2	115	-1.3	11.8	0.0
	2	116	3.1	15.8	0.0
	2	117	6.0	21.5	0.0
	2	118	6.7	23.6	3.4
	2	119	3.5	16.9	11.4
	2	120	0.3	15.4	0.0
	2	121	-4.8	18.7	0.0
	2	122	-5.5	5.9	0.0
	2	123	0.0	15.5	0.0
	2	124	5.8	21.8	0.0
	2	125	3.8	21.0	0.0
	2	126	8.2	21.1	0.0
	2	127	6.6	16.2	1.8
	2	128	3.2	15.4	3.2
	2	129	4.0	11.8	0.0
	2	130	6.6	21.7	10.5
	2	131	7.5	16.0	0.0
	2	132	7.7	22.3	0.0
	2	133	3.6	20.2	0.0
	2	134	4.1	17.9	0.0
	2	135	0.1	23.9	0.0
	2	136	6.7	23.3	0.0
	2	137	5.4	23.3	0.0
	2	138	10.9	27.1	10.9
	2	139	7.1	21.0	0.0
	2	140	8.6	22.0	1.6
	2	141	6.6	25.7	34.5
	2	142	7.2	16.7	7.7
	2	143	7.0	16.0	0.0
	2	144	6.6	23.7	0.0
	2	145	0.3	21.7	0.0
	2	146	4.3	14.4	0.0
	2	147	7.7	7.9	0.0
	2	148	7.3	24.3	0.0
	2	149	6.3	21.6	0.0
	2	150	6.4	20.2	0.0
	2	151	3.7	21.3	0.0
	2	152	9.1	21.6	0.0
	2	153	13.9	22.3	0.0
	2	154	13.4	35.2	10.1
	2	155	7.9	26.6	0.0
	2	156	8.5	21.5	0.0
	2	157	6.6	22.3	0.0
	2	158	8.7	24.3	0.0
	2	159	9.8	20.0	0.0
	2	160	16.9	27.2	0.0
	2	161	12.3	22.7	0.0
	2	162	5.6	21.6	0.0
	2	163	9.8	17.3	5.6
	2	164	15.1	25.9	0.0
	2	165	22.9	26.7	0.0
	2	166	9.9	25.7	0.0
	2	167	15.0	23.2	8.1
	2	168	10.1	23.7	0.0
	2	169	10.1	17.7	1.9
	2	170	5.7	20.5	6.5
	2	171	10.4	25.5	4.8
	2	172	4.4	20.0	5.2
	2	173	11.5	23.0	2.6
	2	174	14.5	23.2	5.2
	2	175	12.1	21.5	0.0
	2	176	10.1	21.7	0.0
	2	177	6.5	21.4	0.0
	2	178	8.8	26.3	0.0
	2	179	6.9	30.5	0.0
	2	180	11.9	29.5	0.0
	2	181	8.2	27.5	0.0
	2	182	11.7	29.2	0.0
	2	183	18.2	29.9	0.0
	2	184	10.7	28.0	0.0
	2	185	6.9	29.1	0.0
	2	186	16.6	30.2	0.0
	2	187	14.9	31.6	1.6
	2	188	10.5	24.9	0.0
	2	189	15.4	20.1	0.0
	2	190	15.3	28.4	5.9
	2	191	10.3	29.1	0.0
	2	192	11.4	26.8	0.0
	2	193	12.9	27.4	1.0
	2	194	14.9	27.7	14.4
	2	195	18.4	32.4	4.1
	2	196	12.9	26.7	0.0
	2	197	13.8	25.9	7.1
	2	198	12.0	29.1	0.0
	2	199	12.6	31.0	0.0
	2	200	11.3	25.4	0.0
	2	201	12.0	26.9	22.5
	2	202	12.9	29.5	0.0
	2	203	14.9	28.9	6.1
	2	204	10.7	27.8	0.0
	2	205	16.8	22.8	11.4
	2	206	9.6	25.6	0.0
	2	207	7.7	28.3	0.0
	2	208	10.5	22.0	0.0
	2	209	14.0	25.0	0.0
	2	210	9.8	25.5	2.4
	2	211	5.3	22.3	0.0
	2	212	13.6	27.2	0.0
	2	213	4.9	30.3	0.0
	2	214	12.3	23.8	2.9
	2	215	10.1	25.9	4.0
	2	216	14.7	29.7	0.0
	2	217	20.6	28.1	0.0
	2	218	11.0	29.0	0.0
	2	219	5.7	25.5	0.0
	2	220	12.0	26.1	0.0
	2	221	13.0	22.8	0.0
	2	222	15.4	24.8	9.8
	2	223	18.2	26.1	7.7
	2	224	11.9	19.0	0.0
	2	225	15.7	23.1	0.5
	2	226	15.1	25.1	0.0
	2	227	18.4	32.2	0.0
	2	228	8.7	28.5	0.0
	2	229	13.0	32.9	0.0
	2	230	19.1	34.3	0.0
	2	231	11.9	32.0	0.0
	2	232	14.9	29.4	0.0
	2	233	20.0	29.2	0.0
	2	234	10.8	27.7	0.0
	2	235	10.7	24.8	0.0
	2	236	15.0	27.1	0.0
	2	237	15.0	28.7	0.0
	2	238	10.2	29.4	0.0
	2	239	12.7	28.2	0.6
	2	240	12.5	29.2	0.0
	2	241	11.7	25.2	0.0
	2	242	8.3	28.1	0.0
	2	243	11.8	25.3	0.0
	2	244	12.7	21.5	0.7
	2	245	18.4	18.9	0.0
	2	246	8.2	26.0	0.0
	2	247	13.3	25.7	0.0
	2	248	5.5	11.2	1.1
	2	249	7.6	18.4	40.3
	2	250	9.9	30.2	0.0
	2	251	9.1	28.4	0.0
	2	252	8.6	14.3	43.1
	2	253	5.1	19.9	0.0
	2	254	9.8	23.4	0.0
	2	255	3.9	31.1	0.0
	2	256	5.1	21.9	0.0
	2	257	3.3	23.0	0.0
	2	258	10.6	22.3	0.0
	2	259	11.7	27.4	0.0
	2	260	7.7	23.7	0.0
	2	261	4.5	21.9	0.0
	2	262	10.8	21.8	0.0
	2	263	5.4	18.1	0.0
	2	264	3.0	16.6	0.0
	2	265	2.7	14.3	0.0
	2	266	2.5	17.6	0.0
	2	267	4.6	19.1	0.8
	2	268	3.2	14.2	1.0
	2	269	2.3	13.1	3.2
	2	270	4.4	22.1	0.0
	2	271	3.2	20.5	0.0
	2	272	2.5	14.4	0.0
	2	273	3.8	14.2	0.0
	2	274	-3.1	13.1	0.0
	2	275	3.2	7.0	0.3
	2	276	2.3	22.5	0.0
	2	277	3.0	19.8	0.0
	2	278	2.8	16.1	0.0
	2	279	-1.2	15.9	0.0
	2	280	-1.0	7.8	0.4
	2	281	2.9	11.7	1.3
	2	282	4.4	22.9	0.0
	2	283	9.8	21.4	0.0
	2	284	5.8	15.8	0.0
	2	285	0.4	11.4	0.0
	2	286	0.3	9.5	4.1
	2	287	6.0	10.4	1.0
	2	288	0.6	16.8	0.0
	2	289	-2.6	8.3	2.0
	2	290	0.1	3.9	7.8
	2	291	-5.2	-2.0	0.0
	2	292	-7.6	6.7	0.0
	2	293	-2.9	2.4	0.0
	2	294	-0.4	10.7	0.5
	2	295	-12.7	12.1	0.0
	2	296	-0.7	10.0	0.0
	2	297	-3.5	4.8	0.0
	2	298	-4.6	14.3	0.0
	2	299	-4.0	9.3	0.3
	2	300	9.3	10.5	0.4
	2	301	3.4	14.4	0.0
	2	302	2.2	12.1	0.0
	2	303	-0.9	10.9	0.0
	2	304	1.6	11.8	3.4
	2	305	10.5	12.1	0.0
	2	306	-4.6	4.0	0.0
	2	307	-1.6	4.9	0.0
	2	308	-4.7	9.0	0.0
	2	309	-10.1	8.0	0.0
	2	310	-5.0	6.6	0.0
	2	311	-6.8	0.1	1.2
	2	312	0.8	3.6	0.2
	2	313	0.7	16.0	0.0
	2	314	-2.9	11.1	0.0
	2	315	-2.3	7.9	0.0
	2	316	-9.7	-8.1	0.0
	2	317	-13.1	-1.8	0.0
	2	318	-5.8	3.3	0.0
	2	319	-8.4	10.3	0.0
	2	320	-8.9	-3.9	0.0
	2	321	-14.7	-6.4	0.4
	2	322	-14.7	-3.4	1.7
	2	323	-15.6	-6.5	0.0
	2	324	-1.8	4.0	0.3
	2	325	-3.2	2.7	3.5
	2	326	-7.0	0.5	2.0
	2	327	-6.6	-1.0	4.3
	2	328	-13.1	-4.5	0.0
	2	329	-12.9	-4.1	0.0
	2	330	-7.8	-0.5	0.0
	2	331	-7.4	-6.7	0.0
	2	332	-7.8	3.0	0.0
	2	333	-15.0	10.0	0.0
	2	334	-12.0	0.3	0.0
	2	335	-8.3	0.5	0.0
	2	336	-4.9	1.1	3.8
	2	337	-5.2	1.5	0.0
	2	338	-16.5	-8.5	0.0
	2	339	-14.9	-10.3	0.0
	2	340	-23.5	-12.1	0.0
	2	341	-18.2	-17.2	0.0
	2	342	-16.9	-1.9	3.0
	2	343	-18.1	-4.2	0.0
	2	344	-7.8	-0.3	0.0
	2	345	-4.9	4.1	0.0
	2	346	-25.6	-17.0	0.0
	2	347	-16.1	-14.4	0.0
	2	348	-11.4	-2.4	0.0
	2	349	-10.5	-2.4	0.0
	2	350	-22.0	-6.9	0.0
	2	351	-26.1	-14.0	0.0
	2	352	-21.2	-6.2	0.0
	2	353	-22.3	-12.5	0.0
	2	354	-7.5	3.6	0.0
	2	355	-5.1	-2.8	3.7
	2	356	-5.3	1.0	0.9
	2	357	-10.0	1.2	2.7
	2	358	-19.4	-5.9	3.9
	2	359	-16.1	-8.0	0.0
	2	360	-26.0	-11.6	0.0
	2	361	-18.1	-17.2	0.0
	2	362	-10.3	-0.8	0.0
	2	363	-18.7	1.9	0.0
	2	364	-7.5	3.7	0.0
	2	365	-6.5	2.6	0.0
	3	1	-13.8	-2.3	0.0
	3	2	-10.7	-8.2	0.0
	3	3	-4.5	4.8	0.0
	3	4	-11.7	-2.3	0.5
	3	5	-8.1	2.3	0.0
	3	6	-11.8	-2.9	0.0
	3	7	-20.1	-8.6	0.0
	3	8	-19.6	-4.8	0.0
	3	9	-28.2	-16.2	2.5
	3	10	-31.1	-14.7	0.0
	3	11	-24.6	-10.2	0.0
	3	12	-25.9	-15.5	0.0
	3	13	-13.1	-4.8	0.0
	3	14	-15.3	-4.1	0.0
	3	15	-16.0	-8.1	0.0
	3	16	-13.5	-4.0	3.4
	3	17	-23.8	-16.0	0.6
	3	18	-29.2	-15.1	4.4
	3	19	-22.8	-9.4	0.0
	3	20	-30.5	-16.4	6.1
	3	21	-18.1	-5.2	0.0
	3	22	-12.8	-4.4	0.0
	3	23	-10.1	-0.9	0.0
	3	24	-13.0	-0.5	0.1
	3	25	-13.0	-5.2	0.0
	3	26	-15.6	-6.2	0.0
	3	27	-29.7	-13.2	0.0
	3	28	-20.7	-12.3	0.0
	3	29	-18.7	-5.2	0.0
	3	30	-14.3	-6.0	0.0
	3	31	-27.2	-18.9	0.0
	3	32	-30.0	-10.3	0.0
	3	33	-20.3	-8.3	0.0
	3	34	-25.9	-5.3	0.0
	3	35	-20.0	-10.4	0.0
	3	36	-20.8	-20.2	0.0
	3	37	-12.8	-0.1	0.0
	3	38	-10.8	1.8	0.0
	3	39	-5.9	4.9	0.0
	3	40	-12.4	0.8	0.0
	3	41	-25.4	-12.2	0.0
	3	42	-26.8	-14.3	0.0
	3	43	-22.8	-7.0	0.0
	3	44	-25.8	-14.7	0.0
	3	45	-22.5	-11.5	0.0
	3	46	-27.9	-15.5	0.2
	3	47	-4.9	-0.3	0.6
	3	48	-5.8	-4.4	1.4
	3	49	-21.9	-8.3	0.0
	3	50	-14.8	-13.4	1.0
	3	51	-15.8	-3.7	0.0
	3	52	-13.8	-4.9	0.0
	3	53	-11.2	-2.9	4.0
	3	54	-17.3	-5.6	0.0
	3	55	-23.3	-7.4	0.0
	3	56	-18.9	-7.7	0.0
	3	57	-21.2	-7.7	0.0
	3	58	-30.8	-1.2	0.0
	3	59	-17.3	-5.2	0.0
	3	60	-9.9	-2.7	4.9
	3	61	-7.4	-2.4	6.0
	3	62	-15.3	-5.9	0.0
	3	63	-8.0	0.4	0.0
	3	64	-8.7	2.9	0.0
	3	65	-5.2	7.0	0.0
	3	66	-6.2	15.5	0.0
	3	67	-2.4	2.1	0.5
	3	68	-7.7	13.1	0.0
	3	69	-4.1	9.7	0.0
	3	70	-1.4	6.0	0.0
	3	71	-7.6	3.6	0.0
	3	72	-3.0	1.4	7.1
	3	73	-9.1	-0.4	0.0
	3	74	-10.5	-0.4	0.0
	3	75	-10.2	-0.3	0.0
	3	76	-14.0	3.0	0.0
	3	77	-0.9	6.1	0.0
	3	78	2.0	10.8	1.3
	3	79	-3.3	3.2	4.3
	3	80	-3.0	3.7	0.2
	3	81	-10.3	1.2	0.0
	3	82	-13.1	5.8	3.7
	3	83	3.1	8.7	3.6
	3	84	-2.6	3.7	0.0
	3	85	1.1	7.2	0.0
	3	86	0.3	4.9	0.0
	3	87	-9.3	3.4	0.0
	3	88	-9.9	4.8	0.0
	3	89	-4.9	0.5	6.6
	3	90	-8.0	6.1	1.8
	3	91	1.5	6.3	0.0
	3	92	-1.3	7.2	0.0
	3	93	-1.2	10.6	0.2
	3	94	1.0	16.2	0.1
	3	95	2.0	18.6	0.0
	3	96	5.8	19.7	0.0
	3	97	0.7	18.6	0.0
	3	98	0.4	12.8	0.7
	3	99	-0.5	12.6	0.0
	3	100	0.4	6.2	1.4
	3	101	-2.2	9.7	0.0
	3	102	-2.8	6.0	0.0
	3	103	6.1	14.5	0.8
	3	104	4.0	16.2	0.0
	3	105	-3.4	9.1	0.0
	3	106	0.1	14.4	0.0
	3	107	-2.2	10.4	1.5
	3	108	0.2	11.8	19.7
	3	109	-2.7	13.7	0.0
	3	110	-6.5	15.5	2.3
	3	111	3.9	12.3	2.5
	3	112	3.4	12.9	0.0
	3	113	-0.1	9.6	0.0
	3	114	-2.2	12.8	0.0
	3	115	6.9	18.7	0.0
	3	116	4.7	16.2	0.0
	3	117	1.5	21.0	0.0
	3	118	2.6	20.7	0.0
	3	119	-5.3	5.0	2.7
	3	120	-2.3	6.1	0.0
	3	121	6.3	25.4	0.0
	3	122	8.1	19.5	0.0
	3	123	2.4	11.8	0.0
	3	124	1.5	18.7	0.0
	3	125	1.5	19.0	0.0
	3	126	0.1	17.2	0.0
	3	127	4.9	19.7	0.0
	3	128	9.2	19.1	0.0
	3	129	1.9	19.4	0.0
	3	130	4.0	18.9	0.0
	3	131	-0.4	15.5	0.0
	3	132	0.1	19.9	0.0
	3	133	2.3	12.4	0.0
	3	134	-4.0	11.0	0.0
	3	135	2.0	15.0	0.0
	3	136	2.9	21.7	0.0
	3	137	6.8	22.7	0.0
	3	138	8.5	24.8	0.2
	3	139	4.0	13.3	0.0
	3	140	9.6	16.8	0.0
	3	141	9.5	24.5	0.0
	3	142	14.1	21.1	6.6
	3	143	10.6	19.7	0.0
	3	144	9.1	14.8	1.5
	3	145	11.4	20.1	2.1
	3	146	11.2	20.8	3.2
	3	147	9.3	24.3	0.0
	3	148	7.5	20.4	2.4
	3	149	14.6	34.7	2.9
	3	150	10.6	31.7	0.0
	3	151	6.9	19.5	36.4
	3	152	3.3	15.6	0.0
	3	153	8.4	17.2	0.0
	3	154	12.5	15.9	27.5
	3	155	12.4	23.0	0.0
	3	156	11.6	20.8	0.0
	3	157	10.3	21.0	2.6
	3	158	8.6	23.2	0.0
	3	159	12.7	27.7	0.0
	3	160	14.3	26.0	10.3
	3	161	9.8	26.5	0.0
	3	162	11.8	26.7	0.0
	3	163	9.1	27.0	0.0
	3	164	11.2	23.9	0.0
	3	165	10.4	20.1	0.0
	3	166	9.1	18.9	23.2
	3	167	10.0	25.9	0.0
	3	168	14.7	23.4	0.0
	3	169	12.7	23.4	0.0
	3	170	20.7	23.1	3.1
	3	171	13.1	25.1	0.0
	3	172	10.6	27.2	11.0
	3	173	17.3	25.6	7.9
	3	174	15.2	28.2	2.4
	3	175	10.8	23.8	0.0
	3	176	7.4	24.7	0.0
	3	177	11.8	20.7	0.6
	3	178	13.4	26.1	0.0
	3	179	15.4	24.8	24.6
	3	180	11.3	24.5	0.0
	3	181	10.4	24.9	0.8
	3	182	12.9	27.6	13.7
	3	183	11.1	25.4	26.2
	3	184	9.4	21.7	0.0
	3	185	17.3	29.8	3.1
	3	186	16.7	29.2	0.0
	3	187	14.8	34.8	0.0
	3	188	13.0	29.6	0.0
	3	189	17.5	31.3	2.2
	3	190	11.1	31.0	0.0
	3	191	11.6	23.3	0.0
	3	192	12.3	21.9	0.2
	3	193	10.2	27.4	0.0
	3	194	13.4	27.3	5.9
	3	195	8.1	24.2	0.0
	3	196	8.4	22.8	0.0
	3	197	15.4	31.1	0.0
	3	198	16.2	31.3	21.5
	3	199	12.6	27.8	0.0
	3	200	15.1	24.8	0.0
	3	201	16.4	29.1	0.0
	3	202	15.2	24.1	27.9
	3	203	13.1	28.0	3.4
	3	204	14.2	26.9	2.8
	3	205	10.8	24.2	4.2
	3	206	8.8	28.6	0.0
	3	207	10.5	23.2	0.0
	3	208	7.6	26.2	0.0
	3	209	14.7	27.5	40.9
	3	210	6.7	25.4	0.0
	3	211	17.4	29.0	0.0
	3	212	14.6	35.3	0.0
	3	213	17.5	31.1	0.0
	3	214	17.1	29.3	0.0
	3	215	12.5	25.8	0.0
	3	216	8.2	30.0	0.0
	3	217	12.6	26.4	0.0
	3	218	11.5	27.3	0.0
	3	219	9.9	29.3	0.0
	3	220	12.6	28.4	0.0
	3	221	14.1	30.0	0.0
	3	222	13.7	29.5	0.0
	3	223	13.9	25.9	0.0
	3	224	14.8	21.2	0.0
	3	225	14.1	26.0	0.0
	3	226	13.4	21.6	0.0
	3	227	11.8	25.8	0.6
	3	228	11.7	25.8	3.7
	3	229	15.6	28.9	0.0
	3	230	12.9	25.0	0.0
	3	231	14.0	25.7	29.2
	3	232	14.1	24.7	3.3
	3	233	21.3	28.5	9.0
	3	234	18.9	28.6	0.0
	3	235	14.9	28.6	0.0
	3	236	18.6	28.5	3.1
	3	237	11.3	27.8	0.0
	3	238	15.9	28.9	0.0
	3	239	12.2	27.7	0.0
	3	240	14.4	26.9	1.5
	3	241	7.9	28.1	0.0
	3	242	10.3	28.0	0.0
	3	243	11.7	27.9	0.0
	3	244	11.3	31.6	0.0
	3	245	8.8	23.4	0.0
	3	246	3.3	16.7	4.7
	3	247	9.9	21.6	6.8
	3	248	15.1	23.6	0.0
	3	249	10.1	21.2	0.0
	3	250	5.0	25.4	0.0
	3	251	8.1	19.6	0.0
	3	252	15.5	19.1	0.0
	3	253	6.7	22.3	0.0
	3	254	5.7	28.5	0.0
	3	255	2.1	14.1	0.0
	3	256	7.1	19.7	0.0
	3	257	5.5	22.4	0.0
	3	258	3.4	16.9	0.0
	3	259	6.6	25.3	0.0
	3	260	7.7	22.1	0.0
	3	261	4.1	20.7	0.0
	3	262	3.9	18.1	0.0
	3	263	8.2	23.2	0.0
	3	264	10.1	31.8	0.0
	3	265	1.4	18.8	0.0
	3	266	6.4	19.7	0.0
	3	267	5.7	17.2	0.0
	3	268	4.0	15.2	0.0
	3	269	4.8	23.7	0.0
	3	270	-0.0	25.9	0.0
	3	271	4.9	15.5	23.8
	3	272	7.3	17.4	0.8
	3	273	3.6	17.1	34.0
	3	274	7.9	25.2	0.0
	3	275	-1.0	12.1	0.0
	3	276	-0.2	12.5	0.0
	3	277	5.8	19.7	0.0
	3	278	8.4	14.2	0.3
	3	279	5.9	11.8	4.4
	3	280	5.4	6.3	8.2
	3	281	0.5	2.9	6.2
	3	282	-0.3	3.6	0.5
	3	283	1.1	9.4	0.0
	3	284	2.0	6.2	0.3
	3	285	3.7	12.9	8.4
	3	286	-0.1	22.1	0.0
	3	287	-0.8	9.4	0.0
	3	288	3.0	8.3	0.0
	3	289	1.9	5.3	2.6
	3	290	8.6	9.5	0.4
	3	291	-1.3	12.8	0.0
	3	292	4.3	13.1	0.0
	3	293	-0.4	3.9	1.1
	3	294	0.8	7.9	0.0
	3	295	0.5	19.7	0.0
	3	296	3.4	17.2	0.0
	3	297	1.2	4.4	2.5
	3	298	3.1	8.8	4.1
	3	299	5.4	7.0	21.2
	3	300	4.0	5.7	0.0
	3	301	0.5	8.2	0.0
	3	302	-4.9	7.8	0.0
	3	303	-1.2	8.5	7.8
	3	304	6.4	7.8	0.9
	3	305	-6.6	-4.5	0.4
	3	306	-4.9	-0.9	2.2
	3	307	-0.3	13.6	0.0
	3	308	-2.3	19.6	0.0
	3	309	-1.0	7.7	0.0
	3	310	-2.7	9.6	0.0
	3	311	-11.4	3.0	0.0
	3	312	-7.7	7.0	0.0
	3	313	-2.1	6.2	0.4
	3	314	-5.9	14.7	0.0
	3	315	-5.7	4.6	0.0
	3	316	-5.5	4.9	0.0
	3	317	-0.7	14.3	0.0
	3	318	-3.6	6.6	0.0
	3	319	1.6	4.1	3.3
	3	320	-4.6	1.1	2.0
	3	321	-4.4	4.6	0.0
	3	322	-1.9	4.8	2.6
	3	323	-24.5	-7.8	0.0
	3	324	-14.7	-11.1	19.5
	3	325	-8.5	1.2	17.8
	3	326	-11.1	4.0	0.0
	3	327	-13.1	-11.5	0.0
	3	328	-24.7	-9.1	0.0
	3	329	-2.1	4.8	0.0
	3	330	-5.6	8.3	0.0
	3	331	-9.6	2.4	0.0
	3	332	-13.9	-2.9	1.3
	3	333	-15.6	-5.5	0.0
	3	334	-17.5	-5.9	3.6
	3	335	-11.8	0.2	15.0
	3	336	-9.9	-4.3	0.1
	3	337	-16.8	-5.4	0.2
	3	338	-19.7	-8.3	0.0
	3	339	-15.1	-3.4	0.0
	3	340	-23.0	-11.4	0.0
	3	341	-27.1	-11.7	3.5
	3	342	-27.7	-11.9	2.9
	3	343	-11.4	-2.7	0.0
	3	344	-5.3	-4.5	0.3
	3	345	-19.5	-6.0	0.0
	3	346	-18.1	-1.5	0.0
	3	347	-19.4	-5.6	0.0
	3	348	-15.3	-7.5	0.0
	3	349	-8.4	-0.9	0.0
	3	350	-8.3	-6.7	0.3
	3	351	-12.7	-4.6	0.0
	3	352	-21.2	-11.5	0.8
	3	353	-27.0	-15.8	2.6
	3	354	-20.4	-19.1	0.0
	3	355	-29.1	-14.5	0.0
	3	356	-26.0	-16.3	0.0
	3	357	-8.2	0.4	0.8
	3	358	-3.9	7.7	0.0
	3	359	-15.3	-6.9	1.4
	3	360	-13.7	-12.5	9.6
	3	361	-13.1	-7.1	1.8
	3	362	-19.9	-10.8	0.0
	3	363	-19.1	-4.5	0.0
	3	364	-26.4	-6.6	0.0
	3	365	-15.4	-3.5	0.0
	4	1	-24.1	-8.5	0.0
	4	2	-7.0	-2.2	3.0
	4	3	-11.0	-0.2	0.0
	4	4	-10.8	-2.8	0.0
	4	5	-9.3	1.8	0.0
	4	6	-3.3	0.9	1.4
	4	7	-8.0	-1.6	0.0
	4	8	-14.3	-4.9	0.0
	4	9	-16.7	-3.5	0.0
	4	10	-9.5	1.2	0.0
	4	11	-3.3	3.2	0.0
	4	12	-11.6	-2.6	0.4
	4	13	-13.2	1.1	0.0
	4	14	-20.3	-9.1	0.2
	4	15	-25.4	-8.3	0.0
	4	16	-17.6	-9.5	0.0
	4	17	-12.9	-6.7	0.0
	4	18	-14.6	-3.0	0.4
	4	19	-6.9	-0.3	0.0
	4	20	-21.4	-6.3	0.0
	4	21	-30.5	-6.2	0.0
	4	22	-18.6	-4.6	0.0
	4	23	-20.4	-4.4	0.0
	4	24	-17.9	-6.4	0.0
	4	25	-11.0	-10.9	0.0
	4	26	-14.9	-2.3	0.0
	4	27	-14.0	-2.6	0.0
	4	28	-18.6	-5.2	0.0
	4	29	-23.4	0.8	0.0
	4	30	-20.5	-10.3	0.0
	4	31	-24.7	-13.6	0.0
	4	32	-13.9	-2.4	0.0
	4	33	-13.1	-7.6	0.0
	4	34	-29.2	-13.1	0.4
	4	35	-22.0	-14.9	0.0
	4	36	-28.6	-11.1	0.0
	4	37	-26.4	-15.0	0.0
	4	38	-13.2	-4.9	0.0
	4	39	-12.6	-5.7	0.0
	4	40	-9.0	-1.2	0.0
	4	41	-7.6	-2.0	1.4
	4	42	-2.5	2.4	0.0
	4	43	-11.8	-1.8	0.0
	4	44	-14.8	-4.9	5.3
	4	45	-17.2	-8.3	12.7
	4	46	-9.9	3.7	0.0
	4	47	-1.6	2.4	0.0
	4	48	-21.2	-10.7	2.7
	4	49	-18.1	-16.8	1.8
	4	50	-13.9	-5.6	0.0
	4	51	-15.4	-1.3	0.0
	4	52	-16.2	-7.6	0.0
	4	53	-22.0	-5.9	0.0
	4	54	-15.2	-1.5	0.0
	4	55	-18.8	3.1	0.0
	4	56	-8.7	3.1	0.0
	4	57	-15.1	1.3	0.0
	4	58	-10.2	-2.6	1.3
	4	59	-6.7	-0.7	1.9
	4	60	-5.2	1.7	1.4
	4	61	-5.2	4.8	0.0
	4	62	-18.9	-3.1	0.0
	4	63	-19.5	-2.9	0.2
	4	64	-5.1	9.4	0.0
	4	65	-2.3	7.1	0.0
	4	66	-4.1	-0.4	2.6
	4	67	-0.1	1.5	2.2
	4	68	-5.8	6.2	0.0
	4	69	-0.7	5.6	0.0
	4	70	-7.4	2.7	0.0
	4	71	-7.8	4.2	0.0
	4	72	-7.9	0.9	0.0
	4	73	-2.0	-1.0	0.0
	4	74	-20.6	-2.7	0.0
	4	75	-11.7	0.6	0.0
	4	76	-11.6	-1.1	0.0
	4	77	-11.4	-10.3	0.0
	4	78	-16.2	-6.0	0.3
	4	79	-16.9	0.7	0.0
	4	80	1.5	6.0	6.1
	4	81	-3.7	5.8	0.0
	4	82	-6.0	2.2	0.0
	4	83	-1.3	-0.4	0.0
	4	84	-8.8	-2.0	0.0
	4	85	-4.8	-0.7	0.0
	4	86	-4.7	5.3	0.0
	4	87	-0.6	7.7	0.0
	4	88	-7.8	5.3	0.0
	4	89	-6.1	5.2	0.0
	4	90	-4.8	6.0	0.2
	4	91	-6.5	10.4	0.0
	4	92	2.9	9.7	0.2
	4	93	5.0	16.9	18.2
	4	94	-2.9	10.6	0.0
	4	95	1.4	8.2	0.0
	4	96	-1.2	10.4	0.0
	4	97	-1.4	10.0	0.0
	4	98	-3.0	11.5	0.0
	4	99	-14.3	7.3	0.7
	4	100	0.5	18.5	0.0
	4	101	4.0	24.5	0.0
	4	102	1.5	18.1	0.0
	4	103	-1.9	19.2	0.0
	4	104	-1.1	11.6	0.0
	4	105	-4.8	11.5	0.0
	4	106	0.2	10.2	3.8
	4	107	1.1	9.9	2.4
	4	108	5.4	16.7	9.8
	4	109	-0.4	14.7	0.0
	4	110	-2.0	10.7	0.0
	4	111	3.8	7.4	0.0
	4	112	-2.2	0.6	0.0
	4	113	-0.8	5.0	0.0
	4	114	-0.3	14.7	0.0
	4	115	-0.8	17.4	0.0
	4	116	7.8	24.9	0.0
	4	117	3.9	25.7	0.0
	4	118	-0.8	12.8	0.0
	4	119	1.4	12.1	0.5
	4	120	3.4	14.9	0.0
	4	121	9.3	11.0	0.0
	4	122	6.5	19.0	0.0
	4	123	2.3	13.8	0.0
	4	124	3.3	20.0	0.0
	4	125	7.9	15.7	0.0
	4	126	4.4	18.2	0.0
	4	127	2.4	22.6	0.0
	4	128	-1.4	17.5	0.0
	4	129	-3.5	20.8	0.0
	4	130	5.2	19.0	0.0
	4	131	5.7	13.5	0.0
	4	132	9.2	27.4	0.0
	4	133	14.9	24.8	0.0
	4	134	5.4	20.5	0.0
	4	135	11.8	22.8	0.0
	4	136	1.2	18.4	0.0
	4	137	6.3	23.7	0.0
	4	138	10.2	29.5	0.0
	4	139	15.4	27.9	0.0
	4	140	2.6	15.4	0.0
	4	141	7.5	8.5	0.5
	4	142	6.6	24.3	0.0
	4	143	9.8	16.3	21.9
	4	144	11.0	23.5	0.0
	4	145	14.1	19.1	1.0
	4	146	8.2	18.7	0.0
	4	147	7.7	20.2	0.0
	4	148	13.0	23.0	7.1
	4	149	8.7	26.3	0.0
	4	150	9.0	20.4	1.8
	4	151	4.5	18.9	0.0
	4	152	8.0	20.9	0.0
	4	153	5.5	21.6	0.0
	4	154	12.4	28.3	4.2
	4	155	8.4	23.9	11.3
	4	156	4.4	23.3	0.0
	4	157	3.9	20.5	5.3
	4	158	7.7	24.8	0.0
	4	159	12.2	28.0	0.0
	4	160	9.1	26.7	0.0
	4	161	11.3	30.1	0.0
	4	162	9.7	22.5	0.4
	4	163	14.2	27.2	2.7
	4	164	14.6	27.7	3.2
	4	165	11.9	31.1	0.0
	4	166	13.5	24.0	0.0
	4	167	19.1	24.5	0.0
	4	168	12.1	19.1	5.4
	4	169	12.8	21.6	2.0
	4	170	9.2	20.7	0.0
	4	171	8.8	22.6	0.0
	4	172	10.2	23.9	0.0
	4	173	8.5	24.3	0.0
	4	174	5.7	20.5	0.0
	4	175	12.1	17.7	0.9
	4	176	11.9	30.5	0.0
	4	177	13.7	27.4	0.0
	4	178	11.5	22.8	0.0
	4	179	14.4	23.3	1.8
	4	180	14.3	27.2	0.6
	4	181	10.2	26.1	0.9
	4	182	8.6	27.0	0.0
	4	183	14.1	26.4	2.3
	4	184	12.5	24.0	0.0
	4	185	14.7	24.1	8.2
	4	186	7.9	26.6	0.0
	4	187	12.4	29.7	0.0
	4	188	12.3	23.9	3.7
	4	189	10.5	19.5	0.0
	4	190	14.8	27.6	0.0
	4	191	18.4	24.9	0.0
	4	192	10.6	24.1	0.5
	4	193	13.7	27.7	0.0
	4	194	14.6	25.4	0.0
	4	195	17.4	21.9	0.0
	4	196	14.2	24.8	0.0
	4	197	16.9	28.0	0.0
	4	198	15.5	27.5	0.0
	4	199	14.4	29.1	0.0
	4	200	12.8	28.7	0.0
	4	201	14.7	29.7	0.0
	4	202	10.0	26.0	5.7
	4	203	10.6	20.3	0.0
	4	204	13.0	25.1	3.0
	4	205	9.9	26.3	0.0
	4	206	11.8	28.5	0.0
	4	207	15.0	24.9	0.0
	4	208	13.7	26.6	13.9
	4	209	14.1	25.4	0.0
	4	210	16.1	28.8	1.3
	4	211	15.1	27.4	6.5
	4	212	13.5	23.2	1.9
	4	213	11.4	20.7	4.1
	4	214	12.6	29.1	0.0
	4	215	10.2	31.3	0.0
	4	216	12.4	29.2	0.0
	4	217	7.6	30.0	0.0
	4	218	12.8	22.1	12.4
	4	219	14.3	28.9	0.0
	4	220	16.3	31.3	0.0
	4	221	13.3	31.6	0.0
	4	222	9.5	27.8	0.0
	4	223	11.7	26.3	0.3
	4	224	13.9	25.6	0.0
	4	225	16.0	24.6	0.0
	4	226	10.1	23.2	0.0
	4	227	6.2	27.8	0.0
	4	228	11.5	26.8	0.0
	4	229	13.9	27.7	0.0
	4	230	12.9	24.3	0.0
	4	231	8.6	29.1	0.0
	4	232	8.2	27.6	0.0
	4	233	11.8	27.5	0.0
	4	234	14.3	26.1	2.1
	4	235	9.8	27.3	0.0
	4	236	14.2	26.6	0.0
	4	237	11.0	21.0	0.0
	4	238	13.3	29.6	0.0
	4	239	17.5	24.6	0.0
	4	240	11.8	28.5	0.0
	4	241	13.4	24.6	0.0
	4	242	9.3	22.7	0.0
	4	243	7.6	18.8	0.0
	4	244	8.1	20.0	4.6
	4	245	10.7	22.7	0.0
	4	246	2.3	21.1	0.0
	4	247	4.2	19.5	0.0
	4	248	9.9	25.0	0.0
	4	249	1.8	33.2	0.0
	4	250	8.5	29.0	0.0
	4	251	7.7	23.4	0.0
	4	252	11.7	26.1	0.0
	4	253	10.8	23.3	0.0
	4	254	10.4	22.7	5.7
	4	255	6.6	25.7	4.4
	4	256	13.2	22.6	3.7
	4	257	8.3	25.2	0.0
	4	258	2.8	18.4	0.0
	4	259	9.9	13.7	0.4
	4	260	4.0	13.4	0.0
	4	261	2.1	17.3	0.0
	4	262	-3.1	17.7	0.0
	4	263	4.5	13.3	0.0
	4	264	9.0	20.9	6.9
	4	265	3.2	19.9	0.0
	4	266	1.3	10.9	0.0
	4	267	5.0	5.8	0.0
	4	268	4.0	13.4	0.0
	4	269	1.8	8.1	0.9
	4	270	4.9	20.0	0.0
	4	271	0.4	19.3	0.0
	4	272	6.4	16.0	0.0
	4	273	8.4	11.7	4.6
	4	274	2.6	13.3	0.0
	4	275	5.9	6.7	0.0
	4	276	3.8	29.3	0.0
	4	277	4.2	20.0	0.0
	4	278	8.6	18.6	0.0
	4	279	4.2	27.0	0.0
	4	280	2.5	21.8	0.0
	4	281	2.0	20.5	0.0
	4	282	0.6	10.3	0.0
	4	283	-7.0	11.3	3.3
	4	284	-0.6	17.0	0.0
	4	285	-0.8	24.2	0.0
	4	286	0.9	17.3	0.0
	4	287	12.2	12.8	25.1
	4	288	-1.4	5.7	3.8
	4	289	0.1	4.1	0.0
	4	290	5.7	20.0	0.0
	4	291	3.6	12.7	2.6
	4	292	-1.1	12.3	0.0
	4	293	-1.0	16.3	0.0
	4	294	4.6	20.3	0.0
	4	295	0.4	23.1	19.2
	4	296	5.2	10.2	2.5
	4	297	3.3	12.0	4.0
	4	298	3.4	12.7	0.0
	4	299	1.0	14.6	0.0
	4	300	-3.5	0.7	0.0
	4	301	-8.3	7.9	0.0
	4	302	-4.6	3.5	0.0
	4	303	0.1	5.7	0.0
	4	304	-10.8	5.3	0.0
	4	305	-15.2	-6.9	0.0
	4	306	0.0	12.9	0.0
	4	307	-0.8	16.7	0.0
	4	308	-4.1	2.9	0.0
	4	309	-5.9	1.6	0.0
	4	310	-4.0	6.7	0.0
	4	311	-2.4	3.4	0.0
	4	312	-4.2	3.8	0.0
	4	313	-6.3	3.6	0.0
	4	314	2.7	14.7	0.0
	4	315	-2.1	13.4	0.0
	4	316	-8.1	-2.8	0.0
	4	317	-10.0	-1.4	1.6
	4	318	-6.6	0.7	0.0
	4	319	-13.0	-5.4	0.0
	4	320	-7.0	2.3	1.1
	4	321	-6.5	0.8	0.0
	4	322	-1.9	9.4	1.7
	4	323	-6.0	7.7	0.0
	4	324	-7.2	5.5	0.0
	4	325	-12.6	12.4	0.0
	4	326	-23.7	-6.1	0.0
	4	327	-16.3	-6.6	0.0
	4	328	5.1	8.8	0.0
	4	329	0.2	2.7	0.0
	4	330	-7.8	6.1	0.0
	4	331	-8.0	-0.4	0.0
	4	332	-7.8	-0.2	0.0
	4	333	-11.4	2.5	0.0
	4	334	-12.4	1.9	0.0
	4	335	-19.9	0.4	0.0
	4	336	-9.4	-1.4	0.0
	4	337	-7.4	-6.1	0.0
	4	338	-18.6	-10.1	0.0
	4	339	-13.4	-12.6	0.0
	4	340	-7.4	2.7	0.0
	4	341	-10.6	-1.7	0.0
	4	342	-10.9	-3.5	0.0
	4	343	-10.8	0.4	0.0
	4	344	-6.9	2.3	0.0
	4	345	-6.7	-0.6	0.0
	4	346	-28.0	-18.1	0.0
	4	347	-22.9	-22.0	0.0
	4	348	-27.3	-19.3	0.0
	4	349	-25.6	-22.4	0.0
	4	350	-9.7	-0.3	0.0
	4	351	-18.5	3.0	0.1
	4	352	-20.8	-10.4	0.0
	4	353	-27.6	-3.7	0.0
	4	354	-12.1	-0.2	4.8
	4	355	-5.4	-1.3	0.0
	4	356	-22.6	-10.3	2.0
	4	357	-15.8	-2.9	0.0
	4	358	-14.0	-3.4	0.0
	4	359	-19.1	-5.7	0.0
	4	360	-16.7	-2.2	0.0
	4	361	-11.4	0.9	0.0
	4	362	-16.6	-8.2	0.0
	4	363	-20.2	-17.1	0.0
	4	364	-11.4	-3.3	0.0
	4	365	-8.3	-1.5	0.0
	5	1	-17.9	-17.2	0.0
	5	2	-16.1	-5.9	0.0
	5	3	-24.7	-12.2	0.0
	5	4	-21.3	-9.6	0.0
	5	5	-30.2	-4.6	4.1
	5	6	-21.9	-14.0	0.0
	5	7	-22.3	-20.3	0.0
	5	8	-12.6	-1.6	1.4
	5	9	-5.3	-4.2	0.0
	5	10	-27.9	-13.4	0.0
	5	11	-24.2	-9.6	0.0
	5	12	-6.7	0.0	0.0
	5	13	-9.6	-7.8	1.1
	5	14	-12.7	0.5	0.2
	5	15	-17.4	-3.8	0.3
	5	16	-27.3	-17.7	0.0
	5	17	-36.3	-18.0	0.0
	5	18	-14.7	-3.4	0.0
	5	19	-11.9	2.1	0.0
	5	20	-31.8	-19.6	0.0
	5	21	-25.3	-9.6	0.0
	5	22	-11.0	0.7	0.0
	5	23	-14.5	-3.5	0.0
	5	24	-9.6	-2.7	0.0
	5	25	-13.8	1.1	0.0
	5	26	-6.9	5.3	0.0
	5	27	-10.8	1.5	0.0
	5	28	-10.8	-4.1	0.0
	5	29	-10.1	-1.7	0.0
	5	30	-18.4	-8.3	0.0
	5	31	-23.3	-7.7	0.0
	5	32	-15.3	-6.0	0.0
	5	33	-8.2	-0.2	0.0
	5	34	-22.7	-12.7	0.0
	5	35	-24.5	-11.3	0.0
	5	36	-22.3	-10.8	0.0
	5	37	-20.1	-5.2	3.9
	5	38	-14.9	-3.9	0.0
	5	39	-16.5	2.2	0.0
	5	40	-11.9	-2.0	0.0
	5	41	-13.7	-5.5	0.0
	5	42	-22.6	-8.3	0.0
	5	43	-19.6	-16.9	0.0
	5	44	-22.8	-11.0	0.0
	5	45	-19.3	-8.2	2.1
	5	46	-15.7	-4.5	1.0
	5	47	-9.2	-7.9	0.0
	5	48	-16.7	-4.3	0.0
	5	49	-21.7	-2.5	0.0
	5	50	-20.6	-5.3	0.0
	5	51	-13.8	1.2	0.0
	5	52	-17.2	-4.1	4.3
	5	53	-15.4	1.1	0.0
	5	54	-12.9	-2.1	0.0
	5	55	-5.7	-4.0	0.0
	5	56	-9.5	-3.7	0.1
	5	57	-12.2	-5.3	0.0
	5	58	-13.8	-1.6	0.0
	5	59	-16.7	-0.5	10.5
	5	60	-11.7	2.4	0.0
	5	61	-16.3	6.8	0.0
	5	62	-12.0	-6.7	2.5
	5	63	-15.7	-7.7	0.0
	5	64	-5.9	6.9	0.0
	5	65	1.6	4.4	0.0
	5	66	-1.9	5.7	0.0
	5	67	-7.9	4.0	0.0
	5	68	-5.7	2.7	0.0
	5	69	-0.2	6.9	0.0
	5	70	-17.4	-5.7	0.0
	5	71	-14.1	-3.7	0.0
	5	72	-13.6	1.2	0.0
	5	73	-19.5	-6.3	7.0
	5	74	-5.9	1.5	0.0
	5	75	-1.9	-0.5	0.0
	5	76	-14.8	-2.2	0.0
	5	77	-25.0	-3.4	0.0
	5	78	-7.5	1.1	0.0
	5	79	-2.7	4.3	0.0
	5	80	-10.0	1.8	0.0
	5	81	-8.4	1.3	0.0
	5	82	-21.6	-3.3	0.0
	5	83	-12.6	0.4	0.0
	5	84	0.1	7.8	3.9
	5	85	4.8	10.0	0.4
	5	86	2.9	7.7	0.8
	5	87	3.4	8.5	0.0
	5	88	-7.3	4.8	0.0
	5	89	-16.0	9.6	0.0
	5	90	-4.3	6.5	0.0
	5	91	-3.6	10.2	0.0
	5	92	-5.0	12.8	0.0
	5	93	-5.0	15.4	0.0
	5	94	-0.5	11.8	0.0
	5	95	2.5	13.8	0.0
	5	96	5.1	14.6	2.1
	5	97	7.8	9.0	0.0
	5	98	-0.2	18.2	0.0
	5	99	4.0	20.6	13.4
	5	100	-12.1	6.8	0.0
	5	101	-3.2	12.4	0.0
	5	102	4.8	20.1	0.0
	5	103	8.4	24.5	12.9
	5	104	-0.8	7.6	2.2
	5	105	-3.5	9.1	43.3
	5	106	1.5	22.2	0.0
	5	107	1.7	15.3	0.0
	5	108	0.2	14.8	0.0
	5	109	1.0	18.0	0.0
	5	110	-0.7	14.8	0.0
	5	111	0.4	10.3	0.0
	5	112	0.0	10.7	0.0
	5	113	-4.0	3.5	0.0
	5	114	1.8	20.3	0.0
	5	115	1.9	21.4	5.2
	5	116	2.2	15.8	0.0
	5	117	5.7	19.1	0.0
	5	118	-3.2	10.3	0.0
	5	119	-0.3	5.4	0.0
	5	120	6.4	12.8	20.9
	5	121	1.8	20.3	0.0
	5	122	4.6	19.8	0.0
	5	123	2.4	25.2	3.6
	5	124	1.9	12.6	0.0
	5	125	-1.3	17.3	0.0
	5	126	2.3	16.3	0.0
	5	127	-3.5	13.0	0.0
	5	128	4.1	18.7	0.0
	5	129	-1.6	11.6	0.0
	5	130	9.9	23.9	0.0
	5	131	4.5	21.7	0.0
	5	132	5.1	24.8	0.0
	5	133	8.3	22.2	0.0
	5	134	1.9	12.9	0.0
	5	135	4.0	17.8	0.0
	5	136	3.9	23.2	0.0
	5	137	9.1	23.4	0.0
	5	138	5.7	17.4	0.0
	5	139	-0.4	22.6	0.0
	5	140	10.6	20.3	0.0
	5	141	4.0	21.3	0.0
	5	142	5.9	9.0	1.0
	5	143	7.6	18.2	0.0
	5	144	7.7	12.1	0.0
	5	145	9.5	18.1	0.0
	5	146	5.3	23.8	0.0
	5	147	10.3	27.3	0.0
	5	148	10.1	16.9	13.5
	5	149	7.0	13.5	3.8
	5	150	9.7	23.8	1.2
	5	151	8.1	30.0	0.0
	5	152	5.5	15.2	0.0
	5	153	7.8	16.2	0.0
	5	154	9.6	25.0	0.0
	5	155	5.7	20.3	0.0
	5	156	7.5	23.8	0.0
	5	157	10.9	21.6	0.0
	5	158	9.9	29.1	0.0
	5	159	10.4	24.2	0.0
	5	160	12.9	34.7	0.0
	5	161	13.3	28.7	0.0
	5	162	19.0	27.8	0.0
	5	163	14.7	21.0	4.6
	5	164	13.2	18.8	1.7
	5	165	6.6	16.9	0.0
	5	166	10.4	24.3	0.0
	5	167	14.9	28.6	0.0
	5	168	8.9	22.5	0.0
	5	169	10.8	16.3	9.4
	5	170	10.4	22.4	0.0
	5	171	7.3	25.7	0.0
	5	172	16.0	26.8	0.0
	5	173	12.1	23.1	0.0
	5	174	16.0	33.8	0.0
	5	175	13.4	25.7	1.2
	5	176	12.1	25.7	8.8
	5	177	5.4	26.3	6.0
	5	178	15.5	26.1	2.1
	5	179	9.3	29.5	0.0
	5	180	11.9	27.9	0.0
	5	181	9.9	25.9	0.0
	5	182	18.6	27.9	0.0
	5	183	15.3	24.3	0.0
	5	184	18.3	32.8	0.0
	5	185	18.5	27.1	12.6
	5	186	14.4	28.8	0.0
	5	187	13.5	32.0	10.0
	5	188	14.3	29.0	0.0
	5	189	19.1	29.1	1.4
	5	190	14.8	31.6	0.0
	5	191	20.3	29.1	13.2
	5	192	13.4	28.9	0.8
	5	193	14.4	35.7	0.0
	5	194	14.1	25.2	0.0
	5	195	16.9	21.4	0.0
	5	196	12.6	24.6	2.2
	5	197	11.9	25.7	1.9
	5	198	11.2	21.7	0.0
	5	199	12.9	24.5	0.0
	5	200	13.2	28.9	0.0
	5	201	12.9	24.1	6.9
	5	202	15.0	28.9	0.0
	5	203	14.2	28.2	0.0
	5	204	14.8	25.0	0.0
	5	205	17.7	27.0	0.0
	5	206	13.4	31.1	0.0
	5	207	17.1	26.4	10.8
	5	208	12.3	29.1	0.0
	5	209	16.9	32.5	0.0
	5	210	18.3	29.1	0.0
	5	211	17.3	25.1	0.0
	5	212	11.0	26.7	11.7
	5	213	11.3	24.0	0.0
	5	214	14.6	35.4	0.0
	5	215	18.4	31.2	3.5
	5	216	12.8	24.7	0.0
	5	217	12.0	26.9	0.0
	5	218	11.2	29.4	0.0
	5	219	10.1	24.8	0.0
	5	220	11.7	28.3	0.0
	5	221	11.9	31.5	0.0
	5	222	10.4	20.8	0.0
	5	223	10.9	24.3	2.9
	5	224	12.7	28.0	0.0
	5	225	17.8	30.8	0.0
	5	226	15.0	29.1	1.4
	5	227	14.7	24.5	0.0
	5	228	12.1	21.8	46.7
	5	229	10.9	25.3	1.4
	5	230	9.5	26.3	0.0
	5	231	10.8	28.2	0.0
	5	232	9.8	24.9	0.0
	5	233	10.6	24.2	0.0
	5	234	12.3	24.4	8.6
	5	235	11.5	21.7	0.0
	5	236	14.5	29.2	0.0
	5	237	12.3	24.3	6.3
	5	238	12.9	29.1	0.0
	5	239	17.9	28.3	0.0
	5	240	12.4	25.3	30.1
	5	241	13.7	33.8	0.0
	5	242	8.9	23.4	0.0
	5	243	5.7	18.2	8.4
	5	244	13.7	23.3	0.0
	5	245	11.6	25.1	8.8
	5	246	9.4	17.1	4.7
	5	247	7.6	16.1	0.0
	5	248	6.7	20.1	0.0
	5	249	9.5	21.1	0.0
	5	250	15.4	27.6	0.0
	5	251	13.7	29.1	18.3
	5	252	5.4	21.5	0.0
	5	253	11.6	23.5	0.0
	5	254	3.3	21.3	0.0
	5	255	6.4	26.2	0.0
	5	256	4.6	20.9	0.0
	5	257	2.9	15.8	0.5
	5	258	1.7	12.4	1.3
	5	259	6.2	13.7	1.2
	5	260	-2.0	11.1	0.0
	5	261	2.2	15.7	0.0
	5	262	6.4	12.8	1.1
	5	263	-3.6	15.2	0.0
	5	264	9.0	29.3	0.3
	5	265	8.1	25.7	0.0
	5	266	4.9	22.4	0.0
	5	267	12.7	13.8	9.5
	5	268	0.3	9.1	0.0
	5	269	-5.7	11.9	0.0
	5	270	-0.2	12.4	0.4
	5	271	4.3	14.3	4.9
	5	272	4.1	23.2	0.0
	5	273	9.5	20.7	0.0
	5	274	7.2	16.6	4.6
	5	275	7.2	23.2	0.0
	5	276	4.5	12.3	4.8
	5	277	1.0	13.7	5.2
	5	278	1.6	14.0	3.0
	5	279	3.4	14.1	29.0
	5	280	-1.1	0.4	0.0
	5	281	-7.6	7.2	0.0
	5	282	0.3	9.7	0.0
	5	283	-0.4	13.7	0.0
	5	284	-1.6	10.8	0.0
	5	285	0.3	3.9	0.0
	5	286	-1.1	12.8	0.0
	5	287	1.4	11.5	0.0
	5	288	-3.2	15.7	0.0
	5	289	-1.7	17.1	0.0
	5	290	-6.1	6.5	0.0
	5	291	-2.3	6.4	0.0
	5	292	-2.6	13.4	0.0
	5	293	-9.9	10.6	3.3
	5	294	-6.1	8.8	0.0
	5	295	-9.0	11.3	0.0
	5	296	-0.3	15.6	0.0
	5	297	-1.3	9.4	0.0
	5	298	6.5	12.7	0.2
	5	299	6.5	7.8	12.1
	5	300	-3.0	14.4	0.0
	5	301	-2.8	12.6	0.0
	5	302	-1.4	17.9	0.0
	5	303	-2.3	17.3	0.0
	5	304	-9.3	3.6	5.8
	5	305	-3.4	4.2	0.9
	5	306	-0.5	9.9	0.0
	5	307	2.2	8.9	0.0
	5	308	-4.0	6.1	0.0
	5	309	-4.4	4.6	0.0
	5	310	-5.8	1.3	0.0
	5	311	-6.9	-6.1	8.8
	5	312	-2.0	3.9	0.8
	5	313	1.3	16.3	0.0
	5	314	-3.2	0.4	0.5
	5	315	7.5	8.8	0.0
	5	316	-3.0	13.5	0.0
	5	317	-3.2	12.0	0.0
	5	318	-9.6	3.3	0.0
	5	319	-13.2	2.5	0.0
	5	320	-0.3	8.5	0.0
	5	321	1.1	2.9	0.1
	5	322	-7.6	-3.2	0.0
	5	323	-9.8	-5.7	1.6
	5	324	-3.1	4.8	0.4
	5	325	-2.6	5.3	0.0
	5	326	-9.8	2.9	0.0
	5	327	-9.3	4.4	0.0
	5	328	-3.6	4.8	0.0
	5	329	-3.9	14.8	0.0
	5	330	-9.4	-1.3	0.0
	5	331	-15.6	3.7	0.0
	5	332	-6.9	2.1	0.0
	5	333	-8.2	-0.6	0.0
	5	334	-8.0	6.6	0.0
	5	335	-4.8	11.7	0.0
	5	336	-14.7	-7.3	0.0
	5	337	-14.3	-2.0	0.0
	5	338	-18.5	-6.8	0.0
	5	339	-11.2	-4.4	0.0
	5	340	-22.2	-14.7	0.0
	5	341	-17.5	-17.0	0.0
	5	342	-26.2	-12.1	0.0
	5	343	-23.0	-12.2	1.4
	5	344	-15.9	-3.4	0.0
	5	345	-18.2	-5.0	2.4
	5	346	-24.2	-13.6	0.0
	5	347	-23.8	-21.3	0.0
	5	348	-17.6	-7.4	0.5
	5	349	-20.8	-9.6	0.3
	5	350	-20.3	-6.8	1.5
	5	351	-17.0	-6.1	0.0
	5	352	-15.8	-9.5	2.6
	5	353	-17.9	-2.1	0.0
	5	354	-19.0	-8.9	3.9
	5	355	-25.8	-3.8	0.0
	5	356	-26.0	-11.7	0.0
	5	357	-27.8	-5.8	0.0
	5	358	-8.2	3.2	0.0
	5	359	-6.8	-1.9	0.0
	5	360	-5.1	4.9	0.0
	5	361	-12.4	-1.4	0.0
	5	362	-5.4	5.6	0.0
	5	363	-5.1	-1.0	0.0
	5	364	-15.9	-2.3	0.0
	5	365	-22.1	-3.5	0.0
	5	366	-21.0	-7.6	0.0
	6	1	-10.1	-3.2	0.0
	6	2	-9.1	-7.9	0.0
	6	3	-5.7	2.0	0.0
	6	4	-13.4	1.6	0.0
	6	5	-14.2	-3.2	0.0
	6	6	-17.1	-8.3	0.0
	6	7	-12.7	-2.9	0.0
	6	8	-6.6	-5.6	0.0
	6	9	-18.3	-6.5	0.0
	6	10	-25.8	-8.9	0.0
	6	11	-19.3	-6.3	0.6
	6	12	-15.6	-6.0	0.0
	6	13	-15.8	-6.8	0.8
	6	14	-11.4	-2.7	0.0
	6	15	-21.4	-6.4	0.7
	6	16	-18.8	-14.2	0.3
	6	17	-9.0	2.4	0.0
	6	18	-14.1	-2.7	0.0
	6	19	-24.3	-12.6	0.0
	6	20	-20.9	-17.7	0.1
	6	21	-5.4	9.6	0.0
	6	22	-3.1	-1.3	0.8
	6	23	-20.3	-7.1	0.0
	6	24	-18.8	-9.0	32.1
	6	25	-21.5	-8.3	1.4
	6	26	-20.8	-3.3	0.0
	6	27	-28.6	-17.9	0.0
	6	28	-25.3	-12.9	0.0
	6	29	-10.0	0.8	5.0
	6	30	-3.7	1.0	1.4
	6	31	-20.6	-11.6	0.2
	6	32	-17.9	-4.6	0.0
	6	33	-25.1	-16.3	0.0
	6	34	-25.4	-10.9	0.0
	6	35	-21.5	-12.2	0.0
	6	36	-17.5	-16.6	0.0
	6	37	-8.6	0.9	1.3
	6	38	-9.6	2.7	0.0
	6	39	-14.1	-1.1	0.0
	6	40	-20.7	2.6	0.0
	6	41	-15.2	-5.5	0.0
	6	42	-11.6	-2.1	0.0
	6	43	-21.1	-8.2	0.4
	6	44	-15.7	-5.7	0.0
	6	45	-22.7	-8.8	0.0
	6	46	-18.4	-2.7	0.0
	6	47	-23.4	-7.3	0.0
	6	48	-27.1	-5.1	0.0
	6	49	-17.8	-8.2	0.2
	6	50	-13.4	-0.5	0.0
	6	51	-13.7	-0.1	0.0
	6	52	-14.1	3.7	0.0
	6	53	-22.6	-9.4	0.0
	6	54	-26.0	-19.4	0.0
	6	55	-8.8	-0.1	5.5
	6	56	-11.2	-4.4	2.9
	6	57	-15.8	-4.0	0.0
	6	58	-15.7	0.6	1.1
	6	59	-12.0	2.0	0.0
	6	60	-1.6	2.5	0.0
	6	61	-21.1	-12.5	0.0
	6	62	-20.1	-1.7	0.0
	6	63	-11.4	0.1	0.0
	6	64	-14.9	4.5	0.0
	6	65	-14.0	0.4	0.0
	6	66	-12.7	4.0	0.0
	6	67	-13.9	1.1	0.0
	6	68	-16.8	4.2	0.0
	6	69	-20.7	-4.4	0.0
	6	70	-22.6	-3.9	0.0
	6	71	-11.7	-2.5	0.0
	6	72	-11.5	-10.5	0.8
	6	73	-11.4	-2.1	2.1
	6	74	-11.4	0.1	8.6
	6	75	-9.0	2.1	0.6
	6	76	-7.1	2.0	0.0
	6	77	-15.0	-0.8	0.0
	6	78	-25.1	0.1	0.0
	6	79	-14.1	-7.7	0.0
	6	80	-20.5	-5.0	0.0
	6	81	-3.2	3.4	0.0
	6	82	-5.7	3.4	0.0
	6	83	2.0	6.3	0.0
	6	84	3.7	7.3	0.0
	6	85	-1.4	8.8	0.0
	6	86	1.9	6.6	0.0
	6	87	-8.5	-3.7	0.0
	6	88	-6.4	1.1	0.0
	6	89	-11.2	1.6	0.0
	6	90	-11.0	3.3	0.0
	6	91	-1.6	10.9	0.0
	6	92	-6.6	17.9	0.0
	6	93	-18.4	-3.4	0.0
	6	94	-9.7	8.2	0.0
	6	95	4.6	19.0	0.0
	6	96	6.1	16.4	0.0
	6	97	2.8	19.3	1.2
	6	98	-0.2	19.7	0.9
	6	99	-1.7	2.7	0.7
	6	100	-0.3	8.3	0.0
	6	101	0.6	18.4	0.0
	6	102	-0.9	24.5	0.0
	6	103	0.3	12.2	0.0
	6	104	-2.6	11.3	0.0
	6	105	4.1	16.0	0.0
	6	106	3.6	16.5	0.0
	6	107	-4.6	11.8	0.0
	6	108	-6.9	12.6	0.0
	6	109	1.4	9.2	0.2
	6	110	2.3	11.3	0.0
	6	111	-0.2	9.2	0.0
	6	112	0.5	5.8	0.0
	6	113	6.9	14.4	0.3
	6	114	0.7	14.3	0.0
	6	115	3.4	21.0	0.0
	6	116	-0.2	18.4	0.0
	6	117	2.6	22.0	0.0
	6	118	11.4	23.3	0.1
	6	119	-1.6	11.2	0.4
	6	120	-2.9	14.2	0.0
	6	121	9.3	22.1	0.0
	6	122	7.7	29.4	0.0
	6	123	-0.1	12.1	0.0
	6	124	4.4	9.6	0.0
	6	125	0.8	16.4	0.0
	6	126	-5.1	8.8	0.0
	6	127	11.1	21.9	0.0
	6	128	5.2	33.6	0.0
	6	129	-5.1	9.2	0.0
	6	130	-3.4	7.9	0.0
	6	131	5.3	22.1	0.0
	6	132	11.2	19.0	0.0
	6	133	8.9	21.1	0.0
	6	134	5.7	24.9	0.0
	6	135	-3.1	16.6	0.0
	6	136	3.0	23.0	0.0
	6	137	10.8	24.4	0.0
	6	138	7.0	19.0	0.0
	6	139	4.1	19.3	0.0
	6	140	6.3	19.9	17.2
	6	141	5.6	15.5	0.0
	6	142	0.7	18.2	0.0
	6	143	4.3	18.7	0.0
	6	144	7.0	22.3	4.3
	6	145	12.3	24.9	0.0
	6	146	12.1	25.0	0.0
	6	147	6.7	19.6	0.4
	6	148	-1.3	17.0	0.0
	6	149	8.1	21.9	0.0
	6	150	9.5	25.5	0.0
	6	151	3.5	21.1	0.0
	6	152	3.5	14.3	0.0
	6	153	7.0	22.6	0.0
	6	154	13.0	16.0	5.9
	6	155	8.9	24.7	0.0
	6	156	16.3	29.0	3.3
	6	157	5.4	19.7	0.0
	6	158	8.7	19.8	0.0
	6	159	8.0	21.7	1.0
	6	160	3.3	23.0	0.0
	6	161	10.7	25.8	0.0
	6	162	20.0	24.5	0.0
	6	163	6.3	22.1	0.0
	6	164	8.6	21.0	0.0
	6	165	8.6	12.8	0.0
	6	166	11.9	22.3	0.0
	6	167	18.0	27.0	0.0
	6	168	14.4	21.6	0.6
	6	169	9.8	26.8	0.0
	6	170	9.1	26.6	0.0
	6	171	13.3	24.0	0.0
	6	172	10.5	26.0	0.0
	6	173	10.6	21.3	0.0
	6	174	7.1	14.5	0.0
[truncated: 8,958 more rows]
