# Supplementary material for: Comparing CMIP-3 and CMIP-5 climate projections on flooding estimation of Devils Lake of North Dakota, USA
Source: PeerJ. 2018 Apr 30;6:e4711. doi: 10.7717/peerj.4711 (PMC5933320; doi:10.7717/peerj.4711)
Supplement: Supplemental Information 2 [file peerj-06-4711-s002.zip › FutureClimate/CMIP-3_LARSWG/C322525_MPEH5[C322525,SRA1B,2011-2030]WG_1.dat]

	1	1	-7.9	0.2	0.0
	1	2	-3.1	-0.4	0.9
	1	3	-14.7	-1.5	0.0
	1	4	-21.5	-3.1	0.0
	1	5	-11.3	-1.0	0.0
	1	6	-11.5	-4.9	0.0
	1	7	-10.5	1.0	0.0
	1	8	-16.7	-0.7	0.0
	1	9	-16.8	-4.8	2.9
	1	10	-16.2	2.3	0.7
	1	11	-21.3	-13.4	1.8
	1	12	-27.1	-4.6	0.0
	1	13	-22.0	-13.9	0.0
	1	14	-21.0	-17.4	0.0
	1	15	-16.1	-2.8	0.0
	1	16	-12.0	-6.0	0.0
	1	17	-20.2	-6.7	0.0
	1	18	-14.7	-5.5	0.0
	1	19	-18.0	-6.6	0.0
	1	20	-11.3	-5.6	0.0
	1	21	-12.5	-1.8	0.0
	1	22	-9.9	-4.2	1.8
	1	23	-21.1	-10.4	0.0
	1	24	-27.2	-16.4	0.2
	1	25	-15.7	-4.2	0.0
	1	26	-12.3	1.9	0.0
	1	27	-20.6	-8.4	0.4
	1	28	-25.0	-12.4	0.0
	1	29	-28.9	-13.1	0.0
	1	30	-27.1	-18.4	0.0
	1	31	-8.3	2.0	0.0
	1	32	-8.5	-2.7	0.6
	1	33	-17.4	-9.1	0.1
	1	34	-17.2	-9.7	2.2
	1	35	-30.1	-16.2	0.0
	1	36	-26.5	-14.6	2.2
	1	37	-21.8	-9.8	0.0
	1	38	-30.1	-10.7	0.0
	1	39	-7.4	1.9	0.0
	1	40	-4.7	-3.2	0.0
	1	41	-18.6	-3.3	0.0
	1	42	-10.9	0.3	0.0
	1	43	-23.4	-9.4	0.0
	1	44	-16.8	-13.9	0.0
	1	45	-19.7	-9.1	0.0
	1	46	-18.7	-2.6	0.0
	1	47	-15.1	-1.6	0.0
	1	48	-7.1	-0.9	3.1
	1	49	-19.8	-7.3	2.7
	1	50	-26.0	-3.8	0.0
	1	51	-10.5	1.4	0.0
	1	52	-12.6	-4.1	0.0
	1	53	-34.0	-13.5	0.0
	1	54	-21.3	-16.6	1.0
	1	55	-26.1	-9.8	0.0
	1	56	-22.5	-13.2	0.6
	1	57	-12.9	1.1	0.0
	1	58	-15.3	3.2	0.0
	1	59	-11.5	-4.4	0.8
	1	60	-10.1	1.0	0.0
	1	61	-6.7	5.9	0.0
	1	62	-3.8	6.1	0.0
	1	63	-9.8	2.9	0.0
	1	64	-12.1	6.7	0.0
	1	65	-23.9	-5.2	0.0
	1	66	-15.1	0.0	0.0
	1	67	-5.0	8.8	0.0
	1	68	-8.2	8.6	0.0
	1	69	-8.1	0.7	0.0
	1	70	-0.6	2.6	1.0
	1	71	-6.1	1.8	0.0
	1	72	-0.2	4.7	0.0
	1	73	-3.3	4.2	0.0
	1	74	-3.8	2.0	0.0
	1	75	-13.9	0.7	0.0
	1	76	-19.9	-0.2	0.5
	1	77	-11.2	-4.0	0.0
	1	78	-6.4	-3.5	0.5
	1	79	-8.6	3.0	0.0
	1	80	-4.8	0.2	0.0
	1	81	-14.7	-2.0	0.0
	1	82	-13.3	1.6	0.0
	1	83	-9.6	0.9	0.0
	1	84	-12.9	1.5	0.0
	1	85	-1.0	5.4	0.0
	1	86	1.3	2.8	0.0
	1	87	-2.3	4.4	0.0
	1	88	-1.5	7.2	0.0
	1	89	-6.6	3.4	0.0
	1	90	-3.1	2.2	0.0
	1	91	-11.7	1.5	0.0
	1	92	-6.0	-0.1	0.0
	1	93	7.0	19.0	0.0
	1	94	4.1	28.8	0.0
	1	95	5.1	17.3	0.0
	1	96	-1.1	35.2	0.0
	1	97	0.2	22.6	0.0
	1	98	-0.6	23.9	0.0
	1	99	8.9	21.6	0.0
	1	100	0.5	21.5	0.0
	1	101	0.1	13.6	0.0
	1	102	-2.6	18.6	0.0
	1	103	0.0	12.6	0.0
	1	104	-2.7	17.6	0.0
	1	105	-2.0	8.8	0.0
	1	106	-0.8	7.3	0.4
	1	107	6.3	24.2	0.0
	1	108	0.5	19.4	0.0
	1	109	3.5	16.3	0.0
	1	110	8.7	18.3	0.0
	1	111	1.0	13.6	1.5
	1	112	-3.0	13.0	0.0
	1	113	0.8	11.8	6.2
	1	114	-0.1	13.5	0.0
	1	115	5.5	12.4	2.0
	1	116	4.6	15.0	0.0
	1	117	8.3	20.0	0.0
	1	118	3.2	16.4	0.0
	1	119	2.9	16.4	0.1
	1	120	5.6	20.6	0.0
	1	121	2.7	19.5	0.0
	1	122	10.2	22.6	4.3
	1	123	3.5	19.3	0.0
	1	124	2.3	26.1	0.0
	1	125	1.7	10.2	0.0
	1	126	1.1	11.8	0.0
	1	127	1.7	11.0	0.0
	1	128	0.4	18.2	0.0
	1	129	6.6	15.1	0.4
	1	130	6.6	17.7	0.0
	1	131	6.2	20.5	12.9
	1	132	2.9	26.0	5.3
	1	133	-5.5	13.6	0.0
	1	134	2.4	16.5	0.0
	1	135	4.5	21.3	0.0
	1	136	10.9	21.9	43.2
	1	137	2.8	16.8	0.0
	1	138	5.5	7.3	0.8
	1	139	1.4	13.6	0.0
	1	140	5.8	19.1	2.8
	1	141	7.6	15.2	0.3
	1	142	9.4	10.0	37.4
	1	143	9.6	16.9	0.0
	1	144	7.4	18.5	21.2
	1	145	6.1	21.2	0.0
	1	146	5.4	21.5	0.0
	1	147	-0.1	17.9	0.0
	1	148	4.9	20.3	0.0
	1	149	8.0	27.9	0.0
	1	150	12.0	25.7	7.7
	1	151	8.7	25.9	0.0
	1	152	4.9	21.1	0.0
	1	153	10.1	25.0	0.0
	1	154	13.4	29.9	5.7
	1	155	12.9	19.3	21.2
	1	156	9.7	25.0	21.6
	1	157	10.0	22.9	0.0
	1	158	8.3	18.0	1.8
	1	159	10.3	24.0	3.2
	1	160	10.6	31.5	0.0
	1	161	2.6	17.3	10.8
	1	162	8.5	19.3	0.0
	1	163	9.6	21.8	0.0
	1	164	12.4	17.9	0.0
	1	165	11.9	23.9	0.0
	1	166	14.9	25.5	0.0
	1	167	5.8	23.9	0.0
	1	168	10.4	20.0	0.0
	1	169	11.8	23.9	0.0
	1	170	11.7	24.9	0.0
	1	171	10.8	24.2	0.0
	1	172	12.1	24.5	0.0
	1	173	13.8	26.5	0.0
	1	174	9.0	26.5	0.0
	1	175	12.7	23.7	0.0
	1	176	15.4	20.3	1.3
	1	177	13.1	29.0	0.0
	1	178	13.4	25.8	0.0
	1	179	11.5	24.3	6.6
	1	180	14.8	28.4	0.4
	1	181	11.1	25.8	10.8
	1	182	9.0	31.6	0.0
	1	183	13.9	27.7	0.0
	1	184	11.9	31.2	1.0
	1	185	14.2	24.4	0.0
	1	186	9.1	28.4	0.0
	1	187	11.0	18.2	3.3
	1	188	9.7	25.1	0.0
	1	189	11.0	21.8	0.0
	1	190	13.3	22.6	0.0
	1	191	10.7	27.9	0.0
	1	192	11.9	24.0	0.7
	1	193	17.3	27.2	4.1
	1	194	13.5	26.8	3.2
	1	195	14.8	28.7	0.0
	1	196	12.8	34.3	0.0
	1	197	10.2	24.3	0.0
	1	198	14.1	22.2	0.0
	1	199	12.9	29.5	0.0
	1	200	10.5	29.6	0.0
	1	201	11.3	28.0	0.0
	1	202	16.1	29.8	1.9
	1	203	20.5	28.9	0.0
	1	204	13.0	28.8	0.0
	1	205	14.8	25.8	50.7
	1	206	16.8	25.0	1.8
	1	207	15.8	24.4	16.6
	1	208	12.9	25.2	0.0
	1	209	14.4	24.8	3.7
	1	210	17.5	28.7	0.0
	1	211	12.8	26.5	0.0
	1	212	6.0	29.2	0.0
	1	213	7.8	25.8	0.0
	1	214	13.3	25.8	16.8
	1	215	13.3	29.4	0.2
	1	216	13.9	27.8	0.0
	1	217	13.4	33.4	0.0
	1	218	13.0	30.0	0.0
	1	219	12.2	26.0	7.1
	1	220	10.3	32.6	0.0
	1	221	12.4	24.4	0.0
	1	222	9.7	20.8	0.0
	1	223	13.0	28.0	2.6
	1	224	11.1	34.4	0.0
	1	225	20.1	30.7	0.0
	1	226	14.8	28.3	0.5
	1	227	9.0	26.8	0.0
	1	228	11.4	24.5	0.0
	1	229	18.7	30.3	0.0
	1	230	16.4	26.4	0.0
	1	231	16.1	25.2	3.3
	1	232	13.8	20.6	1.9
	1	233	5.3	20.1	0.0
	1	234	7.1	20.2	0.0
	1	235	10.7	26.6	0.0
	1	236	11.4	23.1	0.0
	1	237	13.2	22.9	0.0
	1	238	6.4	23.7	0.0
	1	239	9.2	26.0	0.0
	1	240	12.8	29.0	0.0
	1	241	9.3	22.2	7.5
	1	242	0.5	27.6	0.0
	1	243	4.7	19.0	3.0
	1	244	5.5	19.5	0.0
	1	245	3.2	19.3	0.0
	1	246	3.8	21.7	0.0
	1	247	11.2	21.6	0.8
	1	248	5.4	20.4	0.0
	1	249	6.5	18.1	0.0
	1	250	5.9	16.9	0.0
	1	251	5.4	13.2	4.1
	1	252	9.6	16.5	7.8
	1	253	3.5	12.8	0.0
	1	254	7.1	18.9	0.0
	1	255	7.9	23.0	0.0
	1	256	8.9	23.5	0.0
	1	257	5.6	26.3	0.0
	1	258	6.8	22.3	0.0
	1	259	7.8	21.1	17.8
	1	260	14.0	17.4	3.9
	1	261	5.1	21.1	0.0
	1	262	6.4	21.6	0.0
	1	263	6.0	15.1	2.0
	1	264	0.2	18.6	0.1
	1	265	-1.3	13.1	8.4
	1	266	4.5	11.4	3.9
	1	267	6.3	12.9	10.8
	1	268	7.6	17.9	13.4
	1	269	3.1	12.0	12.9
	1	270	-5.2	13.8	0.0
	1	271	4.4	19.3	0.0
	1	272	5.9	16.5	0.0
	1	273	0.7	10.3	22.7
	1	274	1.0	14.0	0.0
	1	275	-0.3	11.9	0.0
	1	276	4.3	16.2	0.0
	1	277	0.9	11.1	0.0
	1	278	5.2	10.2	0.0
	1	279	1.9	11.2	0.0
	1	280	2.8	11.4	0.0
	1	281	4.2	17.8	0.0
	1	282	0.8	22.3	0.0
	1	283	1.5	16.5	0.0
	1	284	-2.5	22.5	0.0
	1	285	-2.3	12.2	0.0
	1	286	-0.1	17.0	0.0
	1	287	1.0	11.9	0.0
	1	288	5.6	7.7	0.0
	1	289	-0.2	15.0	0.0
	1	290	2.6	20.1	0.0
	1	291	-2.7	15.1	0.0
	1	292	-9.5	18.0	0.0
	1	293	-3.4	8.2	0.0
	1	294	-5.4	2.5	0.0
	1	295	-4.4	10.0	0.0
	1	296	-1.1	7.1	0.0
	1	297	-1.9	14.9	0.0
	1	298	-3.1	14.8	0.0
	1	299	-0.6	11.7	0.0
	1	300	-0.4	1.1	1.0
	1	301	8.8	11.2	6.6
	1	302	-2.5	17.7	0.0
	1	303	-1.8	13.9	0.0
	1	304	-4.9	21.7	0.0
	1	305	-14.5	1.1	0.0
	1	306	-10.9	-0.5	0.0
	1	307	-6.8	6.0	0.0
	1	308	-6.3	4.4	0.0
	1	309	-0.4	8.8	0.0
	1	310	-4.1	4.1	0.0
	1	311	-18.8	-2.7	0.0
	1	312	-17.2	1.3	0.0
	1	313	-5.7	1.1	0.0
	1	314	-9.6	-8.6	0.0
	1	315	-5.5	6.7	0.0
	1	316	-6.7	9.8	0.0
	1	317	-11.7	-2.2	0.0
	1	318	-6.7	3.2	0.0
	1	319	-3.5	3.0	0.0
	1	320	-1.9	1.1	3.3
	1	321	-17.8	-12.3	0.0
	1	322	-9.9	-3.5	0.0
	1	323	-9.2	-3.2	0.0
	1	324	-18.9	-7.6	0.0
	1	325	-3.5	9.4	0.0
	1	326	-2.1	0.3	1.3
	1	327	-19.2	-5.4	0.0
	1	328	-15.4	-1.9	0.0
	1	329	-20.0	-4.6	0.0
	1	330	-18.6	-2.3	0.0
	1	331	-3.5	5.3	0.0
	1	332	-1.6	7.5	0.0
	1	333	-8.0	-0.6	0.0
	1	334	-5.6	-1.4	0.0
	1	335	-12.8	-0.3	0.0
	1	336	-10.4	-5.7	0.0
	1	337	-18.7	-8.8	0.0
	1	338	-16.9	-16.8	0.0
	1	339	-19.3	-9.4	0.0
	1	340	-19.1	-4.9	0.2
	1	341	-26.8	-17.7	0.0
	1	342	-26.2	-16.6	7.7
	1	343	-12.3	-3.8	0.0
	1	344	-7.2	-6.3	0.0
	1	345	-19.8	-6.8	0.0
	1	346	-26.8	-5.5	0.0
	1	347	-17.1	-9.6	0.0
	1	348	-19.9	-17.9	1.4
	1	349	-27.2	-16.5	0.0
	1	350	-22.6	-11.8	0.0
	1	351	-7.2	1.4	0.0
	1	352	-7.7	-2.8	0.0
	1	353	-17.3	-5.0	0.0
	1	354	-10.4	-6.7	0.0
	1	355	-14.8	-6.8	0.0
	1	356	-19.7	-14.0	0.0
	1	357	-21.9	-6.9	0.0
	1	358	-19.0	-3.3	0.1
	1	359	-26.6	-13.0	0.0
	1	360	-22.2	-4.9	0.0
	1	361	-15.6	-2.9	0.0
	1	362	-21.8	-8.3	0.0
	1	363	-19.1	-8.9	0.0
	1	364	-24.6	-4.0	0.0
	1	365	-25.9	-16.9	0.0
	2	1	-19.3	-6.8	0.0
	2	2	-12.8	-5.4	3.4
	2	3	-11.1	-2.3	2.6
	2	4	-8.7	-4.0	0.0
	2	5	-13.2	-5.8	1.4
	2	6	-15.2	-5.3	0.0
	2	7	-28.6	-11.8	0.0
	2	8	-20.6	-8.7	0.0
	2	9	-19.7	-4.8	0.0
	2	10	-20.4	-3.0	0.0
	2	11	-15.8	-3.0	0.0
	2	12	-18.7	-1.9	0.3
	2	13	-24.1	-14.9	0.0
	2	14	-21.9	-13.6	0.0
	2	15	-20.9	-7.3	0.0
	2	16	-16.9	-11.4	0.0
	2	17	-20.1	-10.2	3.8
	2	18	-20.9	-4.8	0.0
	2	19	-7.2	-1.8	0.8
	2	20	-5.5	-1.9	0.0
	2	21	-32.2	-15.7	0.0
	2	22	-29.8	-11.6	0.0
	2	23	-16.3	-4.6	0.0
	2	24	-16.3	-3.6	0.0
	2	25	-24.1	-15.4	0.0
	2	26	-19.6	-19.5	0.6
	2	27	-10.5	-2.6	0.0
	2	28	-11.0	-2.4	0.0
	2	29	-19.0	-4.7	0.0
	2	30	-24.2	-4.0	0.0
	2	31	-18.9	-4.4	0.0
	2	32	-22.6	-2.8	0.0
	2	33	-27.6	-16.1	0.0
	2	34	-29.5	-22.2	0.0
	2	35	-8.9	-1.5	0.0
	2	36	-1.3	0.1	0.0
	2	37	-7.0	0.0	0.0
	2	38	-9.0	1.8	0.0
	2	39	-16.0	-6.4	0.0
	2	40	-24.1	-3.8	0.0
	2	41	-22.8	-7.1	0.0
	2	42	-20.0	-7.6	0.3
	2	43	-20.2	-9.0	0.0
	2	44	-20.3	-16.8	0.0
	2	45	-12.5	-5.7	2.1
	2	46	-4.2	-3.1	0.0
	2	47	-5.3	3.0	0.0
	2	48	-9.0	-2.6	0.0
	2	49	-17.9	-8.0	0.0
	2	50	-12.7	-12.2	0.0
	2	51	-16.1	-6.2	0.2
	2	52	-14.7	0.6	0.0
	2	53	-5.5	8.0	0.0
	2	54	-11.5	-0.3	0.0
	2	55	-24.3	-13.3	0.0
	2	56	-23.0	-6.1	0.0
	2	57	-12.2	-4.0	0.3
	2	58	-16.8	-0.2	0.0
	2	59	-17.6	-1.8	0.0
	2	60	-20.5	5.8	0.0
	2	61	-9.6	-1.5	0.0
	2	62	-4.5	-2.4	0.0
	2	63	-3.5	4.8	0.0
	2	64	-2.7	4.2	0.0
	2	65	-16.4	-0.7	0.0
	2	66	-8.3	-5.4	5.3
	2	67	-15.9	-8.5	5.9
	2	68	-25.0	-2.1	0.0
	2	69	-8.6	2.9	0.0
	2	70	-6.7	3.8	0.9
	2	71	-17.1	-2.3	1.5
	2	72	-15.0	2.0	0.0
	2	73	-10.7	-1.9	0.0
	2	74	-15.5	1.8	0.0
	2	75	-19.7	-5.0	0.0
	2	76	-18.2	-16.7	0.0
	2	77	-7.1	2.7	0.0
	2	78	-7.8	4.2	0.0
	2	79	-4.9	4.2	0.0
	2	80	-5.3	3.3	0.0
	2	81	-3.3	5.5	0.0
	2	82	-1.9	1.2	0.0
	2	83	-13.1	-1.2	0.0
	2	84	-15.6	-4.9	0.0
	2	85	-6.7	1.9	0.0
	2	86	-3.3	4.5	0.0
	2	87	1.4	12.7	0.0
	2	88	1.2	12.3	0.0
	2	89	-2.9	7.4	0.0
	2	90	-4.4	8.9	0.0
	2	91	-4.9	5.3	4.1
	2	92	-3.6	9.9	0.0
	2	93	0.4	21.4	0.0
	2	94	-1.8	28.7	0.0
	2	95	1.2	13.8	0.0
	2	96	5.1	12.2	0.0
	2	97	-3.3	11.3	0.0
	2	98	-0.3	13.8	0.0
	2	99	-5.7	2.4	0.0
	2	100	-6.9	9.4	0.0
	2	101	-1.4	7.2	0.5
	2	102	-3.7	4.0	0.0
	2	103	0.4	12.8	0.0
	2	104	3.6	17.5	0.0
	2	105	-3.2	11.4	0.0
	2	106	-3.3	5.5	0.0
	2	107	1.8	17.4	0.0
	2	108	7.3	10.6	8.3
	2	109	1.9	10.4	5.2
	2	110	-1.2	9.3	4.6
	2	111	-5.8	9.6	0.0
	2	112	-1.8	14.3	0.0
	2	113	-0.3	10.0	0.0
	2	114	-0.7	12.0	0.0
	2	115	-1.8	3.7	0.0
	2	116	-2.4	-2.0	2.0
	2	117	-1.8	9.8	0.0
	2	118	-5.6	2.4	0.0
	2	119	0.1	6.1	1.2
	2	120	-3.2	11.5	0.0
	2	121	-0.9	8.7	0.0
	2	122	1.5	6.8	0.0
	2	123	-0.3	9.7	0.0
	2	124	-6.2	12.0	0.0
	2	125	8.3	16.8	0.1
	2	126	7.1	14.0	0.0
	2	127	3.6	15.4	0.0
	2	128	-2.3	17.3	0.0
	2	129	4.7	24.4	0.0
	2	130	9.5	21.6	19.2
	2	131	8.0	22.2	0.0
	2	132	7.9	28.3	0.0
	2	133	6.4	18.1	0.0
	2	134	10.9	22.3	3.2
	2	135	5.8	20.3	0.0
	2	136	1.3	22.2	0.0
	2	137	-4.4	16.6	0.0
	2	138	-0.5	5.1	0.0
	2	139	1.2	8.6	14.4
	2	140	1.2	12.8	0.0
	2	141	7.9	21.5	2.4
	2	142	10.0	17.0	0.0
	2	143	8.9	23.4	0.0
	2	144	6.1	24.4	0.0
	2	145	8.5	20.2	7.8
	2	146	0.5	18.2	0.0
	2	147	5.5	23.1	0.0
	2	148	10.2	23.2	0.0
	2	149	5.4	23.9	0.0
	2	150	0.5	19.6	0.0
	2	151	6.9	21.9	0.0
	2	152	1.9	22.2	0.0
	2	153	9.0	23.1	10.3
	2	154	9.4	25.6	0.0
	2	155	7.7	19.3	0.0
	2	156	11.3	14.8	0.0
	2	157	5.2	16.4	25.8
	2	158	2.0	24.7	0.0
	2	159	16.7	27.1	0.0
	2	160	14.4	31.6	0.0
	2	161	9.5	21.9	0.0
	2	162	8.8	21.7	1.1
	2	163	13.9	27.0	7.3
	2	164	11.6	26.3	0.0
	2	165	8.1	22.5	0.0
	2	166	5.5	21.6	38.8
	2	167	9.5	22.6	0.0
	2	168	14.5	18.9	2.1
	2	169	12.5	28.1	17.7
	2	170	14.1	26.0	21.3
	2	171	10.6	20.6	0.0
	2	172	9.6	25.1	0.0
	2	173	14.3	21.9	5.4
	2	174	12.7	23.6	0.0
	2	175	9.5	26.5	0.0
	2	176	6.5	22.7	0.0
	2	177	9.5	19.5	1.5
	2	178	4.6	24.1	0.0
	2	179	14.8	28.8	0.0
	2	180	11.3	26.0	0.0
	2	181	12.5	28.2	0.0
	2	182	16.4	28.6	0.0
	2	183	9.5	24.4	1.4
	2	184	10.7	22.4	0.0
	2	185	16.0	28.9	2.3
	2	186	16.2	29.7	0.0
	2	187	15.4	29.3	0.0
	2	188	13.9	27.8	0.0
	2	189	16.2	28.6	0.0
	2	190	17.0	25.7	0.0
	2	191	19.2	28.4	0.0
	2	192	17.1	28.7	0.0
	2	193	11.8	21.4	0.0
	2	194	12.8	24.8	3.2
	2	195	11.9	25.4	13.6
	2	196	16.6	27.0	7.4
	2	197	13.3	23.1	0.0
	2	198	13.0	26.4	0.0
	2	199	16.3	25.6	1.0
	2	200	12.3	17.6	1.4
	2	201	17.5	31.3	7.9
	2	202	18.7	28.2	0.0
	2	203	12.4	24.7	0.0
	2	204	13.8	27.9	0.0
	2	205	20.4	34.3	0.0
	2	206	15.7	32.0	0.0
	2	207	14.8	27.3	6.8
	2	208	9.2	26.6	0.0
	2	209	16.0	30.2	0.0
	2	210	20.1	28.4	0.0
	2	211	10.7	25.7	4.2
	2	212	10.1	25.6	0.0
	2	213	11.0	28.0	0.0
	2	214	6.6	23.8	0.0
	2	215	9.0	23.8	0.0
	2	216	7.6	26.1	0.0
	2	217	6.1	25.9	0.0
	2	218	8.5	20.2	0.0
	2	219	12.0	26.0	0.0
	2	220	11.9	21.6	0.0
	2	221	10.1	29.3	0.0
	2	222	7.7	32.9	0.0
	2	223	9.1	23.7	0.0
	2	224	9.8	23.8	0.0
	2	225	8.3	22.8	0.0
	2	226	11.1	23.9	0.0
	2	227	15.3	24.3	3.4
	2	228	9.6	21.9	0.0
	2	229	14.2	35.7	0.0
	2	230	12.5	28.8	0.0
	2	231	16.5	38.4	0.0
	2	232	11.7	28.3	0.0
	2	233	16.2	29.1	0.0
	2	234	13.5	31.4	0.0
	2	235	14.1	30.1	0.0
	2	236	12.4	30.5	0.0
	2	237	10.0	23.0	0.0
	2	238	5.3	21.5	0.0
	2	239	7.4	23.4	0.0
	2	240	11.1	16.7	1.5
	2	241	13.4	27.4	0.0
	2	242	11.5	23.7	0.0
	2	243	8.4	20.0	0.0
	2	244	-0.2	20.6	0.0
	2	245	10.3	24.1	0.0
	2	246	11.0	27.6	0.0
	2	247	9.2	28.1	0.0
	2	248	9.9	27.1	0.0
	2	249	6.7	15.7	0.3
	2	250	2.2	23.5	0.0
	2	251	9.0	20.4	1.1
	2	252	9.4	22.0	1.7
	2	253	13.0	25.2	0.0
	2	254	17.1	27.3	0.0
	2	255	7.7	22.8	0.0
	2	256	6.6	29.2	0.0
	2	257	6.7	24.0	0.0
	2	258	5.7	22.3	0.0
	2	259	4.9	20.2	0.0
	2	260	11.5	24.1	0.0
	2	261	4.3	19.0	0.0
	2	262	0.8	17.8	0.0
	2	263	6.7	30.3	0.0
	2	264	9.4	24.0	0.0
	2	265	3.9	20.5	0.0
	2	266	1.5	15.3	0.0
	2	267	9.3	22.4	0.0
	2	268	6.4	17.2	0.6
	2	269	3.1	19.1	0.0
	2	270	3.7	21.8	0.0
	2	271	-3.5	12.3	0.0
	2	272	2.6	8.5	1.0
	2	273	0.7	10.1	4.9
	2	274	-2.2	9.0	0.0
	2	275	1.8	12.2	0.0
	2	276	-1.2	14.5	4.8
	2	277	5.8	13.1	0.3
	2	278	0.5	16.1	0.0
	2	279	-0.1	9.9	0.6
	2	280	-2.9	13.3	3.0
	2	281	2.2	17.6	2.6
	2	282	-0.8	14.2	5.3
	2	283	3.7	13.5	0.0
	2	284	8.9	17.3	0.0
	2	285	2.3	10.4	1.5
	2	286	1.5	11.3	0.6
	2	287	3.6	13.7	0.0
	2	288	-0.7	12.4	0.0
	2	289	-3.6	12.9	0.0
	2	290	-2.4	12.3	0.0
	2	291	-6.5	7.5	0.0
	2	292	-14.4	2.0	0.0
	2	293	-3.0	3.2	2.5
	2	294	-1.9	-1.2	3.7
	2	295	0.9	16.1	1.3
	2	296	1.2	15.9	0.5
	2	297	-1.2	19.5	0.0
	2	298	1.2	23.6	0.0
	2	299	-5.9	4.3	0.0
	2	300	-6.1	3.3	0.5
	2	301	-2.7	-1.5	1.3
	2	302	-1.6	-1.0	0.0
	2	303	-1.1	6.6	10.8
	2	304	-4.0	6.3	1.4
	2	305	-11.1	0.5	0.0
	2	306	-15.0	6.1	0.0
	2	307	-8.8	0.4	0.0
	2	308	-14.3	-2.3	0.0
	2	309	-4.9	-2.0	11.4
	2	310	-8.5	-7.3	1.6
	2	311	-6.4	6.5	0.0
	2	312	-3.8	2.4	1.7
	2	313	-9.7	-0.7	0.0
	2	314	-11.9	-10.3	1.1
	2	315	-11.1	-3.4	0.1
	2	316	-5.5	0.6	0.4
	2	317	1.7	2.3	1.9
	2	318	-2.1	6.3	0.0
	2	319	-4.5	4.5	0.0
	2	320	-3.0	-1.6	0.0
	2	321	-6.6	1.6	0.0
	2	322	-8.5	4.0	0.0
	2	323	-11.9	-4.2	0.0
	2	324	-14.9	-3.4	1.2
	2	325	-5.3	7.3	0.0
	2	326	-4.2	3.0	0.0
	2	327	-9.5	1.2	0.0
	2	328	-11.0	-0.1	0.2
	2	329	-2.0	1.5	14.6
	2	330	-6.5	-0.2	2.6
	2	331	-12.4	-3.0	0.0
	2	332	-18.3	-1.2	2.5
	2	333	-8.0	-0.3	0.0
	2	334	-12.8	2.1	0.0
	2	335	-4.1	4.7	0.0
	2	336	-10.5	3.0	0.0
	2	337	-12.7	-3.3	0.0
	2	338	-11.0	-10.1	0.0
	2	339	-12.8	-3.7	0.0
	2	340	-8.4	-3.4	0.0
	2	341	-26.7	-14.0	0.1
	2	342	-24.0	-16.7	0.0
	2	343	-22.0	-15.1	0.0
	2	344	-26.1	-15.3	0.0
	2	345	-16.7	-3.5	0.0
	2	346	-12.0	-10.7	0.0
	2	347	-23.7	-12.9	0.0
	2	348	-24.2	-10.8	3.9
	2	349	-11.0	-2.7	0.0
	2	350	-16.5	-7.6	7.5
	2	351	-19.4	-5.3	0.9
	2	352	-15.5	-1.8	0.0
	2	353	-18.0	-11.9	0.0
	2	354	-12.2	-11.5	0.0
	2	355	-16.3	-4.6	0.0
	2	356	-23.6	-6.0	2.1
	2	357	-11.4	-4.5	0.0
	2	358	-9.4	-8.5	0.0
	2	359	-15.6	-6.3	0.0
	2	360	-23.1	-7.5	0.0
	2	361	-23.2	-7.1	0.0
	2	362	-31.7	-8.4	0.2
	2	363	-22.7	-8.6	0.1
	2	364	-15.8	-4.5	0.0
	2	365	-26.3	-12.1	0.0
	3	1	-24.3	-17.3	0.0
	3	2	-29.6	-23.7	0.0
	3	3	-11.4	-1.6	0.0
	3	4	-12.6	-5.5	0.0
	3	5	-25.3	-15.5	0.6
	3	6	-23.8	-11.8	0.0
	3	7	-19.3	-5.2	4.0
	3	8	-16.2	-6.1	0.0
	3	9	-11.1	-3.0	0.0
	3	10	-19.4	4.1	0.0
	3	11	-10.3	-1.0	0.0
	3	12	-8.6	-2.1	0.0
	3	13	-16.8	-8.5	0.0
	3	14	-24.6	-13.9	0.0
	3	15	-29.1	-14.2	0.0
	3	16	-26.0	-9.7	0.0
	3	17	-10.4	-2.0	0.0
	3	18	-6.3	3.0	0.0
	3	19	-11.6	-4.3	3.8
	3	20	-15.5	-6.2	1.6
	3	21	-27.7	-18.6	0.4
	3	22	-19.3	-14.5	0.0
	3	23	-20.3	-5.3	0.0
	3	24	-24.0	-7.9	0.0
	3	25	-17.5	-7.8	0.9
	3	26	-12.8	-7.1	1.4
	3	27	-6.8	1.0	0.0
	3	28	-14.4	7.7	0.0
	3	29	-12.0	-2.9	0.0
	3	30	-8.6	0.8	0.0
	3	31	-11.5	1.2	0.0
	3	32	-11.3	1.3	0.0
	3	33	-20.8	-4.8	0.0
	3	34	-18.0	-8.4	0.0
	3	35	-10.8	-1.8	0.0
	3	36	-8.3	-7.3	0.0
	3	37	-18.8	-9.4	0.0
	3	38	-19.9	-15.5	0.0
	3	39	-7.3	-0.9	0.1
	3	40	-12.5	4.8	7.1
	3	41	-8.2	-0.3	0.4
	3	42	-3.1	-1.5	0.0
	3	43	-10.4	-3.6	1.7
	3	44	-13.0	-0.9	0.0
	3	45	-24.3	-14.4	0.4
	3	46	-23.7	-7.9	0.0
	3	47	-24.4	-8.7	0.0
	3	48	-31.3	-14.6	0.0
	3	49	-20.8	-6.2	0.0
	3	50	-16.6	-6.9	0.0
	3	51	-30.3	-13.4	0.0
	3	52	-27.3	-13.0	0.0
	3	53	-22.6	-8.7	0.0
	3	54	-26.9	-10.6	0.0
	3	55	-11.8	-2.1	0.0
	3	56	-12.2	2.2	0.0
	3	57	-16.0	-4.0	0.0
	3	58	-18.1	-1.1	0.0
	3	59	-30.1	-22.8	0.0
	3	60	-18.7	-7.4	0.0
	3	61	-8.9	1.8	0.0
	3	62	-9.3	0.9	0.0
	3	63	-16.5	0.1	0.0
	3	64	-11.9	0.0	0.0
	3	65	-15.5	-2.5	0.0
	3	66	-16.4	-0.6	0.1
	3	67	-13.0	-6.2	1.0
	3	68	-14.3	-0.8	0.2
	3	69	-7.5	3.0	0.0
	3	70	-5.7	7.3	0.0
	3	71	-13.5	-1.2	0.0
	3	72	-16.0	0.8	0.5
	3	73	-13.1	1.4	0.0
	3	74	-11.0	0.3	0.0
	3	75	-11.8	-9.6	1.6
	3	76	-11.0	-7.0	0.0
	3	77	-15.0	-2.7	0.0
	3	78	-13.6	-0.6	0.0
	3	79	-5.0	5.0	0.0
	3	80	-5.2	5.9	0.0
	3	81	-4.4	2.6	0.0
	3	82	-2.3	2.2	0.0
	3	83	-23.7	-6.4	0.0
	3	84	-19.7	-5.6	0.0
	3	85	-3.6	3.0	0.0
	3	86	-3.8	1.7	5.0
	3	87	-3.6	7.0	0.0
	3	88	-8.5	5.1	0.0
	3	89	-3.3	10.3	0.0
	3	90	1.4	11.4	0.0
	3	91	-15.5	-3.9	0.0
	3	92	-16.3	1.2	0.0
	3	93	-2.5	8.4	0.0
	3	94	2.5	11.5	0.0
	3	95	-3.9	4.3	0.0
	3	96	-11.2	8.5	0.0
	3	97	-5.4	11.5	0.0
	3	98	0.5	10.8	1.5
	3	99	-3.5	6.1	0.3
	3	100	-12.1	5.4	0.0
	3	101	-0.9	12.6	0.0
	3	102	-1.8	16.6	0.0
	3	103	2.4	20.0	0.0
	3	104	10.0	18.9	0.0
	3	105	-1.0	18.1	0.0
	3	106	3.1	15.1	25.3
	3	107	3.5	19.3	1.4
	3	108	0.6	18.4	25.7
	3	109	-0.4	14.8	0.0
	3	110	-2.4	14.2	0.0
	3	111	-5.2	3.8	0.0
	3	112	-3.0	10.6	0.0
	3	113	-9.6	8.7	0.0
	3	114	-1.8	13.2	0.0
	3	115	2.6	17.2	9.4
	3	116	0.3	16.5	0.0
	3	117	0.4	15.6	0.0
	3	118	-4.4	15.6	0.0
	3	119	-1.8	9.5	45.2
	3	120	-4.3	11.5	0.0
	3	121	4.1	18.2	0.0
	3	122	1.3	18.6	0.0
	3	123	-0.4	14.6	0.0
	3	124	6.3	11.0	11.5
	3	125	3.9	18.2	0.0
	3	126	3.5	20.3	0.0
	3	127	2.8	17.3	0.0
	3	128	4.0	15.8	0.0
	3	129	-5.9	12.9	0.0
	3	130	0.3	15.6	0.0
	3	131	7.2	19.0	0.0
	3	132	7.2	12.8	0.0
	3	133	6.9	19.5	0.0
	3	134	5.2	18.6	0.0
	3	135	16.4	22.8	0.0
	3	136	9.9	21.5	0.0
	3	137	4.7	22.6	0.0
	3	138	10.0	22.0	0.0
	3	139	7.1	19.6	4.5
	3	140	3.4	17.7	0.0
	3	141	6.7	26.0	0.0
	3	142	1.1	23.5	0.0
	3	143	11.3	25.8	0.0
	3	144	6.2	27.2	0.0
	3	145	-0.6	16.1	0.0
	3	146	-1.9	20.4	0.0
	3	147	7.4	21.9	0.0
	3	148	10.3	16.0	0.7
	3	149	2.1	15.6	0.0
	3	150	6.4	22.1	0.0
	3	151	7.3	22.7	0.0
	3	152	10.9	19.0	6.2
	3	153	10.3	24.7	0.0
	3	154	6.1	23.1	0.0
	3	155	6.4	22.0	0.0
	3	156	12.3	23.0	0.9
	3	157	9.6	18.2	8.5
	3	158	9.1	13.2	1.3
	3	159	11.7	22.5	3.5
	3	160	9.9	27.7	0.0
	3	161	12.0	25.3	0.0
	3	162	7.5	30.8	0.0
	3	163	3.4	15.5	2.0
	3	164	9.3	22.0	0.0
	3	165	16.2	25.9	0.0
	3	166	14.3	25.6	1.1
	3	167	9.2	23.7	0.0
	3	168	11.4	19.2	0.0
	3	169	8.3	16.4	0.0
	3	170	9.8	22.2	0.0
	3	171	12.1	31.9	0.0
	3	172	13.8	26.1	0.0
	3	173	16.1	33.8	0.0
	3	174	13.4	30.3	18.8
	3	175	13.9	30.1	2.1
	3	176	13.7	31.6	1.7
	3	177	13.2	25.4	6.9
	3	178	17.7	22.9	1.2
	3	179	15.9	30.7	0.0
	3	180	13.9	26.7	13.5
	3	181	10.7	24.7	0.0
	3	182	9.9	20.5	0.0
	3	183	10.7	26.8	0.0
	3	184	7.1	28.1	0.0
	3	185	9.4	26.6	0.0
	3	186	9.6	20.5	3.7
	3	187	13.8	30.1	0.0
	3	188	15.3	25.5	3.7
	3	189	10.1	23.6	1.2
	3	190	8.4	26.4	0.0
	3	191	12.7	25.0	0.0
	3	192	13.0	27.0	0.0
	3	193	13.8	28.6	1.9
	3	194	18.3	28.8	11.1
	3	195	12.2	25.2	21.1
	3	196	15.5	28.4	7.1
	3	197	16.3	31.8	0.0
	3	198	16.5	27.8	0.0
	3	199	8.3	22.9	0.0
	3	200	5.7	26.5	0.0
	3	201	10.4	28.4	0.0
	3	202	11.1	26.2	0.0
	3	203	13.7	28.5	3.1
	3	204	9.7	29.8	0.0
	3	205	10.8	26.8	0.0
	3	206	8.3	26.8	0.0
	3	207	10.0	17.9	0.0
	3	208	7.4	21.1	0.0
	3	209	18.6	33.2	0.0
	3	210	17.2	28.7	0.0
	3	211	9.7	22.7	0.0
	3	212	11.9	24.4	37.6
	3	213	13.0	28.7	0.0
	3	214	9.0	24.7	0.0
	3	215	14.0	29.1	0.0
	3	216	20.8	30.6	0.0
	3	217	11.4	26.5	0.0
	3	218	16.5	30.8	0.0
	3	219	19.9	32.0	0.4
	3	220	13.9	25.9	11.0
	3	221	17.2	29.3	0.1
	3	222	19.1	26.3	0.0
	3	223	12.5	27.2	0.0
	3	224	12.1	25.5	9.1
	3	225	9.9	27.5	0.0
	3	226	12.8	26.8	0.0
	3	227	10.0	27.7	0.0
	3	228	11.5	29.5	10.9
	3	229	15.1	25.4	8.4
	3	230	13.7	24.3	2.1
	3	231	9.7	20.5	15.5
	3	232	8.1	24.2	0.0
	3	233	12.2	21.2	3.6
	3	234	10.5	25.6	0.0
	3	235	9.9	26.8	0.0
	3	236	5.5	29.0	0.0
	3	237	11.8	28.5	0.0
	3	238	18.6	29.5	0.0
	3	239	13.2	25.4	0.0
	3	240	10.6	24.2	0.0
	3	241	5.7	21.1	0.0
	3	242	10.5	25.4	0.0
	3	243	12.3	24.4	0.0
	3	244	7.7	27.1	0.0
	3	245	8.1	24.0	0.0
	3	246	12.6	16.6	3.7
	3	247	10.1	28.6	0.0
	3	248	8.9	27.2	0.0
	3	249	5.0	18.8	0.0
	3	250	11.3	13.6	11.2
	3	251	11.2	19.4	5.0
	3	252	4.8	27.5	0.0
	3	253	2.6	20.4	0.0
	3	254	2.4	22.7	10.2
	3	255	8.5	17.3	8.5
	3	256	5.7	11.5	0.0
	3	257	3.2	17.5	0.0
	3	258	5.0	10.4	0.0
	3	259	10.1	24.0	0.0
	3	260	14.5	21.7	0.0
	3	261	10.7	21.6	4.5
	3	262	7.9	16.8	0.6
	3	263	3.3	19.6	0.0
	3	264	0.7	15.7	0.0
	3	265	8.0	19.3	0.0
	3	266	6.6	18.7	0.0
	3	267	1.7	19.8	0.0
	3	268	0.4	24.1	0.0
	3	269	5.0	23.7	0.0
	3	270	2.5	26.4	0.0
	3	271	5.1	20.0	0.0
	3	272	1.9	14.1	0.0
	3	273	10.4	26.5	0.0
	3	274	6.3	24.2	0.0
	3	275	4.6	13.6	0.0
	3	276	3.8	9.7	0.0
	3	277	3.6	18.2	0.0
	3	278	2.6	14.2	0.0
	3	279	0.9	15.9	0.0
	3	280	3.7	19.1	0.0
	3	281	5.4	21.1	0.0
	3	282	2.1	16.8	0.0
	3	283	0.4	19.2	0.0
	3	284	5.1	14.8	0.0
	3	285	-0.1	15.0	0.0
	3	286	-3.1	11.8	0.0
	3	287	-5.6	9.9	0.0
	3	288	-1.6	15.0	0.0
	3	289	9.1	16.1	0.0
	3	290	1.2	21.0	0.0
	3	291	-3.1	7.5	0.0
	3	292	0.7	12.2	0.0
	3	293	-6.8	11.9	0.0
	3	294	-5.8	11.5	0.0
	3	295	-0.8	15.5	0.0
	3	296	-8.1	11.4	0.0
	3	297	-4.0	11.4	0.0
	3	298	-0.6	8.9	0.0
	3	299	-1.8	18.0	0.0
	3	300	-5.0	11.9	0.0
	3	301	-2.9	12.2	0.0
	3	302	-11.7	16.2	0.0
	3	303	-0.6	14.7	0.0
	3	304	1.8	11.0	0.0
	3	305	0.0	11.2	0.0
	3	306	0.4	11.5	0.0
	3	307	-7.5	5.5	0.0
	3	308	-5.1	2.0	0.0
	3	309	-5.8	7.2	0.0
	3	310	-6.7	9.8	0.0
	3	311	-1.6	7.1	0.0
	3	312	4.4	4.7	0.0
	3	313	-2.7	4.5	0.0
	3	314	-3.0	-1.2	0.0
	3	315	-11.2	-1.0	0.0
	3	316	-11.3	0.5	0.0
	3	317	-4.8	4.7	0.0
	3	318	-9.1	1.3	0.0
	3	319	-10.4	-0.6	0.0
	3	320	-24.6	-8.5	0.0
	3	321	-3.0	9.9	0.0
	3	322	-1.9	12.1	1.2
	3	323	-8.5	3.6	0.0
	3	324	-16.0	3.0	0.0
	3	325	-6.7	-1.1	0.0
	3	326	-11.9	-3.6	0.0
	3	327	-8.1	1.7	0.4
	3	328	-11.7	0.0	0.1
	3	329	-12.9	-0.5	19.7
	3	330	-6.3	-4.7	1.3
	3	331	-8.2	3.2	0.0
	3	332	-5.2	-1.4	0.0
	3	333	-28.6	-8.6	0.0
	3	334	-24.1	-10.9	0.0
	3	335	-5.2	2.4	0.0
	3	336	-9.8	-0.4	0.0
	3	337	-14.6	-2.6	0.0
	3	338	-17.3	-0.7	2.7
	3	339	-18.1	-7.1	0.0
	3	340	-26.3	-16.2	0.1
	3	341	-11.8	-3.0	0.0
	3	342	-9.2	-1.6	0.0
	3	343	-10.1	1.3	0.0
	3	344	-12.0	-0.3	0.0
	3	345	-13.5	-5.9	0.0
	3	346	-22.9	-12.3	0.0
	3	347	-17.9	-7.1	0.0
	3	348	-14.0	-12.5	0.0
	3	349	-14.3	-2.7	0.0
	3	350	-7.7	0.9	0.0
	3	351	-21.1	-12.5	1.0
	3	352	-16.1	-4.9	0.0
	3	353	-26.7	-14.5	0.0
	3	354	-18.8	-17.7	0.0
	3	355	-18.9	-7.3	0.0
	3	356	-14.9	-5.8	0.0
	3	357	-24.9	-12.6	0.0
	3	358	-31.9	-4.4	0.0
	3	359	-18.3	-7.0	0.9
	3	360	-12.6	-8.2	0.9
	3	361	-22.2	-12.1	0.0
	3	362	-17.6	-11.4	0.0
	3	363	-17.5	-4.1	0.0
	3	364	-21.4	-5.4	0.0
	3	365	-17.4	-6.4	0.5
	4	1	-30.3	-16.2	0.1
	4	2	-28.5	-11.6	0.0
	4	3	-14.2	-3.4	0.0
	4	4	-23.1	-8.9	2.2
	4	5	-28.8	-13.7	0.0
	4	6	-31.6	-19.5	0.0
	4	7	-11.3	-2.4	0.0
	4	8	-6.8	2.0	0.0
	4	9	-9.7	-0.9	6.6
	4	10	-13.1	-7.1	0.8
	4	11	-17.2	-8.1	0.0
	4	12	-23.6	-4.0	0.2
	4	13	-15.2	-2.9	0.0
	4	14	-22.7	-3.0	0.0
	4	15	-26.4	-16.6	0.0
	4	16	-22.4	-21.9	0.0
	4	17	-13.8	-2.9	0.0
	4	18	-7.0	-5.7	0.0
	4	19	-21.5	-8.2	0.0
	4	20	-26.7	-13.9	0.0
	4	21	-22.1	-8.1	0.0
	4	22	-22.4	-14.0	0.0
	4	23	-12.9	-0.0	0.0
	4	24	-16.1	1.2	0.0
	4	25	-26.9	-11.0	0.0
	4	26	-28.0	-11.8	0.0
	4	27	-24.5	-8.7	0.0
	4	28	-21.5	-12.9	0.0
	4	29	-27.1	-18.5	0.0
	4	30	-28.3	-19.6	0.0
	4	31	-27.0	-11.7	0.0
	4	32	-25.4	-12.4	0.0
	4	33	-15.5	-7.9	1.2
	4	34	-20.5	-1.3	0.0
	4	35	-14.5	-0.6	0.0
	4	36	-11.1	-2.6	0.0
	4	37	-15.1	-2.4	0.0
	4	38	-22.7	-6.1	0.0
	4	39	-7.0	1.7	0.0
	4	40	-14.2	2.0	0.0
	4	41	-18.9	-6.7	0.0
	4	42	-12.7	-5.2	0.0
	4	43	-6.9	1.1	0.0
	4	44	-13.9	7.5	0.0
	4	45	-16.7	-3.0	0.0
	4	46	-14.0	-4.0	0.0
	4	47	-12.9	1.7	0.0
	4	48	-21.0	3.7	0.0
	4	49	-22.9	-8.7	0.0
	4	50	-28.1	-8.5	0.0
	4	51	-20.2	-6.3	0.0
	4	52	-26.3	-7.5	0.0
	4	53	-26.7	-11.3	0.0
	4	54	-25.9	-22.7	0.0
	4	55	-13.6	-3.7	0.0
	4	56	-7.0	-4.7	0.0
	4	57	-22.2	-7.0	0.0
	4	58	-16.3	-5.8	0.1
	4	59	-24.1	-14.3	0.7
	4	60	-16.3	-5.4	0.6
	4	61	-9.3	3.8	0.0
	4	62	-11.6	5.8	3.0
	4	63	-8.5	3.2	0.0
	4	64	-0.3	2.0	0.0
	4	65	-8.5	-2.4	1.5
	4	66	-6.6	-1.3	0.4
	4	67	-2.6	2.2	3.9
	4	68	-7.5	11.7	0.0
	4	69	-6.2	0.1	2.6
	4	70	-2.6	3.6	0.0
	4	71	0.2	3.9	1.7
	4	72	-4.3	5.3	0.0
	4	73	-6.4	0.8	1.1
	4	74	-8.6	3.7	0.0
	4	75	-15.5	-10.4	0.0
	4	76	-17.9	-9.2	0.0
	4	77	0.4	3.0	11.6
	4	78	-0.7	4.7	2.8
	4	79	-0.6	3.9	14.9
	4	80	-3.5	9.6	0.0
	4	81	-11.6	0.2	0.0
	4	82	-12.3	2.5	0.0
	4	83	-6.1	4.3	0.0
	4	84	-7.0	3.3	1.0
	4	85	3.2	10.7	0.0
	4	86	-2.0	10.1	0.0
	4	87	-8.8	-2.9	0.0
	4	88	-6.2	3.6	1.6
	4	89	-5.9	3.2	0.0
	4	90	-11.0	-2.3	0.0
	4	91	-4.4	6.8	0.0
	4	92	1.2	5.8	0.9
	4	93	-3.2	10.4	0.0
	4	94	-1.5	10.6	0.0
	4	95	-2.5	16.1	0.0
	4	96	-5.6	23.2	0.0
	4	97	-12.5	8.3	0.0
	4	98	-8.4	8.6	0.0
	4	99	-11.1	6.2	0.0
	4	100	-5.8	6.0	0.0
	4	101	3.5	16.4	0.1
	4	102	-0.1	19.4	0.0
	4	103	-1.1	15.3	0.0
	4	104	-1.0	12.6	0.0
	4	105	0.1	15.8	0.0
	4	106	7.8	19.7	0.0
	4	107	-1.3	14.1	0.0
	4	108	1.1	10.0	0.3
	4	109	6.4	17.3	1.7
	4	110	0.5	25.0	0.0
	4	111	-3.0	7.3	0.0
	4	112	0.5	7.6	0.0
	4	113	-2.2	10.5	0.0
	4	114	-0.2	9.9	0.0
	4	115	0.3	7.3	2.7
	4	116	-0.1	11.4	0.0
	4	117	2.2	14.9	0.0
	4	118	2.6	20.3	0.0
	4	119	5.8	22.3	0.0
	4	120	6.4	20.1	0.0
	4	121	-2.4	12.8	0.0
	4	122	4.1	11.5	0.0
	4	123	6.2	19.6	0.0
	4	124	6.0	21.3	0.0
	4	125	4.0	16.0	0.0
	4	126	14.7	16.0	0.0
	4	127	3.2	12.2	0.8
	4	128	-1.4	16.1	2.6
	4	129	-2.2	15.0	0.0
	4	130	-5.6	16.0	0.0
	4	131	2.4	17.1	0.0
	4	132	0.8	24.0	0.0
	4	133	4.4	24.8	0.0
	4	134	9.3	21.3	0.0
	4	135	5.1	23.2	0.0
	4	136	1.8	21.2	0.0
	4	137	7.4	21.9	0.2
	4	138	3.3	25.8	0.0
	4	139	9.4	21.9	5.5
	4	140	3.3	18.4	0.0
	4	141	9.0	21.3	0.0
	4	142	2.0	21.3	0.0
	4	143	12.5	23.7	17.2
	4	144	7.0	31.0	0.0
	4	145	9.5	20.5	2.1
	4	146	7.5	19.1	2.0
	4	147	8.9	26.8	0.0
	4	148	9.1	23.3	0.0
	4	149	4.7	19.0	0.0
	4	150	7.2	16.0	0.0
	4	151	11.5	22.8	0.0
	4	152	14.4	22.9	0.0
	4	153	11.6	28.2	0.0
	4	154	6.8	25.4	0.0
	4	155	12.3	22.9	2.1
	4	156	9.6	29.4	47.0
	4	157	2.2	16.6	0.0
	4	158	6.3	19.8	0.0
	4	159	13.1	28.1	0.0
	4	160	13.7	26.4	0.0
	4	161	8.0	25.6	0.0
	4	162	4.9	24.4	0.0
	4	163	14.2	28.8	8.8
	4	164	11.6	33.9	0.0
	4	165	8.8	22.6	0.0
	4	166	10.8	17.0	0.0
	4	167	14.6	25.8	0.7
	4	168	10.9	28.8	0.0
	4	169	6.5	22.7	0.0
	4	170	6.8	26.7	0.0
	4	171	12.5	22.3	29.3
	4	172	6.8	24.2	0.0
	4	173	12.8	23.3	0.0
	4	174	12.3	26.2	0.0
	4	175	11.2	23.8	18.2
	4	176	14.7	24.7	5.6
	4	177	12.7	20.4	0.4
	4	178	11.9	13.9	2.6
	4	179	8.4	22.8	5.6
	4	180	10.8	24.8	0.4
	4	181	13.5	27.8	0.0
	4	182	14.7	23.6	4.6
	4	183	16.8	29.8	12.1
	4	184	12.1	26.9	8.7
	4	185	12.7	27.5	0.0
	4	186	10.5	26.8	0.0
	4	187	13.1	24.0	7.9
	4	188	12.8	24.5	0.0
	4	189	18.5	28.6	0.0
	4	190	12.3	29.7	0.0
	4	191	11.8	28.1	0.0
	4	192	15.7	28.0	11.5
	4	193	10.4	28.7	0.0
	4	194	13.7	29.4	0.0
	4	195	12.4	28.2	0.0
	4	196	14.6	24.8	3.9
	4	197	13.4	29.0	0.0
	4	198	9.7	27.4	6.9
	4	199	16.8	32.7	0.0
	4	200	15.4	28.0	3.0
	4	201	14.0	25.5	7.8
	4	202	14.7	23.9	0.5
	4	203	15.7	25.5	0.2
	4	204	16.2	26.1	8.1
	4	205	15.7	24.2	1.0
	4	206	10.6	26.9	0.0
	4	207	14.0	27.8	0.2
	4	208	18.3	31.1	0.0
	4	209	17.0	27.8	0.0
	4	210	17.9	25.4	11.3
	4	211	15.2	32.0	2.1
	4	212	21.9	35.2	0.0
	4	213	11.3	25.2	0.0
	4	214	7.6	26.8	0.0
	4	215	11.5	26.3	0.0
	4	216	14.1	25.6	3.6
	4	217	11.3	25.9	0.0
	4	218	13.2	27.3	6.8
	4	219	11.8	23.1	9.3
	4	220	11.3	28.8	0.0
	4	221	12.9	24.3	0.0
	4	222	16.9	20.5	8.1
	4	223	13.5	29.1	0.0
	4	224	11.2	27.3	10.5
	4	225	10.7	26.9	0.0
	4	226	11.9	26.8	0.0
	4	227	9.9	22.8	0.0
	4	228	11.5	26.0	10.8
	4	229	12.3	22.4	1.3
	4	230	10.4	26.4	0.0
	4	231	8.6	18.3	0.0
	4	232	10.4	24.3	2.0
	4	233	10.6	30.3	0.0
	4	234	12.4	27.4	0.0
	4	235	2.4	21.8	0.0
	4	236	6.2	23.5	0.0
	4	237	13.2	26.4	18.7
	4	238	5.7	31.7	0.0
	4	239	8.8	28.1	0.0
	4	240	10.1	33.0	0.0
	4	241	11.1	22.3	0.0
	4	242	10.2	19.9	3.4
	4	243	9.0	24.5	0.0
	4	244	11.4	23.8	0.0
	4	245	10.3	21.8	0.0
	4	246	8.6	14.7	0.0
	4	247	4.3	22.3	0.0
	4	248	7.7	22.5	8.9
	4	249	8.8	18.0	1.2
	4	250	1.5	16.8	0.0
	4	251	11.6	29.1	0.0
	4	252	14.9	29.0	0.0
	4	253	6.7	23.2	0.0
	4	254	3.0	28.7	0.0
	4	255	7.1	21.5	0.0
	4	256	2.0	19.1	0.0
	4	257	6.5	15.8	0.0
	4	258	2.0	19.1	0.0
	4	259	5.5	14.4	0.0
	4	260	8.6	19.7	0.0
	4	261	2.4	20.7	0.0
	4	262	6.3	20.9	0.0
	4	263	4.8	21.6	0.0
	4	264	1.7	24.5	0.0
	4	265	3.9	14.7	0.0
	4	266	2.5	13.9	0.0
	4	267	3.9	19.5	0.0
	4	268	4.3	26.3	0.0
	4	269	-2.2	12.1	0.0
	4	270	-0.7	17.4	0.0
	4	271	7.7	18.8	0.0
	4	272	4.7	22.8	0.0
	4	273	-2.1	11.9	0.0
	4	274	-0.6	9.9	0.0
	4	275	1.9	17.5	0.0
	4	276	2.4	18.3	3.5
	4	277	-1.0	13.0	0.0
	4	278	-2.4	4.8	0.0
	4	279	-0.4	18.0	0.0
	4	280	-6.3	14.4	0.0
	4	281	0.3	15.7	0.0
	4	282	-8.3	15.1	0.0
	4	283	4.2	13.5	0.0
	4	284	-1.3	13.0	0.0
	4	285	-1.5	7.7	0.0
	4	286	0.5	1.1	1.5
	4	287	5.6	13.1	6.9
	4	288	3.9	14.1	0.0
	4	289	2.3	13.6	0.0
	4	290	4.1	13.5	7.4
	4	291	-0.2	16.0	0.0
	4	292	-0.9	13.4	17.3
	4	293	0.2	13.9	0.0
	4	294	-2.0	16.1	0.0
	4	295	-1.1	13.2	0.0
	4	296	-3.1	15.8	0.0
	4	297	-3.3	15.6	0.0
	4	298	-1.6	21.1	0.0
	4	299	-0.3	10.9	0.0
	4	300	0.1	5.4	0.0
	4	301	-3.5	5.3	0.0
	4	302	-0.8	6.0	0.0
	4	303	-4.2	13.2	0.0
	4	304	-3.3	13.2	0.0
	4	305	-10.7	1.1	0.0
	4	306	-19.2	-3.8	0.0
	4	307	-4.1	9.5	0.0
	4	308	-7.1	13.9	0.0
	4	309	-6.4	6.3	0.0
	4	310	-6.0	0.8	3.0
	4	311	-4.1	0.0	0.2
	4	312	-4.6	-1.6	22.2
	4	313	-1.2	10.7	3.2
	4	314	-4.1	6.5	0.0
	4	315	-7.0	2.2	0.0
	4	316	-4.6	6.2	0.0
	4	317	-2.7	4.7	0.0
	4	318	-2.1	2.6	0.0
	4	319	-8.4	-2.0	0.0
	4	320	-10.8	-5.4	0.0
	4	321	-6.3	0.8	24.0
	4	322	-5.2	4.9	0.0
	4	323	-4.6	12.0	0.0
	4	324	-1.8	3.7	0.0
	4	325	-2.8	8.8	0.3
	4	326	-4.6	1.8	2.6
	4	327	-15.2	-2.1	0.0
	4	328	-23.8	0.7	0.0
	4	329	-10.7	-2.0	0.0
	4	330	-17.0	-5.8	0.0
	4	331	-11.3	2.0	0.0
	4	332	-13.0	-1.7	5.0
	4	333	-4.8	4.9	0.0
	4	334	-8.6	-1.8	0.0
	4	335	-12.9	-2.5	0.0
	4	336	-9.9	-2.8	1.0
	4	337	-8.0	4.4	0.0
	4	338	-12.8	5.1	0.0
	4	339	-13.9	-1.9	0.0
	4	340	-18.9	2.0	0.0
	4	341	-8.8	-1.8	0.0
	4	342	-11.9	-3.9	2.1
	4	343	-15.0	-2.5	0.0
	4	344	-19.1	-1.0	0.0
	4	345	-18.7	-10.4	0.0
	4	346	-14.0	-13.2	0.2
	4	347	-19.0	-11.3	0.5
	4	348	-23.1	-10.4	0.1
	4	349	-20.6	-8.8	0.0
	4	350	-19.6	-2.8	0.0
	4	351	-21.3	-7.9	0.0
	4	352	-26.1	-2.8	0.0
	4	353	-28.9	-18.1	0.0
	4	354	-30.5	-17.6	0.0
	4	355	-10.7	-2.1	0.0
	4	356	-15.3	-9.3	0.1
	4	357	-22.9	-7.7	0.0
	4	358	-17.2	-6.8	0.0
	4	359	-26.8	-16.6	0.0
	4	360	-29.3	-23.2	2.1
	4	361	-17.4	-5.4	0.0
	4	362	-24.2	-6.3	0.0
	4	363	-26.7	-21.6	0.0
	4	364	-20.9	-14.5	0.0
	4	365	-10.2	2.6	3.2
	5	1	-15.2	1.7	0.7
	5	2	-22.3	-10.0	0.0
	5	3	-30.3	-6.8	0.0
	5	4	-23.2	-12.4	0.0
	5	5	-17.7	-15.9	0.0
	5	6	-19.1	-4.1	8.0
	5	7	-21.6	2.0	0.0
	5	8	-22.2	-14.1	0.0
	5	9	-23.4	-9.8	0.0
	5	10	-27.5	-13.7	0.0
	5	11	-20.7	-19.3	8.4
	5	12	-22.1	-12.7	0.0
	5	13	-27.8	-11.3	1.3
	5	14	-27.2	-14.1	0.5
	5	15	-32.7	-8.6	0.0
	5	16	-16.1	-6.6	0.0
	5	17	-13.5	-6.8	0.3
	5	18	-14.0	-5.1	0.0
	5	19	-8.4	-7.3	0.0
	5	20	-13.2	-2.3	0.4
	5	21	-9.5	-1.0	0.0
	5	22	-10.3	-2.3	0.0
	5	23	-17.1	-4.5	0.0
	5	24	-14.6	-1.8	0.0
	5	25	-17.7	8.6	0.0
	5	26	-15.0	-6.2	0.0
	5	27	-8.9	-2.4	0.0
	5	28	-23.8	-11.1	0.0
	5	29	-23.5	-10.7	0.0
	5	30	-27.8	-11.5	0.0
	5	31	-27.1	-13.5	0.0
	5	32	-34.5	-15.2	0.0
	5	33	-26.7	-8.6	0.0
	5	34	-26.8	-12.5	0.0
	5	35	-28.1	-16.5	0.0
	5	36	-27.4	-11.0	0.0
	5	37	-23.3	-12.7	0.0
	5	38	-20.5	-6.4	0.0
	5	39	-16.3	-6.2	0.0
	5	40	-21.6	-10.5	0.0
	5	41	-14.5	-8.7	0.0
	5	42	-24.1	-12.1	0.0
	5	43	-28.9	-7.3	0.0
	5	44	-12.4	1.9	0.0
	5	45	-15.0	1.7	0.0
	5	46	-17.0	-4.7	3.7
	5	47	-12.5	-5.5	0.0
	5	48	-14.9	-3.2	0.0
	5	49	-11.7	1.9	0.0
	5	50	-6.9	7.4	0.0
	5	51	-8.6	2.2	0.0
	5	52	-22.5	-9.6	0.0
	5	53	-24.9	-11.7	0.0
	5	54	-26.4	-15.6	0.0
	5	55	-31.0	-13.1	0.0
	5	56	-17.7	-4.0	0.0
	5	57	-18.5	-0.5	0.0
	5	58	-17.6	-4.7	0.2
	5	59	-14.8	-7.4	0.0
	5	60	-18.4	-4.5	0.0
	5	61	-26.2	0.2	0.0
	5	62	-11.8	-0.9	0.0
	5	63	-10.1	3.9	0.0
	5	64	-19.0	-6.7	0.0
	5	65	-13.1	-8.9	0.6
	5	66	-10.8	3.1	0.0
	5	67	-11.2	3.7	0.0
	5	68	-7.1	1.7	0.0
	5	69	-8.5	-3.5	0.0
	5	70	-9.8	-1.3	16.6
	5	71	-14.5	0.5	0.2
	5	72	0.3	5.5	0.4
	5	73	0.1	8.4	0.0
	5	74	-9.1	1.0	0.8
	5	75	-7.1	0.8	0.0
	5	76	-4.0	5.5	0.0
	5	77	-3.8	7.1	0.0
	5	78	-24.7	-6.5	0.0
	5	79	-15.3	-1.9	0.0
	5	80	-4.7	2.9	0.0
	5	81	-2.2	-1.6	0.0
	5	82	-2.2	4.7	0.0
	5	83	0.2	11.5	0.0
	5	84	1.8	6.6	0.7
	5	85	-0.1	8.2	0.0
	5	86	-3.3	7.7	0.0
	5	87	-5.7	8.5	0.0
	5	88	-3.2	5.1	0.0
	5	89	-3.5	2.4	0.0
	5	90	-0.8	12.2	0.0
	5	91	-4.1	10.6	0.0
	5	92	-4.0	13.9	0.0
	5	93	-4.9	10.9	0.0
	5	94	-5.7	7.8	0.0
	5	95	-11.2	3.7	0.0
	5	96	-2.5	12.1	0.0
	5	97	2.0	17.0	0.0
	5	98	-0.7	17.3	0.0
	5	99	-0.5	21.7	0.0
	5	100	-1.7	10.7	0.0
	5	101	-3.6	8.0	0.0
	5	102	-2.8	3.0	0.0
	5	103	-1.8	3.5	0.0
	5	104	-1.0	9.5	0.0
	5	105	0.1	14.4	0.0
	5	106	-7.3	7.5	0.5
	5	107	-3.4	8.5	1.5
	5	108	2.5	18.7	0.0
	5	109	6.7	19.4	0.0
	5	110	4.7	18.1	2.0
	5	111	0.4	20.9	0.0
	5	112	1.5	11.5	2.7
	5	113	6.5	8.1	10.2
	5	114	-3.0	9.2	0.0
	5	115	-3.2	-0.3	0.0
	5	116	-2.1	11.1	6.2
	5	117	-4.8	14.4	0.0
	5	118	5.3	18.2	0.0
	5	119	7.0	19.5	0.0
	5	120	0.0	16.3	0.0
	5	121	4.6	20.6	0.0
	5	122	0.8	11.8	4.1
	5	123	-0.7	5.2	0.7
	5	124	-3.1	9.5	11.1
	5	125	4.4	7.6	5.7
	5	126	4.7	16.6	3.0
	5	127	-0.8	17.5	16.0
	5	128	5.2	22.3	3.9
	5	129	1.2	22.0	0.0
	5	130	-4.7	13.0	0.0
	5	131	-0.5	8.3	0.0
	5	132	8.8	25.1	0.0
	5	133	6.6	24.1	0.0
	5	134	5.4	23.6	0.0
	5	135	1.9	22.8	0.0
	5	136	4.7	25.1	0.0
	5	137	2.5	30.2	0.0
	5	138	9.4	30.7	0.0
	5	139	9.3	22.1	0.0
	5	140	6.6	23.3	0.0
	5	141	5.6	22.4	0.0
	5	142	7.6	14.9	96.5
	5	143	6.4	21.9	0.0
	5	144	9.2	21.7	0.0
	5	145	8.7	23.3	0.0
	5	146	10.7	28.0	0.0
	5	147	12.0	28.1	0.0
	5	148	11.1	33.0	0.0
	5	149	10.1	30.8	0.0
	5	150	11.8	26.5	0.0
	5	151	8.9	27.0	0.0
	5	152	11.4	33.0	0.6
	5	153	5.8	27.0	0.0
	5	154	12.8	25.2	2.1
	5	155	13.1	23.6	1.5
	5	156	8.1	16.8	1.9
	5	157	4.0	15.3	24.9
	5	158	14.0	30.1	71.6
	5	159	11.6	33.8	0.0
	5	160	8.4	21.6	0.0
	5	161	11.7	19.4	2.1
	5	162	16.2	28.3	41.5
	5	163	16.2	24.1	5.2
	5	164	20.2	30.7	0.0
	5	165	14.4	31.0	0.0
	5	166	10.7	22.3	0.0
	5	167	8.7	25.7	0.0
	5	168	10.2	17.7	2.1
	5	169	9.9	23.4	0.0
	5	170	9.0	19.2	0.0
	5	171	12.5	22.7	0.0
	5	172	8.1	22.3	0.0
	5	173	12.7	22.3	0.0
	5	174	13.5	25.1	0.0
	5	175	11.6	21.1	5.0
	5	176	14.3	21.4	1.1
	5	177	10.4	23.7	0.0
	5	178	4.1	21.5	0.0
	5	179	9.9	24.5	1.1
	5	180	15.0	26.7	5.5
	5	181	15.4	24.1	0.4
	5	182	10.3	27.7	0.0
	5	183	12.6	31.0	0.0
	5	184	10.2	24.8	0.0
	5	185	13.8	27.1	0.0
	5	186	14.0	26.5	0.0
	5	187	10.2	28.7	26.9
	5	188	18.0	30.4	0.0
	5	189	14.3	27.2	0.0
	5	190	14.6	30.5	0.0
	5	191	11.9	29.1	0.0
	5	192	13.9	24.9	0.0
	5	193	14.2	27.8	0.0
	5	194	9.2	25.9	0.0
	5	195	10.0	24.0	0.0
	5	196	11.6	28.3	0.0
	5	197	12.1	27.4	17.0
	5	198	10.0	23.8	0.0
	5	199	14.2	25.2	0.0
	5	200	13.6	27.4	25.1
	5	201	15.6	28.2	2.5
	5	202	12.1	24.7	0.0
	5	203	10.7	26.9	0.6
	5	204	13.8	27.9	0.0
	5	205	20.5	30.9	0.0
	5	206	13.9	25.8	0.0
	5	207	10.0	25.6	22.2
	5	208	11.3	27.8	0.0
	5	209	11.6	25.2	23.8
	5	210	12.0	28.0	0.0
	5	211	17.0	26.4	4.6
	5	212	12.1	26.8	0.0
	5	213	14.0	26.0	1.9
	5	214	8.2	21.0	0.0
	5	215	9.8	22.0	0.0
	5	216	18.6	26.9	14.6
	5	217	19.8	30.8	0.0
	5	218	15.1	27.5	0.0
	5	219	15.0	31.4	0.0
	5	220	8.7	26.0	0.0
	5	221	10.8	28.7	0.0
	5	222	13.5	29.1	0.0
	5	223	16.7	29.1	0.0
	5	224	12.8	25.2	3.9
	5	225	12.5	22.5	0.0
	5	226	12.4	26.6	0.0
	5	227	11.9	19.0	0.5
	5	228	10.5	22.5	43.8
	5	229	12.2	20.5	8.0
	5	230	13.2	22.9	3.5
	5	231	7.0	22.9	0.0
	5	232	7.3	23.7	1.4
	5	233	10.5	25.1	0.0
	5	234	10.1	27.5	0.0
	5	235	15.1	30.6	0.0
	5	236	12.2	26.5	0.0
	5	237	15.6	29.0	2.1
	5	238	11.7	25.6	0.0
	5	239	13.7	29.2	0.0
	5	240	4.8	17.2	0.0
	5	241	9.8	22.1	0.0
	5	242	10.4	21.1	6.4
	5	243	14.3	23.4	6.3
	5	244	9.7	20.9	13.2
	5	245	6.7	22.1	1.8
	5	246	5.4	18.4	0.0
	5	247	10.5	21.9	0.0
	5	248	9.7	33.0	0.0
	5	249	10.7	26.2	0.0
	5	250	6.5	18.3	0.0
	5	251	6.9	17.1	0.0
	5	252	7.6	23.3	0.0
	5	253	3.9	26.9	0.0
	5	254	2.3	18.8	0.0
	5	255	2.6	19.9	0.0
	5	256	8.2	26.3	0.0
	5	257	10.4	21.0	0.0
	5	258	5.4	17.2	0.0
	5	259	8.4	22.1	0.0
	5	260	6.3	18.7	0.0
	5	261	5.4	17.6	0.0
	5	262	7.6	21.2	0.0
	5	263	4.9	15.9	0.0
	5	264	13.5	22.3	0.0
	5	265	9.9	20.1	0.0
	5	266	5.7	27.1	0.0
	5	267	0.9	21.6	0.0
	5	268	0.7	15.9	0.0
	5	269	-0.5	12.4	0.0
	5	270	5.3	19.5	0.0
	5	271	3.6	19.4	0.0
	5	272	1.0	13.6	0.0
	5	273	7.2	18.8	0.0
	5	274	3.7	19.2	0.0
	5	275	5.4	18.2	0.0
	5	276	2.0	9.8	0.0
	5	277	1.5	12.0	0.0
	5	278	-5.5	8.5	0.0
	5	279	-3.5	12.7	0.0
	5	280	1.2	12.1	0.0
	5	281	-3.4	13.1	0.0
	5	282	2.6	14.2	0.0
	5	283	2.2	19.3	0.0
	5	284	-0.2	16.7	0.0
	5	285	-2.5	15.0	0.0
	5	286	-1.8	10.0	0.0
	5	287	1.1	6.9	0.0
	5	288	0.8	14.1	0.0
	5	289	2.3	9.0	0.0
	5	290	-1.5	8.4	0.0
	5	291	-8.6	1.4	0.0
	5	292	1.9	19.2	0.0
	5	293	4.7	23.4	0.0
	5	294	1.2	22.6	0.0
	5	295	-0.4	26.0	0.0
	5	296	-0.8	19.3	0.0
	5	297	-5.8	13.9	0.0
	5	298	6.7	18.2	0.0
	5	299	-2.1	16.6	0.0
	5	300	-1.8	14.0	0.0
	5	301	2.6	13.5	0.0
	5	302	-3.3	16.7	0.0
	5	303	-8.2	11.4	0.0
	5	304	-8.9	7.8	0.0
	5	305	-7.8	6.7	19.1
	5	306	-5.1	3.3	0.0
	5	307	-4.5	4.0	0.0
	5	308	-2.8	5.2	0.0
	5	309	-6.0	6.9	0.0
	5	310	-10.5	-3.4	0.5
	5	311	-7.0	3.3	0.0
	5	312	-10.7	-1.7	0.0
	5	313	-6.3	3.3	0.0
	5	314	-5.2	6.9	0.0
	5	315	-9.9	2.6	0.0
	5	316	-14.1	-6.8	0.9
	5	317	-9.0	-8.9	1.5
	5	318	-15.1	-10.8	0.0
	5	319	-12.5	-11.5	0.0
	5	320	-5.3	1.0	0.0
	5	321	-3.2	3.5	0.0
	5	322	-12.2	-7.0	0.0
	5	323	-13.5	-0.9	0.0
	5	324	-12.6	-0.5	0.0
	5	325	-18.0	-9.5	0.4
	5	326	-5.5	3.1	0.0
	5	327	-6.5	-2.4	0.0
	5	328	-5.8	3.5	0.0
	5	329	-1.5	-0.5	0.0
	5	330	-6.3	2.6	0.0
	5	331	-9.7	2.6	0.0
	5	332	-12.5	-4.0	1.2
	5	333	-15.1	1.6	0.0
	5	334	-6.9	1.4	0.0
	5	335	-6.7	3.7	0.0
	5	336	-14.0	-0.8	0.0
	5	337	-20.5	-8.7	2.4
	5	338	-15.5	-5.7	0.0
	5	339	-10.3	-10.3	1.1
	5	340	-26.1	-21.0	0.0
	5	341	-21.6	-20.3	0.0
	5	342	-19.4	-7.9	0.0
	5	343	-18.4	-5.3	0.0
	5	344	-8.9	-1.0	0.0
	5	345	-6.6	-1.3	0.0
	5	346	-12.2	-4.7	0.0
	5	347	-19.9	-10.3	0.3
	5	348	-22.1	-15.2	0.0
	5	349	-22.4	-21.1	0.0
	5	350	-23.8	-10.9	0.2
	5	351	-29.2	-13.6	1.9
	5	352	-12.7	-1.0	0.0
	5	353	-15.9	-2.4	0.0
	5	354	-23.4	-10.9	0.0
	5	355	-27.4	-12.7	0.0
	5	356	-22.4	-10.6	0.0
	5	357	-20.4	-10.2	0.0
	5	358	-31.8	-20.3	0.0
	5	359	-21.3	-16.1	0.0
	5	360	-24.2	-10.6	0.0
	5	361	-20.1	-10.8	0.1
	5	362	-23.3	-9.4	0.6
	5	363	-26.1	-9.3	0.0
	5	364	-24.8	-12.4	0.9
	5	365	-19.7	-15.3	0.0
	5	366	-21.0	-7.6	0.0
	6	1	-17.6	-6.6	0.0
	6	2	-10.3	-9.9	0.0
	6	3	-28.6	-12.1	0.0
	6	4	-23.6	-16.0	0.5
	6	5	-11.6	-4.6	0.0
	6	6	-8.5	1.2	0.0
	6	7	-15.9	-7.5	0.0
	6	8	-22.0	-14.0	0.0
	6	9	-13.0	-2.3	0.0
	6	10	-17.1	-1.7	0.0
	6	11	-23.6	-14.8	0.0
	6	12	-24.9	-19.3	0.4
	6	13	-10.8	0.3	0.0
	6	14	-10.4	5.0	0.0
	6	15	-7.5	2.6	0.9
	6	16	-7.9	-1.1	0.0
	6	17	-23.1	-14.2	0.3
	6	18	-25.7	-13.8	0.0
	6	19	-24.6	-14.1	0.0
	6	20	-28.2	-11.0	0.0
	6	21	-25.4	-9.5	0.0
	6	22	-19.8	-14.5	0.0
	6	23	-17.3	-3.3	0.0
	6	24	-16.3	-3.4	0.3
	6	25	-16.4	-3.8	0.0
	6	26	-17.3	-4.6	0.0
	6	27	-20.7	-6.3	9.0
	6	28	-22.1	-11.8	4.8
	6	29	-17.1	-6.5	0.0
	6	30	-16.3	-3.9	0.0
	6	31	-19.8	-7.7	0.0
	6	32	-12.3	-6.1	0.0
	6	33	-25.5	-17.7	0.0
	6	34	-31.6	-21.8	0.0
	6	35	-9.7	1.7	0.0
	6	36	-12.0	0.4	0.0
	6	37	-15.7	-1.7	0.0
	6	38	-16.2	-4.8	0.0
	6	39	-14.0	0.5	0.0
	6	40	-12.3	-2.9	0.0
	6	41	-14.4	-4.1	0.0
	6	42	-9.7	-9.3	0.0
	6	43	-22.2	-11.6	0.0
	6	44	-19.6	-15.6	0.0
	6	45	-21.0	-6.2	0.0
	6	46	-18.2	-12.9	0.0
	6	47	-17.2	-7.4	0.0
	6	48	-13.3	-0.5	0.0
	6	49	-21.4	-4.8	0.0
	6	50	-16.2	-9.8	0.1
	6	51	-24.7	-8.8	0.0
	6	52	-27.1	-9.5	3.9
	6	53	-11.2	-3.2	3.9
	6	54	-18.8	-2.6	0.1
	6	55	-19.1	-2.8	0.0
	6	56	-26.6	2.0	0.0
	6	57	-7.5	-0.3	0.7
	6	58	-1.1	5.3	0.3
	6	59	-23.4	-8.1	0.0
	6	60	-27.1	-21.5	0.0
	6	61	-18.1	-1.5	0.0
	6	62	-11.1	-2.9	0.0
	6	63	-17.8	-1.0	0.0
	6	64	-14.0	-0.0	0.0
	6	65	-2.3	8.5	0.0
	6	66	-8.5	3.1	0.0
	6	67	-6.9	1.7	0.2
	6	68	-9.6	3.0	0.0
	6	69	-3.0	6.5	3.0
	6	70	-7.7	12.6	0.0
	6	71	-7.4	3.6	0.0
	6	72	-10.9	7.7	0.0
	6	73	-12.5	0.5	24.9
	6	74	-18.7	-4.2	0.0
	6	75	-12.3	1.8	0.0
	6	76	-9.8	-2.7	0.0
	6	77	-2.7	4.8	0.0
	6	78	-3.8	1.1	0.0
	6	79	-6.1	1.3	0.0
	6	80	-5.4	-0.3	0.0
	6	81	-3.3	4.2	0.0
	6	82	-8.0	10.2	0.0
	6	83	-7.0	0.2	0.0
	6	84	-6.5	2.9	0.0
	6	85	0.4	4.9	0.1
	6	86	3.0	3.5	6.9
	6	87	-12.3	1.3	0.9
	6	88	-20.8	4.7	0.0
	6	89	-5.6	3.8	0.0
	6	90	-2.8	9.5	0.0
	6	91	1.3	12.0	0.0
	6	92	2.9	10.4	0.0
	6	93	-2.1	8.9	0.0
	6	94	7.3	12.6	0.0
	6	95	-2.8	12.2	0.0
	6	96	-0.8	12.1	0.0
	6	97	-4.3	10.6	0.0
	6	98	-1.8	14.1	0.0
	6	99	9.1	22.5	0.0
	6	100	0.4	18.5	0.0
	6	101	-1.8	6.2	1.0
	6	102	-3.4	4.6	1.5
	6	103	-1.1	8.4	0.0
	6	104	2.6	5.2	0.0
	6	105	4.6	11.3	0.3
	6	106	4.0	9.0	0.0
	6	107	1.6	13.8	0.0
	6	108	2.5	19.8	0.0
	6	109	1.0	24.4	0.0
	6	110	-0.6	16.7	0.0
	6	111	-4.7	12.1	0.0
	6	112	-1.0	14.8	0.0
	6	113	2.5	22.8	0.0
	6	114	1.7	18.7	0.0
	6	115	-0.9	13.7	0.0
	6	116	-2.6	17.8	0.0
	6	117	-8.0	6.4	0.0
	6	118	-1.9	3.2	0.0
	6	119	2.2	21.0	0.0
	6	120	2.4	16.0	0.0
	6	121	-4.0	11.9	0.0
	6	122	0.2	15.7	0.0
	6	123	5.8	17.4	0.0
	6	124	8.0	18.0	0.0
	6	125	1.4	17.3	0.0
	6	126	-0.8	10.7	15.1
	6	127	-1.6	16.9	0.0
	6	128	1.2	13.1	0.0
	6	129	6.0	18.4	0.0
	6	130	7.4	11.4	2.6
	6	131	4.0	14.7	0.0
	6	132	4.9	6.7	55.6
	6	133	8.2	21.9	12.0
	6	134	10.5	16.5	10.4
	6	135	7.2	13.7	17.3
	6	136	8.1	14.9	0.0
	6	137	6.4	21.6	18.8
	6	138	-2.9	25.1	0.0
	6	139	7.6	20.2	0.0
	6	140	5.4	14.5	0.7
	6	141	3.5	21.3	0.0
	6	142	1.3	15.2	0.0
	6	143	9.8	21.4	5.8
	6	144	12.8	24.8	0.0
	6	145	0.4	17.8	0.0
	6	146	5.6	12.2	0.0
	6	147	6.7	18.8	0.0
	6	148	5.8	21.6	0.0
	6	149	6.9	24.1	0.0
	6	150	4.0	20.8	4.0
	6	151	1.9	20.6	0.0
	6	152	7.1	24.6	4.8
	6	153	2.9	15.5	0.0
	6	154	1.0	15.5	0.0
	6	155	18.1	31.5	0.0
	6	156	14.2	26.0	0.0
	6	157	8.4	20.1	0.0
	6	158	7.5	22.7	0.0
	6	159	9.2	12.0	1.3
	6	160	9.3	18.7	0.5
	6	161	11.7	23.0	0.0
	6	162	16.7	23.5	0.0
	6	163	10.3	27.5	0.0
	6	164	14.5	25.4	5.2
	6	165	10.0	26.0	0.0
	6	166	12.8	23.0	0.0
	6	167	13.7	31.3	0.0
	6	168	19.0	23.7	0.6
	6	169	13.4	25.3	0.0
	6	170	9.9	23.8	0.0
	6	171	10.5	12.7	60.3
	6	172	7.9	16.5	6.8
	6	173	12.3	22.9	0.0
	6	174	12.9	22.6	0.0
[truncated: 8,958 more rows]
