# Supplementary material for: Comparing CMIP-3 and CMIP-5 climate projections on flooding estimation of Devils Lake of North Dakota, USA
Source: PeerJ. 2018 Apr 30;6:e4711. doi: 10.7717/peerj.4711 (PMC5933320; doi:10.7717/peerj.4711)
Supplement: Supplemental Information 2 [file peerj-06-4711-s002.zip › FutureClimate/CMIP-3_LARSWG/C322525_MPEH5[C322525,SRA2,2011-2030]WG_1.dat]

	1	1	-14.5	-2.7	0.0
	1	2	-11.5	-8.6	0.0
	1	3	-5.3	4.4	0.0
	1	4	-12.5	-2.7	0.5
	1	5	-8.9	1.9	0.0
	1	6	-12.6	-3.3	0.0
	1	7	-21.0	-9.0	0.0
	1	8	-20.5	-5.2	0.0
	1	9	-29.1	-16.7	2.4
	1	10	-31.9	-15.1	0.0
	1	11	-25.4	-10.6	0.0
	1	12	-26.8	-15.9	0.0
	1	13	-14.0	-5.2	0.0
	1	14	-16.2	-4.5	0.0
	1	15	-16.9	-8.5	0.0
	1	16	-14.4	-4.5	3.2
	1	17	-24.6	-16.4	0.5
	1	18	-30.1	-15.5	4.2
	1	19	-23.6	-9.9	0.0
	1	20	-31.3	-16.8	5.8
	1	21	-18.9	-5.6	0.0
	1	22	-13.7	-4.9	0.0
	1	23	-11.0	-1.3	0.0
	1	24	-13.8	-0.9	0.1
	1	25	-13.8	-5.6	0.0
	1	26	-16.5	-6.7	0.0
	1	27	-30.6	-13.7	0.0
	1	28	-21.6	-12.8	0.0
	1	29	-19.6	-5.7	0.0
	1	30	-15.3	-6.6	0.0
	1	31	-28.3	-19.5	0.0
	1	32	-31.1	-11.0	0.0
	1	33	-21.4	-9.0	0.0
	1	34	-27.1	-6.1	0.0
	1	35	-21.2	-11.2	0.0
	1	36	-21.7	-21.4	0.0
	1	37	-11.4	1.6	0.0
	1	38	-9.2	0.0	0.0
	1	39	-6.5	1.1	0.0
	1	40	-13.9	-0.8	0.0
	1	41	-12.0	1.1	0.0
	1	42	-7.1	4.2	0.0
	1	43	-13.6	0.0	0.0
	1	44	-20.0	-1.3	0.0
	1	45	-28.9	-19.8	0.0
	1	46	-24.3	-13.2	0.2
	1	47	-28.1	-21.2	0.0
	1	48	-28.8	-18.4	0.0
	1	49	-10.8	-0.6	0.0
	1	50	-3.8	2.1	0.0
	1	51	-5.1	1.6	0.0
	1	52	-8.8	7.8	0.0
	1	53	-23.1	-9.0	0.0
	1	54	-16.0	-15.5	0.0
	1	55	-22.2	-8.7	3.6
	1	56	-20.2	-8.6	0.0
	1	57	-20.2	-5.1	0.0
	1	58	-19.0	1.5	0.0
	1	59	-13.9	0.6	0.0
	1	60	-5.7	-1.8	0.5
	1	61	-9.9	-2.0	0.0
	1	62	-8.8	-1.2	0.1
	1	63	-9.3	4.1	0.0
	1	64	-4.8	2.2	3.0
	1	65	-6.7	3.0	0.0
	1	66	-9.7	11.5	0.0
	1	67	-12.5	-2.0	0.0
	1	68	-13.8	-1.9	0.0
	1	69	-13.6	-1.8	0.0
	1	70	-17.4	1.6	0.0
	1	71	-3.5	4.7	0.0
	1	72	-1.7	11.9	0.0
	1	73	-14.3	0.4	0.0
	1	74	-14.5	-2.3	0.0
	1	75	-14.7	-2.0	0.0
	1	76	-12.6	1.1	1.6
	1	77	-16.4	-6.5	0.0
	1	78	-12.7	-0.3	0.0
	1	79	-7.6	2.6	0.0
	1	80	-5.6	9.2	0.0
	1	81	0.9	4.0	0.6
	1	82	0.2	2.1	0.2
	1	83	-7.8	-3.0	1.6
	1	84	-13.9	1.4	0.0
	1	85	-9.3	-0.1	0.0
	1	86	-16.3	-1.8	0.0
	1	87	-11.8	1.5	0.0
	1	88	-11.2	3.8	3.4
	1	89	-4.5	7.7	0.0
	1	90	-5.2	4.2	0.0
	1	91	-8.2	-0.6	0.0
	1	92	-4.9	4.3	0.0
	1	93	-6.6	10.1	0.0
	1	94	-4.7	11.4	0.0
	1	95	-6.7	9.5	0.0
	1	96	-3.7	8.1	0.0
	1	97	-4.9	7.9	0.0
	1	98	-5.5	2.1	0.6
	1	99	-5.8	7.6	0.0
	1	100	-1.7	13.0	0.0
	1	101	-4.6	12.4	0.0
	1	102	-10.3	12.9	1.9
	1	103	1.1	9.8	2.0
	1	104	1.7	11.6	0.0
	1	105	-1.7	8.2	0.0
	1	106	-4.0	11.3	0.0
	1	107	4.7	17.2	0.0
	1	108	2.4	14.4	0.0
	1	109	-0.9	19.1	0.0
	1	110	0.0	18.6	0.0
	1	111	-8.5	2.0	2.2
	1	112	-5.2	3.0	0.0
	1	113	2.7	21.9	0.0
	1	114	4.3	14.9	0.0
	1	115	-1.9	14.0	0.0
	1	116	-3.2	12.6	0.0
	1	117	1.3	14.6	0.0
	1	118	5.3	14.4	0.0
	1	119	-1.2	15.0	0.0
	1	120	0.9	15.0	0.0
	1	121	-3.0	12.4	0.0
	1	122	-2.4	16.9	0.0
	1	123	-0.3	8.6	0.0
	1	124	-6.7	7.1	0.0
	1	125	-0.5	11.9	0.0
	1	126	0.4	18.6	0.0
	1	127	4.1	19.8	0.0
	1	128	3.2	23.7	0.0
	1	129	2.6	18.9	0.0
	1	130	6.5	23.1	0.0
	1	131	6.3	28.0	0.0
	1	132	4.8	31.2	0.0
	1	133	1.7	17.5	0.0
	1	134	4.7	23.3	0.0
	1	135	8.5	18.6	0.0
	1	136	7.1	13.4	1.0
	1	137	7.5	20.1	0.0
	1	138	7.1	21.0	0.0
	1	139	2.7	20.1	0.0
	1	140	9.7	17.5	0.0
	1	141	-1.1	12.9	0.0
	1	142	0.0	15.5	0.0
	1	143	5.5	23.8	0.0
	1	144	3.3	20.0	0.0
	1	145	7.6	28.1	0.0
	1	146	5.8	31.6	0.0
	1	147	13.3	24.9	0.0
	1	148	8.2	20.6	0.0
	1	149	8.9	22.7	24.5
	1	150	6.4	16.7	1.7
	1	151	8.9	18.3	25.0
	1	152	6.7	20.2	0.0
	1	153	10.5	28.0	0.0
	1	154	7.6	24.8	0.0
	1	155	9.9	25.1	0.0
	1	156	8.9	23.7	3.9
	1	157	5.3	20.7	0.0
	1	158	10.6	23.2	0.0
	1	159	4.9	19.4	0.0
	1	160	6.2	22.5	0.0
	1	161	10.7	22.5	6.8
	1	162	14.5	19.8	12.6
	1	163	14.2	25.6	14.6
	1	164	14.2	24.4	1.5
	1	165	9.8	22.6	0.0
	1	166	6.3	23.5	0.0
	1	167	7.9	25.2	0.0
	1	168	8.9	20.9	0.0
	1	169	7.3	20.4	0.0
	1	170	1.3	24.7	0.0
	1	171	11.2	25.9	11.0
	1	172	14.8	30.6	1.4
	1	173	8.9	17.0	4.8
	1	174	6.2	21.5	0.0
	1	175	14.0	29.8	0.0
	1	176	15.4	26.3	17.4
	1	177	7.1	24.5	0.0
	1	178	9.5	25.7	0.0
	1	179	9.7	26.5	0.0
	1	180	14.1	22.8	2.4
	1	181	5.4	21.7	0.0
	1	182	6.4	20.5	0.0
	1	183	14.0	30.0	0.0
	1	184	15.3	30.3	24.0
	1	185	11.6	26.7	0.0
	1	186	14.3	23.8	0.0
	1	187	15.6	28.3	0.0
	1	188	14.6	23.2	29.9
	1	189	12.5	27.3	3.9
	1	190	13.7	26.2	3.2
	1	191	10.3	23.6	4.9
	1	192	8.4	28.0	0.0
	1	193	10.1	22.7	0.0
	1	194	7.4	25.7	0.0
	1	195	14.4	27.1	45.8
	1	196	6.8	25.0	0.0
	1	197	17.4	28.6	0.2
	1	198	14.7	34.5	0.0
	1	199	17.6	30.4	0.0
	1	200	17.3	28.5	0.0
	1	201	13.0	25.5	0.0
	1	202	9.1	29.2	0.0
	1	203	13.3	26.1	0.0
	1	204	12.2	26.9	0.0
	1	205	10.7	28.5	0.0
	1	206	13.3	28.0	0.0
	1	207	14.7	29.1	0.0
	1	208	14.3	28.6	0.0
	1	209	14.8	25.3	0.0
	1	210	9.2	24.6	0.0
	1	211	14.2	25.6	0.0
	1	212	15.2	21.2	0.0
	1	213	11.9	25.9	2.2
	1	214	11.7	25.8	4.4
	1	215	15.6	28.5	0.0
	1	216	12.9	24.7	0.0
	1	217	13.8	25.4	30.6
	1	218	13.8	24.3	3.8
	1	219	20.9	28.1	9.7
	1	220	18.7	28.3	0.0
	1	221	14.9	28.3	0.0
	1	222	18.5	28.3	3.4
	1	223	11.6	27.7	0.0
	1	224	16.4	28.9	0.0
	1	225	13.0	28.0	0.0
	1	226	15.3	27.6	1.7
	1	227	9.5	29.0	0.0
	1	228	12.1	29.3	0.0
	1	229	13.7	29.6	0.0
	1	230	13.7	33.2	0.0
	1	231	11.2	28.4	0.0
	1	232	14.4	25.0	23.8
	1	233	13.2	28.6	0.0
	1	234	14.4	30.3	0.0
	1	235	8.7	26.2	0.0
	1	236	12.8	23.3	0.1
	1	237	12.8	23.2	0.0
	1	238	7.8	20.8	0.0
	1	239	10.4	30.0	0.0
	1	240	5.0	24.6	0.0
	1	241	11.1	29.7	0.0
	1	242	9.0	23.7	0.0
	1	243	9.0	22.5	0.0
	1	244	11.0	23.2	0.0
	1	245	10.5	18.1	0.1
	1	246	7.3	21.3	8.4
	1	247	10.4	18.6	5.6
	1	248	8.0	20.9	0.0
	1	249	10.4	25.5	0.0
	1	250	12.2	33.2	0.0
	1	251	10.9	23.0	0.9
	1	252	8.5	20.9	0.0
	1	253	7.0	27.7	0.0
	1	254	6.9	30.3	0.5
	1	255	8.2	21.8	0.0
	1	256	3.0	16.2	0.0
	1	257	5.9	17.6	0.0
	1	258	10.0	12.8	3.1
	1	259	5.6	21.5	0.0
	1	260	12.8	18.8	0.0
	1	261	5.5	19.9	13.8
	1	262	-0.0	19.9	0.0
	1	263	6.5	17.9	8.9
	1	264	8.8	19.9	0.7
	1	265	3.2	22.2	0.0
	1	266	9.7	27.1	0.0
	1	267	4.0	23.5	0.0
	1	268	8.0	27.8	0.0
	1	269	7.9	18.1	0.0
	1	270	7.5	12.1	0.0
	1	271	0.8	9.5	0.0
	1	272	-1.2	11.4	0.0
	1	273	3.1	12.9	0.0
	1	274	3.4	11.8	0.0
	1	275	4.1	15.6	0.0
	1	276	8.2	15.5	0.0
	1	277	1.0	11.5	0.0
	1	278	5.0	10.1	0.0
	1	279	1.6	15.9	0.0
	1	280	-3.1	16.9	0.0
	1	281	5.3	17.6	0.0
	1	282	4.1	14.5	0.0
	1	283	-4.5	10.8	0.0
	1	284	-0.2	13.0	0.0
	1	285	-0.6	9.0	0.0
	1	286	2.1	8.3	0.0
	1	287	-1.0	16.5	0.0
	1	288	4.1	20.7	0.0
	1	289	2.6	21.0	0.0
	1	290	-0.1	16.1	0.0
	1	291	2.9	6.0	7.4
	1	292	-1.2	5.9	13.6
	1	293	-0.4	17.4	0.0
	1	294	6.2	16.6	0.0
	1	295	-1.5	15.7	0.0
	1	296	0.5	12.4	0.0
	1	297	1.1	12.0	0.0
	1	298	0.9	13.4	0.0
	1	299	-0.8	8.3	0.0
	1	300	-4.6	2.5	0.0
	1	301	0.4	16.0	0.0
	1	302	-1.5	21.6	0.0
	1	303	1.8	9.3	0.0
	1	304	1.4	2.1	0.4
	1	305	-2.9	9.9	0.0
	1	306	-1.5	12.3	0.0
	1	307	-6.3	3.1	0.0
	1	308	-3.1	-1.0	0.0
	1	309	-5.7	6.1	0.0
	1	310	-6.1	11.4	0.0
	1	311	-8.5	-3.8	0.0
	1	312	-3.9	-2.2	0.0
	1	313	-6.4	0.5	5.9
	1	314	-5.4	5.2	0.0
	1	315	-11.7	1.8	0.0
	1	316	-12.2	-5.3	0.0
	1	317	-2.7	6.7	2.5
	1	318	-7.2	12.1	0.0
	1	319	-7.9	1.3	1.9
	1	320	-3.0	0.8	0.0
	1	321	-1.5	1.3	0.7
	1	322	-0.4	1.1	0.0
	1	323	-2.2	12.1	0.0
	1	324	-5.2	4.6	0.0
	1	325	-5.8	3.3	0.0
	1	326	-3.6	9.7	0.0
	1	327	-12.8	-7.0	0.0
	1	328	-10.9	-5.8	0.0
	1	329	-23.1	-14.8	0.0
	1	330	-20.4	-9.8	0.0
	1	331	-4.1	8.1	0.0
	1	332	-8.6	7.5	0.0
	1	333	-13.5	-3.8	0.0
	1	334	-16.5	-6.2	0.0
	1	335	-15.3	-2.2	0.0
	1	336	-18.5	-8.9	0.0
	1	337	-16.1	-8.8	0.0
	1	338	-25.3	-9.5	0.0
	1	339	-15.4	-3.0	0.0
	1	340	-10.3	-1.5	0.0
	1	341	-12.0	-0.1	0.0
	1	342	-8.5	2.4	0.0
	1	343	-12.1	-1.2	0.0
	1	344	-19.8	-6.3	0.0
	1	345	-16.3	-7.4	0.0
	1	346	-13.8	-13.4	0.0
	1	347	-28.7	-13.5	0.0
	1	348	-29.6	-13.2	0.0
	1	349	-17.6	-7.4	0.0
	1	350	-11.5	-8.4	0.0
	1	351	-17.2	-4.7	0.0
	1	352	-19.2	-7.9	0.0
	1	353	-11.4	1.4	0.0
	1	354	-12.4	2.5	0.0
	1	355	-8.6	-2.0	1.3
	1	356	-7.9	3.0	0.2
	1	357	-9.0	-1.3	0.0
	1	358	-9.3	-5.0	0.0
	1	359	-12.0	-2.3	0.0
	1	360	-9.8	-2.5	0.0
	1	361	-17.9	-6.1	0.0
	1	362	-15.2	-7.7	1.4
	1	363	-14.1	-5.4	0.0
	1	364	-22.3	-12.2	0.0
	1	365	-27.3	-16.6	0.0
	2	1	-28.6	-8.5	0.2
	2	2	-14.6	-3.6	0.0
	2	3	-13.4	2.0	0.0
	2	4	-15.4	-6.7	0.3
	2	5	-9.3	-4.0	0.0
	2	6	-21.7	-12.6	0.0
	2	7	-24.8	-17.3	0.0
	2	8	-6.9	2.1	0.0
	2	9	-14.5	0.7	0.0
	2	10	-12.0	-4.9	0.0
	2	11	-17.5	-2.9	0.0
	2	12	-14.7	-5.2	0.0
	2	13	-11.6	-8.6	0.0
	2	14	-6.6	8.5	0.0
	2	15	-9.8	-0.7	0.0
	2	16	-21.0	-9.2	1.1
	2	17	-13.8	-4.8	0.0
	2	18	-13.1	-0.2	1.5
	2	19	-16.7	2.9	0.0
	2	20	-21.2	-7.2	0.0
	2	21	-24.2	-9.4	0.0
	2	22	-13.6	-5.5	0.0
	2	23	-4.7	-2.6	0.0
	2	24	-21.9	-11.3	0.0
	2	25	-23.8	-8.2	0.0
	2	26	-22.3	-12.4	0.0
	2	27	-21.3	-20.1	0.0
	2	28	-22.1	-13.6	0.7
	2	29	-25.0	-14.4	0.3
	2	30	-14.7	-5.8	0.0
	2	31	-15.4	-2.1	0.0
	2	32	-30.7	-18.0	0.0
	2	33	-28.2	-19.3	0.0
	2	34	-11.3	0.8	0.0
	2	35	-5.5	-0.3	0.0
	2	36	-10.7	-1.8	1.0
	2	37	-4.3	-2.9	0.0
	2	38	-4.1	10.2	0.0
	2	39	0.3	3.4	0.0
	2	40	-24.2	-9.7	0.0
	2	41	-20.0	-13.0	0.1
	2	42	-26.0	-12.9	0.0
	2	43	-26.2	-9.9	0.0
	2	44	-17.1	-6.2	0.0
	2	45	-17.4	-10.6	0.0
	2	46	-12.1	0.1	0.0
	2	47	-5.2	-3.6	0.0
	2	48	-25.6	-8.9	0.0
	2	49	-31.1	-7.0	0.0
	2	50	-18.1	-6.6	0.0
	2	51	-20.7	-2.6	0.0
	2	52	-8.4	7.1	0.0
	2	53	-5.4	1.8	0.0
	2	54	-17.6	-2.0	0.0
	2	55	-20.3	-6.7	0.0
	2	56	-9.9	1.8	0.0
	2	57	-7.1	1.8	0.0
	2	58	-6.9	2.4	0.0
	2	59	-9.9	-2.7	0.0
	2	60	-16.0	-5.0	0.0
	2	61	-10.5	-4.2	1.5
	2	62	-15.5	-2.6	21.4
	2	63	-27.7	-7.4	3.3
	2	64	-12.7	2.4	0.0
	2	65	-7.7	4.4	0.0
	2	66	-20.2	-2.3	0.0
	2	67	-19.3	-3.8	0.0
	2	68	-28.4	-5.5	0.0
	2	69	-18.7	-0.2	0.0
	2	70	-18.6	-3.3	0.0
	2	71	-20.2	-7.0	0.0
	2	72	-19.2	-2.4	0.0
	2	73	-14.4	-3.8	0.0
	2	74	-11.3	0.7	0.0
	2	75	-7.8	0.8	0.0
	2	76	-11.8	-2.3	0.0
	2	77	-6.1	-0.7	0.0
	2	78	-13.7	-3.5	0.0
	2	79	-18.7	0.1	0.0
	2	80	-2.1	3.1	0.0
	2	81	0.1	3.6	0.0
	2	82	-1.3	3.6	0.0
	2	83	-0.2	2.3	1.1
	2	84	-10.1	-4.1	1.6
	2	85	-8.2	-1.7	6.6
	2	86	-14.6	-3.0	0.0
	2	87	-17.8	-0.9	0.0
	2	88	-18.7	-5.9	0.0
	2	89	-10.8	-0.3	0.0
	2	90	-3.2	6.4	0.0
	2	91	-3.2	11.2	0.0
	2	92	-1.5	14.8	0.0
	2	93	-1.4	20.3	0.0
	2	94	2.2	21.5	0.0
	2	95	-2.2	15.2	0.0
	2	96	-2.9	10.4	0.0
	2	97	-8.6	3.7	0.0
	2	98	-0.6	18.4	0.0
	2	99	0.2	16.3	0.0
	2	100	1.8	26.8	0.0
	2	101	3.0	19.8	0.0
	2	102	-4.7	5.9	9.4
	2	103	-1.1	-0.5	0.0
	2	104	-1.2	13.0	0.0
	2	105	0.2	8.8	0.0
	2	106	-3.3	5.2	0.0
	2	107	-0.5	0.1	0.0
	2	108	-2.2	15.0	0.0
	2	109	0.2	12.2	0.0
	2	110	-3.1	3.3	0.0
	2	111	-5.7	3.4	0.0
	2	112	-0.6	13.8	0.0
	2	113	-2.3	16.4	0.0
	2	114	3.2	15.4	8.2
	2	115	-0.4	11.7	0.0
	2	116	-3.1	8.9	6.8
	2	117	-5.3	14.3	0.0
	2	118	0.9	12.7	0.0
	2	119	2.4	6.7	0.0
	2	120	5.2	13.2	10.8
	2	121	4.0	20.8	0.0
	2	122	0.5	13.8	0.0
	2	123	-2.4	16.8	0.0
	2	124	-2.5	12.4	0.0
	2	125	2.5	13.8	0.0
	2	126	5.3	17.9	0.0
	2	127	1.8	23.4	0.0
	2	128	6.8	19.6	0.0
	2	129	1.6	18.3	0.0
	2	130	1.6	17.3	0.0
	2	131	6.7	17.5	19.7
	2	132	10.8	21.6	5.9
	2	133	9.8	20.1	0.0
	2	134	7.8	24.8	0.9
	2	135	1.4	18.8	0.0
	2	136	11.5	25.9	3.8
	2	137	9.3	30.6	6.4
	2	138	10.3	22.2	0.0
	2	139	10.8	30.1	0.0
	2	140	11.1	26.5	0.0
	2	141	10.2	30.4	0.0
	2	142	11.0	22.4	0.6
	2	143	6.8	19.0	0.0
	2	144	8.3	26.2	0.0
	2	145	5.9	26.4	0.0
	2	146	8.2	22.0	0.0
	2	147	9.7	15.7	3.8
	2	148	8.8	22.5	12.6
	2	149	6.6	19.5	0.0
	2	150	9.1	21.2	0.0
	2	151	4.8	20.9	0.0
	2	152	9.1	12.7	13.2
	2	153	5.6	7.0	46.2
	2	154	11.4	27.8	0.0
	2	155	8.9	25.1	0.0
	2	156	8.8	22.0	0.0
	2	157	17.4	26.4	0.0
	2	158	9.2	27.2	0.0
	2	159	8.4	24.4	0.0
	2	160	7.8	21.5	0.0
	2	161	3.8	19.5	0.0
	2	162	9.9	23.7	0.0
	2	163	14.0	27.2	0.0
	2	164	14.2	21.8	0.4
	2	165	14.3	17.4	2.1
	2	166	11.1	27.4	0.0
	2	167	11.4	30.4	0.0
	2	168	8.1	18.0	1.9
	2	169	9.7	22.7	0.0
	2	170	11.7	24.4	0.0
	2	171	9.8	24.7	14.3
	2	172	6.8	20.8	2.4
	2	173	6.8	23.3	0.0
	2	174	8.3	16.8	0.0
	2	175	11.9	17.5	0.9
	2	176	11.1	17.2	60.4
	2	177	5.2	18.4	2.5
	2	178	12.8	19.9	17.2
	2	179	13.1	23.8	0.0
	2	180	8.9	13.9	0.0
	2	181	12.8	21.2	5.5
	2	182	12.4	29.0	0.0
	2	183	6.7	34.2	0.0
	2	184	9.3	23.6	0.0
	2	185	12.0	27.9	0.0
	2	186	14.7	26.0	0.0
	2	187	10.8	25.3	0.0
	2	188	15.0	25.9	0.0
	2	189	18.9	27.0	0.0
	2	190	15.9	29.5	0.0
	2	191	18.8	28.8	4.5
	2	192	16.4	28.5	0.0
	2	193	12.9	27.8	0.0
	2	194	15.0	27.5	0.0
	2	195	12.8	27.5	0.0
	2	196	8.9	27.6	0.0
	2	197	15.2	27.2	8.1
	2	198	11.1	28.4	0.0
	2	199	15.6	24.2	22.0
	2	200	10.4	22.7	0.0
	2	201	12.5	24.2	0.0
	2	202	15.2	28.5	0.0
	2	203	10.1	24.7	0.0
	2	204	9.5	26.2	0.0
	2	205	7.7	28.2	0.0
	2	206	14.8	25.8	4.3
	2	207	9.3	24.9	0.0
	2	208	16.4	30.5	0.0
	2	209	13.1	27.7	0.0
	2	210	11.3	27.5	0.0
	2	211	11.8	30.9	0.0
	2	212	6.8	22.0	0.0
	2	213	10.8	26.6	0.0
	2	214	14.4	24.7	1.3
	2	215	16.3	25.6	0.0
	2	216	15.1	27.7	0.5
	2	217	20.8	26.3	0.4
	2	218	8.8	21.3	0.3
	2	219	12.7	19.7	7.3
	2	220	11.2	26.7	0.0
	2	221	7.0	27.2	0.0
	2	222	13.2	32.1	0.0
	2	223	12.7	28.4	9.2
	2	224	9.0	19.7	0.0
	2	225	10.4	21.4	14.1
	2	226	13.5	30.4	0.0
	2	227	11.4	33.0	0.0
	2	228	10.9	23.1	0.0
	2	229	9.0	21.0	0.0
	2	230	10.6	28.7	0.0
	2	231	11.5	30.8	0.0
	2	232	14.9	27.9	0.0
	2	233	13.9	27.4	4.6
	2	234	7.5	26.2	0.0
	2	235	9.0	25.3	0.0
	2	236	11.3	28.8	0.0
	2	237	12.1	32.5	0.0
	2	238	11.9	23.7	0.4
	2	239	4.8	23.9	0.0
	2	240	13.9	31.2	0.0
	2	241	15.5	29.6	0.0
	2	242	4.8	23.8	0.0
	2	243	4.1	24.0	0.0
	2	244	9.5	28.9	0.0
	2	245	18.0	24.7	2.7
	2	246	14.8	23.9	0.0
	2	247	9.8	23.9	0.0
	2	248	12.4	27.6	0.0
	2	249	9.2	27.8	0.0
	2	250	10.5	32.4	0.0
	2	251	4.8	27.0	0.0
	2	252	11.0	23.4	0.9
	2	253	10.9	21.9	0.5
	2	254	6.2	15.0	0.7
	2	255	-1.6	15.6	0.0
	2	256	14.8	26.7	0.0
	2	257	14.0	23.6	0.0
	2	258	8.0	22.4	0.0
	2	259	4.4	17.3	0.0
	2	260	5.7	17.9	0.0
	2	261	8.2	16.7	0.0
	2	262	14.6	27.7	0.0
	2	263	10.5	27.4	0.0
	2	264	6.3	19.4	0.0
	2	265	8.5	15.6	0.0
	2	266	6.6	13.3	9.6
	2	267	3.9	13.1	0.4
	2	268	2.7	15.6	0.0
	2	269	4.0	21.5	0.0
	2	270	2.8	14.9	0.0
	2	271	6.9	14.4	41.0
	2	272	4.1	16.0	0.0
	2	273	5.8	11.7	0.0
	2	274	2.0	20.7	0.0
	2	275	-3.1	16.6	1.5
	2	276	-5.8	7.9	1.5
	2	277	0.3	12.8	8.4
	2	278	2.0	18.9	0.0
	2	279	4.1	15.7	0.1
	2	280	0.4	13.9	7.6
	2	281	1.6	21.6	0.0
	2	282	-1.0	16.2	0.0
	2	283	1.0	12.8	0.4
	2	284	4.5	12.6	7.3
	2	285	0.3	16.7	0.0
	2	286	-2.1	6.1	0.0
	2	287	-4.7	12.5	0.0
	2	288	0.9	14.3	0.0
	2	289	-5.4	10.4	0.0
	2	290	-2.4	9.6	0.0
	2	291	-2.4	15.0	0.0
	2	292	-3.9	15.2	0.0
	2	293	-5.4	20.0	0.0
	2	294	-1.5	16.3	0.0
	2	295	6.5	9.0	13.9
	2	296	0.7	16.5	0.0
	2	297	-3.1	19.3	0.0
	2	298	-3.9	0.8	5.8
	2	299	-1.2	7.0	0.0
	2	300	-6.3	2.9	0.0
	2	301	-2.5	6.6	0.0
	2	302	-3.3	6.7	0.0
	2	303	-2.8	3.8	0.0
	2	304	-4.1	9.5	0.0
	2	305	0.4	8.2	0.0
	2	306	-4.3	8.0	0.0
	2	307	-3.9	8.4	0.0
	2	308	-7.2	5.8	0.0
	2	309	-11.5	-1.1	0.0
	2	310	-11.2	-8.2	1.2
	2	311	-8.0	-2.4	0.0
	2	312	-0.5	17.3	0.0
	2	313	-3.4	19.5	0.0
	2	314	-5.3	-0.0	3.3
	2	315	-6.0	1.4	0.3
	2	316	-9.8	2.3	0.0
	2	317	-15.2	2.1	2.9
	2	318	-0.1	7.3	0.0
	2	319	-0.3	0.9	14.4
	2	320	-9.6	-4.3	0.0
	2	321	-8.6	-7.9	0.0
	2	322	-2.7	4.7	0.0
	2	323	-2.7	3.0	0.3
	2	324	-4.8	3.0	0.0
	2	325	-7.4	-0.7	0.0
	2	326	-9.0	-4.7	0.0
	2	327	-5.6	2.0	0.0
	2	328	-6.8	-1.2	0.0
	2	329	-6.5	1.7	0.0
	2	330	-10.0	-1.8	0.0
	2	331	-7.8	2.4	0.0
	2	332	-8.6	2.8	0.0
	2	333	-14.0	2.5	0.0
	2	334	-7.7	2.6	0.0
	2	335	-8.5	-1.6	0.0
	2	336	-9.4	3.3	0.0
	2	337	-15.1	-0.2	0.0
	2	338	-11.2	0.9	0.0
	2	339	-12.5	-0.5	0.0
	2	340	-14.1	-4.7	0.0
	2	341	-15.9	-3.4	0.0
	2	342	-19.3	-7.0	0.0
	2	343	-21.7	-5.0	0.0
	2	344	-19.3	-10.0	15.5
	2	345	-14.7	-14.6	0.0
	2	346	-25.8	-12.9	1.9
	2	347	-24.0	-19.9	0.0
	2	348	-20.5	-13.9	0.0
	2	349	-29.2	-5.0	0.0
	2	350	-17.7	-6.8	0.0
	2	351	-15.1	-2.0	0.0
	2	352	-26.2	-23.9	0.9
	2	353	-26.4	-25.3	0.0
	2	354	-20.2	-12.2	3.9
	2	355	-18.3	-18.1	0.0
	2	356	-21.3	-10.2	0.3
	2	357	-15.5	-2.4	0.0
	2	358	-8.4	0.9	0.3
	2	359	-2.2	-0.8	0.0
	2	360	-23.2	-10.5	0.0
	2	361	-29.5	-16.8	0.0
	2	362	-11.6	-0.8	0.0
	2	363	-15.9	0.6	0.0
	2	364	-19.2	-11.2	0.0
	2	365	-12.9	-7.2	0.0
	2	366	-21.0	-7.6	0.0
	3	1	-24.2	-17.2	0.0
	3	2	-29.5	-23.7	0.0
	3	3	-11.4	-1.6	0.0
	3	4	-12.7	-5.5	0.0
	3	5	-25.4	-15.5	0.7
	3	6	-23.8	-11.9	0.0
	3	7	-19.4	-5.3	4.3
	3	8	-16.3	-6.2	0.0
	3	9	-11.2	-3.2	0.0
	3	10	-19.5	4.0	0.0
	3	11	-10.4	-1.1	0.0
	3	12	-8.7	-2.2	0.0
	3	13	-16.9	-8.6	0.0
	3	14	-24.7	-14.0	0.0
	3	15	-29.2	-14.4	0.0
	3	16	-26.1	-9.8	0.0
	3	17	-10.5	-2.1	0.0
	3	18	-6.4	2.9	0.0
	3	19	-11.7	-4.4	4.2
	3	20	-15.6	-6.4	1.8
	3	21	-27.8	-18.7	0.4
	3	22	-19.4	-14.6	0.0
	3	23	-20.4	-5.5	0.0
	3	24	-24.2	-8.0	0.0
	3	25	-17.6	-7.9	0.9
	3	26	-12.9	-7.3	1.5
	3	27	-7.0	0.9	0.0
	3	28	-14.5	7.5	0.0
	3	29	-12.2	-3.1	0.0
	3	30	-8.8	0.6	0.0
	3	31	-11.8	1.0	0.0
	3	32	-11.6	1.1	0.0
	3	33	-21.1	-5.1	0.0
	3	34	-18.4	-8.6	0.0
	3	35	-11.2	-2.1	0.0
	3	36	-8.7	-7.6	0.0
	3	37	-19.2	-9.7	0.0
	3	38	-20.2	-15.8	0.0
	3	39	-7.7	-1.2	0.1
	3	40	-12.9	4.4	7.4
	3	41	-8.5	-0.7	0.5
	3	42	-3.5	-1.9	0.0
	3	43	-10.8	-4.0	1.7
	3	44	-13.4	-1.3	0.0
	3	45	-24.7	-14.8	0.4
	3	46	-24.1	-8.3	0.0
	3	47	-24.7	-9.1	0.0
	3	48	-31.7	-15.0	0.0
	3	49	-21.2	-6.6	0.0
	3	50	-17.0	-7.3	0.0
	3	51	-30.6	-13.8	0.0
	3	52	-27.7	-13.5	0.0
	3	53	-23.0	-9.2	0.0
	3	54	-27.3	-11.1	0.0
	3	55	-12.1	-2.6	0.0
	3	56	-12.6	1.8	0.0
	3	57	-16.4	-4.6	0.0
	3	58	-18.4	-1.6	0.0
	3	59	-30.5	-23.2	0.0
	3	60	-19.0	-7.7	0.0
	3	61	-9.2	1.4	0.0
	3	62	-9.7	0.6	0.0
	3	63	-16.8	-0.2	0.0
	3	64	-12.3	-0.3	0.0
	3	65	-15.9	-2.8	0.0
	3	66	-16.9	-0.8	0.1
	3	67	-13.5	-6.4	1.0
	3	68	-14.8	-1.1	0.2
	3	69	-7.8	2.6	0.0
	3	70	-6.1	7.0	0.0
	3	71	-13.9	-1.5	0.0
	3	72	-16.5	0.5	0.5
	3	73	-13.4	1.1	0.0
	3	74	-11.3	-0.1	0.0
	3	75	-12.2	-9.9	1.5
	3	76	-11.4	-7.3	0.0
	3	77	-15.3	-3.1	0.0
	3	78	-13.9	-0.9	0.0
	3	79	-5.3	4.6	0.0
	3	80	-5.5	5.5	0.0
	3	81	-4.7	2.2	0.0
	3	82	-2.6	1.9	0.0
	3	83	-24.0	-6.8	0.0
	3	84	-19.9	-6.0	0.0
	3	85	-3.8	2.7	0.0
	3	86	-4.1	1.3	4.7
	3	87	-3.9	6.7	0.0
	3	88	-8.7	4.8	0.0
	3	89	-3.6	10.0	0.0
	3	90	1.1	11.1	0.0
	3	91	-15.8	-4.1	0.0
	3	92	-16.5	1.0	0.0
	3	93	-2.7	8.2	0.0
	3	94	2.3	11.2	0.0
	3	95	-4.1	4.1	0.0
	3	96	-11.4	8.3	0.0
	3	97	-5.6	11.3	0.0
	3	98	0.3	10.6	1.4
	3	99	-3.7	5.9	0.3
	3	100	-12.3	5.2	0.0
	3	101	-1.1	12.5	0.0
	3	102	-2.0	16.4	0.0
	3	103	2.2	19.8	0.0
	3	104	9.9	18.8	0.0
	3	105	-1.1	18.0	0.0
	3	106	3.0	14.9	23.4
	3	107	3.3	19.1	1.3
	3	108	0.4	18.2	23.9
	3	109	-0.6	14.6	0.0
	3	110	-2.6	14.0	0.0
	3	111	-5.4	3.6	0.0
	3	112	-3.1	10.4	0.0
	3	113	-9.8	8.5	0.0
	3	114	-2.0	13.0	0.0
	3	115	2.4	17.0	8.9
	3	116	0.1	16.3	0.0
	3	117	0.2	15.4	0.0
	3	118	-4.5	15.4	0.0
	3	119	-1.9	9.3	43.1
	3	120	-4.4	11.3	0.0
	3	121	4.0	18.1	0.0
	3	122	1.2	18.4	0.0
	3	123	-0.5	14.5	0.0
	3	124	6.2	11.1	11.1
	3	125	3.8	18.1	0.0
	3	126	3.4	20.4	0.0
	3	127	2.7	17.2	0.0
	3	128	3.9	15.7	0.0
	3	129	-5.9	12.8	0.0
	3	130	0.2	15.5	0.0
	3	131	7.1	18.9	0.0
	3	132	7.1	12.7	0.0
	3	133	6.8	19.4	0.0
	3	134	5.2	18.6	0.0
	3	135	16.3	22.8	0.0
	3	136	9.9	21.4	0.0
	3	137	4.6	22.5	0.0
	3	138	9.9	22.0	0.0
	3	139	7.0	19.5	4.4
	3	140	3.3	17.7	0.0
	3	141	6.6	26.0	0.0
	3	142	1.0	23.4	0.0
	3	143	11.3	25.7	0.0
	3	144	6.1	27.1	0.0
	3	145	-0.7	16.0	0.0
	3	146	-2.1	20.3	0.0
	3	147	7.3	21.8	0.0
	3	148	10.2	15.8	0.7
	3	149	1.9	15.5	0.0
	3	150	6.2	22.0	0.0
	3	151	7.1	22.6	0.0
	3	152	10.8	18.8	5.9
	3	153	10.1	24.5	0.0
	3	154	5.9	22.9	0.0
	3	155	6.2	21.8	0.0
	3	156	12.0	22.9	0.9
	3	157	9.4	18.0	8.1
	3	158	8.9	13.0	1.2
	3	159	11.4	22.3	3.3
	3	160	9.6	27.4	0.0
	3	161	11.7	25.0	0.0
	3	162	7.2	30.5	0.0
	3	163	3.1	15.3	1.9
	3	164	9.1	21.7	0.0
	3	165	16.0	25.6	0.0
	3	166	14.1	25.4	1.0
	3	167	9.0	23.5	0.0
	3	168	11.2	19.0	0.0
	3	169	8.1	16.2	0.0
	3	170	9.6	22.0	0.0
	3	171	11.9	31.7	0.0
	3	172	13.6	25.9	0.0
	3	173	15.9	33.6	0.0
	3	174	13.2	30.1	17.9
	3	175	13.7	29.9	2.0
	3	176	13.5	31.4	1.7
	3	177	13.0	25.2	6.6
	3	178	17.6	22.7	1.2
	3	179	15.7	30.5	0.0
	3	180	13.7	26.5	12.9
	3	181	10.5	24.5	0.0
	3	182	9.7	20.3	0.0
	3	183	10.5	26.6	0.0
	3	184	6.9	27.9	0.0
	3	185	9.2	26.4	0.0
	3	186	9.4	20.3	3.4
	3	187	13.6	29.9	0.0
	3	188	15.1	25.3	3.5
	3	189	9.9	23.4	1.2
	3	190	8.2	26.2	0.0
	3	191	12.5	24.8	0.0
	3	192	12.8	26.8	0.0
	3	193	13.6	28.4	1.8
	3	194	18.1	28.6	10.2
	3	195	12.0	25.0	19.4
	3	196	15.3	28.2	6.6
	3	197	16.1	31.6	0.0
	3	198	16.3	27.6	0.0
	3	199	8.1	22.7	0.0
	3	200	5.5	26.3	0.0
	3	201	10.2	28.2	0.0
	3	202	10.9	26.0	0.0
	3	203	13.5	28.3	2.9
	3	204	9.5	29.7	0.0
	3	205	10.6	26.6	0.0
	3	206	8.1	26.7	0.0
	3	207	9.9	17.7	0.0
	3	208	7.2	21.0	0.0
	3	209	18.4	33.0	0.0
	3	210	17.1	28.6	0.0
	3	211	9.6	22.6	0.0
	3	212	11.8	24.3	35.6
	3	213	12.9	28.7	0.0
	3	214	9.0	24.7	0.0
	3	215	13.9	29.0	0.0
	3	216	20.8	30.6	0.0
	3	217	11.4	26.5	0.0
	3	218	16.5	30.9	0.0
	3	219	19.9	32.0	0.3
	3	220	13.9	26.0	10.6
	3	221	17.3	29.3	0.1
	3	222	19.2	26.4	0.0
	3	223	12.5	27.2	0.0
	3	224	12.2	25.6	8.8
	3	225	9.9	27.6	0.0
	3	226	12.9	26.9	0.0
	3	227	10.0	27.8	0.0
	3	228	11.5	29.5	10.7
	3	229	15.1	25.5	8.2
	3	230	13.7	24.3	2.0
	3	231	9.8	20.5	15.3
	3	232	8.1	24.3	0.0
	3	233	12.2	21.2	3.6
	3	234	10.6	25.6	0.0
	3	235	9.9	26.8	0.0
	3	236	5.6	29.0	0.0
	3	237	11.9	28.5	0.0
	3	238	18.7	29.5	0.0
	3	239	13.3	25.4	0.0
	3	240	10.7	24.3	0.0
	3	241	5.8	21.2	0.0
	3	242	10.6	25.4	0.0
	3	243	12.4	24.4	0.0
	3	244	7.8	27.2	0.0
	3	245	8.2	24.1	0.0
	3	246	12.7	16.7	3.7
	3	247	10.2	28.7	0.0
	3	248	9.1	27.3	0.0
	3	249	5.1	18.9	0.0
	3	250	11.4	13.7	11.3
	3	251	11.4	19.5	5.0
	3	252	4.9	27.6	0.0
	3	253	2.8	20.5	0.0
	3	254	2.5	22.8	10.4
	3	255	8.6	17.4	8.6
	3	256	5.9	11.6	0.0
	3	257	3.3	17.6	0.0
	3	258	5.1	10.6	0.0
	3	259	10.2	24.2	0.0
	3	260	14.6	21.8	0.0
	3	261	10.9	21.7	4.6
	3	262	8.0	17.0	0.6
	3	263	3.4	19.7	0.0
	3	264	0.9	15.9	0.0
	3	265	8.2	19.5	0.0
	3	266	6.8	18.9	0.0
	3	267	1.8	20.0	0.0
	3	268	0.6	24.3	0.0
	3	269	5.1	23.9	0.0
	3	270	2.7	26.6	0.0
	3	271	5.3	20.2	0.0
	3	272	2.1	14.3	0.0
	3	273	10.6	26.7	0.0
	3	274	6.5	24.4	0.0
	3	275	4.8	13.8	0.0
	3	276	4.0	10.0	0.0
	3	277	3.8	18.5	0.0
	3	278	2.8	14.5	0.0
	3	279	1.1	16.2	0.0
	3	280	3.9	19.4	0.0
	3	281	5.6	21.4	0.0
	3	282	2.3	17.2	0.0
	3	283	0.6	19.5	0.0
	3	284	5.4	15.1	0.0
	3	285	0.1	15.3	0.0
	3	286	-2.8	12.0	0.0
	3	287	-5.3	10.2	0.0
	3	288	-1.4	15.3	0.0
	3	289	9.4	16.3	0.0
	3	290	1.5	21.2	0.0
	3	291	-2.9	7.7	0.0
	3	292	0.9	12.5	0.0
	3	293	-6.6	12.1	0.0
	3	294	-5.5	11.7	0.0
	3	295	-0.5	15.7	0.0
	3	296	-7.8	11.5	0.0
	3	297	-3.7	11.6	0.0
	3	298	-0.3	9.1	0.0
	3	299	-1.5	18.1	0.0
	3	300	-4.6	12.1	0.0
	3	301	-2.5	12.4	0.0
	3	302	-11.4	16.5	0.0
	3	303	-0.2	15.0	0.0
	3	304	2.1	11.4	0.0
	3	305	0.4	11.5	0.0
	3	306	0.8	11.9	0.0
	3	307	-7.1	5.9	0.0
	3	308	-4.7	2.4	0.0
	3	309	-5.4	7.6	0.0
	3	310	-6.3	10.2	0.0
	3	311	-1.2	7.6	0.0
	3	312	4.8	5.1	0.0
	3	313	-2.3	5.0	0.0
	3	314	-2.5	-0.8	0.0
	3	315	-10.8	-0.5	0.0
	3	316	-10.8	0.9	0.0
	3	317	-4.4	5.2	0.0
	3	318	-8.7	1.7	0.0
	3	319	-10.0	-0.2	0.0
	3	320	-24.1	-8.0	0.0
	3	321	-2.5	10.3	0.0
	3	322	-1.4	12.6	1.2
	3	323	-8.0	4.1	0.0
	3	324	-15.5	3.5	0.0
	3	325	-6.2	-0.7	0.0
	3	326	-11.5	-3.1	0.0
	3	327	-7.6	2.1	0.4
	3	328	-11.2	0.4	0.1
	3	329	-12.4	-0.2	19.8
	3	330	-5.8	-4.5	1.3
	3	331	-7.8	3.6	0.0
	3	332	-4.8	-0.9	0.0
	3	333	-28.2	-8.2	0.0
	3	334	-23.6	-10.5	0.0
	3	335	-4.8	2.9	0.0
	3	336	-9.4	0.0	0.0
	3	337	-14.1	-2.1	0.0
	3	338	-16.8	-0.1	2.8
	3	339	-17.7	-6.7	0.0
	3	340	-25.9	-15.6	0.1
	3	341	-11.4	-2.6	0.0
	3	342	-8.8	-1.2	0.0
	3	343	-9.7	1.7	0.0
	3	344	-11.6	0.2	0.0
	3	345	-13.0	-5.5	0.0
	3	346	-22.5	-11.8	0.0
	3	347	-17.5	-6.7	0.0
	3	348	-13.6	-12.1	0.0
	3	349	-13.8	-2.2	0.0
	3	350	-7.2	1.3	0.0
	3	351	-20.7	-12.1	1.0
	3	352	-15.7	-4.5	0.0
	3	353	-26.3	-14.0	0.0
	3	354	-18.4	-17.3	0.0
	3	355	-18.5	-6.9	0.0
	3	356	-14.5	-5.3	0.0
	3	357	-24.5	-12.2	0.0
	3	358	-31.5	-4.0	0.0
	3	359	-17.9	-6.7	1.0
	3	360	-12.2	-7.9	0.9
	3	361	-21.8	-11.7	0.0
	3	362	-17.3	-11.0	0.0
	3	363	-17.2	-3.8	0.0
	3	364	-21.1	-5.1	0.0
	3	365	-17.2	-6.2	0.6
	4	1	-13.5	0.9	0.0
	4	2	-11.0	1.5	0.0
	4	3	-15.7	-4.3	0.0
	4	4	-23.0	-9.0	0.0
	4	5	-28.7	-10.3	0.0
	4	6	-31.6	-22.3	0.0
	4	7	-24.8	-23.4	0.0
	4	8	-12.8	-5.0	0.0
	4	9	-17.8	-4.1	0.0
	4	10	-14.2	-4.5	1.0
	4	11	-21.0	-2.7	0.0
	4	12	-23.6	-9.9	0.0
	4	13	-29.9	-7.5	0.4
	4	14	-13.1	-5.0	0.0
	4	15	-20.7	-9.3	0.0
	4	16	-13.1	-3.7	0.0
	4	17	-11.3	-6.8	0.0
	4	18	-21.7	-7.5	0.0
	4	19	-21.5	-13.9	0.0
	4	20	-31.3	-21.8	0.0
	4	21	-25.7	-24.7	0.0
	4	22	-25.5	-9.8	0.0
	4	23	-24.5	-15.4	0.0
	4	24	-11.0	0.8	0.0
	4	25	-14.4	-6.8	6.5
	4	26	-14.0	-5.0	0.0
	4	27	-12.4	0.8	0.0
	4	28	-24.3	-9.1	0.0
	4	29	-32.3	-16.2	0.0
	4	30	-30.9	-14.2	0.0
	4	31	-32.0	-11.0	0.0
	4	32	-10.9	-2.7	0.0
	4	33	-5.8	-1.8	0.0
	4	34	-17.0	-3.3	0.0
	4	35	-25.3	-2.5	0.0
	4	36	-24.0	-7.9	0.0
	4	37	-20.1	-3.3	0.0
	4	38	-11.0	0.9	0.0
	4	39	-4.8	-4.2	0.0
	4	40	-13.1	-0.3	0.0
	4	41	-13.9	-3.7	0.0
	4	42	-23.5	-12.4	0.0
	4	43	-20.0	-14.2	0.0
	4	44	-19.3	-9.4	0.0
	4	45	-23.3	-9.3	0.0
	4	46	-27.1	-10.8	0.0
	4	47	-24.1	-15.2	0.0
	4	48	-12.0	-1.5	0.0
	4	49	-4.8	-4.1	0.0
	4	50	-18.7	-5.3	0.0
	4	51	-10.9	-8.2	0.0
	4	52	-19.5	-8.2	0.0
	4	53	-20.1	-13.7	0.0
	4	54	-12.7	1.5	0.0
	4	55	-16.1	-4.6	0.0
	4	56	-22.6	-10.3	0.0
	4	57	-27.2	-17.7	0.0
	4	58	-21.9	-6.5	0.0
	4	59	-15.5	-6.6	0.0
	4	60	-19.7	-3.9	0.0
	4	61	-19.6	-2.7	0.0
	4	62	-13.4	0.9	0.0
	4	63	-8.2	1.4	0.0
	4	64	-17.1	-0.8	0.0
	4	65	-22.5	2.1	0.0
	4	66	-10.9	-0.4	0.0
	4	67	-4.7	1.0	0.0
	4	68	-3.1	9.2	0.0
	4	69	-3.0	9.1	0.0
	4	70	-12.2	2.8	0.0
	4	71	-13.5	6.8	0.0
	4	72	-21.0	-3.1	0.0
	4	73	-12.9	-7.7	0.0
	4	74	-8.6	2.1	0.0
	4	75	-13.9	1.4	0.0
	4	76	-14.5	0.1	0.0
	4	77	-13.0	2.7	0.0
	4	78	-8.8	1.1	15.5
	4	79	-4.5	-0.1	6.5
	4	80	-2.1	2.5	1.5
	4	81	0.9	2.0	0.0
	4	82	-2.6	5.1	0.0
	4	83	2.6	3.4	0.0
	4	84	-4.7	1.2	0.0
	4	85	-10.0	-4.6	0.0
	4	86	-6.6	3.1	0.8
	4	87	-3.8	3.7	5.5
	4	88	-6.7	1.1	0.0
	4	89	-0.6	0.0	0.4
	4	90	-6.9	6.1	0.0
	4	91	-4.0	11.6	0.0
	4	92	0.6	14.2	0.0
	4	93	-1.0	10.5	0.0
	4	94	-8.3	7.6	0.0
	4	95	-3.0	3.7	0.0
	4	96	-4.4	3.1	0.0
	4	97	-1.5	7.2	0.0
	4	98	-4.1	3.3	0.0
	4	99	-12.5	11.0	0.0
	4	100	-4.6	4.3	0.0
	4	101	-1.5	2.0	0.0
	4	102	1.4	19.3	0.0
	4	103	0.3	21.1	0.0
	4	104	-0.1	12.3	0.0
	4	105	-1.1	7.0	0.0
	4	106	-1.1	13.4	0.0
	4	107	1.6	17.1	0.0
	4	108	-1.4	13.6	0.0
	4	109	-1.0	10.7	0.0
	4	110	0.1	12.5	0.0
	4	111	-1.9	13.6	0.0
	4	112	-1.6	15.8	0.0
	4	113	-5.5	21.5	0.0
	4	114	-1.5	10.0	0.0
	4	115	-1.4	13.5	0.0
	4	116	0.6	14.2	0.4
	4	117	1.8	17.8	0.0
	4	118	4.8	14.5	2.3
	4	119	1.7	18.0	1.2
	4	120	1.9	8.6	0.0
	4	121	-8.2	6.2	0.0
	4	122	1.9	10.3	0.0
	4	123	0.4	10.6	0.0
	4	124	2.3	16.1	4.1
	4	125	2.9	20.1	0.0
	4	126	4.0	15.0	0.0
	4	127	1.3	19.7	0.0
	4	128	5.6	21.2	0.0
	4	129	5.9	18.1	6.4
	4	130	3.9	17.5	0.0
	4	131	4.2	21.8	0.0
	4	132	2.0	21.5	0.0
	4	133	-0.9	27.1	0.0
	4	134	7.7	25.7	0.0
	4	135	5.3	30.1	0.0
	4	136	4.8	17.5	0.0
	4	137	5.0	12.5	0.0
	4	138	7.9	27.2	0.0
	4	139	4.3	34.3	0.0
	4	140	8.6	21.3	14.8
	4	141	8.1	23.3	0.8
	4	142	10.1	22.4	1.6
	4	143	5.3	22.6	0.0
	4	144	6.0	16.7	16.3
	4	145	7.5	14.1	0.0
	4	146	11.9	23.8	0.0
	4	147	6.5	20.5	0.0
	4	148	13.1	22.1	23.2
	4	149	8.5	28.1	0.0
	4	150	10.6	19.3	20.2
	4	151	11.2	12.0	4.2
	4	152	8.0	25.0	0.0
	4	153	4.7	27.2	1.4
	4	154	4.0	13.4	0.0
	4	155	7.5	19.8	0.0
	4	156	11.0	23.9	18.0
	4	157	4.8	21.6	0.0
	4	158	7.3	22.6	0.0
	4	159	9.2	25.1	0.0
	4	160	5.7	21.4	0.0
	4	161	9.7	17.0	0.0
	4	162	13.2	27.7	0.0
	4	163	11.1	22.3	12.3
	4	164	9.2	19.5	0.0
	4	165	9.7	23.9	0.0
	4	166	9.1	20.4	0.0
	4	167	9.5	21.6	0.4
	4	168	11.7	26.6	0.0
	4	169	16.8	25.9	4.3
	4	170	7.7	17.1	8.0
	4	171	9.8	22.0	0.0
	4	172	14.0	31.8	0.0
	4	173	19.7	29.1	0.0
	4	174	8.5	19.6	20.5
	4	175	7.7	17.0	0.0
	4	176	8.0	20.0	1.2
	4	177	9.1	22.0	0.0
	4	178	9.9	22.2	0.0
	4	179	7.7	18.4	10.5
	4	180	11.9	20.5	6.3
	4	181	10.5	21.2	2.6
	4	182	10.2	22.6	2.6
	4	183	9.0	28.6	0.0
	4	184	10.8	26.6	0.0
	4	185	10.9	30.8	0.0
	4	186	5.3	21.2	0.0
	4	187	9.2	20.8	0.0
	4	188	15.6	29.5	0.0
	4	189	11.5	33.2	0.0
	4	190	14.1	24.9	0.0
	4	191	16.8	27.7	31.1
	4	192	12.2	27.7	10.3
	4	193	11.8	28.3	2.4
	4	194	12.3	25.7	0.0
	4	195	11.7	24.2	0.4
	4	196	14.4	27.2	13.5
	4	197	15.7	24.7	0.0
	4	198	12.7	29.5	0.0
	4	199	17.9	26.6	0.0
	4	200	7.6	26.4	0.0
	4	201	13.4	29.1	0.5
	4	202	11.6	23.7	0.0
	4	203	11.4	26.1	0.0
	4	204	13.5	27.2	1.0
	4	205	12.5	29.0	0.0
	4	206	12.5	21.4	15.6
	4	207	14.8	21.0	0.0
	4	208	9.1	24.6	0.0
	4	209	13.5	21.0	0.0
	4	210	20.2	30.8	0.0
	4	211	13.8	31.6	0.0
	4	212	10.2	24.7	0.0
	4	213	13.9	28.4	0.0
	4	214	10.2	27.8	0.0
	4	215	14.5	25.9	0.0
	4	216	9.5	25.1	0.0
	4	217	12.8	23.5	0.0
	4	218	12.8	26.1	0.0
	4	219	10.4	20.2	0.0
	4	220	13.6	22.6	0.0
	4	221	8.3	20.3	0.0
	4	222	14.7	28.1	0.0
	4	223	13.5	31.5	0.0
	4	224	13.2	27.1	0.0
	4	225	12.8	22.4	0.0
	4	226	9.2	28.4	0.0
	4	227	12.1	31.7	0.0
	4	228	8.0	26.0	0.0
	4	229	12.8	26.6	0.0
	4	230	9.2	24.2	20.4
	4	231	9.9	22.4	0.0
	4	232	8.3	20.1	0.0
	4	233	9.6	24.1	0.0
	4	234	12.3	29.0	0.0
	4	235	19.0	28.2	0.0
	4	236	11.7	26.8	0.0
	4	237	14.3	25.6	0.0
	4	238	16.5	28.9	0.0
	4	239	15.1	26.7	0.0
	4	240	12.0	24.5	0.0
	4	241	17.1	17.2	3.1
	4	242	15.2	23.8	0.3
	4	243	10.2	21.3	2.1
	4	244	11.8	22.2	0.0
	4	245	9.0	24.4	0.0
	4	246	7.1	25.5	0.0
	4	247	11.3	21.8	0.0
	4	248	4.7	20.8	0.0
	4	249	3.6	17.1	0.0
	4	250	5.0	23.9	0.0
	4	251	7.4	27.5	0.0
	4	252	3.8	18.3	0.0
	4	253	9.1	21.0	31.5
	4	254	3.4	17.3	0.8
	4	255	7.8	9.0	3.0
	4	256	7.8	20.4	0.0
	4	257	9.1	21.3	0.0
	4	258	0.6	9.7	3.7
	4	259	2.1	12.3	0.0
	4	260	6.9	22.1	0.0
	4	261	1.1	21.8	5.1
	4	262	7.9	27.0	0.0
	4	263	5.7	21.2	0.0
	4	264	7.8	16.4	0.4
	4	265	4.5	17.8	0.0
	4	266	15.8	31.0	0.0
	4	267	7.0	25.3	0.0
	4	268	5.3	17.0	2.8
	4	269	2.5	13.7	0.2
	4	270	2.0	15.0	1.0
	4	271	3.0	15.2	0.0
	4	272	3.8	16.5	0.0
	4	273	-1.1	21.1	0.0
	4	274	1.6	15.1	2.8
	4	275	4.5	16.4	2.5
	4	276	2.8	19.6	0.0
	4	277	2.8	13.6	0.0
	4	278	-0.4	9.6	0.0
	4	279	2.9	11.5	0.0
	4	280	2.6	16.5	0.0
	4	281	9.5	10.5	0.3
	4	282	4.6	13.9	0.2
	4	283	2.6	20.8	0.0
	4	284	1.1	20.6	0.0
	4	285	-0.5	16.1	0.0
	4	286	-2.4	-1.9	33.7
	4	287	-1.3	4.1	1.9
	4	288	1.5	11.3	0.4
	4	289	8.7	9.9	12.5
	4	290	1.0	14.2	0.0
	4	291	7.9	8.5	3.1
	4	292	1.5	6.7	1.7
	4	293	1.9	17.1	0.0
	4	294	-2.0	11.2	0.0
	4	295	-6.2	9.5	24.5
	4	296	-2.4	6.7	4.2
	4	297	-1.4	9.0	0.0
	4	298	-1.6	10.9	0.0
	4	299	-3.8	10.8	0.0
	4	300	-3.2	5.4	0.0
	4	301	0.8	0.9	3.7
	4	302	-6.2	11.3	0.0
	4	303	-3.1	6.9	0.4
	4	304	-2.7	3.1	0.0
	4	305	-8.7	1.3	0.0
	4	306	-9.0	2.6	0.0
	4	307	-9.3	-1.2	0.0
	4	308	1.6	17.2	0.0
	4	309	1.3	15.9	0.0
	4	310	-3.8	10.3	0.0
	4	311	-4.6	7.0	0.0
	4	312	-2.1	10.1	0.0
	4	313	-4.8	2.9	1.1
	4	314	0.1	12.5	0.0
	4	315	0.4	7.6	0.0
	4	316	-3.8	4.3	0.0
	4	317	-1.6	-1.3	0.2
	4	318	-5.0	1.3	2.2
	4	319	-6.4	5.0	0.0
	4	320	-5.4	1.5	1.2
	4	321	-3.2	3.0	0.0
	4	322	-7.6	-0.0	0.0
	4	323	-8.0	1.6	0.0
	4	324	-11.8	-3.1	0.0
	4	325	-8.9	-7.5	0.0
	4	326	-11.9	-6.9	0.0
	4	327	-18.6	-6.8	5.0
	4	328	-7.4	5.8	0.0
	4	329	-4.0	1.5	0.0
	4	330	-3.4	1.7	2.5
	4	331	-4.0	7.7	0.3
	4	332	-6.0	-0.8	0.8
	4	333	-2.8	3.8	0.0
	4	334	-23.2	-13.3	9.8
	4	335	-19.2	-17.8	2.7
	4	336	-15.7	-3.8	0.0
	4	337	-11.1	-5.3	2.4
	4	338	-10.8	-1.5	0.0
	4	339	-9.0	-2.8	0.0
	4	340	-17.9	-11.9	0.0
	4	341	-24.9	-9.2	0.0
	4	342	-12.0	-2.2	0.0
	4	343	-14.6	2.4	2.3
	4	344	-26.2	-16.5	0.0
	4	345	-29.5	-11.8	0.0
	4	346	-7.4	2.6	0.0
	4	347	-8.3	3.3	0.0
	4	348	-28.9	-16.5	0.3
	4	349	-25.1	-8.0	0.0
	4	350	-27.4	-19.6	4.0
	4	351	-22.4	-20.8	0.0
	4	352	-4.3	5.3	0.0
	4	353	-4.9	0.2	0.0
	4	354	-17.0	-3.1	0.0
	4	355	-10.4	-2.1	0.0
	4	356	-19.6	-12.7	0.0
	4	357	-18.5	-10.3	0.9
	4	358	-29.8	-21.3	0.4
	4	359	-30.9	-13.4	0.0
	4	360	-18.0	-3.4	0.0
	4	361	-22.8	-7.8	0.0
	4	362	-26.7	-21.4	0.0
	4	363	-21.4	-16.7	0.0
	4	364	-21.5	-12.7	0.0
	4	365	-21.0	-7.6	0.0
	5	1	-30.6	-23.1	0.0
	5	2	-19.8	-7.9	0.0
	5	3	-28.2	-2.2	0.0
	5	4	-19.8	-10.7	0.0
	5	5	-13.5	-10.5	0.0
	5	6	-17.5	-4.8	0.0
	5	7	-10.3	-9.8	0.0
	5	8	-30.5	-17.1	0.0
	5	9	-29.4	-18.9	0.1
	5	10	-16.5	-3.2	0.0
	5	11	-21.7	-8.4	0.0
	5	12	-15.6	-3.1	0.0
	5	13	-22.2	-5.9	0.0
	5	14	-26.9	-11.0	0.0
	5	15	-24.9	-20.8	0.0
	5	16	-22.5	-9.1	0.0
	5	17	-31.2	-12.7	0.0
	5	18	-7.6	1.5	0.0
	5	19	-14.4	-2.9	0.0
	5	20	-23.3	-8.5	0.0
	5	21	-25.1	-9.6	0.0
	5	22	-20.9	-10.0	0.0
	5	23	-25.4	-19.9	0.0
	5	24	-24.2	-11.3	0.0
	5	25	-24.7	-21.4	0.0
	5	26	-8.1	2.8	0.0
	5	27	-12.1	-3.4	0.1
	5	28	-10.5	-0.0	20.8
	5	29	-15.3	2.1	0.0
	5	30	-13.7	-2.0	0.0
	5	31	-8.9	-2.3	0.0
	5	32	-21.3	-6.1	0.0
	5	33	-18.9	-11.4	0.0
	5	34	-15.8	-8.8	1.2
	5	35	-21.3	-11.9	0.0
	5	36	-4.1	4.3	0.0
	5	37	-3.2	1.1	0.0
	5	38	-15.8	-6.4	0.0
	5	39	-22.6	-8.6	0.0
	5	40	-23.2	-12.3	0.0
	5	41	-28.6	-14.4	0.7
	5	42	-24.4	-8.2	0.0
	5	43	-22.5	-4.4	0.0
	5	44	-21.4	-10.8	0.0
	5	45	-15.1	-11.7	0.0
	5	46	-7.2	1.5	0.0
	5	47	-10.2	0.4	0.0
	5	48	-30.1	-13.0	0.0
	5	49	-30.9	-13.9	0.0
	5	50	-10.7	1.5	0.0
	5	51	-3.8	1.5	0.0
	5	52	-23.7	-11.5	0.0
	5	53	-27.6	-12.6	0.4
	5	54	-19.6	-6.1	0.0
	5	55	-18.5	-4.8	0.4
	5	56	-15.0	-8.3	0.1
	5	57	-22.0	-4.1	0.0
	5	58	-24.5	-7.4	0.0
	5	59	-17.3	-13.0	0.0
	5	60	-13.8	-0.8	0.0
	5	61	-7.3	-3.0	0.3
	5	62	-8.9	3.9	0.0
	5	63	-11.8	2.0	0.5
	5	64	-3.6	3.8	0.0
	5	65	-9.0	2.3	0.0
	5	66	-5.4	2.5	0.0
	5	67	-0.2	0.5	1.1
	5	68	-8.1	1.2	7.4
	5	69	-7.8	3.8	0.0
	5	70	-2.2	1.4	1.1
	5	71	-2.6	2.0	0.0
	5	72	-14.9	-0.0	0.0
	5	73	-13.0	-2.4	0.0
	5	74	-7.9	3.3	0.0
	5	75	-4.5	-0.7	0.0
	5	76	-13.8	0.7	0.0
	5	77	-17.7	2.8	0.0
	5	78	-7.8	1.4	0.0
	5	79	-9.0	4.0	0.0
	5	80	-8.6	-0.0	0.0
	5	81	-1.5	3.2	1.1
	5	82	-0.1	7.7	0.0
	5	83	-4.9	4.1	0.0
	5	84	-25.4	-17.4	0.4
	5	85	-11.3	-3.0	0.0
	5	86	-5.8	3.9	0.0
	5	87	-3.7	5.4	0.0
	5	88	-5.3	5.4	0.0
	5	89	-1.9	7.1	0.0
	5	90	-7.8	4.0	3.9
	5	91	-4.9	10.9	0.0
	5	92	-5.8	9.8	0.0
	5	93	-5.7	8.8	0.0
	5	94	-5.2	5.9	2.6
	5	95	-2.3	4.8	1.0
	5	96	-1.4	11.0	0.0
	5	97	-5.3	9.8	0.0
	5	98	-0.7	13.1	0.0
	5	99	6.0	12.9	0.0
	5	100	0.6	15.9	2.6
	5	101	-4.0	36.5	0.0
	5	102	-2.9	8.1	0.0
	5	103	-0.6	6.8	0.0
	5	104	-9.7	9.2	0.0
	5	105	-7.5	13.6	0.0
	5	106	-0.1	18.7	0.0
	5	107	-2.8	18.7	0.0
	5	108	5.4	21.4	0.0
	5	109	2.5	17.2	11.3
	5	110	-1.9	9.1	0.0
	5	111	-6.9	10.2	0.0
	5	112	0.1	19.0	0.0
	5	113	-0.5	22.0	0.0
	5	114	-1.0	12.8	0.0
	5	115	-5.6	18.2	0.0
	5	116	5.0	12.0	0.1
	5	117	4.4	11.7	1.6
	5	118	4.1	15.0	0.0
	5	119	5.6	18.9	34.1
	5	120	2.2	19.5	0.0
	5	121	4.9	23.0	0.0
	5	122	2.0	12.7	0.0
	5	123	-2.1	16.1	0.0
	5	124	5.5	27.4	0.0
	5	125	7.6	22.4	0.0
	5	126	-0.1	16.1	0.0
	5	127	0.8	16.0	0.0
	5	128	7.4	29.8	0.0
	5	129	6.7	21.0	0.0
	5	130	3.2	15.0	0.0
	5	131	9.7	17.1	0.4
	5	132	13.6	22.9	0.0
	5	133	8.1	19.4	0.0
	5	134	2.2	15.0	0.0
	5	135	8.2	12.5	0.2
	5	136	4.7	15.7	0.0
	5	137	7.5	20.9	9.0
	5	138	-0.1	12.4	7.6
	5	139	4.5	18.2	0.0
	5	140	9.1	26.4	0.0
	5	141	10.7	21.2	0.0
	5	142	2.2	19.9	0.0
	5	143	1.5	25.9	0.0
	5	144	3.1	14.1	0.0
	5	145	7.3	19.6	0.0
	5	146	10.3	18.0	26.1
	5	147	6.4	18.7	0.0
	5	148	5.0	23.5	0.0
	5	149	-1.8	23.3	0.0
	5	150	8.9	21.0	0.0
	5	151	9.5	13.8	16.9
	5	152	10.0	22.4	4.9
	5	153	13.9	17.4	42.7
	5	154	8.6	21.9	0.0
	5	155	15.7	25.2	0.0
	5	156	10.5	21.2	0.0
	5	157	6.7	25.2	0.0
	5	158	15.8	28.3	0.0
	5	159	11.0	23.5	0.0
	5	160	9.1	17.1	5.0
	5	161	7.8	14.5	1.6
	5	162	9.3	17.5	15.7
	5	163	11.4	19.9	0.0
	5	164	9.3	23.7	0.0
	5	165	13.2	22.9	0.0
	5	166	11.7	21.0	27.2
	5	167	15.4	26.4	0.0
	5	168	11.8	32.0	0.0
	5	169	11.4	28.1	5.4
	5	170	8.7	22.0	0.0
	5	171	13.8	19.6	15.2
	5	172	16.5	26.3	0.0
	5	173	13.9	25.5	0.0
	5	174	13.2	24.7	0.0
	5	175	8.6	28.8	0.0
	5	176	2.6	23.1	0.0
	5	177	8.3	17.4	0.0
	5	178	11.2	22.2	45.6
	5	179	13.1	24.5	10.5
	5	180	10.9	23.7	0.0
	5	181	8.1	20.6	23.0
	5	182	11.9	20.5	16.3
	5	183	7.9	22.8	2.2
	5	184	11.6	20.0	0.5
	5	185	9.2	21.9	0.0
	5	186	14.9	26.0	0.3
	5	187	18.1	24.1	3.8
	5	188	12.3	30.4	0.0
	5	189	10.1	28.9	4.6
	5	190	17.5	31.7	0.0
	5	191	18.6	27.2	5.2
	5	192	10.7	27.9	0.0
	5	193	14.4	29.0	2.5
	5	194	12.8	25.8	3.1
	5	195	11.4	24.5	0.7
	5	196	12.9	21.4	15.6
	5	197	13.2	26.2	0.0
	5	198	14.6	27.1	0.0
	5	199	16.6	30.3	2.0
	5	200	9.3	27.0	0.0
	5	201	9.4	27.0	11.5
	5	202	12.6	24.7	2.9
	5	203	8.4	27.5	3.6
	5	204	14.2	28.3	0.0
	5	205	8.3	33.3	0.0
	5	206	13.3	25.1	3.6
	5	207	14.1	23.0	0.0
	5	208	8.8	23.0	0.4
	5	209	9.6	24.4	0.0
	5	210	11.4	29.4	0.0
	5	211	17.3	30.6	0.0
	5	212	13.0	26.6	0.0
	5	213	13.4	23.9	0.1
	5	214	14.2	29.5	0.0
	5	215	10.1	25.8	0.0
	5	216	12.3	24.3	4.4
	5	217	3.8	28.8	0.0
	5	218	7.9	19.6	0.0
	5	219	11.6	23.3	0.1
	5	220	10.8	24.5	0.0
	5	221	10.6	28.8	0.0
	5	222	11.6	22.9	0.0
	5	223	13.9	19.6	0.0
	5	224	12.0	29.1	0.0
	5	225	12.1	35.2	0.0
	5	226	15.1	26.2	19.3
	5	227	12.9	24.4	0.0
	5	228	11.2	27.0	3.1
	5	229	10.0	24.8	0.0
	5	230	9.8	24.4	0.0
	5	231	13.5	21.1	0.0
	5	232	10.3	28.4	0.0
	5	233	8.2	27.8	0.0
	5	234	11.5	26.8	0.0
	5	235	9.0	29.6	0.0
	5	236	8.2	23.3	0.0
	5	237	10.0	20.6	1.2
	5	238	4.7	22.7	0.0
	5	239	9.3	26.9	0.0
	5	240	3.7	18.6	0.0
	5	241	10.0	24.1	0.0
	5	242	15.7	29.7	0.0
	5	243	17.5	30.7	0.0
	5	244	6.2	25.3	0.0
	5	245	4.1	29.6	0.0
	5	246	11.2	23.0	0.0
	5	247	8.7	19.5	0.0
	5	248	10.9	24.4	0.0
	5	249	8.0	23.7	5.2
	5	250	4.5	15.8	0.0
	5	251	-1.5	18.9	0.0
	5	252	10.9	24.3	20.0
	5	253	9.6	24.0	7.2
	5	254	11.2	24.5	0.0
	5	255	8.2	22.2	0.0
	5	256	5.8	17.0	0.0
	5	257	9.0	13.0	3.6
	5	258	7.0	20.5	0.0
	5	259	7.7	14.6	0.1
	5	260	7.9	21.8	0.0
	5	261	1.8	19.3	0.0
	5	262	5.0	14.6	0.0
	5	263	6.2	17.8	19.2
	5	264	7.9	17.7	0.5
	5	265	1.5	13.7	0.0
	5	266	0.9	11.0	0.0
	5	267	2.3	13.3	0.0
	5	268	7.6	19.3	0.0
	5	269	4.0	21.9	0.0
	5	270	3.8	14.4	0.0
	5	271	3.2	14.1	0.0
	5	272	4.5	21.8	0.0
	5	273	2.3	16.0	0.0
	5	274	1.8	10.5	0.0
	5	275	2.1	9.8	0.0
	5	276	2.3	9.3	1.9
	5	277	3.6	14.4	5.0
	5	278	-1.7	15.4	0.0
	5	279	-3.8	19.7	0.0
	5	280	-2.8	4.8	0.3
	5	281	-8.8	7.9	23.7
	5	282	4.2	21.4	0.0
	5	283	1.4	27.5	0.0
	5	284	3.1	17.4	0.0
	5	285	1.9	21.8	0.0
	5	286	2.5	27.6	33.8
	5	287	12.7	20.0	18.8
	5	288	-1.7	14.9	0.0
	5	289	0.9	20.0	0.0
	5	290	1.7	11.3	0.8
	5	291	3.2	18.9	0.0
	5	292	0.8	15.3	0.0
	5	293	-4.9	13.4	0.0
	5	294	10.9	10.9	0.5
	5	295	5.1	14.6	0.0
	5	296	-2.5	17.7	0.0
	5	297	1.5	19.4	0.0
	5	298	-0.8	16.9	0.0
	5	299	-3.1	23.7	0.0
	5	300	-2.9	9.8	0.0
	5	301	3.6	13.7	0.0
	5	302	0.1	7.9	0.0
	5	303	-0.1	5.8	0.0
	5	304	-7.2	-5.7	0.0
	5	305	-2.1	3.1	0.0
	5	306	-1.9	12.2	0.0
	5	307	-0.2	9.9	0.0
	5	308	-2.9	3.9	16.3
	5	309	-7.7	9.3	0.0
	5	310	-11.2	2.1	0.0
	5	311	-6.0	-4.0	0.0
	5	312	-3.5	3.4	20.6
	5	313	-7.0	10.4	0.0
	5	314	-6.8	3.9	0.0
	5	315	-7.1	10.1	0.0
	5	316	-2.7	6.2	0.0
	5	317	-4.4	4.3	0.0
	5	318	-4.3	3.6	0.0
	5	319	-6.1	3.2	0.0
	5	320	-10.4	-5.5	0.0
	5	321	-10.7	-8.4	0.0
	5	322	-1.9	4.2	16.1
	5	323	-6.7	10.9	2.0
	5	324	-7.8	0.7	1.0
	5	325	-4.4	6.4	0.0
	5	326	-5.1	4.0	0.0
	5	327	-6.1	3.2	0.0
	5	328	-10.3	-5.0	0.0
	5	329	-11.7	-5.4	0.0
	5	330	-5.4	2.8	0.0
	5	331	-3.5	4.0	2.0
	5	332	-8.3	2.0	0.0
	5	333	-9.3	-3.6	0.0
	5	334	-3.5	7.4	0.0
	5	335	-7.0	-0.9	0.0
	5	336	-9.7	-0.9	0.0
	5	337	-12.9	-0.4	0.0
	5	338	-7.2	3.8	0.0
	5	339	-0.8	4.2	0.3
	5	340	-10.8	-0.9	0.0
	5	341	-9.4	3.5	0.0
	5	342	-16.0	-2.0	0.0
	5	343	-20.7	-2.3	0.0
	5	344	-12.6	-1.5	0.0
	5	345	-12.0	-1.9	0.0
	5	346	-28.6	-12.9	4.3
	5	347	-26.0	-7.3	0.0
	5	348	-22.1	-12.8	0.3
	5	349	-26.2	-9.3	0.0
	5	350	-30.3	-15.3	0.0
	5	351	-21.6	-18.1	0.0
	5	352	-17.1	-4.3	0.0
	5	353	-12.2	-4.2	0.0
	5	354	-8.1	-0.3	0.0
	5	355	-12.0	0.0	0.0
	5	356	-5.6	0.7	0.0
	5	357	-12.0	-4.4	5.1
	5	358	-24.1	-21.0	0.3
	5	359	-17.1	-16.0	0.0
	5	360	-16.0	-4.3	0.0
	5	361	-18.2	-9.6	0.0
	5	362	-5.3	0.3	0.0
	5	363	-8.3	-2.0	0.0
	5	364	-23.1	-9.5	0.1
	5	365	-17.9	-6.4	1.0
	6	1	-8.8	6.2	0.0
	6	2	-12.8	0.4	0.0
	6	3	-16.0	-7.9	0.0
	6	4	-16.0	-6.9	0.0
	6	5	-18.8	-4.5	0.0
	6	6	-16.5	-6.4	0.0
	6	7	-26.2	-14.2	0.0
	6	8	-26.4	-14.4	0.0
	6	9	-17.0	-8.6	0.0
	6	10	-16.0	-15.1	0.0
	6	11	-15.4	-3.2	0.0
	6	12	-16.7	1.7	0.0
	6	13	-29.6	-20.1	2.0
	6	14	-25.3	-21.1	0.0
	6	15	-20.4	-8.1	0.0
	6	16	-19.5	-5.2	0.0
	6	17	-16.5	-7.6	0.9
	6	18	-13.2	-4.4	1.0
	6	19	-22.5	-8.7	1.0
	6	20	-24.7	-10.7	0.0
	6	21	-26.7	-14.4	0.3
	6	22	-19.7	-15.5	0.3
	6	23	-32.7	-23.0	0.0
	6	24	-38.8	-11.7	0.0
	6	25	-20.6	-8.3	0.0
	6	26	-27.3	-12.7	0.0
	6	27	-16.5	-4.4	0.0
	6	28	-18.5	-1.6	6.8
	6	29	-29.2	-25.2	7.7
	6	30	-24.1	-14.5	0.0
	6	31	-23.9	-14.4	0.0
	6	32	-18.3	-16.2	7.7
	6	33	-19.1	-9.7	0.0
	6	34	-24.2	-4.6	3.2
	6	35	-24.6	-9.4	0.0
	6	36	-17.1	-14.9	0.0
	6	37	-21.7	-6.4	0.0
	6	38	-13.7	-10.8	0.0
	6	39	-16.7	-7.7	0.0
	6	40	-15.9	-10.8	0.0
	6	41	-14.5	-1.6	0.0
	6	42	-4.7	-3.1	0.0
	6	43	-12.1	1.0	0.0
	6	44	-12.2	-4.4	1.2
	6	45	-10.7	1.4	0.0
	6	46	-14.5	-4.6	0.0
	6	47	-20.9	-9.7	0.0
	6	48	-14.8	-4.9	0.0
	6	49	-11.1	-2.7	0.0
	6	50	-15.6	1.5	0.0
	6	51	-18.4	-7.4	0.0
	6	52	-14.2	-5.6	0.0
	6	53	-18.7	-8.0	0.0
	6	54	-14.5	-3.8	0.0
	6	55	-21.3	-7.8	0.0
	6	56	-21.9	-6.9	0.0
	6	57	-23.5	-10.1	0.0
	6	58	-16.7	-14.9	1.2
	6	59	-17.8	-6.4	0.0
	6	60	-15.1	-8.4	0.8
	6	61	-8.0	0.3	0.0
	6	62	-2.7	2.2	0.2
	6	63	1.2	7.9	0.0
	6	64	-4.6	3.1	0.0
	6	65	-5.5	3.6	0.0
	6	66	-4.4	1.3	0.0
	6	67	-5.3	3.5	0.0
	6	68	-8.7	7.6	0.0
	6	69	-16.1	-7.2	0.0
	6	70	-7.3	-1.8	2.2
	6	71	-16.5	0.3	0.0
	6	72	-16.7	2.4	0.0
	6	73	-14.9	-0.3	0.0
	6	74	-17.2	-10.2	0.0
	6	75	-2.8	0.9	0.3
	6	76	-2.3	2.4	0.5
	6	77	-13.0	-1.7	12.0
	6	78	-24.8	-1.3	0.0
	6	79	-16.1	-10.2	0.0
	6	80	-18.1	-1.4	0.0
	6	81	-6.9	4.0	0.0
	6	82	-13.0	3.1	0.0
	6	83	2.4	7.1	0.0
	6	84	-1.3	3.7	0.0
	6	85	-6.2	4.3	0.0
	6	86	-4.4	3.8	0.0
	6	87	-4.0	3.2	0.0
	6	88	-4.3	6.9	1.4
	6	89	-0.1	10.9	3.2
	6	90	0.2	11.2	5.5
	6	91	-6.9	8.5	0.0
	6	92	-7.6	2.9	1.2
	6	93	-0.1	5.9	5.7
	6	94	-1.6	5.7	2.0
	6	95	1.3	17.4	0.0
	6	96	-1.1	16.5	0.0
	6	97	0.6	18.4	0.0
	6	98	-0.8	22.8	0.0
	6	99	-2.6	7.5	0.0
	6	100	-3.8	3.9	0.0
	6	101	-3.6	8.2	0.0
	6	102	-11.4	8.1	0.0
	6	103	2.4	14.5	0.0
	6	104	-0.1	14.3	0.0
	6	105	-1.4	14.4	0.0
	6	106	1.8	8.3	9.1
	6	107	-0.4	19.3	0.0
	6	108	5.3	18.5	0.0
	6	109	-1.6	13.1	0.0
	6	110	0.2	12.4	0.0
	6	111	-3.1	-0.0	0.0
	6	112	-9.9	6.2	0.0
	6	113	6.3	19.1	0.0
	6	114	4.7	20.3	0.0
	6	115	-1.2	12.9	0.0
	6	116	-3.3	15.7	0.0
	6	117	4.4	18.4	0.0
	6	118	1.8	21.5	0.0
	6	119	2.5	17.1	0.0
	6	120	0.5	13.0	0.0
	6	121	0.3	2.2	0.0
	6	122	-2.2	12.7	0.0
	6	123	1.0	15.4	0.0
	6	124	0.2	6.9	0.0
	6	125	3.8	14.2	0.0
	6	126	11.3	20.1	0.0
	6	127	8.0	19.0	0.0
	6	128	3.2	22.2	0.0
	6	129	0.7	7.4	0.0
	6	130	2.2	16.0	0.0
	6	131	-0.9	14.6	2.5
	6	132	1.6	18.4	0.0
	6	133	7.9	26.7	0.0
	6	134	5.2	21.9	5.7
	6	135	7.4	15.7	3.4
	6	136	7.0	12.8	0.0
	6	137	7.7	18.1	9.6
	6	138	2.5	26.2	0.0
	6	139	7.5	26.2	0.0
	6	140	8.5	25.0	0.0
	6	141	1.0	14.6	2.7
	6	142	6.2	18.1	21.1
	6	143	6.6	8.9	4.1
	6	144	11.4	17.6	3.9
	6	145	3.4	20.2	0.0
	6	146	-0.0	11.6	23.8
	6	147	9.1	30.2	0.0
	6	148	6.5	28.0	0.0
	6	149	5.5	18.4	0.0
	6	150	5.9	22.6	0.0
	6	151	9.5	26.6	0.0
	6	152	8.5	23.7	0.0
	6	153	12.0	21.0	5.4
	6	154	8.2	15.5	35.8
	6	155	10.4	25.4	9.1
	6	156	16.0	27.6	0.0
	6	157	10.0	29.2	0.0
	6	158	15.4	29.6	0.8
	6	159	15.6	27.7	0.5
	6	160	13.0	22.6	2.9
	6	161	12.3	26.8	24.2
	6	162	16.5	23.8	13.9
	6	163	10.1	22.1	0.0
	6	164	9.3	25.0	0.0
	6	165	6.7	16.7	2.0
	6	166	10.0	17.4	0.0
	6	167	7.9	17.5	0.0
	6	168	3.7	21.2	0.0
	6	169	5.2	18.4	0.0
	6	170	7.2	22.1	0.0
	6	171	9.0	20.2	0.0
	6	172	12.9	20.3	0.0
	6	173	11.8	25.5	0.0
	6	174	8.7	28.3	0.0
[truncated: 8,958 more rows]
