# Supplementary material for: Comparing CMIP-3 and CMIP-5 climate projections on flooding estimation of Devils Lake of North Dakota, USA
Source: PeerJ. 2018 Apr 30;6:e4711. doi: 10.7717/peerj.4711 (PMC5933320; doi:10.7717/peerj.4711)
Supplement: Supplemental Information 2 [file peerj-06-4711-s002.zip › FutureClimate/CMIP-3_LARSWG/C322525_MPEH5[C322525,SRB1,2011-2030]WG_1.dat]

	1	1	-7.9	0.4	0.0
	1	2	-9.1	7.0	0.0
	1	3	-21.3	-12.7	0.0
	1	4	-16.3	-14.6	0.0
	1	5	-23.7	-11.2	0.0
	1	6	-16.5	-8.7	0.0
	1	7	-11.0	0.4	27.6
	1	8	-12.4	3.2	0.0
	1	9	-25.7	-17.0	0.0
	1	10	-22.6	-15.4	0.0
	1	11	-17.6	-9.1	0.0
	1	12	-25.2	-17.7	0.0
	1	13	-24.6	-17.1	0.0
	1	14	-18.1	-16.7	0.1
	1	15	-29.3	-13.9	0.0
	1	16	-33.4	-16.2	0.2
	1	17	-22.0	-11.9	0.0
	1	18	-16.3	-5.9	0.0
	1	19	-18.6	-6.8	0.2
	1	20	-10.2	-2.2	2.4
	1	21	-25.5	-15.8	0.7
	1	22	-22.3	-21.2	0.0
	1	23	-25.3	-10.1	0.0
	1	24	-23.0	-5.6	0.0
	1	25	-11.6	-4.1	0.0
	1	26	-7.7	0.4	0.0
	1	27	-21.0	-9.7	0.0
	1	28	-22.0	-17.4	0.0
	1	29	-17.0	-6.0	0.9
	1	30	-10.1	-8.5	4.0
	1	31	-21.3	-8.9	0.0
	1	32	-24.4	-6.2	8.4
	1	33	-16.5	-5.4	0.0
	1	34	-13.6	-6.4	0.0
	1	35	-29.4	-14.2	0.0
	1	36	-30.7	-17.7	0.8
	1	37	-23.2	-12.6	0.0
	1	38	-26.4	-6.3	0.0
	1	39	-5.5	3.3	0.0
	1	40	-13.5	1.7	0.0
	1	41	-23.7	-10.1	0.0
	1	42	-18.9	-17.1	0.0
	1	43	-20.8	-10.5	0.0
	1	44	-17.8	-10.0	0.0
	1	45	-30.2	-12.3	0.0
	1	46	-22.8	-19.8	3.2
	1	47	-28.0	-13.5	0.0
	1	48	-24.6	-23.0	0.0
	1	49	-10.5	-1.1	0.0
	1	50	-4.3	-3.8	0.0
	1	51	-23.3	-13.6	0.0
	1	52	-27.7	-7.2	0.0
	1	53	-8.9	-2.3	12.2
	1	54	-17.6	-5.2	0.0
	1	55	-19.3	-8.0	2.3
	1	56	-12.8	-1.8	0.0
	1	57	-27.3	-12.7	0.0
	1	58	-24.7	-16.6	0.0
	1	59	-21.8	-7.0	0.0
	1	60	-13.7	-1.7	0.0
	1	61	-9.7	0.9	0.0
	1	62	-2.7	5.4	0.0
	1	63	-17.0	0.3	0.0
	1	64	-10.0	3.2	0.0
	1	65	-10.8	1.9	0.0
	1	66	-16.4	3.6	0.0
	1	67	-14.4	0.7	0.0
	1	68	-7.5	-1.0	0.0
	1	69	-14.4	-5.0	0.0
	1	70	-25.4	-3.8	0.0
	1	71	-0.9	7.7	2.4
	1	72	1.3	2.7	2.0
	1	73	-11.7	-5.1	4.5
	1	74	-12.2	-6.3	0.0
	1	75	-11.8	-3.7	0.0
	1	76	-12.0	-5.7	0.0
	1	77	-3.5	3.6	0.0
	1	78	-7.7	3.3	0.0
	1	79	-9.2	-2.2	0.0
	1	80	-1.4	-0.7	1.7
	1	81	-14.1	-7.0	4.4
	1	82	-18.3	0.9	2.9
	1	83	-10.4	-5.0	8.2
	1	84	-5.6	-5.5	0.0
	1	85	-0.6	4.8	0.4
	1	86	-3.5	2.1	5.4
	1	87	-10.2	1.3	0.0
	1	88	-7.2	5.8	0.0
	1	89	-6.7	5.6	0.0
	1	90	-12.3	4.7	0.0
	1	91	-4.2	5.6	0.0
	1	92	-0.5	2.3	0.0
	1	93	-3.8	7.7	0.0
	1	94	-1.0	8.9	0.0
	1	95	-3.1	12.6	0.0
	1	96	-0.9	8.1	0.0
	1	97	-1.5	12.5	0.0
	1	98	-0.9	22.4	2.8
	1	99	-1.4	14.5	0.0
	1	100	2.2	18.7	0.0
	1	101	-2.1	4.6	0.0
	1	102	-2.1	8.8	0.0
	1	103	-3.7	13.3	0.0
	1	104	-7.2	6.7	11.7
	1	105	-3.7	5.7	1.5
	1	106	-2.3	5.2	0.0
	1	107	0.4	18.2	0.0
	1	108	3.8	23.2	0.0
	1	109	0.8	13.7	0.0
	1	110	-1.9	11.7	0.0
	1	111	-0.9	9.6	0.0
	1	112	-0.9	0.1	0.0
	1	113	-0.1	15.0	0.0
	1	114	-2.4	14.1	0.0
	1	115	-2.7	13.8	0.0
	1	116	-5.0	14.2	8.0
	1	117	14.4	19.0	0.0
	1	118	6.6	19.1	9.8
	1	119	0.7	14.2	0.0
	1	120	-1.5	18.6	0.0
	1	121	2.9	18.8	0.0
	1	122	6.0	18.3	0.0
	1	123	2.8	19.4	0.0
	1	124	1.5	20.1	0.0
	1	125	2.1	16.7	0.0
	1	126	2.5	15.0	0.0
	1	127	10.6	21.3	0.0
	1	128	15.3	22.0	0.0
	1	129	-0.6	17.0	0.0
	1	130	4.1	12.0	0.0
	1	131	-1.3	13.6	0.0
	1	132	2.0	19.2	0.0
	1	133	5.7	29.1	0.0
	1	134	1.2	24.9	0.0
	1	135	5.3	22.9	0.0
	1	136	13.1	32.9	6.1
	1	137	5.0	22.5	0.0
	1	138	9.0	20.0	0.0
	1	139	4.1	15.6	0.0
	1	140	9.8	22.4	0.0
	1	141	-1.8	10.9	0.0
	1	142	-0.3	14.9	0.0
	1	143	12.0	25.6	0.0
	1	144	10.5	23.4	0.0
	1	145	1.7	17.6	0.0
	1	146	9.8	11.8	0.0
	1	147	6.0	19.8	0.0
	1	148	6.8	19.0	0.0
	1	149	8.2	19.8	0.0
	1	150	3.1	7.8	0.0
	1	151	7.2	21.4	0.0
	1	152	3.9	24.9	0.0
	1	153	8.7	29.9	0.0
	1	154	8.3	24.4	0.0
	1	155	8.1	24.2	0.0
	1	156	9.5	20.1	0.6
	1	157	12.4	20.5	0.5
	1	158	10.4	25.3	2.1
	1	159	7.3	25.3	0.0
	1	160	2.9	24.8	0.0
	1	161	16.7	26.4	0.0
	1	162	12.4	22.3	8.4
	1	163	10.9	29.6	0.0
	1	164	10.4	22.3	9.5
	1	165	19.7	28.2	0.0
	1	166	12.1	24.2	0.0
	1	167	9.4	20.8	0.6
	1	168	12.6	24.2	0.0
	1	169	9.9	22.3	0.0
	1	170	12.3	20.3	0.0
	1	171	9.1	23.0	40.1
	1	172	9.8	24.9	33.6
	1	173	14.9	24.1	10.0
	1	174	10.2	30.0	0.0
	1	175	9.0	19.1	0.0
	1	176	12.8	23.6	0.0
	1	177	9.1	26.2	0.0
	1	178	6.1	23.3	0.0
	1	179	12.6	25.7	3.9
	1	180	11.4	26.7	0.8
	1	181	14.1	24.3	6.6
	1	182	18.0	20.0	2.8
	1	183	12.0	26.2	3.4
	1	184	7.3	24.5	0.3
	1	185	14.3	26.0	0.3
	1	186	15.2	22.1	0.0
	1	187	19.0	28.1	0.0
	1	188	16.1	27.1	0.0
	1	189	13.6	27.2	5.5
	1	190	18.5	30.2	30.9
	1	191	13.7	23.8	4.4
	1	192	13.5	23.1	0.0
	1	193	11.6	26.4	21.2
	1	194	14.4	23.8	0.0
	1	195	14.9	27.0	14.8
	1	196	20.4	28.2	0.0
	1	197	16.0	25.4	4.0
	1	198	13.8	22.3	28.1
	1	199	16.5	27.6	0.0
	1	200	16.2	24.1	4.5
	1	201	10.9	26.1	0.0
	1	202	8.2	24.0	0.0
	1	203	17.5	32.2	3.6
	1	204	12.9	34.2	0.0
	1	205	12.3	27.2	1.3
	1	206	6.3	25.4	0.0
	1	207	12.2	24.2	10.3
	1	208	11.6	22.6	1.9
	1	209	15.2	27.5	0.7
	1	210	21.8	32.0	0.0
	1	211	19.3	30.9	0.0
	1	212	15.2	33.0	34.1
	1	213	8.4	25.5	0.0
	1	214	7.2	25.8	0.0
	1	215	10.0	28.0	0.0
	1	216	5.3	23.5	0.0
	1	217	11.2	27.8	0.0
	1	218	11.1	29.2	0.0
	1	219	5.7	20.7	0.0
	1	220	11.5	22.3	0.0
	1	221	8.4	26.6	0.0
	1	222	13.0	30.1	0.0
	1	223	10.8	30.8	0.0
	1	224	14.7	25.1	1.4
	1	225	10.8	27.6	0.0
	1	226	14.6	25.7	0.0
	1	227	6.1	24.2	0.0
	1	228	8.3	28.9	0.0
	1	229	10.0	25.2	3.3
	1	230	9.3	29.0	0.0
	1	231	9.9	25.5	0.0
	1	232	10.8	27.4	0.0
	1	233	10.4	30.4	0.0
	1	234	13.5	29.5	0.0
	1	235	8.8	25.4	0.0
	1	236	10.7	18.1	12.1
	1	237	14.8	26.8	0.0
	1	238	12.0	28.7	0.0
	1	239	4.8	13.2	0.0
	1	240	9.4	13.0	0.0
	1	241	7.0	26.7	0.0
	1	242	11.8	26.8	0.0
	1	243	2.4	15.2	0.0
	1	244	5.4	18.6	0.0
	1	245	3.1	21.5	0.0
	1	246	4.5	24.6	0.0
	1	247	3.8	14.6	0.0
	1	248	8.5	12.0	0.0
	1	249	8.8	21.5	0.0
	1	250	5.0	21.7	0.0
	1	251	10.8	19.3	5.5
	1	252	7.3	26.2	0.0
	1	253	6.7	20.1	0.0
	1	254	5.7	24.3	0.0
	1	255	6.1	24.4	0.0
	1	256	12.9	30.5	0.0
	1	257	7.0	19.7	2.2
	1	258	2.4	21.8	0.0
	1	259	10.4	21.6	0.0
	1	260	14.5	21.7	0.0
	1	261	6.2	25.9	0.0
	1	262	1.7	24.6	0.0
	1	263	7.4	19.2	6.9
	1	264	5.5	26.8	8.5
	1	265	9.9	20.0	42.6
	1	266	4.7	14.6	42.2
	1	267	7.1	17.1	0.4
	1	268	6.2	21.0	2.3
	1	269	6.9	15.6	3.2
	1	270	9.0	20.8	0.0
	1	271	-3.8	14.1	0.0
	1	272	0.9	13.3	0.7
	1	273	0.8	15.6	0.0
	1	274	6.6	16.6	0.0
	1	275	-2.9	11.4	0.0
	1	276	-1.1	11.4	0.0
	1	277	13.3	16.2	1.4
	1	278	4.8	12.0	26.5
	1	279	-0.1	13.9	0.0
	1	280	-5.8	8.3	0.0
	1	281	-0.4	16.7	0.0
	1	282	0.4	14.7	2.5
	1	283	-7.0	8.0	0.3
	1	284	-1.8	10.7	0.4
	1	285	-1.9	5.6	36.2
	1	286	-3.9	0.2	0.0
	1	287	-1.5	17.2	0.0
	1	288	-0.2	12.3	0.0
	1	289	-2.7	15.6	0.0
	1	290	-1.0	21.4	0.0
	1	291	-2.9	14.6	0.0
	1	292	-2.4	13.1	0.9
	1	293	-0.4	15.3	0.0
	1	294	1.2	20.5	0.6
	1	295	-0.4	14.2	1.0
	1	296	-5.7	17.1	0.0
	1	297	0.5	15.3	0.0
	1	298	-1.1	20.3	0.0
	1	299	-0.8	11.7	0.0
	1	300	-2.0	18.1	0.0
	1	301	-18.4	3.9	0.0
	1	302	-10.9	8.9	0.0
	1	303	-4.2	8.5	0.0
	1	304	2.4	7.0	0.0
	1	305	0.5	21.8	0.0
	1	306	-3.1	13.5	0.0
	1	307	-10.1	1.3	0.0
	1	308	-7.8	-6.7	0.0
	1	309	-9.7	4.6	0.0
	1	310	-8.4	4.3	0.0
	1	311	-1.5	10.2	0.0
	1	312	8.4	10.5	0.0
	1	313	-12.4	-1.4	0.0
	1	314	-15.2	4.6	0.0
	1	315	-5.3	3.5	0.0
	1	316	-7.1	4.9	0.0
	1	317	-8.2	4.3	0.0
	1	318	-10.6	-1.0	0.0
	1	319	-5.5	8.0	0.0
	1	320	-8.1	9.8	0.0
	1	321	-5.0	10.0	0.0
	1	322	-7.6	4.3	0.0
	1	323	-12.2	-1.6	0.0
	1	324	-12.6	-11.8	0.0
	1	325	-9.3	0.7	1.3
	1	326	-10.3	-0.5	0.0
	1	327	-12.1	0.5	0.0
	1	328	-9.6	-2.9	0.0
	1	329	-27.1	-8.7	0.0
	1	330	-23.6	-4.2	3.1
	1	331	-19.4	-8.6	0.0
	1	332	-14.4	-12.9	2.7
	1	333	-7.2	2.2	0.0
	1	334	-1.9	1.6	0.0
	1	335	-4.8	5.4	0.0
	1	336	-10.5	1.5	0.1
	1	337	-12.1	-3.7	1.3
	1	338	-20.0	-0.9	0.0
	1	339	-10.8	0.3	0.0
	1	340	-8.5	3.1	0.0
	1	341	-17.5	-3.0	0.0
	1	342	-26.3	-10.9	0.0
	1	343	-19.0	-12.6	0.0
	1	344	-15.3	-14.3	0.0
	1	345	-21.4	-11.0	0.0
	1	346	-23.1	-5.4	0.3
	1	347	-21.4	-7.7	0.0
	1	348	-15.7	-15.2	0.0
	1	349	-22.1	-15.7	0.0
	1	350	-25.4	-6.6	0.0
	1	351	-21.0	-12.4	0.0
	1	352	-25.2	-20.3	0.0
	1	353	-20.0	-5.5	0.0
	1	354	-14.9	-7.6	0.0
	1	355	-19.7	-7.6	0.0
	1	356	-25.5	-2.8	0.0
	1	357	-26.8	-17.0	0.0
	1	358	-30.1	-9.1	0.0
	1	359	-7.0	-2.8	0.5
	1	360	-7.9	-3.7	3.8
	1	361	-13.9	-4.3	0.9
	1	362	-19.2	-6.9	2.9
	1	363	-12.3	-0.1	0.0
	1	364	-5.4	-3.4	0.0
	1	365	-14.7	-5.4	0.0
	2	1	-13.6	-4.0	0.0
	2	2	-11.9	-2.8	0.0
	2	3	-10.7	-7.1	0.0
	2	4	-20.4	-8.7	0.9
	2	5	-27.1	-10.5	0.1
	2	6	-26.8	-14.5	0.3
	2	7	-27.8	-13.7	0.0
	2	8	-33.9	-18.6	0.4
	2	9	-27.4	-24.7	7.2
	2	10	-13.4	-1.7	0.0
	2	11	-21.4	-5.5	0.0
	2	12	-11.6	-3.1	0.0
	2	13	-20.8	-3.7	1.3
	2	14	-18.4	-5.3	0.0
	2	15	-16.9	-5.5	0.0
	2	16	-21.0	-8.1	0.0
	2	17	-24.0	-8.5	0.0
	2	18	-14.4	-4.3	0.3
	2	19	-17.6	-5.3	2.0
	2	20	-20.3	-7.0	0.0
	2	21	-16.8	-6.9	2.9
	2	22	-21.4	-8.7	0.0
	2	23	-26.7	-4.2	0.0
	2	24	-20.7	-6.8	0.0
	2	25	-16.9	-5.1	0.0
	2	26	-20.7	-9.0	0.0
	2	27	-18.0	-6.0	0.0
	2	28	-38.1	-17.2	0.0
	2	29	-32.8	-10.8	0.0
	2	30	-15.4	-2.3	23.1
	2	31	-18.9	3.6	21.1
	2	32	-11.6	-2.6	0.0
	2	33	-3.1	0.7	0.0
	2	34	-17.5	-5.6	7.9
	2	35	-11.4	-5.8	0.0
	2	36	-12.7	-3.6	0.0
	2	37	-4.8	-2.5	0.0
	2	38	-26.1	-9.5	0.0
	2	39	-26.8	-8.7	0.0
	2	40	-32.9	-19.8	0.0
	2	41	-22.2	-17.4	4.2
	2	42	-25.8	-11.0	0.0
	2	43	-19.1	-9.8	0.0
	2	44	-12.8	-2.3	0.0
	2	45	-18.6	-4.6	0.0
	2	46	-19.4	-9.1	0.0
	2	47	-17.6	-13.8	2.3
	2	48	-23.4	-12.0	0.0
	2	49	-26.0	-24.0	0.0
	2	50	-31.2	-15.9	0.0
	2	51	-28.7	-9.6	0.0
	2	52	-12.0	0.2	0.0
	2	53	-3.4	-0.3	0.0
	2	54	-11.0	3.1	0.0
	2	55	-3.2	5.4	0.0
	2	56	-10.7	-1.4	0.0
	2	57	-12.4	-3.5	0.0
	2	58	-29.1	-12.2	0.0
	2	59	-22.1	-19.9	0.5
	2	60	-11.6	-1.1	0.0
	2	61	-18.7	-4.3	0.0
	2	62	-16.1	-1.8	0.0
	2	63	-21.7	0.6	4.4
	2	64	-15.7	-3.8	0.0
	2	65	-15.6	-8.1	0.0
	2	66	-16.2	-3.8	0.0
	2	67	-14.5	-1.1	0.8
	2	68	-0.1	4.5	0.7
	2	69	-0.3	2.8	0.0
	2	70	-3.6	10.1	0.0
	2	71	-2.0	3.4	0.0
	2	72	-3.3	6.1	0.0
	2	73	-6.7	1.9	0.0
	2	74	-11.0	-1.0	0.0
	2	75	-15.3	1.3	0.1
	2	76	0.9	9.1	1.1
	2	77	-3.8	3.8	0.0
	2	78	-4.7	3.7	0.0
	2	79	-3.0	4.0	0.0
	2	80	-10.8	0.2	0.1
	2	81	-19.5	-4.3	0.0
	2	82	-4.0	3.7	0.0
	2	83	-1.7	7.0	0.0
	2	84	-10.2	2.4	2.0
	2	85	-11.2	3.9	0.0
	2	86	1.0	6.4	0.0
	2	87	5.1	13.9	0.1
	2	88	-12.0	0.7	0.0
	2	89	-8.8	4.2	0.0
	2	90	2.2	12.5	0.0
	2	91	1.6	9.0	0.0
	2	92	-9.6	8.3	0.0
	2	93	-10.9	7.0	0.0
	2	94	-12.5	1.2	10.3
	2	95	-4.5	5.9	0.6
	2	96	-0.7	13.3	0.7
	2	97	-5.8	8.1	9.3
	2	98	-4.3	13.2	0.0
	2	99	-0.2	8.9	0.0
	2	100	-0.0	14.1	0.0
	2	101	2.5	9.3	0.2
	2	102	-4.9	4.6	0.0
	2	103	-13.1	4.5	0.0
	2	104	-3.3	13.6	0.0
	2	105	-1.2	8.5	0.0
	2	106	-1.4	8.0	0.0
	2	107	-1.5	0.7	0.0
	2	108	0.5	16.9	0.0
	2	109	1.6	23.5	0.0
	2	110	-1.8	14.3	0.0
	2	111	-0.1	11.0	0.0
	2	112	-7.3	4.0	0.0
	2	113	-2.8	11.9	0.0
	2	114	0.6	5.2	1.9
	2	115	-3.6	9.6	2.2
	2	116	1.6	15.8	0.0
	2	117	0.7	20.6	10.1
	2	118	7.0	18.7	0.0
	2	119	8.1	14.7	0.0
	2	120	-0.9	14.8	0.0
	2	121	-2.7	18.9	0.0
	2	122	5.2	16.2	0.0
	2	123	3.7	8.9	0.0
	2	124	7.5	21.0	0.0
	2	125	3.0	21.3	0.0
	2	126	1.9	17.1	0.0
	2	127	4.3	20.2	0.0
	2	128	6.1	23.2	0.0
	2	129	6.0	27.1	0.0
	2	130	1.6	20.8	0.0
	2	131	2.3	23.2	0.0
	2	132	8.5	36.2	0.0
	2	133	6.6	26.9	9.5
	2	134	7.2	23.0	0.0
	2	135	13.5	22.6	0.0
	2	136	8.4	23.7	0.0
	2	137	8.7	19.3	0.3
	2	138	2.3	21.1	0.0
	2	139	2.9	21.1	0.0
	2	140	2.0	19.4	0.0
	2	141	5.6	18.8	0.5
	2	142	-1.7	18.1	0.0
	2	143	4.4	10.0	0.0
	2	144	4.2	21.7	0.0
	2	145	5.7	20.1	2.5
	2	146	4.2	16.2	1.8
	2	147	2.6	22.1	11.4
	2	148	7.7	20.3	0.0
	2	149	12.7	19.9	0.0
	2	150	12.1	28.0	3.9
	2	151	8.4	29.8	7.1
	2	152	10.1	21.2	0.0
	2	153	5.7	18.1	0.0
	2	154	10.3	19.7	2.5
	2	155	10.6	19.5	0.0
	2	156	12.1	25.0	0.0
	2	157	12.1	25.4	1.3
	2	158	9.6	21.8	0.0
	2	159	9.4	12.4	2.1
	2	160	8.1	25.0	0.0
	2	161	9.3	26.4	0.5
	2	162	11.2	15.3	0.5
	2	163	14.4	16.7	0.0
	2	164	6.2	21.7	0.0
	2	165	3.8	23.6	0.0
	2	166	10.9	19.2	1.1
	2	167	11.5	23.6	2.3
	2	168	13.1	25.5	5.6
	2	169	11.2	21.6	1.9
	2	170	12.2	28.2	0.0
	2	171	19.4	24.0	0.0
	2	172	7.0	22.2	0.0
	2	173	7.5	24.4	5.0
	2	174	10.2	21.7	0.0
	2	175	12.8	22.6	0.0
	2	176	8.7	24.2	0.0
	2	177	11.1	29.0	0.0
	2	178	7.8	26.3	0.0
	2	179	14.2	22.6	2.5
	2	180	12.0	20.2	13.5
	2	181	13.3	24.3	0.0
	2	182	15.2	33.6	0.0
	2	183	14.3	27.2	0.0
	2	184	6.8	24.8	0.0
	2	185	10.4	28.4	0.0
	2	186	13.2	28.0	0.0
	2	187	18.9	30.8	0.0
	2	188	10.6	28.4	0.0
	2	189	9.4	32.5	0.0
	2	190	10.0	24.6	0.0
	2	191	14.4	21.9	0.0
	2	192	13.5	26.7	0.0
	2	193	9.5	21.8	10.1
	2	194	9.8	24.2	4.2
	2	195	11.3	26.3	0.0
	2	196	14.5	26.3	4.2
	2	197	14.1	26.5	0.0
	2	198	11.0	24.6	0.0
	2	199	12.9	23.5	0.0
	2	200	16.4	30.6	0.0
	2	201	11.2	28.5	0.0
	2	202	13.0	24.6	9.2
	2	203	13.6	25.0	0.0
	2	204	17.9	27.7	13.1
	2	205	18.2	27.3	1.5
	2	206	12.8	30.5	0.0
	2	207	12.4	30.7	0.0
	2	208	13.7	26.3	0.0
	2	209	19.8	24.6	9.8
	2	210	12.1	26.2	0.0
	2	211	11.8	24.9	0.0
	2	212	18.7	29.3	0.0
	2	213	12.1	28.6	0.0
	2	214	10.1	25.6	0.0
	2	215	13.3	27.4	0.0
	2	216	15.1	27.7	0.0
	2	217	13.6	30.1	0.0
	2	218	14.8	27.9	0.0
	2	219	9.9	26.3	0.0
	2	220	11.9	21.5	6.2
	2	221	13.6	22.5	0.0
	2	222	10.6	28.6	0.0
	2	223	11.9	27.6	4.6
	2	224	11.4	22.3	11.3
	2	225	10.3	23.1	8.1
	2	226	13.4	23.8	2.1
	2	227	13.0	27.2	0.0
	2	228	12.3	25.7	0.0
	2	229	15.8	27.3	0.0
	2	230	6.8	20.0	0.0
	2	231	11.9	17.5	7.1
	2	232	12.8	25.6	0.0
	2	233	10.3	28.6	0.0
	2	234	13.6	29.3	36.6
	2	235	12.1	26.2	0.0
	2	236	8.5	21.7	0.0
	2	237	9.0	23.3	0.0
	2	238	11.5	24.3	18.6
	2	239	10.9	29.5	0.0
	2	240	9.0	25.6	0.0
	2	241	8.7	25.7	0.4
	2	242	9.1	24.2	39.5
	2	243	7.5	21.6	0.0
	2	244	8.4	23.5	0.0
	2	245	8.4	20.8	0.0
	2	246	6.7	21.3	0.0
	2	247	7.5	24.2	0.0
	2	248	12.0	20.8	4.7
	2	249	11.8	28.3	1.0
	2	250	5.7	22.4	0.0
	2	251	7.1	22.3	0.0
	2	252	7.2	26.8	0.0
	2	253	4.7	24.3	17.9
	2	254	9.5	18.4	17.0
	2	255	5.6	22.0	0.0
	2	256	7.1	21.5	0.0
	2	257	8.7	17.4	0.0
	2	258	12.2	19.9	4.2
	2	259	7.2	17.3	0.0
	2	260	6.4	16.5	0.0
	2	261	11.1	13.9	0.0
	2	262	8.8	21.5	0.0
	2	263	3.0	15.8	0.0
	2	264	5.1	21.6	0.0
	2	265	1.8	22.0	0.0
	2	266	0.6	19.1	0.0
	2	267	-2.4	20.1	0.0
	2	268	4.7	12.6	7.6
	2	269	-0.7	20.3	0.0
	2	270	16.4	30.7	0.0
	2	271	3.9	23.2	0.0
	2	272	5.2	20.3	8.8
	2	273	-1.7	18.0	0.0
	2	274	3.2	24.7	0.0
	2	275	2.3	15.7	1.9
	2	276	3.7	8.6	0.3
	2	277	0.2	6.8	8.7
	2	278	3.3	10.8	1.7
	2	279	-2.5	19.0	0.0
	2	280	-4.0	14.0	0.0
	2	281	1.3	7.8	0.0
	2	282	-0.9	17.2	0.0
	2	283	-0.0	20.7	0.4
	2	284	-1.5	6.7	0.0
	2	285	-2.0	5.0	0.0
	2	286	0.3	15.2	0.0
	2	287	9.1	14.5	0.7
	2	288	5.3	13.4	2.3
	2	289	5.1	10.2	0.6
	2	290	1.7	19.4	0.0
	2	291	8.2	16.1	0.0
	2	292	1.5	20.8	0.0
	2	293	-2.4	20.5	0.0
	2	294	5.6	15.3	1.8
	2	295	-0.7	18.3	0.0
	2	296	0.0	2.6	6.6
	2	297	-3.6	6.0	2.1
	2	298	-1.3	14.4	0.0
	2	299	-1.8	14.7	0.2
	2	300	-3.3	3.9	7.2
	2	301	-4.0	8.9	0.0
	2	302	-4.2	8.0	2.7
	2	303	0.0	16.3	0.2
	2	304	-3.4	15.6	0.0
	2	305	-3.9	14.3	0.0
	2	306	-9.1	2.7	0.0
	2	307	-6.0	-5.0	0.0
	2	308	-3.7	4.8	0.0
	2	309	-0.4	1.2	0.0
	2	310	-1.3	14.6	0.0
	2	311	-3.5	8.9	0.0
	2	312	-3.8	4.4	0.0
	2	313	-5.1	1.0	0.0
	2	314	-20.0	-6.2	0.2
	2	315	-12.6	0.1	0.0
	2	316	-4.0	6.8	0.0
	2	317	-3.2	18.0	0.0
	2	318	-11.2	-1.5	0.0
	2	319	-13.2	-11.3	0.0
	2	320	-6.6	4.4	0.0
	2	321	-3.3	1.5	0.0
	2	322	4.2	7.6	0.0
	2	323	-4.4	8.1	0.0
	2	324	-5.8	0.4	0.0
	2	325	-6.0	2.9	0.0
	2	326	-12.5	-2.0	3.2
	2	327	-12.3	-0.9	0.0
	2	328	-11.6	0.5	0.5
	2	329	-5.3	-2.9	0.0
	2	330	-5.0	8.0	0.0
	2	331	-5.8	13.3	0.0
	2	332	-7.0	4.2	0.0
	2	333	-2.9	3.8	0.0
	2	334	-18.2	-4.0	0.0
	2	335	-18.4	-2.0	14.4
	2	336	-4.0	0.2	4.1
	2	337	-2.0	6.4	14.0
	2	338	-15.4	-8.6	0.0
	2	339	-21.5	-15.6	0.0
	2	340	-15.5	-4.8	0.0
	2	341	-23.0	-2.4	0.0
	2	342	-24.6	-8.0	0.0
	2	343	-18.7	-8.9	0.0
	2	344	-19.7	-7.8	0.0
	2	345	-12.5	-11.2	0.0
	2	346	-24.8	-19.5	0.0
	2	347	-18.9	-10.0	0.0
	2	348	-24.1	-11.9	4.1
	2	349	-20.3	-6.3	0.0
	2	350	-29.3	-15.4	0.2
	2	351	-30.8	-12.5	0.0
	2	352	-17.1	-4.3	0.0
	2	353	-16.0	-12.1	0.0
	2	354	-24.0	-18.5	0.0
	2	355	-18.8	-11.9	1.8
	2	356	-20.4	-9.0	3.0
	2	357	-12.4	-7.6	5.5
	2	358	-22.5	-12.6	14.5
	2	359	-21.8	-21.5	0.0
	2	360	-13.4	-0.2	3.4
	2	361	-16.4	-2.4	0.0
	2	362	-7.3	3.2	0.0
	2	363	-15.7	-1.8	4.4
	2	364	-8.7	5.1	0.0
	2	365	-11.1	0.6	0.0
	2	366	-21.0	-7.6	0.0
	3	1	-11.3	4.5	0.0
	3	2	-13.5	-0.9	0.0
	3	3	-11.9	1.1	0.0
	3	4	-19.9	-5.9	0.0
	3	5	-21.0	-5.6	0.0
	3	6	-19.5	-10.7	0.0
	3	7	-19.7	-8.4	17.3
	3	8	-20.7	-9.9	0.4
	3	9	-16.8	-12.4	0.0
	3	10	-12.8	-1.4	2.7
	3	11	-9.5	0.1	0.0
	3	12	-14.5	-2.7	0.0
	3	13	-12.0	-5.6	0.4
	3	14	-27.2	-19.0	0.4
	3	15	-32.7	-18.6	0.4
	3	16	-19.0	-5.9	9.5
	3	17	-13.1	-6.7	1.0
	3	18	-22.2	-6.8	0.3
	3	19	-19.0	-1.8	3.6
	3	20	-31.8	-20.4	0.4
	3	21	-32.7	-15.2	0.0
	3	22	-28.6	-12.5	0.0
	3	23	-24.1	-12.1	0.0
	3	24	-17.3	-4.9	0.0
	3	25	-14.2	-2.8	0.0
	3	26	-12.8	-1.4	0.0
	3	27	-12.7	-0.2	0.0
	3	28	-15.2	-4.4	3.7
	3	29	-21.5	0.8	0.0
	3	30	-25.1	-12.2	0.0
	3	31	-21.2	-11.8	0.0
	3	32	-12.8	-4.0	0.0
	3	33	-20.5	-9.9	0.0
	3	34	-20.9	-5.0	0.0
	3	35	-17.0	-8.6	1.9
	3	36	-26.4	-13.3	0.0
	3	37	-29.0	-24.5	6.5
	3	38	-29.7	-11.6	0.0
	3	39	-26.9	-7.2	0.0
	3	40	-26.4	-9.3	0.0
	3	41	-22.8	-7.9	0.0
	3	42	-19.4	-5.9	0.0
	3	43	-15.0	-6.3	0.0
	3	44	-8.3	-0.2	0.0
	3	45	-14.7	-2.1	0.0
	3	46	-12.5	-1.2	0.0
	3	47	-1.7	3.0	0.0
	3	48	-24.5	-13.2	0.0
	3	49	-18.6	-15.3	0.0
	3	50	-6.4	4.6	0.0
	3	51	-5.4	1.8	0.0
	3	52	-9.8	0.8	0.0
	3	53	-12.9	-5.7	0.0
	3	54	-3.5	5.3	0.0
	3	55	-9.7	4.5	0.0
	3	56	-19.8	-6.7	0.0
	3	57	-16.7	-5.5	0.0
	3	58	-19.5	-8.1	0.0
	3	59	-13.7	-5.1	0.0
	3	60	-6.3	5.3	0.0
	3	61	-12.7	1.1	0.0
	3	62	-8.1	0.5	0.0
	3	63	-4.3	1.4	4.7
	3	64	-7.2	4.3	0.0
	3	65	-5.2	2.6	0.0
	3	66	-4.3	3.7	0.0
	3	67	-6.8	3.5	0.0
	3	68	-8.4	4.7	0.0
	3	69	-14.2	11.1	0.0
	3	70	-4.2	8.6	0.0
	3	71	0.9	2.5	5.3
	3	72	-13.5	-4.9	0.9
	3	73	-20.2	-1.2	1.4
	3	74	-15.9	-1.4	0.0
	3	75	-11.0	-10.7	0.1
	3	76	-8.7	-0.1	0.0
	3	77	-5.4	1.6	0.5
	3	78	-10.6	-0.2	0.0
	3	79	-11.1	2.6	0.4
	3	80	-9.8	0.6	0.0
	3	81	-4.6	1.1	0.0
	3	82	-17.5	-1.8	0.0
	3	83	-21.8	-1.8	0.0
	3	84	2.1	6.4	40.5
	3	85	1.5	4.2	0.0
	3	86	-1.0	7.0	0.0
	3	87	-5.4	2.8	0.0
	3	88	-3.6	5.0	0.0
	3	89	-1.6	8.6	0.0
	3	90	-4.3	8.8	0.0
	3	91	-4.8	17.2	0.0
	3	92	-4.0	4.7	0.0
	3	93	-8.6	6.4	0.0
	3	94	-3.4	7.3	0.0
	3	95	-5.3	8.5	0.0
	3	96	-9.7	5.6	1.3
	3	97	-6.8	6.5	31.6
	3	98	0.9	8.7	16.3
	3	99	5.8	18.2	0.0
	3	100	-1.2	8.1	0.1
	3	101	-5.8	9.7	6.8
	3	102	-0.5	9.2	0.0
	3	103	-1.6	8.5	0.0
	3	104	-0.9	14.6	0.0
	3	105	1.1	18.9	0.0
	3	106	-3.3	13.9	0.0
	3	107	-5.0	15.6	0.0
	3	108	-3.8	11.1	0.0
	3	109	-0.8	5.3	0.0
	3	110	3.4	23.5	0.0
	3	111	3.4	23.1	0.0
	3	112	-5.7	4.9	0.0
	3	113	-6.6	-5.3	0.0
	3	114	-0.0	11.3	0.0
	3	115	-3.7	8.0	0.0
	3	116	1.6	19.3	0.0
	3	117	0.7	20.9	0.0
	3	118	0.6	12.8	0.0
	3	119	2.3	13.2	0.0
	3	120	5.8	28.0	0.0
	3	121	6.4	18.6	1.1
	3	122	0.3	13.1	0.0
	3	123	-1.2	18.0	0.0
	3	124	7.0	26.8	0.0
	3	125	7.0	21.0	0.0
	3	126	-0.2	13.3	3.0
	3	127	3.4	21.1	0.0
	3	128	4.1	18.2	0.0
	3	129	5.3	21.3	0.0
	3	130	4.6	19.0	0.0
	3	131	0.7	15.8	0.0
	3	132	2.7	13.1	0.0
	3	133	4.9	5.9	0.0
	3	134	4.8	20.1	0.0
	3	135	-0.2	14.6	0.0
	3	136	2.4	12.8	0.0
	3	137	-1.0	15.9	0.0
	3	138	-1.1	12.7	0.0
	3	139	2.7	16.1	15.2
	3	140	7.1	26.2	0.0
	3	141	6.4	25.4	0.0
	3	142	3.7	21.9	0.0
	3	143	9.0	23.5	0.0
	3	144	12.2	23.5	0.0
	3	145	13.4	26.6	0.0
	3	146	11.7	26.7	0.0
	3	147	8.2	24.2	0.0
	3	148	16.8	27.0	0.0
	3	149	13.5	26.7	0.0
	3	150	8.6	23.1	0.0
	3	151	8.6	21.6	0.0
	3	152	10.9	24.9	0.0
	3	153	6.0	28.0	0.0
	3	154	11.8	21.4	34.5
	3	155	6.9	27.6	1.5
	3	156	6.6	16.9	0.0
	3	157	5.4	20.3	5.4
	3	158	11.3	19.7	6.7
	3	159	12.0	21.3	15.9
	3	160	12.4	22.0	0.5
	3	161	15.1	21.0	1.6
	3	162	6.8	19.2	3.4
	3	163	11.4	23.6	13.0
	3	164	9.8	25.9	0.0
	3	165	11.4	18.9	5.5
	3	166	14.5	26.5	2.0
	3	167	10.1	25.3	0.0
	3	168	9.7	26.9	0.0
	3	169	6.0	26.3	0.0
	3	170	8.4	26.7	0.0
	3	171	4.3	33.8	0.0
	3	172	16.3	26.2	14.7
	3	173	11.7	29.3	0.0
	3	174	11.6	20.5	4.0
	3	175	4.6	26.0	0.0
	3	176	14.3	36.0	0.5
	3	177	15.8	34.1	0.0
	3	178	17.2	29.5	28.8
	3	179	15.7	24.5	0.5
	3	180	10.0	24.3	4.3
	3	181	10.1	26.9	0.0
	3	182	12.0	28.9	0.0
	3	183	12.7	26.3	1.9
	3	184	13.3	29.1	7.0
	3	185	12.0	28.9	3.6
	3	186	14.1	25.2	0.0
	3	187	10.0	26.6	0.0
	3	188	16.2	28.9	0.0
	3	189	10.7	26.3	0.0
	3	190	14.4	25.7	0.0
	3	191	13.0	28.4	0.0
	3	192	13.7	27.3	0.0
	3	193	19.3	27.3	3.2
	3	194	11.2	27.3	1.2
	3	195	11.9	28.8	16.6
	3	196	11.9	24.2	0.5
	3	197	13.9	23.0	9.5
	3	198	8.1	24.3	0.0
	3	199	12.0	23.5	2.9
	3	200	13.7	31.0	0.0
	3	201	14.9	28.0	0.0
	3	202	14.3	21.8	0.3
	3	203	18.5	22.3	0.0
	3	204	13.0	23.1	0.0
	3	205	10.0	25.5	0.0
	3	206	11.6	28.4	0.0
	3	207	13.1	27.8	0.0
	3	208	12.1	22.7	0.0
	3	209	13.0	25.9	0.0
	3	210	15.4	29.2	0.0
	3	211	16.9	25.8	1.9
	3	212	13.8	24.9	1.8
	3	213	12.1	23.1	1.3
	3	214	11.2	25.3	0.0
	3	215	12.0	24.0	0.0
	3	216	5.4	24.5	0.0
	3	217	8.4	26.4	5.7
	3	218	11.7	28.7	0.0
	3	219	16.5	26.4	9.4
	3	220	7.8	27.5	0.0
	3	221	1.1	26.1	0.0
	3	222	11.2	26.7	0.0
	3	223	13.9	25.5	0.0
	3	224	14.2	26.5	0.0
	3	225	12.4	26.4	0.0
	3	226	18.9	27.9	0.0
	3	227	14.7	23.9	0.0
	3	228	14.6	29.5	0.0
	3	229	13.5	37.2	0.0
	3	230	10.5	21.0	0.0
	3	231	11.3	24.2	0.0
	3	232	11.8	28.7	0.0
	3	233	12.6	24.2	12.9
	3	234	2.6	21.9	0.0
	3	235	6.5	19.8	0.0
	3	236	11.3	26.2	0.0
	3	237	10.1	20.2	0.0
	3	238	10.0	23.6	0.0
	3	239	4.3	23.4	0.0
	3	240	8.6	16.8	15.2
	3	241	1.7	18.9	0.0
	3	242	8.3	24.6	0.0
	3	243	3.8	25.3	0.0
	3	244	14.9	28.2	0.0
	3	245	9.6	26.3	0.0
	3	246	3.0	19.4	0.0
	3	247	3.3	16.1	3.2
	3	248	6.8	26.2	0.0
	3	249	10.8	21.5	12.5
	3	250	8.0	15.2	20.2
	3	251	9.1	18.5	6.6
	3	252	9.4	20.1	0.0
	3	253	5.8	15.7	0.4
	3	254	3.8	19.2	0.0
	3	255	3.1	18.1	0.0
	3	256	2.9	14.6	7.3
	3	257	7.0	19.4	0.1
	3	258	7.7	19.7	0.0
	3	259	9.3	24.6	0.0
	3	260	4.5	16.4	0.0
	3	261	5.7	19.5	0.8
	3	262	2.9	14.4	1.2
	3	263	2.3	16.2	4.0
	3	264	7.6	13.3	2.6
	3	265	12.1	13.9	7.7
	3	266	4.4	20.8	0.0
	3	267	-0.8	19.9	0.0
	3	268	5.4	22.9	0.0
	3	269	3.1	25.0	0.0
	3	270	-1.5	14.7	0.0
	3	271	-0.3	14.3	0.0
	3	272	7.8	16.5	4.0
	3	273	1.3	31.0	0.0
	3	274	6.8	18.6	0.0
	3	275	2.4	14.8	0.1
	3	276	0.6	12.1	0.0
	3	277	2.3	8.8	0.2
	3	278	-2.4	14.4	0.0
	3	279	-7.9	20.0	0.0
	3	280	-5.4	12.6	0.0
	3	281	0.0	6.6	0.0
	3	282	-0.8	7.2	0.0
	3	283	-1.7	3.9	0.0
	3	284	-1.2	17.0	0.0
	3	285	-6.3	17.9	0.0
	3	286	-0.7	10.2	0.0
	3	287	3.2	15.3	0.0
	3	288	-2.3	9.8	0.0
	3	289	-6.2	9.7	0.0
	3	290	4.5	24.2	0.0
	3	291	1.7	16.8	0.0
	3	292	-0.8	15.9	0.0
	3	293	1.4	13.5	0.0
	3	294	0.5	13.9	0.0
	3	295	-0.2	20.3	0.0
	3	296	2.0	11.4	0.0
	3	297	0.7	14.9	0.0
	3	298	-7.3	11.4	0.0
	3	299	-3.9	0.6	20.2
	3	300	-3.7	7.2	0.8
	3	301	-9.7	18.8	0.0
	3	302	-0.7	6.4	11.9
	3	303	-6.3	16.4	0.0
	3	304	-2.2	16.8	0.0
	3	305	-0.8	11.4	1.6
	3	306	-4.8	6.7	0.0
	3	307	-2.6	3.6	0.0
	3	308	-3.5	5.0	0.0
	3	309	-2.6	2.4	0.0
	3	310	-7.2	6.1	0.0
	3	311	-5.9	7.3	0.0
	3	312	-5.4	1.4	0.0
	3	313	-10.7	-1.6	0.3
	3	314	0.5	2.9	0.2
	3	315	-3.9	2.6	0.0
	3	316	-2.4	22.0	0.0
	3	317	-5.5	13.7	0.0
	3	318	-7.2	5.1	0.0
	3	319	-7.7	11.6	0.0
	3	320	-3.7	2.4	0.0
	3	321	-3.8	2.0	0.0
	3	322	-8.4	-0.8	0.0
	3	323	-12.0	-2.4	0.0
	3	324	-11.8	-3.1	0.2
	3	325	-11.5	-7.3	0.0
	3	326	-2.8	0.7	0.7
	3	327	-4.7	0.5	0.0
	3	328	-10.2	-2.0	0.0
	3	329	-6.6	-5.0	0.0
	3	330	-26.9	-7.9	0.0
	3	331	-13.9	-1.0	0.0
	3	332	-15.6	-2.0	0.0
	3	333	-15.9	-4.2	4.2
	3	334	-11.0	1.6	0.0
	3	335	-14.3	-1.8	0.0
	3	336	-21.9	-9.0	0.0
	3	337	-17.3	-16.4	0.0
	3	338	-16.7	-7.7	0.0
	3	339	-25.4	-3.7	0.0
	3	340	-21.7	-12.3	5.6
	3	341	-18.7	-17.8	0.0
	3	342	-24.9	-9.8	0.0
	3	343	-22.8	-16.6	0.0
	3	344	-21.3	-12.0	0.0
	3	345	-24.6	-14.6	0.0
	3	346	-25.1	-13.4	1.4
	3	347	-22.4	-22.0	0.0
	3	348	-18.1	-9.9	0.0
	3	349	-27.3	-9.4	0.0
	3	350	-22.1	-16.0	0.0
	3	351	-19.8	-14.7	0.0
	3	352	-23.8	-10.5	0.0
	3	353	-29.7	-5.2	0.5
	3	354	-23.8	-15.0	0.0
	3	355	-25.2	-9.7	0.4
	3	356	-11.2	-3.3	0.0
	3	357	-10.1	-6.5	0.0
	3	358	-7.8	-1.4	0.0
	3	359	-9.8	-7.0	2.4
	3	360	-6.6	0.1	0.0
	3	361	-10.6	3.0	0.0
	3	362	-17.6	-7.2	0.0
	3	363	-13.7	-12.7	0.0
	3	364	-11.5	-2.5	0.0
	3	365	-16.2	-6.0	0.0
	4	1	-17.3	-2.7	0.0
	4	2	-20.3	-8.8	0.0
	4	3	-20.5	-11.1	0.0
	4	4	-21.9	-6.7	0.0
	4	5	-18.3	-7.7	0.0
	4	6	-22.5	-12.0	0.0
	4	7	-28.1	-18.1	0.0
	4	8	-22.1	-13.4	0.0
	4	9	-18.7	-18.0	0.0
	4	10	-18.9	-10.2	0.0
	4	11	-13.9	-12.4	0.0
	4	12	-8.5	0.5	0.0
	4	13	-5.7	-5.2	0.0
	4	14	-20.2	-5.9	0.0
	4	15	-22.1	0.1	0.0
	4	16	-22.1	-10.1	0.0
	4	17	-18.8	-14.4	0.0
	4	18	-13.1	0.3	0.0
	4	19	-21.6	-4.3	0.0
	4	20	-20.7	-9.7	0.0
	4	21	-21.9	-3.2	0.0
	4	22	-27.1	-21.3	0.0
	4	23	-26.9	-17.5	1.2
	4	24	-17.4	-3.6	4.4
	4	25	-11.7	-5.5	0.0
	4	26	-23.0	-13.7	0.0
	4	27	-20.7	-9.2	0.0
	4	28	-20.4	-7.1	0.0
	4	29	-18.4	-8.1	0.0
	4	30	-17.4	-3.0	0.0
	4	31	-18.6	-0.2	0.2
	4	32	-9.3	3.7	0.0
	4	33	-11.8	4.9	0.0
	4	34	-16.5	-4.5	0.0
	4	35	-9.7	-7.1	2.9
	4	36	-31.1	-14.5	0.0
	4	37	-26.4	-6.9	0.0
	4	38	-24.5	-8.8	0.0
	4	39	-24.7	-12.5	0.4
	4	40	-14.7	0.1	0.0
	4	41	-22.3	-2.6	0.0
	4	42	-16.8	-6.2	0.0
	4	43	-24.7	-7.9	0.0
	4	44	-19.5	-7.7	0.0
	4	45	-18.3	-5.1	0.0
	4	46	-14.8	-5.3	4.4
	4	47	-20.1	-1.7	1.1
	4	48	-26.5	-10.1	3.4
	4	49	-20.2	-8.6	2.2
	4	50	-17.9	-8.6	2.6
	4	51	-21.3	-10.2	4.3
	4	52	-16.6	-5.6	1.1
	4	53	-18.5	-6.5	0.0
	4	54	-21.4	-10.0	0.0
	4	55	-13.4	-12.6	0.6
	4	56	-13.1	-2.5	0.0
	4	57	-9.7	-5.9	0.0
	4	58	-13.2	-3.0	0.0
	4	59	-9.0	-5.1	0.0
	4	60	-4.7	4.4	0.3
	4	61	-5.5	4.0	0.0
	4	62	-8.3	2.3	0.0
	4	63	-11.5	2.9	0.0
	4	64	-14.0	-8.1	0.3
	4	65	-9.2	-6.3	0.1
	4	66	-7.4	-2.0	0.3
	4	67	-9.2	-0.9	0.0
	4	68	-10.3	-1.2	0.0
	4	69	-6.9	-5.5	0.0
	4	70	-9.9	0.9	0.0
	4	71	-10.6	2.4	0.0
	4	72	-0.3	6.2	0.0
	4	73	-2.2	14.4	0.0
	4	74	-5.7	2.6	0.0
	4	75	-10.7	4.1	0.0
	4	76	-13.8	-1.7	0.0
	4	77	-8.4	-6.1	0.0
	4	78	-3.5	3.4	0.0
	4	79	2.1	2.9	0.0
	4	80	-10.3	-0.3	0.0
	4	81	-16.5	-4.2	0.0
	4	82	-10.7	-1.6	0.0
	4	83	-7.3	-6.4	0.0
	4	84	-9.6	1.8	0.0
	4	85	-5.6	0.2	0.0
	4	86	-3.0	5.4	0.8
	4	87	-8.9	4.6	0.0
	4	88	-3.5	3.7	0.0
	4	89	-3.7	7.9	0.0
	4	90	-5.8	5.8	0.0
	4	91	-3.7	3.8	0.0
	4	92	-8.2	5.4	0.0
	4	93	-10.9	5.7	0.0
	4	94	-0.2	11.3	0.0
	4	95	-0.4	12.8	0.0
	4	96	-1.6	5.6	12.3
	4	97	-2.7	10.8	0.0
	4	98	-12.0	8.0	0.0
	4	99	-6.9	-6.5	0.0
	4	100	-1.4	9.6	0.0
	4	101	2.1	10.7	0.0
	4	102	-0.9	12.8	0.0
	4	103	-5.7	13.5	0.0
	4	104	-2.3	10.8	0.0
	4	105	-5.4	5.3	0.0
	4	106	2.8	19.6	0.0
	4	107	-0.6	14.4	0.0
	4	108	-0.9	13.9	0.0
	4	109	-2.2	13.4	0.0
	4	110	2.5	10.8	0.0
	4	111	-0.0	14.5	0.0
	4	112	-0.9	11.2	0.0
	4	113	-1.3	12.0	0.0
	4	114	3.5	19.1	1.1
	4	115	3.7	25.3	0.0
	4	116	-4.1	12.6	0.0
	4	117	-2.0	5.8	0.0
	4	118	-6.8	5.2	0.0
	4	119	-2.2	10.2	0.0
	4	120	2.8	16.4	0.0
	4	121	5.7	13.5	3.2
	4	122	4.4	16.4	6.1
	4	123	-1.8	20.4	4.1
	4	124	3.9	23.9	0.0
	4	125	3.6	22.0	0.0
	4	126	3.3	18.6	4.8
	4	127	7.6	21.5	0.0
	4	128	7.4	19.7	0.0
	4	129	8.2	20.8	12.5
	4	130	-2.7	13.0	0.0
	4	131	-6.3	14.5	0.0
	4	132	3.6	23.2	0.0
	4	133	8.4	22.2	6.8
	4	134	2.7	16.1	0.0
	4	135	5.4	13.4	0.0
	4	136	9.4	21.1	0.0
	4	137	7.6	17.2	0.0
	4	138	6.7	23.1	0.0
	4	139	3.0	20.8	0.0
	4	140	4.4	14.6	3.3
	4	141	6.3	14.5	0.0
	4	142	3.1	16.8	9.2
	4	143	4.5	19.1	0.0
	4	144	4.1	16.0	0.0
	4	145	3.3	17.6	0.0
	4	146	6.6	17.2	0.0
	4	147	5.2	23.0	0.0
	4	148	13.6	30.0	0.0
	4	149	10.5	23.6	0.0
	4	150	10.0	27.4	0.0
	4	151	17.5	30.3	0.0
	4	152	8.9	30.3	0.0
	4	153	13.0	33.8	0.0
	4	154	6.7	20.3	0.0
	4	155	4.9	25.0	0.0
	4	156	7.1	25.0	0.0
	4	157	8.1	20.9	0.0
	4	158	19.9	29.8	0.0
	4	159	11.3	31.6	0.0
	4	160	10.3	26.1	0.0
	4	161	12.4	26.6	11.4
	4	162	14.1	26.1	0.4
	4	163	14.4	22.1	1.6
	4	164	10.6	15.0	6.9
	4	165	8.5	20.2	0.0
	4	166	12.0	26.6	0.7
	4	167	18.0	21.6	4.5
	4	168	18.7	25.3	1.7
	4	169	13.1	26.8	1.9
	4	170	13.0	21.7	8.9
	4	171	9.7	21.8	0.0
	4	172	13.0	29.3	0.0
	4	173	12.4	26.5	0.0
	4	174	6.8	17.7	0.0
	4	175	7.6	13.1	0.0
	4	176	9.9	27.4	0.0
	4	177	13.1	27.9	0.0
	4	178	4.6	22.9	0.0
	4	179	9.9	24.1	0.0
	4	180	12.8	24.7	0.0
	4	181	12.7	27.5	0.0
	4	182	7.9	26.1	0.0
	4	183	13.1	19.9	3.9
	4	184	13.4	23.9	10.5
	4	185	15.6	26.5	0.0
	4	186	15.1	23.5	10.6
	4	187	14.9	26.0	0.0
	4	188	11.4	23.3	0.0
	4	189	7.9	20.6	0.0
	4	190	13.7	24.7	0.0
	4	191	15.6	19.7	0.0
	4	192	13.0	25.6	0.0
	4	193	15.2	27.2	0.4
	4	194	12.3	22.8	8.8
	4	195	12.9	23.2	4.6
	4	196	15.4	29.4	4.4
	4	197	13.6	27.1	0.0
	4	198	12.7	25.3	0.0
	4	199	13.6	21.3	0.0
	4	200	13.3	24.5	0.0
	4	201	14.4	25.7	0.0
	4	202	9.0	23.8	0.0
	4	203	14.1	24.5	0.0
	4	204	13.9	32.6	0.0
	4	205	16.0	29.0	0.0
	4	206	12.8	25.9	39.4
	4	207	13.1	28.4	0.0
	4	208	14.5	24.5	6.5
	4	209	16.2	26.1	0.0
	4	210	13.0	29.1	0.0
	4	211	16.3	32.9	17.0
	4	212	13.3	33.6	0.0
	4	213	11.5	28.6	0.0
	4	214	11.1	25.5	0.0
	4	215	14.2	21.4	1.8
	4	216	9.5	28.6	0.0
	4	217	7.9	28.0	0.0
	4	218	11.7	28.9	0.0
	4	219	13.5	26.4	0.0
	4	220	12.0	25.5	0.0
	4	221	11.1	28.4	0.0
	4	222	13.2	24.4	0.0
	4	223	13.4	16.8	0.0
	4	224	8.1	28.0	0.0
	4	225	5.0	27.3	0.0
	4	226	11.3	26.2	0.0
	4	227	14.9	20.3	0.0
	4	228	12.2	24.7	0.0
	4	229	13.3	28.5	0.0
	4	230	14.4	26.4	0.0
	4	231	12.2	28.6	0.0
	4	232	7.6	20.9	0.0
	4	233	4.8	26.1	0.0
	4	234	11.9	26.9	0.0
	4	235	14.3	23.6	0.0
	4	236	13.9	27.0	0.0
	4	237	12.7	20.9	0.3
	4	238	11.3	27.9	2.5
	4	239	11.3	26.7	0.4
	4	240	6.5	26.4	0.0
	4	241	8.3	25.2	0.0
	4	242	11.7	22.3	3.4
	4	243	11.4	18.7	28.2
	4	244	11.8	25.2	0.0
	4	245	13.0	19.9	0.0
	4	246	5.9	23.7	0.0
	4	247	6.0	25.8	18.4
	4	248	8.6	21.0	0.0
	4	249	9.5	15.3	0.0
	4	250	8.8	29.2	0.0
	4	251	6.4	28.2	0.0
	4	252	7.9	16.5	15.7
	4	253	6.2	15.8	0.1
	4	254	8.3	25.5	0.0
	4	255	8.0	24.9	0.0
	4	256	11.0	23.2	0.0
	4	257	7.5	20.3	0.0
	4	258	11.3	27.5	0.0
	4	259	5.7	25.4	0.0
	4	260	4.3	13.7	0.0
	4	261	11.5	14.0	0.0
	4	262	6.8	19.0	1.9
	4	263	13.3	21.1	0.0
	4	264	5.5	15.3	0.0
	4	265	-0.5	15.4	0.0
	4	266	6.4	15.3	3.4
	4	267	5.7	10.4	0.3
	4	268	6.9	19.8	42.5
	4	269	6.1	16.9	6.1
	4	270	6.9	17.3	6.5
	4	271	6.8	14.5	0.0
	4	272	2.1	11.8	1.9
	4	273	6.6	16.2	6.4
	4	274	0.3	10.0	0.0
	4	275	1.9	15.4	0.0
	4	276	4.8	18.7	0.0
	4	277	3.8	15.8	0.0
	4	278	2.2	12.9	0.0
	4	279	3.4	9.9	0.0
	4	280	0.4	6.6	36.6
	4	281	1.8	9.1	0.0
	4	282	0.8	15.2	0.0
	4	283	-6.5	16.8	0.0
	4	284	3.2	12.3	34.7
	4	285	6.0	19.0	3.5
	4	286	-4.2	9.3	0.0
	4	287	0.1	9.6	0.0
	4	288	-1.2	17.3	0.0
	4	289	1.2	15.6	13.2
	4	290	1.6	20.8	1.9
	4	291	0.9	15.0	0.0
	4	292	-3.4	10.3	0.0
	4	293	-7.4	16.0	0.0
	4	294	0.4	13.9	0.0
	4	295	0.6	7.1	0.5
	4	296	-4.1	-2.6	27.6
	4	297	-5.3	2.0	2.6
	4	298	-5.6	-2.5	4.9
	4	299	-8.7	7.6	0.0
	4	300	-4.1	10.6	0.0
	4	301	-8.7	5.4	0.0
	4	302	-2.3	14.6	0.0
	4	303	-4.3	13.3	0.0
	4	304	-1.6	7.4	0.0
	4	305	-4.2	6.9	0.0
	4	306	-0.8	8.5	0.0
	4	307	0.1	9.6	0.0
	4	308	-3.5	7.6	0.0
	4	309	-3.8	7.6	0.0
	4	310	-4.8	7.1	0.0
	4	311	-2.6	13.4	0.0
	4	312	-4.1	8.4	0.0
	4	313	-1.5	2.5	0.0
	4	314	-8.8	2.6	0.0
	4	315	-10.8	-7.4	0.1
	4	316	-2.5	6.4	0.0
	4	317	-6.6	3.1	3.1
	4	318	-1.5	2.5	2.3
	4	319	-0.9	5.3	0.0
	4	320	-4.1	10.3	0.0
	4	321	-7.4	7.3	0.0
	4	322	-9.1	-2.8	0.0
	4	323	-15.4	-8.8	0.3
	4	324	-7.9	-1.3	0.0
	4	325	-8.0	-7.0	0.0
	4	326	-6.7	7.2	0.0
	4	327	-9.0	4.1	0.0
	4	328	-6.0	3.5	0.0
	4	329	-9.9	2.4	0.0
	4	330	-7.6	2.3	0.0
	4	331	-3.2	2.2	0.0
	4	332	-19.7	-9.1	0.0
	4	333	-18.4	-1.0	0.0
	4	334	-11.9	1.3	0.0
	4	335	-8.7	7.5	0.0
	4	336	-7.3	4.1	0.0
	4	337	-12.8	3.3	0.0
	4	338	-20.4	-11.1	0.0
	4	339	-31.8	-15.4	0.0
	4	340	-24.7	-16.9	0.0
	4	341	-20.8	-15.4	0.3
	4	342	-17.7	-6.1	2.5
	4	343	-17.5	-2.4	0.0
	4	344	-20.6	-10.7	5.4
	4	345	-28.8	-10.2	0.0
	4	346	-19.3	-8.5	0.0
	4	347	-14.0	-12.3	0.0
	4	348	-3.5	2.8	0.5
	4	349	-7.0	3.2	0.0
	4	350	-17.7	-10.5	2.7
	4	351	-12.4	-11.3	0.0
	4	352	-19.3	-7.1	0.4
	4	353	-15.7	-11.4	0.4
	4	354	-8.9	3.3	0.3
	4	355	-15.2	-0.5	0.0
	4	356	-25.5	-19.1	0.0
	4	357	-34.8	-19.9	0.0
	4	358	-9.3	-1.6	0.0
	4	359	-11.1	0.7	0.0
	4	360	-23.0	-17.1	3.8
	4	361	-25.1	-21.1	0.0
	4	362	-21.9	-13.0	0.0
	4	363	-16.0	-14.8	0.0
	4	364	-19.8	-13.0	0.0
	4	365	-20.6	-7.3	0.0
	4	366	-21.0	-7.6	0.0
	5	1	-21.0	-7.7	6.1
	5	2	-21.0	-0.4	0.0
	5	3	-14.2	-2.8	0.0
	5	4	-11.2	-2.3	0.0
	5	5	-24.6	-15.4	0.0
	5	6	-27.1	-15.7	0.0
	5	7	-33.9	-16.9	0.0
	5	8	-25.6	-17.7	0.2
	5	9	-12.0	2.2	2.6
	5	10	-2.2	-1.4	0.0
	5	11	-16.4	-3.2	0.0
	5	12	-12.2	-5.4	0.0
	5	13	-17.2	-4.0	0.0
	5	14	-16.3	-9.5	0.0
	5	15	-14.2	-0.5	1.1
	5	16	-17.3	-5.0	0.0
	5	17	-21.0	-7.9	1.3
	5	18	-26.2	-11.4	1.8
	5	19	-15.7	-3.1	0.0
	5	20	-14.3	-1.4	0.9
	5	21	-12.3	-2.6	0.0
	5	22	-18.2	-4.6	2.4
	5	23	-14.0	-5.9	0.3
	5	24	-15.7	-7.3	2.3
	5	25	-30.8	-20.0	27.7
	5	26	-22.3	-12.0	0.0
	5	27	-25.3	-14.6	0.0
	5	28	-30.0	-16.0	0.0
	5	29	-16.4	-4.7	0.0
	5	30	-23.7	-7.8	0.0
	5	31	-22.2	-13.1	0.0
	5	32	-30.9	-22.2	0.0
	5	33	-22.6	-6.9	0.0
	5	34	-14.1	-6.1	0.0
	5	35	-20.2	-9.4	3.2
	5	36	-26.6	-12.0	0.0
	5	37	-27.8	-16.4	0.0
	5	38	-20.5	-12.5	0.6
	5	39	-19.7	-5.2	0.0
	5	40	-17.7	-1.9	0.0
	5	41	-16.7	-6.4	0.0
	5	42	-10.8	-0.4	0.0
	5	43	-16.9	-8.2	2.3
	5	44	-19.2	-11.0	0.0
	5	45	-20.8	-8.7	0.6
	5	46	-28.3	-15.2	0.0
	5	47	-24.0	-10.0	0.0
	5	48	-17.9	-10.6	0.2
	5	49	-9.5	0.0	0.0
	5	50	-0.2	0.5	0.0
	5	51	-28.0	-19.8	0.0
	5	52	-24.1	-17.6	0.1
	5	53	-11.6	-2.8	0.0
	5	54	-6.1	0.6	0.0
	5	55	-13.8	-1.1	0.0
	5	56	-6.2	-4.9	0.0
	5	57	-14.0	-0.7	0.0
	5	58	-21.2	-6.2	0.0
	5	59	-25.7	-10.5	0.0
	5	60	-22.3	-9.0	0.0
	5	61	-7.8	1.5	0.8
	5	62	-12.1	-0.8	0.0
	5	63	-16.6	-4.2	0.0
	5	64	-18.8	-0.8	0.0
	5	65	-4.2	9.7	0.0
	5	66	-2.4	5.9	0.0
	5	67	-6.0	3.8	0.0
	5	68	-3.1	1.9	0.0
	5	69	-12.9	1.8	0.0
	5	70	-7.0	-3.5	0.0
	5	71	-7.1	2.5	0.0
	5	72	-3.0	-0.3	3.3
	5	73	-8.0	3.2	0.0
	5	74	-6.3	-0.7	0.0
	5	75	-7.1	1.2	0.0
	5	76	-6.0	0.4	0.0
	5	77	-8.7	0.5	0.0
	5	78	-4.9	4.0	0.0
	5	79	-12.7	-0.6	0.0
	5	80	-7.0	-5.2	0.0
	5	81	-8.8	1.0	0.0
	5	82	-4.4	0.4	6.9
	5	83	-3.6	6.1	0.0
	5	84	1.4	8.8	0.0
	5	85	-3.1	6.3	0.0
	5	86	-1.0	6.2	0.0
	5	87	-11.2	2.1	0.0
	5	88	-13.9	-1.3	0.0
	5	89	-0.4	9.6	0.0
	5	90	-4.1	15.8	0.0
	5	91	-9.9	-6.1	0.0
	5	92	-13.8	5.6	0.0
	5	93	-9.3	4.2	0.0
	5	94	-10.9	10.6	0.0
	5	95	-2.5	14.8	0.0
	5	96	-7.9	15.6	0.0
	5	97	-0.5	12.7	0.0
	5	98	0.7	18.1	0.0
	5	99	0.0	15.1	0.0
	5	100	2.3	11.8	0.0
	5	101	-0.3	12.0	0.0
	5	102	-0.9	9.4	0.0
	5	103	1.5	14.0	0.0
	5	104	4.5	19.1	0.0
	5	105	5.8	17.9	0.4
	5	106	8.3	11.4	0.0
	5	107	3.0	17.4	0.0
	5	108	0.9	13.2	0.0
	5	109	-0.7	11.3	0.0
	5	110	3.1	4.2	0.0
	5	111	13.7	30.2	0.0
	5	112	2.4	18.4	0.0
	5	113	-1.3	14.1	0.0
	5	114	-0.0	12.2	0.0
	5	115	3.2	20.5	0.0
	5	116	2.3	31.9	0.0
	5	117	1.0	13.8	0.0
	5	118	-2.7	11.2	0.0
	5	119	-2.1	13.9	0.0
	5	120	0.6	13.4	0.0
	5	121	2.3	16.7	0.0
	5	122	9.4	16.4	0.0
	5	123	2.9	16.3	18.2
	5	124	-0.4	15.6	0.0
	5	125	0.2	15.0	7.8
	5	126	5.7	15.3	16.9
	5	127	-0.5	17.0	0.0
	5	128	-3.2	14.5	0.0
	5	129	5.7	16.2	1.9
	5	130	2.8	18.6	0.0
	5	131	4.0	15.5	0.0
	5	132	1.0	12.2	0.0
	5	133	7.1	21.9	0.0
	5	134	7.4	23.8	0.0
	5	135	6.6	17.4	0.0
	5	136	7.2	18.3	0.0
	5	137	10.7	22.4	0.0
	5	138	13.9	17.3	0.0
	5	139	8.1	21.4	0.0
	5	140	7.3	20.9	30.6
	5	141	4.7	19.7	6.4
	5	142	3.7	15.9	0.1
	5	143	11.7	24.6	0.0
	5	144	10.2	25.3	0.6
	5	145	9.7	23.8	0.0
	5	146	13.0	33.6	0.0
	5	147	6.7	19.6	0.0
	5	148	10.2	20.6	0.0
	5	149	9.3	22.7	0.0
	5	150	6.1	25.1	0.0
	5	151	10.1	23.0	0.0
	5	152	7.9	29.6	0.0
	5	153	9.1	23.6	0.4
	5	154	11.9	33.5	0.0
	5	155	8.3	9.3	1.4
	5	156	13.2	15.3	22.4
	5	157	10.4	22.7	0.0
	5	158	10.1	21.9	1.9
	5	159	11.8	17.9	4.4
	5	160	8.4	18.5	2.2
	5	161	11.0	19.2	8.5
	5	162	13.6	21.5	0.4
	5	163	14.4	22.7	15.0
	5	164	11.3	19.5	0.5
	5	165	15.0	24.8	13.8
	5	166	17.2	27.6	0.0
	5	167	5.3	17.9	0.0
	5	168	6.1	23.4	0.0
	5	169	11.2	26.3	0.0
	5	170	12.5	34.3	5.5
	5	171	10.4	19.1	62.4
	5	172	13.3	24.2	17.3
	5	173	12.0	20.0	5.1
	5	174	14.3	19.8	4.9
	5	175	16.6	26.0	3.8
	5	176	16.4	27.4	4.0
	5	177	12.8	23.2	0.7
	5	178	5.0	26.7	0.0
	5	179	11.0	17.3	0.5
	5	180	9.0	19.9	0.0
	5	181	16.2	34.6	0.0
	5	182	13.9	31.1	0.0
	5	183	10.9	25.3	0.7
	5	184	9.2	22.0	0.0
	5	185	13.2	24.0	4.2
	5	186	12.1	29.0	0.0
	5	187	12.3	27.0	2.7
	5	188	14.2	31.6	6.7
	5	189	15.0	30.6	2.8
	5	190	13.7	28.1	29.7
	5	191	12.6	27.2	0.8
	5	192	15.5	27.0	5.5
	5	193	17.6	28.5	0.0
	5	194	16.5	31.3	0.0
	5	195	12.1	27.8	0.0
	5	196	13.8	28.1	0.0
	5	197	13.1	21.1	11.0
	5	198	10.5	22.8	0.0
	5	199	13.8	25.0	0.0
	5	200	12.3	26.1	0.0
	5	201	10.3	23.4	0.3
	5	202	12.6	26.2	0.0
	5	203	13.0	30.5	0.0
	5	204	11.6	31.3	6.0
	5	205	12.9	28.6	0.0
	5	206	11.9	30.1	0.0
	5	207	11.1	24.7	0.0
	5	208	12.4	22.6	0.0
	5	209	14.2	27.3	7.0
	5	210	13.4	27.1	0.0
	5	211	9.5	28.0	0.0
	5	212	11.9	27.3	0.0
	5	213	15.5	25.9	9.4
	5	214	9.8	22.5	0.0
	5	215	11.5	28.1	0.0
	5	216	17.4	24.7	2.7
	5	217	9.2	21.4	6.1
	5	218	8.7	27.3	0.0
	5	219	15.1	28.4	0.0
	5	220	10.7	24.7	0.0
	5	221	13.2	26.8	0.0
	5	222	10.7	30.6	0.0
	5	223	7.2	23.6	0.0
	5	224	8.8	25.0	0.0
	5	225	15.3	27.6	0.0
	5	226	11.9	25.5	4.4
	5	227	12.8	23.4	1.3
	5	228	7.3	25.8	0.0
	5	229	12.5	26.0	0.1
	5	230	11.1	27.2	0.0
	5	231	12.3	28.6	0.0
	5	232	7.2	25.0	0.0
	5	233	12.1	29.0	0.0
	5	234	7.0	27.2	0.0
	5	235	11.8	32.3	0.0
	5	236	10.5	26.0	17.6
	5	237	8.9	14.1	0.0
	5	238	10.4	24.2	0.0
	5	239	10.8	30.6	0.0
	5	240	7.4	31.4	0.0
	5	241	17.2	30.7	0.0
	5	242	12.4	29.2	0.4
	5	243	10.1	29.5	0.0
	5	244	6.8	25.1	0.0
	5	245	10.8	24.9	0.0
	5	246	10.2	24.3	0.0
	5	247	15.0	29.7	0.0
	5	248	7.5	28.1	0.0
	5	249	6.7	21.8	0.0
	5	250	6.5	18.6	0.0
	5	251	8.9	21.1	10.3
	5	252	5.9	18.4	0.0
	5	253	5.9	23.6	0.0
	5	254	8.6	27.1	0.0
	5	255	8.4	18.1	4.1
	5	256	10.0	17.6	0.0
	5	257	4.7	22.3	0.0
	5	258	7.3	21.5	0.0
	5	259	8.9	21.4	0.0
	5	260	7.0	23.9	0.0
	5	261	8.2	14.0	9.8
	5	262	5.9	16.3	0.0
	5	263	10.0	24.0	0.0
	5	264	3.4	26.0	0.0
	5	265	1.9	16.3	0.0
	5	266	3.1	17.5	0.0
	5	267	2.4	13.6	0.0
	5	268	9.4	10.2	2.6
	5	269	4.0	19.4	0.0
	5	270	-0.3	19.7	0.0
	5	271	7.3	20.3	0.0
	5	272	0.6	21.9	0.0
	5	273	3.0	21.8	0.0
	5	274	7.1	20.6	0.0
	5	275	3.7	21.9	1.8
	5	276	5.5	14.6	2.4
	5	277	5.0	20.4	0.0
	5	278	8.3	19.6	0.0
	5	279	2.1	15.0	0.0
	5	280	-0.5	14.4	0.0
	5	281	5.8	24.4	0.0
	5	282	2.2	24.6	0.0
	5	283	3.2	13.1	0.0
	5	284	7.9	8.8	0.8
	5	285	3.6	12.6	0.0
	5	286	8.7	14.8	0.0
	5	287	7.6	19.6	0.0
	5	288	5.7	20.2	0.0
	5	289	1.3	19.8	0.0
	5	290	10.3	21.5	0.0
	5	291	0.1	19.1	0.0
	5	292	-2.5	9.5	2.6
	5	293	10.1	14.3	1.0
	5	294	1.3	24.3	0.0
	5	295	2.7	14.9	0.5
	5	296	0.9	14.0	0.0
	5	297	-3.3	15.1	0.0
	5	298	-4.4	9.1	0.0
	5	299	-2.1	5.8	0.0
	5	300	-2.0	6.0	0.0
	5	301	-2.6	11.6	0.0
	5	302	1.1	6.7	3.4
	5	303	-6.0	2.0	0.0
	5	304	-2.7	1.8	0.0
	5	305	-6.0	-0.2	0.0
	5	306	-2.5	-0.3	0.3
	5	307	-3.4	9.3	0.0
	5	308	-4.2	3.9	0.0
	5	309	-8.9	3.6	0.0
	5	310	-6.3	-2.8	0.0
	5	311	-0.4	19.6	0.0
	5	312	0.2	13.3	0.0
	5	313	-4.3	3.7	10.7
	5	314	-8.7	15.2	0.0
	5	315	-11.3	-3.2	31.0
	5	316	-11.0	3.0	0.0
	5	317	-5.0	9.1	0.0
	5	318	-2.1	9.2	0.0
	5	319	-6.0	2.3	0.0
	5	320	-5.9	-2.0	0.0
	5	321	-9.4	-5.7	0.0
	5	322	-11.0	-10.1	0.0
	5	323	-1.6	3.8	0.6
	5	324	-4.3	7.5	0.0
	5	325	-6.8	-1.7	0.2
	5	326	-7.7	-3.5	3.2
	5	327	-9.0	2.2	0.0
	5	328	-13.9	7.5	0.0
	5	329	-10.6	-1.6	0.0
	5	330	-13.8	-8.1	0.0
	5	331	-19.7	-13.2	0.0
	5	332	-19.3	-8.4	1.9
	5	333	-10.8	-2.1	0.0
	5	334	-18.4	0.3	0.0
	5	335	-12.8	-6.4	1.3
	5	336	-18.3	-2.2	0.1
	5	337	-14.3	-7.0	0.1
	5	338	-17.2	-9.8	0.1
	5	339	-17.1	-9.4	0.0
	5	340	-14.9	-2.5	0.0
	5	341	-24.2	-13.4	0.0
	5	342	-33.8	-15.1	0.0
	5	343	-31.8	-16.5	0.0
	5	344	-25.7	-25.1	0.0
	5	345	-23.9	-8.3	0.0
	5	346	-32.9	-6.4	0.0
	5	347	-20.0	-9.9	0.0
	5	348	-17.9	-12.2	0.0
	5	349	-12.6	-2.0	0.0
	5	350	-14.5	-1.0	0.0
	5	351	-15.1	-9.0	0.2
	5	352	-8.1	-6.3	0.0
	5	353	-23.5	-15.7	4.0
	5	354	-15.2	-12.7	0.0
	5	355	-23.3	-16.4	0.0
	5	356	-33.6	-17.6	0.0
	5	357	-24.0	-15.8	0.0
	5	358	-18.3	-17.7	0.0
	5	359	-16.2	-7.1	0.0
	5	360	-17.8	-11.4	0.0
	5	361	-5.3	5.6	0.0
	5	362	-12.1	1.7	0.0
	5	363	-23.8	-11.7	1.5
	5	364	-29.0	-18.3	0.0
	5	365	-13.7	-6.1	0.0
	6	1	-10.9	-0.8	0.0
	6	2	-20.6	-7.3	11.5
	6	3	-9.3	6.0	0.0
	6	4	-13.2	0.1	0.0
	6	5	-16.4	-8.2	0.0
	6	6	-16.4	-7.1	0.0
	6	7	-19.0	-4.8	0.0
	6	8	-16.6	-6.5	0.0
	6	9	-26.3	-14.3	0.0
	6	10	-26.4	-14.4	0.0
	6	11	-17.1	-8.7	0.0
	6	12	-16.0	-15.2	0.0
	6	13	-15.4	-3.2	0.0
	6	14	-16.7	1.7	0.0
	6	15	-29.7	-20.2	1.9
	6	16	-25.3	-21.1	0.0
	6	17	-20.4	-8.1	0.0
	6	18	-19.5	-5.3	0.0
	6	19	-16.5	-7.6	0.9
	6	20	-13.2	-4.4	1.0
	6	21	-22.5	-8.7	0.9
	6	22	-24.7	-10.7	0.0
	6	23	-26.7	-14.4	0.3
	6	24	-19.6	-15.4	0.3
	6	25	-32.6	-22.8	0.0
	6	26	-38.6	-11.6	0.0
	6	27	-20.5	-8.2	0.0
	6	28	-27.1	-12.4	0.0
	6	29	-16.3	-4.1	0.0
	6	30	-17.6	-1.3	6.4
	6	31	-28.5	-25.0	7.3
	6	32	-23.7	-13.7	0.0
	6	33	-23.5	-13.7	0.0
	6	34	-17.7	-14.6	0.0
	6	35	-19.5	-6.3	7.6
	6	36	-25.2	-6.2	0.0
	6	37	-18.4	-9.0	0.0
	6	38	-25.7	-2.2	0.0
	6	39	-17.6	-5.9	0.0
	6	40	-10.1	-1.2	3.5
	6	41	-11.7	1.3	0.0
	6	42	-13.2	-2.2	0.0
	6	43	-14.4	-2.6	0.0
	6	44	-10.3	0.0	0.0
	6	45	-14.2	-3.4	0.0
	6	46	-8.9	1.8	0.0
	6	47	-24.8	-10.3	1.1
	6	48	-28.0	-18.6	0.0
	6	49	-18.0	-7.1	0.0
	6	50	-13.9	-5.3	0.0
	6	51	-18.4	-7.7	0.0
	6	52	-14.3	-3.5	0.0
	6	53	-21.1	-7.6	0.0
	6	54	-21.9	-6.8	0.0
	6	55	-23.6	-10.1	0.0
	6	56	-17.7	-16.6	0.0
	6	57	-12.6	-1.9	0.0
	6	58	-16.3	-5.2	0.0
	6	59	-19.2	-7.1	0.0
	6	60	-18.7	-13.2	0.3
	6	61	-9.7	2.2	0.0
	6	62	-9.4	2.2	0.0
	6	63	-12.1	0.6	0.0
	6	64	-14.6	-1.0	1.1
	6	65	-29.2	-5.5	0.0
	6	66	-18.7	-5.0	0.0
	6	67	-5.7	5.4	0.0
	6	68	-7.0	10.9	0.0
	6	69	-24.5	-5.0	0.0
	6	70	-20.9	-5.0	0.0
	6	71	-1.3	6.9	0.0
	6	72	-5.7	3.1	0.0
	6	73	-5.5	5.0	0.0
	6	74	-5.3	6.8	0.0
	6	75	-1.4	3.2	1.1
	6	76	-1.8	2.0	7.1
	6	77	-11.8	-7.6	6.2
	6	78	-11.5	-1.5	0.0
	6	79	-5.8	0.1	0.6
	6	80	-14.6	3.4	0.0
	6	81	-4.2	2.7	0.0
	6	82	-3.0	4.7	0.0
	6	83	-12.2	0.7	0.0
	6	84	-12.9	3.1	0.0
	6	85	-15.8	-8.3	0.0
	6	86	-8.6	0.9	0.0
	6	87	-19.8	-1.0	0.0
	6	88	-10.8	-8.9	0.0
	6	89	-16.6	-3.2	0.0
	6	90	-7.8	5.5	0.0
	6	91	-6.2	11.0	0.0
	6	92	-10.2	10.2	0.0
	6	93	-1.9	9.3	0.2
	6	94	-2.2	7.6	0.2
	6	95	1.1	20.7	0.0
	6	96	3.0	9.0	0.0
	6	97	-0.5	21.8	0.0
	6	98	-4.4	24.3	0.0
	6	99	-0.2	11.2	0.0
	6	100	-3.3	6.9	0.0
	6	101	1.1	17.7	0.0
	6	102	4.1	18.1	0.0
	6	103	3.0	19.6	0.0
	6	104	0.6	18.1	0.0
	6	105	-4.6	6.9	17.7
	6	106	-1.8	6.3	0.0
	6	107	5.1	11.4	0.2
	6	108	0.4	14.7	0.0
	6	109	1.1	11.1	1.6
	6	110	-0.6	8.8	22.7
	6	111	0.4	11.2	6.6
	6	112	-8.8	11.7	0.0
	6	113	1.5	12.8	9.7
	6	114	1.1	12.1	0.0
	6	115	-2.1	6.2	0.0
	6	116	-0.6	1.5	0.0
	6	117	2.1	12.5	8.0
	6	118	2.2	13.9	0.0
	6	119	-0.5	9.5	12.2
	6	120	-7.0	2.3	0.0
	6	121	6.4	13.1	0.3
	6	122	5.6	19.1	0.0
	6	123	5.3	27.5	0.0
	6	124	6.2	25.7	0.0
	6	125	12.5	31.2	17.6
	6	126	8.6	24.9	6.8
	6	127	0.7	12.4	4.8
	6	128	-6.0	12.4	0.0
	6	129	9.0	26.0	0.0
	6	130	8.6	26.9	0.0
	6	131	7.2	20.9	0.0
	6	132	6.6	22.2	3.2
	6	133	5.1	24.7	0.0
	6	134	7.6	21.9	0.3
	6	135	6.0	26.8	0.0
	6	136	3.0	23.5	0.0
	6	137	-0.3	17.5	0.0
	6	138	2.0	18.7	0.0
	6	139	8.2	25.6	0.0
	6	140	3.3	23.1	0.0
	6	141	3.1	13.7	2.2
	6	142	6.7	20.3	0.0
	6	143	8.8	18.7	10.2
	6	144	6.3	26.3	4.3
	6	145	7.7	21.8	0.0
	6	146	5.2	24.6	0.0
	6	147	9.1	27.3	0.0
	6	148	10.1	26.2	0.0
	6	149	1.7	18.0	0.0
	6	150	0.9	19.1	0.0
	6	151	10.4	17.6	2.9
	6	152	7.0	24.2	0.0
	6	153	7.1	23.9	0.0
	6	154	5.2	24.5	0.0
	6	155	6.5	17.6	0.0
	6	156	5.3	20.5	0.0
	6	157	7.3	18.1	0.0
	6	158	7.7	18.4	1.0
	6	159	8.9	20.3	9.6
	6	160	11.9	24.4	13.7
	6	161	12.5	27.4	5.6
	6	162	10.4	27.1	0.0
	6	163	10.1	28.4	0.0
	6	164	17.4	28.6	0.0
	6	165	14.5	22.8	22.9
	6	166	9.1	25.3	0.0
	6	167	12.9	28.1	4.0
	6	168	16.4	30.3	27.4
	6	169	11.2	22.4	0.8
	6	170	4.9	22.2	0.0
	6	171	16.2	30.2	0.0
	6	172	13.9	24.2	23.3
	6	173	10.1	28.5	0.0
[truncated: 8,958 more rows]
