# Supplementary material for: Comparing CMIP-3 and CMIP-5 climate projections on flooding estimation of Devils Lake of North Dakota, USA
Source: PeerJ. 2018 Apr 30;6:e4711. doi: 10.7717/peerj.4711 (PMC5933320; doi:10.7717/peerj.4711)
Supplement: Supplemental Information 2 [file peerj-06-4711-s002.zip › FutureClimate/CMIP-3_LARSWG/C322525_NCCCSM[C322525,SRA1B,2011-2030]WG_1.dat]

	1	1	-20.6	-7.3	5.7
	1	2	-20.5	0.1	0.0
	1	3	-13.6	-2.2	0.0
	1	4	-10.6	-1.7	0.0
	1	5	-23.9	-14.7	0.0
	1	6	-26.4	-15.0	0.0
	1	7	-33.2	-16.2	0.0
	1	8	-24.9	-16.9	0.2
	1	9	-11.3	2.9	2.3
	1	10	-1.4	-0.6	0.0
	1	11	-15.6	-2.4	0.0
	1	12	-11.4	-4.7	0.0
	1	13	-16.5	-3.2	0.0
	1	14	-15.5	-8.7	0.0
	1	15	-13.4	0.2	1.0
	1	16	-16.6	-4.2	0.0
	1	17	-20.2	-7.1	1.2
	1	18	-25.4	-10.6	1.7
	1	19	-14.9	-2.4	0.0
	1	20	-13.6	-0.6	0.9
	1	21	-11.6	-1.8	0.0
	1	22	-17.4	-3.8	2.2
	1	23	-13.3	-5.1	0.3
	1	24	-14.9	-6.5	2.1
	1	25	-30.0	-19.2	28.4
	1	26	-21.5	-11.2	0.0
	1	27	-24.4	-13.7	0.0
	1	28	-29.1	-15.2	0.0
	1	29	-15.5	-3.9	0.0
	1	30	-22.8	-6.9	0.0
	1	31	-21.2	-12.1	0.0
	1	32	-29.9	-21.3	0.0
	1	33	-21.5	-6.0	0.0
	1	34	-13.0	-5.2	0.0
	1	35	-19.2	-8.6	3.3
	1	36	-25.4	-11.1	0.0
	1	37	-26.7	-15.6	0.0
	1	38	-19.4	-11.7	0.6
	1	39	-18.5	-4.2	0.0
	1	40	-16.5	-0.9	0.0
	1	41	-15.5	-5.4	0.0
	1	42	-9.6	0.7	0.0
	1	43	-15.7	-7.1	2.4
	1	44	-18.0	-9.9	0.0
	1	45	-19.6	-7.5	0.6
	1	46	-27.1	-14.0	0.0
	1	47	-22.8	-8.8	0.0
	1	48	-16.7	-9.4	0.2
	1	49	-8.3	1.2	0.0
	1	50	1.0	1.7	0.0
	1	51	-26.9	-18.4	0.0
	1	52	-22.9	-16.2	0.1
	1	53	-10.5	-1.3	0.0
	1	54	-4.9	1.9	0.0
	1	55	-12.6	0.3	0.0
	1	56	-4.8	-3.5	0.0
	1	57	-12.8	0.8	0.0
	1	58	-20.1	-4.6	0.0
	1	59	-24.6	-8.9	0.0
	1	60	-21.4	-8.1	0.0
	1	61	-6.9	2.3	0.8
	1	62	-11.2	-0.1	0.0
	1	63	-15.8	-3.6	0.0
	1	64	-18.0	-0.2	0.0
	1	65	-3.5	10.4	0.0
	1	66	-1.6	6.5	0.0
	1	67	-5.3	4.4	0.0
	1	68	-2.3	2.5	0.0
	1	69	-12.2	2.4	0.0
	1	70	-6.3	-2.9	0.0
	1	71	-6.5	3.1	0.0
	1	72	-2.3	0.3	3.4
	1	73	-7.4	3.8	0.0
	1	74	-5.7	-0.2	0.0
	1	75	-6.5	1.8	0.0
	1	76	-5.4	1.0	0.0
	1	77	-8.2	1.1	0.0
	1	78	-4.4	4.6	0.0
	1	79	-12.2	-0.1	0.0
	1	80	-6.5	-4.6	0.0
	1	81	-8.3	1.6	0.0
	1	82	-4.0	0.9	6.8
	1	83	-3.2	6.6	0.0
	1	84	1.8	9.4	0.0
	1	85	-2.7	6.7	0.0
	1	86	-0.7	6.7	0.0
	1	87	-10.8	2.5	0.0
	1	88	-13.6	-0.9	0.0
	1	89	-0.1	9.9	0.0
	1	90	-3.9	16.1	0.0
	1	91	-9.8	-5.9	0.0
	1	92	-14.0	5.6	0.0
	1	93	-9.6	4.1	0.0
	1	94	-11.6	10.4	0.0
	1	95	-2.9	14.6	0.0
	1	96	-8.8	15.4	0.0
	1	97	-0.9	12.5	0.0
	1	98	0.3	17.9	0.0
	1	99	-0.4	15.0	0.0
	1	100	2.0	11.7	0.0
	1	101	-0.7	11.9	0.0
	1	102	-1.3	9.4	0.0
	1	103	1.2	13.9	0.0
	1	104	4.3	19.1	0.0
	1	105	5.8	17.6	0.3
	1	106	8.2	11.4	0.0
	1	107	3.0	17.3	0.0
	1	108	1.0	13.1	0.0
	1	109	-0.6	11.2	0.0
	1	110	3.4	4.2	0.0
	1	111	13.9	30.2	0.0
	1	112	2.8	18.4	0.0
	1	113	-1.0	14.1	0.0
	1	114	0.4	12.2	0.0
	1	115	3.7	20.5	0.0
	1	116	2.7	31.8	0.0
	1	117	1.4	13.9	0.0
	1	118	-2.5	11.3	0.0
	1	119	-1.9	14.0	0.0
	1	120	0.8	13.5	0.0
	1	121	2.3	16.7	0.0
	1	122	9.4	16.4	0.0
	1	123	2.9	16.3	17.6
	1	124	-0.4	15.6	0.0
	1	125	0.2	15.0	7.5
	1	126	5.7	15.3	16.4
	1	127	-0.5	17.0	0.0
	1	128	-3.2	14.5	0.0
	1	129	5.8	16.2	1.9
	1	130	2.9	18.6	0.0
	1	131	4.0	15.6	0.0
	1	132	1.0	12.2	0.0
	1	133	7.1	22.0	0.0
	1	134	7.4	23.9	0.0
	1	135	6.6	17.4	0.0
	1	136	7.3	18.3	0.0
	1	137	10.8	22.5	0.0
	1	138	13.9	17.3	0.0
	1	139	8.1	21.5	0.0
	1	140	7.3	21.0	30.6
	1	141	4.8	19.8	6.4
	1	142	3.8	16.0	0.1
	1	143	11.8	24.7	0.0
	1	144	10.3	25.3	0.7
	1	145	9.8	23.9	0.0
	1	146	13.1	33.7	0.0
	1	147	6.8	19.7	0.0
	1	148	10.3	20.7	0.0
	1	149	9.4	22.8	0.0
	1	150	6.2	25.2	0.0
	1	151	10.2	23.1	0.0
	1	152	8.0	29.7	0.0
	1	153	9.2	23.7	0.4
	1	154	12.0	33.6	0.0
	1	155	8.4	9.4	1.5
	1	156	13.3	15.4	24.1
	1	157	10.5	22.8	0.0
	1	158	10.2	22.0	2.1
	1	159	11.9	18.1	4.7
	1	160	8.5	18.6	2.3
	1	161	11.1	19.3	9.2
	1	162	13.8	21.7	0.4
	1	163	14.5	22.9	16.1
	1	164	11.4	19.6	0.5
	1	165	15.1	25.0	14.9
	1	166	17.4	27.7	0.0
	1	167	5.5	18.1	0.0
	1	168	6.3	23.6	0.0
	1	169	11.4	26.5	0.0
	1	170	12.7	34.5	6.0
	1	171	10.6	19.3	67.3
	1	172	13.6	24.4	18.7
	1	173	12.2	20.2	5.5
	1	174	14.5	20.0	5.3
	1	175	16.8	26.3	4.1
	1	176	16.7	27.7	4.3
	1	177	13.0	23.5	0.8
	1	178	5.2	27.0	0.0
	1	179	11.3	17.6	0.5
	1	180	9.3	20.1	0.0
	1	181	16.4	34.8	0.0
	1	182	14.2	31.4	0.0
	1	183	11.2	25.6	0.7
	1	184	9.6	22.4	0.0
	1	185	13.5	24.3	4.3
	1	186	12.4	29.4	0.0
	1	187	12.7	27.4	2.8
	1	188	14.5	32.0	6.9
	1	189	15.4	31.0	2.9
	1	190	14.1	28.5	30.5
	1	191	13.0	27.6	0.8
	1	192	15.9	27.4	5.6
	1	193	18.0	28.9	0.0
	1	194	16.8	31.7	0.0
	1	195	12.5	28.2	0.0
	1	196	14.2	28.5	0.0
	1	197	13.5	21.5	11.1
	1	198	10.9	23.2	0.0
	1	199	14.2	25.3	0.0
	1	200	12.7	26.5	0.0
	1	201	10.7	23.7	0.3
	1	202	13.0	26.5	0.0
	1	203	13.4	30.9	0.0
	1	204	12.0	31.7	6.0
	1	205	13.3	29.0	0.0
	1	206	12.3	30.5	0.0
	1	207	11.5	25.2	0.0
	1	208	12.9	23.1	0.0
	1	209	14.7	27.8	6.9
	1	210	14.0	27.6	0.0
	1	211	10.1	28.5	0.0
	1	212	12.6	28.0	0.0
	1	213	16.2	26.6	9.1
	1	214	10.5	23.3	0.0
	1	215	12.2	28.9	0.0
	1	216	18.2	25.6	2.6
	1	217	10.1	22.3	5.9
	1	218	9.6	28.2	0.0
	1	219	16.0	29.3	0.0
	1	220	11.6	25.6	0.0
	1	221	14.2	27.7	0.0
	1	222	11.7	31.6	0.0
	1	223	8.1	24.6	0.0
	1	224	9.8	26.0	0.0
	1	225	16.2	28.5	0.0
	1	226	12.9	26.5	4.0
	1	227	13.8	24.4	1.2
	1	228	8.3	26.8	0.0
	1	229	13.5	27.0	0.1
	1	230	12.0	28.1	0.0
	1	231	13.3	29.6	0.0
	1	232	8.2	26.0	0.0
	1	233	13.1	29.9	0.0
	1	234	8.0	28.2	0.0
	1	235	12.9	33.3	0.0
	1	236	11.5	27.0	16.2
	1	237	10.0	15.1	0.0
	1	238	11.5	25.2	0.0
	1	239	12.0	31.7	0.0
	1	240	8.5	32.4	0.0
	1	241	18.3	31.8	0.0
	1	242	13.5	30.2	0.3
	1	243	11.2	30.6	0.0
	1	244	8.0	26.1	0.0
	1	245	12.0	25.9	0.0
	1	246	11.3	25.3	0.0
	1	247	16.1	30.7	0.0
	1	248	8.6	29.0	0.0
	1	249	7.9	22.4	0.0
	1	250	7.7	19.1	0.0
	1	251	10.1	21.7	9.5
	1	252	7.0	19.1	0.0
	1	253	7.0	24.4	0.0
	1	254	9.8	28.0	0.0
	1	255	9.6	18.7	3.7
	1	256	11.2	18.4	0.0
	1	257	5.9	23.3	0.0
	1	258	8.5	22.6	0.0
	1	259	10.2	22.7	0.0
	1	260	8.3	25.3	0.0
	1	261	9.5	15.7	9.0
	1	262	7.2	17.9	0.0
	1	263	11.3	25.7	0.0
	1	264	4.7	27.7	0.0
	1	265	3.2	18.1	0.0
	1	266	4.3	19.2	0.0
	1	267	3.6	15.4	0.0
	1	268	10.5	12.2	2.4
	1	269	5.1	20.9	0.0
	1	270	0.9	21.2	0.0
	1	271	8.4	21.7	0.0
	1	272	1.6	23.2	0.0
	1	273	4.0	23.0	0.0
	1	274	8.1	21.5	0.0
	1	275	4.6	22.8	1.7
	1	276	6.3	15.6	2.3
	1	277	5.9	21.1	0.0
	1	278	9.2	20.3	0.0
	1	279	3.0	15.7	0.0
	1	280	0.3	15.0	0.0
	1	281	6.7	25.0	0.0
	1	282	3.1	25.2	0.0
	1	283	3.9	13.7	0.0
	1	284	8.6	9.5	0.7
	1	285	4.3	13.2	0.0
	1	286	9.4	15.4	0.0
	1	287	8.3	20.2	0.0
	1	288	6.4	20.9	0.0
	1	289	2.0	20.5	0.0
	1	290	10.9	22.2	0.0
	1	291	0.8	19.8	0.0
	1	292	-1.7	10.1	2.5
	1	293	10.9	14.8	1.0
	1	294	1.8	25.1	0.0
	1	295	3.4	15.4	0.5
	1	296	1.4	14.8	0.0
	1	297	-2.8	15.9	0.0
	1	298	-3.9	9.9	0.0
	1	299	-1.7	6.6	0.0
	1	300	-1.6	6.7	0.0
	1	301	-2.3	12.3	0.0
	1	302	1.6	7.0	3.3
	1	303	-5.7	2.5	0.0
	1	304	-2.4	2.1	0.0
	1	305	-5.8	-0.0	0.0
	1	306	-2.2	-0.5	0.3
	1	307	-3.2	9.5	0.0
	1	308	-4.1	4.0	0.0
	1	309	-8.8	3.7	0.0
	1	310	-6.2	-2.7	0.0
	1	311	-0.3	19.7	0.0
	1	312	0.3	13.4	0.0
	1	313	-4.2	3.0	10.6
	1	314	-8.7	15.1	0.0
	1	315	-11.4	-3.6	31.0
	1	316	-11.1	2.9	0.0
	1	317	-5.1	9.0	0.0
	1	318	-2.3	9.1	0.0
	1	319	-6.2	2.2	0.0
	1	320	-6.0	-2.2	0.0
	1	321	-9.5	-5.9	0.0
	1	322	-11.2	-10.2	0.0
	1	323	-1.7	3.7	0.6
	1	324	-4.4	7.3	0.0
	1	325	-7.0	-1.6	0.2
	1	326	-7.8	-3.3	3.1
	1	327	-9.2	2.0	0.0
	1	328	-14.1	7.3	0.0
	1	329	-10.8	-1.8	0.0
	1	330	-13.9	-8.2	0.0
	1	331	-19.8	-13.3	0.0
	1	332	-19.5	-8.1	1.8
	1	333	-10.9	-2.2	0.0
	1	334	-18.5	0.1	0.0
	1	335	-12.9	-6.6	1.2
	1	336	-18.4	-2.3	0.1
	1	337	-14.4	-7.3	0.1
	1	338	-17.3	-10.1	0.1
	1	339	-17.2	-9.5	0.0
	1	340	-15.0	-2.6	0.0
	1	341	-24.3	-13.5	0.0
	1	342	-33.9	-15.2	0.0
	1	343	-31.8	-16.5	0.0
	1	344	-25.8	-25.1	0.0
	1	345	-24.0	-8.3	0.0
	1	346	-33.0	-6.4	0.0
	1	347	-20.0	-10.0	0.0
	1	348	-17.9	-12.3	0.0
	1	349	-12.7	-2.1	0.0
	1	350	-14.5	-1.0	0.0
	1	351	-15.1	-9.1	0.2
	1	352	-8.1	-6.4	0.0
	1	353	-23.5	-15.8	3.7
	1	354	-15.3	-12.8	0.0
	1	355	-23.4	-16.5	0.0
	1	356	-33.6	-17.7	0.0
	1	357	-24.1	-15.9	0.0
	1	358	-18.4	-17.7	0.0
	1	359	-16.2	-7.1	0.0
	1	360	-17.8	-11.4	0.0
	1	361	-5.2	5.6	0.0
	1	362	-12.0	1.8	0.0
	1	363	-23.7	-11.5	1.4
	1	364	-28.8	-18.1	0.0
	1	365	-13.4	-5.8	0.0
	2	1	-25.2	-13.8	4.5
	2	2	-25.7	-18.1	1.0
	2	3	-16.4	-2.9	0.0
	2	4	-11.2	-3.7	0.0
	2	5	-19.3	-4.2	0.0
	2	6	-25.6	-7.7	0.0
	2	7	-16.5	-4.1	0.0
	2	8	-16.3	-6.6	0.5
	2	9	-19.2	-10.3	0.9
	2	10	-13.4	-5.1	0.0
	2	11	-17.3	-3.4	0.0
	2	12	-22.3	-5.6	0.0
	2	13	-11.4	-1.9	0.0
	2	14	-8.1	-2.0	0.0
	2	15	-15.6	-2.9	0.0
	2	16	-11.0	-9.1	0.0
	2	17	-18.4	-9.5	0.0
	2	18	-22.1	-4.6	0.0
	2	19	-20.1	-10.2	0.3
	2	20	-24.1	-14.0	0.0
	2	21	-19.3	-7.5	0.0
	2	22	-21.1	-4.8	0.0
	2	23	-21.8	-13.5	0.0
	2	24	-19.5	-15.9	0.0
	2	25	-26.3	-17.9	0.0
	2	26	-20.9	-20.5	0.0
	2	27	-29.7	-14.7	0.0
	2	28	-25.2	-20.8	0.1
	2	29	-16.0	-4.8	0.0
	2	30	-9.7	1.0	0.0
	2	31	-16.0	-4.0	1.4
	2	32	-10.8	-6.3	0.0
	2	33	-10.8	-4.0	0.4
	2	34	-14.4	-7.2	0.0
	2	35	-13.0	-2.7	0.0
	2	36	-5.5	-2.1	0.0
	2	37	-22.2	-10.5	0.0
	2	38	-21.7	-20.0	0.0
	2	39	-19.4	-8.9	0.0
	2	40	-14.9	-10.6	0.0
	2	41	-12.9	-1.9	0.0
	2	42	-13.1	3.4	0.0
	2	43	-26.3	-15.6	0.0
	2	44	-32.2	-11.8	0.0
	2	45	-16.1	-5.7	0.0
	2	46	-19.2	-8.8	0.0
	2	47	-20.2	-6.1	0.0
	2	48	-21.8	-1.5	0.0
	2	49	-11.5	1.5	0.0
	2	50	-15.2	9.7	0.0
	2	51	-7.8	0.5	0.0
	2	52	-15.1	1.2	0.0
	2	53	-15.7	-0.2	0.0
	2	54	-22.0	-4.5	0.0
	2	55	-11.9	-2.2	0.0
	2	56	-10.7	-7.5	0.0
	2	57	-17.1	-2.4	0.0
	2	58	-21.0	0.7	0.0
	2	59	-15.3	-1.3	0.0
	2	60	-13.7	-1.5	1.4
	2	61	-6.5	-0.4	4.5
	2	62	-10.7	-2.3	4.6
	2	63	-16.4	-6.1	0.0
	2	64	-18.2	-1.1	0.0
	2	65	-5.6	7.0	0.0
	2	66	-2.1	4.1	0.0
	2	67	-7.1	2.8	0.0
	2	68	-1.8	3.5	0.0
	2	69	-7.6	2.7	0.0
	2	70	-13.3	6.7	0.0
	2	71	-8.6	3.3	0.0
	2	72	-16.2	4.4	0.0
	2	73	-10.3	-0.4	1.3
	2	74	-7.6	2.0	0.4
	2	75	0.6	3.4	0.6
	2	76	-3.7	2.3	1.7
	2	77	-10.1	3.1	0.0
	2	78	-4.6	1.1	1.2
	2	79	-4.7	1.5	0.0
	2	80	-5.2	5.5	0.0
	2	81	-8.6	2.6	0.0
	2	82	-6.3	7.4	0.0
	2	83	-1.8	12.0	0.0
	2	84	-2.4	7.5	9.5
	2	85	-6.0	4.0	6.7
	2	86	-9.6	5.3	0.0
	2	87	-8.0	3.1	0.0
	2	88	-10.8	7.8	0.0
	2	89	4.8	12.0	0.4
	2	90	0.9	16.1	0.2
	2	91	-2.5	11.4	0.0
	2	92	0.8	15.7	0.0
	2	93	-6.8	-2.7	0.0
	2	94	-3.2	4.4	0.0
	2	95	-2.7	11.9	0.0
	2	96	-2.2	13.1	0.0
	2	97	-0.9	22.3	0.0
	2	98	2.7	33.3	0.0
	2	99	-8.6	-0.8	0.0
	2	100	-3.1	8.8	0.0
	2	101	1.3	19.1	0.0
	2	102	-0.1	21.9	0.0
	2	103	6.7	18.9	0.0
	2	104	7.4	19.3	0.0
	2	105	-3.1	12.4	0.0
	2	106	-2.2	11.3	0.0
	2	107	6.9	15.7	0.0
	2	108	0.5	30.1	0.0
	2	109	1.0	14.5	0.0
	2	110	1.1	13.4	0.0
	2	111	0.2	10.9	0.0
	2	112	-2.4	4.7	0.0
	2	113	0.4	10.7	0.0
	2	114	3.3	4.6	0.0
	2	115	0.6	12.6	0.0
	2	116	-4.0	13.4	0.0
	2	117	4.4	11.6	0.0
	2	118	1.3	8.4	0.0
	2	119	4.4	16.2	0.0
	2	120	1.1	18.3	0.0
	2	121	3.3	23.8	0.0
	2	122	8.1	21.0	8.7
	2	123	-1.8	9.4	0.3
	2	124	-5.6	11.0	0.0
	2	125	7.7	21.2	5.9
	2	126	4.3	26.4	1.5
	2	127	4.7	18.2	0.0
	2	128	8.7	11.8	0.0
	2	129	0.5	15.1	0.0
	2	130	7.0	20.7	10.0
	2	131	6.7	18.7	89.8
	2	132	5.9	16.0	0.0
	2	133	6.5	17.0	0.0
	2	134	8.7	13.0	0.0
	2	135	7.4	24.4	2.1
	2	136	9.5	25.0	2.9
	2	137	5.4	8.9	9.3
	2	138	10.1	11.7	11.9
	2	139	8.2	23.4	0.0
	2	140	9.1	23.7	0.0
	2	141	10.5	23.3	0.0
	2	142	5.5	18.5	0.0
	2	143	4.8	21.6	0.0
	2	144	4.8	27.9	0.0
	2	145	10.2	16.5	0.7
	2	146	7.0	16.1	0.0
	2	147	6.2	22.2	0.0
	2	148	-0.1	18.1	0.0
	2	149	4.5	9.4	0.0
	2	150	7.7	19.5	0.0
	2	151	1.2	20.6	0.0
	2	152	6.3	24.6	0.0
	2	153	10.1	19.5	2.9
	2	154	7.8	17.6	0.0
	2	155	6.7	19.5	0.0
	2	156	12.3	18.4	13.7
	2	157	14.8	32.7	0.0
	2	158	10.6	33.8	0.0
	2	159	10.9	27.1	0.0
	2	160	12.3	26.6	0.0
	2	161	17.3	29.9	0.0
	2	162	13.2	26.0	0.0
	2	163	12.3	26.6	0.0
	2	164	10.0	26.0	0.0
	2	165	7.5	24.0	0.0
	2	166	11.4	27.3	0.0
	2	167	12.1	27.9	0.0
	2	168	12.7	28.5	0.0
	2	169	16.8	25.8	0.5
	2	170	16.9	23.2	0.0
	2	171	14.8	26.2	7.1
	2	172	17.5	22.7	6.3
	2	173	7.6	25.6	0.0
	2	174	2.6	24.8	0.0
	2	175	10.6	26.4	0.0
	2	176	16.7	26.8	0.0
	2	177	10.7	29.1	0.0
	2	178	14.2	27.4	0.0
	2	179	13.1	27.4	0.0
	2	180	12.5	32.4	0.0
	2	181	10.5	28.6	0.0
	2	182	13.0	35.7	0.0
	2	183	13.9	33.9	0.0
	2	184	8.3	33.2	0.0
	2	185	15.2	24.9	0.5
	2	186	16.1	22.5	0.0
	2	187	12.5	28.1	0.0
	2	188	11.3	26.9	0.0
	2	189	13.0	26.9	6.6
	2	190	14.9	25.1	0.0
	2	191	11.9	25.3	0.0
	2	192	14.2	27.6	18.3
	2	193	17.7	28.6	3.4
	2	194	15.8	25.4	3.1
	2	195	18.9	31.8	0.0
	2	196	13.9	28.8	0.0
	2	197	17.2	32.5	0.0
	2	198	20.0	28.9	0.0
	2	199	17.7	27.1	6.4
	2	200	12.8	24.4	0.0
	2	201	16.7	29.6	0.0
	2	202	11.6	27.0	0.0
	2	203	12.9	23.1	0.0
	2	204	18.4	24.0	3.5
	2	205	12.3	27.6	13.1
	2	206	14.0	30.5	0.1
	2	207	16.0	33.8	0.0
	2	208	17.6	35.1	0.0
	2	209	14.7	34.0	0.0
	2	210	9.7	28.9	0.0
	2	211	13.5	32.1	0.0
	2	212	15.3	31.0	2.0
	2	213	8.0	24.3	0.0
	2	214	4.7	27.0	0.0
	2	215	12.0	25.4	0.0
	2	216	13.9	23.6	0.0
	2	217	10.6	27.8	0.0
	2	218	15.1	32.4	0.0
	2	219	11.0	29.7	0.0
	2	220	9.0	27.5	0.0
	2	221	11.8	25.4	4.0
	2	222	11.2	24.9	0.0
	2	223	13.9	27.5	0.0
	2	224	15.6	27.5	0.0
	2	225	19.7	28.8	0.0
	2	226	12.3	24.0	0.0
	2	227	14.7	29.6	0.0
	2	228	16.7	25.2	0.0
	2	229	13.6	28.3	1.9
	2	230	14.7	23.5	13.0
	2	231	13.6	23.3	2.8
	2	232	14.8	15.8	0.0
	2	233	12.5	24.3	0.0
	2	234	11.6	26.2	2.7
	2	235	13.3	27.9	0.0
	2	236	14.8	29.6	0.0
	2	237	11.4	24.7	7.4
	2	238	14.0	22.9	0.0
	2	239	9.7	23.7	0.0
	2	240	13.1	20.1	0.0
	2	241	12.2	28.8	0.0
	2	242	11.9	24.9	0.0
	2	243	10.2	23.6	16.3
	2	244	7.8	23.6	0.0
	2	245	8.3	20.0	0.0
	2	246	3.8	23.7	7.5
	2	247	7.0	19.2	0.0
	2	248	5.0	18.0	0.0
	2	249	11.2	20.1	0.3
	2	250	12.7	24.5	0.0
	2	251	10.7	20.6	6.7
	2	252	11.9	21.0	24.1
	2	253	9.9	23.9	0.0
	2	254	15.2	20.5	0.0
	2	255	7.7	10.2	0.3
	2	256	0.8	15.3	4.7
	2	257	9.3	25.4	0.0
	2	258	8.8	28.9	0.0
	2	259	16.8	30.9	0.0
	2	260	11.9	21.3	23.1
	2	261	13.8	22.1	8.9
	2	262	7.2	18.9	0.0
	2	263	10.8	23.8	0.0
	2	264	5.4	28.5	0.0
	2	265	11.4	24.1	0.0
	2	266	5.8	23.8	0.0
	2	267	4.0	22.2	0.0
	2	268	5.9	17.5	0.0
	2	269	-5.2	9.0	0.0
	2	270	2.7	14.5	0.0
	2	271	3.4	23.2	0.0
	2	272	-1.5	20.8	0.0
	2	273	1.7	20.7	0.0
	2	274	6.9	19.0	0.0
	2	275	0.5	18.2	0.0
	2	276	2.6	12.3	0.0
	2	277	3.6	11.8	0.0
	2	278	3.6	6.6	0.5
	2	279	2.5	9.6	0.3
	2	280	3.2	7.9	0.7
	2	281	-0.6	12.4	2.5
	2	282	-3.2	16.5	0.0
	2	283	-1.2	4.7	1.2
	2	284	2.2	7.9	32.4
	2	285	-1.0	1.6	0.0
	2	286	-1.3	3.7	1.3
	2	287	1.5	12.2	26.3
	2	288	-2.9	11.0	1.0
	2	289	1.6	9.2	1.7
	2	290	-4.4	18.1	0.0
	2	291	-1.5	15.2	0.0
	2	292	2.2	12.4	0.0
	2	293	1.6	12.1	7.4
	2	294	8.3	16.4	0.0
	2	295	-3.9	12.0	0.0
	2	296	-0.4	8.2	0.0
	2	297	-0.5	0.8	4.6
	2	298	-3.6	7.5	0.0
	2	299	-3.1	11.6	0.0
	2	300	2.3	12.6	0.0
	2	301	-1.6	11.1	0.0
	2	302	-0.6	11.4	0.0
	2	303	-6.6	8.9	0.0
	2	304	-1.6	12.0	0.0
	2	305	0.3	17.4	3.3
	2	306	2.0	20.2	0.0
	2	307	-1.9	7.5	0.0
	2	308	-2.4	10.1	0.0
	2	309	-1.7	6.2	0.0
	2	310	-5.9	3.5	2.5
	2	311	-7.0	1.5	0.0
	2	312	-7.6	-0.6	0.0
	2	313	-4.2	3.2	0.0
	2	314	-4.9	-2.4	0.0
	2	315	-5.4	7.1	0.0
	2	316	-9.0	6.0	0.0
	2	317	-5.2	3.2	0.0
	2	318	-1.6	0.9	3.5
	2	319	-7.1	4.2	0.0
	2	320	-8.2	7.9	0.0
	2	321	-18.3	-9.2	0.0
	2	322	-19.1	-5.0	0.0
	2	323	-11.5	-4.6	0.0
	2	324	-11.3	-0.8	0.0
	2	325	-10.2	-1.6	0.0
	2	326	-11.2	-1.8	0.0
	2	327	-10.0	-0.6	0.0
	2	328	-11.6	3.6	0.0
	2	329	-8.7	2.1	0.0
	2	330	-13.9	-0.8	0.0
	2	331	-9.0	-1.4	0.0
	2	332	-13.8	4.6	0.0
	2	333	-17.0	-2.3	0.0
	2	334	-21.6	0.5	0.0
	2	335	-5.7	2.4	0.0
	2	336	-6.2	5.7	0.0
	2	337	-17.0	-7.3	0.0
	2	338	-22.3	-15.1	0.0
	2	339	-20.9	-6.0	0.0
	2	340	-14.4	-5.0	0.0
	2	341	-15.1	-3.5	4.3
	2	342	-10.1	-2.2	0.0
	2	343	-26.3	-10.3	0.0
	2	344	-17.8	-6.9	0.0
	2	345	-25.8	-9.2	0.0
	2	346	-33.4	-7.3	0.0
	2	347	-12.8	-4.1	0.0
	2	348	-15.9	-12.1	0.0
	2	349	-9.1	-1.0	0.0
	2	350	-4.6	2.8	0.0
	2	351	-20.2	-10.7	5.3
	2	352	-17.3	-7.1	0.0
	2	353	-14.4	-2.4	0.0
	2	354	-20.8	-7.0	0.0
	2	355	-20.5	-7.0	0.0
	2	356	-19.4	-13.0	0.0
	2	357	-26.5	-12.7	0.0
	2	358	-26.5	-6.0	0.0
	2	359	-16.4	-4.0	0.0
	2	360	-20.7	-4.0	0.1
	2	361	-21.2	-7.6	0.0
	2	362	-19.8	-11.7	0.2
	2	363	-15.6	-5.5	0.0
	2	364	-18.8	-4.4	0.0
	2	365	-31.5	-20.4	0.0
	3	1	-4.7	0.5	0.0
	3	2	-11.7	-3.2	0.0
	3	3	-6.6	-6.2	0.3
	3	4	-29.7	-13.9	0.0
	3	5	-23.2	-15.5	0.8
	3	6	-1.3	1.2	0.0
	3	7	-11.7	8.1	0.0
	3	8	-29.5	-19.2	0.0
	3	9	-32.0	-12.6	0.0
	3	10	-26.6	-15.2	1.5
	3	11	-25.8	-13.4	0.5
	3	12	-36.0	-20.4	0.0
	3	13	-27.4	-21.2	0.0
	3	14	-12.4	-4.0	2.3
	3	15	-9.3	2.9	2.2
	3	16	-16.5	-6.5	0.0
	3	17	-10.1	-8.9	0.0
	3	18	-16.7	-5.4	0.0
	3	19	-18.7	-1.8	1.2
	3	20	-20.1	-12.0	4.6
	3	21	-14.8	-9.4	0.0
	3	22	-20.7	-11.3	5.7
	3	23	-23.9	-4.5	0.0
	3	24	-33.8	-21.6	0.0
	3	25	-27.2	-20.9	0.0
	3	26	-18.5	-7.4	0.0
	3	27	-23.0	-8.1	0.4
	3	28	-16.7	-5.2	2.3
	3	29	-11.6	-6.3	0.0
	3	30	-20.8	-12.1	0.0
	3	31	-26.8	-25.5	0.0
	3	32	-23.0	-13.5	0.0
	3	33	-18.9	-17.4	0.0
	3	34	-26.6	-19.8	0.0
	3	35	-23.4	-22.4	0.7
	3	36	-23.8	-12.1	0.0
	3	37	-25.3	-6.0	0.0
	3	38	-23.1	-11.8	0.0
	3	39	-27.3	-17.7	0.0
	3	40	-10.1	-4.2	1.9
	3	41	-8.7	-4.9	1.4
	3	42	-12.4	-4.2	0.0
	3	43	-12.9	-9.3	0.0
	3	44	-11.4	-1.5	0.9
	3	45	-9.0	-2.7	0.0
	3	46	-17.1	-6.5	0.0
	3	47	-17.5	-4.2	0.0
	3	48	-22.2	-8.7	0.0
	3	49	-18.1	-13.5	0.0
	3	50	-10.0	-2.4	0.2
	3	51	-16.0	-5.5	0.0
	3	52	-6.4	0.4	1.3
	3	53	-7.7	7.3	0.0
	3	54	-29.0	-14.4	0.0
	3	55	-20.7	-16.0	0.1
	3	56	-8.0	6.6	0.0
	3	57	-8.8	1.4	0.0
	3	58	-20.6	-5.9	0.0
	3	59	-20.2	-7.2	0.0
	3	60	-9.7	-0.8	0.0
	3	61	-6.4	0.1	0.2
	3	62	-19.4	-6.6	0.5
	3	63	-22.0	-4.8	0.0
	3	64	-2.3	8.9	0.0
	3	65	-3.2	10.7	0.0
	3	66	-17.1	0.7	0.0
	3	67	-16.2	4.8	0.0
	3	68	1.1	15.5	0.0
	3	69	0.5	6.5	0.0
	3	70	-9.4	3.7	0.0
	3	71	-4.3	4.4	0.0
	3	72	-11.4	-1.1	0.0
	3	73	-7.8	1.1	0.0
	3	74	-13.0	1.2	0.0
	3	75	-16.7	1.5	0.0
	3	76	-21.6	-17.6	0.0
	3	77	-16.9	-15.5	0.0
	3	78	-3.0	4.9	0.0
	3	79	-7.4	7.1	0.0
	3	80	-10.4	0.6	0.0
	3	81	-14.3	-8.9	0.0
	3	82	-0.6	5.5	0.0
	3	83	4.8	7.1	0.0
	3	84	-14.9	0.0	0.0
	3	85	-10.9	2.1	0.0
	3	86	-5.6	2.6	2.2
	3	87	-2.6	6.1	0.0
	3	88	3.8	9.4	0.0
	3	89	4.0	7.8	0.0
	3	90	-1.8	4.9	13.3
	3	91	-2.5	9.4	0.0
	3	92	1.3	11.9	26.8
	3	93	-0.1	13.2	0.0
	3	94	-5.6	2.1	0.0
	3	95	-1.2	0.2	0.0
	3	96	-1.2	14.7	0.0
	3	97	1.2	11.2	0.0
	3	98	-5.7	10.6	0.0
	3	99	-11.4	6.7	0.0
	3	100	0.6	13.5	0.0
	3	101	-0.2	15.9	0.0
	3	102	-6.2	10.2	0.0
	3	103	-1.0	9.0	0.0
	3	104	3.8	14.8	0.2
	3	105	9.5	24.5	0.0
	3	106	-4.2	13.0	0.0
	3	107	-9.7	16.1	0.0
	3	108	0.5	19.8	0.0
	3	109	-0.4	19.4	0.0
	3	110	1.7	17.3	0.0
	3	111	9.5	17.1	0.0
	3	112	0.0	17.4	0.0
	3	113	1.5	12.4	0.0
	3	114	0.4	14.3	0.0
	3	115	2.6	14.8	0.0
	3	116	5.4	21.0	0.0
	3	117	6.8	20.0	3.1
	3	118	0.2	7.7	20.0
	3	119	-6.5	7.1	0.0
	3	120	-3.9	3.2	0.0
	3	121	0.5	8.1	0.0
	3	122	2.4	12.3	0.0
	3	123	-3.2	15.0	0.0
	3	124	5.0	20.5	0.0
	3	125	2.5	19.7	0.0
	3	126	2.4	18.4	0.0
	3	127	0.2	21.8	0.0
	3	128	4.1	15.7	0.0
	3	129	5.0	16.4	0.0
	3	130	5.4	12.4	3.1
	3	131	4.9	10.6	0.0
	3	132	7.4	17.7	2.0
	3	133	8.9	14.9	0.0
	3	134	11.0	26.0	9.8
	3	135	9.8	20.0	4.1
	3	136	-1.0	18.1	0.0
	3	137	7.3	19.2	14.9
	3	138	5.6	20.9	0.0
	3	139	0.1	24.7	0.0
	3	140	7.0	22.9	0.0
	3	141	6.2	19.4	0.0
	3	142	10.5	19.7	0.6
	3	143	5.8	25.8	0.0
	3	144	10.7	22.6	6.9
	3	145	9.7	24.0	0.0
	3	146	8.4	22.1	0.6
	3	147	1.7	32.5	7.7
	3	148	7.2	24.4	0.0
	3	149	10.8	22.9	0.3
	3	150	8.8	15.0	6.8
	3	151	5.1	14.3	11.6
	3	152	5.9	14.8	0.0
	3	153	-0.1	16.8	5.9
	3	154	10.3	21.7	0.0
	3	155	6.4	24.3	0.0
	3	156	10.3	25.6	0.0
	3	157	12.1	35.2	1.3
	3	158	11.9	25.9	0.0
	3	159	11.6	23.5	0.0
	3	160	13.5	26.4	0.0
	3	161	10.2	19.0	6.0
	3	162	11.9	24.7	0.0
	3	163	9.4	23.7	0.0
	3	164	6.7	24.7	0.0
	3	165	3.7	29.3	0.0
	3	166	17.7	28.1	0.0
	3	167	10.6	29.7	0.0
	3	168	11.1	23.9	0.0
	3	169	10.9	22.0	0.0
	3	170	10.2	23.6	0.0
	3	171	7.7	23.3	0.0
	3	172	10.9	26.7	0.0
	3	173	9.0	21.1	5.5
	3	174	13.9	27.1	25.1
	3	175	13.0	28.7	0.0
	3	176	9.5	21.9	0.4
	3	177	9.0	20.8	11.3
	3	178	15.0	24.6	2.1
	3	179	11.9	28.3	4.9
	3	180	17.0	28.1	0.0
	3	181	11.1	27.5	0.0
	3	182	9.9	22.9	0.0
	3	183	6.3	26.2	0.0
	3	184	9.3	27.6	0.0
	3	185	6.9	27.2	0.0
	3	186	18.1	27.3	0.4
	3	187	14.5	29.4	0.0
	3	188	17.2	27.7	0.0
	3	189	17.3	25.1	0.0
	3	190	10.0	25.5	11.5
	3	191	10.8	28.0	10.5
	3	192	9.9	24.5	0.0
	3	193	10.1	20.9	0.0
	3	194	9.6	24.7	0.0
	3	195	12.6	27.0	0.0
	3	196	11.5	27.4	0.0
	3	197	14.2	24.1	0.0
	3	198	8.5	26.8	0.0
	3	199	7.1	25.5	0.0
	3	200	12.1	27.2	0.0
	3	201	14.9	29.3	54.7
	3	202	12.2	28.6	0.0
	3	203	10.9	25.2	0.0
	3	204	9.7	21.8	0.0
	3	205	9.0	23.5	0.0
	3	206	8.2	23.6	0.0
	3	207	14.2	28.1	0.0
	3	208	8.1	21.2	0.0
	3	209	10.6	21.7	0.0
	3	210	18.8	31.3	0.0
	3	211	18.8	27.7	1.7
	3	212	10.1	19.0	1.4
	3	213	6.1	26.3	0.0
	3	214	13.5	25.6	7.6
	3	215	11.4	25.5	0.8
	3	216	11.5	26.6	0.0
	3	217	15.5	29.4	0.0
	3	218	13.7	24.6	5.1
	3	219	11.1	24.5	0.0
	3	220	12.0	28.6	0.0
	3	221	17.3	21.9	8.8
	3	222	15.1	27.6	0.0
	3	223	14.6	31.6	0.0
	3	224	11.8	27.8	0.0
	3	225	9.6	29.6	0.0
	3	226	6.4	19.0	0.0
	3	227	3.7	22.7	0.0
	3	228	11.8	25.0	0.0
	3	229	11.2	18.1	0.1
	3	230	8.4	27.3	0.0
	3	231	13.2	29.6	0.0
	3	232	7.9	26.9	0.0
	3	233	2.0	31.7	0.0
	3	234	12.9	29.0	0.0
	3	235	18.7	30.3	0.0
	3	236	13.3	29.4	0.0
	3	237	11.8	30.9	0.0
	3	238	7.9	26.5	0.0
	3	239	12.7	27.7	0.0
	3	240	10.7	27.2	0.0
	3	241	11.7	28.3	0.5
	3	242	7.8	19.8	0.0
	3	243	10.9	25.3	0.0
	3	244	9.3	20.9	0.0
	3	245	13.2	24.6	0.0
	3	246	10.2	23.0	0.0
	3	247	11.4	24.6	1.5
	3	248	6.0	19.8	32.2
	3	249	8.4	23.3	2.4
	3	250	4.5	21.1	0.0
	3	251	10.4	23.8	0.0
	3	252	1.8	16.9	0.0
	3	253	6.2	17.7	1.1
	3	254	6.3	25.3	0.0
	3	255	3.7	24.6	0.0
	3	256	7.9	23.9	0.0
	3	257	4.8	33.0	8.1
	3	258	13.9	22.2	0.4
	3	259	6.6	29.8	0.0
	3	260	6.4	18.2	0.0
	3	261	9.1	20.9	0.0
	3	262	4.4	13.0	0.9
	3	263	7.4	13.1	0.0
	3	264	5.3	17.1	0.0
	3	265	14.9	21.6	0.0
	3	266	1.7	21.5	0.0
	3	267	3.4	27.1	0.0
	3	268	7.3	19.6	0.0
	3	269	8.2	15.6	0.0
	3	270	1.8	15.0	0.1
	3	271	3.6	14.9	0.0
	3	272	0.9	18.0	0.0
	3	273	-3.1	15.0	0.0
	3	274	1.5	19.8	0.0
	3	275	3.0	19.4	0.0
	3	276	3.0	14.8	0.6
	3	277	4.0	20.3	4.5
	3	278	-7.0	13.2	0.0
	3	279	-2.3	9.3	0.0
	3	280	-1.3	14.6	0.0
	3	281	3.7	14.8	0.0
	3	282	7.9	23.1	0.0
	3	283	2.9	22.7	0.0
	3	284	4.0	17.3	0.0
	3	285	4.0	16.0	0.0
	3	286	-6.9	-1.1	1.6
	3	287	0.2	8.2	0.0
	3	288	-0.4	7.9	0.0
	3	289	2.8	11.0	0.0
	3	290	-1.8	10.3	0.0
	3	291	-7.0	5.6	0.0
	3	292	2.2	16.7	0.0
	3	293	3.4	11.7	14.1
	3	294	-2.4	13.0	0.0
	3	295	-11.9	15.0	0.0
	3	296	-1.6	17.0	0.0
	3	297	-3.4	15.5	0.0
	3	298	-0.8	6.0	31.2
	3	299	4.9	5.6	4.0
	3	300	-4.4	4.4	2.2
	3	301	-8.6	3.6	0.0
	3	302	0.4	6.6	0.9
	3	303	2.9	4.2	2.3
	3	304	-3.4	11.2	0.0
	3	305	-1.6	1.5	0.7
	3	306	-6.1	3.4	0.0
	3	307	-8.1	-6.5	0.6
	3	308	-4.5	8.2	0.0
	3	309	-4.5	6.1	0.0
	3	310	-15.1	-2.0	0.0
	3	311	-7.7	3.0	0.0
	3	312	-7.5	5.3	0.0
	3	313	-13.0	7.0	0.0
	3	314	-7.7	-2.9	0.6
	3	315	-7.7	-2.9	0.1
	3	316	-4.7	0.7	0.3
	3	317	-6.7	12.6	0.0
	3	318	-7.5	0.8	0.0
	3	319	-7.4	5.4	0.0
	3	320	-5.4	6.8	0.0
	3	321	-5.9	11.5	0.0
	3	322	-17.5	-10.8	4.9
	3	323	-11.0	-6.3	0.0
	3	324	-10.4	-1.0	0.0
	3	325	-7.4	-6.4	0.0
	3	326	-15.1	-1.1	0.0
	3	327	-13.0	-2.2	0.0
	3	328	-10.4	-5.6	0.0
	3	329	-9.8	-6.9	2.0
	3	330	-7.5	1.0	0.0
	3	331	-9.8	-1.8	1.9
	3	332	-5.8	2.5	0.0
	3	333	-3.7	7.0	0.0
	3	334	-11.7	-5.2	0.0
	3	335	-18.2	-7.4	0.5
	3	336	-5.4	8.2	0.0
	3	337	-11.8	4.9	0.0
	3	338	-9.6	0.2	0.0
	3	339	-9.3	-1.8	0.0
	3	340	-22.6	-10.7	3.3
	3	341	-19.0	-5.6	0.0
	3	342	-7.3	2.8	0.0
	3	343	-11.4	-0.6	0.0
	3	344	-3.0	4.6	0.0
	3	345	-7.0	3.7	0.0
	3	346	-15.9	-2.8	0.0
	3	347	-15.8	2.1	0.0
	3	348	-26.4	-10.2	0.0
	3	349	-18.2	-5.5	0.0
	3	350	-15.0	-7.7	0.0
	3	351	-15.1	-13.2	0.0
	3	352	-15.0	-7.8	0.0
	3	353	-22.0	-7.7	0.0
	3	354	-18.6	-5.1	0.0
	3	355	-28.4	-12.4	0.0
	3	356	-14.1	-2.9	0.1
	3	357	-10.3	-5.1	0.0
	3	358	-21.8	-12.0	0.2
	3	359	-22.7	-9.2	0.0
	3	360	-10.4	1.9	0.0
	3	361	-15.1	3.3	0.0
	3	362	-30.4	-25.1	0.0
	3	363	-29.2	-23.1	0.0
	3	364	-12.0	-3.2	1.3
	3	365	-14.6	-5.5	0.0
	4	1	-16.6	-12.6	0.0
	4	2	-10.5	-1.7	0.2
	4	3	-19.4	-3.1	0.9
	4	4	-16.4	-7.6	0.0
	4	5	-23.3	-6.9	0.0
	4	6	-30.6	-13.6	0.0
	4	7	-24.9	-21.8	0.0
	4	8	-19.8	-8.5	0.0
	4	9	-13.7	-13.3	0.0
	4	10	-23.8	-13.3	0.2
	4	11	-23.7	-14.0	0.0
	4	12	-15.1	-1.9	0.0
	4	13	-10.9	-2.4	0.0
	4	14	-12.5	-4.7	0.0
	4	15	-18.2	-1.5	0.0
	4	16	-21.6	-13.0	0.0
	4	17	-30.1	-9.0	0.0
	4	18	-28.2	-12.7	0.0
	4	19	-19.7	-5.2	0.0
	4	20	-27.4	-19.5	0.0
	4	21	-30.9	-17.4	5.6
	4	22	-12.7	-4.7	0.0
	4	23	-14.5	0.7	0.0
	4	24	-10.3	-1.9	0.0
	4	25	-6.8	1.2	0.0
	4	26	-25.9	-16.1	0.0
	4	27	-28.3	-10.2	0.7
	4	28	-15.1	-2.5	0.0
	4	29	-18.7	-5.8	0.0
	4	30	-25.0	-18.3	0.0
	4	31	-24.5	-18.8	0.0
	4	32	-20.5	-9.4	0.0
	4	33	-23.8	-13.6	0.0
	4	34	-18.4	-6.5	0.0
	4	35	-16.0	-9.4	0.0
	4	36	-33.0	-16.6	0.0
	4	37	-25.5	-15.6	0.0
	4	38	-22.1	-6.1	0.0
	4	39	-21.7	-13.4	0.0
	4	40	-18.9	-7.2	2.4
	4	41	-18.6	-7.7	1.2
	4	42	-35.3	-14.1	0.0
	4	43	-22.9	-9.2	0.0
	4	44	-24.4	-13.2	0.0
	4	45	-31.1	-11.3	0.0
	4	46	-19.9	-11.9	0.1
	4	47	-32.9	-8.8	0.0
	4	48	-26.2	-9.1	0.0
	4	49	-24.5	-21.0	1.2
	4	50	-12.3	-0.4	0.0
	4	51	-3.4	-1.9	2.9
	4	52	-21.1	-9.5	0.0
	4	53	-16.8	-7.6	0.0
	4	54	-2.2	13.6	0.0
	4	55	-1.1	0.7	2.4
	4	56	-20.4	-6.1	0.0
	4	57	-28.2	-3.8	0.0
	4	58	-7.9	2.0	0.0
	4	59	-11.4	10.7	0.0
	4	60	-17.3	-6.8	0.0
	4	61	-25.8	-1.3	0.0
	4	62	-7.5	-0.4	0.0
	4	63	-10.9	0.6	0.7
	4	64	-3.8	3.8	0.0
	4	65	-7.7	0.5	0.0
	4	66	-7.8	1.9	0.0
	4	67	-4.1	1.0	0.0
	4	68	-5.7	5.2	0.0
	4	69	-5.1	10.1	0.2
	4	70	-6.9	3.3	0.0
	4	71	-13.9	6.8	0.0
	4	72	-5.0	2.4	1.6
	4	73	-13.8	11.2	0.0
	4	74	-0.7	15.0	0.0
	4	75	-5.5	10.5	0.0
	4	76	-8.0	1.3	0.0
	4	77	-4.9	2.4	0.2
	4	78	-4.2	3.1	0.0
	4	79	-4.3	2.8	0.0
	4	80	-15.0	-2.9	0.0
	4	81	-11.0	2.9	0.0
	4	82	1.6	8.6	0.0
	4	83	1.0	4.0	0.0
	4	84	-2.8	7.7	0.0
	4	85	-0.8	12.4	0.0
	4	86	-8.7	-0.9	0.0
	4	87	-11.0	-5.6	0.0
	4	88	-7.9	1.1	0.0
	4	89	-2.9	2.2	0.0
	4	90	0.2	20.7	0.0
	4	91	5.1	27.4	0.0
	4	92	-2.2	6.9	0.0
	4	93	4.9	8.5	0.0
	4	94	0.6	14.4	0.0
	4	95	5.5	11.9	0.0
	4	96	-6.8	2.2	0.0
	4	97	-3.0	8.4	0.0
	4	98	-2.2	14.1	0.0
	4	99	2.1	6.8	0.0
	4	100	0.1	19.8	0.0
	4	101	8.9	23.1	0.0
	4	102	7.4	20.1	0.0
	4	103	2.7	15.7	0.0
	4	104	-7.8	3.5	0.0
	4	105	-1.5	4.9	2.1
	4	106	-1.3	10.7	4.3
	4	107	-18.8	15.3	0.0
	4	108	4.7	17.8	2.2
	4	109	2.5	15.3	0.0
	4	110	3.0	14.0	0.0
	4	111	5.1	12.0	0.0
	4	112	4.2	15.8	2.1
	4	113	9.2	10.8	5.1
	4	114	1.9	13.0	2.1
	4	115	-5.0	18.4	0.0
	4	116	11.0	19.9	6.6
	4	117	2.1	18.8	0.0
	4	118	1.3	18.4	0.0
	4	119	2.2	16.3	0.0
	4	120	0.0	7.7	0.0
	4	121	-7.1	13.6	0.0
	4	122	3.6	23.2	0.0
	4	123	0.8	26.1	0.0
	4	124	1.3	12.9	0.0
	4	125	2.0	10.7	0.0
	4	126	1.1	10.2	0.0
	4	127	-0.2	17.1	0.0
	4	128	4.7	22.9	0.0
	4	129	6.3	16.8	0.0
	4	130	5.0	22.4	0.0
	4	131	7.1	20.1	0.0
	4	132	7.5	31.0	0.0
	4	133	2.3	28.2	0.0
	4	134	4.1	20.2	0.0
	4	135	9.0	20.1	3.0
	4	136	4.9	16.5	0.0
	4	137	8.6	12.5	0.0
	4	138	7.6	19.0	0.0
	4	139	9.4	10.4	7.3
	4	140	6.4	17.2	0.0
	4	141	8.7	14.6	0.0
	4	142	13.9	21.7	0.1
	4	143	10.9	24.1	0.0
	4	144	10.3	27.3	0.0
	4	145	6.5	23.2	0.0
	4	146	2.8	17.1	0.0
	4	147	3.1	14.1	0.0
	4	148	7.4	27.4	0.0
	4	149	7.1	24.8	0.0
	4	150	6.6	24.2	0.0
	4	151	5.1	23.9	0.0
	4	152	2.8	16.1	0.0
	4	153	9.2	15.6	0.0
	4	154	7.3	15.7	0.0
	4	155	3.6	21.9	0.0
	4	156	7.8	19.5	0.0
	4	157	7.1	21.3	2.0
	4	158	8.2	23.2	0.0
	4	159	3.5	26.4	0.0
	4	160	9.6	22.2	15.5
	4	161	12.5	20.2	0.0
	4	162	13.1	23.4	0.0
	4	163	8.9	28.0	0.0
	4	164	14.6	24.8	13.9
	4	165	11.2	25.7	1.1
	4	166	13.9	27.6	0.0
	4	167	15.8	28.9	10.8
	4	168	10.3	13.4	28.3
	4	169	12.6	17.6	1.4
	4	170	12.5	22.4	2.1
	4	171	10.7	23.6	0.0
	4	172	11.4	23.7	0.0
	4	173	11.2	21.2	0.0
	4	174	8.4	23.9	0.0
	4	175	8.0	22.5	22.8
	4	176	9.6	18.8	0.0
	4	177	12.4	17.5	0.0
	4	178	8.0	18.7	23.9
	4	179	7.2	21.5	0.0
	4	180	11.7	21.9	16.9
	4	181	8.4	21.6	1.1
	4	182	18.1	26.6	1.9
	4	183	14.0	31.0	0.0
	4	184	11.6	27.8	0.0
	4	185	15.9	28.7	1.0
	4	186	14.6	25.0	0.0
	4	187	11.9	25.4	0.0
	4	188	11.3	25.6	1.8
	4	189	14.5	27.0	0.0
	4	190	8.4	22.6	0.0
	4	191	11.5	19.8	1.9
	4	192	16.1	31.4	4.6
	4	193	18.3	30.6	15.9
	4	194	17.2	36.6	0.0
	4	195	16.9	28.8	0.0
	4	196	14.9	24.2	2.0
	4	197	16.4	17.7	2.8
	4	198	9.9	20.0	0.0
	4	199	15.0	22.8	0.0
	4	200	16.5	27.5	19.8
	4	201	14.3	34.8	0.0
	4	202	12.0	24.6	39.2
	4	203	6.5	23.2	0.0
	4	204	17.3	27.2	41.4
	4	205	14.9	22.7	16.1
	4	206	11.5	21.0	4.7
	4	207	11.3	26.8	0.0
	4	208	16.6	27.3	0.0
	4	209	14.8	28.7	3.7
	4	210	19.0	28.4	1.7
	4	211	14.2	29.0	0.0
	4	212	14.1	27.4	21.2
	4	213	11.6	26.4	20.2
	4	214	13.4	26.8	0.0
	4	215	8.7	31.6	0.0
	4	216	12.2	25.7	1.5
	4	217	14.8	25.9	29.1
	4	218	9.2	21.7	0.1
	4	219	10.8	24.7	7.4
	4	220	10.5	23.7	0.0
	4	221	10.2	28.7	0.0
	4	222	12.4	25.4	0.0
	4	223	6.6	26.4	0.0
	4	224	8.3	22.8	0.0
	4	225	8.6	22.9	0.0
	4	226	11.0	29.6	0.0
	4	227	10.9	29.4	0.0
	4	228	15.6	34.6	0.0
	4	229	19.7	28.5	0.0
	4	230	9.2	22.9	0.0
	4	231	14.1	25.7	0.0
	4	232	11.7	21.7	0.0
	4	233	5.2	27.3	0.0
	4	234	13.0	29.5	0.0
	4	235	16.1	30.3	0.0
	4	236	11.7	23.7	0.0
	4	237	12.4	26.3	0.0
	4	238	14.2	30.7	0.0
	4	239	14.5	25.6	0.9
	4	240	4.7	25.3	0.0
	4	241	5.0	25.9	0.0
	4	242	10.8	27.3	0.0
	4	243	9.4	22.3	0.0
	4	244	12.1	25.3	0.0
	4	245	8.9	23.1	0.0
	4	246	15.2	24.3	2.7
	4	247	10.3	24.3	1.3
	4	248	11.0	21.1	8.4
	4	249	3.9	17.9	0.0
	4	250	8.1	22.1	0.0
	4	251	13.4	19.7	0.0
	4	252	11.3	17.8	1.2
	4	253	11.8	14.3	0.0
	4	254	1.3	20.2	0.0
	4	255	8.6	13.7	2.6
	4	256	7.6	14.4	0.9
	4	257	6.6	14.3	0.3
	4	258	4.7	16.0	0.0
	4	259	9.0	17.8	0.0
	4	260	7.8	21.7	0.0
	4	261	8.0	22.5	7.7
	4	262	2.7	15.7	0.0
	4	263	4.0	21.1	0.0
	4	264	2.0	21.4	0.0
	4	265	6.0	27.6	0.0
	4	266	5.7	18.2	0.0
	4	267	-0.3	19.3	0.0
	4	268	6.6	19.4	0.0
	4	269	9.4	25.9	0.0
	4	270	5.1	11.8	0.9
	4	271	3.7	13.5	0.0
	4	272	7.4	26.1	0.0
	4	273	4.7	25.6	0.0
	4	274	-1.9	16.4	0.0
	4	275	-1.6	16.0	0.0
	4	276	3.6	15.4	0.0
	4	277	7.2	20.5	0.0
	4	278	-1.1	5.1	0.0
	4	279	-8.9	12.2	0.0
	4	280	2.7	14.1	0.0
	4	281	5.0	17.5	0.0
	4	282	6.7	16.4	0.0
	4	283	2.9	19.6	0.0
	4	284	-2.3	7.5	1.9
	4	285	-3.4	13.9	0.0
	4	286	3.8	17.4	0.0
	4	287	3.2	13.9	0.0
	4	288	-2.7	12.6	0.0
	4	289	-7.6	10.4	0.0
	4	290	0.5	13.8	0.0
	4	291	3.3	15.8	0.0
	4	292	-4.1	9.0	0.0
	4	293	-2.4	9.1	0.0
	4	294	-0.2	8.6	0.0
	4	295	-5.3	8.5	0.0
	4	296	1.3	18.2	0.0
	4	297	2.5	11.3	3.6
	4	298	0.3	13.6	0.0
	4	299	-3.6	18.8	0.0
	4	300	-4.2	4.4	0.0
	4	301	-3.7	3.1	0.0
	4	302	-0.4	5.0	0.9
	4	303	0.2	12.2	0.0
	4	304	-0.8	14.5	0.0
	4	305	-5.5	14.5	0.0
	4	306	-4.7	8.8	0.0
	4	307	-2.4	4.7	0.0
	4	308	-10.6	1.7	0.0
	4	309	-9.8	5.6	0.0
	4	310	-6.9	4.2	0.0
	4	311	-10.9	4.3	0.0
	4	312	-1.3	8.6	0.0
	4	313	0.4	4.1	0.0
	4	314	-10.5	3.3	0.0
	4	315	-6.3	2.5	0.0
	4	316	-3.4	3.9	0.0
	4	317	-3.2	5.9	0.0
	4	318	-7.8	0.1	0.0
	4	319	-5.2	-3.0	0.0
	4	320	-10.3	-3.0	0.8
	4	321	-7.8	-0.4	0.0
	4	322	1.2	13.5	0.0
	4	323	-4.0	3.5	0.0
	4	324	5.7	12.2	0.0
	4	325	-0.3	9.1	0.0
	4	326	-3.7	4.2	0.0
	4	327	-2.5	2.7	0.0
	4	328	-2.6	1.1	9.7
	4	329	-2.9	0.3	1.8
	4	330	-6.7	-0.2	0.9
	4	331	-9.0	8.5	0.0
	4	332	-6.5	0.8	8.3
	4	333	-3.9	7.6	0.0
	4	334	-15.3	-3.6	0.0
	4	335	-17.6	-2.7	0.0
	4	336	-4.2	6.3	0.0
	4	337	-11.5	0.1	0.8
	4	338	-5.8	3.2	0.0
	4	339	-12.7	4.8	0.1
	4	340	-19.9	-8.6	1.0
	4	341	-19.3	-3.9	0.0
	4	342	-18.0	-4.9	1.3
	4	343	-14.6	-2.6	0.0
	4	344	-20.7	-10.2	4.3
	4	345	-28.7	-3.5	0.0
	4	346	-18.1	-12.2	0.0
	4	347	-17.9	-16.9	0.0
	4	348	-18.0	-3.7	0.0
	4	349	-14.4	1.5	0.0
	4	350	-13.2	-0.2	3.5
	4	351	-3.8	-2.3	1.3
	4	352	-4.8	2.5	0.0
	4	353	-10.1	-2.7	0.0
	4	354	-13.1	-2.0	0.0
	4	355	-19.6	0.5	0.0
	4	356	-11.2	-0.3	0.0
	4	357	-10.7	-5.1	0.0
	4	358	-16.9	-8.9	0.0
	4	359	-25.9	-12.9	0.0
	4	360	-12.1	-1.3	0.0
	4	361	-10.2	-6.8	11.6
	4	362	-15.3	-7.9	0.0
	4	363	-18.8	-11.9	24.8
	4	364	-3.7	-0.5	4.8
	4	365	-9.8	-2.7	0.0
	4	366	-21.0	-7.6	0.0
	5	1	-9.3	3.0	0.0
	5	2	-21.8	-14.0	0.0
	5	3	-20.9	-17.2	0.0
	5	4	-20.2	-11.0	0.0
	5	5	-18.0	-9.8	0.0
	5	6	-28.4	-13.7	0.0
	5	7	-24.8	-20.0	0.0
	5	8	-13.2	-4.4	1.2
	5	9	-0.6	2.2	0.0
	5	10	-26.4	-15.0	0.0
	5	11	-19.9	-8.1	0.0
	5	12	-16.8	-2.6	0.0
	5	13	-24.6	-8.2	0.0
	5	14	-28.8	-24.2	0.0
	5	15	-26.3	-25.3	0.0
	5	16	-25.1	-18.2	0.0
	5	17	-25.8	-9.2	0.0
	5	18	-16.4	-3.4	0.0
	5	19	-15.7	0.4	0.0
	5	20	-23.6	-11.6	0.4
	5	21	-17.0	-3.8	0.0
	5	22	-11.9	-0.3	0.3
	5	23	-1.7	-1.3	0.0
	5	24	-24.0	-10.2	0.0
	5	25	-30.9	-15.5	0.0
	5	26	-12.7	-0.8	0.0
	5	27	-16.7	0.8	0.0
	5	28	-20.0	-10.1	0.0
	5	29	-13.3	-7.1	0.0
	5	30	-10.7	-1.9	0.0
	5	31	-9.6	1.4	0.0
	5	32	-18.0	-2.7	0.0
	5	33	-22.8	-7.6	0.0
	5	34	-17.5	-3.7	0.0
	5	35	-21.6	0.4	0.0
	5	36	-10.6	2.4	0.0
	5	37	-9.1	3.0	0.0
	5	38	-14.9	-6.4	1.8
	5	39	-18.2	1.0	0.0
	5	40	-24.9	-8.2	0.0
	5	41	-20.1	-1.9	0.0
	5	42	-17.9	-7.3	0.5
	5	43	-15.2	-7.6	0.3
	5	44	-6.5	1.9	0.8
	5	45	-9.7	2.4	0.0
	5	46	-7.4	2.2	0.0
	5	47	-3.1	1.9	0.0
	5	48	-3.5	1.8	0.1
	5	49	-0.8	6.0	0.0
	5	50	-19.0	-2.6	0.0
	5	51	-23.0	-7.9	0.0
	5	52	-21.5	-10.2	0.0
	5	53	-19.2	-17.6	0.0
	5	54	-13.4	0.5	0.0
	5	55	-21.1	8.7	0.0
	5	56	-22.8	-5.3	0.0
	5	57	-28.9	-9.1	0.0
	5	58	-11.3	1.3	0.0
	5	59	-2.7	7.1	0.0
	5	60	-10.9	2.6	0.0
	5	61	-16.1	5.1	0.0
	5	62	-20.4	-2.8	0.0
	5	63	-16.8	1.1	0.0
	5	64	-14.9	-3.9	0.0
	5	65	-9.9	-1.4	0.0
	5	66	-7.9	5.1	0.0
	5	67	-6.1	15.1	0.0
	5	68	-6.1	3.0	0.0
	5	69	-6.2	2.4	0.0
	5	70	-17.2	-1.3	0.0
	5	71	-19.6	3.6	0.0
	5	72	-22.4	-4.7	0.0
	5	73	-13.9	0.3	0.0
	5	74	-3.4	3.6	0.0
	5	75	1.4	3.5	0.5
	5	76	-2.5	4.1	0.0
	5	77	-4.2	3.5	0.0
	5	78	-7.8	2.3	0.4
	5	79	-11.1	1.4	1.8
	5	80	-6.0	1.1	0.5
	5	81	-12.9	-2.9	18.5
	5	82	-4.7	3.3	3.4
	5	83	-1.9	4.6	0.0
	5	84	-10.4	0.6	0.0
	5	85	-9.8	1.7	0.0
	5	86	3.8	13.7	0.0
	5	87	3.6	7.0	0.0
	5	88	2.9	18.2	0.0
	5	89	-0.1	11.7	0.0
	5	90	-2.3	11.6	0.0
	5	91	-2.3	10.9	0.0
	5	92	2.7	16.6	4.3
	5	93	-2.4	18.7	0.0
	5	94	4.2	10.6	0.3
	5	95	-0.9	14.9	0.0
	5	96	0.4	13.3	0.0
	5	97	-5.3	21.6	0.0
	5	98	-3.8	12.9	0.0
	5	99	-0.6	12.7	0.0
	5	100	-3.8	7.5	0.0
	5	101	-2.6	8.9	0.0
	5	102	-1.8	7.0	0.0
	5	103	0.6	3.6	0.0
	5	104	0.7	13.3	0.0
	5	105	0.3	18.8	0.0
	5	106	-1.1	13.7	0.0
	5	107	0.3	10.1	0.0
	5	108	-1.0	15.9	0.0
	5	109	-5.0	15.4	0.0
	5	110	-0.6	10.4	0.0
	5	111	0.9	1.4	0.0
	5	112	2.1	20.2	0.0
	5	113	0.8	13.4	10.4
	5	114	4.9	20.7	25.5
	5	115	10.3	20.0	0.0
	5	116	-4.8	7.1	3.1
	5	117	-4.0	11.0	0.0
	5	118	0.3	14.0	0.0
	5	119	0.3	12.1	0.0
	5	120	-6.1	10.5	0.0
	5	121	-0.8	14.2	4.8
	5	122	3.4	19.6	0.0
	5	123	3.6	20.3	0.0
	5	124	6.0	26.1	0.0
	5	125	2.9	19.5	0.0
	5	126	1.3	11.3	0.0
	5	127	5.2	8.5	0.0
	5	128	-1.0	15.0	0.0
	5	129	0.9	18.7	2.8
	5	130	9.8	24.5	0.0
	5	131	6.5	24.1	0.0
	5	132	12.4	23.3	6.4
	5	133	14.0	26.5	2.4
	5	134	6.2	19.7	0.0
	5	135	8.3	14.6	5.8
	5	136	7.0	20.0	17.6
	5	137	4.1	14.8	0.0
	5	138	5.2	20.2	0.0
	5	139	8.9	15.7	0.0
	5	140	8.1	23.8	3.6
	5	141	7.0	27.8	0.0
	5	142	3.0	20.2	0.0
	5	143	7.6	22.6	0.0
	5	144	8.4	25.1	0.0
	5	145	18.0	24.0	0.0
	5	146	6.4	21.9	0.0
	5	147	5.9	12.4	18.6
	5	148	8.9	22.4	1.7
	5	149	12.3	25.7	0.0
	5	150	8.7	24.5	0.0
	5	151	10.8	19.5	0.0
	5	152	10.3	23.7	0.0
	5	153	7.9	19.5	0.0
	5	154	9.3	26.8	0.0
	5	155	9.1	22.3	0.0
	5	156	12.3	23.1	0.7
	5	157	8.2	21.4	0.0
	5	158	8.1	23.4	0.0
	5	159	9.6	16.4	1.3
	5	160	4.3	23.0	0.0
	5	161	2.0	20.1	0.0
	5	162	9.3	24.6	0.0
	5	163	6.9	19.0	10.8
	5	164	14.9	26.2	0.0
	5	165	17.9	24.6	0.0
	5	166	13.4	28.1	0.0
	5	167	12.1	29.5	0.0
	5	168	11.9	20.0	5.4
	5	169	15.5	20.9	0.0
	5	170	9.3	25.8	0.0
	5	171	7.2	23.5	0.0
	5	172	17.2	25.6	2.5
	5	173	12.3	26.9	0.0
	5	174	10.9	22.5	0.0
	5	175	9.2	22.9	0.0
	5	176	10.4	21.1	0.0
	5	177	16.0	24.2	0.0
	5	178	11.0	24.1	0.0
	5	179	13.2	22.0	0.0
	5	180	9.9	24.6	0.0
	5	181	13.6	22.5	0.0
	5	182	8.4	24.8	0.0
	5	183	12.5	26.9	0.0
	5	184	13.6	29.2	0.0
	5	185	14.5	31.0	33.9
	5	186	14.6	28.9	0.6
	5	187	18.2	29.4	0.0
	5	188	20.6	29.2	0.0
	5	189	15.2	27.7	0.0
	5	190	10.4	28.7	0.0
	5	191	10.0	27.3	0.0
	5	192	12.4	31.0	0.0
	5	193	8.0	27.0	0.0
	5	194	10.4	28.0	0.0
	5	195	15.4	30.8	12.1
	5	196	12.5	26.3	0.0
	5	197	18.0	18.4	1.0
	5	198	12.6	25.3	0.0
	5	199	11.7	27.7	13.4
	5	200	14.5	28.4	0.0
	5	201	13.1	28.9	0.0
	5	202	15.8	31.4	0.0
	5	203	17.3	28.0	0.0
	5	204	15.4	25.0	6.6
	5	205	14.6	26.2	8.0
	5	206	9.9	23.3	0.0
	5	207	14.9	19.5	2.5
	5	208	15.5	31.3	0.0
	5	209	13.4	29.6	4.4
	5	210	15.2	32.0	0.0
	5	211	19.0	27.7	0.0
	5	212	18.6	28.3	3.3
	5	213	13.8	33.9	0.0
	5	214	14.5	22.6	0.0
	5	215	12.5	23.8	0.0
	5	216	14.3	29.4	0.0
	5	217	16.0	34.3	0.0
	5	218	17.1	31.1	3.1
	5	219	13.9	30.9	0.0
	5	220	10.0	17.0	0.5
	5	221	10.3	18.7	0.0
	5	222	13.1	24.4	5.0
	5	223	6.1	22.6	0.0
	5	224	16.5	27.0	11.1
	5	225	14.5	27.3	0.0
	5	226	11.7	25.8	3.7
	5	227	11.4	22.9	0.0
	5	228	20.3	31.7	0.0
	5	229	16.7	34.2	1.2
	5	230	11.5	24.9	0.0
	5	231	9.1	27.9	0.0
	5	232	7.2	23.1	0.0
	5	233	11.2	13.0	11.6
	5	234	12.8	27.5	0.0
	5	235	14.2	29.4	0.0
	5	236	15.6	29.9	1.1
	5	237	15.2	27.3	0.0
	5	238	11.7	28.1	0.0
	5	239	15.4	24.5	0.0
	5	240	18.5	31.6	7.2
	5	241	16.6	30.5	0.0
	5	242	11.7	28.2	3.1
	5	243	6.7	30.3	0.0
	5	244	12.5	28.5	0.0
	5	245	18.6	22.7	1.3
	5	246	8.2	27.2	0.0
	5	247	9.8	23.6	3.9
	5	248	11.3	30.8	4.5
	5	249	14.0	35.6	0.0
	5	250	12.3	26.7	0.0
	5	251	12.2	23.7	0.7
	5	252	10.6	27.3	0.0
	5	253	11.6	21.5	0.0
	5	254	3.8	18.7	0.0
	5	255	4.3	14.3	2.2
	5	256	8.4	29.6	0.0
	5	257	14.0	29.2	0.0
	5	258	8.6	22.8	0.0
	5	259	11.9	23.3	0.0
	5	260	5.4	16.5	0.0
	5	261	11.0	18.8	12.9
	5	262	3.1	19.7	0.0
	5	263	3.7	20.5	29.6
	5	264	4.4	22.6	0.0
	5	265	1.3	17.5	0.0
	5	266	6.2	18.1	6.0
	5	267	6.4	20.7	11.4
	5	268	4.5	10.9	15.6
	5	269	7.0	16.0	0.5
	5	270	2.0	19.8	0.0
	5	271	7.3	18.3	0.0
	5	272	7.4	27.6	0.0
	5	273	4.8	31.2	0.0
	5	274	6.8	19.1	0.0
	5	275	10.3	16.3	0.0
	5	276	2.6	21.7	0.0
	5	277	1.1	17.4	0.0
	5	278	1.1	14.0	0.0
	5	279	3.6	16.6	0.0
	5	280	-2.1	5.9	0.0
	5	281	-3.7	10.6	0.0
	5	282	0.8	8.8	1.1
	5	283	-2.0	6.3	0.0
	5	284	1.4	14.8	0.0
	5	285	-3.3	8.8	0.0
	5	286	-1.4	5.6	10.0
	5	287	-0.5	-0.3	0.0
	5	288	3.6	12.7	0.9
	5	289	-0.2	15.4	4.6
	5	290	5.9	11.3	23.3
	5	291	0.0	16.7	0.4
	5	292	-0.7	19.7	0.0
	5	293	0.2	18.5	0.0
	5	294	-1.7	5.5	0.0
	5	295	5.6	7.5	20.5
	5	296	5.7	10.5	1.4
	5	297	0.3	21.2	0.0
	5	298	2.7	16.6	0.0
	5	299	-0.7	16.1	0.0
	5	300	-0.6	9.8	0.0
	5	301	-0.4	6.8	0.9
	5	302	-0.9	6.7	1.4
	5	303	-0.8	5.0	0.0
	5	304	-11.6	4.5	0.0
	5	305	-6.6	-4.8	0.0
	5	306	-15.1	-1.1	0.0
	5	307	-7.9	-0.3	4.1
	5	308	-6.8	4.0	0.0
	5	309	-4.2	4.8	0.0
	5	310	-2.1	13.1	0.0
	5	311	1.1	21.6	0.0
	5	312	-5.7	1.4	0.0
	5	313	-5.3	-2.7	0.0
	5	314	-10.9	-10.3	6.3
	5	315	-19.5	-2.8	0.0
	5	316	-10.2	-4.7	0.0
	5	317	-13.9	-1.3	0.0
	5	318	-2.8	2.2	0.1
	5	319	-6.9	5.0	0.0
	5	320	-5.4	2.9	0.0
	5	321	-9.1	4.4	0.0
	5	322	-6.4	2.8	0.4
	5	323	-3.4	4.7	0.0
	5	324	-2.8	1.3	2.0
	5	325	-3.3	6.4	3.2
	5	326	-21.4	-6.5	1.3
	5	327	-20.8	-4.7	0.0
	5	328	-15.1	-8.2	0.0
	5	329	-12.2	-10.4	0.0
	5	330	-6.2	2.2	0.0
	5	331	-10.6	2.8	0.0
	5	332	-9.3	4.1	0.0
	5	333	-10.6	2.5	0.8
	5	334	-9.8	1.7	0.0
	5	335	-8.6	-4.6	0.0
	5	336	-12.8	-5.7	0.0
	5	337	-13.4	-12.6	0.0
	5	338	-24.4	-13.6	0.0
	5	339	-25.5	-21.1	0.0
	5	340	-15.9	-4.5	0.0
	5	341	-15.0	-2.0	2.9
	5	342	-10.8	-0.1	0.4
	5	343	-8.8	-0.8	0.0
	5	344	-10.5	-1.2	0.0
	5	345	-14.0	-4.3	0.0
	5	346	-18.7	-9.2	0.0
	5	347	-18.2	-13.8	0.0
	5	348	-19.6	-10.5	0.0
	5	349	-16.1	-15.4	0.0
	5	350	-11.8	-0.9	0.0
	5	351	-10.5	-3.7	0.0
	5	352	-20.9	-14.7	0.0
	5	353	-23.0	-11.8	4.0
	5	354	-25.3	-17.0	0.0
	5	355	-31.1	-22.5	0.0
	5	356	-25.9	-18.4	0.0
	5	357	-20.5	-19.9	0.0
	5	358	-16.3	-5.0	0.0
	5	359	-20.4	-7.1	1.4
	5	360	-10.0	2.8	0.0
	5	361	-13.6	-2.8	0.0
	5	362	-11.9	-1.0	0.0
	5	363	-4.4	-3.6	0.0
	5	364	-26.1	-13.6	0.0
	5	365	-23.5	-7.9	0.0
	5	366	-21.0	-7.6	0.0
	6	1	-13.9	-1.9	0.0
	6	2	-12.6	-2.7	0.0
	6	3	-14.0	-8.3	0.0
	6	4	-24.6	-9.3	0.0
	6	5	-24.7	-8.9	0.0
	6	6	-10.4	1.8	0.0
	6	7	-8.4	-2.6	3.2
	6	8	-13.0	-4.1	0.7
	6	9	-9.6	1.9	0.0
	6	10	-16.6	-2.8	0.0
	6	11	-24.2	-4.2	0.0
	6	12	-5.2	4.6	0.0
	6	13	-8.5	0.4	1.2
	6	14	-18.0	-7.0	0.4
	6	15	-14.1	0.2	0.0
	6	16	-25.0	-13.1	0.0
	6	17	-34.1	-18.2	0.0
	6	18	-10.0	-0.6	0.0
	6	19	-13.3	1.4	0.0
	6	20	-17.7	-9.2	0.0
	6	21	-13.0	-6.3	0.0
	6	22	-25.9	-14.1	0.0
	6	23	-20.4	-13.5	0.0
	6	24	-23.7	-13.6	0.0
	6	25	-23.6	-23.4	0.0
	6	26	-23.1	-13.1	0.0
	6	27	-26.6	-9.5	0.0
	6	28	-14.0	-2.7	0.0
	6	29	-20.3	-5.3	0.0
	6	30	-18.5	-7.3	0.0
	6	31	-20.0	-8.7	0.0
	6	32	-9.6	0.4	0.0
	6	33	-17.2	-5.9	0.0
	6	34	-18.5	-9.5	0.0
	6	35	-25.1	-13.1	0.4
	6	36	-15.2	-4.9	4.8
	6	37	-18.3	-7.8	0.0
	6	38	-8.0	3.3	0.0
	6	39	-11.1	9.4	0.0
	6	40	-18.6	-5.0	0.0
	6	41	-9.9	0.8	0.0
	6	42	-12.3	1.9	0.0
	6	43	-19.1	-3.8	0.0
	6	44	-17.3	-3.3	0.0
	6	45	-12.5	1.2	0.0
	6	46	-20.6	-8.2	0.0
	6	47	-18.0	-2.6	0.0
	6	48	-13.5	0.6	0.0
	6	49	-5.5	-4.9	0.0
	6	50	-24.4	-8.9	0.0
	6	51	-27.9	-7.4	0.0
	6	52	-13.4	-1.8	0.0
	6	53	-13.8	1.9	0.0
	6	54	-22.5	-8.6	0.0
	6	55	-23.6	-11.8	0.0
	6	56	-4.0	4.7	0.0
	6	57	-6.5	3.8	0.0
	6	58	-5.1	5.8	0.0
	6	59	-9.0	7.4	0.0
	6	60	-20.1	-3.5	0.0
	6	61	-16.0	-0.7	0.0
	6	62	-21.9	-14.7	0.0
	6	63	-18.2	-4.1	0.3
	6	64	-23.1	-9.1	0.0
	6	65	-21.7	-0.2	0.0
	6	66	-3.6	7.1	0.0
	6	67	-3.8	2.8	0.0
	6	68	-6.6	4.2	0.0
	6	69	-10.8	13.2	0.0
	6	70	-4.2	4.1	0.0
	6	71	-4.1	5.4	0.0
	6	72	-8.9	1.7	0.0
	6	73	-3.5	-1.1	0.0
	6	74	-23.5	-2.2	24.5
	6	75	-20.4	-0.8	0.0
	6	76	-5.0	4.4	0.0
	6	77	-9.7	1.5	0.0
	6	78	-3.6	4.3	0.0
	6	79	-5.0	3.6	27.0
	6	80	-6.8	2.3	2.1
	6	81	-1.2	-0.5	3.3
	6	82	-6.6	0.9	0.0
	6	83	-8.3	-7.0	0.0
	6	84	-11.5	-4.1	0.0
	6	85	-14.9	-7.9	0.0
	6	86	-6.3	3.6	0.0
	6	87	-8.3	7.9	0.0
	6	88	-6.7	4.4	0.0
	6	89	-4.7	5.0	0.0
	6	90	-5.7	7.6	0.0
	6	91	-8.2	5.8	0.0
	6	92	-9.9	6.9	0.0
	6	93	-13.3	6.4	0.0
	6	94	-10.9	3.4	0.0
	6	95	-8.6	-2.0	0.0
	6	96	-4.7	3.0	0.0
	6	97	-5.3	-4.7	0.0
	6	98	1.0	30.6	0.0
	6	99	5.1	18.8	0.0
	6	100	-8.7	6.8	0.0
	6	101	-5.7	6.1	6.7
	6	102	-2.4	13.6	0.0
	6	103	-4.4	17.6	0.0
	6	104	5.0	18.5	0.0
	6	105	7.0	13.1	10.0
	6	106	0.3	12.2	0.0
	6	107	4.7	6.4	0.0
	6	108	-0.6	15.1	0.0
	6	109	3.4	10.8	0.0
	6	110	-3.3	9.6	1.8
	6	111	-5.1	12.5	0.0
	6	112	1.5	13.5	10.1
	6	113	-4.0	20.6	0.0
	6	114	-1.0	5.3	0.0
	6	115	3.0	10.5	0.0
	6	116	-1.3	14.8	0.0
	6	117	1.2	14.8	0.0
	6	118	3.3	20.1	0.0
	6	119	8.8	29.5	0.0
	6	120	-3.3	10.8	0.0
	6	121	-2.5	16.3	0.0
	6	122	3.4	13.4	0.0
	6	123	2.8	15.2	0.0
	6	124	6.7	26.5	0.0
	6	125	6.9	20.6	0.0
	6	126	4.1	22.4	0.0
	6	127	-0.6	17.0	0.0
	6	128	10.8	21.2	0.0
	6	129	6.2	30.2	0.0
	6	130	2.6	16.9	0.0
	6	131	4.8	20.7	0.0
	6	132	5.1	18.3	0.0
	6	133	5.0	13.1	1.1
	6	134	8.5	22.2	0.0
	6	135	9.9	15.9	0.0
	6	136	5.4	24.7	0.0
	6	137	-0.9	30.2	0.0
	6	138	5.0	19.5	11.2
	6	139	8.0	24.9	0.0
	6	140	7.8	22.3	0.0
	6	141	12.1	23.6	6.2
	6	142	5.2	16.7	0.0
	6	143	5.5	19.3	10.8
	6	144	8.4	13.1	1.4
	6	145	6.8	19.5	0.0
	6	146	7.9	14.8	1.3
	6	147	8.5	13.3	14.2
	6	148	10.1	27.0	0.6
	6	149	10.0	24.3	0.0
	6	150	8.3	27.9	0.0
	6	151	13.8	22.6	0.0
	6	152	8.0	21.8	0.0
	6	153	13.8	18.3	0.0
	6	154	4.4	23.7	0.0
	6	155	9.1	24.4	0.0
	6	156	9.3	21.2	2.4
	6	157	6.1	25.1	0.0
	6	158	8.8	22.9	0.0
	6	159	13.9	24.0	13.9
	6	160	14.2	24.9	0.0
	6	161	12.5	24.0	0.0
	6	162	11.4	23.7	9.6
	6	163	13.4	25.9	0.4
	6	164	8.7	20.5	0.0
	6	165	8.9	25.2	0.0
	6	166	9.0	25.9	0.0
	6	167	14.2	19.0	18.2
	6	168	9.4	26.4	0.0
	6	169	14.6	26.5	6.2
	6	170	10.3	22.5	7.4
	6	171	7.2	21.5	0.0
	6	172	12.6	25.2	8.6
	6	173	8.5	29.4	0.0
[truncated: 8,958 more rows]
