# Supplementary material for: Comparing CMIP-3 and CMIP-5 climate projections on flooding estimation of Devils Lake of North Dakota, USA
Source: PeerJ. 2018 Apr 30;6:e4711. doi: 10.7717/peerj.4711 (PMC5933320; doi:10.7717/peerj.4711)
Supplement: Supplemental Information 2 [file peerj-06-4711-s002.zip › FutureClimate/CMIP-3_LARSWG/C322525_NCCCSM[C322525,SRA2,2011-2030]WG_1.dat]

	1	1	-31.1	-14.6	0.0
	1	2	-20.1	-4.9	0.0
	1	3	-15.6	-8.4	0.0
	1	4	-23.8	-14.5	0.0
	1	5	-16.5	-9.7	0.0
	1	6	-18.3	-8.3	0.0
	1	7	-13.8	-13.3	0.0
	1	8	-26.6	-15.6	2.4
	1	9	-25.2	-11.0	0.0
	1	10	-27.7	-12.8	0.0
	1	11	-32.4	-8.0	0.0
	1	12	-19.6	-4.9	0.0
	1	13	-22.4	-4.5	0.0
	1	14	-15.3	-2.0	0.0
	1	15	-20.4	-8.4	0.0
	1	16	-21.3	-7.1	0.0
	1	17	-25.5	-1.8	0.0
	1	18	-23.7	-10.6	0.0
	1	19	-19.7	-5.5	0.0
	1	20	-12.6	-2.1	0.0
	1	21	-8.8	3.1	1.2
	1	22	-15.8	-6.8	0.0
	1	23	-15.1	-8.0	0.0
	1	24	-13.4	-4.9	0.0
	1	25	-12.4	0.2	0.0
	1	26	-8.4	0.6	0.0
	1	27	-9.6	-3.4	1.4
	1	28	-19.6	-10.3	0.4
	1	29	-19.3	-10.0	0.0
	1	30	-14.0	-2.8	0.4
	1	31	-3.2	3.9	0.0
	1	32	-20.8	-7.9	1.3
	1	33	-22.2	-3.8	2.4
	1	34	-11.4	-2.5	0.0
	1	35	-19.6	3.5	0.0
	1	36	-25.8	-10.7	0.0
	1	37	-21.9	-9.8	0.0
	1	38	-16.9	-1.9	0.0
	1	39	-9.5	-1.6	0.0
	1	40	-15.7	-3.7	0.0
	1	41	-15.2	2.9	0.0
	1	42	-14.5	-5.5	0.0
	1	43	-13.7	-3.2	0.0
	1	44	-18.3	-7.0	0.0
	1	45	-11.1	-3.3	0.9
	1	46	-13.5	-3.5	2.3
	1	47	-18.4	-0.8	1.1
	1	48	-24.1	-14.7	0.0
	1	49	-19.5	-15.9	0.0
	1	50	-10.0	3.5	0.0
	1	51	-0.0	1.5	0.0
	1	52	-4.8	4.9	0.0
	1	53	-12.8	3.6	0.0
	1	54	-22.3	-8.2	0.0
	1	55	-16.1	-3.7	0.0
	1	56	-13.1	2.4	0.0
	1	57	-11.4	-0.1	0.0
	1	58	-18.3	-4.2	0.0
	1	59	-16.8	-3.0	0.0
	1	60	-5.9	3.6	0.0
	1	61	-2.7	-1.3	0.0
	1	62	-4.7	4.7	0.0
	1	63	-8.8	-0.8	1.2
	1	64	-19.4	-3.5	3.9
	1	65	-19.0	0.4	0.0
	1	66	-11.9	0.4	0.0
	1	67	-10.0	-2.0	1.2
	1	68	-24.0	-4.2	0.2
	1	69	-14.4	-0.9	5.3
	1	70	-5.3	5.3	0.0
	1	71	1.3	8.0	0.0
	1	72	-14.5	0.4	0.0
	1	73	-28.7	-1.9	0.0
	1	74	-13.4	-3.1	0.0
	1	75	-25.5	0.3	0.0
	1	76	1.1	3.3	6.0
	1	77	0.7	5.5	0.0
	1	78	-11.1	1.4	0.0
	1	79	-21.4	4.7	0.0
	1	80	-7.5	1.0	0.0
	1	81	-6.8	3.5	0.0
	1	82	-4.1	1.8	0.0
	1	83	-2.4	5.8	0.0
	1	84	-6.0	1.2	0.0
	1	85	-0.0	4.4	21.6
	1	86	-6.1	4.3	0.0
	1	87	-3.4	2.1	6.0
	1	88	-11.2	1.7	0.0
	1	89	-14.8	3.7	0.0
	1	90	-1.9	9.9	0.0
	1	91	1.0	16.5	0.0
	1	92	0.2	23.9	0.0
	1	93	6.5	21.8	0.0
	1	94	-1.6	18.4	0.0
	1	95	-1.1	12.6	0.0
	1	96	-2.8	12.6	0.0
	1	97	-1.7	16.0	0.0
	1	98	-3.8	13.2	0.0
	1	99	-2.1	8.9	0.0
	1	100	-2.5	9.5	0.0
	1	101	-6.1	0.4	7.6
	1	102	0.9	9.4	0.9
	1	103	3.0	17.5	0.0
	1	104	-2.4	6.3	0.0
	1	105	-7.7	-0.4	0.0
	1	106	-2.3	8.7	0.0
	1	107	-2.1	4.3	40.1
	1	108	2.7	18.8	0.0
	1	109	0.6	20.4	0.0
	1	110	1.1	19.1	0.0
	1	111	3.8	20.6	22.7
	1	112	-7.6	6.3	0.0
	1	113	-7.1	9.8	0.0
	1	114	-0.7	4.9	0.0
	1	115	2.7	9.6	0.0
	1	116	-1.0	9.9	0.0
	1	117	-3.9	14.9	0.0
	1	118	0.3	14.4	0.0
	1	119	3.7	15.6	0.0
	1	120	-1.7	11.3	0.0
	1	121	2.0	14.8	0.5
	1	122	8.3	15.8	14.0
	1	123	2.5	21.9	0.0
	1	124	5.9	23.1	0.0
	1	125	14.5	29.1	0.0
	1	126	4.7	22.1	0.0
	1	127	1.1	21.2	0.0
	1	128	8.3	26.3	0.0
	1	129	5.2	22.9	0.0
	1	130	6.8	26.4	0.0
	1	131	5.4	21.3	0.0
	1	132	7.5	26.7	0.0
	1	133	13.2	21.0	0.0
	1	134	3.4	22.0	0.0
	1	135	-5.2	22.8	0.0
	1	136	11.2	19.6	0.4
	1	137	9.7	15.4	2.3
	1	138	6.7	25.1	0.0
	1	139	4.9	27.2	2.6
	1	140	13.4	28.5	0.0
	1	141	11.8	22.6	0.0
	1	142	10.0	22.1	0.3
	1	143	7.7	29.4	4.9
	1	144	9.1	23.4	0.0
	1	145	8.9	30.3	0.0
	1	146	8.7	28.0	0.0
	1	147	17.8	26.0	0.0
	1	148	10.1	23.9	0.0
	1	149	18.9	23.3	0.0
	1	150	7.4	16.4	12.6
	1	151	5.8	18.9	1.0
	1	152	7.7	12.7	5.6
	1	153	8.0	18.5	0.0
	1	154	12.7	23.3	1.4
	1	155	10.2	24.5	0.0
	1	156	12.6	26.2	0.0
	1	157	8.9	26.0	0.0
	1	158	12.8	26.4	23.4
	1	159	10.6	24.1	0.5
	1	160	12.6	18.3	1.3
	1	161	12.0	21.6	3.7
	1	162	8.7	22.3	0.0
	1	163	10.3	26.1	0.0
	1	164	8.1	23.5	0.0
	1	165	14.3	22.3	31.3
	1	166	6.7	24.8	0.0
	1	167	5.4	22.8	0.0
	1	168	13.2	24.0	5.8
	1	169	17.2	27.2	32.8
	1	170	8.5	23.7	0.0
	1	171	7.9	28.3	0.0
	1	172	11.6	23.7	0.4
	1	173	5.8	21.2	0.0
	1	174	19.3	27.7	1.2
	1	175	18.2	28.8	0.0
	1	176	14.3	27.6	0.0
	1	177	12.4	23.1	8.1
	1	178	13.3	28.1	0.0
	1	179	18.7	27.4	0.0
	1	180	16.4	26.0	33.7
	1	181	14.7	27.9	12.1
	1	182	14.5	24.9	0.0
	1	183	14.6	22.0	0.0
	1	184	11.7	23.8	0.0
	1	185	13.6	20.3	10.7
	1	186	12.2	23.0	0.0
	1	187	18.1	20.3	0.0
	1	188	12.1	28.0	0.0
	1	189	15.5	25.6	7.0
	1	190	11.6	25.0	0.0
	1	191	16.2	26.3	0.0
	1	192	11.2	29.1	0.0
	1	193	11.9	31.5	0.0
	1	194	10.3	25.0	0.0
	1	195	6.7	28.8	0.0
	1	196	13.0	26.3	1.2
	1	197	16.8	28.6	0.0
	1	198	11.5	23.6	1.2
	1	199	12.9	27.3	0.0
	1	200	11.7	29.2	0.0
	1	201	8.1	29.3	0.0
	1	202	11.7	27.3	0.0
	1	203	10.5	25.0	1.2
	1	204	14.0	29.7	2.4
	1	205	10.8	31.2	0.0
	1	206	8.5	25.5	0.0
	1	207	10.0	25.8	0.0
	1	208	10.1	22.1	0.0
	1	209	12.5	18.6	1.1
	1	210	12.0	25.4	0.0
	1	211	9.6	29.3	0.0
	1	212	11.7	23.3	0.0
	1	213	5.4	24.4	0.0
	1	214	12.8	29.5	0.0
	1	215	18.4	26.1	0.0
	1	216	12.5	27.8	0.0
	1	217	19.2	32.3	0.0
	1	218	10.8	27.3	0.0
	1	219	4.7	30.3	0.0
	1	220	10.0	29.4	0.0
	1	221	4.6	28.3	0.0
	1	222	13.8	31.4	0.0
	1	223	14.2	32.0	0.0
	1	224	13.5	27.1	0.0
	1	225	11.4	26.4	3.8
	1	226	8.1	22.8	0.0
	1	227	7.6	23.3	0.0
	1	228	15.6	24.2	3.4
	1	229	13.1	28.8	0.0
	1	230	13.5	29.3	0.0
	1	231	12.5	34.1	0.0
	1	232	11.5	23.8	27.1
	1	233	11.8	21.0	0.0
	1	234	11.0	27.0	0.0
	1	235	15.0	25.5	0.0
	1	236	14.5	29.6	0.0
	1	237	12.7	34.7	0.0
	1	238	11.3	29.0	0.0
	1	239	13.1	23.2	4.5
	1	240	7.9	27.9	0.0
	1	241	9.0	28.4	0.0
	1	242	10.3	19.1	26.0
	1	243	5.6	25.2	0.0
	1	244	12.6	24.6	0.0
	1	245	9.4	30.1	0.0
	1	246	10.8	21.8	0.0
	1	247	10.0	24.7	0.0
	1	248	4.5	20.1	0.0
	1	249	2.8	21.7	0.0
	1	250	9.5	25.4	0.0
	1	251	8.5	20.7	0.0
	1	252	14.3	23.8	0.0
	1	253	13.0	23.8	0.0
	1	254	6.8	25.3	0.0
	1	255	8.6	21.6	13.9
	1	256	8.3	19.1	3.0
	1	257	6.9	18.3	0.0
	1	258	4.7	22.0	0.0
	1	259	10.9	19.1	0.0
	1	260	7.7	17.1	4.1
	1	261	6.9	18.3	1.3
	1	262	1.5	14.9	0.0
	1	263	6.6	19.8	0.0
	1	264	6.9	18.1	0.0
	1	265	1.0	9.9	0.0
	1	266	4.7	20.5	0.0
	1	267	13.9	25.4	0.0
	1	268	9.4	22.6	0.0
	1	269	4.4	22.4	0.0
	1	270	9.2	19.9	0.0
	1	271	12.5	15.3	0.0
	1	272	-0.3	7.4	0.0
	1	273	4.5	12.8	0.0
	1	274	7.6	23.7	7.5
	1	275	3.3	26.6	0.3
	1	276	1.3	18.9	0.0
	1	277	5.5	10.3	1.2
	1	278	3.6	19.7	3.5
	1	279	4.3	26.5	0.0
	1	280	0.6	10.3	0.0
	1	281	2.1	2.9	11.1
	1	282	1.6	7.4	1.0
	1	283	4.5	5.5	1.4
	1	284	1.6	10.9	0.0
	1	285	8.1	11.0	0.0
	1	286	-0.0	17.7	0.0
	1	287	-6.3	28.7	0.0
	1	288	2.4	17.5	0.0
	1	289	6.4	22.9	0.0
	1	290	4.8	13.4	1.5
	1	291	2.1	14.5	0.0
	1	292	1.9	11.1	1.9
	1	293	6.7	10.8	10.7
	1	294	-1.3	6.5	0.0
	1	295	-1.9	12.3	0.0
	1	296	-0.8	2.7	1.4
	1	297	-1.1	1.5	7.2
	1	298	-1.5	16.1	0.0
	1	299	2.9	18.2	0.0
	1	300	0.3	19.1	0.0
	1	301	-3.9	12.0	0.0
	1	302	1.6	4.1	4.3
	1	303	-0.8	0.2	0.8
	1	304	-8.7	-8.6	0.0
	1	305	-16.1	-0.2	0.0
	1	306	-16.2	-0.5	0.0
	1	307	-9.4	-5.3	0.0
	1	308	-8.2	1.1	0.0
	1	309	-3.7	-2.5	0.5
	1	310	-5.5	0.9	0.0
	1	311	-1.9	-1.6	1.8
	1	312	-3.0	7.2	0.0
	1	313	-3.9	4.6	0.0
	1	314	-3.8	12.0	0.0
	1	315	-0.9	19.3	0.0
	1	316	-7.0	0.4	0.0
	1	317	-6.6	4.0	0.0
	1	318	-11.1	1.7	0.0
	1	319	-9.7	3.3	0.0
	1	320	-9.3	0.1	0.0
	1	321	-5.2	1.6	0.0
	1	322	-10.8	-6.9	0.0
	1	323	-11.7	-10.4	0.0
	1	324	-10.7	-2.9	0.0
	1	325	-12.1	3.4	0.0
	1	326	-14.3	-8.4	0.0
	1	327	-12.1	-6.1	0.0
	1	328	-12.7	-5.5	0.0
	1	329	-13.7	0.1	0.0
	1	330	-14.4	-5.5	0.0
	1	331	-11.9	-1.8	0.8
	1	332	-10.6	1.3	24.7
	1	333	-10.7	-1.9	0.0
	1	334	-8.7	-4.1	1.3
	1	335	-11.8	1.4	0.0
	1	336	-29.6	-14.3	0.0
	1	337	-21.7	-11.9	0.0
	1	338	-8.5	-0.2	0.0
	1	339	-10.8	-1.2	0.0
	1	340	-14.0	-4.9	0.0
	1	341	-13.6	-2.7	0.0
	1	342	-15.4	-5.2	0.0
	1	343	-20.8	-7.2	0.0
	1	344	-20.7	-7.0	1.7
	1	345	-17.5	-6.4	0.0
	1	346	-16.2	-9.8	2.7
	1	347	-18.4	-2.4	0.0
	1	348	-19.5	-9.2	4.1
	1	349	-26.3	-4.0	0.0
	1	350	-26.5	-12.0	0.0
	1	351	-28.2	-6.0	0.0
	1	352	-8.6	2.9	0.0
	1	353	-7.2	-2.1	0.0
	1	354	-5.5	4.7	0.0
	1	355	-12.5	-1.5	0.0
	1	356	-5.7	5.3	0.0
	1	357	-5.4	-0.9	0.0
	1	358	-15.8	-2.0	0.0
	1	359	-21.9	-2.9	0.0
	1	360	-28.8	-28.1	0.0
	1	361	-22.8	-21.6	4.7
	1	362	-7.6	-0.9	0.0
	1	363	-15.3	-2.7	0.3
	1	364	-20.6	-8.3	0.0
	1	365	-19.7	-6.5	0.2
	1	366	-21.0	-7.6	0.0
	2	1	-13.0	0.5	0.0
	2	2	-15.1	-1.7	0.0
	2	3	-18.0	3.8	0.0
	2	4	-16.5	-2.1	0.0
	2	5	-14.6	-4.0	0.0
	2	6	-8.8	-1.1	0.0
	2	7	-14.5	1.0	0.5
	2	8	-27.4	-20.5	0.8
	2	9	-24.0	-18.6	3.1
	2	10	-23.8	-8.2	0.0
	2	11	-21.9	-8.8	0.0
	2	12	-20.6	-9.5	0.0
	2	13	-15.1	-5.5	0.0
	2	14	-29.9	-23.6	0.0
	2	15	-26.3	-14.6	6.4
	2	16	-18.4	-10.3	1.9
	2	17	-21.2	-8.3	0.0
	2	18	-7.5	0.5	0.0
	2	19	-6.9	6.9	0.0
	2	20	-2.8	3.1	0.2
	2	21	-8.1	3.9	0.0
	2	22	-22.9	-10.9	0.0
	2	23	-32.5	-11.4	0.0
	2	24	-22.5	-13.7	0.0
	2	25	-15.7	-9.7	0.0
	2	26	-14.1	-6.1	0.0
	2	27	-12.0	-4.4	0.0
	2	28	-23.5	-12.8	0.0
	2	29	-20.4	-19.2	1.3
	2	30	-17.7	-4.8	2.7
	2	31	-23.4	-6.6	0.0
	2	32	-25.6	-10.9	0.0
	2	33	-17.7	-12.8	0.0
	2	34	-21.3	-9.0	0.0
	2	35	-16.6	-8.0	2.0
	2	36	-20.8	-9.4	0.0
	2	37	-22.8	-13.6	0.0
	2	38	-5.9	2.7	0.0
	2	39	-5.7	4.1	0.0
	2	40	-17.1	-6.7	0.0
	2	41	-18.0	-1.6	0.0
	2	42	-16.6	-3.9	0.0
	2	43	-21.3	-1.3	0.0
	2	44	-25.3	-10.7	0.0
	2	45	-25.1	-7.0	0.0
	2	46	-16.0	-4.3	0.0
	2	47	-10.1	-3.5	3.9
	2	48	-15.0	-3.5	0.0
	2	49	-19.6	-6.5	0.0
	2	50	-24.9	-9.3	0.0
	2	51	-24.6	-7.9	1.2
	2	52	-19.6	-9.1	0.5
	2	53	-27.5	-14.9	6.2
	2	54	-18.8	-4.8	0.0
	2	55	-16.0	-7.1	0.0
	2	56	-22.5	-5.6	0.0
	2	57	-24.6	-4.7	0.0
	2	58	-18.0	-2.9	0.0
	2	59	-13.6	1.8	0.0
	2	60	-13.5	-1.4	0.0
	2	61	-12.9	-2.4	0.0
	2	62	-8.7	1.2	0.0
	2	63	-13.4	3.3	0.0
	2	64	-8.6	4.6	0.0
	2	65	-8.3	10.4	0.0
	2	66	-11.0	-0.2	0.0
	2	67	-11.7	-3.6	1.3
	2	68	-16.6	-3.9	0.0
	2	69	-11.0	-0.3	0.4
	2	70	-13.3	0.7	0.0
	2	71	-10.3	4.1	0.0
	2	72	-19.6	-3.6	0.0
	2	73	-25.7	-3.9	0.0
	2	74	1.2	3.3	13.7
	2	75	-2.7	5.7	0.0
	2	76	-7.2	3.6	0.0
	2	77	0.1	3.7	1.2
	2	78	-10.0	2.7	0.0
	2	79	-4.3	7.0	0.0
	2	80	-1.8	6.6	0.0
	2	81	-5.3	9.3	0.0
	2	82	-13.0	0.7	0.0
	2	83	-9.1	-7.4	0.0
	2	84	-3.8	2.2	0.0
	2	85	-5.3	5.8	0.0
	2	86	-0.8	6.9	0.0
	2	87	2.9	5.9	0.0
	2	88	-5.5	1.5	0.0
	2	89	-2.8	-1.1	1.4
	2	90	-6.6	7.8	0.0
	2	91	-2.3	5.8	8.8
	2	92	1.2	10.6	0.0
	2	93	3.3	18.4	0.0
	2	94	-0.7	14.0	0.0
	2	95	-1.8	22.8	0.0
	2	96	-1.1	16.7	0.0
	2	97	0.0	15.2	0.0
	2	98	-4.6	7.9	0.0
	2	99	-15.0	12.7	0.0
	2	100	1.0	16.6	0.0
	2	101	-1.8	13.1	0.4
	2	102	-4.2	7.5	0.0
	2	103	-0.2	8.2	0.0
	2	104	3.0	14.3	0.0
	2	105	-1.2	8.9	12.1
	2	106	-2.3	9.5	0.0
	2	107	0.8	12.2	0.0
	2	108	2.7	14.8	0.0
	2	109	7.3	16.3	0.0
	2	110	-0.2	15.2	0.0
	2	111	2.3	12.4	0.0
	2	112	-0.1	12.5	0.0
	2	113	-1.4	11.0	0.0
	2	114	-5.9	10.8	0.0
	2	115	-7.6	11.8	0.0
	2	116	-0.7	14.0	0.0
	2	117	-2.0	15.7	0.0
	2	118	6.6	20.6	0.0
	2	119	1.7	27.0	0.0
	2	120	-1.3	13.8	0.0
	2	121	-3.5	16.0	0.0
	2	122	13.1	28.5	0.0
	2	123	12.1	24.3	0.0
	2	124	6.6	18.4	0.7
	2	125	0.8	13.5	11.3
	2	126	2.5	13.2	0.6
	2	127	0.4	20.0	0.0
	2	128	2.2	16.5	0.0
	2	129	-0.1	12.7	0.0
	2	130	-0.9	16.6	0.0
	2	131	2.0	21.7	0.0
	2	132	1.6	12.4	0.0
	2	133	6.6	17.1	0.1
	2	134	4.1	14.7	1.0
	2	135	8.8	16.6	13.7
	2	136	6.7	11.0	1.1
	2	137	2.2	11.4	0.0
	2	138	12.2	22.1	3.8
	2	139	8.7	17.7	0.0
	2	140	10.3	29.5	1.9
	2	141	7.7	30.5	0.0
	2	142	7.6	21.1	0.0
	2	143	3.3	15.9	0.0
	2	144	5.7	18.7	0.0
	2	145	11.8	20.7	0.0
	2	146	7.9	11.6	8.3
	2	147	10.7	17.9	0.0
	2	148	13.0	22.1	8.7
	2	149	11.2	31.9	0.1
	2	150	7.8	24.3	0.0
	2	151	10.9	20.4	0.0
	2	152	11.3	19.0	17.9
	2	153	8.4	12.9	0.8
	2	154	8.7	20.3	0.0
	2	155	7.2	23.1	0.0
	2	156	10.6	24.7	0.7
	2	157	8.1	25.6	0.0
	2	158	9.8	16.8	5.7
	2	159	4.6	20.3	0.0
	2	160	8.2	22.4	0.0
	2	161	6.1	25.2	0.0
	2	162	9.3	26.5	0.0
	2	163	14.3	29.0	3.2
	2	164	12.1	24.2	21.2
	2	165	12.5	25.3	16.2
	2	166	8.8	21.2	2.5
	2	167	5.9	18.9	0.0
	2	168	13.6	23.0	5.1
	2	169	17.6	21.7	12.0
	2	170	7.4	20.9	0.0
	2	171	12.0	20.6	0.0
	2	172	15.6	25.4	1.8
	2	173	12.9	31.3	0.0
	2	174	10.4	27.8	0.0
	2	175	13.2	24.3	0.0
	2	176	15.9	29.1	23.2
	2	177	21.9	30.4	0.0
	2	178	10.7	19.2	0.0
	2	179	6.4	23.2	0.0
	2	180	16.7	30.4	2.3
	2	181	14.3	33.8	0.0
	2	182	9.9	28.3	0.0
	2	183	11.1	32.6	0.0
	2	184	20.1	27.0	2.1
	2	185	15.8	27.4	0.0
	2	186	12.4	24.8	0.0
	2	187	9.6	26.1	0.0
	2	188	9.7	21.1	0.0
	2	189	11.5	26.8	0.0
	2	190	15.0	29.6	0.8
	2	191	13.3	30.7	5.5
	2	192	15.8	27.5	5.0
	2	193	14.0	24.6	0.9
	2	194	11.0	24.0	11.4
	2	195	13.1	24.5	0.6
	2	196	12.3	30.2	0.0
	2	197	12.8	26.9	0.0
	2	198	8.5	27.1	0.0
	2	199	11.2	25.9	0.0
	2	200	12.8	26.3	0.0
	2	201	9.0	25.8	0.0
	2	202	10.2	25.9	0.0
	2	203	12.5	28.1	0.0
	2	204	14.0	29.1	0.0
	2	205	10.3	27.1	1.9
	2	206	14.5	24.9	0.0
	2	207	15.0	20.0	4.5
	2	208	11.7	22.0	0.0
	2	209	16.1	26.1	0.0
	2	210	15.0	28.6	0.0
	2	211	10.5	28.5	0.0
	2	212	14.9	28.0	3.1
	2	213	9.6	31.6	0.0
	2	214	10.0	19.6	0.0
	2	215	10.1	25.1	0.0
	2	216	16.7	32.7	1.5
	2	217	11.3	28.3	0.0
	2	218	8.3	22.2	0.0
	2	219	13.2	20.7	0.3
	2	220	18.1	29.7	0.0
	2	221	13.7	29.7	0.0
	2	222	12.6	27.8	0.0
	2	223	7.2	30.3	0.0
	2	224	10.4	29.6	0.0
	2	225	13.1	27.4	0.0
	2	226	12.3	26.8	10.6
	2	227	11.2	23.3	1.2
	2	228	14.5	29.0	0.0
	2	229	9.8	26.8	0.0
	2	230	10.9	25.1	0.0
	2	231	13.3	28.3	0.0
	2	232	13.2	29.5	0.0
	2	233	9.4	29.6	0.0
	2	234	11.7	22.7	0.0
	2	235	7.2	25.5	0.0
	2	236	10.0	28.6	0.0
	2	237	8.7	23.6	0.0
	2	238	12.5	28.7	0.0
	2	239	7.1	35.5	0.0
	2	240	9.2	27.4	0.0
	2	241	8.1	25.6	0.0
	2	242	17.8	27.4	0.0
	2	243	10.9	23.9	0.0
	2	244	12.0	33.8	0.0
	2	245	12.9	27.3	0.0
	2	246	9.9	28.7	0.0
	2	247	8.7	24.0	0.8
	2	248	6.0	17.8	2.5
	2	249	8.0	19.9	0.0
	2	250	9.7	23.1	0.0
	2	251	12.7	21.2	0.0
	2	252	8.9	18.6	0.0
	2	253	11.5	12.5	0.0
	2	254	3.0	16.6	0.0
	2	255	6.9	18.1	0.0
	2	256	6.8	17.4	15.8
	2	257	7.4	20.1	2.3
	2	258	8.5	22.7	0.0
	2	259	5.6	29.8	0.0
	2	260	3.8	22.6	0.0
	2	261	7.9	27.6	0.0
	2	262	4.7	14.7	0.0
	2	263	9.6	17.6	2.9
	2	264	2.7	22.1	0.0
	2	265	6.5	26.8	0.0
	2	266	8.7	24.7	11.6
	2	267	7.4	21.9	2.5
	2	268	5.7	22.3	0.0
	2	269	10.0	24.4	0.0
	2	270	3.1	16.4	0.0
	2	271	8.3	20.7	0.0
	2	272	12.8	21.1	0.0
	2	273	6.5	24.7	0.0
	2	274	2.3	7.3	0.4
	2	275	0.7	10.4	0.0
	2	276	-0.5	10.6	0.0
	2	277	4.1	10.2	0.0
	2	278	1.1	13.8	0.0
	2	279	-1.3	16.5	0.0
	2	280	3.5	15.1	23.8
	2	281	2.0	15.7	0.0
	2	282	1.9	15.0	0.0
	2	283	2.9	13.9	0.0
	2	284	-4.7	7.3	0.0
	2	285	-7.0	3.8	0.0
	2	286	0.2	11.2	0.0
	2	287	3.3	17.2	0.0
	2	288	5.4	16.5	0.0
	2	289	3.1	16.7	0.0
	2	290	-2.0	16.0	0.0
	2	291	1.1	15.5	0.0
	2	292	-2.8	13.6	0.0
	2	293	-3.8	17.0	0.0
	2	294	0.2	18.9	0.0
	2	295	1.8	17.6	0.0
	2	296	-0.8	11.4	0.0
	2	297	2.8	4.0	0.0
	2	298	-2.5	10.1	0.0
	2	299	-0.5	4.0	0.0
	2	300	-1.4	11.5	0.0
	2	301	-5.6	6.0	0.0
	2	302	-5.9	9.0	0.0
	2	303	-12.1	1.9	0.0
	2	304	0.6	8.9	0.0
	2	305	-2.1	6.0	0.0
	2	306	-8.8	1.5	0.0
	2	307	-16.8	-2.6	0.0
	2	308	-3.3	11.9	0.0
	2	309	0.8	9.5	0.0
	2	310	-8.2	-3.4	0.0
	2	311	-12.9	-1.3	0.0
	2	312	-1.8	8.1	0.0
	2	313	2.2	3.7	0.0
	2	314	-5.3	7.8	0.0
	2	315	-6.1	3.0	0.0
	2	316	-6.5	4.4	0.0
	2	317	-6.7	4.3	0.0
	2	318	-2.6	5.9	0.0
	2	319	-6.7	2.5	0.0
	2	320	-4.2	2.5	0.0
	2	321	-1.0	10.0	0.0
	2	322	-9.8	-2.5	0.0
	2	323	-21.4	2.7	0.0
	2	324	-11.1	-0.4	7.7
	2	325	-5.0	7.5	0.0
	2	326	-3.3	0.7	7.0
	2	327	-4.3	-3.6	0.0
	2	328	-7.0	1.5	0.2
	2	329	-6.7	-0.1	0.0
	2	330	-7.5	1.9	0.0
	2	331	-7.8	8.4	0.0
	2	332	-8.0	1.7	0.0
	2	333	-9.2	8.2	0.0
	2	334	-6.2	6.0	0.0
	2	335	-9.6	1.2	0.0
	2	336	-9.8	0.3	0.0
	2	337	-4.9	4.3	0.0
	2	338	-14.2	-3.4	0.0
	2	339	-14.5	-11.0	0.0
	2	340	-9.8	-0.3	0.0
	2	341	-7.6	8.0	0.0
	2	342	-20.1	-13.6	0.0
	2	343	-27.4	-8.9	0.0
	2	344	-22.1	-9.7	0.0
	2	345	-24.3	-7.2	0.0
	2	346	-24.3	-14.8	0.0
	2	347	-29.0	-17.4	0.0
	2	348	-7.9	2.9	0.0
	2	349	-13.8	-0.3	0.0
	2	350	-19.6	-11.8	0.0
	2	351	-23.7	-7.9	0.0
	2	352	-21.6	-8.4	0.0
	2	353	-14.4	-3.9	0.0
	2	354	-15.7	-3.3	0.0
	2	355	-24.0	-2.7	0.0
	2	356	-19.1	-11.9	0.0
	2	357	-21.5	-17.0	22.5
	2	358	-13.3	-1.2	0.0
	2	359	-7.6	2.8	0.0
	2	360	-18.5	-12.3	0.0
	2	361	-21.7	-20.7	0.0
	2	362	-11.3	-4.0	21.3
	2	363	-16.2	-3.5	0.0
	2	364	-6.6	-1.5	4.8
	2	365	-8.8	3.6	0.0
	3	1	-9.2	-2.2	0.0
	3	2	-8.9	-2.0	0.0
	3	3	-15.3	-7.8	0.0
	3	4	-20.8	-7.0	0.0
	3	5	-19.3	-1.7	0.0
	3	6	-16.3	-5.2	0.0
	3	7	-25.0	-11.3	0.0
	3	8	-25.2	-12.9	0.0
	3	9	-20.2	-11.8	0.0
	3	10	-10.4	2.5	0.0
	3	11	-18.1	-3.5	0.1
	3	12	-8.4	0.1	0.0
	3	13	-10.8	0.1	0.0
	3	14	-13.2	-1.7	0.0
	3	15	-13.6	10.6	0.0
	3	16	-21.2	-10.4	0.0
	3	17	-13.0	-11.1	0.0
	3	18	-20.1	-9.8	0.0
	3	19	-14.1	-13.6	0.0
	3	20	-18.8	-5.2	0.0
	3	21	-14.1	-1.7	0.0
	3	22	-15.4	-2.1	0.0
	3	23	-15.6	3.0	0.0
	3	24	-8.5	0.3	0.0
	3	25	-11.3	-5.6	0.0
	3	26	-11.1	0.3	0.0
	3	27	-5.3	-3.9	0.0
	3	28	-14.2	-2.7	0.0
	3	29	-15.1	-5.9	0.0
	3	30	-20.0	-5.0	0.0
	3	31	-21.4	-11.4	10.2
	3	32	-25.8	-13.9	0.0
	3	33	-25.7	-12.7	0.0
	3	34	-25.2	-11.2	2.4
	3	35	-30.0	-12.9	0.0
	3	36	-12.7	-3.0	0.0
	3	37	-18.6	-7.4	0.0
	3	38	-21.0	-4.8	0.0
	3	39	-25.7	-3.5	0.0
	3	40	-5.0	2.4	0.0
	3	41	-5.7	-5.4	3.6
	3	42	-22.1	-10.1	0.0
	3	43	-26.8	-12.4	0.0
	3	44	-21.9	-5.9	0.0
	3	45	-29.9	-8.2	0.0
	3	46	-14.2	0.3	0.0
	3	47	-19.4	3.1	0.0
	3	48	-20.7	-9.7	0.0
	3	49	-26.5	-7.3	4.2
	3	50	-12.9	-3.0	0.0
	3	51	-16.7	-9.5	0.0
	3	52	-19.1	-8.4	0.0
	3	53	-20.8	-6.4	0.0
	3	54	-9.5	2.1	0.0
	3	55	-15.7	13.1	0.0
	3	56	-9.9	0.8	1.4
	3	57	-7.6	-3.1	0.0
	3	58	-9.6	2.6	0.0
	3	59	-6.3	4.6	0.0
	3	60	-5.3	13.4	0.0
	3	61	0.5	14.3	0.0
	3	62	-15.6	-0.3	0.0
	3	63	-10.1	2.7	0.0
	3	64	-10.6	0.5	0.0
	3	65	-6.5	0.3	0.0
	3	66	-10.4	3.7	0.0
	3	67	-10.5	2.0	0.0
	3	68	-20.9	-5.6	0.0
	3	69	-27.3	-1.0	0.0
	3	70	-4.8	6.7	0.0
	3	71	-9.2	4.6	0.0
	3	72	-5.0	1.9	0.0
	3	73	-4.1	-0.3	0.0
	3	74	-5.9	1.9	0.0
	3	75	-10.8	3.5	0.0
	3	76	-15.7	-0.3	0.0
	3	77	-13.3	1.6	0.0
	3	78	-0.9	4.2	0.0
	3	79	-4.2	10.0	0.0
	3	80	5.1	7.2	0.0
	3	81	1.9	3.4	0.0
	3	82	-4.3	3.6	0.0
	3	83	-3.2	1.9	0.0
	3	84	-11.7	-4.5	0.0
	3	85	-10.9	1.8	0.0
	3	86	1.0	10.3	0.0
	3	87	2.2	7.9	0.0
	3	88	-11.7	1.2	0.0
	3	89	-7.9	4.2	0.0
	3	90	-8.9	1.2	0.0
	3	91	-8.9	7.0	0.0
	3	92	-3.7	10.4	0.0
	3	93	-5.3	5.0	30.4
	3	94	-4.4	14.5	0.0
	3	95	-1.1	19.5	0.0
	3	96	1.7	12.8	7.2
	3	97	-0.3	24.1	0.0
	3	98	1.6	15.6	0.0
	3	99	-0.9	10.4	0.0
	3	100	-1.6	9.4	0.0
	3	101	3.3	13.0	0.0
	3	102	-3.6	9.2	0.0
	3	103	-0.9	13.0	0.0
	3	104	-6.5	3.4	0.0
	3	105	-10.0	10.1	0.0
	3	106	-1.6	11.0	0.0
	3	107	1.9	13.7	12.9
	3	108	-0.6	10.7	0.0
	3	109	-1.5	10.8	0.0
	3	110	2.0	15.0	0.0
	3	111	2.2	14.2	0.0
	3	112	0.9	16.2	0.0
	3	113	1.3	14.6	0.0
	3	114	-0.2	8.1	0.0
	3	115	4.3	6.6	1.1
	3	116	-2.1	14.2	0.0
	3	117	2.2	12.6	1.0
	3	118	3.8	13.2	11.8
	3	119	7.5	14.3	6.3
	3	120	0.3	11.5	0.0
	3	121	3.1	4.2	7.7
	3	122	8.4	23.6	3.0
	3	123	6.1	20.2	0.0
	3	124	6.8	23.8	0.0
	3	125	7.9	26.9	0.0
	3	126	7.7	21.2	0.0
	3	127	13.8	15.0	7.7
	3	128	3.2	14.6	0.0
	3	129	5.4	15.3	3.4
	3	130	1.9	17.1	0.0
	3	131	3.3	17.0	0.0
	3	132	-0.3	13.3	0.0
	3	133	4.8	17.6	0.0
	3	134	6.2	22.0	0.0
	3	135	11.7	27.0	0.0
	3	136	3.3	19.8	0.0
	3	137	0.8	24.5	0.0
	3	138	8.5	19.3	0.0
	3	139	3.6	22.7	0.0
	3	140	3.8	17.8	0.0
	3	141	4.7	21.8	0.0
	3	142	8.9	21.2	0.0
	3	143	9.8	28.0	0.0
	3	144	7.7	22.0	0.0
	3	145	4.5	23.8	0.0
	3	146	2.3	15.6	23.8
	3	147	1.7	22.2	0.0
	3	148	5.9	21.3	0.0
	3	149	0.4	23.8	0.0
	3	150	7.8	23.2	0.0
	3	151	14.0	24.0	2.8
	3	152	6.7	19.9	0.0
	3	153	4.0	22.9	0.0
	3	154	9.6	26.6	0.0
	3	155	7.4	20.5	9.8
	3	156	9.8	21.9	0.0
	3	157	6.2	16.8	0.0
	3	158	11.1	22.6	0.0
	3	159	14.4	19.3	16.6
	3	160	4.5	21.8	0.0
	3	161	10.6	22.1	7.8
	3	162	13.7	24.8	4.1
	3	163	10.9	26.2	0.0
	3	164	10.1	26.6	0.0
	3	165	5.9	23.8	0.0
	3	166	11.5	27.4	0.0
	3	167	5.4	26.4	0.0
	3	168	16.3	29.9	0.0
	3	169	11.7	25.9	0.0
	3	170	9.6	21.3	4.3
	3	171	13.8	17.3	22.7
	3	172	14.4	27.0	5.1
	3	173	15.5	24.0	3.4
	3	174	20.5	31.2	23.1
	3	175	15.6	29.0	6.3
	3	176	16.0	30.3	0.0
	3	177	14.2	32.1	0.0
	3	178	14.2	29.9	0.0
	3	179	17.5	31.1	0.0
	3	180	12.4	27.6	0.0
	3	181	10.4	26.8	0.0
	3	182	13.0	23.3	0.0
	3	183	6.9	26.5	0.0
	3	184	11.7	26.1	0.0
	3	185	14.9	23.9	0.0
	3	186	13.0	29.7	0.0
	3	187	14.2	31.0	0.0
	3	188	14.4	29.0	0.0
	3	189	16.4	32.8	5.2
	3	190	18.8	27.7	10.6
	3	191	13.9	25.0	0.8
	3	192	16.1	27.9	10.0
	3	193	16.9	31.2	0.0
	3	194	12.1	28.5	0.0
	3	195	10.3	33.1	0.0
	3	196	14.5	28.7	3.8
	3	197	17.7	28.7	1.6
	3	198	11.5	21.0	0.5
	3	199	12.0	26.2	47.1
	3	200	13.8	26.4	0.0
	3	201	16.6	24.2	0.8
	3	202	16.5	27.8	38.1
	3	203	11.2	28.6	0.0
	3	204	13.8	23.9	0.0
	3	205	16.1	25.8	0.0
	3	206	13.7	30.2	0.0
	3	207	13.6	30.4	0.0
	3	208	10.8	28.1	0.0
	3	209	12.1	24.8	1.7
	3	210	19.2	29.2	0.0
	3	211	14.3	29.3	0.0
	3	212	14.9	26.9	17.4
	3	213	17.5	28.2	0.0
	3	214	14.0	30.5	0.0
	3	215	14.5	29.3	0.0
	3	216	13.2	27.0	0.0
	3	217	15.6	31.0	0.0
	3	218	12.4	27.8	0.0
	3	219	10.4	24.3	0.0
	3	220	15.0	28.7	0.0
	3	221	15.2	25.7	19.7
	3	222	15.8	27.5	0.0
	3	223	15.6	27.1	3.3
	3	224	11.1	27.1	0.0
	3	225	11.1	27.4	0.0
	3	226	13.1	28.2	0.0
	3	227	11.1	26.7	0.3
	3	228	12.1	25.9	10.6
	3	229	7.6	22.5	0.0
	3	230	8.5	22.9	0.0
	3	231	12.4	22.5	12.5
	3	232	14.0	26.6	0.0
	3	233	17.1	23.2	0.0
	3	234	10.6	21.7	0.3
	3	235	9.2	27.0	0.0
	3	236	7.5	26.5	0.0
	3	237	11.2	17.6	2.5
	3	238	10.6	22.6	0.0
	3	239	4.9	18.0	0.0
	3	240	13.7	23.7	27.3
	3	241	12.1	20.2	0.0
	3	242	8.0	20.4	0.0
	3	243	6.5	17.2	0.0
	3	244	7.3	26.7	0.0
	3	245	9.0	21.9	26.8
	3	246	8.8	19.0	0.0
	3	247	9.5	23.1	0.0
	3	248	10.2	25.1	1.6
	3	249	12.4	21.4	0.0
	3	250	17.9	31.2	0.0
	3	251	9.4	24.3	0.0
	3	252	7.2	22.2	0.0
	3	253	6.4	23.0	29.9
	3	254	8.7	18.3	0.0
	3	255	14.8	20.2	0.0
	3	256	10.6	23.5	0.0
	3	257	15.9	25.2	0.0
	3	258	5.3	12.8	0.0
	3	259	3.1	17.9	0.0
	3	260	6.3	19.4	0.0
	3	261	10.6	17.4	0.0
	3	262	10.7	23.4	0.0
	3	263	3.8	22.7	0.0
	3	264	4.0	21.1	0.0
	3	265	9.3	27.1	0.0
	3	266	7.8	22.8	0.0
	3	267	8.8	26.8	0.1
	3	268	8.8	17.2	0.5
	3	269	5.3	19.2	3.0
	3	270	1.2	17.7	0.0
	3	271	5.3	14.8	0.0
	3	272	0.4	10.1	0.0
	3	273	4.9	13.0	0.0
	3	274	-0.6	12.8	0.0
	3	275	4.1	15.0	0.0
	3	276	1.2	16.4	0.0
	3	277	0.7	17.5	0.0
	3	278	5.1	20.0	0.0
	3	279	0.3	11.2	0.7
	3	280	-6.9	8.2	18.9
	3	281	-5.0	7.0	20.6
	3	282	7.4	20.3	0.5
	3	283	1.0	14.2	0.2
	3	284	2.2	20.1	0.0
	3	285	0.9	15.7	0.0
	3	286	1.6	12.6	0.0
	3	287	3.8	15.3	0.0
	3	288	-7.6	8.3	0.0
	3	289	-2.2	5.9	0.0
	3	290	-7.1	5.9	0.0
	3	291	-1.5	6.0	0.0
	3	292	-0.1	9.6	0.0
	3	293	-0.1	0.5	6.2
	3	294	-0.4	16.0	0.0
	3	295	-6.9	12.1	0.0
	3	296	-0.7	4.2	2.6
	3	297	2.1	6.5	0.5
	3	298	-0.4	9.1	0.0
	3	299	4.9	10.8	0.0
	3	300	1.1	12.5	0.0
	3	301	-3.2	8.4	0.0
	3	302	-0.8	7.7	0.0
	3	303	-3.8	8.4	0.0
	3	304	-2.0	6.3	0.0
	3	305	-0.7	6.4	0.0
	3	306	-0.9	17.7	0.0
	3	307	0.5	4.1	4.7
	3	308	-4.5	7.2	0.0
	3	309	-5.1	2.9	0.0
	3	310	-4.1	6.6	0.0
	3	311	-0.4	3.5	0.0
	3	312	-11.9	-1.7	1.2
	3	313	-9.7	-2.2	2.5
	3	314	0.7	9.8	0.0
	3	315	-3.6	14.2	0.0
	3	316	-3.0	7.1	0.0
	3	317	-4.2	5.6	0.0
	3	318	-1.7	1.0	1.9
	3	319	-6.7	5.4	0.0
	3	320	-5.8	4.9	0.0
	3	321	-9.3	6.3	0.0
	3	322	-0.9	7.1	0.0
	3	323	0.2	1.5	0.0
	3	324	-5.1	4.8	0.0
	3	325	-11.2	0.8	1.3
	3	326	-13.4	-5.9	0.1
	3	327	-16.4	-6.5	0.2
	3	328	-9.7	-0.1	1.2
	3	329	-10.9	-1.2	0.2
	3	330	-11.6	-0.2	0.0
	3	331	-10.2	-3.5	0.0
	3	332	-8.7	-2.4	0.0
	3	333	-8.0	-0.4	0.0
	3	334	-8.2	2.5	0.0
	3	335	-9.4	1.9	0.0
	3	336	-16.7	-7.3	2.7
	3	337	-11.8	-2.7	0.0
	3	338	-24.1	-14.4	0.0
	3	339	-20.0	-11.1	0.0
	3	340	-14.8	-5.8	1.8
	3	341	-20.3	-9.1	11.4
	3	342	-10.6	-1.3	0.0
	3	343	-3.5	-1.8	0.0
	3	344	-25.8	-16.9	0.0
	3	345	-17.9	-15.2	0.0
	3	346	-23.9	-17.3	0.5
	3	347	-21.9	-20.9	0.2
	3	348	-10.1	1.0	0.1
	3	349	-17.9	3.6	0.0
	3	350	-15.8	-2.6	0.0
	3	351	-11.6	-1.2	1.5
	3	352	-10.3	-3.7	0.6
	3	353	-10.0	1.4	0.0
	3	354	-7.8	6.9	0.0
	3	355	-11.1	2.0	0.0
	3	356	-26.8	-14.4	0.0
	3	357	-20.3	-19.4	0.0
	3	358	-10.2	-1.8	0.0
	3	359	-8.4	2.3	0.0
	3	360	-10.1	0.7	0.0
	3	361	-7.9	-1.9	0.0
	3	362	-14.8	-3.2	0.0
	3	363	-20.3	0.2	0.0
	3	364	-31.6	-18.5	1.3
	3	365	-25.8	-11.4	0.0
	3	366	-21.0	-7.6	0.0
	4	1	-17.0	-1.4	0.0
	4	2	-25.4	-16.0	1.5
	4	3	-24.4	-7.4	0.0
	4	4	-20.9	-13.1	0.5
	4	5	-11.4	-5.6	0.0
	4	6	-8.8	3.4	3.7
	4	7	-10.9	-0.2	0.0
	4	8	-18.6	-7.3	0.0
	4	9	-15.7	-2.0	0.0
	4	10	-11.9	1.3	0.0
	4	11	-6.8	1.1	0.0
	4	12	-10.7	1.3	0.0
	4	13	-19.2	1.8	0.0
	4	14	-24.0	-9.7	0.0
	4	15	-24.9	-4.4	0.0
	4	16	-21.0	-7.8	0.0
	4	17	-30.6	-9.4	0.0
	4	18	-14.1	-3.1	0.0
	4	19	-15.9	-6.2	0.0
	4	20	-29.7	-19.5	0.5
	4	21	-27.2	-9.3	0.0
	4	22	-16.1	-3.9	3.0
	4	23	-10.3	-3.4	0.3
	4	24	-17.9	-9.0	0.0
	4	25	-16.2	-7.0	0.0
	4	26	-7.9	-0.5	0.0
	4	27	-4.1	-1.5	0.0
	4	28	-17.5	-8.7	0.0
	4	29	-15.0	-10.4	0.0
	4	30	-29.6	-12.4	0.0
	4	31	-23.2	-12.3	0.0
	4	32	-22.5	-8.8	0.0
	4	33	-21.3	-8.8	0.0
	4	34	-22.9	-10.9	0.0
	4	35	-16.6	-6.3	0.0
	4	36	-17.5	-5.2	0.0
	4	37	-16.7	1.4	0.0
	4	38	-33.0	-13.6	0.0
	4	39	-26.2	-17.4	0.0
	4	40	-20.9	-8.8	0.0
	4	41	-16.7	-15.8	0.0
	4	42	-27.6	-11.7	0.0
	4	43	-27.4	-15.2	0.0
	4	44	-27.7	-14.1	0.0
	4	45	-23.1	-6.0	0.0
	4	46	-17.5	-7.7	0.2
	4	47	-26.2	-1.1	0.0
	4	48	-12.6	-2.1	0.0
	4	49	-10.3	2.4	0.0
	4	50	-11.4	-2.4	0.0
	4	51	-1.8	0.9	0.0
	4	52	-21.1	-9.3	0.0
	4	53	-21.3	-4.8	0.0
	4	54	-20.7	-6.6	0.0
	4	55	-26.3	-6.4	0.0
	4	56	-3.7	8.8	0.0
	4	57	-8.5	2.6	0.0
	4	58	-13.0	1.2	0.0
	4	59	-7.5	-1.1	0.0
	4	60	-7.4	1.0	0.0
	4	61	-5.7	5.2	2.8
	4	62	-8.3	-1.5	0.6
	4	63	-5.9	-0.2	15.4
	4	64	-4.8	5.6	0.0
	4	65	2.0	3.3	0.0
	4	66	-14.1	-1.6	0.0
	4	67	-14.8	-9.1	0.0
	4	68	-2.1	5.6	0.0
	4	69	-7.4	1.5	0.0
	4	70	-14.3	0.8	0.0
	4	71	-12.8	0.0	0.0
	4	72	-18.0	-6.5	0.0
	4	73	-8.9	-0.3	4.9
	4	74	-15.1	-1.0	0.0
	4	75	-24.2	0.7	0.0
	4	76	-3.3	7.2	0.0
	4	77	-1.6	3.8	1.8
	4	78	-2.0	5.3	0.0
	4	79	-1.3	12.6	0.0
	4	80	-10.6	0.4	0.0
	4	81	-10.2	4.1	0.0
	4	82	-9.7	-1.9	0.0
	4	83	-3.8	-0.9	0.0
	4	84	-6.6	0.7	0.0
	4	85	-6.4	2.9	0.0
	4	86	-7.8	2.1	0.0
	4	87	-4.8	6.7	0.0
	4	88	-6.4	5.6	0.0
	4	89	-3.0	10.1	0.0
	4	90	-7.9	3.2	0.0
	4	91	-5.4	-1.3	0.0
	4	92	-8.5	8.7	0.0
	4	93	-7.5	12.0	0.0
	4	94	-2.8	13.1	0.0
	4	95	1.8	19.7	0.0
	4	96	-6.6	10.8	0.0
	4	97	-8.8	14.7	0.0
	4	98	2.1	7.8	6.5
	4	99	0.0	7.8	4.4
	4	100	-5.4	10.6	0.0
	4	101	-4.1	6.0	0.0
	4	102	-3.2	9.9	0.0
	4	103	-4.0	8.2	0.0
	4	104	-1.6	13.9	0.0
	4	105	0.1	10.1	0.0
	4	106	-0.2	12.9	0.0
	4	107	2.7	7.1	0.0
	4	108	-0.3	13.9	0.0
	4	109	3.5	12.4	0.0
	4	110	-1.9	14.1	0.0
	4	111	-16.9	19.7	0.0
	4	112	1.5	13.0	0.0
	4	113	-1.1	5.5	0.0
	4	114	-1.8	8.5	0.0
	4	115	-3.5	13.1	0.0
	4	116	2.0	19.6	0.0
	4	117	2.5	22.8	0.0
	4	118	3.4	14.6	0.0
	4	119	2.6	10.5	0.0
	4	120	6.7	20.4	0.0
	4	121	5.6	17.6	0.0
	4	122	7.8	16.6	6.2
	4	123	1.4	16.1	0.0
	4	124	4.7	17.5	0.0
	4	125	1.0	25.2	0.0
	4	126	1.9	16.4	3.9
	4	127	3.9	12.1	0.0
	4	128	4.0	18.9	0.0
	4	129	-1.5	12.0	0.0
	4	130	0.9	6.1	0.9
	4	131	-0.8	13.0	25.7
	4	132	4.9	10.5	0.0
	4	133	0.3	10.6	1.1
	4	134	7.4	22.3	9.0
	4	135	12.4	22.1	7.5
	4	136	8.7	19.4	7.7
	4	137	7.7	18.5	11.6
	4	138	3.2	18.6	0.0
	4	139	3.0	11.1	12.3
	4	140	5.5	15.9	0.0
	4	141	6.9	16.0	0.0
	4	142	8.8	22.7	2.4
	4	143	8.3	21.4	0.0
	4	144	4.7	17.2	20.4
	4	145	9.9	11.1	0.0
	4	146	11.9	27.0	0.0
	4	147	8.9	23.1	0.0
	4	148	10.1	30.1	0.0
	4	149	6.6	24.4	0.0
	4	150	12.2	24.5	0.0
	4	151	9.8	27.0	0.0
	4	152	10.2	26.4	0.0
	4	153	15.2	25.6	0.0
	4	154	18.0	32.2	0.0
	4	155	16.5	27.8	0.0
	4	156	9.0	25.6	0.0
	4	157	7.8	23.1	0.0
	4	158	5.1	12.7	5.7
	4	159	7.1	22.6	0.0
	4	160	12.5	25.2	0.0
	4	161	12.0	29.0	0.0
	4	162	12.5	26.3	2.0
	4	163	11.2	30.0	6.2
	4	164	12.1	25.7	0.0
	4	165	9.7	28.1	0.0
	4	166	4.8	22.0	0.0
	4	167	6.5	26.2	0.0
	4	168	10.1	21.1	5.5
	4	169	10.4	19.7	0.0
	4	170	12.2	25.7	15.8
	4	171	13.0	21.6	1.8
	4	172	13.1	26.3	1.3
	4	173	11.8	23.9	10.5
	4	174	9.9	28.5	0.0
	4	175	12.6	36.5	5.1
	4	176	12.2	22.5	19.2
	4	177	7.2	28.2	0.0
	4	178	12.4	28.0	8.5
	4	179	12.2	28.7	16.2
	4	180	19.7	31.0	2.4
	4	181	14.7	26.2	8.6
	4	182	13.8	28.2	0.0
	4	183	9.1	25.2	0.0
	4	184	13.8	28.5	2.3
	4	185	16.9	28.4	0.0
	4	186	13.8	26.6	0.0
	4	187	19.5	28.3	30.3
	4	188	11.2	29.1	0.0
	4	189	12.7	26.8	47.3
	4	190	13.8	27.4	0.0
	4	191	10.4	27.7	3.1
	4	192	12.8	25.7	0.4
	4	193	11.7	27.8	9.7
	4	194	14.6	27.9	4.0
	4	195	11.7	31.1	0.0
	4	196	15.7	32.1	0.0
	4	197	11.9	28.6	0.0
	4	198	15.1	27.7	0.0
	4	199	16.7	30.2	0.0
	4	200	8.4	27.6	0.0
	4	201	11.0	22.1	0.0
	4	202	12.4	27.5	0.0
	4	203	13.2	29.0	0.0
	4	204	12.3	27.2	0.0
	4	205	10.0	31.0	0.0
	4	206	15.4	24.8	0.2
	4	207	13.4	25.1	0.0
	4	208	11.2	27.5	0.0
	4	209	16.0	24.7	0.0
	4	210	11.9	27.4	2.9
	4	211	12.2	32.2	0.0
	4	212	11.2	29.7	0.0
	4	213	10.2	25.6	15.6
	4	214	11.8	25.6	0.0
	4	215	11.5	24.7	2.1
	4	216	10.9	28.1	0.0
	4	217	9.5	22.8	0.0
	4	218	14.1	26.5	0.0
	4	219	12.3	27.3	0.0
	4	220	8.4	26.7	0.0
	4	221	5.8	29.6	0.0
	4	222	14.0	33.7	0.0
	4	223	14.3	29.6	0.0
	4	224	10.6	29.5	0.0
	4	225	11.2	26.6	7.2
	4	226	12.9	26.1	2.2
	4	227	7.4	24.5	0.0
	4	228	16.1	28.4	0.0
	4	229	21.6	27.2	10.1
	4	230	12.2	25.1	0.0
	4	231	13.9	21.8	0.0
	4	232	11.4	26.5	0.0
	4	233	9.6	22.5	0.0
	4	234	10.9	24.9	0.0
	4	235	15.0	18.2	0.0
	4	236	9.7	24.8	0.0
	4	237	13.0	27.3	0.0
	4	238	11.8	29.1	0.0
	4	239	11.5	29.6	0.0
	4	240	10.2	25.1	0.0
	4	241	10.8	14.7	0.0
	4	242	12.4	26.4	0.0
	4	243	13.5	28.2	0.0
	4	244	15.0	25.5	0.0
	4	245	9.4	26.5	0.0
	4	246	7.8	19.3	0.0
	4	247	4.1	18.4	0.0
	4	248	5.6	23.8	0.0
	4	249	3.8	28.9	0.0
	4	250	8.4	27.7	0.0
	4	251	4.1	24.2	0.0
	4	252	7.3	26.5	0.0
	4	253	14.5	27.0	0.0
	4	254	11.7	21.1	3.4
	4	255	16.7	25.3	0.0
	4	256	11.7	23.9	0.0
	4	257	8.2	29.2	0.0
	4	258	6.9	17.9	14.4
	4	259	7.0	19.4	14.4
	4	260	3.0	22.6	0.0
	4	261	7.2	27.9	0.0
	4	262	6.6	21.3	2.5
	4	263	6.8	22.8	19.1
	4	264	6.5	20.6	3.9
	4	265	12.3	22.8	2.6
	4	266	2.5	16.3	0.0
	4	267	1.3	19.6	0.0
	4	268	4.7	18.8	17.4
	4	269	2.7	21.5	21.9
	4	270	4.8	23.2	0.0
	4	271	-2.5	20.6	0.0
	4	272	0.8	14.1	0.0
	4	273	-0.8	16.3	0.7
	4	274	-3.4	15.4	0.0
	4	275	-7.6	8.9	0.0
	4	276	-0.8	15.6	0.0
	4	277	-7.5	13.7	6.8
	4	278	1.7	17.2	0.0
	4	279	-8.0	19.6	0.0
	4	280	2.0	18.5	0.0
	4	281	-1.5	15.4	0.0
	4	282	1.2	11.9	1.4
	4	283	4.1	14.6	5.4
	4	284	0.8	9.8	0.0
	4	285	2.3	10.4	0.0
	4	286	2.0	9.9	0.0
	4	287	2.3	9.3	0.0
	4	288	0.9	13.6	0.0
	4	289	-1.6	15.5	0.0
	4	290	-2.4	7.1	0.0
	4	291	-8.2	13.2	0.0
	4	292	3.9	17.6	0.0
	4	293	-1.2	22.1	0.0
	4	294	-4.9	14.8	0.0
	4	295	-0.3	21.0	0.0
	4	296	5.9	23.2	0.0
	4	297	-1.8	19.3	0.0
	4	298	1.4	14.9	0.0
	4	299	6.7	13.9	0.0
	4	300	-3.4	11.2	0.0
	4	301	-3.6	6.4	0.0
	4	302	1.2	9.4	0.0
	4	303	1.2	11.2	0.0
	4	304	-4.2	12.0	0.0
	4	305	-3.4	13.0	0.0
	4	306	-8.0	-6.1	0.0
	4	307	-4.3	-3.0	0.0
	4	308	-1.9	16.1	0.0
	4	309	-2.8	13.5	0.0
	4	310	-8.5	-5.6	0.0
	4	311	-5.6	-3.4	0.0
	4	312	-3.8	5.1	0.0
	4	313	-8.3	1.5	5.8
	4	314	-8.2	0.8	0.0
	4	315	-10.2	-5.9	2.1
	4	316	-13.3	-2.9	1.5
	4	317	-7.6	0.1	0.0
	4	318	-1.3	9.7	0.0
	4	319	-2.8	11.3	0.0
	4	320	-5.8	2.4	0.0
	4	321	-11.5	2.3	0.0
	4	322	-5.8	1.8	0.0
	4	323	-10.5	2.4	0.0
	4	324	0.4	3.9	3.7
	4	325	-1.8	0.8	1.6
	4	326	-5.1	3.5	0.0
	4	327	-9.7	0.0	0.0
	4	328	-16.7	-7.7	0.0
	4	329	-27.3	-2.7	0.2
	4	330	-8.2	-2.8	0.0
	4	331	-13.0	-9.6	0.0
	4	332	-7.4	6.3	0.0
	4	333	-2.9	-0.2	0.0
	4	334	-5.5	7.7	0.0
	4	335	0.3	0.6	0.3
	4	336	-15.3	-8.3	0.0
	4	337	-9.8	-6.8	0.0
	4	338	-15.9	-3.3	0.0
	4	339	-17.6	-6.6	0.0
	4	340	-10.8	1.2	0.0
	4	341	-9.8	-1.1	0.0
	4	342	-22.7	-16.9	0.0
	4	343	-26.8	-23.1	0.2
	4	344	-9.2	-4.4	18.6
	4	345	-4.1	0.8	4.4
	4	346	-14.8	-2.1	0.0
	4	347	-16.9	-0.6	0.0
	4	348	-9.0	0.3	0.0
	4	349	-16.7	-1.6	0.0
	4	350	-14.9	-2.1	0.0
	4	351	-13.4	-4.3	0.0
	4	352	-11.6	-1.7	0.0
	4	353	-1.7	-0.2	4.5
	4	354	-18.9	-4.2	0.0
	4	355	-23.0	-5.8	0.0
	4	356	-24.5	-8.0	0.0
	4	357	-27.7	-11.7	0.0
	4	358	-7.4	-1.0	1.2
	4	359	-3.4	3.5	7.2
	4	360	-8.3	-1.6	0.0
	4	361	-11.2	-2.9	0.0
	4	362	-11.3	-3.0	0.0
	4	363	-15.7	-0.2	0.0
	4	364	-15.2	-3.1	0.0
	4	365	-9.3	-8.9	0.0
	5	1	-12.2	-4.7	0.0
	5	2	-12.2	-1.5	3.4
	5	3	-15.4	-2.4	0.0
	5	4	-20.6	4.3	0.0
	5	5	-20.5	-7.8	0.0
	5	6	-28.4	-9.3	0.0
	5	7	-19.6	-4.4	0.0
	5	8	-24.0	-11.6	0.0
	5	9	-20.4	-9.5	0.6
	5	10	-16.5	-5.7	0.0
	5	11	-32.1	-14.3	0.0
	5	12	-23.7	-17.4	0.0
	5	13	-24.6	-16.4	0.0
	5	14	-29.9	-13.4	0.0
	5	15	-23.3	-10.0	0.0
	5	16	-29.9	-4.0	0.0
	5	17	-24.3	-11.7	0.4
	5	18	-29.7	-4.1	0.0
	5	19	-15.9	-2.1	0.0
	5	20	-17.0	-4.3	0.0
	5	21	-17.1	-6.7	0.0
	5	22	-19.4	-12.2	0.0
	5	23	-33.5	-18.0	0.6
	5	24	-27.7	-26.3	0.0
	5	25	-26.9	-13.8	0.4
	5	26	-30.0	-5.9	0.0
	5	27	-20.8	-6.2	0.0
	5	28	-26.5	-8.8	0.0
	5	29	-9.2	-1.8	0.0
	5	30	-12.9	-6.0	0.0
	5	31	-11.1	-4.3	0.7
	5	32	-5.8	-4.8	0.0
	5	33	-14.0	-2.4	0.0
	5	34	-16.6	1.4	0.0
	5	35	-19.4	-8.9	0.0
	5	36	-26.7	-13.0	0.0
	5	37	-21.7	-12.4	1.1
	5	38	-28.7	-15.4	0.0
	5	39	-19.4	-6.5	0.0
	5	40	-21.6	-6.2	0.0
	5	41	-13.9	-0.8	0.0
	5	42	-10.7	-1.9	0.0
	5	43	-20.1	-6.8	0.0
	5	44	-24.7	-2.5	0.0
	5	45	-14.0	-2.7	0.0
	5	46	-20.7	-0.9	0.0
	5	47	-5.7	1.6	0.0
	5	48	-6.7	0.9	1.3
	5	49	-16.7	-4.5	0.0
	5	50	-16.0	-8.9	3.7
	5	51	-19.5	-6.2	0.0
	5	52	-24.3	-1.7	0.0
	5	53	-10.3	-0.5	0.0
	5	54	-9.6	0.2	0.0
	5	55	-20.3	-11.3	1.1
	5	56	-16.8	-11.0	0.0
	5	57	-16.7	-0.3	0.0
	5	58	-8.3	6.0	0.0
	5	59	-2.4	4.6	0.0
	5	60	-9.0	5.2	0.0
	5	61	-9.7	0.7	0.0
	5	62	-5.9	-2.8	0.0
	5	63	-21.5	-4.6	0.0
	5	64	-16.8	-4.8	0.0
	5	65	-5.9	3.7	0.0
	5	66	-6.1	0.3	10.6
	5	67	-7.9	1.6	1.2
	5	68	-8.4	4.8	0.0
	5	69	-10.4	-0.4	0.0
	5	70	-5.6	-0.5	0.0
	5	71	-14.0	1.2	0.0
	5	72	-17.3	-2.7	0.0
	5	73	-9.5	1.6	1.4
	5	74	-6.6	5.2	0.0
	5	75	-6.5	1.9	0.0
	5	76	-12.5	1.3	0.0
	5	77	-12.2	1.5	0.0
	5	78	-27.2	2.1	0.0
	5	79	-5.1	0.7	0.2
	5	80	-10.1	2.3	2.7
	5	81	-5.1	1.6	0.6
	5	82	-11.6	1.2	0.0
	5	83	-4.7	3.8	0.0
	5	84	-1.1	5.1	0.0
	5	85	-3.4	2.1	0.0
	5	86	-0.6	0.3	2.7
	5	87	-4.2	2.6	0.9
	5	88	-3.5	-2.2	0.0
	5	89	-1.4	7.4	0.0
	5	90	2.2	8.1	0.0
	5	91	1.1	6.2	9.0
	5	92	5.3	6.0	3.6
	5	93	-3.7	6.8	0.0
	5	94	-6.7	11.3	0.0
	5	95	0.7	17.5	0.0
	5	96	0.7	14.1	0.0
	5	97	-5.0	12.6	0.0
	5	98	1.4	8.1	0.3
	5	99	1.8	7.9	0.0
	5	100	1.8	18.7	0.0
	5	101	0.7	18.6	0.0
	5	102	3.2	17.1	0.0
	5	103	2.1	15.3	0.0
	5	104	0.1	17.8	0.0
	5	105	0.8	16.7	0.0
	5	106	-1.4	14.0	0.0
	5	107	-0.7	12.3	0.0
	5	108	3.1	6.2	0.0
	5	109	-6.1	10.8	0.0
	5	110	-8.6	11.8	0.0
	5	111	-2.4	9.3	0.0
	5	112	0.7	8.4	0.0
	5	113	5.1	15.7	0.0
	5	114	4.1	20.7	0.0
	5	115	-1.7	3.9	0.0
	5	116	-0.7	0.1	0.0
	5	117	2.2	18.0	0.0
	5	118	1.3	18.9	0.0
	5	119	8.0	19.6	0.0
	5	120	2.9	15.0	0.0
	5	121	7.4	19.7	0.0
	5	122	2.4	21.4	0.0
	5	123	8.2	19.5	0.0
	5	124	3.8	13.1	2.7
	5	125	6.2	19.2	0.0
	5	126	5.3	19.3	0.0
	5	127	2.4	17.5	3.5
	5	128	5.5	22.6	7.9
	5	129	4.6	22.7	0.0
	5	130	8.4	16.4	1.1
	5	131	8.6	20.1	1.8
	5	132	13.6	17.4	0.0
	5	133	11.0	26.0	0.0
	5	134	12.1	19.6	0.0
	5	135	4.6	22.1	0.0
	5	136	0.1	22.8	0.2
	5	137	3.3	14.6	0.0
	5	138	7.8	8.7	0.0
	5	139	8.4	23.7	0.0
	5	140	11.2	18.1	4.4
	5	141	10.2	21.2	0.0
	5	142	7.1	19.9	14.6
	5	143	6.0	18.7	1.5
	5	144	6.3	18.4	0.0
	5	145	10.1	22.5	0.0
	5	146	16.9	24.6	0.0
	5	147	10.1	21.8	0.2
	5	148	13.0	18.3	0.2
	5	149	10.3	22.0	12.9
	5	150	16.5	21.2	4.2
	5	151	7.3	24.2	0.0
	5	152	12.0	25.2	2.5
	5	153	4.3	22.7	0.0
	5	154	10.4	24.1	0.0
	5	155	2.7	17.9	0.0
	5	156	2.8	19.6	0.0
	5	157	9.2	23.0	0.0
	5	158	14.3	28.0	0.0
	5	159	11.4	30.6	0.0
	5	160	11.4	24.1	1.1
	5	161	11.2	22.7	0.0
	5	162	19.2	22.4	13.7
	5	163	12.7	27.6	0.0
	5	164	17.0	25.8	0.0
	5	165	16.3	34.0	0.0
	5	166	12.4	29.4	0.5
	5	167	9.1	23.7	0.0
	5	168	10.3	21.3	0.0
	5	169	10.8	26.7	0.0
	5	170	12.0	30.9	0.0
	5	171	13.3	20.4	14.4
	5	172	8.9	18.2	0.0
	5	173	14.8	26.2	0.5
	5	174	21.3	26.7	4.5
	5	175	15.3	26.2	6.9
	5	176	13.5	32.8	0.0
	5	177	9.3	21.6	0.0
	5	178	12.9	24.3	0.0
	5	179	18.7	31.3	2.6
	5	180	14.6	33.5	16.2
	5	181	19.5	31.1	0.5
	5	182	15.2	28.6	0.6
	5	183	15.9	27.8	0.0
	5	184	15.6	30.4	0.0
	5	185	12.0	24.3	7.1
	5	186	13.9	24.8	0.0
	5	187	16.7	27.2	0.0
	5	188	12.0	31.4	0.0
	5	189	12.5	26.5	0.0
	5	190	9.2	25.8	0.0
	5	191	10.7	27.9	0.0
	5	192	14.2	24.1	0.0
	5	193	16.9	28.7	0.0
	5	194	17.7	27.8	1.4
	5	195	12.1	24.3	6.3
	5	196	12.6	23.6	0.0
	5	197	14.6	30.7	0.8
	5	198	12.3	32.1	0.0
	5	199	13.8	32.2	0.0
	5	200	16.6	31.6	0.0
	5	201	16.0	27.5	0.0
	5	202	11.4	27.9	0.0
	5	203	10.8	24.2	0.7
	5	204	12.8	21.3	3.1
	5	205	16.5	25.6	1.9
	5	206	14.6	25.7	1.1
	5	207	9.1	22.9	0.6
	5	208	12.4	21.7	2.0
	5	209	12.3	22.7	3.4
	5	210	17.2	24.7	31.8
	5	211	17.0	25.8	0.4
	5	212	18.9	20.0	0.2
	5	213	13.6	26.0	12.3
	5	214	11.4	22.8	0.0
	5	215	13.8	29.7	0.0
	5	216	12.7	32.6	0.0
	5	217	4.1	25.5	0.0
	5	218	8.7	21.4	0.0
	5	219	15.7	29.6	0.0
	5	220	15.0	29.4	14.8
	5	221	13.7	25.0	0.8
	5	222	13.3	22.1	0.7
	5	223	4.6	26.5	0.0
	5	224	6.0	28.3	0.0
	5	225	10.5	21.9	30.9
	5	226	12.6	23.4	0.2
	5	227	13.2	27.1	0.0
	5	228	12.7	29.1	0.0
	5	229	11.3	29.6	0.0
	5	230	13.4	26.3	0.0
	5	231	12.2	21.3	0.1
	5	232	9.1	20.8	0.0
	5	233	12.9	25.1	0.0
	5	234	16.4	25.3	1.6
	5	235	7.5	24.9	0.0
	5	236	12.0	20.1	2.5
	5	237	14.1	28.3	0.0
	5	238	20.3	25.4	0.0
	5	239	11.4	29.5	0.0
	5	240	14.3	24.4	0.0
	5	241	7.7	20.3	0.0
	5	242	12.7	20.0	2.2
	5	243	8.2	17.8	0.0
	5	244	10.5	21.6	0.0
	5	245	10.2	20.7	24.1
	5	246	11.9	21.0	5.1
	5	247	9.1	19.6	0.6
	5	248	11.4	22.5	0.0
	5	249	13.4	29.2	0.0
	5	250	19.4	33.9	0.0
	5	251	8.8	23.9	0.0
	5	252	2.8	19.1	0.0
	5	253	7.8	23.6	0.0
	5	254	5.2	26.7	0.0
	5	255	6.1	17.3	0.0
	5	256	11.9	18.3	0.0
	5	257	8.2	18.5	0.0
	5	258	-1.1	17.8	0.0
	5	259	5.4	15.9	0.0
	5	260	2.8	19.9	0.0
	5	261	3.6	22.9	0.0
	5	262	5.2	23.1	0.0
	5	263	6.5	21.8	0.0
	5	264	8.3	22.4	1.7
	5	265	-1.6	15.5	0.8
	5	266	5.0	23.8	0.0
	5	267	4.7	11.0	24.0
	5	268	7.9	18.1	0.0
	5	269	10.1	22.3	0.0
	5	270	7.9	25.4	0.0
	5	271	2.9	21.4	0.0
	5	272	4.1	16.0	0.0
	5	273	1.0	14.5	0.0
	5	274	3.1	7.9	0.0
	5	275	-1.5	16.2	0.0
	5	276	-3.1	12.4	0.0
	5	277	0.6	13.9	0.0
	5	278	1.6	15.1	0.0
	5	279	2.9	8.4	1.9
	5	280	1.0	12.5	0.4
	5	281	1.3	14.7	0.0
	5	282	1.4	11.4	0.0
	5	283	1.6	12.4	0.0
	5	284	-1.3	7.2	0.0
	5	285	0.7	8.5	0.0
	5	286	-1.7	9.5	0.0
	5	287	1.8	13.6	0.0
	5	288	-1.0	13.1	0.0
	5	289	3.0	12.8	0.0
	5	290	3.3	10.7	0.5
	5	291	-0.9	7.5	0.0
	5	292	4.5	6.7	0.0
	5	293	-2.9	14.0	0.0
	5	294	-2.4	10.2	6.5
	5	295	-3.0	9.7	0.0
	5	296	0.3	8.8	0.0
	5	297	1.5	11.8	4.2
	5	298	-3.5	11.8	2.4
	5	299	-1.9	6.4	2.4
	5	300	4.4	6.0	3.4
	5	301	4.4	18.8	27.1
	5	302	2.1	23.6	0.0
	5	303	-3.4	8.3	0.0
	5	304	2.8	10.7	0.0
	5	305	2.6	12.6	0.0
	5	306	2.2	11.1	0.0
	5	307	-9.0	1.4	0.0
	5	308	-5.5	-1.0	0.0
	5	309	-8.5	3.1	0.0
	5	310	-8.8	-1.7	0.0
	5	311	5.4	11.4	0.9
	5	312	-0.2	11.5	0.0
	5	313	-5.2	1.9	0.0
	5	314	-10.4	5.2	0.0
	5	315	-3.4	7.3	0.0
	5	316	-2.5	3.9	0.0
	5	317	-15.9	-2.8	0.0
	5	318	-9.0	-7.2	0.0
	5	319	-10.3	-6.1	0.0
	5	320	-10.1	-6.6	0.0
	5	321	-9.1	0.3	0.0
	5	322	-8.3	1.9	0.0
	5	323	-5.9	6.5	0.0
	5	324	-10.0	0.6	0.0
	5	325	-2.4	6.8	0.0
	5	326	1.5	2.6	0.0
	5	327	-28.6	-8.2	0.0
	5	328	-16.1	-10.5	7.0
	5	329	-6.0	6.6	0.0
	5	330	-7.3	2.7	0.0
	5	331	-13.7	-9.8	0.0
	5	332	-19.4	-4.7	0.0
	5	333	-5.1	1.3	0.0
	5	334	-0.8	-0.4	0.0
	5	335	-3.8	6.5	0.0
	5	336	-6.3	0.5	0.0
	5	337	-10.5	-1.0	0.0
	5	338	-13.1	-5.7	0.0
	5	339	-24.4	-11.4	0.0
	5	340	-23.4	-22.2	0.0
	5	341	-6.8	3.5	0.0
	5	342	-8.7	-1.5	0.0
	5	343	-20.6	-10.1	0.0
	5	344	-14.7	-2.6	0.0
	5	345	-28.0	-13.8	0.0
	5	346	-28.4	-14.3	0.0
	5	347	-7.5	2.1	0.0
	5	348	-12.4	-2.3	5.9
	5	349	-27.1	-12.8	3.6
	5	350	-33.0	-8.1	0.0
	5	351	-10.2	0.5	0.0
	5	352	-11.2	-5.8	6.8
	5	353	-24.5	-17.3	0.0
	5	354	-22.5	-11.4	0.7
	5	355	-23.2	-8.4	0.0
	5	356	-26.5	-5.1	0.0
	5	357	-21.3	-10.4	0.0
	5	358	-29.3	-14.2	0.0
	5	359	-30.2	-15.5	0.0
	5	360	-30.5	-21.0	0.0
	5	361	-9.8	-1.0	0.0
	5	362	-12.6	3.0	0.0
	5	363	-12.0	-1.7	0.0
	5	364	-18.8	4.9	0.0
	5	365	-11.2	-5.1	0.2
	6	1	-20.0	-1.6	4.1
	6	2	-20.5	-5.5	0.0
	6	3	-16.2	-12.6	0.6
	6	4	-10.9	0.5	0.2
	6	5	-9.2	-1.6	0.0
	6	6	-36.5	-26.1	0.0
	6	7	-30.8	-14.9	0.0
	6	8	-11.3	-1.0	0.0
	6	9	-14.7	3.7	0.0
	6	10	-25.0	-13.4	0.0
	6	11	-28.9	-7.5	0.0
	6	12	-22.2	-10.1	0.7
	6	13	-21.3	-13.9	0.0
	6	14	-21.6	-12.9	0.0
	6	15	-31.0	-12.2	0.0
	6	16	-12.6	-3.8	0.0
	6	17	-9.7	-5.0	0.0
	6	18	-17.4	-8.8	0.0
	6	19	-10.8	-9.8	0.0
	6	20	-12.3	-2.1	0.0
	6	21	-5.3	-4.3	0.0
	6	22	-17.2	-8.1	0.0
	6	23	-24.7	-13.5	0.0
	6	24	-14.2	-2.2	0.0
	6	25	-5.5	-2.7	0.0
	6	26	-12.2	0.9	0.0
	6	27	-19.7	4.0	0.0
	6	28	-9.3	-0.8	0.0
	6	29	-3.9	-1.7	0.0
	6	30	-12.0	1.1	0.0
	6	31	-10.5	5.4	0.0
	6	32	-27.4	-13.0	0.0
	6	33	-20.2	-9.0	0.0
	6	34	-8.9	1.7	0.0
	6	35	-2.6	-1.0	0.0
	6	36	-16.2	-2.0	0.0
	6	37	-15.2	-2.4	0.0
	6	38	-9.0	2.6	0.0
	6	39	-1.3	-0.9	0.6
	6	40	-15.3	-5.7	0.0
	6	41	-22.5	-1.1	0.0
	6	42	-9.6	4.0	0.0
	6	43	0.1	9.4	0.0
	6	44	-22.8	-13.9	0.0
	6	45	-32.1	-13.3	0.0
	6	46	-15.3	-5.3	0.0
	6	47	-22.4	-10.6	0.0
	6	48	-10.8	-3.2	0.7
	6	49	-9.9	-7.3	3.3
	6	50	-8.7	0.6	1.5
	6	51	-9.5	3.7	0.3
	6	52	-7.2	2.6	0.8
	6	53	-6.7	2.0	2.0
	6	54	-24.9	-9.3	1.2
	6	55	-24.8	-8.9	0.0
	6	56	-11.8	0.3	0.0
	6	57	-2.5	-1.3	0.0
	6	58	-22.4	-7.6	0.0
	6	59	-20.1	-1.3	0.0
	6	60	-17.5	-6.0	0.0
	6	61	-19.8	0.4	0.0
	6	62	-4.4	9.0	0.0
	6	63	-8.3	7.1	0.0
	6	64	-7.4	-0.6	0.3
	6	65	-11.5	-0.6	2.9
	6	66	-9.4	0.9	5.3
	6	67	-19.1	2.8	0.0
	6	68	-6.2	4.8	0.0
	6	69	-0.3	6.7	0.0
	6	70	-15.7	-2.3	0.0
	6	71	-14.6	-9.3	0.0
	6	72	-8.2	3.9	0.0
	6	73	-8.8	8.1	0.4
	6	74	-1.6	3.2	0.1
	6	75	-5.6	3.8	0.0
	6	76	-14.1	-0.3	0.0
	6	77	-11.0	3.7	0.0
	6	78	-7.8	-1.2	0.0
	6	79	-6.5	3.5	0.0
	6	80	-14.7	-11.1	0.0
	6	81	-9.2	-4.3	0.0
	6	82	-3.5	4.4	0.0
	6	83	3.3	9.7	0.0
	6	84	-15.0	-14.1	0.0
	6	85	-17.3	-2.7	0.0
	6	86	-9.9	0.9	0.0
	6	87	-5.9	-5.0	0.0
	6	88	-3.2	7.8	0.0
	6	89	-0.3	18.0	0.0
	6	90	-7.0	6.0	0.0
	6	91	-8.8	8.5	0.0
	6	92	3.5	20.1	0.0
	6	93	-0.7	14.1	0.0
	6	94	0.4	18.7	0.0
	6	95	-2.8	23.2	0.0
	6	96	-9.9	8.5	0.0
	6	97	-5.1	13.1	0.0
	6	98	-4.3	13.7	0.0
	6	99	-4.2	19.1	0.0
	6	100	-2.4	15.5	0.0
	6	101	-3.5	17.0	0.0
	6	102	0.7	16.1	0.0
	6	103	-1.0	11.8	0.0
	6	104	-3.4	8.0	0.0
	6	105	-12.5	-0.1	0.0
	6	106	-5.4	11.3	0.0
	6	107	-1.2	14.0	0.0
	6	108	0.3	13.3	0.0
	6	109	-1.8	17.8	0.0
	6	110	1.9	23.2	0.0
	6	111	3.4	19.0	0.0
	6	112	4.6	17.9	9.6
	6	113	1.4	22.1	0.0
	6	114	-1.0	13.2	0.0
	6	115	1.7	8.5	0.0
	6	116	-2.7	9.1	0.0
	6	117	-5.3	0.4	0.0
	6	118	3.6	18.3	0.0
	6	119	1.0	19.0	0.0
	6	120	2.7	19.0	0.0
	6	121	1.5	16.1	0.0
	6	122	16.2	23.7	0.0
	6	123	7.2	23.1	0.0
	6	124	4.9	23.8	0.0
	6	125	4.6	18.8	0.2
	6	126	9.0	19.9	8.7
	6	127	4.5	27.8	0.1
	6	128	3.3	18.6	8.9
	6	129	5.7	27.3	10.3
	6	130	8.7	28.4	0.0
	6	131	6.4	27.8	3.4
	6	132	9.4	23.8	0.0
	6	133	9.1	20.8	0.0
	6	134	16.4	23.9	0.0
	6	135	5.9	19.6	0.0
	6	136	8.4	24.6	7.5
	6	137	7.2	18.5	0.0
	6	138	0.1	14.4	0.0
	6	139	5.8	6.3	40.3
	6	140	8.1	16.2	4.7
	6	141	7.9	23.5	0.0
	6	142	6.9	18.9	0.0
	6	143	8.9	10.5	0.0
	6	144	1.8	19.1	0.0
	6	145	6.9	23.6	0.0
	6	146	6.9	24.4	0.0
	6	147	8.8	24.0	1.2
	6	148	8.2	22.6	0.1
	6	149	6.1	19.5	0.0
	6	150	9.0	24.1	0.0
	6	151	17.8	22.7	4.5
	6	152	9.3	24.2	0.0
	6	153	7.8	24.9	0.0
	6	154	9.1	23.2	47.4
	6	155	1.9	23.1	0.0
	6	156	8.3	25.7	0.0
	6	157	7.1	24.3	0.0
	6	158	10.4	27.7	0.0
	6	159	7.0	23.6	0.0
	6	160	14.7	24.5	0.0
	6	161	11.0	25.5	5.7
	6	162	11.8	17.9	2.1
	6	163	11.5	22.6	5.7
	6	164	10.9	23.2	6.7
	6	165	8.5	23.8	0.0
	6	166	14.7	29.2	0.0
	6	167	19.5	30.2	0.0
	6	168	14.5	27.3	8.8
	6	169	9.5	28.8	0.0
	6	170	10.1	28.3	0.0
	6	171	13.6	24.2	19.8
	6	172	11.9	27.1	0.0
	6	173	10.6	23.2	0.0
[truncated: 8,958 more rows]
