# Supplementary material for: Comparing CMIP-3 and CMIP-5 climate projections on flooding estimation of Devils Lake of North Dakota, USA
Source: PeerJ. 2018 Apr 30;6:e4711. doi: 10.7717/peerj.4711 (PMC5933320; doi:10.7717/peerj.4711)
Supplement: Supplemental Information 2 [file peerj-06-4711-s002.zip › FutureClimate/CMIP-3_LARSWG/C322525_NCCCSM[C322525,SRB1,2011-2030]WG_1.dat]

	1	1	-20.0	-15.8	2.4
	1	2	-12.7	-2.5	0.0
	1	3	-8.2	-1.5	0.0
	1	4	-30.5	-16.6	0.7
	1	5	-32.0	-16.3	0.0
	1	6	-12.0	-0.8	0.0
	1	7	-11.1	-2.9	0.0
	1	8	-14.0	-5.8	0.0
	1	9	-20.9	-10.6	0.0
	1	10	-21.6	-8.1	0.0
	1	11	-26.6	-10.2	0.0
	1	12	-20.9	-7.4	0.3
	1	13	-14.8	-8.0	0.0
	1	14	-28.1	-21.0	0.0
	1	15	-38.6	-22.8	0.0
	1	16	-22.4	-7.7	0.0
	1	17	-28.5	-5.4	2.7
	1	18	-23.1	-13.6	0.0
	1	19	-30.6	-15.6	0.0
	1	20	-14.6	-2.2	0.0
	1	21	-22.6	-5.2	0.0
	1	22	-31.9	-18.1	0.0
	1	23	-29.0	-10.1	0.0
	1	24	-18.5	-8.5	0.0
	1	25	-12.1	-8.0	0.0
	1	26	-8.6	5.1	0.0
	1	27	-12.0	1.0	0.0
	1	28	-15.0	-3.9	0.0
	1	29	-20.7	-4.4	0.0
	1	30	-21.9	-6.6	0.0
	1	31	-18.3	-3.5	0.0
	1	32	-38.3	-26.6	0.0
	1	33	-24.6	-13.2	0.0
	1	34	-24.0	-9.2	0.0
	1	35	-31.2	-3.8	0.0
	1	36	-21.3	-5.1	0.0
	1	37	-15.1	-1.8	0.0
	1	38	-13.7	-4.9	0.0
	1	39	-14.8	0.7	0.0
	1	40	-21.7	-8.6	0.4
	1	41	-20.7	-4.4	0.0
	1	42	-22.9	-9.7	0.0
	1	43	-19.1	-9.3	0.0
	1	44	-20.1	-8.4	1.3
	1	45	-18.5	-15.6	0.0
	1	46	-20.8	-8.7	0.0
	1	47	-24.5	-3.8	0.0
	1	48	-16.7	-3.7	0.9
	1	49	-19.1	-6.2	0.0
	1	50	-3.3	3.1	0.0
	1	51	-8.9	-3.9	2.4
	1	52	-21.6	-8.2	0.5
	1	53	-22.5	-7.2	0.0
	1	54	-21.6	-8.5	0.0
	1	55	-13.8	-12.2	0.0
	1	56	-19.8	-5.7	0.0
	1	57	-20.7	-5.4	0.0
	1	58	-19.3	-6.9	1.3
	1	59	-14.2	-2.5	3.8
	1	60	-12.5	-2.6	3.2
	1	61	-17.3	2.0	0.0
	1	62	-24.2	-4.6	0.0
	1	63	-16.7	-6.0	0.0
	1	64	-11.7	2.4	0.0
	1	65	-14.5	3.0	0.0
	1	66	-18.4	-5.7	0.0
	1	67	-14.4	-10.1	0.0
	1	68	-11.9	2.2	0.0
	1	69	-9.4	3.1	0.0
	1	70	-4.4	0.6	0.6
	1	71	-2.6	0.8	0.6
	1	72	-1.2	4.6	0.3
	1	73	-1.9	8.6	0.0
	1	74	-20.5	-16.9	0.0
	1	75	-12.5	-1.9	0.0
	1	76	-10.6	0.2	1.8
	1	77	-11.1	2.6	0.0
	1	78	-6.1	1.2	0.0
	1	79	-6.5	-3.8	0.0
	1	80	-3.9	4.2	0.0
	1	81	2.4	3.9	0.5
	1	82	0.2	9.3	0.0
	1	83	2.4	3.8	1.9
	1	84	-8.0	1.6	0.0
	1	85	-3.2	2.6	0.0
	1	86	-9.5	-4.5	8.9
	1	87	-7.6	-1.7	0.4
	1	88	-9.0	-2.1	0.0
	1	89	-6.1	-4.7	0.0
	1	90	-1.7	9.3	0.0
	1	91	-5.6	6.6	0.0
	1	92	-3.9	13.6	0.0
	1	93	-8.0	10.1	0.0
	1	94	-0.9	12.7	0.0
	1	95	-4.3	16.7	0.0
	1	96	1.3	14.3	0.0
	1	97	-0.9	11.5	0.0
	1	98	-3.2	5.7	0.0
	1	99	-7.4	2.4	0.0
	1	100	1.7	18.5	0.0
	1	101	-0.2	16.1	0.0
	1	102	-2.1	15.3	0.0
	1	103	-4.1	9.8	0.1
	1	104	3.2	15.9	12.4
	1	105	-0.9	13.8	0.0
	1	106	-3.4	8.0	0.0
	1	107	-3.6	5.5	0.0
	1	108	-4.3	11.9	0.0
	1	109	-0.1	15.8	0.0
	1	110	-2.7	2.5	0.0
	1	111	0.4	1.2	0.0
	1	112	-0.3	14.2	0.0
	1	113	-2.8	18.6	0.0
	1	114	1.2	10.9	0.0
	1	115	3.1	13.5	0.0
	1	116	-3.9	10.1	0.0
	1	117	-0.6	6.7	0.0
	1	118	-6.5	1.4	0.0
	1	119	-3.0	10.0	0.0
	1	120	4.2	22.3	0.0
	1	121	3.3	23.2	0.0
	1	122	4.9	17.8	0.0
	1	123	6.7	20.7	0.0
	1	124	4.3	11.1	2.9
	1	125	6.5	9.1	13.6
	1	126	-1.3	17.7	0.0
	1	127	3.7	22.4	0.0
	1	128	-3.2	15.6	0.0
	1	129	1.0	15.6	0.1
	1	130	9.3	19.4	0.8
	1	131	6.7	22.2	2.6
	1	132	4.2	15.5	0.0
	1	133	6.3	9.7	2.6
	1	134	8.4	21.5	0.0
	1	135	3.7	18.7	0.0
	1	136	9.7	23.5	2.1
	1	137	2.7	18.7	0.0
	1	138	1.4	10.5	4.2
	1	139	-4.9	17.6	0.0
	1	140	6.0	25.6	0.0
	1	141	11.2	22.4	0.0
	1	142	12.2	25.4	0.0
	1	143	18.7	24.3	0.0
	1	144	19.7	34.7	0.0
	1	145	14.0	30.5	0.0
	1	146	10.6	26.8	0.0
	1	147	12.2	25.5	0.0
	1	148	9.3	21.1	0.0
	1	149	12.4	24.4	0.0
	1	150	11.9	21.0	0.0
	1	151	12.4	28.3	6.9
	1	152	14.0	21.4	4.4
	1	153	13.5	18.0	0.0
	1	154	11.2	21.6	25.2
	1	155	16.8	28.6	0.0
	1	156	10.8	21.1	0.0
	1	157	11.8	23.0	0.0
	1	158	13.1	19.6	3.6
	1	159	13.4	17.2	0.0
	1	160	9.9	20.7	7.4
	1	161	4.7	26.5	0.0
	1	162	11.9	27.9	0.0
	1	163	9.3	28.8	0.0
	1	164	13.7	28.0	0.0
	1	165	9.1	33.8	0.0
	1	166	10.2	23.4	0.0
	1	167	4.5	22.9	0.0
	1	168	12.8	23.7	0.0
	1	169	10.4	23.6	0.0
	1	170	14.0	28.4	0.0
	1	171	14.0	25.2	1.7
	1	172	10.7	22.7	0.0
	1	173	10.9	17.9	23.0
	1	174	11.0	27.6	0.0
	1	175	8.6	23.0	5.3
	1	176	13.6	29.5	13.4
	1	177	9.6	27.8	16.8
	1	178	12.5	26.3	0.0
	1	179	14.3	28.7	8.3
	1	180	12.0	26.5	0.0
	1	181	12.2	24.6	0.0
	1	182	13.6	24.4	0.0
	1	183	18.2	23.0	2.2
	1	184	13.3	26.6	0.0
	1	185	18.1	24.3	4.2
	1	186	13.1	25.4	2.3
	1	187	13.0	27.3	0.0
	1	188	13.9	24.8	0.0
	1	189	10.7	27.5	0.0
	1	190	13.9	28.4	0.0
	1	191	16.8	29.2	10.5
	1	192	14.9	29.0	0.0
	1	193	12.6	25.2	0.0
	1	194	12.1	25.2	0.0
	1	195	12.4	27.2	0.0
	1	196	14.4	29.4	4.2
	1	197	18.7	31.2	11.8
	1	198	16.9	32.1	0.0
	1	199	13.7	28.3	0.0
	1	200	15.0	25.4	0.0
	1	201	14.7	28.6	0.0
	1	202	15.5	27.7	6.6
	1	203	12.0	30.9	0.0
	1	204	7.3	24.8	0.0
	1	205	10.2	18.2	0.0
	1	206	19.9	34.5	0.0
	1	207	18.2	32.0	0.0
	1	208	15.9	28.2	0.0
	1	209	11.0	29.1	0.0
	1	210	18.7	28.0	0.0
	1	211	14.3	32.1	39.9
	1	212	13.8	28.3	0.0
	1	213	15.3	29.7	1.4
	1	214	8.8	21.6	1.4
	1	215	12.4	23.6	9.7
	1	216	14.2	23.9	21.0
	1	217	13.1	28.5	0.0
	1	218	15.0	31.8	0.0
	1	219	16.8	37.7	0.0
	1	220	8.5	28.2	0.0
	1	221	9.8	24.1	9.7
	1	222	11.1	21.5	6.7
	1	223	14.5	25.6	3.1
	1	224	11.7	27.2	0.0
	1	225	13.9	23.1	0.0
	1	226	13.7	28.6	1.1
	1	227	13.0	29.5	0.0
	1	228	11.4	21.7	0.0
	1	229	9.7	27.1	0.0
	1	230	15.2	27.0	1.1
	1	231	18.6	31.7	3.3
	1	232	15.1	28.3	2.3
	1	233	15.9	32.6	11.5
	1	234	11.2	28.6	0.0
	1	235	9.7	29.4	0.0
	1	236	10.2	29.2	0.0
	1	237	10.7	28.3	0.0
	1	238	10.4	28.1	0.0
	1	239	12.2	23.7	0.0
	1	240	9.5	26.9	0.0
	1	241	5.4	26.5	0.0
	1	242	10.1	27.2	0.0
	1	243	8.8	26.8	0.0
	1	244	13.1	25.3	9.1
	1	245	8.2	22.7	0.0
	1	246	4.9	23.4	0.0
	1	247	9.9	17.2	0.0
	1	248	9.7	20.2	0.0
	1	249	9.8	19.0	9.1
	1	250	10.5	23.4	0.0
	1	251	8.0	22.7	0.0
	1	252	10.0	24.6	0.0
	1	253	9.4	23.6	0.0
	1	254	4.2	14.1	0.0
	1	255	3.8	17.1	0.0
	1	256	6.2	17.6	0.0
	1	257	5.9	17.3	0.0
	1	258	6.9	14.7	1.0
	1	259	7.6	9.2	0.1
	1	260	7.4	18.2	0.0
	1	261	11.2	17.7	0.7
	1	262	5.8	20.1	0.0
	1	263	10.0	22.8	0.0
	1	264	9.6	18.7	1.2
	1	265	11.3	21.7	0.0
	1	266	5.5	20.9	0.0
	1	267	1.5	19.9	0.0
	1	268	7.3	21.9	0.0
	1	269	6.3	22.2	0.0
	1	270	3.5	19.7	0.0
	1	271	0.7	20.7	0.0
	1	272	1.2	14.0	0.0
	1	273	4.6	13.4	1.4
	1	274	2.8	5.4	0.1
	1	275	-2.2	4.3	2.3
	1	276	3.0	21.2	0.0
	1	277	5.6	15.8	0.0
	1	278	0.2	8.3	0.0
	1	279	3.5	11.8	0.0
	1	280	-1.8	7.2	0.0
	1	281	-0.7	13.5	0.0
	1	282	2.5	19.2	0.0
	1	283	3.5	13.6	0.0
	1	284	0.9	16.8	0.0
	1	285	0.3	21.0	0.0
	1	286	0.2	10.9	32.1
	1	287	1.7	14.6	0.0
	1	288	-3.2	0.9	2.1
	1	289	0.5	0.6	9.9
	1	290	1.0	20.2	0.0
	1	291	-2.0	14.4	3.6
	1	292	2.3	7.9	7.1
	1	293	-0.9	6.4	0.0
	1	294	-2.8	-1.6	0.8
	1	295	-0.1	1.2	7.7
	1	296	-2.3	4.3	0.0
	1	297	-0.6	10.4	0.0
	1	298	-13.7	6.6	0.0
	1	299	-9.8	12.3	0.0
	1	300	-1.5	12.7	0.0
	1	301	1.8	17.9	0.0
	1	302	-2.1	14.0	0.0
	1	303	-0.7	20.7	0.0
	1	304	-9.0	8.8	0.0
	1	305	-5.5	6.2	0.0
	1	306	-2.1	11.8	0.0
	1	307	0.3	8.6	0.0
	1	308	1.8	4.8	0.2
	1	309	-2.8	6.4	0.0
	1	310	-1.8	14.4	0.0
	1	311	1.7	11.5	0.0
	1	312	-4.0	9.7	0.0
	1	313	-2.7	9.3	0.0
	1	314	-11.3	-5.3	0.3
	1	315	-8.5	-7.3	0.0
	1	316	-4.3	7.0	0.0
	1	317	-8.8	8.4	0.0
	1	318	-7.3	3.6	0.0
	1	319	-5.9	1.6	0.0
	1	320	-2.4	4.4	0.0
	1	321	-2.1	-1.1	0.1
	1	322	-3.7	9.0	0.0
	1	323	-8.5	1.7	1.3
	1	324	-0.2	2.0	3.3
	1	325	-1.2	0.0	3.3
	1	326	-6.7	5.6	0.0
	1	327	-6.2	2.1	0.0
	1	328	-6.4	3.7	0.0
	1	329	-6.0	5.1	0.0
	1	330	-8.2	5.7	0.0
	1	331	-11.4	2.0	0.0
	1	332	-12.3	-8.4	0.0
	1	333	-19.4	-10.9	0.1
	1	334	-10.8	-3.5	0.0
	1	335	-6.4	0.1	0.0
	1	336	-6.0	3.9	0.0
	1	337	-7.6	-0.7	0.0
	1	338	-11.5	-4.4	0.0
	1	339	-7.5	-1.8	0.0
	1	340	-15.4	-7.1	0.0
	1	341	-22.4	-15.7	0.0
	1	342	-16.2	-6.2	0.0
	1	343	-19.2	-2.2	0.4
	1	344	-7.8	2.4	0.0
	1	345	-10.9	3.2	0.0
	1	346	-26.5	-11.3	0.0
	1	347	-21.3	-6.8	0.0
	1	348	-28.2	-25.3	0.0
	1	349	-27.0	-13.1	0.3
	1	350	-10.3	-2.7	0.0
	1	351	-10.5	-1.2	0.0
	1	352	-17.5	-6.6	0.0
	1	353	-12.1	-10.6	0.0
	1	354	-16.1	-5.7	0.0
	1	355	-26.0	-4.1	0.0
	1	356	-10.2	-1.8	0.0
	1	357	-12.5	-6.3	0.0
	1	358	-24.1	-17.0	3.7
	1	359	-28.8	-21.6	0.0
	1	360	-26.4	-22.2	0.0
	1	361	-20.1	-19.1	0.0
	1	362	-28.4	-13.4	0.0
	1	363	-32.7	-5.4	0.0
	1	364	-26.7	-16.9	2.9
	1	365	-33.8	-10.5	0.0
	2	1	-14.4	-2.6	0.0
	2	2	-11.3	-8.4	0.0
	2	3	-5.1	4.6	0.0
	2	4	-12.3	-2.4	0.5
	2	5	-8.6	2.2	0.0
	2	6	-12.3	-3.0	0.0
	2	7	-20.6	-8.7	0.0
	2	8	-20.1	-4.8	0.0
	2	9	-28.7	-16.3	2.1
	2	10	-31.5	-14.7	0.0
	2	11	-25.0	-10.2	0.0
	2	12	-26.4	-15.5	0.0
	2	13	-13.6	-4.8	0.0
	2	14	-15.8	-4.1	0.0
	2	15	-16.5	-8.1	0.0
	2	16	-14.0	-4.1	2.9
	2	17	-24.2	-16.0	0.5
	2	18	-29.7	-15.1	3.8
	2	19	-23.2	-9.5	0.0
	2	20	-30.9	-16.4	5.3
	2	21	-18.5	-5.2	0.0
	2	22	-13.3	-4.5	0.0
	2	23	-10.6	-0.9	0.0
	2	24	-13.4	-0.5	0.1
	2	25	-13.4	-5.2	0.0
	2	26	-16.1	-6.2	0.0
	2	27	-30.2	-13.2	0.0
	2	28	-21.1	-12.4	0.0
	2	29	-19.1	-5.3	0.0
	2	30	-14.8	-6.1	0.0
	2	31	-27.8	-19.0	0.0
	2	32	-30.6	-10.5	0.0
	2	33	-20.8	-8.5	0.0
	2	34	-26.5	-5.6	0.0
	2	35	-20.6	-10.7	0.0
	2	36	-21.1	-21.0	0.0
	2	37	-10.8	2.1	0.0
	2	38	-8.6	0.6	0.0
	2	39	-5.8	1.7	0.0
	2	40	-13.3	-0.2	0.0
	2	41	-11.3	1.7	0.0
	2	42	-6.4	4.8	0.0
	2	43	-13.0	0.6	0.0
	2	44	-19.3	-0.7	0.0
	2	45	-28.2	-19.2	0.0
	2	46	-23.7	-12.6	0.3
	2	47	-27.5	-20.5	0.0
	2	48	-28.1	-17.8	0.0
	2	49	-10.2	0.1	0.0
	2	50	-3.1	2.7	0.0
	2	51	-4.4	2.3	0.0
	2	52	-8.1	8.5	0.0
	2	53	-22.4	-8.3	0.0
	2	54	-15.3	-14.8	0.0
	2	55	-21.5	-7.9	4.4
	2	56	-19.6	-7.8	0.0
	2	57	-19.6	-4.2	0.0
	2	58	-18.4	2.2	0.0
	2	59	-13.3	1.3	0.0
	2	60	-5.2	-1.3	0.5
	2	61	-9.4	-1.5	0.0
	2	62	-8.5	-0.7	0.1
	2	63	-8.9	4.6	0.0
	2	64	-4.4	2.7	3.3
	2	65	-6.3	3.4	0.0
	2	66	-9.2	11.9	0.0
	2	67	-12.0	-1.6	0.0
	2	68	-13.4	-1.5	0.0
	2	69	-13.2	-1.4	0.0
	2	70	-16.9	1.9	0.0
	2	71	-3.1	5.1	0.0
	2	72	-1.3	12.2	0.0
	2	73	-13.9	0.7	0.0
	2	74	-14.1	-1.9	0.0
	2	75	-14.3	-1.6	0.0
	2	76	-12.1	1.5	1.7
	2	77	-16.0	-6.1	0.0
	2	78	-12.4	0.1	0.0
	2	79	-7.2	3.0	0.0
	2	80	-5.2	9.5	0.0
	2	81	1.4	4.2	0.6
	2	82	0.7	2.3	0.2
	2	83	-7.3	-2.8	1.8
	2	84	-13.5	1.8	0.0
	2	85	-8.9	0.3	0.0
	2	86	-15.9	-1.4	0.0
	2	87	-11.4	1.9	0.0
	2	88	-10.8	4.0	3.6
	2	89	-4.2	8.0	0.0
	2	90	-4.9	4.6	0.0
	2	91	-7.9	-0.2	0.0
	2	92	-4.7	4.6	0.0
	2	93	-6.6	10.4	0.0
	2	94	-4.6	11.7	0.0
	2	95	-6.7	9.8	0.0
	2	96	-3.7	8.3	0.0
	2	97	-4.9	8.2	0.0
	2	98	-5.2	2.0	0.7
	2	99	-5.8	7.9	0.0
	2	100	-1.6	13.3	0.0
	2	101	-4.5	12.7	0.0
	2	102	-10.0	12.7	2.0
	2	103	1.3	9.8	2.1
	2	104	2.0	11.9	0.0
	2	105	-1.5	8.5	0.0
	2	106	-3.7	11.6	0.0
	2	107	5.0	17.5	0.0
	2	108	2.7	14.7	0.0
	2	109	-0.6	19.3	0.0
	2	110	0.4	18.8	0.0
	2	111	-8.2	2.7	2.3
	2	112	-4.8	3.7	0.0
	2	113	3.2	22.2	0.0
	2	114	4.8	15.2	0.0
	2	115	-1.5	14.3	0.0
	2	116	-2.8	13.0	0.0
	2	117	1.8	15.0	0.0
	2	118	5.8	14.8	0.0
	2	119	-0.7	15.4	0.0
	2	120	1.3	15.3	0.0
	2	121	-2.6	12.8	0.0
	2	122	-2.0	17.3	0.0
	2	123	0.2	9.1	0.0
	2	124	-6.2	7.5	0.0
	2	125	-0.1	12.4	0.0
	2	126	0.8	19.0	0.0
	2	127	4.5	20.2	0.0
	2	128	3.7	24.1	0.0
	2	129	3.0	19.3	0.0
	2	130	6.9	23.5	0.0
	2	131	6.8	28.5	0.0
	2	132	5.3	31.7	0.0
	2	133	2.2	18.0	0.0
	2	134	5.1	23.8	0.0
	2	135	9.0	19.1	0.0
	2	136	7.6	13.9	1.0
	2	137	8.1	20.6	0.0
	2	138	7.6	21.5	0.0
	2	139	3.2	20.7	0.0
	2	140	10.2	18.0	0.0
	2	141	-0.6	13.4	0.0
	2	142	0.6	16.1	0.0
	2	143	6.0	24.3	0.0
	2	144	3.9	20.5	0.0
	2	145	8.1	28.6	0.0
	2	146	6.3	32.1	0.0
	2	147	13.8	25.5	0.0
	2	148	8.7	21.1	0.0
	2	149	9.4	23.2	24.1
	2	150	6.9	17.2	1.7
	2	151	9.4	18.9	24.7
	2	152	7.3	20.8	0.0
	2	153	11.1	28.6	0.0
	2	154	8.2	25.4	0.0
	2	155	10.5	25.7	0.0
	2	156	9.6	24.2	3.9
	2	157	6.0	21.3	0.0
	2	158	11.2	23.8	0.0
	2	159	5.6	20.0	0.0
	2	160	6.8	23.1	0.0
	2	161	11.3	23.0	6.8
	2	162	15.1	20.4	12.5
	2	163	14.8	26.2	14.5
	2	164	14.8	25.0	1.5
	2	165	10.4	23.2	0.0
	2	166	6.9	24.1	0.0
	2	167	8.5	25.8	0.0
	2	168	9.5	21.5	0.0
	2	169	7.8	21.0	0.0
	2	170	1.8	25.3	0.0
	2	171	11.8	26.5	10.9
	2	172	15.4	31.2	1.4
	2	173	9.5	17.6	4.7
	2	174	6.7	22.1	0.0
	2	175	14.6	30.4	0.0
	2	176	16.0	26.8	17.3
	2	177	7.7	25.0	0.0
	2	178	10.0	26.2	0.0
	2	179	10.3	27.0	0.0
	2	180	14.7	23.4	2.4
	2	181	6.0	22.3	0.0
	2	182	6.9	21.1	0.0
	2	183	14.6	30.5	0.0
	2	184	15.8	30.8	24.3
	2	185	12.1	27.2	0.0
	2	186	14.8	24.4	0.0
	2	187	16.2	28.8	0.0
	2	188	15.2	23.8	30.4
	2	189	13.0	27.9	4.0
	2	190	14.3	26.8	3.3
	2	191	10.8	24.1	5.0
	2	192	8.9	28.6	0.0
	2	193	10.7	23.2	0.0
	2	194	7.9	26.2	0.0
	2	195	14.9	27.7	47.1
	2	196	7.4	25.6	0.0
	2	197	17.9	29.1	0.2
	2	198	15.2	35.0	0.0
	2	199	18.1	30.9	0.0
	2	200	17.9	29.0	0.0
	2	201	13.6	26.1	0.0
	2	202	9.7	29.7	0.0
	2	203	13.8	26.7	0.0
	2	204	12.8	27.5	0.0
	2	205	11.2	29.0	0.0
	2	206	13.9	28.6	0.0
	2	207	15.3	29.6	0.0
	2	208	14.8	29.2	0.0
	2	209	15.4	25.9	0.0
	2	210	9.8	25.2	0.0
	2	211	14.8	26.2	0.0
	2	212	15.8	21.8	0.0
	2	213	12.5	26.5	2.2
	2	214	12.4	26.5	4.5
	2	215	16.2	29.1	0.0
	2	216	13.6	25.3	0.0
	2	217	14.4	26.1	30.8
	2	218	14.5	25.0	3.8
	2	219	21.6	28.8	9.7
	2	220	19.4	29.0	0.0
	2	221	15.6	29.0	0.0
	2	222	19.2	29.0	3.4
	2	223	12.3	28.4	0.0
	2	224	17.1	29.7	0.0
	2	225	13.7	28.7	0.0
	2	226	16.0	28.3	1.6
	2	227	10.2	29.7	0.0
	2	228	12.8	30.0	0.0
	2	229	14.5	30.3	0.0
	2	230	14.4	34.0	0.0
	2	231	12.0	29.1	0.0
	2	232	15.1	25.8	23.5
	2	233	13.9	29.3	0.0
	2	234	15.1	31.0	0.0
	2	235	9.5	27.0	0.0
	2	236	13.5	24.1	0.1
	2	237	13.6	23.9	0.0
	2	238	8.6	21.5	0.0
	2	239	11.2	30.8	0.0
	2	240	5.8	25.4	0.0
	2	241	11.9	30.4	0.0
	2	242	9.7	24.4	0.0
	2	243	9.8	23.2	0.0
	2	244	11.8	23.9	0.0
	2	245	11.3	18.7	0.1
	2	246	8.0	21.7	8.0
	2	247	11.2	18.9	5.4
	2	248	8.6	21.1	0.0
	2	249	11.0	25.8	0.0
	2	250	12.8	33.7	0.0
	2	251	11.7	23.3	0.8
	2	252	9.0	21.1	0.0
	2	253	7.6	28.1	0.0
	2	254	7.7	30.8	0.5
	2	255	8.8	22.2	0.0
	2	256	3.6	16.5	0.0
	2	257	6.5	18.1	0.0
	2	258	10.9	13.5	2.9
	2	259	6.4	22.3	0.0
	2	260	13.7	19.8	0.0
	2	261	6.3	21.0	12.8
	2	262	1.0	21.2	0.0
	2	263	7.2	19.2	8.3
	2	264	9.5	21.3	0.7
	2	265	4.2	23.6	0.0
	2	266	10.7	28.5	0.0
	2	267	5.0	24.9	0.0
	2	268	9.0	29.1	0.0
	2	269	8.8	19.4	0.0
	2	270	8.4	13.4	0.0
	2	271	1.6	10.6	0.0
	2	272	-0.5	12.4	0.0
	2	273	3.7	13.7	0.0
	2	274	3.9	12.2	0.0
	2	275	4.6	16.0	0.0
	2	276	8.6	15.8	0.0
	2	277	1.4	11.8	0.0
	2	278	5.4	10.4	0.0
	2	279	2.0	16.2	0.0
	2	280	-2.8	17.1	0.0
	2	281	5.6	17.8	0.0
	2	282	4.5	14.7	0.0
	2	283	-4.2	11.0	0.0
	2	284	0.1	13.2	0.0
	2	285	-0.4	9.2	0.0
	2	286	2.3	8.5	0.0
	2	287	-0.8	16.6	0.0
	2	288	4.3	20.9	0.0
	2	289	2.7	21.2	0.0
	2	290	0.0	16.3	0.0
	2	291	3.1	6.1	7.0
	2	292	-1.0	6.0	12.9
	2	293	-0.3	17.6	0.0
	2	294	6.2	16.8	0.0
	2	295	-1.4	15.9	0.0
	2	296	0.6	12.5	0.0
	2	297	1.1	12.1	0.0
	2	298	0.9	13.5	0.0
	2	299	-0.8	8.4	0.0
	2	300	-4.7	2.5	0.0
	2	301	0.4	16.0	0.0
	2	302	-1.6	21.5	0.0
	2	303	1.7	9.2	0.0
	2	304	1.3	2.0	0.4
	2	305	-3.0	9.8	0.0
	2	306	-1.6	12.2	0.0
	2	307	-6.5	2.9	0.0
	2	308	-3.4	-1.2	0.0
	2	309	-5.9	5.8	0.0
	2	310	-6.4	11.2	0.0
	2	311	-8.8	-4.1	0.0
	2	312	-4.2	-2.5	0.0
	2	313	-6.7	-0.4	5.7
	2	314	-5.8	4.9	0.0
	2	315	-12.1	1.5	0.0
	2	316	-12.6	-5.7	0.0
	2	317	-3.2	6.1	2.5
	2	318	-7.6	11.7	0.0
	2	319	-8.4	0.8	1.9
	2	320	-3.5	0.3	0.0
	2	321	-1.9	0.9	0.7
	2	322	-0.9	0.6	0.0
	2	323	-2.7	11.7	0.0
	2	324	-5.7	4.1	0.0
	2	325	-6.2	2.8	0.0
	2	326	-4.1	9.2	0.0
	2	327	-13.3	-7.5	0.0
	2	328	-11.4	-6.2	0.0
	2	329	-23.6	-15.3	0.0
	2	330	-20.8	-10.2	0.0
	2	331	-4.6	7.7	0.0
	2	332	-9.0	7.1	0.0
	2	333	-13.9	-4.2	0.0
	2	334	-16.9	-6.6	0.0
	2	335	-15.6	-2.6	0.0
	2	336	-18.9	-9.3	0.0
	2	337	-16.5	-9.1	0.0
	2	338	-25.6	-9.8	0.0
	2	339	-15.6	-3.3	0.0
	2	340	-10.6	-1.8	0.0
	2	341	-12.3	-0.4	0.0
	2	342	-8.8	2.2	0.0
	2	343	-12.3	-1.4	0.0
	2	344	-20.1	-6.5	0.0
	2	345	-16.5	-7.7	0.0
	2	346	-14.1	-13.6	0.0
	2	347	-28.9	-13.8	0.0
	2	348	-29.8	-13.5	0.0
	2	349	-17.8	-7.7	0.0
	2	350	-11.8	-8.7	0.0
	2	351	-17.4	-4.9	0.0
	2	352	-19.4	-8.1	0.0
	2	353	-11.7	1.1	0.0
	2	354	-12.7	2.3	0.0
	2	355	-8.9	-2.2	1.2
	2	356	-8.2	2.8	0.2
	2	357	-9.3	-1.6	0.0
	2	358	-9.5	-5.3	0.0
	2	359	-12.3	-2.5	0.0
	2	360	-10.0	-2.7	0.0
	2	361	-18.1	-6.2	0.0
	2	362	-15.3	-7.8	1.3
	2	363	-14.2	-5.5	0.0
	2	364	-22.3	-12.3	0.0
	2	365	-27.3	-16.5	0.0
	3	1	-24.3	-11.4	0.0
	3	2	-30.8	-7.8	0.0
	3	3	-28.9	-25.7	2.4
	3	4	-24.6	-16.4	0.5
	3	5	-33.8	-20.1	1.9
	3	6	-24.4	-21.7	0.0
	3	7	-20.5	-8.8	0.0
	3	8	-27.7	-4.7	0.0
	3	9	-27.9	-13.9	0.0
	3	10	-29.7	-7.8	0.0
	3	11	-24.9	-17.1	1.2
	3	12	-20.1	-18.1	0.7
	3	13	-20.9	-6.0	0.0
	3	14	-26.3	-7.4	0.0
	3	15	-21.0	-9.1	0.0
	3	16	-24.5	-6.9	0.0
	3	17	-25.3	-10.4	0.0
	3	18	-17.6	-16.9	0.0
	3	19	-21.7	-7.3	0.0
	3	20	-14.0	-12.6	0.0
	3	21	-17.3	-9.0	0.0
	3	22	-16.7	-12.8	0.0
	3	23	-15.3	-2.9	0.0
	3	24	-6.9	-4.6	0.0
	3	25	-12.6	-1.1	0.0
	3	26	-13.9	-4.2	0.0
	3	27	-15.5	-4.4	0.0
	3	28	-11.2	-1.9	0.0
	3	29	-15.1	-4.6	0.0
	3	30	-9.8	0.3	0.0
	3	31	-26.0	-12.3	0.0
	3	32	-24.9	-12.5	4.9
	3	33	-18.3	-7.6	0.0
	3	34	-14.0	-5.5	0.0
	3	35	-18.4	-8.0	0.0
	3	36	-14.3	-3.7	0.0
	3	37	-21.0	-7.9	0.0
	3	38	-21.8	-7.1	0.0
	3	39	-23.8	-10.7	0.0
	3	40	-18.3	-17.2	0.0
	3	41	-13.0	-2.6	0.0
	3	42	-17.3	-6.4	0.0
	3	43	-20.7	-8.8	0.0
	3	44	-26.2	-18.3	0.0
	3	45	-13.9	-1.7	0.0
	3	46	-11.2	-3.2	0.0
	3	47	-10.2	2.2	0.0
	3	48	-16.1	-1.2	0.0
	3	49	-9.9	-0.4	0.7
	3	50	-11.6	2.6	1.3
	3	51	-21.0	-7.0	0.0
	3	52	-15.1	-6.8	0.0
	3	53	-6.9	11.3	0.0
	3	54	-5.0	2.7	0.0
	3	55	-9.9	2.2	0.0
	3	56	-11.7	-2.2	0.0
	3	57	-21.4	-8.6	0.0
	3	58	-27.3	-3.7	0.0
	3	59	-24.3	-8.9	0.0
	3	60	-29.4	-4.5	0.0
	3	61	-12.2	1.9	0.0
	3	62	-12.7	1.3	0.0
	3	63	-20.4	-9.4	0.0
	3	64	-26.2	-3.7	0.0
	3	65	0.8	10.3	0.0
	3	66	-5.2	8.2	0.0
	3	67	-20.4	-4.8	0.0
	3	68	-18.4	-8.4	0.0
	3	69	-8.7	3.2	0.0
	3	70	-11.6	4.3	0.0
	3	71	-15.3	0.3	0.0
	3	72	-9.1	-1.8	0.0
	3	73	-12.5	2.3	0.0
	3	74	-15.8	-1.9	0.0
	3	75	-8.7	2.6	0.0
	3	76	-10.4	2.4	0.0
	3	77	-0.5	2.6	1.2
	3	78	-1.5	5.7	14.5
	3	79	-12.1	-1.4	0.0
	3	80	-13.5	-12.8	0.0
	3	81	-8.1	0.8	0.0
	3	82	-8.0	0.6	0.0
	3	83	-4.7	3.7	0.0
	3	84	-8.5	0.9	0.0
	3	85	-10.4	-3.7	0.0
	3	86	-8.6	-7.8	0.0
	3	87	-6.9	3.5	0.0
	3	88	-3.3	3.7	0.0
	3	89	2.4	10.1	0.0
	3	90	3.4	10.7	5.2
	3	91	-2.8	4.6	3.1
	3	92	-3.1	2.1	3.0
	3	93	6.4	29.7	0.0
	3	94	0.6	18.1	0.0
	3	95	-0.4	14.5	0.0
	3	96	2.0	22.0	0.0
	3	97	-8.8	8.4	0.0
	3	98	-4.1	0.1	0.0
	3	99	-0.4	12.5	0.0
	3	100	0.2	9.2	0.0
	3	101	-5.2	5.1	0.0
	3	102	-10.8	6.6	0.0
	3	103	1.8	14.8	0.0
	3	104	-0.1	15.6	2.8
	3	105	0.1	19.4	0.0
	3	106	0.8	15.0	0.4
	3	107	0.2	21.7	0.0
	3	108	-1.7	17.7	0.0
	3	109	-5.2	10.7	0.0
	3	110	-3.1	12.2	0.0
	3	111	-1.1	16.8	0.0
	3	112	-6.2	12.4	0.0
	3	113	3.4	14.0	0.0
	3	114	-0.1	10.2	0.0
	3	115	3.2	19.4	0.0
	3	116	7.5	14.0	0.0
	3	117	-5.6	10.5	0.0
	3	118	1.5	12.9	3.5
	3	119	5.2	20.2	3.4
	3	120	6.3	23.3	11.7
	3	121	1.3	18.1	0.0
	3	122	-0.9	18.8	0.0
	3	123	0.2	9.7	0.0
	3	124	0.3	12.2	0.0
	3	125	0.4	16.4	0.0
	3	126	5.7	20.8	3.5
	3	127	7.8	19.1	3.5
	3	128	7.0	19.2	0.0
	3	129	4.7	25.7	0.0
	3	130	11.3	28.5	0.0
	3	131	11.4	26.9	0.0
	3	132	8.6	19.9	0.9
	3	133	8.0	25.7	15.5
	3	134	11.8	22.2	0.0
	3	135	9.0	30.8	0.0
	3	136	6.1	24.4	0.0
	3	137	7.3	18.2	0.0
	3	138	12.2	24.0	0.0
	3	139	4.1	21.0	0.0
	3	140	6.0	17.8	0.0
	3	141	-0.8	15.0	0.0
	3	142	8.6	9.1	0.0
	3	143	0.6	7.5	4.0
	3	144	6.1	9.5	0.0
	3	145	3.2	11.2	0.4
	3	146	5.6	15.7	0.5
	3	147	15.9	22.8	22.2
	3	148	15.3	19.3	0.0
	3	149	9.0	23.4	0.0
	3	150	5.7	26.7	0.0
	3	151	9.2	26.1	0.0
	3	152	6.9	24.4	8.2
	3	153	14.3	26.7	0.0
	3	154	8.1	31.1	0.0
	3	155	7.3	19.1	0.0
	3	156	7.9	20.1	0.0
	3	157	4.6	18.4	0.0
	3	158	5.4	23.0	0.0
	3	159	9.6	20.1	0.0
	3	160	12.8	23.2	0.0
	3	161	5.2	17.0	0.0
	3	162	10.0	11.8	8.7
	3	163	11.4	25.8	11.8
	3	164	14.1	25.3	13.7
	3	165	8.9	22.4	0.0
	3	166	12.0	22.9	0.0
	3	167	12.2	26.1	0.0
	3	168	9.4	24.6	0.0
	3	169	9.9	20.6	0.0
	3	170	7.1	17.1	0.0
	3	171	15.0	27.7	1.7
	3	172	12.1	23.4	13.3
	3	173	12.7	27.2	5.5
	3	174	7.2	26.0	0.0
	3	175	13.0	27.2	0.0
	3	176	13.9	31.1	0.0
	3	177	10.4	28.9	0.0
	3	178	7.6	27.0	0.0
	3	179	14.8	22.3	0.5
	3	180	9.2	24.0	0.0
	3	181	8.3	22.4	5.6
	3	182	7.7	27.1	0.0
	3	183	14.2	30.3	0.0
	3	184	16.5	30.8	0.0
	3	185	20.0	29.3	0.0
	3	186	16.0	28.7	0.0
	3	187	15.1	28.8	0.0
	3	188	16.8	29.2	0.0
	3	189	10.4	20.5	0.0
	3	190	13.1	26.1	0.8
	3	191	13.2	28.5	5.3
	3	192	10.6	29.6	0.5
	3	193	13.2	26.8	0.0
	3	194	16.9	31.0	0.0
	3	195	5.9	25.9	0.0
	3	196	8.6	27.1	0.0
	3	197	11.5	26.3	13.3
	3	198	14.1	21.5	0.0
	3	199	12.5	23.9	6.0
	3	200	11.6	25.5	0.0
	3	201	15.0	26.7	5.1
	3	202	8.7	31.6	0.0
	3	203	20.2	27.7	1.6
	3	204	14.8	29.2	0.0
	3	205	12.9	29.0	0.0
	3	206	12.0	24.0	41.5
	3	207	15.9	29.1	0.0
	3	208	14.3	28.0	7.0
	3	209	14.9	27.1	0.2
	3	210	10.6	23.3	2.2
	3	211	13.5	30.3	0.0
	3	212	7.3	29.3	0.0
	3	213	14.7	27.6	0.0
	3	214	11.9	23.1	0.0
	3	215	12.4	26.8	19.2
	3	216	11.4	28.9	0.0
	3	217	11.9	26.5	0.0
	3	218	5.9	27.2	0.0
	3	219	14.6	32.7	0.0
	3	220	9.5	28.3	0.0
	3	221	14.9	29.5	0.0
	3	222	12.1	30.3	0.0
	3	223	11.1	29.5	0.0
	3	224	12.3	28.3	0.6
	3	225	12.8	28.6	1.9
	3	226	12.9	26.7	1.7
	3	227	17.0	28.1	5.2
	3	228	13.0	28.1	1.3
	3	229	11.6	27.1	0.0
	3	230	13.5	31.3	0.0
	3	231	9.4	20.5	4.9
	3	232	11.1	24.3	1.7
	3	233	11.2	27.2	0.6
	3	234	5.2	24.6	0.0
	3	235	12.8	25.3	9.8
	3	236	12.3	23.7	0.0
	3	237	7.7	27.4	0.0
	3	238	2.4	26.0	0.0
	3	239	10.3	27.5	0.0
	3	240	4.3	22.7	0.0
	3	241	12.5	29.0	0.0
	3	242	13.5	24.3	5.6
	3	243	5.4	23.3	0.0
	3	244	-2.1	21.7	0.0
	3	245	16.6	30.7	0.0
	3	246	10.3	33.2	0.0
	3	247	12.9	28.6	0.0
	3	248	15.4	30.9	0.0
	3	249	4.5	17.7	0.0
	3	250	5.3	22.8	0.0
	3	251	5.3	19.6	0.0
	3	252	7.5	21.4	0.0
	3	253	6.6	20.3	0.0
	3	254	7.6	17.6	0.0
	3	255	6.2	15.7	10.2
	3	256	10.6	14.4	1.3
	3	257	11.0	26.3	0.7
	3	258	4.1	25.7	0.0
	3	259	3.0	17.5	0.0
	3	260	6.3	17.9	0.0
	3	261	9.7	22.2	0.0
	3	262	13.2	19.5	0.0
	3	263	6.4	17.6	0.0
	3	264	0.3	8.1	0.0
	3	265	1.0	20.2	0.0
	3	266	0.8	24.2	0.0
	3	267	5.1	11.8	0.1
	3	268	3.1	14.4	0.0
	3	269	10.1	21.2	0.0
	3	270	8.0	19.5	0.0
	3	271	1.6	20.4	0.0
	3	272	2.0	18.4	0.0
	3	273	-0.0	16.3	0.0
	3	274	-4.8	15.4	0.0
	3	275	3.4	23.8	0.0
	3	276	8.3	21.2	0.0
	3	277	0.3	11.0	0.0
	3	278	-0.5	3.4	0.0
	3	279	-0.8	17.4	0.0
	3	280	-2.1	18.1	0.0
	3	281	0.4	15.2	0.0
	3	282	-0.9	13.7	0.0
	3	283	-2.1	13.3	0.0
	3	284	0.3	13.4	6.0
	3	285	-0.8	8.8	0.2
	3	286	-0.2	7.7	0.0
	3	287	0.5	8.2	0.0
	3	288	-1.3	5.0	4.6
	3	289	-1.5	7.5	2.9
	3	290	-11.0	5.0	0.0
	3	291	-2.5	16.4	0.0
	3	292	-4.7	19.3	0.0
	3	293	-2.0	15.1	0.0
	3	294	-2.5	8.9	0.0
	3	295	6.2	18.8	0.0
	3	296	2.6	18.7	0.3
	3	297	1.2	17.4	0.4
	3	298	-1.8	8.9	9.2
	3	299	-11.7	-1.7	3.1
	3	300	-9.7	-2.1	0.0
	3	301	-6.7	0.2	0.0
	3	302	-5.4	-0.3	0.0
	3	303	-1.5	10.2	0.0
	3	304	-6.9	15.8	0.0
	3	305	-6.9	3.4	0.0
	3	306	-4.1	7.5	0.0
	3	307	-4.5	5.4	0.0
	3	308	-0.9	9.2	0.0
	3	309	-6.4	0.8	0.0
	3	310	-3.4	-0.0	0.0
	3	311	-15.3	0.5	0.0
	3	312	-9.1	-6.6	6.2
	3	313	-1.7	9.7	0.0
	3	314	-3.6	5.0	0.0
	3	315	-2.9	8.4	0.0
	3	316	-2.1	7.7	0.0
	3	317	-15.6	-7.7	0.0
	3	318	-8.5	-4.5	0.0
	3	319	-4.1	2.3	0.0
	3	320	-5.8	4.5	0.0
	3	321	-5.9	0.5	0.0
	3	322	-6.2	-5.4	0.0
	3	323	-15.4	-2.2	0.1
	3	324	-9.6	1.9	0.0
	3	325	-5.4	8.6	0.0
	3	326	-8.1	2.2	0.0
	3	327	-10.5	2.7	0.0
	3	328	-16.4	6.9	0.0
	3	329	-6.3	3.9	0.0
	3	330	-3.5	1.5	0.3
	3	331	-12.7	0.1	0.0
	3	332	-10.8	0.6	0.0
	3	333	-18.5	-2.9	0.0
	3	334	-16.4	-2.3	0.0
	3	335	-22.1	-8.0	0.0
	3	336	-23.8	-19.1	0.0
	3	337	-13.8	-0.9	0.0
	3	338	-10.3	-0.3	0.0
	3	339	-11.8	-3.6	0.0
	3	340	-11.1	-8.9	0.0
	3	341	-27.9	-20.3	0.0
	3	342	-20.3	-20.3	0.0
	3	343	-18.7	-4.7	0.0
	3	344	-10.7	-0.5	0.0
	3	345	-21.3	-14.2	0.0
	3	346	-27.2	-23.4	0.0
	3	347	-11.4	-0.7	0.0
	3	348	-18.9	-0.9	0.0
	3	349	-11.2	-1.2	0.0
	3	350	-14.9	-3.6	1.1
	3	351	-25.5	-10.9	0.0
	3	352	-19.5	-7.0	0.0
	3	353	-9.5	-2.3	0.0
	3	354	-7.6	3.0	0.0
	3	355	-19.2	-6.5	0.0
	3	356	-11.4	-4.5	0.0
	3	357	-26.9	-13.8	0.0
	3	358	-21.8	-14.3	0.0
	3	359	-13.1	-2.1	0.0
	3	360	-6.1	-1.9	0.0
	3	361	-8.0	1.9	0.0
	3	362	-11.0	-0.8	0.0
	3	363	-1.3	2.8	0.0
	3	364	-5.0	-0.5	3.7
	3	365	-25.5	-11.2	0.0
	4	1	-17.0	-2.5	0.0
	4	2	-20.0	-8.5	0.0
	4	3	-20.2	-10.7	0.0
	4	4	-21.5	-6.3	0.0
	4	5	-18.0	-7.3	0.0
	4	6	-22.1	-11.6	0.0
	4	7	-27.8	-17.7	0.0
	4	8	-21.7	-13.0	0.0
	4	9	-18.3	-17.6	0.0
	4	10	-18.5	-9.8	0.0
	4	11	-13.5	-12.0	0.0
	4	12	-8.1	0.9	0.0
	4	13	-5.3	-4.8	0.0
	4	14	-19.8	-5.5	0.0
	4	15	-21.7	0.6	0.0
	4	16	-21.7	-9.7	0.0
	4	17	-18.4	-14.0	0.0
	4	18	-12.6	0.8	0.0
	4	19	-21.2	-3.9	0.0
	4	20	-20.3	-9.2	0.0
	4	21	-21.5	-2.7	0.0
	4	22	-26.7	-20.9	0.0
	4	23	-26.5	-17.1	1.1
	4	24	-17.0	-3.2	4.4
	4	25	-11.3	-5.1	0.0
	4	26	-22.6	-13.3	0.0
	4	27	-20.3	-8.9	0.0
	4	28	-20.0	-6.7	0.0
	4	29	-18.0	-7.7	0.0
	4	30	-17.0	-2.7	0.0
	4	31	-18.3	0.2	0.2
	4	32	-9.0	4.0	0.0
	4	33	-11.5	5.2	0.0
	4	34	-16.2	-4.2	0.0
	4	35	-9.4	-6.8	2.9
	4	36	-30.8	-14.3	0.0
	4	37	-26.1	-6.7	0.0
	4	38	-24.3	-8.6	0.0
	4	39	-24.4	-12.3	0.4
	4	40	-14.5	0.4	0.0
	4	41	-22.1	-2.4	0.0
	4	42	-16.6	-5.9	0.0
	4	43	-24.5	-7.7	0.0
	4	44	-19.3	-7.4	0.0
	4	45	-18.1	-4.9	0.0
	4	46	-14.6	-5.1	4.9
	4	47	-19.8	-1.5	1.3
	4	48	-26.2	-9.8	3.8
	4	49	-20.0	-8.3	2.5
	4	50	-17.6	-8.4	3.0
	4	51	-21.1	-10.0	5.1
	4	52	-16.4	-5.3	1.3
	4	53	-18.2	-6.2	0.0
	4	54	-21.1	-9.6	0.0
	4	55	-13.1	-12.4	0.7
	4	56	-12.9	-2.2	0.0
	4	57	-9.5	-5.6	0.0
	4	58	-13.0	-2.7	0.0
	4	59	-8.8	-4.8	0.0
	4	60	-4.7	4.4	0.3
	4	61	-5.5	4.0	0.0
	4	62	-8.3	2.2	0.0
	4	63	-11.5	2.8	0.0
	4	64	-14.5	-7.8	0.3
	4	65	-9.9	-5.9	0.1
	4	66	-8.1	-1.7	0.3
	4	67	-9.2	-1.1	0.0
	4	68	-10.4	-1.4	0.0
	4	69	-7.0	-5.7	0.0
	4	70	-10.0	0.7	0.0
	4	71	-10.7	2.2	0.0
	4	72	-0.4	6.0	0.0
	4	73	-2.3	14.2	0.0
	4	74	-5.8	2.5	0.0
	4	75	-10.9	3.9	0.0
	4	76	-14.0	-1.9	0.0
	4	77	-8.5	-6.3	0.0
	4	78	-3.7	3.2	0.0
	4	79	1.9	2.7	0.0
	4	80	-10.5	-0.5	0.0
	4	81	-16.7	-4.3	0.0
	4	82	-10.8	-1.8	0.0
	4	83	-7.5	-6.5	0.0
	4	84	-9.8	1.6	0.0
	4	85	-5.7	-0.0	0.0
	4	86	-2.8	4.8	0.9
	4	87	-9.1	4.4	0.0
	4	88	-3.7	3.5	0.0
	4	89	-3.9	7.8	0.0
	4	90	-5.9	5.7	0.0
	4	91	-3.9	3.6	0.0
	4	92	-8.6	5.2	0.0
	4	93	-11.4	5.5	0.0
	4	94	-0.6	11.1	0.0
	4	95	-0.7	12.5	0.0
	4	96	-1.7	5.0	12.2
	4	97	-3.2	10.6	0.0
	4	98	-12.8	7.8	0.0
	4	99	-7.6	-6.6	0.0
	4	100	-1.8	9.4	0.0
	4	101	1.7	10.5	0.0
	4	102	-1.2	12.7	0.0
	4	103	-6.1	13.3	0.0
	4	104	-2.5	10.6	0.0
	4	105	-5.6	5.2	0.0
	4	106	2.6	19.4	0.0
	4	107	-0.8	14.2	0.0
	4	108	-1.0	13.8	0.0
	4	109	-2.3	13.3	0.0
	4	110	2.4	11.1	0.0
	4	111	-0.0	14.3	0.0
	4	112	-0.9	11.0	0.0
	4	113	-1.3	11.8	0.0
	4	114	3.4	19.5	1.1
	4	115	3.9	25.2	0.0
	4	116	-4.0	12.5	0.0
	4	117	-1.9	5.7	0.0
	4	118	-6.7	5.1	0.0
	4	119	-2.1	10.2	0.0
	4	120	2.9	16.4	0.0
	4	121	5.7	13.6	3.1
	4	122	4.5	16.6	6.0
	4	123	-1.8	20.6	4.0
	4	124	3.9	24.0	0.0
	4	125	3.7	22.1	0.0
	4	126	3.5	19.0	4.7
	4	127	7.7	21.8	0.0
	4	128	7.5	19.8	0.0
	4	129	8.3	21.2	12.3
	4	130	-2.5	13.2	0.0
	4	131	-6.1	14.7	0.0
	4	132	3.8	23.4	0.0
	4	133	8.7	22.4	6.7
	4	134	2.9	16.4	0.0
	4	135	5.6	13.6	0.0
	4	136	9.7	21.3	0.0
	4	137	7.8	17.4	0.0
	4	138	7.0	23.4	0.0
	4	139	3.3	21.0	0.0
	4	140	4.7	14.8	3.3
	4	141	6.6	14.8	0.0
	4	142	3.4	17.0	9.2
	4	143	4.8	19.4	0.0
	4	144	4.4	16.2	0.0
	4	145	3.6	17.9	0.0
	4	146	6.9	17.5	0.0
	4	147	5.5	23.3	0.0
	4	148	13.9	30.4	0.0
	4	149	10.8	23.9	0.0
	4	150	10.3	27.7	0.0
	4	151	17.9	30.6	0.0
	4	152	9.2	30.6	0.0
	4	153	13.3	34.2	0.0
	4	154	7.1	20.7	0.0
	4	155	5.3	25.4	0.0
	4	156	7.5	25.4	0.0
	4	157	8.5	21.3	0.0
	4	158	20.3	30.2	0.0
	4	159	11.7	32.0	0.0
	4	160	10.7	26.6	0.0
	4	161	12.8	27.0	11.8
	4	162	14.5	26.5	0.4
	4	163	14.8	22.5	1.6
	4	164	11.1	15.4	7.1
	4	165	8.9	20.6	0.0
	4	166	12.4	27.0	0.7
	4	167	18.4	22.0	4.6
	4	168	19.1	25.7	1.7
	4	169	13.5	27.2	2.0
	4	170	13.4	22.1	9.2
	4	171	10.1	22.2	0.0
	4	172	13.4	29.7	0.0
	4	173	12.8	26.9	0.0
	4	174	7.2	18.0	0.0
	4	175	8.0	13.5	0.0
	4	176	10.3	27.8	0.0
	4	177	13.5	28.3	0.0
	4	178	5.0	23.3	0.0
	4	179	10.3	24.5	0.0
	4	180	13.2	25.1	0.0
	4	181	13.1	28.0	0.0
	4	182	8.4	26.5	0.0
	4	183	13.5	20.4	4.0
	4	184	13.8	24.4	10.8
	4	185	16.1	27.0	0.0
	4	186	15.5	23.9	11.0
	4	187	15.4	26.5	0.0
	4	188	11.9	23.8	0.0
	4	189	8.4	21.0	0.0
	4	190	14.2	25.2	0.0
	4	191	16.1	20.1	0.0
	4	192	13.4	26.1	0.0
	4	193	15.7	27.7	0.4
	4	194	12.8	23.2	9.0
	4	195	13.3	23.6	4.7
	4	196	15.8	29.9	4.5
	4	197	14.0	27.5	0.0
	4	198	13.1	25.8	0.0
	4	199	14.0	21.8	0.0
	4	200	13.7	25.0	0.0
	4	201	14.8	26.2	0.0
	4	202	9.5	24.2	0.0
	4	203	14.5	25.0	0.0
	4	204	14.4	33.1	0.0
	4	205	16.5	29.5	0.0
	4	206	13.3	26.4	40.0
	4	207	13.6	28.9	0.0
	4	208	15.0	25.0	6.5
	4	209	16.7	26.7	0.0
	4	210	13.6	29.7	0.0
	4	211	16.9	33.6	17.2
	4	212	14.0	34.2	0.0
	4	213	12.2	29.3	0.0
	4	214	11.8	26.3	0.0
	4	215	15.0	22.3	1.8
	4	216	10.3	29.4	0.0
	4	217	8.8	28.9	0.0
	4	218	12.6	29.8	0.0
	4	219	14.3	27.4	0.0
	4	220	12.9	26.4	0.0
	4	221	12.0	29.3	0.0
	4	222	14.1	25.3	0.0
	4	223	14.3	17.8	0.0
	4	224	9.0	29.0	0.0
	4	225	5.9	28.2	0.0
	4	226	12.2	27.1	0.0
	4	227	15.8	21.2	0.0
	4	228	13.2	25.6	0.0
	4	229	14.2	29.5	0.0
	4	230	15.4	27.3	0.0
	4	231	13.2	29.6	0.0
	4	232	8.6	21.9	0.0
	4	233	5.8	27.0	0.0
	4	234	12.9	27.8	0.0
	4	235	15.3	24.5	0.0
	4	236	14.9	28.0	0.0
	4	237	13.7	21.9	0.2
	4	238	12.4	28.9	2.4
	4	239	12.4	27.7	0.3
	4	240	7.6	27.4	0.0
	4	241	9.3	26.3	0.0
	4	242	12.8	23.4	3.2
	4	243	12.6	19.8	26.9
	4	244	12.9	26.3	0.0
	4	245	14.1	20.8	0.0
	4	246	7.0	24.6	0.0
	4	247	7.2	26.5	17.4
	4	248	9.6	21.7	0.0
	4	249	10.5	15.8	0.0
	4	250	9.8	30.0	0.0
	4	251	7.4	29.1	0.0
	4	252	9.1	16.8	14.7
	4	253	7.5	16.2	0.1
	4	254	9.3	26.3	0.0
	4	255	9.1	25.8	0.0
	4	256	12.2	24.1	0.0
	4	257	8.7	21.3	0.0
	4	258	12.6	28.7	0.0
	4	259	7.0	26.8	0.0
	4	260	5.8	15.3	0.0
	4	261	13.1	15.7	0.0
	4	262	8.1	21.1	1.7
	4	263	14.8	22.9	0.0
	4	264	7.1	17.3	0.0
	4	265	1.1	17.5	0.0
	4	266	7.6	17.7	3.1
	4	267	6.9	12.8	0.3
	4	268	8.0	22.1	39.2
	4	269	7.3	19.1	5.7
	4	270	8.0	19.5	6.0
	4	271	8.1	16.1	0.0
	4	272	3.2	13.5	1.8
	4	273	7.7	17.6	5.9
	4	274	1.3	10.9	0.0
	4	275	2.9	16.3	0.0
	4	276	5.8	19.6	0.0
	4	277	4.8	16.6	0.0
	4	278	3.1	13.7	0.0
	4	279	4.3	10.6	0.0
	4	280	1.1	7.4	33.9
	4	281	2.7	9.8	0.0
	4	282	1.6	15.8	0.0
	4	283	-5.7	17.5	0.0
	4	284	3.9	13.1	32.2
	4	285	6.7	19.7	3.2
	4	286	-3.5	10.0	0.0
	4	287	0.8	10.2	0.0
	4	288	-0.5	17.9	0.0
	4	289	1.8	16.2	12.3
	4	290	2.3	21.5	1.7
	4	291	1.5	15.6	0.0
	4	292	-2.8	11.0	0.0
	4	293	-6.9	16.6	0.0
	4	294	1.0	14.6	0.0
	4	295	1.2	7.6	0.4
	4	296	-3.6	-2.0	25.6
	4	297	-4.6	2.4	2.4
	4	298	-5.0	-2.0	4.5
	4	299	-8.3	8.2	0.0
	4	300	-3.7	11.2	0.0
	4	301	-8.3	5.9	0.0
	4	302	-2.0	15.1	0.0
	4	303	-4.0	13.6	0.0
	4	304	-1.3	7.7	0.0
	4	305	-4.0	7.1	0.0
	4	306	-0.6	8.8	0.0
	4	307	0.3	9.8	0.0
	4	308	-3.3	7.8	0.0
	4	309	-3.7	7.7	0.0
	4	310	-4.7	7.2	0.0
	4	311	-2.5	13.5	0.0
	4	312	-4.0	8.5	0.0
	4	313	-1.5	2.5	0.0
	4	314	-8.8	2.6	0.0
	4	315	-10.9	-7.9	0.1
	4	316	-2.6	6.3	0.0
	4	317	-6.7	2.8	2.9
	4	318	-1.6	2.3	2.2
	4	319	-1.0	5.2	0.0
	4	320	-4.2	10.2	0.0
	4	321	-7.5	7.2	0.0
	4	322	-9.3	-2.9	0.0
	4	323	-15.6	-8.8	0.3
	4	324	-8.0	-1.4	0.0
	4	325	-8.1	-7.1	0.0
	4	326	-6.9	7.1	0.0
	4	327	-9.1	4.0	0.0
	4	328	-6.1	3.4	0.0
	4	329	-10.0	2.3	0.0
	4	330	-7.7	2.2	0.0
	4	331	-3.3	2.2	0.0
	4	332	-19.8	-9.2	0.0
	4	333	-18.5	-1.0	0.0
	4	334	-12.0	1.3	0.0
	4	335	-8.7	7.5	0.0
	4	336	-7.3	4.1	0.0
	4	337	-12.8	3.3	0.0
	4	338	-20.4	-11.1	0.0
	4	339	-31.7	-15.3	0.0
	4	340	-24.6	-16.8	0.0
	4	341	-20.7	-15.4	0.3
	4	342	-17.7	-6.1	2.3
	4	343	-17.4	-2.3	0.0
	4	344	-20.5	-10.7	4.9
	4	345	-28.7	-10.2	0.0
	4	346	-19.3	-8.4	0.0
	4	347	-13.9	-12.3	0.0
	4	348	-3.5	2.8	0.4
	4	349	-6.9	3.3	0.0
	4	350	-17.6	-10.5	2.5
	4	351	-12.3	-11.3	0.0
	4	352	-19.2	-7.0	0.3
	4	353	-15.7	-11.4	0.4
	4	354	-8.8	3.3	0.3
	4	355	-15.2	-0.4	0.0
	4	356	-25.4	-19.0	0.0
	4	357	-34.8	-19.9	0.0
	4	358	-9.2	-1.5	0.0
	4	359	-11.0	0.8	0.0
	4	360	-22.9	-17.0	3.6
	4	361	-25.0	-21.0	0.0
	4	362	-21.8	-12.8	0.0
	4	363	-15.8	-14.7	0.0
	4	364	-19.6	-12.9	0.0
	4	365	-20.4	-7.1	0.0
	4	366	-21.0	-7.6	0.0
	5	1	-27.7	-8.4	0.0
	5	2	-10.3	-0.1	0.0
	5	3	-5.2	8.6	0.0
	5	4	-22.8	-8.3	0.0
	5	5	-15.4	-9.6	0.0
	5	6	-20.0	-13.2	17.0
	5	7	-23.3	-5.0	0.0
	5	8	-11.2	-2.0	0.0
	5	9	-5.0	1.1	0.0
	5	10	-23.3	-13.7	0.2
	5	11	-24.4	-13.7	0.5
	5	12	-25.3	-14.2	0.0
	5	13	-30.1	-6.9	0.0
	5	14	-14.3	-1.3	0.0
	5	15	-17.7	-1.8	0.0
	5	16	-24.3	-10.0	0.0
	5	17	-20.6	-8.2	0.0
	5	18	-11.1	-1.8	0.0
	5	19	-14.3	-3.2	0.0
	5	20	-13.4	-4.9	0.0
	5	21	-10.9	-3.3	0.0
	5	22	-11.3	1.5	0.0
	5	23	-11.8	0.0	0.0
	5	24	-9.8	-0.4	0.0
	5	25	-13.4	-0.5	0.0
	5	26	-15.4	-5.9	0.0
	5	27	-11.9	-11.2	0.0
	5	28	-25.8	-10.7	0.0
	5	29	-21.8	-10.3	0.0
	5	30	-4.3	2.9	0.0
	5	31	-1.8	0.1	2.4
	5	32	-13.7	-5.0	3.9
	5	33	-9.2	-7.1	0.5
	5	34	-7.7	-0.1	0.3
	5	35	-7.5	-0.7	0.0
	5	36	-15.2	-4.5	3.9
	5	37	-15.4	-2.1	0.0
	5	38	-24.5	-10.9	0.0
	5	39	-21.3	-7.2	0.0
	5	40	-20.1	-5.8	0.0
	5	41	-16.0	-10.8	3.8
	5	42	-19.5	-9.0	3.9
	5	43	-16.5	-12.9	0.0
	5	44	-16.8	-7.6	0.0
	5	45	-19.3	-5.6	0.0
	5	46	-5.7	2.9	0.0
	5	47	-12.6	2.7	0.0
	5	48	-13.9	-5.5	0.0
	5	49	-19.4	-7.7	0.0
	5	50	-19.6	-7.0	0.0
	5	51	-26.4	-2.5	0.0
	5	52	-16.1	-3.8	0.0
	5	53	-9.2	-7.4	0.0
	5	54	-6.4	2.2	0.1
	5	55	-6.8	3.5	0.0
	5	56	-12.7	-2.3	0.0
	5	57	-14.0	-1.5	0.0
	5	58	-6.9	9.8	0.0
	5	59	-3.4	6.4	0.0
	5	60	-8.8	3.4	0.0
	5	61	-6.1	1.2	0.4
	5	62	-10.6	-0.3	1.7
	5	63	-12.3	0.3	0.3
	5	64	-11.9	-3.3	3.0
	5	65	-15.4	-4.7	19.0
	5	66	-1.6	4.8	0.2
	5	67	-1.2	8.3	0.2
	5	68	-0.8	4.8	0.0
	5	69	-1.1	1.7	23.2
	5	70	-7.3	4.0	0.0
	5	71	-2.0	5.8	0.0
	5	72	-21.0	-7.6	0.0
	5	73	-11.5	-6.8	0.0
	5	74	-20.0	-13.8	0.0
	5	75	-14.4	-2.0	0.0
	5	76	-13.1	0.5	0.0
	5	77	-21.6	-1.3	0.0
	5	78	-5.4	2.9	0.0
	5	79	-4.7	-0.4	0.0
	5	80	-6.7	0.9	0.0
	5	81	-13.0	-3.7	0.0
	5	82	-4.8	6.0	0.0
	5	83	-1.1	3.1	0.0
	5	84	6.5	16.5	0.0
	5	85	-1.3	5.2	0.0
	5	86	-13.0	-5.2	0.0
	5	87	-14.5	-4.7	0.0
	5	88	-12.1	0.9	0.0
	5	89	-11.7	4.2	0.0
	5	90	-5.5	2.9	0.0
	5	91	-1.7	-0.4	3.5
	5	92	-5.4	6.1	5.5
	5	93	-13.0	10.5	0.4
	5	94	3.4	14.7	0.0
	5	95	-1.6	16.0	0.0
	5	96	1.3	17.0	0.0
	5	97	4.0	17.4	0.0
	5	98	-0.8	10.6	0.0
	5	99	-4.3	3.4	0.0
	5	100	-5.2	8.7	0.0
	5	101	-1.3	5.2	0.0
	5	102	-0.8	9.1	0.0
	5	103	-5.1	9.4	0.0
	5	104	-1.8	5.4	3.2
	5	105	-1.1	10.0	0.0
	5	106	2.0	10.3	0.3
	5	107	0.8	15.9	0.0
	5	108	6.1	17.2	0.0
	5	109	2.9	16.1	0.0
	5	110	-3.8	11.7	0.0
	5	111	0.6	14.0	0.0
	5	112	-1.1	13.5	0.0
	5	113	-8.9	13.3	0.0
	5	114	10.2	18.5	0.0
	5	115	4.0	27.1	0.0
	5	116	2.0	19.5	0.0
	5	117	-0.2	18.4	0.0
	5	118	-8.4	8.3	0.0
	5	119	-12.3	14.8	0.0
	5	120	2.8	22.4	0.0
	5	121	3.2	22.2	3.1
	5	122	-1.0	13.8	0.0
	5	123	1.0	18.3	0.0
	5	124	5.2	17.5	0.0
	5	125	4.5	18.8	0.0
	5	126	4.2	20.8	0.0
	5	127	-0.9	23.5	0.0
	5	128	9.6	23.6	0.0
	5	129	3.8	25.2	0.0
	5	130	1.4	11.5	0.0
	5	131	-5.9	17.2	0.0
	5	132	7.5	28.2	0.0
	5	133	2.6	20.9	0.0
	5	134	9.0	21.6	14.7
	5	135	8.7	26.9	81.4
	5	136	5.2	20.1	0.0
	5	137	5.1	16.1	0.0
	5	138	10.0	22.3	0.3
	5	139	13.7	19.9	0.0
	5	140	3.9	19.3	0.0
	5	141	-0.7	22.4	0.0
	5	142	8.9	20.1	3.4
	5	143	0.3	27.9	0.0
	5	144	6.5	22.3	0.0
	5	145	11.9	26.3	0.0
	5	146	11.0	22.6	0.0
	5	147	11.0	24.2	0.0
	5	148	3.8	20.1	0.0
	5	149	3.6	20.1	0.0
	5	150	6.4	21.7	0.0
	5	151	8.4	18.4	0.0
	5	152	12.1	23.0	0.0
	5	153	9.5	26.4	0.0
	5	154	9.4	18.8	5.8
	5	155	6.7	19.0	0.0
	5	156	11.4	18.4	3.3
	5	157	8.0	17.8	17.5
	5	158	11.5	22.8	31.0
	5	159	7.2	30.2	0.0
	5	160	9.3	24.8	0.0
	5	161	8.5	23.1	0.0
	5	162	8.5	24.9	0.0
	5	163	12.2	21.0	0.0
	5	164	8.3	26.3	0.0
	5	165	4.8	28.7	0.0
	5	166	11.2	25.8	0.0
	5	167	16.1	22.7	0.0
	5	168	21.3	34.5	0.0
	5	169	13.4	26.3	1.3
	5	170	8.8	20.1	0.0
	5	171	7.1	24.2	0.0
	5	172	12.2	21.4	17.9
	5	173	11.6	22.9	0.0
	5	174	12.6	28.8	0.0
	5	175	18.0	28.8	0.0
	5	176	12.7	21.6	6.8
	5	177	12.3	26.0	0.0
	5	178	9.7	19.7	5.6
	5	179	12.8	21.0	20.3
	5	180	14.8	25.9	10.1
	5	181	15.6	26.6	6.7
	5	182	13.5	24.9	0.7
	5	183	14.3	22.2	0.3
	5	184	4.8	22.0	0.0
	5	185	9.2	25.0	0.0
	5	186	17.5	27.5	0.0
	5	187	15.7	22.2	2.2
	5	188	10.5	26.3	0.0
	5	189	10.4	28.1	0.0
	5	190	16.5	31.2	0.0
	5	191	18.8	29.0	0.0
	5	192	20.5	28.6	0.0
	5	193	16.8	27.2	0.0
	5	194	14.4	35.3	0.0
	5	195	11.8	31.9	0.0
	5	196	15.1	26.7	2.4
	5	197	11.4	28.9	0.0
	5	198	16.5	33.0	12.4
	5	199	12.3	34.0	0.0
	5	200	14.9	31.3	15.3
	5	201	13.0	28.6	0.0
	5	202	10.1	23.5	0.0
	5	203	11.7	26.4	0.0
	5	204	14.2	23.9	15.0
	5	205	13.6	20.1	0.0
	5	206	15.3	29.0	0.0
	5	207	14.2	26.9	0.0
	5	208	10.6	28.1	0.0
	5	209	9.2	27.8	0.0
	5	210	14.5	30.4	0.0
	5	211	11.7	32.8	0.0
	5	212	6.6	24.5	0.0
	5	213	9.6	29.2	0.0
	5	214	13.1	30.0	0.0
	5	215	15.4	32.0	0.0
	5	216	14.5	26.5	0.0
	5	217	16.8	27.6	0.1
	5	218	14.1	27.4	0.0
	5	219	20.0	25.6	0.0
	5	220	14.7	28.8	0.0
	5	221	12.4	26.8	0.0
	5	222	11.4	28.4	0.0
	5	223	12.8	23.3	0.0
	5	224	16.5	28.8	0.0
	5	225	12.3	35.4	0.0
	5	226	13.5	29.6	0.0
	5	227	18.6	25.4	4.2
	5	228	11.4	22.2	0.0
	5	229	8.3	22.3	0.0
	5	230	12.2	31.5	0.0
	5	231	18.7	29.6	0.0
	5	232	9.4	27.7	0.0
	5	233	13.0	24.4	0.0
	5	234	10.4	23.5	0.0
	5	235	9.4	25.7	0.0
	5	236	14.1	25.9	9.3
	5	237	10.5	27.9	0.0
	5	238	13.0	20.9	10.6
	5	239	14.2	20.8	0.0
	5	240	7.6	24.8	0.0
	5	241	4.7	24.8	0.0
	5	242	13.5	26.9	0.0
	5	243	11.1	23.3	0.0
	5	244	8.2	27.6	0.0
	5	245	7.9	30.4	0.0
	5	246	12.4	21.4	12.0
	5	247	12.6	23.3	3.2
	5	248	8.8	21.4	2.6
	5	249	3.4	19.3	0.0
	5	250	9.5	25.0	0.0
	5	251	10.3	32.3	0.0
	5	252	6.4	15.7	2.5
	5	253	9.2	16.3	0.0
	5	254	4.2	21.5	0.0
	5	255	4.7	18.7	0.0
	5	256	10.3	19.0	0.1
	5	257	6.0	18.5	2.9
	5	258	6.9	19.3	0.0
	5	259	15.8	17.9	0.0
	5	260	7.5	20.7	4.1
	5	261	6.0	18.9	0.0
	5	262	6.4	18.6	0.0
	5	263	1.1	22.9	0.0
	5	264	3.4	18.1	0.0
	5	265	6.5	14.0	2.6
	5	266	6.9	22.8	4.5
	5	267	13.0	22.3	0.0
	5	268	4.1	14.5	0.0
	5	269	9.9	14.3	2.0
	5	270	6.0	21.1	0.0
	5	271	7.9	22.1	2.8
	5	272	4.9	24.4	0.0
	5	273	-1.1	19.8	0.0
	5	274	6.8	23.9	0.0
	5	275	1.7	19.2	0.0
	5	276	2.9	9.4	1.7
	5	277	2.8	4.4	0.0
	5	278	-6.5	8.7	0.0
	5	279	-2.5	7.8	0.0
	5	280	8.6	23.9	0.0
	5	281	5.0	21.5	0.0
	5	282	-3.4	10.2	0.0
	5	283	0.5	4.2	0.0
	5	284	-0.9	15.9	0.0
	5	285	-0.7	17.5	0.0
	5	286	2.1	25.8	0.0
	5	287	9.2	19.6	0.0
	5	288	-0.5	11.3	0.0
	5	289	-3.6	10.6	0.0
	5	290	-5.9	0.3	0.0
	5	291	-5.8	3.4	0.0
	5	292	1.6	10.8	0.0
	5	293	-2.9	8.3	0.0
	5	294	-3.5	11.9	0.0
	5	295	-7.7	7.4	0.0
	5	296	-0.3	9.3	0.0
	5	297	-1.8	5.3	0.0
	5	298	-0.2	5.9	0.2
	5	299	5.6	7.0	0.6
	5	300	-4.4	9.6	0.0
	5	301	-4.8	11.4	0.0
	5	302	-4.8	12.5	0.0
	5	303	-1.9	10.7	0.0
	5	304	-5.3	4.2	1.7
	5	305	-0.8	-0.1	1.5
	5	306	-3.8	10.6	0.0
	5	307	-6.0	15.4	0.0
	5	308	-5.9	4.8	0.0
	5	309	-4.5	-0.7	0.0
	5	310	-4.2	1.8	5.8
	5	311	-0.0	0.9	23.7
	5	312	-6.9	0.8	0.0
	5	313	-16.2	5.0	0.0
	5	314	0.2	13.7	0.0
	5	315	-3.1	6.6	0.0
	5	316	-9.1	-0.6	1.5
	5	317	-9.3	5.7	0.0
	5	318	-5.4	2.1	0.1
	5	319	-7.4	1.4	0.0
	5	320	-12.5	-2.7	14.2
	5	321	-21.4	0.9	0.1
	5	322	-6.9	-1.2	0.5
	5	323	-4.2	4.2	0.0
	5	324	-5.9	5.1	0.0
	5	325	-9.3	2.0	0.0
	5	326	-9.2	-4.6	0.0
	5	327	-8.6	-6.1	0.0
	5	328	-5.8	0.6	0.0
	5	329	-3.0	3.4	0.0
	5	330	-3.4	11.0	0.0
	5	331	-4.4	3.0	0.0
	5	332	-13.2	-0.5	0.0
	5	333	-20.9	3.0	0.0
	5	334	-12.7	-4.6	0.0
	5	335	-18.3	-2.1	0.0
	5	336	-7.7	5.9	0.0
	5	337	-3.8	8.7	0.0
	5	338	-21.4	-8.9	0.0
	5	339	-23.8	-15.7	0.0
	5	340	-15.5	-4.7	0.0
	5	341	-10.5	-9.0	0.0
	5	342	-9.9	-2.1	0.0
	5	343	-12.6	-2.5	0.0
	5	344	-13.1	-2.8	0.0
	5	345	-20.7	-2.3	0.0
	5	346	-8.2	-1.1	0.0
	5	347	-12.1	-1.9	0.0
	5	348	-29.4	-21.1	0.0
	5	349	-24.3	-12.7	1.2
	5	350	-5.9	2.0	0.0
	5	351	-7.4	-0.5	0.0
	5	352	-10.4	-1.0	0.0
	5	353	-16.4	-3.1	0.0
	5	354	-21.0	-9.4	0.0
	5	355	-21.8	-6.8	0.0
	5	356	-21.7	-15.6	0.0
	5	357	-27.9	-16.8	0.0
	5	358	-11.3	-2.1	0.0
	5	359	-6.1	2.2	2.3
	5	360	-33.8	-21.0	0.0
	5	361	-31.3	-12.8	1.3
	5	362	-25.9	-14.0	1.7
	5	363	-31.3	-22.4	0.0
	5	364	-17.5	-9.6	7.6
	5	365	-23.5	-6.6	3.9
	6	1	-10.7	-2.0	0.0
	6	2	-7.1	1.5	0.0
	6	3	-23.6	-11.1	0.0
	6	4	-19.2	-17.9	23.0
	6	5	-22.5	-8.5	1.3
	6	6	-18.5	-10.3	0.0
	6	7	-19.1	-5.9	1.3
	6	8	-12.6	-2.3	0.0
	6	9	-15.0	-2.5	0.0
	6	10	-17.1	-3.7	1.8
	6	11	-27.8	-15.8	0.0
	6	12	-23.3	-12.4	0.0
	6	13	-10.7	-3.7	0.0
	6	14	-19.9	1.2	2.4
	6	15	-15.9	-6.6	0.0
	6	16	-22.4	-10.9	0.9
	6	17	-25.3	-9.8	0.0
	6	18	-20.8	-4.8	2.4
	6	19	-21.9	-11.3	0.0
	6	20	-31.1	-14.7	0.0
	6	21	-17.2	-3.9	0.7
	6	22	-15.2	3.0	1.7
	6	23	-30.2	-18.5	0.4
	6	24	-29.1	-16.6	0.3
	6	25	-20.2	-4.8	0.0
	6	26	-26.7	-1.3	0.0
	6	27	-32.2	-17.4	0.0
	6	28	-26.0	-18.6	5.4
	6	29	-26.0	-18.5	1.4
	6	30	-22.4	-19.8	0.3
	6	31	-17.7	-7.4	0.0
	6	32	-12.1	-10.8	0.0
	6	33	-3.8	1.7	0.0
	6	34	-6.7	-1.8	0.0
	6	35	-10.7	-2.2	0.0
	6	36	-10.5	2.0	0.0
	6	37	-13.4	-5.0	0.0
	6	38	-10.0	-9.1	0.0
	6	39	-26.7	-21.1	0.0
	6	40	-22.6	-14.3	0.0
	6	41	-19.3	-8.3	0.0
	6	42	-17.8	-16.6	0.0
	6	43	-13.5	1.0	0.0
	6	44	-8.6	2.7	0.0
	6	45	-13.0	-0.8	0.0
	6	46	-14.0	-7.5	0.0
	6	47	-9.1	1.1	0.0
	6	48	-4.3	-3.5	0.0
	6	49	-18.8	-2.9	0.0
	6	50	-13.2	-3.3	0.0
	6	51	-10.1	0.1	0.0
	6	52	-4.8	-2.9	0.0
	6	53	-24.1	-12.1	0.0
	6	54	-18.1	-17.4	0.0
	6	55	-12.9	-1.2	0.0
	6	56	-7.7	2.4	0.0
	6	57	-23.3	-8.4	0.0
	6	58	-23.1	-7.5	0.0
	6	59	1.1	6.6	0.0
	6	60	-3.1	8.2	0.0
	6	61	-17.4	-7.7	0.0
	6	62	-14.1	-3.3	0.0
	6	63	-14.6	1.9	0.0
	6	64	-22.5	2.1	0.0
	6	65	-11.1	2.1	0.0
	6	66	-17.0	2.1	0.0
	6	67	-7.3	4.2	0.0
	6	68	-5.6	2.7	0.0
	6	69	-10.1	2.1	0.0
	6	70	-7.6	-1.5	0.0
	6	71	-2.8	3.9	0.0
	6	72	-6.0	9.0	0.0
	6	73	-2.9	13.0	0.0
	6	74	0.9	6.7	0.0
	6	75	-6.0	5.5	0.0
	6	76	-8.0	5.8	0.0
	6	77	-14.4	-3.9	0.0
	6	78	-17.2	-7.8	0.0
	6	79	-4.8	3.5	0.0
	6	80	-7.7	4.8	0.0
	6	81	-7.7	2.5	0.0
	6	82	-10.3	2.6	0.0
	6	83	-2.9	5.3	0.0
	6	84	-3.1	5.2	2.1
	6	85	-1.4	4.1	1.9
	6	86	-2.4	4.2	0.1
	6	87	-2.8	4.5	24.0
	6	88	-1.5	2.5	1.1
	6	89	-12.9	0.9	0.0
	6	90	-8.3	5.3	8.2
	6	91	-8.6	3.1	0.0
	6	92	-8.5	4.7	0.0
	6	93	-9.4	8.3	0.0
	6	94	-12.7	4.5	0.0
	6	95	-2.2	10.3	0.0
	6	96	-1.3	8.0	0.0
	6	97	-0.2	16.9	0.0
	6	98	2.9	13.0	0.0
	6	99	-7.6	4.3	0.0
	6	100	-2.1	2.4	7.5
	6	101	-2.4	15.1	0.0
	6	102	-0.2	14.1	0.0
	6	103	-2.4	13.6	0.0
	6	104	-3.1	14.2	0.0
	6	105	4.6	14.4	6.3
	6	106	-0.8	14.1	0.0
	6	107	4.4	18.6	0.0
	6	108	3.0	15.5	0.0
	6	109	3.8	15.2	0.0
	6	110	0.5	20.9	0.0
	6	111	-3.2	2.6	0.0
	6	112	-17.6	0.5	0.0
	6	113	2.5	13.8	0.2
	6	114	1.1	14.1	0.0
	6	115	4.5	26.1	0.0
	6	116	7.3	24.4	0.0
	6	117	-1.0	15.0	0.0
	6	118	2.6	19.0	0.0
	6	119	2.4	20.0	0.0
	6	120	0.7	17.9	0.0
	6	121	1.8	18.5	0.0
	6	122	2.4	20.9	0.0
	6	123	0.1	18.5	0.0
	6	124	-0.2	27.5	0.0
	6	125	4.0	25.2	0.0
	6	126	1.5	19.7	0.0
	6	127	4.3	19.1	0.0
	6	128	-4.0	25.9	0.0
	6	129	-4.8	13.0	0.0
	6	130	1.7	13.3	0.0
	6	131	4.2	21.4	0.0
	6	132	0.5	21.5	2.5
	6	133	9.1	29.1	3.2
	6	134	2.1	22.8	0.0
	6	135	5.5	23.7	0.0
	6	136	0.9	18.2	0.0
	6	137	7.2	18.1	0.0
	6	138	4.9	17.8	0.0
	6	139	9.4	24.7	0.0
	6	140	6.6	29.6	0.0
	6	141	4.7	23.0	0.0
	6	142	4.9	32.3	0.0
	6	143	4.3	18.5	0.0
	6	144	2.6	17.5	0.0
	6	145	7.5	26.7	0.0
	6	146	13.0	31.2	0.0
	6	147	5.1	21.0	0.0
	6	148	6.5	14.5	0.0
	6	149	9.0	19.3	15.1
	6	150	2.9	26.4	0.0
	6	151	10.8	24.8	0.0
	6	152	18.2	23.0	2.4
	6	153	1.2	18.7	0.0
	6	154	7.9	15.4	0.0
	6	155	5.2	21.2	0.0
	6	156	10.6	19.8	0.0
	6	157	14.8	24.7	0.0
	6	158	10.8	28.1	0.0
	6	159	10.1	21.7	0.0
	6	160	4.4	20.1	0.0
	6	161	15.5	31.0	0.0
	6	162	18.1	27.9	0.0
	6	163	13.6	25.5	0.0
	6	164	11.4	22.5	0.0
	6	165	5.4	24.0	0.0
	6	166	11.6	22.6	6.7
	6	167	13.7	29.7	0.0
	6	168	10.6	27.7	0.0
	6	169	11.4	21.6	0.0
	6	170	17.5	19.8	15.7
	6	171	14.9	25.9	0.6
	6	172	11.3	25.1	5.8
	6	173	12.4	19.9	8.5
	6	174	12.6	21.7	0.0
[truncated: 8,958 more rows]
