# Supplementary material for: Comparing CMIP-3 and CMIP-5 climate projections on flooding estimation of Devils Lake of North Dakota, USA
Source: PeerJ. 2018 Apr 30;6:e4711. doi: 10.7717/peerj.4711 (PMC5933320; doi:10.7717/peerj.4711)
Supplement: Supplemental Information 2 [file peerj-06-4711-s002.zip › FutureClimate/CMIP-3_LARSWG/C322525_NCPCM[C322525,SRA1B,2011-2030]WG_1.dat]

	1	1	-27.1	-13.3	0.0
	1	2	-22.6	-10.4	0.0
	1	3	-20.5	-16.7	0.0
	1	4	-29.0	-23.0	0.4
	1	5	-28.6	-14.5	0.0
	1	6	-14.7	-2.7	0.9
	1	7	-22.5	-6.6	1.3
	1	8	-13.5	-2.9	1.3
	1	9	-13.6	0.1	0.0
	1	10	-18.0	-4.9	0.0
	1	11	-18.7	-6.7	4.1
	1	12	-21.9	-7.4	0.0
	1	13	-28.8	-5.4	0.0
	1	14	-14.7	-5.1	0.0
	1	15	-19.0	-2.5	0.0
	1	16	-13.0	-4.6	0.0
	1	17	-14.5	-2.6	0.0
	1	18	-24.8	-16.6	0.4
	1	19	-16.0	-10.0	0.0
	1	20	-14.9	-5.1	0.0
	1	21	-18.9	-2.8	1.6
	1	22	-21.2	-8.2	0.5
	1	23	-15.5	-8.8	0.0
	1	24	-10.9	-1.9	0.0
	1	25	-12.1	-5.3	0.2
	1	26	-18.5	-5.1	0.0
	1	27	-12.0	-6.6	0.0
	1	28	-3.2	3.3	0.6
	1	29	-5.0	2.3	0.0
	1	30	-32.6	-21.5	3.2
	1	31	-25.3	-20.5	0.0
	1	32	-5.1	7.8	0.0
	1	33	-13.2	2.3	0.0
	1	34	-14.8	-4.0	0.0
	1	35	-12.2	-1.5	7.5
	1	36	-14.3	0.7	0.0
	1	37	-16.1	1.8	0.0
	1	38	-22.7	-6.4	0.0
	1	39	-26.8	-11.9	0.0
	1	40	-21.4	-12.4	4.1
	1	41	-26.1	-24.2	0.0
	1	42	-23.5	-11.0	0.0
	1	43	-36.5	-15.0	0.0
	1	44	-13.3	-4.6	8.9
	1	45	-23.1	-7.6	0.0
	1	46	-12.1	0.1	0.0
	1	47	-3.5	-0.5	0.0
	1	48	-11.2	2.8	0.0
	1	49	-3.3	4.9	0.0
	1	50	-11.1	-1.9	0.0
	1	51	-11.8	-5.5	0.6
	1	52	-32.9	-14.5	0.4
	1	53	-23.5	-9.6	0.0
	1	54	-23.9	-8.8	0.0
	1	55	-14.8	-5.1	0.5
	1	56	-21.4	-7.3	0.0
	1	57	-29.3	-0.9	0.0
	1	58	-14.1	-3.5	0.0
	1	59	-16.1	-2.1	11.1
	1	60	-9.3	1.2	0.0
	1	61	-4.9	7.2	0.0
	1	62	-5.7	8.0	0.0
	1	63	-3.9	1.8	0.0
	1	64	-5.5	4.8	0.0
	1	65	-9.6	0.5	0.0
	1	66	-14.2	-2.3	0.0
	1	67	-21.7	0.9	0.0
	1	68	-13.2	2.4	0.0
	1	69	-22.0	2.9	0.0
	1	70	-7.3	2.8	0.0
	1	71	-5.3	3.2	0.0
	1	72	-8.2	0.6	0.0
	1	73	-6.0	3.4	0.0
	1	74	-9.4	1.8	0.0
	1	75	-14.1	1.2	0.0
	1	76	-6.6	1.3	0.0
	1	77	-7.2	1.4	0.0
	1	78	-8.3	-1.0	0.0
	1	79	-4.2	-4.0	0.0
	1	80	-19.5	-3.6	0.0
	1	81	-10.3	-5.1	0.0
	1	82	-12.5	-2.1	0.0
	1	83	-9.5	-6.4	0.0
	1	84	-1.6	8.5	0.0
	1	85	-6.1	11.1	0.0
	1	86	-11.9	-9.0	0.0
	1	87	-13.6	0.2	0.0
	1	88	-8.4	1.5	0.0
	1	89	-8.1	6.0	0.0
	1	90	0.7	11.4	1.7
	1	91	-3.5	11.1	0.0
	1	92	1.9	6.5	1.5
	1	93	-2.1	10.5	0.2
	1	94	-4.2	-0.1	2.0
	1	95	-1.5	1.8	0.0
	1	96	-8.1	3.0	0.0
	1	97	-16.6	3.1	0.0
	1	98	-8.4	1.4	4.3
	1	99	-2.8	3.1	1.1
	1	100	-0.9	15.9	0.0
	1	101	1.9	17.0	0.1
	1	102	-2.3	10.2	0.0
	1	103	-1.0	13.4	0.0
	1	104	4.4	16.9	0.0
	1	105	5.3	12.4	0.0
	1	106	4.5	12.6	1.1
	1	107	-0.1	23.6	0.0
	1	108	-2.9	4.5	0.0
	1	109	-6.5	11.9	0.0
	1	110	-3.5	12.9	0.0
	1	111	-8.9	9.3	1.8
	1	112	0.8	16.2	0.0
	1	113	3.7	16.9	0.0
	1	114	-0.5	17.1	0.0
	1	115	0.4	14.1	0.0
	1	116	0.9	15.3	0.0
	1	117	2.5	19.0	0.0
	1	118	1.6	22.5	0.0
	1	119	4.2	35.8	0.0
	1	120	11.1	20.2	0.0
	1	121	6.5	27.3	0.0
	1	122	8.8	21.2	0.0
	1	123	8.0	30.1	11.9
	1	124	10.8	20.0	0.0
	1	125	5.3	14.7	0.0
	1	126	5.7	19.7	0.0
	1	127	8.3	21.0	2.7
	1	128	7.0	27.6	0.0
	1	129	1.1	23.0	0.0
	1	130	3.5	20.8	0.0
	1	131	2.2	35.7	0.0
	1	132	3.6	17.2	0.0
	1	133	1.2	17.8	0.0
	1	134	-3.8	16.2	0.0
	1	135	5.0	5.8	2.8
	1	136	3.9	17.9	0.0
	1	137	-0.1	16.9	0.0
	1	138	5.6	18.2	0.0
	1	139	10.7	17.9	0.0
	1	140	7.7	18.8	0.0
	1	141	2.6	15.1	0.0
	1	142	6.0	18.1	0.0
	1	143	3.3	19.9	12.5
	1	144	4.7	17.9	0.0
	1	145	-2.7	18.0	0.0
	1	146	5.1	23.6	0.0
	1	147	3.0	19.8	0.0
	1	148	9.9	23.3	0.0
	1	149	7.9	25.9	0.0
	1	150	5.2	20.2	0.5
	1	151	5.3	19.4	0.0
	1	152	6.5	17.5	2.2
	1	153	8.4	19.5	0.0
	1	154	15.2	27.2	0.0
	1	155	11.7	22.2	0.0
	1	156	4.6	20.0	0.0
	1	157	2.3	22.4	0.0
	1	158	9.9	17.6	1.2
	1	159	10.7	22.4	2.4
	1	160	12.4	24.4	5.9
	1	161	10.6	20.3	2.0
	1	162	11.8	27.8	0.0
	1	163	19.2	23.6	0.0
	1	164	6.6	21.8	0.0
	1	165	7.0	23.3	5.3
	1	166	9.8	21.2	0.0
	1	167	12.4	22.0	0.0
	1	168	8.2	23.6	0.0
	1	169	10.4	28.5	0.0
	1	170	6.9	25.6	0.0
	1	171	13.6	21.3	2.7
	1	172	11.2	18.8	14.3
	1	173	12.3	23.2	0.0
	1	174	4.3	22.8	0.0
	1	175	8.4	27.2	0.0
	1	176	11.2	26.2	0.0
	1	177	18.2	29.8	0.0
	1	178	7.7	22.4	0.0
	1	179	12.5	19.3	0.0
	1	180	8.9	23.7	0.0
	1	181	10.3	19.1	0.0
	1	182	12.9	28.3	0.0
	1	183	14.4	24.2	0.0
	1	184	9.5	26.5	0.0
	1	185	10.7	23.9	37.5
	1	186	16.1	30.4	0.0
	1	187	12.3	27.4	9.9
	1	188	11.5	24.2	0.0
	1	189	16.5	25.8	0.0
	1	190	9.3	24.1	0.0
	1	191	14.3	22.5	0.0
	1	192	11.1	28.0	0.0
	1	193	12.0	23.7	14.0
	1	194	15.2	26.4	16.4
	1	195	16.1	26.8	0.0
	1	196	13.9	26.4	0.0
	1	197	20.4	25.7	0.0
	1	198	15.4	27.3	0.0
	1	199	14.5	25.4	0.0
	1	200	14.4	29.2	7.7
	1	201	13.6	28.6	0.0
	1	202	15.2	25.7	0.0
	1	203	9.7	26.5	0.0
	1	204	16.1	28.2	0.0
	1	205	12.6	25.9	7.0
	1	206	12.1	28.5	0.0
	1	207	11.9	29.2	0.0
	1	208	19.3	28.0	0.0
	1	209	15.7	25.8	0.0
	1	210	12.3	28.0	1.5
	1	211	11.4	27.8	0.0
	1	212	14.0	27.5	0.0
	1	213	15.2	26.7	17.2
	1	214	7.9	20.5	0.0
	1	215	11.1	19.8	0.0
	1	216	12.3	29.0	0.0
	1	217	10.8	23.5	3.6
	1	218	14.4	24.1	12.1
	1	219	12.5	27.2	2.4
	1	220	12.9	31.4	0.0
	1	221	12.8	26.7	0.0
	1	222	6.7	24.4	0.0
	1	223	7.4	25.6	0.0
	1	224	11.7	27.9	0.0
	1	225	14.5	25.8	0.0
	1	226	10.8	27.2	0.0
	1	227	8.5	29.3	0.0
	1	228	13.0	26.0	0.0
	1	229	9.9	29.5	0.0
	1	230	11.8	27.2	0.0
	1	231	11.9	25.1	0.0
	1	232	12.6	34.5	0.0
	1	233	8.0	30.1	0.0
	1	234	10.3	25.8	0.0
	1	235	11.2	28.3	0.0
	1	236	13.7	28.4	0.0
	1	237	14.5	27.3	0.0
	1	238	10.0	23.9	18.7
	1	239	13.4	26.8	10.6
	1	240	8.9	26.3	0.0
	1	241	11.8	23.9	11.0
	1	242	13.7	27.1	0.0
	1	243	15.7	29.8	2.7
	1	244	9.5	23.0	0.0
	1	245	9.6	24.2	0.0
	1	246	13.9	24.9	0.0
	1	247	11.3	17.9	4.3
	1	248	9.4	18.2	1.0
	1	249	6.1	22.4	2.8
	1	250	13.1	26.9	0.0
	1	251	9.2	35.1	0.0
	1	252	4.4	12.2	0.0
	1	253	11.0	15.3	0.0
	1	254	6.2	19.5	0.0
	1	255	8.2	22.8	0.0
	1	256	4.9	16.4	0.0
	1	257	7.7	17.6	0.0
	1	258	7.7	19.8	0.0
	1	259	2.5	25.5	0.0
	1	260	5.7	18.7	0.0
	1	261	1.3	14.8	0.0
	1	262	6.5	18.4	0.0
	1	263	7.4	19.1	0.0
	1	264	3.3	14.5	0.0
	1	265	4.8	11.5	0.3
	1	266	2.3	12.6	11.1
	1	267	4.7	14.5	7.8
	1	268	5.4	27.7	0.0
	1	269	8.2	25.5	0.0
	1	270	0.3	19.7	0.0
	1	271	-8.2	21.9	0.0
	1	272	9.0	19.1	2.6
	1	273	7.4	19.1	0.0
	1	274	3.2	18.7	0.0
	1	275	7.5	20.6	21.2
	1	276	4.5	15.3	0.4
	1	277	4.6	21.8	0.0
	1	278	3.6	18.2	0.0
	1	279	6.8	18.9	0.0
	1	280	2.5	17.8	0.0
	1	281	1.0	22.9	0.0
	1	282	1.1	21.0	0.0
	1	283	0.7	20.1	0.0
	1	284	-3.4	9.3	0.0
	1	285	-1.2	2.6	0.0
	1	286	2.9	13.3	0.0
	1	287	-0.6	18.4	0.0
	1	288	-4.8	11.6	0.0
	1	289	-4.1	5.7	0.0
	1	290	-0.3	11.9	0.0
	1	291	2.8	8.5	0.0
	1	292	7.4	21.6	0.0
	1	293	-0.8	19.4	0.0
	1	294	-3.7	11.9	0.0
	1	295	0.8	8.2	0.0
	1	296	3.6	17.4	0.0
	1	297	-2.5	16.1	0.0
	1	298	-2.2	15.8	0.0
	1	299	-9.6	13.6	0.0
	1	300	-3.2	4.5	0.0
	1	301	-1.8	-1.1	0.0
	1	302	-4.1	6.7	0.0
	1	303	-1.0	10.6	0.0
	1	304	0.6	11.1	0.4
	1	305	-2.5	10.8	0.0
	1	306	-2.1	8.7	0.0
	1	307	1.9	10.0	0.0
	1	308	-5.6	2.0	0.0
	1	309	-6.1	5.1	0.0
	1	310	-1.9	13.4	0.0
	1	311	-5.1	7.3	0.0
	1	312	-3.7	12.8	0.0
	1	313	-3.7	15.5	0.0
	1	314	-2.7	7.7	0.0
	1	315	5.5	9.5	0.0
	1	316	-8.1	2.1	0.0
	1	317	-9.3	1.6	0.0
	1	318	-5.2	1.4	0.0
	1	319	-7.7	0.3	0.0
	1	320	-7.5	-0.4	0.0
	1	321	-13.2	-1.1	0.0
	1	322	-6.5	-1.6	10.9
	1	323	-5.1	5.4	0.0
	1	324	-7.9	4.2	0.0
	1	325	-4.6	11.5	0.0
	1	326	-13.7	-5.9	0.0
	1	327	-11.5	-4.6	0.0
	1	328	-8.2	4.7	0.0
	1	329	-6.6	-1.1	0.0
	1	330	-3.7	4.6	0.0
	1	331	-1.5	12.7	0.0
	1	332	-2.0	11.1	0.0
	1	333	-3.8	1.2	0.0
	1	334	-9.7	-1.7	0.0
	1	335	-12.0	0.6	0.0
	1	336	-13.3	-1.1	0.0
	1	337	-19.0	-0.5	0.0
	1	338	-12.7	-2.9	0.0
	1	339	-7.5	-1.1	0.0
	1	340	-19.7	-9.6	0.1
	1	341	-12.1	-10.7	0.0
	1	342	-19.8	-10.8	0.0
	1	343	-24.7	-12.7	0.0
	1	344	-9.7	-0.9	0.0
	1	345	-13.4	1.0	0.0
	1	346	-12.4	-0.8	0.0
	1	347	-12.2	2.3	0.0
	1	348	-17.1	-4.4	0.0
	1	349	-18.4	-11.9	0.1
	1	350	-19.7	-6.7	0.0
	1	351	-11.7	-5.5	0.0
	1	352	-26.0	-13.5	0.0
	1	353	-22.3	-5.8	0.0
	1	354	-22.4	-12.5	0.5
	1	355	-21.8	-21.6	0.0
	1	356	-13.2	-0.1	3.3
	1	357	-16.3	-2.3	0.0
	1	358	-7.2	3.2	0.0
	1	359	-15.2	-1.4	4.3
	1	360	-8.3	5.1	0.0
	1	361	-10.5	1.0	0.0
	1	362	-20.4	-12.9	0.0
	1	363	-17.8	-15.9	0.0
	1	364	-26.8	-21.8	0.0
	1	365	-25.3	-15.5	9.8
	1	366	-21.0	-7.6	0.0
	2	1	-17.1	-2.5	0.0
	2	2	-20.0	-8.6	0.0
	2	3	-20.2	-10.8	0.0
	2	4	-21.6	-6.3	0.0
	2	5	-18.0	-7.3	0.0
	2	6	-22.2	-11.7	0.0
	2	7	-27.8	-17.7	0.0
	2	8	-21.7	-13.0	0.0
	2	9	-18.4	-17.6	0.0
	2	10	-18.5	-9.9	0.0
	2	11	-13.5	-12.0	0.0
	2	12	-8.1	0.9	0.0
	2	13	-5.4	-4.8	0.0
	2	14	-19.8	-5.5	0.0
	2	15	-21.8	0.5	0.0
	2	16	-21.7	-9.8	0.0
	2	17	-18.4	-14.0	0.0
	2	18	-12.7	0.7	0.0
	2	19	-21.2	-3.9	0.0
	2	20	-20.3	-9.3	0.0
	2	21	-21.5	-2.8	0.0
	2	22	-26.7	-21.0	0.0
	2	23	-26.5	-17.1	1.2
	2	24	-17.0	-3.2	4.7
	2	25	-11.3	-5.2	0.0
	2	26	-22.7	-13.4	0.0
	2	27	-20.3	-8.9	0.0
	2	28	-20.1	-6.8	0.0
	2	29	-18.1	-7.8	0.0
	2	30	-17.1	-2.8	0.0
	2	31	-18.4	0.0	0.2
	2	32	-9.2	3.8	0.0
	2	33	-11.7	5.0	0.0
	2	34	-16.4	-4.5	0.0
	2	35	-9.6	-7.1	3.0
	2	36	-31.0	-14.5	0.0
	2	37	-26.4	-6.9	0.0
	2	38	-24.6	-8.8	0.0
	2	39	-24.7	-12.5	0.5
	2	40	-14.8	0.1	0.0
	2	41	-22.4	-2.7	0.0
	2	42	-16.9	-6.2	0.0
	2	43	-24.8	-8.0	0.0
	2	44	-19.6	-7.7	0.0
	2	45	-18.4	-5.1	0.0
	2	46	-14.9	-5.4	5.0
	2	47	-20.1	-1.8	1.3
	2	48	-26.5	-10.1	3.8
	2	49	-20.3	-8.6	2.5
	2	50	-17.9	-8.7	3.0
	2	51	-21.4	-10.2	5.2
	2	52	-16.7	-5.6	1.3
	2	53	-18.5	-6.5	0.0
	2	54	-21.4	-9.9	0.0
	2	55	-13.4	-12.7	0.7
	2	56	-13.2	-2.5	0.0
	2	57	-9.8	-5.9	0.0
	2	58	-13.3	-3.0	0.0
	2	59	-9.2	-5.2	0.0
	2	60	-5.2	4.0	0.3
	2	61	-6.0	3.5	0.0
	2	62	-8.8	1.7	0.0
	2	63	-12.0	2.2	0.0
	2	64	-15.1	-8.0	0.3
	2	65	-10.4	-6.1	0.1
	2	66	-8.7	-2.0	0.3
	2	67	-9.8	-1.7	0.0
	2	68	-11.0	-2.0	0.0
	2	69	-7.5	-6.3	0.0
	2	70	-10.6	0.1	0.0
	2	71	-11.3	1.6	0.0
	2	72	-1.0	5.4	0.0
	2	73	-2.9	13.6	0.0
	2	74	-6.4	1.8	0.0
	2	75	-11.5	3.2	0.0
	2	76	-14.6	-2.5	0.0
	2	77	-9.2	-6.9	0.0
	2	78	-4.3	2.6	0.0
	2	79	1.3	2.1	0.0
	2	80	-11.1	-1.1	0.0
	2	81	-17.3	-5.0	0.0
	2	82	-11.5	-2.4	0.0
	2	83	-8.1	-7.2	0.0
	2	84	-10.4	1.0	0.0
	2	85	-6.4	-0.6	0.0
	2	86	-3.5	3.8	0.9
	2	87	-9.7	3.8	0.0
	2	88	-4.3	2.9	0.0
	2	89	-4.5	7.1	0.0
	2	90	-6.6	5.0	0.0
	2	91	-4.5	3.0	0.0
	2	92	-9.2	4.5	0.0
	2	93	-12.0	4.9	0.0
	2	94	-1.2	10.5	0.0
	2	95	-1.4	11.9	0.0
	2	96	-2.4	4.4	12.2
	2	97	-3.8	10.0	0.0
	2	98	-13.4	7.2	0.0
	2	99	-8.2	-7.3	0.0
	2	100	-2.4	8.8	0.0
	2	101	1.1	9.9	0.0
	2	102	-1.8	12.0	0.0
	2	103	-6.7	12.7	0.0
	2	104	-3.1	10.0	0.0
	2	105	-6.2	4.5	0.0
	2	106	2.0	18.8	0.0
	2	107	-1.4	13.6	0.0
	2	108	-1.7	13.1	0.0
	2	109	-2.9	12.6	0.0
	2	110	1.8	10.5	0.0
	2	111	-0.7	13.7	0.0
	2	112	-1.5	10.4	0.0
	2	113	-1.9	11.2	0.0
	2	114	2.8	18.9	1.1
	2	115	3.2	24.6	0.0
	2	116	-4.6	11.8	0.0
	2	117	-2.5	5.1	0.0
	2	118	-7.3	4.5	0.0
	2	119	-2.8	9.5	0.0
	2	120	2.3	15.8	0.0
	2	121	5.1	12.9	3.2
	2	122	3.8	15.9	6.1
	2	123	-2.4	20.0	4.1
	2	124	3.3	23.4	0.0
	2	125	3.1	21.5	0.0
	2	126	2.8	18.3	4.9
	2	127	7.1	21.1	0.0
	2	128	6.9	19.2	0.0
	2	129	7.7	20.5	12.8
	2	130	-3.1	12.5	0.0
	2	131	-6.7	14.0	0.0
	2	132	3.1	22.7	0.0
	2	133	8.0	21.8	7.1
	2	134	2.3	15.7	0.0
	2	135	4.9	13.0	0.0
	2	136	9.0	20.7	0.0
	2	137	7.2	16.8	0.0
	2	138	6.4	22.7	0.0
	2	139	2.6	20.4	0.0
	2	140	4.1	14.2	3.4
	2	141	6.0	14.1	0.0
	2	142	2.7	16.4	9.6
	2	143	4.2	18.7	0.0
	2	144	3.8	15.6	0.0
	2	145	3.0	17.3	0.0
	2	146	6.3	16.9	0.0
	2	147	4.9	22.7	0.0
	2	148	13.3	29.7	0.0
	2	149	10.2	23.3	0.0
	2	150	9.7	27.1	0.0
	2	151	17.3	30.0	0.0
	2	152	8.6	30.0	0.0
	2	153	12.7	33.5	0.0
	2	154	6.5	20.1	0.0
	2	155	4.7	24.8	0.0
	2	156	6.9	24.8	0.0
	2	157	7.9	20.7	0.0
	2	158	19.7	29.6	0.0
	2	159	11.1	31.4	0.0
	2	160	10.1	26.0	0.0
	2	161	12.2	26.4	12.1
	2	162	13.9	25.9	0.4
	2	163	14.2	21.9	1.7
	2	164	10.5	14.8	7.3
	2	165	8.3	20.0	0.0
	2	166	11.9	26.4	0.7
	2	167	17.9	21.4	4.7
	2	168	18.5	25.1	1.8
	2	169	12.9	26.6	2.0
	2	170	12.8	21.5	9.5
	2	171	9.6	21.6	0.0
	2	172	12.8	29.2	0.0
	2	173	12.2	26.4	0.0
	2	174	6.6	17.5	0.0
	2	175	7.4	12.9	0.0
	2	176	9.8	27.3	0.0
	2	177	12.9	27.7	0.0
	2	178	4.4	22.8	0.0
	2	179	9.8	24.0	0.0
	2	180	12.7	24.5	0.0
	2	181	12.5	27.4	0.0
	2	182	7.8	26.0	0.0
	2	183	13.0	19.8	4.1
	2	184	13.3	23.9	11.0
	2	185	15.6	26.5	0.0
	2	186	15.0	23.4	11.1
	2	187	14.9	26.0	0.0
	2	188	11.4	23.3	0.0
	2	189	7.9	20.5	0.0
	2	190	13.7	24.7	0.0
	2	191	15.6	19.7	0.0
	2	192	12.9	25.6	0.0
	2	193	15.2	27.2	0.4
	2	194	12.3	22.8	9.1
	2	195	12.8	23.1	4.8
	2	196	15.4	29.4	4.5
	2	197	13.5	27.1	0.0
	2	198	12.7	25.3	0.0
	2	199	13.5	21.3	0.0
	2	200	13.3	24.5	0.0
	2	201	14.3	25.7	0.0
	2	202	9.0	23.8	0.0
	2	203	14.0	24.5	0.0
	2	204	13.9	32.6	0.0
	2	205	16.0	29.0	0.0
	2	206	12.8	25.9	40.3
	2	207	13.1	28.4	0.0
	2	208	14.5	24.5	6.6
	2	209	16.2	26.2	0.0
	2	210	13.1	29.1	0.0
	2	211	16.4	33.0	17.3
	2	212	13.4	33.7	0.0
	2	213	11.7	28.7	0.0
	2	214	11.3	25.8	0.0
	2	215	14.5	21.7	1.8
	2	216	9.7	28.9	0.0
	2	217	8.2	28.3	0.0
	2	218	12.0	29.2	0.0
	2	219	13.8	26.8	0.0
	2	220	12.3	25.8	0.0
	2	221	11.4	28.7	0.0
	2	222	13.5	24.7	0.0
	2	223	13.7	17.2	0.0
	2	224	8.4	28.4	0.0
	2	225	5.3	27.6	0.0
	2	226	11.6	26.5	0.0
	2	227	15.2	20.6	0.0
	2	228	12.6	25.0	0.0
	2	229	13.6	28.9	0.0
	2	230	14.8	26.7	0.0
	2	231	12.6	29.0	0.0
	2	232	8.0	21.3	0.0
	2	233	5.2	26.4	0.0
	2	234	12.3	27.2	0.0
	2	235	14.7	23.9	0.0
	2	236	14.3	27.4	0.0
	2	237	13.1	21.2	0.3
	2	238	11.8	28.2	2.5
	2	239	11.7	27.1	0.4
	2	240	7.0	26.8	0.0
	2	241	8.7	25.6	0.0
	2	242	12.1	22.8	3.3
	2	243	11.9	19.1	28.0
	2	244	12.2	25.6	0.0
	2	245	13.5	20.3	0.0
	2	246	6.4	24.0	0.0
	2	247	6.6	25.9	18.2
	2	248	9.1	21.3	0.0
	2	249	10.0	15.4	0.0
	2	250	9.3	29.5	0.0
	2	251	7.0	28.5	0.0
	2	252	8.4	16.4	15.5
	2	253	6.8	15.7	0.1
	2	254	8.8	25.8	0.0
	2	255	8.6	25.2	0.0
	2	256	11.6	23.5	0.0
	2	257	8.1	20.7	0.0
	2	258	11.9	28.0	0.0
	2	259	6.3	26.1	0.0
	2	260	4.9	14.5	0.0
	2	261	12.1	14.9	0.0
	2	262	7.4	20.2	1.8
	2	263	13.8	22.0	0.0
	2	264	6.1	16.3	0.0
	2	265	0.0	16.4	0.0
	2	266	6.9	16.7	3.3
	2	267	6.2	11.8	0.3
	2	268	7.4	21.1	41.5
	2	269	6.6	18.1	6.0
	2	270	7.3	18.5	6.3
	2	271	7.2	15.2	0.0
	2	272	2.5	12.6	1.9
	2	273	7.0	16.8	6.2
	2	274	0.6	10.3	0.0
	2	275	2.3	15.7	0.0
	2	276	5.2	19.0	0.0
	2	277	4.2	16.1	0.0
	2	278	2.5	13.2	0.0
	2	279	3.7	10.1	0.0
	2	280	0.6	6.8	35.5
	2	281	2.1	9.3	0.0
	2	282	1.1	15.3	0.0
	2	283	-6.3	17.0	0.0
	2	284	3.4	12.5	33.6
	2	285	6.2	19.2	3.4
	2	286	-4.0	9.5	0.0
	2	287	0.3	9.7	0.0
	2	288	-1.0	17.4	0.0
	2	289	1.3	15.7	12.7
	2	290	1.7	20.9	1.8
	2	291	1.0	15.1	0.0
	2	292	-3.3	10.4	0.0
	2	293	-7.4	16.1	0.0
	2	294	0.5	14.0	0.0
	2	295	0.7	7.1	0.4
	2	296	-4.1	-2.5	26.3
	2	297	-5.2	2.0	2.4
	2	298	-5.6	-2.5	4.7
	2	299	-8.7	7.6	0.0
	2	300	-4.1	10.7	0.0
	2	301	-8.7	5.3	0.0
	2	302	-2.4	14.6	0.0
	2	303	-4.4	13.2	0.0
	2	304	-1.7	7.2	0.0
	2	305	-4.4	6.8	0.0
	2	306	-1.0	8.4	0.0
	2	307	-0.1	9.4	0.0
	2	308	-3.6	7.5	0.0
	2	309	-4.0	7.4	0.0
	2	310	-5.0	6.9	0.0
	2	311	-2.8	13.1	0.0
	2	312	-4.3	8.2	0.0
	2	313	-1.8	2.2	0.0
	2	314	-9.1	2.3	0.0
	2	315	-11.1	-8.1	0.1
	2	316	-2.8	6.0	0.0
	2	317	-7.0	2.6	2.9
	2	318	-1.9	2.1	2.2
	2	319	-1.2	5.0	0.0
	2	320	-4.5	10.0	0.0
	2	321	-7.7	7.0	0.0
	2	322	-9.5	-3.1	0.0
	2	323	-15.8	-9.1	0.3
	2	324	-8.2	-1.6	0.0
	2	325	-8.4	-7.3	0.0
	2	326	-7.1	6.8	0.0
	2	327	-9.3	3.8	0.0
	2	328	-6.3	3.2	0.0
	2	329	-10.2	2.1	0.0
	2	330	-7.8	2.0	0.0
	2	331	-3.5	2.0	0.0
	2	332	-20.0	-9.4	0.0
	2	333	-18.7	-1.2	0.0
	2	334	-12.2	1.1	0.0
	2	335	-8.9	7.3	0.0
	2	336	-7.4	4.0	0.0
	2	337	-13.0	3.2	0.0
	2	338	-20.6	-11.3	0.0
	2	339	-31.9	-15.4	0.0
	2	340	-24.8	-16.9	0.0
	2	341	-20.9	-15.5	0.3
	2	342	-17.8	-6.2	2.4
	2	343	-17.5	-2.4	0.0
	2	344	-20.6	-10.8	5.0
	2	345	-28.8	-10.3	0.0
	2	346	-19.4	-8.6	0.0
	2	347	-14.1	-12.4	0.0
	2	348	-3.6	2.7	0.5
	2	349	-7.0	3.2	0.0
	2	350	-17.7	-10.6	2.6
	2	351	-12.5	-11.4	0.0
	2	352	-19.3	-7.1	0.3
	2	353	-15.8	-11.5	0.4
	2	354	-8.9	3.2	0.3
	2	355	-15.3	-0.5	0.0
	2	356	-25.5	-19.2	0.0
	2	357	-34.9	-20.0	0.0
	2	358	-9.3	-1.6	0.0
	2	359	-11.1	0.7	0.0
	2	360	-23.0	-17.1	3.7
	2	361	-25.1	-21.1	0.0
	2	362	-21.9	-12.9	0.0
	2	363	-15.9	-14.7	0.0
	2	364	-19.7	-13.0	0.0
	2	365	-20.5	-7.1	0.0
	2	366	-21.0	-7.6	0.0
	3	1	-22.3	-10.1	0.0
	3	2	-19.7	-5.2	0.0
	3	3	-15.2	-12.1	0.0
	3	4	-20.0	-5.4	0.0
	3	5	-15.3	0.1	0.0
	3	6	-24.6	-16.3	0.0
	3	7	-24.5	-11.1	0.0
	3	8	-30.2	-17.3	0.0
	3	9	-25.7	-13.5	0.0
	3	10	-21.4	-7.9	0.0
	3	11	-23.2	-7.7	0.0
	3	12	-28.4	-12.6	0.0
	3	13	-20.3	-11.8	0.0
	3	14	-14.0	-5.0	0.0
	3	15	-7.6	-3.9	0.0
	3	16	-21.3	-9.1	0.0
	3	17	-17.4	-5.3	0.0
	3	18	-18.7	-5.0	0.0
	3	19	-16.1	-9.8	0.0
	3	20	-27.2	-11.1	0.0
	3	21	-25.0	-11.1	0.0
	3	22	-7.1	-0.6	0.0
	3	23	-11.7	0.2	0.0
	3	24	-12.5	-5.0	0.0
	3	25	-20.0	-7.8	0.0
	3	26	-20.5	-8.9	1.3
	3	27	-15.2	-9.9	0.2
	3	28	-23.9	-15.2	0.3
	3	29	-25.3	-8.6	0.0
	3	30	-10.0	0.0	5.5
	3	31	-10.6	-2.1	3.5
	3	32	-32.3	-18.7	0.0
	3	33	-34.1	-14.3	0.0
	3	34	-7.6	0.4	0.0
	3	35	-15.0	-2.9	0.0
	3	36	-12.4	-3.3	0.2
	3	37	-6.4	-6.0	4.6
	3	38	-0.2	2.3	0.0
	3	39	-9.3	0.1	0.0
	3	40	-19.9	-9.5	0.0
	3	41	-15.4	-14.5	0.0
	3	42	-14.4	-5.4	0.0
	3	43	-21.4	-8.5	0.0
	3	44	-14.0	-1.4	0.0
	3	45	-17.0	-7.4	0.0
	3	46	-13.7	-3.0	0.0
	3	47	-18.7	2.1	0.0
	3	48	-10.2	-0.1	0.0
	3	49	-10.7	-2.4	0.0
	3	50	-3.3	2.0	0.0
	3	51	-10.4	0.6	0.0
	3	52	-22.7	-11.4	0.0
	3	53	-25.1	-17.9	0.0
	3	54	-8.1	0.4	1.8
	3	55	-6.6	-0.5	0.4
	3	56	-7.3	3.8	0.3
	3	57	-5.8	-1.6	0.3
	3	58	-17.4	-1.9	0.0
	3	59	-22.5	-6.7	0.0
	3	60	-6.7	1.0	0.0
	3	61	-6.2	-0.0	0.0
	3	62	-9.5	1.6	0.0
	3	63	-6.8	-0.6	2.1
	3	64	-14.9	-0.5	0.0
	3	65	-20.5	3.0	0.0
	3	66	-7.4	4.5	0.0
	3	67	-7.5	0.9	1.6
	3	68	-14.8	-0.5	0.0
	3	69	-6.4	1.8	1.5
	3	70	-6.3	4.7	0.0
	3	71	-7.3	0.5	0.0
	3	72	-17.5	-5.3	0.0
	3	73	-15.6	-10.0	0.0
	3	74	-10.6	-5.3	2.5
	3	75	-14.3	-13.6	0.0
	3	76	-7.3	0.1	0.0
	3	77	-5.9	2.2	0.0
	3	78	-10.6	-0.9	0.0
	3	79	-8.1	-5.6	0.0
	3	80	-14.6	-3.8	0.9
	3	81	-13.2	0.2	0.0
	3	82	0.3	10.6	0.0
	3	83	-4.6	8.6	0.0
	3	84	-4.8	2.8	0.0
	3	85	-1.2	2.9	0.0
	3	86	-12.2	-4.7	3.5
	3	87	-19.2	1.7	0.1
	3	88	-0.5	4.0	8.1
	3	89	-5.9	0.7	0.0
	3	90	-4.1	9.2	0.0
	3	91	-4.6	10.0	5.8
	3	92	-2.6	16.8	0.0
	3	93	2.9	14.2	0.2
	3	94	-2.1	13.0	0.0
	3	95	-1.9	6.0	0.1
	3	96	-1.6	14.3	0.0
	3	97	4.6	9.4	0.0
	3	98	-4.2	12.8	0.0
	3	99	-0.7	11.9	0.0
	3	100	-3.6	-1.2	7.6
	3	101	-0.1	0.7	0.0
	3	102	-1.7	13.4	0.0
	3	103	-5.3	14.3	6.9
	3	104	-0.5	17.6	0.0
	3	105	4.4	15.8	0.0
	3	106	0.8	17.6	0.0
	3	107	-1.4	34.1	0.0
	3	108	2.2	23.1	0.0
	3	109	8.9	21.1	4.1
	3	110	0.2	5.5	2.7
	3	111	0.5	3.8	0.0
	3	112	-0.7	17.8	0.0
	3	113	3.1	13.3	0.0
	3	114	0.5	11.7	0.0
	3	115	3.1	14.1	0.0
	3	116	11.0	28.1	0.0
	3	117	11.4	22.7	0.0
	3	118	-0.1	14.7	0.0
	3	119	1.8	17.9	0.0
	3	120	1.5	14.3	0.2
	3	121	6.0	17.1	0.0
	3	122	3.1	16.2	0.0
	3	123	2.0	8.4	0.0
	3	124	8.4	21.7	0.0
	3	125	4.5	19.4	14.7
	3	126	0.1	11.3	82.3
	3	127	3.8	15.8	0.0
	3	128	-2.6	5.4	0.0
	3	129	0.6	12.4	0.0
	3	130	6.5	21.7	2.6
	3	131	1.3	28.3	0.0
	3	132	3.5	16.7	0.0
	3	133	4.9	17.6	0.0
	3	134	1.9	15.3	0.4
	3	135	5.3	11.7	0.0
	3	136	10.2	19.6	2.7
	3	137	5.5	16.8	0.0
	3	138	5.0	13.0	0.0
	3	139	4.5	18.2	0.0
	3	140	11.4	21.2	4.5
	3	141	7.5	28.1	0.0
	3	142	6.0	25.5	0.0
	3	143	3.9	30.5	0.0
	3	144	9.0	19.0	10.1
	3	145	9.2	21.1	0.0
	3	146	7.5	22.7	0.0
	3	147	10.7	18.6	1.2
	3	148	6.7	17.0	0.0
	3	149	1.7	17.6	0.0
	3	150	3.2	20.0	0.0
	3	151	1.9	21.1	0.0
	3	152	10.5	24.6	0.0
	3	153	8.6	20.0	0.0
	3	154	5.7	17.9	0.0
	3	155	6.0	20.6	0.0
	3	156	9.3	27.9	0.0
	3	157	9.7	26.8	0.0
	3	158	8.1	23.6	0.0
	3	159	4.3	22.8	0.0
	3	160	12.1	18.1	5.5
	3	161	8.4	16.8	0.0
	3	162	6.9	23.1	0.0
	3	163	12.0	26.5	0.0
	3	164	5.2	22.3	0.0
	3	165	9.5	21.7	0.0
	3	166	13.5	27.4	0.0
	3	167	12.0	29.7	0.0
	3	168	7.2	22.3	0.0
	3	169	10.2	17.2	0.0
	3	170	13.1	27.2	0.0
	3	171	17.7	27.9	0.0
	3	172	13.7	26.3	0.0
	3	173	11.4	22.9	0.0
	3	174	18.7	25.7	1.4
	3	175	14.1	23.2	2.1
	3	176	10.9	22.6	0.0
	3	177	15.7	24.4	0.0
	3	178	8.8	22.6	0.0
	3	179	11.4	24.7	0.0
	3	180	10.5	23.0	0.0
	3	181	17.0	24.6	3.8
	3	182	13.9	27.2	0.0
	3	183	15.7	22.7	1.6
	3	184	12.3	29.0	0.0
	3	185	9.3	24.5	4.0
	3	186	15.7	26.8	1.3
	3	187	14.3	32.2	6.6
	3	188	11.5	25.1	0.6
	3	189	11.3	28.2	0.0
	3	190	16.6	27.1	0.0
	3	191	14.3	24.5	0.0
	3	192	8.9	25.7	5.2
	3	193	9.7	22.2	0.0
	3	194	12.9	25.6	0.0
	3	195	11.6	25.7	0.0
	3	196	12.3	29.6	0.0
	3	197	9.6	25.6	0.0
	3	198	13.5	23.6	0.8
	3	199	9.7	24.9	0.0
	3	200	17.5	29.1	0.0
	3	201	14.6	28.2	2.3
	3	202	15.0	28.1	0.0
	3	203	11.0	29.4	0.0
	3	204	12.6	24.5	1.2
	3	205	15.6	22.2	0.0
	3	206	9.3	24.5	0.0
	3	207	14.3	26.1	0.0
	3	208	13.6	33.6	0.0
	3	209	9.8	27.9	0.0
	3	210	13.9	28.0	0.0
	3	211	14.3	25.4	5.9
	3	212	11.6	23.9	0.0
	3	213	13.6	23.1	0.0
	3	214	8.4	25.9	0.0
	3	215	9.8	27.7	0.6
	3	216	9.4	21.0	0.8
	3	217	12.2	26.9	0.0
	3	218	9.7	26.5	0.0
	3	219	11.1	19.5	2.1
	3	220	11.5	31.2	0.0
	3	221	13.7	27.6	0.3
	3	222	12.3	27.4	0.0
	3	223	10.3	24.2	0.0
	3	224	15.8	30.7	0.0
	3	225	13.2	29.0	0.0
	3	226	15.1	31.2	0.0
	3	227	16.0	32.9	0.0
	3	228	14.8	31.7	26.8
	3	229	16.4	27.5	44.4
	3	230	9.3	26.4	0.0
	3	231	10.0	27.1	0.0
	3	232	11.5	24.1	27.8
	3	233	10.9	25.8	0.0
	3	234	10.5	24.9	1.6
	3	235	7.1	25.4	0.0
	3	236	7.3	22.6	0.0
	3	237	11.3	25.6	0.0
	3	238	12.2	28.0	0.0
	3	239	16.8	31.5	0.0
	3	240	8.9	25.7	0.0
	3	241	6.1	28.6	0.0
	3	242	4.6	24.8	0.0
	3	243	4.2	22.0	0.1
	3	244	8.8	28.5	0.0
	3	245	6.9	22.9	0.0
	3	246	1.7	15.5	0.0
	3	247	6.6	15.0	30.4
	3	248	8.3	22.1	21.6
	3	249	6.3	29.5	5.1
	3	250	5.5	19.0	0.0
	3	251	11.1	22.2	0.0
	3	252	6.2	13.2	0.0
	3	253	4.9	9.2	2.8
	3	254	8.1	19.3	0.0
	3	255	4.3	17.4	0.0
	3	256	6.9	22.7	0.0
	3	257	10.2	27.9	0.0
	3	258	6.0	14.7	0.0
	3	259	5.6	21.0	0.0
	3	260	5.4	22.4	0.0
	3	261	5.8	17.6	0.0
	3	262	6.8	17.0	0.0
	3	263	12.9	18.1	0.0
	3	264	6.4	20.0	1.0
	3	265	-1.8	19.8	28.5
	3	266	7.8	18.1	0.0
	3	267	7.9	20.5	0.0
	3	268	1.1	20.2	0.0
	3	269	6.3	16.7	0.0
	3	270	2.6	17.6	0.0
	3	271	-3.0	19.5	0.0
	3	272	3.3	18.4	0.0
	3	273	8.1	20.9	0.0
	3	274	-0.1	10.3	0.0
	3	275	2.9	3.2	0.3
	3	276	2.8	19.5	0.0
	3	277	-1.9	14.4	0.0
	3	278	-0.0	9.7	0.0
	3	279	-5.4	13.7	0.0
	3	280	2.5	13.9	0.0
	3	281	2.2	17.7	0.0
	3	282	-0.9	13.4	0.0
	3	283	2.3	16.2	0.0
	3	284	0.5	15.9	0.0
	3	285	1.9	10.2	15.2
	3	286	-0.3	7.3	1.9
	3	287	-6.9	5.7	0.0
	3	288	-4.1	9.9	0.0
	3	289	0.4	4.4	0.0
	3	290	9.2	22.2	0.0
	3	291	2.3	20.0	0.0
	3	292	-1.2	16.6	0.0
	3	293	3.3	19.4	0.0
	3	294	1.3	20.8	0.0
	3	295	1.1	18.1	0.0
	3	296	3.7	19.3	0.0
	3	297	-1.9	25.4	0.0
	3	298	-2.7	14.0	0.0
	3	299	-2.2	13.0	0.0
	3	300	-4.8	10.9	0.0
	3	301	-18.4	8.4	0.0
	3	302	3.1	18.7	0.0
	3	303	2.6	24.8	0.0
	3	304	-18.1	2.2	0.0
	3	305	-4.9	-2.2	0.0
	3	306	-4.1	5.9	0.0
	3	307	-3.5	9.4	0.0
	3	308	-3.1	13.1	0.0
	3	309	-0.8	7.0	0.0
	3	310	-2.6	8.8	0.0
	3	311	-5.7	8.6	0.0
	3	312	-5.6	1.5	0.0
	3	313	-5.5	2.0	0.0
	3	314	-2.4	14.6	0.0
	3	315	-4.4	8.5	0.0
	3	316	-10.7	-0.3	0.0
	3	317	-8.1	-1.4	0.0
	3	318	-5.1	7.0	0.0
	3	319	-4.8	4.4	0.0
	3	320	-7.4	1.5	0.0
	3	321	-10.9	-4.5	0.0
	3	322	-4.3	2.7	0.0
	3	323	-5.5	0.7	0.0
	3	324	-16.7	-3.7	0.0
	3	325	-16.5	-7.2	0.0
	3	326	-11.3	-2.4	0.4
	3	327	-18.3	-1.7	0.0
	3	328	-18.8	-6.4	0.0
	3	329	-22.7	-2.8	1.1
	3	330	-7.5	6.9	0.0
	3	331	-8.1	-0.3	0.0
	3	332	-5.6	6.8	0.0
	3	333	-7.2	1.6	0.0
	3	334	-12.4	-5.0	10.3
	3	335	-9.8	-3.5	5.0
	3	336	-10.0	3.0	0.0
	3	337	-7.3	-1.2	0.0
	3	338	-22.8	-7.7	0.0
	3	339	-28.5	-3.1	0.0
	3	340	-27.0	-17.4	0.0
	3	341	-24.1	-22.6	2.9
	3	342	-17.7	-10.0	0.0
	3	343	-11.5	-7.8	3.2
	3	344	-23.2	-15.0	0.0
	3	345	-30.1	-7.8	0.0
	3	346	-11.4	1.5	0.0
	3	347	-3.0	-1.2	0.0
	3	348	-15.6	-4.6	0.0
	3	349	-9.9	-8.6	0.6
	3	350	-25.1	-16.3	2.1
	3	351	-20.4	-12.3	0.0
	3	352	-14.0	-2.6	0.0
	3	353	-14.1	-4.6	2.0
	3	354	-13.6	-2.7	0.0
	3	355	-13.2	1.5	0.0
	3	356	-11.5	-1.9	0.0
	3	357	-19.0	-3.1	0.0
	3	358	-26.0	-15.5	0.0
	3	359	-26.7	-19.7	0.0
	3	360	-20.0	-7.7	0.0
	3	361	-12.0	-7.4	0.0
	3	362	-27.0	-20.8	0.0
	3	363	-20.6	-20.0	0.0
	3	364	-19.8	-9.1	0.0
	3	365	-24.6	-9.2	0.0
	3	366	-21.0	-7.6	0.0
	4	1	-10.8	-2.0	0.0
	4	2	-7.2	1.4	0.0
	4	3	-23.7	-11.1	0.0
	4	4	-19.2	-17.9	24.5
	4	5	-22.5	-8.6	1.4
	4	6	-18.5	-10.3	0.0
	4	7	-19.1	-6.0	1.4
	4	8	-12.6	-2.3	0.0
	4	9	-15.0	-2.5	0.0
	4	10	-17.1	-3.7	1.9
	4	11	-27.8	-15.9	0.0
	4	12	-23.3	-12.4	0.0
	4	13	-10.7	-3.7	0.0
	4	14	-19.9	1.2	2.6
	4	15	-15.9	-6.7	0.0
	4	16	-22.4	-10.9	0.9
	4	17	-25.3	-9.8	0.0
	4	18	-20.8	-4.8	2.6
	4	19	-22.0	-11.3	0.0
	4	20	-31.1	-14.8	0.0
	4	21	-17.2	-3.9	0.7
	4	22	-15.3	3.0	1.8
	4	23	-30.3	-18.5	0.4
	4	24	-29.2	-16.6	0.3
	4	25	-20.2	-4.8	0.0
	4	26	-26.8	-1.3	0.0
	4	27	-32.2	-17.4	0.0
	4	28	-26.0	-18.6	5.7
	4	29	-26.1	-18.6	1.5
	4	30	-22.6	-19.9	0.3
	4	31	-17.8	-7.5	0.0
	4	32	-12.3	-11.0	0.0
	4	33	-4.0	1.5	0.0
	4	34	-6.9	-2.0	0.0
	4	35	-10.9	-2.4	0.0
	4	36	-10.7	1.8	0.0
	4	37	-13.7	-5.3	0.0
	4	38	-10.3	-9.4	0.0
	4	39	-27.0	-21.4	0.0
	4	40	-22.9	-14.6	0.0
	4	41	-19.6	-8.6	0.0
	4	42	-18.1	-16.9	0.0
	4	43	-13.8	0.7	0.0
	4	44	-8.9	2.4	0.0
	4	45	-13.3	-1.1	0.0
	4	46	-14.3	-7.8	0.0
	4	47	-9.4	0.8	0.0
	4	48	-4.6	-3.8	0.0
	4	49	-19.1	-3.2	0.0
	4	50	-13.4	-3.6	0.0
	4	51	-10.4	-0.2	0.0
	4	52	-5.1	-3.2	0.0
	4	53	-24.4	-12.3	0.0
	4	54	-18.4	-17.6	0.0
	4	55	-13.2	-1.5	0.0
	4	56	-8.0	2.1	0.0
	4	57	-23.7	-8.7	0.0
	4	58	-23.4	-7.9	0.0
	4	59	0.7	6.2	0.0
	4	60	-3.6	7.7	0.0
	4	61	-17.9	-8.3	0.0
	4	62	-14.6	-3.8	0.0
	4	63	-15.1	1.3	0.0
	4	64	-23.0	1.6	0.0
	4	65	-11.6	1.5	0.0
	4	66	-17.6	1.4	0.0
	4	67	-7.8	3.6	0.0
	4	68	-6.2	2.1	0.0
	4	69	-10.6	1.5	0.0
	4	70	-8.1	-2.1	0.0
	4	71	-3.4	3.3	0.0
	4	72	-6.6	8.4	0.0
	4	73	-3.6	12.4	0.0
	4	74	0.2	6.1	0.0
	4	75	-6.6	4.8	0.0
	4	76	-8.6	5.2	0.0
	4	77	-15.0	-4.5	0.0
	4	78	-17.9	-8.4	0.0
	4	79	-5.5	2.9	0.0
	4	80	-8.3	4.2	0.0
	4	81	-8.3	1.8	0.0
	4	82	-10.9	2.0	0.0
	4	83	-3.5	4.7	0.0
	4	84	-3.8	4.2	2.1
	4	85	-2.0	3.1	1.9
	4	86	-3.0	3.3	0.1
	4	87	-3.4	3.6	23.9
	4	88	-2.2	1.7	1.1
	4	89	-13.5	0.3	0.0
	4	90	-8.9	4.7	8.2
	4	91	-9.2	2.5	0.0
	4	92	-9.1	4.1	0.0
	4	93	-10.0	7.6	0.0
	4	94	-13.3	3.9	0.0
	4	95	-2.8	9.7	0.0
	4	96	-1.9	7.4	0.0
	4	97	-0.9	16.3	0.0
	4	98	2.3	12.3	0.0
	4	99	-8.2	3.7	0.0
	4	100	-2.8	1.8	7.6
	4	101	-3.0	14.5	0.0
	4	102	-0.8	13.5	0.0
	4	103	-3.0	13.0	0.0
	4	104	-3.7	13.5	0.0
	4	105	4.0	13.7	6.3
	4	106	-1.5	13.5	0.0
	4	107	3.8	18.0	0.0
	4	108	2.4	14.8	0.0
	4	109	3.2	14.6	0.0
	4	110	-0.2	20.3	0.0
	4	111	-3.9	2.0	0.0
	4	112	-18.3	-0.1	0.0
	4	113	1.9	13.2	0.1
	4	114	0.5	13.5	0.0
	4	115	3.9	25.4	0.0
	4	116	6.7	23.8	0.0
	4	117	-1.6	14.4	0.0
	4	118	1.9	18.4	0.0
	4	119	1.8	19.4	0.0
	4	120	0.1	17.3	0.0
	4	121	1.2	17.9	0.0
	4	122	1.8	20.2	0.0
	4	123	-0.6	17.9	0.0
	4	124	-0.8	26.9	0.0
	4	125	3.3	24.6	0.0
	4	126	0.8	19.1	0.0
	4	127	3.7	18.4	0.0
	4	128	-4.6	25.3	0.0
	4	129	-5.5	12.4	0.0
	4	130	1.0	12.7	0.0
	4	131	3.5	20.7	0.0
	4	132	-0.2	20.9	2.6
	4	133	8.5	28.4	3.3
	4	134	1.5	22.1	0.0
	4	135	4.8	23.1	0.0
	4	136	0.3	17.5	0.0
	4	137	6.5	17.5	0.0
	4	138	4.3	17.2	0.0
	4	139	8.8	24.0	0.0
	4	140	6.0	29.0	0.0
	4	141	4.0	22.3	0.0
	4	142	4.3	31.7	0.0
	4	143	3.7	17.9	0.0
	4	144	1.9	16.8	0.0
	4	145	6.8	26.0	0.0
	4	146	12.3	30.6	0.0
	4	147	4.5	20.4	0.0
	4	148	5.8	13.9	0.0
	4	149	8.4	18.7	15.7
	4	150	2.3	25.8	0.0
	4	151	10.2	24.2	0.0
	4	152	17.6	22.4	2.5
	4	153	0.6	18.1	0.0
	4	154	7.3	14.8	0.0
	4	155	4.5	20.6	0.0
	4	156	10.0	19.2	0.0
	4	157	14.2	24.1	0.0
	4	158	10.2	27.5	0.0
	4	159	9.5	21.1	0.0
	4	160	3.8	19.5	0.0
	4	161	14.9	30.4	0.0
	4	162	17.5	27.3	0.0
	4	163	13.0	24.9	0.0
	4	164	10.8	21.9	0.0
	4	165	4.8	23.4	0.0
	4	166	11.0	22.0	6.9
	4	167	13.1	29.1	0.0
	4	168	10.0	27.1	0.0
	4	169	10.8	21.0	0.0
	4	170	16.9	19.2	16.2
	4	171	14.3	25.3	0.6
	4	172	10.8	24.6	6.0
	4	173	11.8	19.3	8.7
	4	174	12.0	21.1	0.0
	4	175	8.5	21.5	0.0
	4	176	10.3	23.4	36.4
	4	177	11.3	24.0	0.0
	4	178	10.9	18.8	0.0
	4	179	9.7	23.9	0.0
	4	180	13.6	22.1	26.7
	4	181	4.4	22.7	0.0
	4	182	11.0	23.7	0.0
	4	183	14.3	24.3	1.5
	4	184	9.2	20.8	0.5
	4	185	12.8	27.6	2.4
	4	186	15.7	26.4	1.1
	4	187	11.3	27.2	0.0
	4	188	14.3	26.3	0.0
	4	189	14.4	28.5	14.5
	4	190	14.0	33.8	0.0
	4	191	14.4	28.7	18.9
	4	192	7.6	29.5	0.0
	4	193	12.9	24.3	0.0
	4	194	17.2	21.5	0.0
	4	195	12.5	28.5	0.0
	4	196	10.5	33.1	0.0
	4	197	8.3	27.0	0.0
	4	198	14.2	22.4	0.0
	4	199	16.3	25.7	9.9
	4	200	15.6	28.5	0.0
	4	201	13.2	27.6	0.0
	4	202	12.1	26.9	0.0
	4	203	14.2	27.0	0.0
	4	204	12.9	30.3	0.0
	4	205	9.8	23.0	0.0
	4	206	8.3	22.1	0.0
	4	207	15.8	28.4	0.0
	4	208	14.4	28.0	16.2
	4	209	17.6	31.2	0.8
	4	210	13.0	27.7	51.6
	4	211	10.6	19.5	3.3
	4	212	13.6	23.6	11.4
	4	213	14.2	26.0	0.0
	4	214	10.7	25.2	0.0
	4	215	12.0	21.2	3.7
	4	216	15.0	21.2	0.0
	4	217	15.1	26.7	0.0
	4	218	15.8	25.2	0.0
	4	219	12.8	25.8	0.0
	4	220	10.3	27.9	0.0
	4	221	9.6	27.4	0.0
	4	222	10.3	26.7	1.0
	4	223	8.8	26.4	0.0
	4	224	12.5	27.4	0.0
	4	225	13.5	28.8	0.0
	4	226	8.8	33.2	0.0
	4	227	15.0	29.4	0.0
	4	228	11.3	34.7	0.0
	4	229	12.4	26.1	0.0
	4	230	13.8	22.9	0.0
	4	231	7.8	23.9	0.0
	4	232	6.6	21.7	0.0
	4	233	13.9	33.9	0.0
	4	234	16.3	30.6	0.0
	4	235	9.9	24.5	2.5
	4	236	9.9	24.4	0.6
	4	237	10.4	27.8	0.0
	4	238	6.9	28.4	0.0
	4	239	14.8	27.5	0.0
	4	240	16.0	28.1	0.0
	4	241	12.7	29.8	6.2
	4	242	5.6	34.1	0.0
	4	243	10.4	26.7	0.0
	4	244	11.5	21.0	11.6
	4	245	9.1	26.9	0.0
	4	246	5.5	26.4	0.0
	4	247	12.6	27.3	0.0
	4	248	13.7	19.6	18.2
	4	249	0.4	19.6	0.0
	4	250	6.6	22.7	0.0
	4	251	8.5	23.6	0.0
	4	252	10.1	18.5	0.0
	4	253	2.4	17.9	0.0
	4	254	7.2	10.0	2.3
	4	255	10.6	31.2	0.0
	4	256	6.7	26.3	0.0
	4	257	3.2	20.0	0.0
	4	258	2.5	22.4	0.0
	4	259	-0.1	14.6	0.0
	4	260	5.0	18.8	0.0
	4	261	3.3	17.2	0.0
	4	262	1.2	18.7	0.0
	4	263	-0.0	13.3	0.0
	4	264	-1.5	16.6	0.0
	4	265	4.0	20.8	0.0
	4	266	-2.1	17.1	0.0
	4	267	6.1	12.8	10.9
	4	268	13.6	14.5	33.2
	4	269	3.2	12.5	10.6
	4	270	2.0	19.8	0.0
	4	271	1.4	14.1	0.0
	4	272	5.6	8.8	5.0
	4	273	10.4	16.1	2.5
	4	274	3.1	15.8	0.0
	4	275	3.2	12.7	0.0
	4	276	5.8	11.8	7.0
	4	277	2.4	19.3	0.0
	4	278	-0.4	21.9	0.0
	4	279	7.3	29.6	0.0
	4	280	11.0	17.9	0.0
	4	281	3.1	15.8	0.0
	4	282	0.8	19.8	2.4
	4	283	0.5	6.1	0.6
	4	284	-5.7	8.6	0.0
	4	285	-0.2	4.1	2.8
	4	286	-7.1	5.7	0.0
	4	287	1.3	15.0	0.0
	4	288	-1.6	15.0	0.0
	4	289	1.4	9.4	1.2
	4	290	0.0	17.4	0.0
	4	291	-5.7	5.5	0.0
	4	292	-5.3	9.1	0.0
	4	293	-3.0	2.4	0.0
	4	294	-4.3	5.9	0.0
	4	295	-3.2	7.9	0.0
	4	296	-2.6	10.8	0.0
	4	297	-2.6	14.8	0.0
	4	298	1.5	9.5	0.0
	4	299	1.8	7.4	8.7
	4	300	6.4	9.2	0.0
	4	301	-2.2	9.6	0.0
	4	302	0.6	6.5	0.0
	4	303	-8.1	0.3	0.0
	4	304	-12.0	6.7	0.0
	4	305	-10.2	2.1	0.0
	4	306	-13.9	-4.6	2.4
	4	307	-3.2	8.8	0.0
	4	308	-6.7	16.0	0.0
	4	309	3.3	16.3	0.0
	4	310	-2.6	8.5	0.0
	4	311	-1.4	7.7	0.0
	4	312	0.5	4.2	0.0
	4	313	-16.9	-1.8	0.0
	4	314	-18.6	2.3	0.0
	4	315	-10.5	-4.0	1.2
	4	316	-13.5	-3.7	0.6
	4	317	-15.2	-3.2	1.4
	4	318	-10.1	-5.4	0.2
	4	319	-6.4	-1.3	0.3
	4	320	-6.2	1.8	9.1
	4	321	-7.5	-3.1	1.3
	4	322	-3.5	3.2	0.0
	4	323	-14.0	-3.0	0.2
	4	324	-11.8	-0.3	9.6
	4	325	-10.8	-1.9	0.1
	4	326	-17.2	-7.3	28.4
	4	327	-9.2	-0.0	0.0
	4	328	-12.4	-1.9	1.2
	4	329	-7.4	0.5	0.0
	4	330	-12.6	7.4	0.0
	4	331	-13.9	-0.2	0.0
	4	332	-8.5	-4.7	0.0
	4	333	-17.2	-11.8	0.0
	4	334	-13.4	-6.3	0.0
	4	335	-4.4	-0.8	2.4
	4	336	-6.8	0.6	0.0
	4	337	-18.7	-6.5	2.4
	4	338	-22.0	-2.3	0.3
	4	339	-17.1	-4.6	0.0
	4	340	-19.3	-1.2	0.0
	4	341	-26.4	-16.4	0.0
	4	342	-25.4	-17.7	0.0
	4	343	-23.7	-13.1	0.0
	4	344	-28.7	-12.9	0.0
	4	345	-6.9	-1.1	0.0
	4	346	-5.1	-1.3	0.0
	4	347	-29.4	-19.5	0.0
	4	348	-33.3	-21.5	0.0
	4	349	-28.5	-15.8	0.0
	4	350	-24.4	-22.8	0.0
	4	351	-17.1	-4.6	0.0
	4	352	-23.1	-0.5	4.1
	4	353	-16.6	-2.6	0.0
	4	354	-23.6	0.3	0.0
	4	355	-7.8	1.1	0.0
	4	356	-4.9	0.5	0.0
	4	357	-19.4	-11.3	0.0
	4	358	-14.1	-6.2	0.0
	4	359	-10.4	-2.2	0.0
	4	360	-6.0	1.3	0.0
	4	361	-29.9	-16.8	0.0
	4	362	-32.7	-8.2	0.0
	4	363	-28.5	-17.3	0.0
	4	364	-31.7	-17.7	0.0
	4	365	-26.9	-11.8	0.0
	5	1	-13.1	-5.2	0.0
	5	2	-21.2	-10.1	0.0
	5	3	-13.7	-6.7	0.0
	5	4	-21.6	-11.3	0.0
	5	5	-15.9	-4.9	0.0
	5	6	-9.1	-1.4	0.0
	5	7	-14.5	4.1	0.0
	5	8	-9.4	2.3	0.0
	5	9	-12.9	-3.9	1.9
	5	10	-16.0	-3.5	0.0
	5	11	-11.6	-3.2	0.0
	5	12	-20.2	-9.2	0.0
	5	13	-27.3	-8.7	0.0
	5	14	-20.5	-11.4	0.3
	5	15	-21.0	-5.2	0.0
	5	16	-21.1	-9.4	0.0
	5	17	-19.5	-8.5	0.0
	5	18	-20.1	-9.3	0.0
	5	19	-26.9	-6.1	0.0
	5	20	-10.1	1.0	0.0
	5	21	-13.7	-2.4	0.7
	5	22	-12.4	-2.1	0.0
	5	23	-18.9	-6.1	0.2
	5	24	-29.2	-17.7	0.2
	5	25	-20.6	-19.0	0.0
	5	26	-18.1	-4.4	1.8
	5	27	-22.1	-8.2	0.0
	5	28	-16.6	-4.3	0.0
	5	29	-9.6	-9.1	0.0
	5	30	-15.4	-6.2	0.0
	5	31	-14.5	-12.4	1.3
	5	32	-21.3	-8.9	0.9
	5	33	-14.1	-11.9	0.0
	5	34	-26.1	-16.3	4.0
	5	35	-22.7	-10.1	0.0
	5	36	-15.3	-2.2	0.0
	5	37	-9.2	1.7	0.0
	5	38	-16.9	-3.0	0.0
	5	39	-23.5	-9.2	0.0
	5	40	-20.4	-7.7	0.0
	5	41	-21.1	-14.6	1.3
	5	42	-15.0	-5.1	0.0
	5	43	-16.4	-9.4	0.0
	5	44	-25.7	-15.6	0.9
	5	45	-32.3	-13.1	0.0
	5	46	-3.8	2.7	0.0
	5	47	-3.4	-1.9	0.0
	5	48	-24.3	-13.8	0.0
	5	49	-23.5	-7.2	0.0
	5	50	-15.4	-3.4	0.0
	5	51	-14.5	1.4	0.0
	5	52	-13.9	1.3	0.0
	5	53	-16.1	2.2	0.0
	5	54	-23.1	-10.8	0.0
	5	55	-20.2	-15.7	0.0
	5	56	-22.9	-7.3	0.0
	5	57	-31.8	-8.3	4.6
	5	58	-21.8	-7.3	0.0
	5	59	-19.9	-9.1	0.0
	5	60	-26.7	-7.0	0.0
	5	61	-17.2	-12.1	0.0
	5	62	-17.0	-1.5	0.0
	5	63	-21.9	-3.8	0.0
	5	64	-17.2	-0.0	0.0
	5	65	-25.1	2.1	0.0
	5	66	-10.0	-0.1	0.0
	5	67	-8.7	2.9	0.0
	5	68	-8.8	-0.3	0.0
	5	69	-1.5	1.8	3.9
	5	70	-2.5	3.4	0.0
	5	71	-8.1	2.1	0.0
	5	72	-11.7	-0.8	0.0
	5	73	-8.2	2.0	0.0
	5	74	-8.0	0.2	0.0
	5	75	-9.7	2.9	0.0
	5	76	-7.2	3.5	0.0
	5	77	-7.6	8.8	0.0
	5	78	-9.9	1.0	0.0
	5	79	-6.1	-0.5	0.0
	5	80	-13.6	-8.3	0.0
	5	81	-18.8	-6.7	0.0
	5	82	-12.4	0.2	0.0
	5	83	-11.1	-0.6	0.0
	5	84	-1.6	4.3	0.0
	5	85	3.6	4.5	0.0
	5	86	-6.4	0.9	0.0
	5	87	-9.7	3.8	0.0
	5	88	-2.3	5.8	0.0
	5	89	-2.6	8.4	0.0
	5	90	0.7	9.2	0.1
	5	91	-5.2	8.4	0.0
	5	92	-2.7	12.2	0.0
	5	93	2.4	20.3	0.0
	5	94	-5.1	4.8	1.5
	5	95	-1.1	13.2	0.0
	5	96	-4.2	4.8	3.9
	5	97	-1.0	13.6	0.0
	5	98	-0.5	7.0	1.7
	5	99	-1.6	7.3	1.1
	5	100	-2.2	15.3	0.0
	5	101	-0.9	13.1	0.0
	5	102	-4.7	7.7	0.0
	5	103	-4.5	7.6	0.0
	5	104	-0.5	13.6	0.0
	5	105	6.4	8.9	0.0
	5	106	-2.8	14.7	0.0
	5	107	-3.0	20.4	0.0
	5	108	-2.8	5.0	0.0
	5	109	-6.1	0.8	0.0
	5	110	1.9	23.8	0.0
	5	111	-1.3	19.2	0.0
	5	112	-2.0	13.4	0.0
	5	113	-8.6	17.7	0.0
	5	114	0.3	12.5	0.0
	5	115	3.8	6.0	3.2
	5	116	2.8	17.0	0.0
	5	117	1.2	24.2	0.0
	5	118	1.4	19.5	0.0
	5	119	5.7	30.0	0.0
	5	120	-0.1	12.1	0.0
	5	121	-3.4	17.1	0.0
	5	122	-1.7	13.6	0.0
	5	123	-3.4	18.2	0.0
	5	124	-0.3	11.7	0.0
	5	125	2.0	16.9	0.0
	5	126	4.5	18.6	0.0
	5	127	6.3	21.1	0.0
	5	128	2.8	17.3	0.0
	5	129	1.7	24.3	0.0
	5	130	-2.3	15.5	0.0
	5	131	-6.0	17.6	0.0
	5	132	2.2	19.6	0.0
	5	133	7.9	16.3	0.0
	5	134	4.1	15.6	0.0
	5	135	7.9	14.8	0.0
	5	136	9.1	27.0	0.0
	5	137	4.8	23.0	0.0
	5	138	5.0	16.4	0.0
	5	139	3.0	8.7	0.0
	5	140	5.0	20.5	0.0
	5	141	2.1	22.3	0.0
	5	142	3.2	14.8	0.0
	5	143	5.1	21.1	0.0
	5	144	4.0	15.5	0.0
	5	145	2.2	15.9	0.0
	5	146	6.7	17.9	0.0
	5	147	1.9	22.5	0.0
	5	148	-2.0	15.9	9.3
	5	149	3.6	17.2	0.0
	5	150	7.8	24.0	0.0
	5	151	5.5	27.1	0.0
	5	152	10.1	26.4	0.7
	5	153	6.2	20.9	26.2
	5	154	8.5	17.7	22.4
	5	155	4.0	22.3	0.8
	5	156	7.0	22.6	0.0
	5	157	-0.5	22.6	0.0
	5	158	8.6	22.8	1.5
	5	159	11.0	25.0	0.0
	5	160	2.6	21.3	0.0
	5	161	7.9	17.6	0.0
	5	162	11.1	21.8	0.0
	5	163	6.0	22.8	0.0
	5	164	11.1	16.2	1.0
	5	165	1.0	22.1	0.0
	5	166	7.3	20.9	9.6
	5	167	7.1	26.6	0.0
	5	168	9.3	22.7	0.0
	5	169	11.0	22.1	0.0
	5	170	12.3	25.8	6.4
	5	171	11.3	22.1	10.8
	5	172	10.2	24.2	4.1
	5	173	12.4	28.1	39.7
	5	174	10.3	24.1	15.1
	5	175	5.4	23.7	3.9
	5	176	10.3	27.3	0.0
	5	177	8.1	31.2	0.0
	5	178	14.4	32.8	28.0
	5	179	11.9	33.3	0.0
	5	180	7.2	23.7	0.0
	5	181	9.3	20.6	0.0
	5	182	10.1	26.7	0.0
	5	183	8.6	28.9	0.0
	5	184	16.1	26.5	3.0
	5	185	18.3	30.7	0.9
	5	186	9.0	26.1	0.0
	5	187	11.9	23.3	0.0
	5	188	13.9	32.7	0.0
	5	189	12.5	31.5	0.0
	5	190	13.2	21.6	5.6
	5	191	6.9	26.1	0.0
	5	192	10.5	26.6	0.0
	5	193	11.6	22.2	0.0
	5	194	8.2	24.9	0.0
	5	195	9.4	24.8	0.0
	5	196	18.6	29.6	0.0
	5	197	14.4	29.7	0.0
	5	198	13.1	24.6	0.0
	5	199	11.2	23.6	4.2
	5	200	13.5	27.4	0.0
	5	201	9.5	24.6	0.0
	5	202	12.3	24.2	0.0
	5	203	15.9	24.8	0.0
	5	204	11.4	26.5	2.2
	5	205	9.3	26.2	0.0
	5	206	7.8	26.6	0.0
	5	207	10.8	21.1	0.0
	5	208	16.4	27.5	0.0
	5	209	13.3	30.6	0.0
	5	210	9.7	25.5	0.0
	5	211	13.0	28.2	0.0
	5	212	8.1	27.0	0.0
	5	213	5.2	30.5	0.0
	5	214	14.6	36.7	3.2
	5	215	14.8	28.1	0.0
	5	216	10.0	26.2	0.0
	5	217	12.2	23.9	0.0
	5	218	11.7	26.2	0.0
	5	219	10.9	24.4	0.0
	5	220	8.0	20.9	0.0
	5	221	11.2	25.0	9.5
	5	222	10.0	27.2	0.0
	5	223	9.8	31.1	0.0
	5	224	11.9	27.0	0.0
	5	225	6.2	28.2	0.0
	5	226	11.4	25.4	0.0
	5	227	10.6	26.8	11.0
	5	228	9.1	25.5	0.0
	5	229	12.0	22.4	0.0
	5	230	14.9	27.4	0.0
	5	231	16.0	32.7	0.0
	5	232	17.6	34.8	0.0
	5	233	11.3	28.8	0.0
	5	234	10.2	21.5	0.1
	5	235	10.1	21.0	0.0
	5	236	7.6	21.2	0.0
	5	237	8.6	22.3	0.0
	5	238	10.2	26.8	0.0
	5	239	15.4	25.4	0.5
	5	240	13.5	25.1	0.0
	5	241	18.1	22.5	0.0
	5	242	8.9	18.8	16.5
	5	243	12.3	21.7	4.8
	5	244	7.9	22.3	1.1
	5	245	11.3	20.8	0.2
	5	246	7.0	25.5	0.0
	5	247	5.1	21.8	0.0
	5	248	7.5	24.5	0.0
	5	249	10.5	26.0	0.0
	5	250	6.4	22.1	0.0
	5	251	9.2	18.7	0.0
	5	252	3.8	17.3	7.9
	5	253	2.7	14.2	0.0
	5	254	6.2	23.3	0.0
	5	255	8.6	29.4	0.0
	5	256	8.1	18.3	8.9
	5	257	10.3	21.9	0.9
	5	258	10.8	26.5	0.0
	5	259	5.2	23.5	0.0
	5	260	4.4	24.3	0.0
	5	261	9.3	23.4	0.0
	5	262	6.8	22.0	0.0
	5	263	5.7	27.8	0.0
	5	264	7.0	19.2	0.0
	5	265	5.8	24.8	0.0
	5	266	2.2	12.3	0.0
	5	267	7.0	10.9	0.2
	5	268	5.2	23.6	0.0
	5	269	7.7	20.6	0.0
	5	270	4.2	20.0	0.0
	5	271	6.4	11.5	12.9
	5	272	5.6	15.2	0.3
	5	273	0.2	10.6	23.4
	5	274	1.5	18.6	0.0
	5	275	3.5	20.8	0.0
	5	276	5.1	17.8	0.0
	5	277	2.7	21.2	0.0
	5	278	1.8	7.9	1.5
	5	279	1.8	10.6	10.2
	5	280	-0.4	16.0	0.0
	5	281	-2.7	15.7	0.0
	5	282	2.4	11.0	0.0
	5	283	-2.0	13.5	0.0
	5	284	-0.0	12.0	2.5
	5	285	-3.9	9.7	4.9
	5	286	-0.3	5.0	7.7
	5	287	-2.0	4.4	0.9
	5	288	6.3	19.6	1.6
	5	289	-0.7	17.7	0.0
	5	290	0.0	15.2	0.0
	5	291	-5.5	9.3	0.0
	5	292	-6.1	8.4	0.0
	5	293	-4.2	-2.1	7.2
	5	294	2.9	9.4	0.7
	5	295	3.6	3.8	13.0
	5	296	1.1	13.3	0.0
	5	297	1.3	10.8	0.0
	5	298	-1.9	13.0	0.0
	5	299	9.0	10.4	0.0
	5	300	-0.7	5.7	2.9
	5	301	-2.4	0.2	0.7
	5	302	-0.6	10.7	0.0
	5	303	-3.9	7.5	2.5
	5	304	-3.0	1.3	5.0
	5	305	-3.1	-2.4	0.0
	5	306	-4.8	1.4	14.7
	5	307	-2.9	6.5	0.0
	5	308	-6.4	0.9	25.8
	5	309	-6.5	7.8	0.0
	5	310	-6.8	3.3	0.0
	5	311	-7.5	3.5	0.0
	5	312	-6.2	6.4	0.0
	5	313	-5.2	12.5	0.0
	5	314	-3.2	13.1	0.0
	5	315	-4.8	0.5	0.2
	5	316	-5.0	3.0	0.0
	5	317	-7.3	0.9	0.0
	5	318	-9.6	-4.3	0.0
	5	319	-21.5	-0.1	0.0
	5	320	-5.4	5.4	0.0
	5	321	-6.5	10.5	0.0
	5	322	3.2	11.0	0.0
	5	323	-3.3	4.1	0.0
	5	324	-4.0	4.6	0.0
	5	325	-3.8	0.6	0.0
	5	326	-4.6	3.5	0.0
	5	327	-7.9	8.6	0.0
	5	328	-26.1	-7.0	0.0
	5	329	-23.2	-4.1	0.0
	5	330	-15.2	-10.9	0.0
	5	331	-10.6	-5.8	0.0
	5	332	-11.8	-6.1	0.0
	5	333	-19.6	0.9	0.0
	5	334	-18.1	-8.5	5.2
	5	335	-15.5	-10.1	1.9
	5	336	-23.3	-18.0	0.0
	5	337	-26.0	-9.6	0.0
	5	338	-24.5	-12.9	0.0
	5	339	-25.8	-8.6	0.0
	5	340	-10.6	-1.3	0.0
	5	341	-7.2	-1.3	0.0
	5	342	-8.7	-0.1	0.0
	5	343	-12.4	-1.5	0.0
	5	344	-10.3	-0.3	0.0
	5	345	-14.3	2.5	3.9
	5	346	-16.9	-4.2	0.0
	5	347	-22.2	-9.8	0.0
	5	348	-19.0	-6.1	0.0
	5	349	-12.8	-7.3	0.0
	5	350	-6.1	-0.6	0.0
	5	351	-7.4	1.0	0.0
	5	352	-20.1	-6.9	0.0
	5	353	-26.1	-3.2	0.0
	5	354	-8.5	-1.7	0.0
	5	355	-12.8	1.3	0.0
	5	356	-11.7	-2.7	0.0
	5	357	-19.7	-3.0	0.9
	5	358	-26.6	-13.7	0.0
	5	359	-30.4	-15.1	2.0
	5	360	-10.0	1.4	0.0
	5	361	-11.1	1.4	0.2
	5	362	-16.7	-2.8	0.0
	5	363	-22.8	-1.7	0.0
	5	364	-9.0	-0.8	0.0
	5	365	-6.6	-2.6	0.0
	5	366	-21.0	-7.6	0.0
	6	1	-15.3	-6.3	0.0
	6	2	-11.8	-6.8	0.0
	6	3	-14.3	-4.2	0.0
	6	4	-9.9	-8.5	0.0
	6	5	-22.5	-13.5	0.0
	6	6	-22.5	-9.3	1.3
	6	7	-13.2	-2.8	0.7
	6	8	-6.8	-6.8	0.0
	6	9	-27.1	-12.9	0.0
	6	10	-23.1	-21.4	0.2
	6	11	-24.8	-9.1	0.0
	6	12	-17.6	-2.8	0.0
	6	13	-27.0	-16.6	1.3
	6	14	-34.0	-17.8	1.7
	6	15	-34.3	-24.2	0.0
	6	16	-25.7	-21.5	0.4
	6	17	-30.9	-13.8	0.0
	6	18	-24.3	-13.9	0.0
	6	19	-11.0	2.2	0.0
	6	20	-7.8	-2.3	0.0
	6	21	-28.2	-15.1	0.0
	6	22	-23.0	-15.2	0.0
	6	23	-12.7	-2.4	0.0
	6	24	-15.8	-7.8	0.6
	6	25	-14.0	-1.9	0.0
	6	26	-22.3	-3.5	1.9
	6	27	-13.9	-0.2	0.0
	6	28	-9.4	0.4	0.0
	6	29	-13.1	-3.2	0.0
	6	30	-9.4	-1.8	0.0
	6	31	-14.1	0.4	0.0
	6	32	-22.0	-5.5	0.0
	6	33	-28.4	-16.7	0.0
	6	34	-23.7	-12.8	0.0
	6	35	-22.8	-10.5	0.0
	6	36	-27.3	-13.4	3.8
	6	37	-11.0	-2.8	0.0
	6	38	-11.7	-7.7	0.0
	6	39	-29.3	-16.3	0.9
	6	40	-26.1	-8.5	0.0
	6	41	-20.2	-6.4	0.0
	6	42	-16.1	-12.7	0.0
	6	43	-15.9	-1.4	0.0
	6	44	-12.1	2.5	0.8
	6	45	-1.9	2.0	0.0
	6	46	-8.2	2.2	2.4
	6	47	-14.9	-8.2	2.2
	6	48	-10.1	-9.6	0.1
	6	49	-18.2	-6.8	0.0
	6	50	-20.2	-8.1	0.0
	6	51	-21.3	-9.1	0.0
	6	52	-16.2	-3.2	0.0
	6	53	-25.4	-9.3	0.0
	6	54	-20.4	-6.2	0.0
	6	55	-12.7	2.4	0.0
	6	56	-19.9	9.3	0.0
	6	57	-1.9	0.3	1.1
	6	58	-9.2	4.2	6.2
	6	59	-9.7	1.1	0.1
	6	60	-8.2	5.4	0.1
	6	61	-5.4	1.5	11.0
	6	62	-6.3	-1.8	0.3
	6	63	-8.8	4.0	0.0
	6	64	-1.2	-0.3	0.2
	6	65	-29.7	-8.1	0.0
	6	66	-22.6	-13.1	0.0
	6	67	-16.2	-5.1	0.0
	6	68	-18.1	-17.4	0.0
	6	69	-20.0	-6.2	0.0
	6	70	-15.3	0.3	0.0
	6	71	-18.3	-8.1	0.0
	6	72	-19.8	-6.1	0.0
	6	73	-3.4	3.7	0.0
	6	74	-4.9	5.1	0.0
	6	75	-12.1	-1.6	0.0
	6	76	-6.9	1.1	0.0
	6	77	-14.3	-1.3	0.0
	6	78	-13.6	0.6	5.4
	6	79	-1.2	2.3	5.0
	6	80	-6.6	13.3	0.0
	6	81	-4.7	2.7	0.0
	6	82	0.2	1.9	0.0
	6	83	-3.3	4.8	0.0
	6	84	-1.8	4.9	0.0
	6	85	2.1	5.2	19.4
	6	86	-1.3	15.0	0.0
	6	87	-5.2	6.1	0.0
	6	88	-5.7	5.2	0.0
	6	89	-2.1	13.9	0.0
	6	90	2.0	11.4	0.0
	6	91	-3.6	8.6	0.0
	6	92	-1.8	6.9	0.0
	6	93	-3.0	13.2	0.0
	6	94	-3.8	25.3	0.0
	6	95	-4.5	6.5	0.0
	6	96	-10.1	5.0	0.0
	6	97	-3.8	10.9	0.0
	6	98	-1.8	15.2	0.0
	6	99	-0.1	19.9	0.0
	6	100	-1.5	14.3	0.0
	6	101	-2.6	15.5	0.0
	6	102	-5.3	19.4	0.0
	6	103	-7.2	5.0	0.0
	6	104	-2.0	2.3	0.0
	6	105	5.4	12.4	3.6
	6	106	1.9	13.0	0.0
	6	107	-2.3	13.4	0.0
	6	108	0.2	11.0	11.9
	6	109	-6.2	7.2	0.0
	6	110	-1.7	8.8	0.0
	6	111	-1.6	4.2	0.0
	6	112	-9.3	11.4	0.0
	6	113	-5.6	-0.9	0.0
	6	114	-1.5	6.3	0.0
	6	115	-2.5	9.4	0.0
	6	116	-1.8	6.9	0.0
	6	117	1.5	17.2	0.0
	6	118	2.7	17.2	0.0
	6	119	-4.6	9.7	0.0
	6	120	-0.7	5.3	0.0
	6	121	2.1	14.6	0.0
	6	122	-3.1	14.2	0.0
	6	123	3.1	12.9	2.5
	6	124	-2.8	6.6	0.0
	6	125	3.8	19.7	0.0
	6	126	9.5	29.2	0.0
	6	127	4.2	16.5	0.0
	6	128	8.6	17.3	15.7
	6	129	5.9	13.0	0.0
	6	130	8.3	14.8	3.4
	6	131	5.0	21.8	0.0
	6	132	8.3	19.1	0.0
	6	133	4.2	15.9	0.0
	6	134	-5.7	12.6	0.0
	6	135	7.8	20.4	0.0
	6	136	14.0	23.3	0.0
	6	137	5.1	22.7	0.0
	6	138	5.5	23.4	5.8
	6	139	2.0	21.2	0.0
	6	140	3.8	22.9	0.0
	6	141	7.9	21.2	0.0
	6	142	5.7	18.8	0.0
	6	143	2.8	15.1	0.0
	6	144	2.4	20.1	0.0
	6	145	8.9	26.3	3.5
	6	146	7.8	19.7	8.6
	6	147	10.4	23.0	10.5
	6	148	5.7	17.8	21.6
	6	149	4.3	16.8	0.0
	6	150	5.1	17.7	0.0
	6	151	6.3	22.1	0.0
	6	152	4.3	20.9	0.5
	6	153	11.1	23.9	46.7
	6	154	15.2	21.2	9.5
	6	155	10.6	23.8	18.3
	6	156	11.5	21.1	0.0
	6	157	15.8	25.1	15.2
	6	158	12.1	33.0	0.0
	6	159	5.8	23.0	0.0
	6	160	0.5	20.3	0.0
	6	161	12.1	27.5	0.0
	6	162	11.2	26.2	0.0
	6	163	12.9	24.9	0.0
	6	164	14.7	18.0	3.4
	6	165	13.2	26.5	0.0
	6	166	15.3	32.0	0.0
	6	167	12.0	23.9	9.5
	6	168	11.0	23.9	0.0
	6	169	12.6	26.9	3.4
	6	170	12.4	27.0	9.8
	6	171	13.5	22.4	8.7
[truncated: 8,958 more rows]
