# Supplementary material for: Comparing CMIP-3 and CMIP-5 climate projections on flooding estimation of Devils Lake of North Dakota, USA
Source: PeerJ. 2018 Apr 30;6:e4711. doi: 10.7717/peerj.4711 (PMC5933320; doi:10.7717/peerj.4711)
Supplement: Supplemental Information 2 [file peerj-06-4711-s002.zip › FutureClimate/CMIP-3_LARSWG/C322525_NCPCM[C322525,SRA2,2011-2030]WG_1.dat]

	1	1	-25.1	-14.7	1.6
	1	2	-27.3	-14.2	0.0
	1	3	-16.3	-4.6	0.0
	1	4	-9.9	-9.1	0.0
	1	5	-30.4	-19.0	0.0
	1	6	-33.1	-20.3	0.0
	1	7	-11.9	-3.5	0.2
	1	8	-10.3	-2.1	0.0
	1	9	-23.5	-9.7	0.0
	1	10	-28.9	-4.9	0.0
	1	11	-17.0	-5.4	0.0
	1	12	-16.4	-12.4	2.5
	1	13	-18.1	-4.3	0.0
	1	14	-20.5	-7.0	0.0
	1	15	-6.0	5.9	0.0
	1	16	-10.6	-0.1	0.0
	1	17	-14.0	-5.5	0.0
	1	18	-19.2	-6.2	0.0
	1	19	-14.9	-2.4	0.0
	1	20	-19.8	1.1	0.0
	1	21	-24.1	-12.0	0.0
	1	22	-28.1	-9.4	0.0
	1	23	-10.3	-0.8	0.0
	1	24	-12.0	-2.7	0.0
	1	25	-25.9	-14.3	6.5
	1	26	-22.9	-13.6	0.0
	1	27	-27.2	-20.2	0.0
	1	28	-19.7	-18.5	0.0
	1	29	-21.2	-6.5	0.0
	1	30	-23.6	-3.4	0.0
	1	31	-18.5	-10.1	1.2
	1	32	-12.3	-11.9	3.2
	1	33	-17.4	-4.0	0.0
	1	34	-16.9	2.2	0.0
	1	35	-17.3	-8.2	0.0
	1	36	-19.2	-10.3	0.0
	1	37	-13.9	-0.8	0.0
	1	38	-6.3	-2.6	0.0
	1	39	-21.7	-9.5	0.7
	1	40	-22.8	-8.8	0.0
	1	41	-14.7	-6.1	0.0
	1	42	-12.1	-11.2	0.0
	1	43	-21.9	-10.8	0.0
	1	44	-16.0	-15.0	0.0
	1	45	-10.8	-2.0	0.0
	1	46	-5.3	-3.5	0.0
	1	47	-20.3	-9.4	0.0
	1	48	-17.0	-15.6	0.1
	1	49	-15.7	-3.6	0.0
	1	50	-23.9	-1.3	0.0
	1	51	-8.7	2.7	0.0
	1	52	-13.2	2.2	0.0
	1	53	-21.7	-11.2	0.0
	1	54	-26.8	-10.3	1.1
	1	55	-9.6	2.0	0.0
	1	56	-17.2	3.1	0.0
	1	57	-0.4	4.4	0.0
	1	58	-8.7	2.0	0.0
	1	59	-8.3	-0.0	0.0
	1	60	-11.0	-1.4	0.0
	1	61	-28.4	-8.9	0.0
	1	62	-18.0	-8.1	0.5
	1	63	-20.3	-3.0	0.0
	1	64	-12.0	-8.5	0.0
	1	65	-13.8	-0.5	0.0
	1	66	-13.7	-1.3	1.4
	1	67	-13.4	2.1	0.0
	1	68	-18.2	-1.0	0.0
	1	69	-8.0	1.5	0.0
	1	70	-1.8	4.4	0.0
	1	71	-6.5	0.9	7.5
	1	72	-7.6	6.2	0.0
	1	73	-19.9	-7.7	0.0
	1	74	-11.2	-2.4	1.2
	1	75	-6.3	2.2	0.0
	1	76	-1.2	0.7	0.0
	1	77	-7.5	-1.4	2.6
	1	78	-15.3	-6.9	0.0
	1	79	-11.2	-0.3	0.0
	1	80	-5.4	3.2	0.0
	1	81	-5.8	2.8	0.0
	1	82	-5.6	8.1	0.0
	1	83	-2.3	3.2	0.0
	1	84	1.6	3.3	0.0
	1	85	-4.9	2.7	0.0
	1	86	-8.0	-1.0	0.0
	1	87	-6.1	3.7	0.0
	1	88	-2.1	8.4	0.0
	1	89	2.0	10.0	0.0
	1	90	4.9	10.7	0.1
	1	91	-7.1	5.1	0.7
	1	92	-0.7	5.3	1.4
	1	93	1.7	9.1	10.3
	1	94	-3.5	13.1	0.0
	1	95	-2.8	15.0	0.0
	1	96	-5.6	12.0	0.0
	1	97	-7.5	6.8	0.0
	1	98	-12.9	10.8	0.0
	1	99	-2.1	13.0	0.0
	1	100	-2.4	11.6	0.5
	1	101	-0.6	6.9	1.9
	1	102	-4.8	4.3	8.8
	1	103	-7.7	8.7	0.0
	1	104	-2.5	8.1	0.0
	1	105	-1.9	11.5	0.0
	1	106	-2.7	13.0	0.0
	1	107	-2.8	6.1	0.1
	1	108	-1.3	9.6	1.9
	1	109	2.8	17.1	0.0
	1	110	3.6	10.1	0.0
	1	111	5.1	12.3	1.1
	1	112	2.5	16.6	0.0
	1	113	2.0	19.8	0.0
	1	114	-0.7	23.7	0.0
	1	115	-5.1	7.5	0.0
	1	116	-2.0	12.1	0.0
	1	117	-3.8	7.3	1.7
	1	118	-2.7	8.6	0.0
	1	119	5.1	20.2	0.0
	1	120	15.0	18.5	0.0
	1	121	6.2	17.6	0.0
	1	122	10.8	15.1	0.0
	1	123	6.4	26.0	5.3
	1	124	4.1	21.3	0.0
	1	125	2.0	13.7	0.0
	1	126	-3.1	21.3	0.0
	1	127	12.9	22.0	0.0
	1	128	5.8	24.0	0.0
	1	129	5.7	20.8	0.0
	1	130	1.1	18.3	0.0
	1	131	1.7	17.2	0.0
	1	132	-1.4	12.7	0.0
	1	133	8.2	21.7	0.0
	1	134	4.8	28.3	0.0
	1	135	5.2	25.0	0.0
	1	136	1.1	23.6	0.0
	1	137	8.0	32.7	0.0
	1	138	8.6	21.1	0.3
	1	139	2.7	13.3	5.7
	1	140	2.3	22.2	0.0
	1	141	4.0	13.8	0.0
	1	142	9.5	16.3	0.0
	1	143	11.0	19.7	3.6
	1	144	9.6	28.3	19.4
	1	145	4.0	21.9	0.0
	1	146	5.5	20.0	0.0
	1	147	4.5	16.4	0.0
	1	148	9.0	20.8	0.0
	1	149	17.9	29.8	0.0
	1	150	17.4	26.0	0.0
	1	151	6.1	17.7	0.0
	1	152	6.2	23.1	0.0
	1	153	9.4	20.1	0.0
	1	154	4.4	11.8	0.0
	1	155	17.2	25.1	5.5
	1	156	9.6	23.7	0.0
	1	157	11.6	33.2	0.0
	1	158	9.6	28.0	0.0
	1	159	7.3	22.1	0.0
	1	160	7.2	22.1	0.0
	1	161	9.6	27.0	0.0
	1	162	5.6	32.1	0.0
	1	163	3.3	22.1	0.0
	1	164	7.7	23.8	2.2
	1	165	20.3	30.4	0.0
	1	166	13.2	25.1	0.0
	1	167	13.9	25.5	0.0
	1	168	16.6	22.4	4.7
	1	169	10.4	23.5	0.0
	1	170	11.6	23.6	0.0
	1	171	11.6	22.0	0.0
	1	172	14.5	18.7	1.5
	1	173	12.2	26.2	0.0
	1	174	14.5	22.3	6.1
	1	175	14.1	25.5	2.4
	1	176	14.7	24.1	0.6
	1	177	9.2	26.5	0.0
	1	178	12.3	26.2	0.0
	1	179	13.8	35.7	8.4
	1	180	12.4	32.7	0.0
	1	181	12.3	23.6	5.2
	1	182	6.1	24.7	0.0
	1	183	8.6	24.7	0.0
	1	184	11.4	25.3	0.0
	1	185	18.0	26.4	4.3
	1	186	13.7	25.3	0.0
	1	187	14.2	30.3	5.1
	1	188	14.0	27.3	0.0
	1	189	13.1	25.7	0.0
	1	190	15.8	29.3	0.0
	1	191	12.6	19.2	0.5
	1	192	15.5	21.5	0.0
	1	193	15.7	27.7	2.0
	1	194	17.6	28.3	0.0
	1	195	14.5	25.4	0.0
	1	196	12.1	26.0	4.6
	1	197	12.2	27.5	0.0
	1	198	13.2	27.5	0.0
	1	199	13.4	27.9	0.0
	1	200	16.2	30.2	0.0
	1	201	13.5	34.4	0.0
	1	202	7.4	28.3	0.0
	1	203	13.3	27.0	0.0
	1	204	17.9	28.4	0.0
	1	205	12.6	24.3	20.1
	1	206	9.5	23.6	0.7
	1	207	13.5	24.8	0.0
	1	208	14.2	27.8	12.4
	1	209	16.0	26.4	0.0
	1	210	17.6	23.0	13.5
	1	211	11.1	23.2	2.5
	1	212	11.8	24.4	0.1
	1	213	12.2	23.2	0.0
	1	214	13.6	17.5	0.0
	1	215	10.3	21.0	0.0
	1	216	15.2	21.7	5.4
	1	217	11.3	26.0	0.0
	1	218	13.0	20.7	0.0
	1	219	12.8	23.1	1.1
	1	220	13.8	20.9	0.6
	1	221	12.9	29.2	0.0
	1	222	10.5	27.6	4.2
	1	223	16.5	29.8	0.0
	1	224	20.7	27.4	0.0
	1	225	10.0	27.2	0.0
	1	226	11.0	26.8	0.0
	1	227	9.9	25.8	0.0
	1	228	10.0	23.8	0.0
	1	229	9.5	28.3	0.0
	1	230	7.6	29.7	0.0
	1	231	11.2	24.2	0.0
	1	232	10.1	27.2	0.0
	1	233	11.6	27.7	0.0
	1	234	14.6	31.6	0.0
	1	235	9.2	25.7	0.0
	1	236	13.7	23.0	0.0
	1	237	11.4	24.2	0.0
	1	238	10.7	22.8	0.0
	1	239	15.8	29.9	0.0
	1	240	9.9	26.7	0.0
	1	241	9.1	26.3	0.0
	1	242	7.7	26.8	0.0
	1	243	7.7	24.8	0.0
	1	244	12.4	28.1	0.0
	1	245	9.9	29.2	0.0
	1	246	4.9	32.9	0.0
	1	247	10.4	23.4	2.2
	1	248	3.9	22.6	0.0
	1	249	6.3	18.1	0.0
	1	250	3.5	11.6	1.5
	1	251	8.6	22.6	0.2
	1	252	4.8	25.9	0.0
	1	253	14.1	27.3	0.0
	1	254	12.9	33.4	0.0
	1	255	9.8	20.3	0.0
	1	256	7.2	11.2	2.8
	1	257	5.1	19.0	0.0
	1	258	0.6	21.6	22.6
	1	259	7.7	22.6	3.0
	1	260	12.7	26.8	9.9
	1	261	4.9	22.9	0.0
	1	262	8.9	28.1	0.0
	1	263	8.3	18.9	0.1
	1	264	8.5	20.6	0.0
	1	265	12.0	24.2	0.0
	1	266	3.6	18.1	0.0
	1	267	9.3	23.4	0.0
	1	268	5.2	29.3	0.0
	1	269	4.1	14.4	0.0
	1	270	3.5	5.9	0.0
	1	271	3.2	18.0	0.0
	1	272	2.8	14.4	12.9
	1	273	14.1	16.5	0.2
	1	274	3.4	30.5	0.0
	1	275	6.3	21.3	0.0
	1	276	0.7	23.4	0.0
	1	277	0.6	11.6	1.7
	1	278	-6.9	14.8	3.3
	1	279	1.9	11.0	0.8
	1	280	-0.4	10.0	0.0
	1	281	0.7	14.7	0.5
	1	282	-0.6	28.2	2.4
	1	283	1.6	10.6	0.0
	1	284	-2.1	15.5	0.0
	1	285	-1.5	17.0	0.0
	1	286	-0.4	16.2	0.0
	1	287	0.1	13.3	0.0
	1	288	-1.9	11.8	0.0
	1	289	-0.6	14.2	0.0
	1	290	-6.1	13.1	0.0
	1	291	-1.3	17.4	0.0
	1	292	-1.6	18.8	0.0
	1	293	-1.4	12.5	0.0
	1	294	-6.5	7.7	0.0
	1	295	1.1	7.0	5.8
	1	296	0.5	6.7	0.6
	1	297	0.4	20.0	0.0
	1	298	-0.9	18.0	0.0
	1	299	-1.5	6.9	0.0
	1	300	-2.7	-0.7	0.0
	1	301	-2.9	2.2	0.3
	1	302	-3.1	0.1	0.0
	1	303	-13.0	7.5	0.0
	1	304	-4.3	0.7	0.0
	1	305	-11.8	1.1	0.0
	1	306	-9.5	-1.4	2.3
	1	307	-4.1	8.2	0.0
	1	308	-8.4	9.0	0.0
	1	309	-5.8	6.0	0.0
	1	310	-4.0	3.8	0.0
	1	311	-6.0	6.9	0.0
	1	312	-5.9	3.4	0.0
	1	313	-3.1	12.9	0.0
	1	314	-0.8	1.1	5.3
	1	315	-11.5	0.9	0.0
	1	316	-16.5	5.5	0.0
	1	317	-12.0	-1.3	0.0
	1	318	-9.2	-0.8	3.3
	1	319	-10.1	1.5	0.0
	1	320	-10.4	5.4	0.0
	1	321	-1.1	16.5	0.0
	1	322	-3.2	10.6	0.0
	1	323	-14.6	-7.0	0.0
	1	324	-26.5	-4.7	0.0
	1	325	-15.8	-2.1	0.0
	1	326	-14.7	-5.1	0.0
	1	327	-15.9	-2.4	0.0
	1	328	-10.9	-0.6	0.0
	1	329	-8.8	1.1	2.2
	1	330	-7.4	1.1	0.0
	1	331	-11.6	-2.1	0.0
	1	332	-15.1	-6.0	0.0
	1	333	-9.7	0.8	0.0
	1	334	-17.2	-0.2	0.0
	1	335	-23.0	-10.6	0.0
	1	336	-23.0	-9.5	0.0
	1	337	-13.0	-5.6	0.0
	1	338	-18.6	-0.8	0.0
	1	339	-3.0	3.3	0.0
	1	340	-10.6	-0.7	0.0
	1	341	-21.6	-15.7	0.0
	1	342	-25.7	-23.9	0.0
	1	343	-17.5	-6.8	0.0
	1	344	-23.2	-7.0	0.3
	1	345	-26.4	-16.3	0.0
	1	346	-26.6	-9.1	0.0
	1	347	-27.2	-18.8	0.0
	1	348	-22.9	-13.4	3.8
	1	349	-14.5	-2.6	0.0
	1	350	-19.6	0.5	1.4
	1	351	-23.3	-17.8	0.0
	1	352	-18.7	-12.4	0.0
	1	353	-6.4	1.1	0.0
	1	354	-12.4	3.2	0.0
	1	355	-20.5	-13.3	0.0
	1	356	-29.2	-12.0	0.6
	1	357	-20.2	-11.0	0.0
	1	358	-19.9	-11.7	3.2
	1	359	-23.3	-11.6	0.2
	1	360	-16.3	-12.6	2.7
	1	361	-4.6	-0.6	0.5
	1	362	-7.5	-1.9	0.0
	1	363	-9.2	-1.4	0.0
	1	364	-11.0	6.2	0.0
	1	365	-18.8	-11.7	0.0
	2	1	-20.9	-6.3	2.1
	2	2	-16.9	-4.5	0.0
	2	3	-32.0	-18.6	0.0
	2	4	-26.0	-20.9	0.0
	2	5	-11.7	0.3	0.0
	2	6	-18.0	0.9	0.0
	2	7	-22.5	-8.5	0.0
	2	8	-32.7	-11.6	0.0
	2	9	-7.8	-1.4	0.0
	2	10	-13.1	-4.7	0.4
	2	11	-25.4	-16.4	0.4
	2	12	-23.8	-23.3	0.0
	2	13	-19.7	-10.4	0.0
	2	14	-25.1	-8.2	3.7
	2	15	-21.5	-9.6	0.0
	2	16	-14.4	-14.2	0.0
	2	17	-15.1	-3.2	0.0
	2	18	-7.5	2.4	0.0
	2	19	-5.5	2.6	0.0
	2	20	-9.7	-4.1	0.0
	2	21	-21.6	-9.8	0.0
	2	22	-17.3	-15.5	0.0
	2	23	-9.6	6.0	0.0
	2	24	-13.7	-0.0	0.0
	2	25	-16.7	-8.4	0.0
	2	26	-16.5	-7.2	0.0
	2	27	-19.1	-4.7	0.0
	2	28	-16.6	-6.5	0.0
	2	29	-26.1	-13.7	0.0
	2	30	-26.1	-13.7	0.0
	2	31	-15.2	-4.1	4.4
	2	32	-16.1	2.5	0.0
	2	33	-19.4	-8.7	0.2
	2	34	-18.8	-4.0	0.0
	2	35	-14.5	-2.5	0.0
	2	36	-16.7	0.7	0.0
	2	37	-19.1	-6.2	0.0
	2	38	-25.2	-3.7	0.0
	2	39	-31.4	-19.4	0.0
	2	40	-36.7	-10.3	0.0
	2	41	-19.9	-7.0	0.0
	2	42	-26.5	-10.9	0.0
	2	43	-15.7	-2.8	0.0
	2	44	-16.1	1.3	0.0
	2	45	-26.1	-15.7	0.0
	2	46	-18.8	-9.4	0.0
	2	47	-23.8	-13.3	0.0
	2	48	-18.0	-14.4	0.0
	2	49	-18.9	-6.8	0.0
	2	50	-12.4	-11.2	0.0
	2	51	-24.7	-9.3	0.0
	2	52	-17.2	-14.6	0.0
	2	53	-25.1	-12.9	1.2
	2	54	-19.8	-16.1	2.3
	2	55	-21.6	-6.0	0.0
	2	56	-13.5	-10.2	0.0
	2	57	-11.6	-4.0	2.5
	2	58	-14.2	-4.0	0.0
	2	59	-9.8	1.9	0.0
	2	60	-10.7	-1.2	0.0
	2	61	-15.9	-4.5	0.0
	2	62	-10.3	-0.1	0.0
	2	63	-7.4	1.4	0.0
	2	64	-10.4	4.7	0.0
	2	65	-18.4	-0.9	0.0
	2	66	-22.8	1.0	0.0
	2	67	-9.1	1.2	0.0
	2	68	-10.9	-4.0	0.0
	2	69	-11.1	-0.3	0.0
	2	70	-8.0	1.1	0.0
	2	71	-5.4	0.5	0.5
	2	72	-12.4	-0.8	0.0
	2	73	-9.6	-1.1	0.2
	2	74	-8.2	0.2	0.5
	2	75	-7.1	0.9	0.0
	2	76	-9.9	-0.6	0.0
	2	77	-12.9	-5.1	0.0
	2	78	-23.4	-0.7	0.0
	2	79	-5.8	3.5	0.0
	2	80	-6.3	7.6	0.0
	2	81	3.2	8.6	0.0
	2	82	-1.8	3.5	0.0
	2	83	-1.1	3.5	5.4
	2	84	-1.5	6.6	0.0
	2	85	-2.7	5.8	0.0
	2	86	-3.7	3.6	0.0
	2	87	-9.6	-6.0	7.0
	2	88	-6.7	1.0	0.1
	2	89	-8.4	3.6	1.7
	2	90	-10.5	7.1	0.0
	2	91	-7.6	8.2	0.0
	2	92	-21.5	8.6	0.0
	2	93	-6.3	11.7	0.0
	2	94	-6.3	9.2	0.0
	2	95	0.7	31.9	0.0
	2	96	-2.7	21.2	0.0
	2	97	-7.7	-0.1	0.0
	2	98	-8.4	9.0	0.0
	2	99	-2.0	16.8	0.0
	2	100	-5.1	15.1	0.0
	2	101	6.1	16.4	0.0
	2	102	2.1	15.4	0.0
	2	103	-1.5	15.8	0.0
	2	104	-1.1	9.7	0.0
	2	105	3.8	16.6	0.0
	2	106	1.6	17.5	0.0
	2	107	1.7	21.7	0.0
	2	108	2.0	14.4	0.0
	2	109	0.4	21.9	0.0
	2	110	-1.3	15.6	0.0
	2	111	0.8	22.1	0.0
	2	112	1.1	21.4	0.0
	2	113	-0.1	11.1	0.0
	2	114	-2.3	7.6	22.7
	2	115	2.4	16.0	0.0
	2	116	-0.3	14.1	0.0
	2	117	-0.9	14.3	0.0
	2	118	3.3	13.1	0.0
	2	119	5.4	21.6	0.0
	2	120	9.8	20.2	1.6
	2	121	8.9	19.9	0.0
	2	122	1.9	22.6	0.0
	2	123	0.6	17.4	0.0
	2	124	-6.5	14.9	0.0
	2	125	1.6	16.1	0.0
	2	126	1.7	15.7	0.0
	2	127	-0.0	16.6	6.1
	2	128	3.9	20.1	0.0
	2	129	-1.3	14.1	0.0
	2	130	0.3	16.0	0.0
	2	131	-0.3	13.7	0.0
	2	132	3.9	20.9	0.0
	2	133	0.7	17.7	0.0
	2	134	4.0	10.8	0.0
	2	135	2.9	19.2	0.0
	2	136	6.1	18.5	0.0
	2	137	2.8	13.0	1.9
	2	138	-4.5	12.8	0.0
	2	139	1.3	16.1	0.0
	2	140	-3.4	8.8	0.0
	2	141	0.8	9.3	0.0
	2	142	2.9	18.6	0.0
	2	143	1.5	14.6	0.0
	2	144	1.9	18.0	0.0
	2	145	9.0	30.1	0.0
	2	146	9.6	28.2	0.0
	2	147	10.8	30.1	0.0
	2	148	9.3	23.4	0.0
	2	149	6.6	19.8	0.0
	2	150	6.3	17.2	0.0
	2	151	8.3	24.9	0.0
	2	152	3.4	25.4	0.0
	2	153	11.0	28.0	0.0
	2	154	10.6	24.6	0.0
	2	155	4.5	19.5	0.0
	2	156	3.0	15.6	8.1
	2	157	12.0	28.9	0.0
	2	158	13.3	28.0	1.1
	2	159	8.3	22.3	0.0
	2	160	7.5	16.4	0.0
	2	161	10.9	21.7	0.0
	2	162	17.3	26.1	0.0
	2	163	10.1	26.0	0.0
	2	164	8.0	27.4	0.0
	2	165	12.0	23.5	8.5
	2	166	9.6	21.4	0.0
	2	167	7.4	25.7	0.0
	2	168	6.4	21.8	0.0
	2	169	12.8	25.6	0.0
	2	170	10.1	27.5	0.0
	2	171	9.9	25.4	0.0
	2	172	8.9	24.2	5.9
	2	173	11.0	21.1	10.2
	2	174	8.6	23.3	28.1
	2	175	11.9	26.2	0.0
	2	176	15.2	23.3	0.0
	2	177	9.6	24.4	0.0
	2	178	14.6	25.6	0.0
	2	179	16.7	26.2	0.0
	2	180	17.3	24.4	15.2
	2	181	13.5	25.8	2.0
	2	182	10.8	29.7	10.2
	2	183	9.8	22.3	0.0
	2	184	16.1	26.3	29.9
	2	185	13.7	26.5	0.0
	2	186	13.3	29.9	0.4
	2	187	16.7	33.4	0.0
	2	188	11.6	28.3	0.0
	2	189	13.8	24.9	0.0
	2	190	15.4	26.7	0.5
	2	191	8.7	23.3	0.0
	2	192	10.2	27.8	0.0
	2	193	13.0	26.7	0.0
	2	194	10.8	30.6	0.0
	2	195	13.7	24.1	0.0
	2	196	14.7	26.4	13.2
	2	197	15.5	29.8	0.0
	2	198	18.6	26.2	0.3
	2	199	10.0	21.5	0.0
	2	200	12.0	24.7	25.6
	2	201	13.5	25.2	0.0
	2	202	7.6	28.4	0.0
	2	203	11.3	28.4	0.0
	2	204	16.8	28.2	17.6
	2	205	13.2	26.9	3.4
	2	206	11.5	27.0	2.0
	2	207	9.4	24.6	0.0
	2	208	13.3	17.9	0.3
	2	209	13.3	23.9	0.0
	2	210	15.8	25.0	0.0
	2	211	12.7	28.6	0.0
	2	212	15.3	27.9	0.0
	2	213	12.9	31.0	0.0
	2	214	12.2	29.0	0.0
	2	215	12.2	25.8	0.0
	2	216	12.2	20.0	0.0
	2	217	14.0	26.3	0.0
	2	218	11.2	22.7	20.7
	2	219	16.6	31.6	5.1
	2	220	17.8	33.3	0.0
	2	221	8.8	24.1	4.9
	2	222	8.2	23.4	0.0
	2	223	17.4	30.4	6.5
	2	224	13.2	27.6	0.0
	2	225	10.3	27.9	0.0
	2	226	15.9	32.2	10.6
	2	227	11.5	24.8	0.0
	2	228	10.6	27.4	0.0
	2	229	9.0	20.9	1.2
	2	230	11.4	20.3	0.0
	2	231	9.1	20.3	0.0
	2	232	4.9	23.7	0.0
	2	233	13.6	27.3	0.0
	2	234	18.9	33.0	0.0
	2	235	6.3	21.1	0.0
	2	236	8.0	24.1	0.0
	2	237	9.6	22.1	0.0
	2	238	13.4	21.9	0.0
	2	239	11.8	26.8	0.0
	2	240	8.4	29.4	0.0
	2	241	11.1	28.3	0.0
	2	242	6.4	27.7	0.0
	2	243	9.2	26.4	0.0
	2	244	16.1	21.8	0.0
	2	245	11.2	22.6	0.0
	2	246	14.7	21.0	0.0
	2	247	15.0	27.4	0.0
	2	248	9.2	30.8	0.0
	2	249	-2.6	17.4	0.0
	2	250	6.1	17.2	1.3
	2	251	2.7	15.9	0.0
	2	252	2.9	20.5	0.0
	2	253	8.8	22.0	0.0
	2	254	3.6	21.1	0.4
	2	255	7.9	14.0	3.4
	2	256	9.5	19.6	0.0
	2	257	5.7	20.5	0.0
	2	258	1.6	25.8	0.0
	2	259	9.2	21.3	0.0
	2	260	2.4	24.4	0.0
	2	261	7.4	24.8	0.0
	2	262	4.4	24.1	0.0
	2	263	7.0	23.1	0.0
	2	264	8.8	27.2	0.0
	2	265	2.5	16.0	0.0
	2	266	7.1	13.9	3.1
	2	267	5.4	15.6	1.3
	2	268	-0.3	13.9	0.0
	2	269	7.7	20.5	0.6
	2	270	4.6	15.1	7.7
	2	271	3.5	22.5	0.0
	2	272	-0.6	18.5	0.0
	2	273	7.3	20.7	0.0
	2	274	5.2	17.3	1.7
	2	275	5.0	10.1	6.8
	2	276	0.8	9.6	0.2
	2	277	6.4	21.5	0.0
	2	278	12.4	15.6	3.5
	2	279	-2.5	5.2	30.7
	2	280	-3.1	8.9	0.0
	2	281	2.2	11.4	0.0
	2	282	3.4	5.8	0.0
	2	283	-6.2	10.8	0.0
	2	284	-0.0	15.1	0.0
	2	285	-2.2	7.8	0.0
	2	286	-1.8	9.3	0.0
	2	287	1.3	16.8	0.0
	2	288	-0.6	12.6	0.0
	2	289	-0.9	16.2	0.0
	2	290	7.8	10.7	5.8
	2	291	-0.4	18.2	0.0
	2	292	-2.9	14.4	0.0
	2	293	0.7	11.2	2.9
	2	294	1.5	6.8	5.3
	2	295	-2.7	14.1	0.0
	2	296	-3.7	14.1	0.0
	2	297	2.2	15.2	0.0
	2	298	-3.3	14.7	0.0
	2	299	-6.4	3.2	1.5
	2	300	-11.8	1.4	0.0
	2	301	-2.7	1.1	1.3
	2	302	-2.2	-1.9	0.0
	2	303	-0.4	7.4	0.0
	2	304	-4.2	5.1	6.3
	2	305	-1.1	10.8	0.0
	2	306	-3.5	9.9	0.0
	2	307	1.8	16.5	0.0
	2	308	-2.3	9.2	0.0
	2	309	-8.7	-1.6	0.2
	2	310	-5.7	-0.2	1.4
	2	311	-6.8	1.9	0.0
	2	312	-4.9	6.2	0.0
	2	313	-9.4	-5.7	0.0
	2	314	-22.9	-6.4	0.4
	2	315	-5.0	2.3	0.8
	2	316	-6.7	8.1	0.7
	2	317	-7.2	-1.1	0.0
	2	318	-5.4	-0.4	0.0
	2	319	-7.3	-2.8	0.0
	2	320	-7.7	0.2	0.0
	2	321	-10.7	-0.1	0.0
	2	322	-8.4	-5.0	0.0
	2	323	-13.1	-0.6	0.0
	2	324	-24.8	-10.4	0.9
	2	325	-9.8	2.3	0.0
	2	326	-16.9	7.4	0.0
	2	327	-6.3	7.4	0.0
	2	328	-11.0	14.4	0.0
	2	329	-6.5	7.3	0.0
	2	330	-7.8	10.7	0.0
	2	331	-7.4	4.3	0.0
	2	332	-1.5	-1.0	0.2
	2	333	-28.0	-12.0	0.0
	2	334	-22.1	-17.2	0.0
	2	335	-17.2	-11.5	0.0
	2	336	-21.6	-21.0	0.0
	2	337	-23.5	-17.0	0.0
	2	338	-25.7	-16.0	0.0
	2	339	-8.1	-0.7	0.0
	2	340	-10.0	0.4	0.0
	2	341	-19.5	-11.3	0.0
	2	342	-14.2	-5.3	0.0
	2	343	-24.4	-10.9	0.0
	2	344	-27.2	-6.3	0.0
	2	345	-9.5	0.2	0.0
	2	346	-9.5	-0.7	0.0
	2	347	-12.0	-4.3	0.0
	2	348	-5.1	-3.7	1.9
	2	349	-16.4	-6.7	0.0
	2	350	-11.6	-10.7	0.0
	2	351	-10.2	0.0	0.0
	2	352	-10.4	-4.3	0.0
	2	353	-32.7	-23.5	0.0
	2	354	-25.7	-13.6	0.0
	2	355	-16.5	-3.7	0.0
	2	356	-12.2	-3.5	0.0
	2	357	-15.2	-2.7	0.0
	2	358	-23.5	-6.6	0.0
	2	359	-11.7	0.5	0.8
	2	360	-17.7	-5.5	4.3
	2	361	-19.8	-10.3	0.0
	2	362	-26.1	-19.8	0.0
	2	363	-23.8	-9.1	0.0
	2	364	-18.3	-8.1	1.3
	2	365	-10.5	2.2	0.0
	3	1	-6.6	-0.3	0.0
	3	2	-6.7	0.6	0.0
	3	3	-19.8	-10.0	0.0
	3	4	-17.0	-13.0	0.0
	3	5	-12.6	0.6	0.0
	3	6	-11.1	-0.8	0.0
	3	7	-26.3	-17.4	10.4
	3	8	-33.5	-18.0	0.0
	3	9	-30.9	-24.8	0.0
	3	10	-22.7	-20.8	0.0
	3	11	-14.0	-3.9	0.0
	3	12	-20.5	-5.3	0.0
	3	13	-20.9	-7.0	0.0
	3	14	-26.1	-3.0	0.0
	3	15	-11.4	-0.4	0.0
	3	16	-18.8	-3.1	0.0
	3	17	-15.9	-3.2	1.3
	3	18	-8.9	-8.1	0.7
	3	19	-23.7	-15.1	4.5
	3	20	-19.8	-13.5	0.8
	3	21	-5.2	0.3	0.0
	3	22	-11.8	-3.6	1.4
	3	23	-16.0	-6.3	0.0
	3	24	-22.8	-15.5	0.1
	3	25	-24.8	-11.3	0.0
	3	26	-40.0	-19.6	0.0
	3	27	-14.6	-5.0	0.0
	3	28	-16.7	-5.7	0.0
	3	29	-21.0	-7.0	0.0
	3	30	-26.2	-2.7	1.4
	3	31	-17.8	-10.1	0.7
	3	32	-17.8	-13.6	4.3
	3	33	-17.3	-3.4	0.0
	3	34	-23.2	-9.6	0.0
	3	35	-25.4	-9.3	0.0
	3	36	-17.5	-3.0	0.0
	3	37	-24.1	-13.2	0.0
	3	38	-32.9	-7.0	0.0
	3	39	-26.6	-13.2	0.0
	3	40	-32.3	-14.9	0.0
	3	41	-18.8	-3.8	0.0
	3	42	-26.9	-7.7	0.0
	3	43	-24.5	-10.9	0.0
	3	44	-27.4	-17.9	0.0
	3	45	-20.0	-7.3	0.0
	3	46	-23.7	-8.7	0.7
	3	47	-15.6	-6.5	0.0
	3	48	-22.3	-8.6	0.0
	3	49	-14.6	-2.2	0.0
	3	50	-16.9	-1.3	1.1
	3	51	-21.1	-10.2	0.0
	3	52	-13.7	-6.8	0.0
	3	53	-28.3	-18.3	0.0
	3	54	-27.3	-13.2	0.0
	3	55	-18.4	-3.5	0.0
	3	56	-14.8	2.6	0.0
	3	57	-5.1	2.1	2.3
	3	58	-12.9	4.5	0.0
	3	59	-15.2	-1.7	0.0
	3	60	-19.9	-1.7	0.0
	3	61	-10.5	-0.9	0.0
	3	62	-7.2	-2.6	0.0
	3	63	-9.0	5.5	0.0
	3	64	-0.1	7.6	0.0
	3	65	-20.8	-8.3	0.0
	3	66	-15.4	-3.0	0.0
	3	67	-10.1	-2.5	0.6
	3	68	-12.8	0.1	0.7
	3	69	-4.6	0.6	8.3
	3	70	-1.7	-0.2	1.4
	3	71	-7.4	1.7	0.3
	3	72	-7.0	-0.7	0.0
	3	73	-15.3	-7.9	0.0
	3	74	-10.8	-3.7	0.0
	3	75	-25.7	-9.9	1.3
	3	76	-22.2	-4.8	0.0
	3	77	-13.0	-0.8	0.0
	3	78	-12.1	1.5	0.0
	3	79	-9.5	-1.3	0.0
	3	80	-8.9	-1.2	0.0
	3	81	-11.9	-0.3	0.0
	3	82	-5.0	-1.0	9.4
	3	83	-5.4	1.0	0.0
	3	84	-1.5	-0.5	0.0
	3	85	-4.1	3.7	0.0
	3	86	-4.6	2.1	0.0
	3	87	-5.9	2.7	0.0
	3	88	-7.0	2.4	0.0
	3	89	-2.9	7.5	0.0
	3	90	-3.7	10.3	0.0
	3	91	-12.8	-3.0	0.0
	3	92	-7.2	1.3	0.0
	3	93	-4.3	8.5	0.0
	3	94	-8.5	12.2	0.1
	3	95	-2.4	8.5	0.0
	3	96	-1.3	3.6	0.0
	3	97	-3.4	8.8	0.0
	3	98	-3.5	3.1	4.9
	3	99	-2.3	4.6	0.0
	3	100	-1.2	7.1	0.0
	3	101	-2.9	11.1	0.0
	3	102	-3.6	13.5	0.0
	3	103	3.6	27.4	0.0
	3	104	0.8	18.9	0.0
	3	105	-9.4	4.2	0.1
	3	106	-1.3	4.3	2.7
	3	107	-4.7	10.7	0.0
	3	108	-10.5	8.6	0.0
	3	109	-2.9	10.0	0.0
	3	110	-9.1	12.1	0.0
	3	111	-0.7	12.1	0.0
	3	112	-1.5	13.5	0.0
	3	113	1.5	18.7	0.0
	3	114	0.3	21.6	0.0
	3	115	0.5	12.4	0.0
	3	116	-1.3	16.9	0.0
	3	117	-1.5	14.4	0.0
	3	118	-3.7	14.9	0.0
	3	119	6.3	18.4	0.0
	3	120	4.3	22.5	0.0
	3	121	1.8	19.0	0.0
	3	122	9.1	14.9	0.0
	3	123	2.0	11.7	0.0
	3	124	4.6	7.9	0.0
	3	125	-0.6	11.7	0.0
	3	126	2.7	10.5	0.0
	3	127	7.1	19.7	0.0
	3	128	5.1	25.2	0.0
	3	129	7.1	20.6	0.0
	3	130	1.9	17.9	0.0
	3	131	1.9	20.1	0.0
	3	132	0.7	22.0	0.0
	3	133	3.6	21.2	0.0
	3	134	4.7	24.1	0.0
	3	135	1.3	20.2	0.0
	3	136	2.0	15.7	0.0
	3	137	8.1	13.7	0.0
	3	138	8.4	14.8	1.0
	3	139	2.9	19.2	0.0
	3	140	5.2	12.9	0.0
	3	141	4.5	19.9	0.0
	3	142	8.5	17.0	0.0
	3	143	-1.9	13.9	0.0
	3	144	-1.1	11.0	0.0
	3	145	8.2	27.8	0.0
	3	146	9.8	27.6	0.0
	3	147	2.4	21.7	0.0
	3	148	2.5	19.6	0.0
	3	149	9.4	16.6	28.7
	3	150	7.1	22.1	0.0
	3	151	6.0	17.5	0.0
	3	152	9.4	14.7	0.0
	3	153	10.5	16.3	4.0
	3	154	9.3	22.7	3.2
	3	155	3.5	21.8	0.0
	3	156	7.9	14.3	11.9
	3	157	6.4	19.0	0.0
	3	158	5.4	18.5	0.0
	3	159	10.6	17.3	7.9
	3	160	13.7	14.2	24.0
	3	161	9.5	16.3	13.0
	3	162	11.9	21.7	3.8
	3	163	9.6	21.4	0.0
	3	164	3.7	23.1	0.0
	3	165	8.6	19.1	0.0
	3	166	12.4	16.2	0.0
	3	167	11.0	23.3	0.0
	3	168	18.6	22.6	0.0
	3	169	8.3	22.8	0.0
	3	170	12.4	26.9	0.0
	3	171	15.0	25.4	0.0
	3	172	9.3	22.4	0.0
	3	173	9.6	24.9	4.2
	3	174	12.2	28.0	0.0
	3	175	6.9	23.6	0.0
	3	176	6.6	22.9	0.0
	3	177	10.7	20.5	2.2
	3	178	10.6	22.7	0.0
	3	179	8.0	19.4	0.0
	3	180	9.1	22.6	6.8
	3	181	13.7	28.0	0.0
	3	182	10.6	32.0	0.0
	3	183	12.4	27.7	0.0
	3	184	14.6	30.0	0.0
	3	185	13.0	27.3	0.0
	3	186	9.2	28.1	0.0
	3	187	12.0	30.0	0.0
	3	188	14.1	31.0	0.0
	3	189	13.3	33.3	0.0
	3	190	16.1	28.4	0.0
	3	191	13.5	25.1	1.3
	3	192	8.0	26.0	0.0
	3	193	14.5	24.9	6.2
	3	194	8.8	21.5	0.0
	3	195	15.1	27.0	0.3
	3	196	16.1	31.9	0.0
	3	197	8.3	21.2	1.0
	3	198	6.9	27.1	0.0
	3	199	11.6	22.4	0.0
	3	200	9.6	22.6	0.0
	3	201	18.4	33.6	0.8
	3	202	18.5	27.1	0.3
	3	203	14.7	25.9	10.6
	3	204	11.8	29.1	13.5
	3	205	13.5	28.7	0.0
	3	206	9.6	24.4	0.7
	3	207	15.5	28.4	0.0
	3	208	16.2	25.2	0.0
	3	209	10.7	28.0	0.0
	3	210	14.1	29.3	0.0
	3	211	19.1	32.5	1.2
	3	212	14.6	28.5	0.0
	3	213	8.7	22.3	0.0
	3	214	11.6	19.6	12.2
	3	215	14.2	32.1	2.1
	3	216	11.4	28.7	0.0
	3	217	6.9	22.5	0.0
	3	218	12.4	24.5	25.3
	3	219	12.0	21.6	0.0
	3	220	10.6	25.7	0.0
	3	221	12.6	31.6	0.0
	3	222	13.4	27.1	22.2
	3	223	10.3	27.3	0.0
	3	224	10.1	24.3	0.0
	3	225	7.1	26.4	0.0
	3	226	8.7	26.4	0.0
	3	227	10.1	26.0	0.0
	3	228	10.1	23.8	0.0
	3	229	10.7	30.2	0.0
	3	230	10.0	26.4	0.0
	3	231	9.6	26.7	0.0
	3	232	11.3	28.3	0.0
	3	233	10.0	23.1	0.0
	3	234	11.2	28.0	0.0
	3	235	16.7	29.5	0.0
	3	236	14.4	31.5	0.0
	3	237	6.7	21.2	0.0
	3	238	6.6	20.9	0.0
	3	239	12.4	25.4	0.0
	3	240	9.7	30.3	0.0
	3	241	10.1	29.9	0.0
	3	242	5.4	25.4	0.0
	3	243	8.8	29.1	0.0
	3	244	9.7	25.9	0.0
	3	245	9.3	27.4	0.0
	3	246	9.5	22.3	0.0
	3	247	9.7	22.7	4.4
	3	248	10.8	22.9	21.0
	3	249	9.1	30.8	0.0
	3	250	4.4	23.8	0.0
	3	251	3.8	16.2	3.3
	3	252	3.9	20.5	0.0
	3	253	5.4	20.9	0.0
	3	254	2.2	22.9	0.0
	3	255	2.7	20.9	0.0
	3	256	4.1	21.0	0.4
	3	257	13.3	21.2	4.0
	3	258	9.8	17.8	11.6
	3	259	6.2	9.0	18.3
	3	260	3.7	12.2	10.4
	3	261	10.2	24.6	0.0
	3	262	5.0	19.1	0.0
	3	263	4.4	18.7	0.0
	3	264	2.3	24.9	0.0
	3	265	3.5	15.9	0.0
	3	266	7.1	13.8	0.0
	3	267	5.1	19.3	0.0
	3	268	0.3	18.9	0.0
	3	269	3.5	18.4	0.0
	3	270	4.8	9.6	0.8
	3	271	6.5	16.9	0.9
	3	272	3.6	11.0	2.4
	3	273	9.4	21.6	0.0
	3	274	3.0	17.7	0.0
	3	275	0.4	11.4	0.0
	3	276	0.1	11.8	0.0
	3	277	3.3	8.5	0.9
	3	278	-2.4	13.6	0.0
	3	279	3.0	11.5	0.7
	3	280	4.2	15.0	2.8
	3	281	-1.9	10.6	15.1
	3	282	0.4	7.7	0.0
	3	283	-0.2	15.5	0.0
	3	284	1.1	12.1	0.0
	3	285	-4.5	11.5	0.0
	3	286	-0.9	6.0	2.6
	3	287	1.5	13.9	0.0
	3	288	3.3	15.1	0.0
	3	289	0.6	12.5	9.1
	3	290	0.0	10.6	0.4
	3	291	-0.5	13.1	0.0
	3	292	4.3	4.9	0.4
	3	293	-1.5	6.6	0.9
	3	294	0.5	8.7	1.7
	3	295	-0.4	3.0	16.2
	3	296	0.7	1.2	25.1
	3	297	-0.0	14.1	0.0
	3	298	-1.4	14.7	0.0
	3	299	1.0	6.0	0.4
	3	300	5.1	5.5	0.5
	3	301	-3.5	13.0	0.0
	3	302	-5.1	16.9	0.0
	3	303	1.3	10.0	0.0
	3	304	-3.7	7.5	0.0
	3	305	-3.9	10.2	0.0
	3	306	-2.9	13.1	0.0
	3	307	-2.4	8.9	0.0
	3	308	2.7	11.6	0.0
	3	309	1.1	18.6	0.0
	3	310	-2.0	9.8	0.0
	3	311	-2.5	10.4	0.0
	3	312	-5.8	4.4	0.0
	3	313	-8.1	4.2	0.0
	3	314	-4.9	6.1	0.0
	3	315	-22.2	-5.7	1.1
	3	316	-10.8	1.3	0.0
	3	317	-5.2	4.0	0.0
	3	318	-9.8	-1.3	0.0
	3	319	-5.6	2.0	0.0
	3	320	-5.3	-1.9	1.9
	3	321	-5.4	4.7	0.0
	3	322	-10.1	0.2	2.7
	3	323	-14.2	-2.8	0.0
	3	324	-9.9	-5.8	0.0
	3	325	-14.8	-7.3	0.0
	3	326	-18.4	-0.8	0.0
	3	327	-10.5	-4.9	17.3
	3	328	-15.5	-7.8	0.0
	3	329	-15.6	-8.4	0.2
	3	330	-12.5	-4.8	0.2
	3	331	-11.7	-0.8	0.0
	3	332	-9.3	0.9	0.0
	3	333	-6.3	0.3	0.0
	3	334	-4.2	3.7	0.0
	3	335	-8.9	-0.7	0.0
	3	336	-10.1	-4.2	0.0
	3	337	-21.8	-11.5	3.4
	3	338	-18.5	-17.9	0.0
	3	339	-15.8	-2.8	0.0
	3	340	-10.1	-10.0	4.0
	3	341	-4.7	3.3	6.8
	3	342	-8.3	0.4	0.0
	3	343	-9.7	-0.8	0.0
	3	344	-6.7	1.1	0.0
	3	345	-6.6	3.9	0.0
	3	346	-7.6	1.0	0.0
	3	347	-14.7	-1.5	0.0
	3	348	-11.5	-1.6	0.0
	3	349	-24.3	-18.1	0.0
	3	350	-30.9	-26.5	0.0
	3	351	-16.3	-7.2	0.0
	3	352	-14.3	-13.6	0.0
	3	353	-18.6	-4.0	0.0
	3	354	-17.2	-3.1	0.0
	3	355	-26.3	-18.9	0.0
	3	356	-17.4	-12.3	0.0
	3	357	-12.8	-1.1	0.0
	3	358	-6.4	-1.0	0.0
	3	359	-22.4	-12.4	0.0
	3	360	-28.0	-7.9	0.0
	3	361	-12.3	-2.2	0.0
	3	362	-17.5	-4.2	0.7
	3	363	-24.5	-9.3	0.0
	3	364	-28.7	-15.4	5.9
	3	365	-15.5	-4.3	0.0
	4	1	-9.1	5.1	0.0
	4	2	-11.5	0.3	0.0
	4	3	-21.6	-13.1	0.0
	4	4	-18.3	-16.5	0.0
	4	5	-27.6	-22.3	0.0
	4	6	-27.1	-17.2	9.7
	4	7	-12.9	-5.1	1.3
	4	8	-10.7	0.9	0.0
	4	9	-12.1	0.8	0.2
	4	10	-15.6	0.8	0.0
	4	11	-21.3	-7.1	3.3
	4	12	-19.6	-0.3	0.0
	4	13	-24.5	-9.9	0.0
	4	14	-27.1	-7.6	0.7
	4	15	-22.1	-6.8	0.7
	4	16	-21.3	-1.7	0.0
	4	17	-16.0	-2.8	0.0
	4	18	-21.8	-6.6	0.0
	4	19	-24.4	-14.3	0.0
	4	20	-27.3	-25.5	0.0
	4	21	-14.5	-6.6	0.0
	4	22	-16.8	-0.9	0.0
	4	23	-12.0	-2.3	0.0
	4	24	-16.3	-7.1	0.0
	4	25	-22.7	-12.7	0.0
	4	26	-15.4	-10.5	0.0
	4	27	-27.9	-19.8	5.0
	4	28	-29.7	-20.7	3.7
	4	29	-24.6	-15.0	0.0
	4	30	-23.8	-14.0	0.0
	4	31	-34.4	-22.1	0.0
	4	32	-26.9	-13.9	0.0
	4	33	-27.2	-14.7	0.0
	4	34	-32.6	-23.3	0.0
	4	35	-13.5	-1.5	1.6
	4	36	-13.6	1.4	0.0
	4	37	-35.4	-21.3	0.0
	4	38	-28.5	-10.6	0.0
	4	39	-23.1	-6.8	0.0
	4	40	-31.4	-0.0	0.0
	4	41	-11.1	-1.3	0.0
	4	42	-15.2	5.7	0.0
	4	43	-15.3	-4.1	0.0
	4	44	-22.3	0.3	0.0
	4	45	-5.6	1.9	0.0
	4	46	-5.3	-3.8	0.0
	4	47	-17.2	-7.5	1.4
	4	48	-21.9	-6.5	1.5
	4	49	-18.7	-8.6	0.0
	4	50	-22.2	-6.7	0.0
	4	51	-16.3	-7.3	0.0
	4	52	-14.8	-9.1	0.0
	4	53	-14.9	-3.8	0.0
	4	54	-7.5	-2.5	0.7
	4	55	-11.5	-1.7	4.2
	4	56	-4.9	2.1	0.3
	4	57	-8.1	-0.8	0.8
	4	58	-11.4	-4.0	0.0
	4	59	-11.8	-1.7	1.2
	4	60	-4.1	1.3	0.0
	4	61	-3.3	3.5	0.0
	4	62	-1.1	3.3	0.0
	4	63	-5.1	2.7	0.0
	4	64	-3.5	-1.5	0.0
	4	65	-9.9	-0.7	0.0
	4	66	-7.9	4.0	0.0
	4	67	-21.8	-5.1	0.0
	4	68	-32.0	-13.0	0.0
	4	69	-16.7	-2.0	0.0
	4	70	-18.1	-5.1	0.0
	4	71	-12.3	-3.3	0.0
	4	72	-3.7	-1.1	1.2
	4	73	-6.9	2.4	0.0
	4	74	-7.3	0.8	0.0
	4	75	-11.4	-1.6	0.0
	4	76	-9.6	1.7	0.0
	4	77	-15.1	-0.2	0.0
	4	78	-13.0	1.7	0.0
	4	79	-12.1	-0.7	0.0
	4	80	-5.8	0.4	0.0
	4	81	-12.0	-7.3	0.0
	4	82	-11.9	-10.6	0.0
	4	83	-10.6	-1.7	0.0
	4	84	-11.1	3.2	0.0
	4	85	-12.2	-6.3	0.0
	4	86	-9.8	-2.5	0.0
	4	87	-9.6	-1.2	0.0
	4	88	-9.7	4.0	0.0
	4	89	-9.5	1.1	0.0
	4	90	-5.6	6.2	0.0
	4	91	-3.6	11.1	0.0
	4	92	0.6	9.6	0.0
	4	93	-6.7	1.1	2.2
	4	94	-3.8	-0.0	5.8
	4	95	-9.7	2.9	0.0
	4	96	-6.9	6.8	0.0
	4	97	-8.6	-1.6	0.0
	4	98	-3.2	7.2	0.0
	4	99	-1.0	14.1	0.0
	4	100	0.2	10.6	0.0
	4	101	-0.9	8.1	0.0
	4	102	-3.1	11.6	0.0
	4	103	-0.6	11.7	0.0
	4	104	-1.5	11.7	0.0
	4	105	-0.1	12.3	0.0
	4	106	3.4	8.7	0.0
	4	107	-0.4	11.1	0.0
	4	108	2.0	15.6	0.0
	4	109	-1.8	12.1	0.0
	4	110	-5.0	13.5	0.0
	4	111	2.5	15.6	0.0
	4	112	-0.8	18.1	0.0
	4	113	-0.5	9.7	0.0
	4	114	0.2	5.7	0.0
	4	115	-1.8	6.0	0.0
	4	116	-2.2	4.1	0.0
	4	117	4.9	23.1	6.0
	4	118	2.2	17.9	0.0
	4	119	-1.6	10.5	0.0
	4	120	0.8	7.6	0.0
	4	121	6.5	24.8	0.0
	4	122	2.0	35.5	0.0
	4	123	5.8	19.6	0.0
	4	124	3.5	14.9	0.0
	4	125	0.8	8.4	0.0
	4	126	6.9	15.6	85.6
	4	127	1.2	15.2	8.2
	4	128	5.2	7.9	10.0
	4	129	2.6	18.5	0.0
	4	130	-5.7	14.4	0.0
	4	131	10.0	28.4	22.8
	4	132	10.1	21.4	15.8
	4	133	-4.5	12.2	8.3
	4	134	5.9	18.9	16.8
	4	135	4.4	20.2	6.0
	4	136	-2.7	18.0	0.0
	4	137	5.4	20.9	0.0
	4	138	6.2	22.8	11.0
	4	139	8.9	21.7	17.6
	4	140	7.5	19.0	0.0
	4	141	1.0	11.1	1.0
	4	142	5.5	19.1	0.0
	4	143	8.1	22.5	9.4
	4	144	1.7	19.5	0.0
	4	145	6.9	23.6	0.0
	4	146	6.2	26.5	0.0
	4	147	7.2	20.4	0.0
	4	148	8.7	22.2	0.0
	4	149	3.0	18.0	0.0
	4	150	8.2	17.5	0.0
	4	151	6.5	16.8	1.8
	4	152	-0.2	21.1	0.0
	4	153	2.4	13.3	0.0
	4	154	9.9	10.9	5.1
	4	155	8.1	23.0	6.0
	4	156	11.2	23.6	3.6
	4	157	13.2	20.2	10.7
	4	158	13.3	27.0	0.0
	4	159	16.4	33.2	0.0
	4	160	16.9	27.1	0.0
	4	161	17.2	25.2	1.0
	4	162	10.1	26.1	0.0
	4	163	12.0	22.9	0.0
	4	164	10.6	16.9	1.7
	4	165	6.2	20.6	0.0
	4	166	13.1	22.9	6.6
	4	167	7.2	20.7	3.3
	4	168	10.8	25.2	0.0
	4	169	11.6	22.7	0.0
	4	170	9.6	26.1	0.0
	4	171	15.2	29.3	0.0
	4	172	9.7	29.1	0.0
	4	173	11.0	27.9	0.0
	4	174	7.3	26.6	0.0
	4	175	8.9	23.4	0.0
	4	176	11.7	24.1	1.2
	4	177	8.5	21.7	0.0
	4	178	10.9	24.5	0.0
	4	179	8.5	23.9	0.0
	4	180	11.7	23.0	0.0
	4	181	11.9	27.7	0.0
	4	182	11.1	26.9	0.0
	4	183	13.0	31.9	0.0
	4	184	7.8	33.4	0.0
	4	185	12.6	28.1	0.0
	4	186	7.8	25.7	0.0
	4	187	13.6	28.6	0.0
	4	188	12.9	27.4	56.9
	4	189	14.2	28.8	17.9
	4	190	18.2	28.2	12.5
	4	191	14.5	30.8	0.0
	4	192	15.6	30.8	1.0
	4	193	12.4	30.0	0.0
	4	194	18.4	27.1	10.8
	4	195	11.8	27.4	0.0
	4	196	17.5	27.9	23.8
	4	197	14.8	28.0	0.0
	4	198	13.0	26.0	0.0
	4	199	13.9	28.8	0.0
	4	200	15.3	32.1	0.0
	4	201	14.5	28.8	0.0
	4	202	14.3	27.4	0.0
	4	203	15.5	28.7	0.0
	4	204	10.4	29.8	0.0
	4	205	9.5	23.6	0.0
	4	206	15.7	23.8	0.1
	4	207	14.2	27.9	13.2
	4	208	8.3	26.6	0.0
	4	209	9.6	26.1	0.0
	4	210	12.9	18.7	6.5
	4	211	12.1	21.0	10.0
	4	212	7.9	23.1	2.5
	4	213	10.6	18.2	1.7
	4	214	6.4	23.2	0.0
	4	215	11.7	23.0	0.0
	4	216	15.5	27.1	0.0
	4	217	4.5	24.4	0.0
	4	218	1.4	25.8	0.0
	4	219	13.9	25.0	2.4
	4	220	10.5	20.7	5.5
	4	221	12.3	23.5	3.3
	4	222	5.9	24.2	0.0
	4	223	12.2	25.7	0.0
	4	224	12.9	26.2	0.0
	4	225	13.1	25.7	18.6
	4	226	11.3	24.9	6.2
	4	227	12.3	20.0	2.3
	4	228	5.0	25.6	0.0
	4	229	11.9	29.5	0.0
	4	230	17.0	27.1	0.0
	4	231	13.1	26.0	0.0
	4	232	9.8	28.4	0.0
	4	233	13.7	21.9	17.6
	4	234	12.0	23.1	0.0
	4	235	11.0	26.7	0.0
	4	236	14.4	23.1	0.1
	4	237	11.7	29.8	0.0
	4	238	13.9	28.0	0.0
	4	239	16.8	34.8	0.4
	4	240	14.7	35.0	0.0
	4	241	9.3	30.1	0.0
	4	242	12.1	25.0	1.0
	4	243	6.0	19.1	1.1
	4	244	6.9	21.6	0.0
	4	245	5.7	23.3	0.0
	4	246	7.4	18.4	0.0
	4	247	9.7	22.1	10.7
	4	248	10.8	16.4	7.1
	4	249	8.8	20.7	0.0
	4	250	7.2	17.4	13.1
	4	251	6.4	13.0	0.7
	4	252	9.4	16.6	0.9
	4	253	7.8	19.9	0.0
	4	254	7.4	28.1	0.0
	4	255	6.9	21.4	0.0
	4	256	10.8	19.8	2.3
	4	257	7.0	18.1	0.0
	4	258	11.0	15.6	12.2
	4	259	10.7	20.9	0.0
	4	260	8.2	25.3	0.0
	4	261	9.5	20.3	0.0
	4	262	4.8	22.2	0.0
	4	263	12.2	22.7	0.9
	4	264	4.9	19.4	0.0
	4	265	5.2	25.8	0.0
	4	266	8.6	22.2	0.5
	4	267	3.0	10.7	0.1
	4	268	-0.4	13.9	0.0
	4	269	3.3	17.0	0.0
	4	270	5.2	20.4	0.0
	4	271	1.2	7.0	0.0
	4	272	4.2	5.5	0.0
	4	273	8.6	18.6	6.2
	4	274	6.5	16.6	1.5
	4	275	3.3	14.0	14.0
	4	276	14.4	15.8	1.6
	4	277	3.8	15.4	3.1
	4	278	0.2	14.2	0.0
	4	279	1.8	6.2	0.7
	4	280	-0.7	7.5	2.9
	4	281	-3.2	8.0	2.3
	4	282	0.5	2.0	3.6
	4	283	3.9	16.8	0.0
	4	284	3.3	13.3	0.2
	4	285	-0.1	6.5	10.9
	4	286	-6.0	15.3	0.0
	4	287	0.1	20.4	0.0
	4	288	2.7	21.4	0.0
	4	289	-1.0	15.3	0.0
	4	290	3.3	22.1	0.0
	4	291	-2.1	5.1	0.0
	4	292	-4.7	10.8	0.0
	4	293	-4.8	2.6	0.0
	4	294	-10.1	2.7	0.0
	4	295	-5.9	11.7	0.0
	4	296	-1.6	14.9	0.0
	4	297	-0.7	8.4	0.0
	4	298	-4.7	9.1	0.0
	4	299	-1.6	16.1	0.0
	4	300	1.4	12.0	0.0
	4	301	-5.0	3.4	0.0
	4	302	-2.5	-1.0	0.0
	4	303	-6.3	10.0	0.0
	4	304	-5.3	6.4	0.0
	4	305	-2.1	9.7	0.0
	4	306	-2.0	10.0	0.0
	4	307	-4.9	6.6	0.0
	4	308	-7.7	1.0	0.0
	4	309	-5.2	5.4	0.0
	4	310	-8.9	9.0	0.0
	4	311	-9.1	4.8	0.0
	4	312	-16.0	4.5	0.0
	4	313	-10.8	-0.8	0.0
	4	314	-6.1	4.7	0.0
	4	315	-3.2	5.8	0.0
	4	316	0.6	3.7	0.0
	4	317	-3.8	5.9	0.0
	4	318	-0.4	5.5	0.0
	4	319	-6.6	-0.7	0.0
	4	320	-5.9	-5.5	0.0
	4	321	-9.8	-0.6	0.0
	4	322	-20.7	-2.8	0.1
	4	323	-7.8	-2.4	0.0
	4	324	-9.9	-0.2	0.0
	4	325	-16.5	-5.3	0.0
	4	326	-25.8	-12.5	0.0
	4	327	-16.0	-4.8	0.0
	4	328	-16.4	-1.9	0.0
	4	329	-6.3	2.4	0.0
	4	330	-1.8	10.3	0.0
	4	331	-11.1	-3.5	0.0
	4	332	-16.2	0.5	0.0
	4	333	-11.9	-2.7	0.0
	4	334	-9.4	-1.6	0.0
	4	335	-14.9	-8.3	0.0
	4	336	-23.0	-8.9	0.0
	4	337	-14.4	-4.7	0.0
	4	338	-9.7	-2.9	0.0
	4	339	-14.5	-2.1	0.0
	4	340	-20.3	-0.1	0.0
	4	341	-11.6	0.2	0.0
	4	342	-10.1	3.5	0.0
	4	343	-23.2	-13.9	0.0
	4	344	-23.3	-8.4	0.0
	4	345	-23.4	-8.7	0.0
	4	346	-24.3	-11.6	2.3
	4	347	-9.3	-1.4	0.0
	4	348	-10.6	5.8	0.0
	4	349	-11.2	-3.9	0.0
	4	350	-10.2	-1.3	0.8
	4	351	-11.6	-1.9	0.0
	4	352	-9.0	2.5	0.0
	4	353	-33.3	-20.1	0.0
	4	354	-22.2	-11.0	0.0
	4	355	-29.8	-19.9	0.0
	4	356	-29.2	-22.1	0.2
	4	357	-10.0	-1.6	0.0
	4	358	-7.1	-5.7	0.7
	4	359	-16.8	-7.0	2.9
	4	360	-7.1	-6.1	0.4
	4	361	-5.2	1.2	0.0
	4	362	-8.8	-1.1	2.7
	4	363	-27.8	-18.3	0.0
	4	364	-24.7	-21.1	5.7
	4	365	-13.4	-5.5	1.3
	5	1	-17.3	-2.8	0.0
	5	2	-20.3	-8.8	0.0
	5	3	-20.5	-11.1	0.0
	5	4	-21.9	-6.7	0.0
	5	5	-18.4	-7.7	0.0
	5	6	-22.6	-12.1	0.0
	5	7	-28.2	-18.1	0.0
	5	8	-22.1	-13.4	0.0
	5	9	-18.8	-18.0	0.0
	5	10	-19.0	-10.3	0.0
	5	11	-14.0	-12.5	0.0
	5	12	-8.5	0.5	0.0
	5	13	-5.8	-5.3	0.0
	5	14	-20.3	-6.0	0.0
	5	15	-22.2	0.1	0.0
	5	16	-22.2	-10.2	0.0
	5	17	-18.9	-14.4	0.0
	5	18	-13.1	0.3	0.0
	5	19	-21.6	-4.3	0.0
	5	20	-20.8	-9.7	0.0
	5	21	-22.0	-3.2	0.0
	5	22	-27.2	-21.4	0.0
	5	23	-27.0	-17.5	1.3
	5	24	-17.4	-3.6	4.4
	5	25	-11.8	-5.6	0.0
	5	26	-23.1	-13.8	0.0
	5	27	-20.8	-9.4	0.0
	5	28	-20.6	-7.3	0.0
	5	29	-18.6	-8.3	0.0
	5	30	-17.6	-3.3	0.0
	5	31	-18.9	-0.5	0.2
	5	32	-9.7	3.3	0.0
	5	33	-12.2	4.5	0.0
	5	34	-17.0	-5.0	0.0
	5	35	-10.2	-7.6	3.0
	5	36	-31.6	-15.0	0.0
	5	37	-27.0	-7.5	0.0
	5	38	-25.2	-9.4	0.0
	5	39	-25.3	-13.0	0.5
	5	40	-15.4	-0.5	0.0
	5	41	-23.0	-3.3	0.0
	5	42	-17.5	-6.8	0.0
	5	43	-25.4	-8.6	0.0
	5	44	-20.2	-8.3	0.0
	5	45	-19.0	-5.8	0.0
	5	46	-15.5	-6.0	4.5
	5	47	-20.8	-2.4	1.2
	5	48	-27.1	-10.8	3.4
	5	49	-20.9	-9.3	2.3
	5	50	-18.5	-9.3	2.7
	5	51	-22.0	-10.9	4.4
	5	52	-17.3	-6.3	1.2
	5	53	-19.1	-7.2	0.0
	5	54	-22.0	-10.7	0.0
	5	55	-14.1	-13.4	0.6
	5	56	-13.8	-3.3	0.0
	5	57	-10.4	-6.7	0.0
	5	58	-13.9	-3.8	0.0
	5	59	-9.7	-6.0	0.0
	5	60	-5.6	3.5	0.3
	5	61	-6.4	3.1	0.0
	5	62	-9.2	1.4	0.0
	5	63	-12.4	1.9	0.0
	5	64	-15.4	-8.4	0.3
	5	65	-10.8	-6.5	0.1
	5	66	-9.0	-2.4	0.2
	5	67	-10.1	-2.0	0.0
	5	68	-11.3	-2.2	0.0
	5	69	-7.8	-6.5	0.0
	5	70	-10.9	-0.1	0.0
	5	71	-11.6	1.3	0.0
	5	72	-1.3	5.2	0.0
	5	73	-3.2	13.4	0.0
	5	74	-6.7	1.6	0.0
	5	75	-11.8	3.0	0.0
	5	76	-14.8	-2.7	0.0
	5	77	-9.4	-7.2	0.0
	5	78	-4.5	2.3	0.0
	5	79	1.1	1.8	0.0
	5	80	-11.3	-1.3	0.0
	5	81	-17.5	-5.2	0.0
	5	82	-11.7	-2.6	0.0
	5	83	-8.3	-7.4	0.0
	5	84	-10.6	0.8	0.0
	5	85	-6.5	-0.9	0.0
	5	86	-3.6	3.8	0.8
	5	87	-9.8	3.6	0.0
	5	88	-4.4	2.7	0.0
	5	89	-4.6	7.0	0.0
	5	90	-6.7	4.9	0.0
	5	91	-4.6	2.9	0.0
	5	92	-9.2	4.5	0.0
	5	93	-11.8	4.9	0.0
	5	94	-1.1	10.5	0.0
	5	95	-1.2	12.0	0.0
	5	96	-2.4	4.7	11.8
	5	97	-3.5	10.0	0.0
	5	98	-12.9	7.2	0.0
	5	99	-7.8	-7.2	0.0
	5	100	-2.2	8.8	0.0
	5	101	1.3	9.9	0.0
	5	102	-1.7	12.1	0.0
	5	103	-6.5	12.7	0.0
	5	104	-3.0	10.1	0.0
	5	105	-6.2	4.6	0.0
	5	106	2.0	18.8	0.0
	5	107	-1.4	13.6	0.0
	5	108	-1.7	13.2	0.0
	5	109	-2.9	12.7	0.0
	5	110	1.8	10.1	0.0
	5	111	-0.7	13.7	0.0
	5	112	-1.6	10.4	0.0
	5	113	-2.0	11.2	0.0
	5	114	2.8	18.5	1.1
	5	115	3.1	24.6	0.0
	5	116	-4.8	11.9	0.0
	5	117	-2.6	5.1	0.0
	5	118	-7.4	4.5	0.0
	5	119	-2.9	9.5	0.0
	5	120	2.2	15.8	0.0
	5	121	5.1	13.0	3.2
	5	122	3.8	15.9	6.2
	5	123	-2.4	20.0	4.2
	5	124	3.3	23.4	0.0
	5	125	3.1	21.5	0.0
	5	126	2.8	18.3	5.0
	5	127	7.1	21.2	0.0
	5	128	6.9	19.2	0.0
	5	129	7.7	20.6	13.0
	5	130	-3.1	12.5	0.0
	5	131	-6.7	14.0	0.0
	5	132	3.1	22.7	0.0
	5	133	8.0	21.8	7.2
	5	134	2.3	15.7	0.0
	5	135	4.9	12.9	0.0
	5	136	9.0	20.7	0.0
	5	137	7.2	16.8	0.0
	5	138	6.3	22.7	0.0
	5	139	2.6	20.4	0.0
	5	140	4.0	14.2	3.5
	5	141	5.9	14.1	0.0
	5	142	2.7	16.4	9.9
	5	143	4.1	18.7	0.0
	5	144	3.7	15.6	0.0
	5	145	2.9	17.2	0.0
	5	146	6.2	16.8	0.0
	5	147	4.8	22.6	0.0
	5	148	13.2	29.7	0.0
	5	149	10.2	23.2	0.0
	5	150	9.7	27.0	0.0
	5	151	17.2	30.0	0.0
	5	152	8.5	29.9	0.0
	5	153	12.6	33.4	0.0
	5	154	6.4	20.0	0.0
	5	155	4.5	24.7	0.0
	5	156	6.7	24.7	0.0
	5	157	7.7	20.5	0.0
	5	158	19.5	29.4	0.0
	5	159	10.9	31.2	0.0
	5	160	9.9	25.8	0.0
	5	161	12.1	26.2	12.5
	5	162	13.7	25.8	0.5
	5	163	14.0	21.7	1.7
	5	164	10.3	14.7	7.5
	5	165	8.2	19.9	0.0
	5	166	11.7	26.2	0.8
	5	167	17.7	21.2	4.9
	5	168	18.4	25.0	1.8
	5	169	12.7	26.4	2.1
	5	170	12.7	21.3	9.8
	5	171	9.4	21.5	0.0
	5	172	12.7	29.0	0.0
	5	173	12.1	26.2	0.0
	5	174	6.5	17.4	0.0
	5	175	7.3	12.8	0.0
	5	176	9.6	27.1	0.0
	5	177	12.8	27.6	0.0
	5	178	4.3	22.6	0.0
	5	179	9.7	23.9	0.0
	5	180	12.6	24.4	0.0
	5	181	12.4	27.3	0.0
	5	182	7.7	25.8	0.0
	5	183	12.8	19.7	4.1
	5	184	13.2	23.7	11.1
	5	185	15.4	26.3	0.0
	5	186	14.9	23.3	11.2
	5	187	14.7	25.9	0.0
	5	188	11.2	23.1	0.0
	5	189	7.7	20.4	0.0
	5	190	13.5	24.6	0.0
	5	191	15.4	19.5	0.0
	5	192	12.8	25.4	0.0
	5	193	15.1	27.0	0.4
	5	194	12.2	22.6	9.0
	5	195	12.7	23.0	4.7
	5	196	15.2	29.3	4.5
	5	197	13.4	26.9	0.0
	5	198	12.5	25.2	0.0
	5	199	13.4	21.2	0.0
	5	200	13.1	24.4	0.0
	5	201	14.2	25.5	0.0
	5	202	8.8	23.6	0.0
	5	203	13.9	24.4	0.0
	5	204	13.7	32.4	0.0
	5	205	15.8	28.8	0.0
	5	206	12.6	25.7	39.7
	5	207	12.9	28.3	0.0
	5	208	14.3	24.4	6.5
	5	209	16.1	26.0	0.0
	5	210	12.9	29.0	0.0
	5	211	16.3	32.9	17.0
	5	212	13.3	33.6	0.0
	5	213	11.5	28.6	0.0
	5	214	11.1	25.6	0.0
	5	215	14.3	21.5	1.8
	5	216	9.6	28.7	0.0
	5	217	8.0	28.2	0.0
	5	218	11.9	29.0	0.0
	5	219	13.6	26.6	0.0
	5	220	12.1	25.7	0.0
	5	221	11.3	28.6	0.0
	5	222	13.4	24.6	0.0
	5	223	13.6	17.0	0.0
	5	224	8.3	28.2	0.0
	5	225	5.2	27.5	0.0
	5	226	11.5	26.4	0.0
	5	227	15.1	20.5	0.0
	5	228	12.4	24.9	0.0
	5	229	13.5	28.7	0.0
	5	230	14.6	26.6	0.0
	5	231	12.4	28.8	0.0
	5	232	7.8	21.1	0.0
	5	233	5.1	26.3	0.0
	5	234	12.1	27.1	0.0
	5	235	14.5	23.8	0.0
	5	236	14.1	27.2	0.0
	5	237	13.0	21.1	0.2
	5	238	11.6	28.1	2.4
	5	239	11.6	26.9	0.3
	5	240	6.8	26.6	0.0
	5	241	8.6	25.5	0.0
	5	242	12.0	22.7	3.2
	5	243	11.8	19.1	26.6
	5	244	12.2	25.6	0.0
	5	245	13.4	20.2	0.0
	5	246	6.3	24.0	0.0
	5	247	6.5	25.9	17.3
	5	248	9.1	21.3	0.0
	5	249	10.0	15.5	0.0
	5	250	9.3	29.5	0.0
	5	251	6.9	28.6	0.0
	5	252	8.4	16.4	14.6
	5	253	6.7	15.8	0.1
	5	254	8.8	25.8	0.0
	5	255	8.5	25.2	0.0
	5	256	11.6	23.5	0.0
	5	257	8.1	20.7	0.0
	5	258	11.9	28.0	0.0
	5	259	6.3	26.0	0.0
	5	260	4.9	14.5	0.0
	5	261	12.1	14.8	0.0
	5	262	7.4	20.2	1.7
	5	263	13.8	21.9	0.0
	5	264	6.1	16.2	0.0
	5	265	0.1	16.3	0.0
	5	266	6.9	16.6	3.1
	5	267	6.3	11.7	0.3
	5	268	7.4	21.0	39.0
	5	269	6.7	18.0	5.6
	5	270	7.4	18.4	6.0
	5	271	7.3	15.2	0.0
	5	272	2.6	12.6	1.8
	5	273	7.1	16.9	5.8
	5	274	0.8	10.4	0.0
	5	275	2.4	15.8	0.0
	5	276	5.3	19.1	0.0
	5	277	4.3	16.1	0.0
	5	278	2.7	13.2	0.0
	5	279	3.9	10.1	0.0
	5	280	0.6	7.0	33.5
	5	281	2.3	9.3	0.0
	5	282	1.3	15.4	0.0
	5	283	-6.1	17.1	0.0
	5	284	3.5	12.8	31.6
	5	285	6.4	19.4	3.2
	5	286	-3.8	9.7	0.0
	5	287	0.5	9.9	0.0
	5	288	-0.8	17.7	0.0
	5	289	1.5	16.0	12.0
	5	290	2.0	21.2	1.7
	5	291	1.2	15.4	0.0
	5	292	-3.0	10.8	0.0
	5	293	-7.1	16.4	0.0
	5	294	0.7	14.4	0.0
	5	295	1.0	7.3	0.4
	5	296	-3.7	-2.2	25.3
	5	297	-4.7	2.2	2.3
	5	298	-5.1	-2.2	4.5
	5	299	-8.5	8.1	0.0
	5	300	-3.9	11.1	0.0
	5	301	-8.5	5.8	0.0
	5	302	-2.2	15.0	0.0
	5	303	-4.1	13.5	0.0
	5	304	-1.4	7.5	0.0
	5	305	-4.1	7.0	0.0
	5	306	-0.7	8.6	0.0
	5	307	0.2	9.7	0.0
	5	308	-3.4	7.7	0.0
	5	309	-3.8	7.6	0.0
	5	310	-4.7	7.2	0.0
	5	311	-2.6	13.4	0.0
	5	312	-4.1	8.4	0.0
	5	313	-1.5	2.5	0.0
	5	314	-8.9	2.5	0.0
	5	315	-10.9	-7.8	0.1
	5	316	-2.6	6.3	0.0
	5	317	-6.7	2.9	2.9
	5	318	-1.6	2.3	2.2
	5	319	-1.0	5.2	0.0
	5	320	-4.2	10.2	0.0
	5	321	-7.5	7.2	0.0
	5	322	-9.3	-2.9	0.0
	5	323	-15.5	-8.8	0.3
	5	324	-8.0	-1.4	0.0
	5	325	-8.1	-7.1	0.0
	5	326	-6.8	7.1	0.0
	5	327	-9.1	4.0	0.0
	5	328	-6.1	3.4	0.0
	5	329	-10.0	2.3	0.0
	5	330	-7.7	2.2	0.0
	5	331	-3.3	2.2	0.0
	5	332	-19.8	-9.2	0.0
	5	333	-18.5	-1.0	0.0
	5	334	-12.0	1.3	0.0
	5	335	-8.8	7.5	0.0
	5	336	-7.3	4.1	0.0
	5	337	-12.9	3.3	0.0
	5	338	-20.5	-11.2	0.0
	5	339	-31.8	-15.4	0.0
	5	340	-24.7	-16.9	0.0
	5	341	-20.8	-15.3	0.3
	5	342	-17.7	-6.1	2.5
	5	343	-17.5	-2.4	0.0
	5	344	-20.6	-10.7	5.2
	5	345	-28.8	-10.3	0.0
	5	346	-19.4	-8.5	0.0
	5	347	-14.0	-12.3	0.0
	5	348	-3.5	2.8	0.5
	5	349	-7.0	3.2	0.0
	5	350	-17.7	-10.5	2.7
	5	351	-12.4	-11.3	0.0
	5	352	-19.3	-7.1	0.3
	5	353	-15.7	-11.5	0.4
	5	354	-8.9	3.3	0.3
	5	355	-15.2	-0.5	0.0
	5	356	-25.5	-19.1	0.0
	5	357	-34.8	-19.9	0.0
	5	358	-9.3	-1.6	0.0
	5	359	-11.1	0.7	0.0
	5	360	-23.0	-17.1	3.8
	5	361	-25.1	-21.1	0.0
	5	362	-21.9	-13.0	0.0
	5	363	-16.0	-14.8	0.0
	5	364	-19.8	-13.1	0.0
	5	365	-20.7	-7.3	0.0
	5	366	-21.0	-7.6	0.0
	6	1	-29.9	-10.0	3.4
	6	2	-22.6	-10.1	0.0
	6	3	-31.9	-13.8	0.0
	6	4	-13.4	-1.0	0.0
	6	5	-19.1	4.0	0.0
	6	6	-26.1	-9.9	0.0
	6	7	-27.1	-13.7	0.4
	6	8	-26.4	-11.3	0.0
	6	9	-27.9	-13.8	0.0
	6	10	-23.5	-10.9	0.0
	6	11	-21.4	-16.9	0.0
	6	12	-29.8	-23.0	0.3
	6	13	-29.2	-14.8	0.0
	6	14	-15.5	-3.3	0.9
	6	15	-23.1	-7.0	1.3
	6	16	-14.1	-3.4	1.3
	6	17	-14.1	-0.3	0.0
	6	18	-18.4	-5.4	0.0
	6	19	-19.1	-7.1	3.9
	6	20	-22.4	-7.9	0.0
	6	21	-29.2	-5.8	0.0
	6	22	-15.1	-5.6	0.0
	6	23	-19.4	-2.9	0.0
	6	24	-13.4	-5.0	0.0
	6	25	-14.9	-3.0	0.0
	6	26	-24.9	-16.7	0.4
	6	27	-16.3	-10.3	0.0
	6	28	-15.2	-5.2	0.0
	6	29	-18.3	-2.8	1.7
	6	30	-20.6	-8.0	0.5
	6	31	-15.5	-8.6	0.0
	6	32	-10.8	-1.1	0.0
	6	33	-10.1	-4.9	0.2
	6	34	-18.4	-4.5	0.0
	6	35	-11.9	-6.3	0.0
	6	36	-27.6	-13.6	0.0
	6	37	-21.6	-15.1	0.7
	6	38	-24.1	-12.9	0.0
	6	39	-26.7	-24.9	0.0
	6	40	-31.8	-16.7	0.0
	6	41	-29.4	-10.4	0.0
	6	42	-12.7	-0.5	0.0
	6	43	-4.1	-1.1	0.0
	6	44	-7.1	1.5	0.1
	6	45	-3.6	3.9	0.0
	6	46	-10.6	-0.3	0.0
	6	47	-7.3	4.2	0.0
	6	48	-26.0	-11.9	0.0
	6	49	-33.2	-7.1	0.0
	6	50	-22.6	-12.0	6.9
	6	51	-28.2	-13.2	0.0
	6	52	-13.7	-5.0	0.0
	6	53	-10.3	-9.3	0.0
	6	54	-30.7	-14.2	0.0
	6	55	-26.6	-21.1	0.0
	6	56	-24.2	-9.2	0.0
	6	57	-16.1	-4.2	0.0
	6	58	-13.5	-1.6	0.0
	6	59	-12.8	-2.7	0.0
	6	60	-18.9	-8.0	0.0
	6	61	-15.2	-9.6	0.0
	6	62	-7.1	4.3	0.0
	6	63	-1.2	-0.3	1.1
	6	64	-3.1	6.5	0.0
	6	65	-1.6	1.3	0.0
	6	66	-2.7	4.8	0.0
	6	67	-5.2	1.9	0.0
	6	68	-11.2	-0.6	0.0
	6	69	-16.0	-7.0	0.0
	6	70	-2.6	11.9	0.0
	6	71	-6.0	2.7	0.0
	6	72	-6.4	3.4	0.0
	6	73	-9.9	1.9	0.0
	6	74	-6.7	2.4	0.0
	6	75	-4.2	5.5	0.0
	6	76	-10.0	0.5	0.0
	6	77	-7.8	-2.2	0.0
	6	78	-15.4	-0.7	0.0
	6	79	-16.5	-3.0	0.0
	6	80	-12.1	-0.4	0.0
	6	81	-11.2	2.5	0.0
	6	82	-7.6	-1.6	0.0
	6	83	-5.2	1.0	0.0
	6	84	-19.9	-5.5	0.0
	6	85	-10.6	0.2	0.0
	6	86	-7.8	-1.2	0.7
	6	87	-15.7	3.1	0.0
	6	88	-5.9	4.5	0.0
	6	89	-5.7	10.7	0.0
	6	90	-11.6	-1.9	0.0
	6	91	-20.8	-0.8	0.0
	6	92	-8.6	8.8	0.0
	6	93	-4.0	2.3	3.6
	6	94	-8.8	5.2	0.5
	6	95	-7.3	5.4	0.0
	6	96	-1.1	18.7	0.0
	6	97	-2.7	15.7	0.0
	6	98	-2.5	10.5	0.0
	6	99	-3.8	4.1	0.0
	6	100	-3.6	12.9	0.0
	6	101	-6.6	10.0	0.0
	6	102	-0.6	17.9	0.0
	6	103	-0.9	15.5	0.0
	6	104	2.5	15.7	0.0
	6	105	-0.1	23.6	0.0
	6	106	-7.3	9.8	0.0
	6	107	-5.8	3.3	0.0
	6	108	-2.6	8.8	32.9
	6	109	-5.8	14.7	0.0
	6	110	2.5	16.6	0.0
	6	111	0.3	20.9	0.0
	6	112	0.8	13.3	0.0
	6	113	1.1	13.7	0.0
	6	114	-1.1	14.5	0.0
	6	115	0.6	17.7	0.0
	6	116	0.8	11.4	0.0
	6	117	2.5	9.0	0.0
	6	118	3.6	16.4	0.0
	6	119	3.3	19.6	0.0
	6	120	6.7	28.9	0.0
	6	121	4.7	24.1	0.0
	6	122	10.4	19.6	0.0
	6	123	4.9	14.2	0.0
	6	124	5.3	19.3	0.0
	6	125	5.8	21.2	0.0
	6	126	9.9	21.4	2.7
	6	127	8.9	25.6	0.0
	6	128	1.5	20.4	0.0
	6	129	1.5	17.2	4.0
	6	130	5.2	28.2	0.0
	6	131	1.5	23.4	0.0
	6	132	5.0	27.5	0.0
	6	133	3.7	21.8	0.0
	6	134	1.6	19.8	0.0
	6	135	5.8	17.8	0.0
	6	136	1.8	19.4	0.0
	6	137	3.2	16.2	0.0
	6	138	-2.0	14.3	0.0
	6	139	0.0	12.0	0.0
	6	140	6.6	11.5	0.3
	6	141	3.1	12.5	0.0
	6	142	4.0	21.5	0.0
	6	143	6.4	19.0	0.0
	6	144	9.1	27.7	0.0
	6	145	7.1	28.8	2.3
	6	146	7.8	14.7	7.3
	6	147	2.3	22.2	0.0
	6	148	6.5	20.0	0.0
	6	149	10.7	14.4	10.5
	6	150	3.0	22.0	0.0
	6	151	5.2	19.3	0.0
	6	152	-0.4	17.4	0.0
	6	153	5.6	18.8	0.0
	6	154	6.2	23.6	0.0
	6	155	6.0	27.3	0.0
	6	156	15.6	27.4	0.0
	6	157	12.1	22.4	0.0
	6	158	5.0	20.3	0.0
	6	159	4.8	20.2	1.2
	6	160	8.8	20.7	41.5
	6	161	11.9	18.9	6.1
	6	162	9.0	18.2	19.2
	6	163	11.1	25.6	0.0
	6	164	9.0	23.0	0.0
	6	165	7.6	24.5	0.0
	6	166	10.8	23.6	2.1
	6	167	15.2	25.7	1.6
	6	168	6.5	21.7	0.0
	6	169	4.6	25.3	0.0
	6	170	5.8	22.0	0.0
	6	171	7.2	19.4	0.0
	6	172	9.5	25.0	0.0
	6	173	13.4	21.1	0.0
	6	174	11.1	26.5	0.0
[truncated: 8,958 more rows]
