# Supplementary material for: Comparing CMIP-3 and CMIP-5 climate projections on flooding estimation of Devils Lake of North Dakota, USA
Source: PeerJ. 2018 Apr 30;6:e4711. doi: 10.7717/peerj.4711 (PMC5933320; doi:10.7717/peerj.4711)
Supplement: Supplemental Information 2 [file peerj-06-4711-s002.zip › FutureClimate/CMIP-5_MarkSim/EDMZ_BCCCSM11m_rcp26_2025.dat]

	1	1	-22.5	-22.2	1.14418604651
	1	2	-20.8	-8.1	0.0
	1	3	-12.5	-0.5	6.1023255814
	1	4	-3.3	4.8	11.823255814
	1	5	-2.9	-2.3	0.0
	1	6	-14.0	-0.7	0.0
	1	7	-5.0	-3.9	0.0
	1	8	-7.8	-5.1	0.0953488372093
	1	9	-14.2	-3.1	0.0
	1	10	-26.7	-2.4	0.0
	1	11	-30.5	-4.7	8.77209302326
	1	12	-22.7	-10.8	0.0
	1	13	-19.5	-10.4	0.0
	1	14	-19.5	-16.6	0.0
	1	15	-21.1	-11.4	0.0
	1	16	-18.4	-4.2	0.0
	1	17	-20.6	-13.0	0.0
	1	18	-23.7	-19.9	0.0953488372093
	1	19	-14.3	-2.9	0.0
	1	20	-12.2	-9.7	0.0
	1	21	-21.0	-7.3	0.0
	1	22	-6.2	9.7	0.0
	1	23	-13.0	12.5	0.0
	1	24	-16.1	2.6	0.0
	1	25	-17.9	-1.5	0.0
	1	26	-14.6	-5.6	0.0
	1	27	-19.0	-8.1	0.0
	1	28	-25.0	-7.4	0.0
	1	29	-15.2	-3.1	0.0
	1	30	-22.7	-4.7	0.0
	1	31	-15.8	-1.2	0.0
	1	32	-14.1	-8.9	0.762790697674
	1	33	-8.2	-4.5	0.0
	1	34	-15.4	-4.7	0.0
	1	35	-8.9	5.0	0.0
	1	36	-2.4	3.6	0.0
	1	37	5.7	14.4	0.0
	1	38	-7.2	2.5	0.0
	1	39	-12.6	-12.4	0.0
	1	40	-9.6	-3.3	0.0
	1	41	-10.1	-9.9	0.0
	1	42	-12.7	-8.6	0.0
	1	43	-11.7	-0.7	0.0
	1	44	-6.6	3.3	0.0
	1	45	-11.6	-5.8	0.0
	1	46	-17.7	-11.3	0.381395348837
	1	47	-28.2	-11.0	0.0
	1	48	-26.1	-7.7	0.0
	1	49	-29.9	-11.2	0.0
	1	50	-28.3	-9.3	0.0
	1	51	-28.9	-8.8	0.0
	1	52	-32.1	-20.3	0.0953488372093
	1	53	-27.4	-17.5	4.86279069767
	1	54	-23.7	-2.0	0.0
	1	55	-19.8	-4.5	0.0
	1	56	-20.1	-7.1	0.0
	1	57	-31.8	-7.5	0.0
	1	58	-26.3	4.0	0.0
	1	59	-26.2	-5.4	0.0
	1	60	-17.2	-6.3	0.0
	1	61	-18.3	-6.8	0.0
	1	62	-21.0	-6.4	0.0
	1	63	-16.2	-4.1	0.0
	1	64	-11.4	-5.1	8.48604651163
	1	65	-2.6	-1.5	0.0
	1	66	-2.4	1.0	0.0
	1	67	-8.8	-7.6	0.0
	1	68	-12.8	2.2	0.0
	1	69	-13.7	5.1	0.0
	1	70	-12.1	5.3	0.0
	1	71	-17.2	2.6	0.0
	1	72	-13.7	-7.0	0.0
	1	73	-10.2	-6.7	0.0
	1	74	-9.8	-7.5	0.0
	1	75	-11.6	-8.0	0.0
	1	76	-10.4	-5.3	0.0
	1	77	-16.0	-1.3	0.0
	1	78	-17.2	-3.1	0.0
	1	79	-15.7	3.3	0.0
	1	80	-19.0	-3.4	0.0
	1	81	-18.2	-4.3	0.0
	1	82	-14.2	-1.4	3.62325581395
	1	83	-11.5	-0.3	0.0
	1	84	-12.3	3.7	0.0
	1	85	-5.4	1.5	0.0
	1	86	-7.5	4.6	0.0
	1	87	-1.6	7.8	0.0
	1	88	1.3	5.1	0.0
	1	89	-3.1	9.6	0.0
	1	90	-4.1	7.3	0.0
	1	91	-3.3	13.5	0.0
	1	92	2.8	14.4	0.0
	1	93	3.6	17.7	0.0
	1	94	1.4	17.2	0.0
	1	95	3.0	14.2	0.0
	1	96	3.7	12.2	0.0
	1	97	2.5	8.4	0.858139534884
	1	98	-2.7	6.6	3.52790697674
	1	99	-3.9	7.7	0.0953488372093
	1	100	-1.9	9.6	0.0
	1	101	6.0	9.2	0.0
	1	102	0.5	16.7	0.0
	1	103	8.5	17.6	0.0
	1	104	10.1	20.7	0.0
	1	105	1.3	18.9	2.0023255814
	1	106	2.9	18.9	0.0
	1	107	1.4	14.1	0.762790697674
	1	108	-1.7	17.1	0.0
	1	109	-4.7	17.1	0.0
	1	110	-2.3	15.9	0.0
	1	111	-1.0	18.4	0.0
	1	112	1.3	22.4	0.0
	1	113	-5.9	13.2	0.0
	1	114	-9.9	7.4	0.0
	1	115	-3.6	15.3	0.0
	1	116	0.9	20.0	0.0
	1	117	1.1	19.2	0.0
	1	118	2.0	6.1	1.62093023256
	1	119	4.5	18.1	0.0
	1	120	7.4	20.5	0.0
	1	121	3.4	19.2	15.7325581395
	1	122	8.2	22.4	0.0
	1	123	6.1	22.4	0.0
	1	124	11.3	22.2	0.0
	1	125	11.4	22.6	0.0
	1	126	10.4	23.3	0.0
	1	127	4.9	21.5	0.0
	1	128	1.1	22.8	3.62325581395
	1	129	4.8	25.6	0.0
	1	130	7.5	23.1	0.0
	1	131	5.6	20.2	0.0
	1	132	0.6	18.7	0.0
	1	133	0.1	24.2	0.0
	1	134	1.1	19.1	0.0
	1	135	9.0	20.1	0.0
	1	136	7.7	17.9	0.0
	1	137	2.6	11.4	6.48372093023
	1	138	11.5	18.0	6.1023255814
	1	139	6.4	20.0	0.0
	1	140	7.7	14.3	0.0
	1	141	7.1	19.9	0.0
	1	142	7.0	20.4	0.0
	1	143	3.6	20.0	1.33488372093
	1	144	4.8	20.4	0.0
	1	145	-0.5	18.2	0.0
	1	146	7.9	19.8	0.0
	1	147	6.7	19.3	0.0
	1	148	12.0	19.4	5.72093023256
	1	149	4.4	18.9	1.62093023256
	1	150	1.9	17.2	0.0
	1	151	3.1	19.5	1.81162790698
	1	152	6.6	20.3	0.0
	1	153	3.0	19.6	0.0
	1	154	2.9	16.8	0.0
	1	155	7.3	20.8	0.0
	1	156	10.9	29.2	0.0
	1	157	3.8	22.9	0.0
	1	158	11.9	19.4	4.95813953488
	1	159	12.2	24.7	0.0
	1	160	12.1	22.9	0.0
	1	161	8.2	20.9	0.0
	1	162	8.3	22.7	0.0
	1	163	9.3	20.3	35.1837209302
	1	164	9.2	22.5	0.0
	1	165	9.8	24.2	0.0
	1	166	15.3	28.6	0.0953488372093
	1	167	18.0	30.0	0.0
	1	168	13.8	31.8	0.0
	1	169	13.6	27.8	0.0
	1	170	12.7	28.6	0.0
	1	171	10.8	26.5	0.0
	1	172	13.4	26.2	0.0
	1	173	13.9	25.6	0.0
	1	174	13.6	17.6	0.667441860465
	1	175	13.0	19.3	6.1023255814
	1	176	12.3	24.5	0.0
	1	177	9.5	21.3	0.0
	1	178	9.1	18.4	52.1558139535
	1	179	10.7	20.4	70.9395348837
	1	180	14.1	27.0	0.0
	1	181	10.0	24.5	3.33720930233
	1	182	17.8	25.3	7.05581395349
	1	183	15.5	28.8	0.0
	1	184	13.6	28.1	0.0
	1	185	18.5	28.7	0.0
	1	186	17.8	28.1	0.0953488372093
	1	187	20.6	29.0	4.29069767442
	1	188	18.5	28.2	0.190697674419
	1	189	11.9	24.8	0.0
	1	190	12.5	20.7	0.0
	1	191	11.6	24.5	0.0
	1	192	11.9	28.7	0.0
	1	193	15.8	28.0	0.0
	1	194	18.1	28.1	0.0
	1	195	18.9	33.5	0.0
	1	196	21.3	36.8	0.0
	1	197	19.6	32.2	0.0
	1	198	20.5	29.4	0.190697674419
	1	199	17.2	28.2	0.0
	1	200	13.7	27.2	0.0
	1	201	16.9	31.5	5.72093023256
	1	202	19.8	34.4	0.858139534884
	1	203	21.2	33.6	0.0
	1	204	18.9	32.5	0.0
	1	205	14.0	28.2	0.0
	1	206	15.7	27.0	4.57674418605
	1	207	14.6	28.8	1.90697674419
	1	208	14.3	28.6	0.0
	1	209	15.7	31.5	0.0
	1	210	14.0	29.9	0.0
	1	211	13.4	30.4	0.0
	1	212	14.7	28.7	0.0
	1	213	9.2	24.4	20.4046511628
	1	214	11.9	27.7	32.0372093023
	1	215	9.6	29.8	0.0
	1	216	13.5	28.0	0.0
	1	217	12.4	26.8	0.0
	1	218	14.1	30.4	0.0
	1	219	13.6	28.3	1.14418604651
	1	220	14.8	25.0	0.381395348837
	1	221	18.3	29.5	0.0
	1	222	17.3	26.9	0.0
	1	223	15.1	28.9	0.0
	1	224	14.4	31.0	0.0
	1	225	7.7	27.5	0.0
	1	226	8.4	23.2	15.8279069767
	1	227	8.6	22.8	0.0953488372093
	1	228	9.1	21.2	17.3534883721
	1	229	9.9	25.0	0.0
	1	230	10.1	23.9	0.0
	1	231	6.2	21.2	0.0
	1	232	9.5	25.8	0.0
	1	233	9.0	20.0	22.6930232558
	1	234	13.8	20.5	0.0
	1	235	13.6	27.8	0.0
	1	236	12.9	22.4	0.0
	1	237	10.8	27.5	0.0
	1	238	10.8	25.8	0.0
	1	239	10.4	27.4	0.0
	1	240	18.2	27.4	0.0
	1	241	17.0	28.6	0.0
	1	242	13.5	26.4	0.0
	1	243	9.8	23.4	0.0
	1	244	11.8	22.3	0.0
	1	245	10.9	25.9	0.0
	1	246	8.6	26.2	0.0
	1	247	9.4	28.8	0.0
	1	248	14.5	27.0	9.2488372093
	1	249	9.3	23.0	0.190697674419
	1	250	8.7	24.8	0.0
	1	251	12.1	23.1	0.0
	1	252	9.5	20.7	0.0
	1	253	4.0	17.3	0.858139534884
	1	254	9.2	22.0	0.0
	1	255	2.9	16.9	3.62325581395
	1	256	2.2	16.8	0.286046511628
	1	257	-1.4	18.3	0.0
	1	258	-2.7	19.5	0.0
	1	259	-7.9	17.0	0.0
	1	260	0.7	23.8	0.0
	1	261	4.4	24.4	0.0
	1	262	3.2	18.7	0.0
	1	263	8.6	24.0	0.0
	1	264	10.0	23.2	0.0
	1	265	10.0	26.1	0.0
	1	266	6.9	21.9	0.0
	1	267	7.1	17.0	0.0
	1	268	9.4	18.5	0.0
	1	269	5.1	24.1	0.0
	1	270	9.6	22.3	0.0
	1	271	12.2	25.7	0.0
	1	272	13.6	23.0	0.0
	1	273	13.3	21.9	0.0
	1	274	8.8	20.9	0.0
	1	275	1.8	18.4	0.0
	1	276	2.9	19.2	0.0
	1	277	5.0	14.2	0.0
	1	278	2.3	12.8	0.0
	1	279	1.1	16.2	0.0
	1	280	-1.0	13.4	0.0
	1	281	-0.1	14.1	0.0
	1	282	0.4	13.5	0.190697674419
	1	283	0.8	14.7	0.0953488372093
	1	284	1.2	16.4	0.0
	1	285	3.4	15.4	0.0
	1	286	0.5	17.9	0.0
	1	287	7.1	20.7	0.0
	1	288	-0.5	8.8	11.6325581395
	1	289	-4.4	7.2	0.0
	1	290	-2.4	10.6	0.0
	1	291	3.7	13.9	5.81627906977
	1	292	0.7	10.7	0.0
	1	293	2.3	12.5	0.0
	1	294	3.9	11.1	0.0
	1	295	3.1	10.5	0.0
	1	296	2.9	11.6	0.0
	1	297	-0.9	12.6	0.0
	1	298	-1.0	4.8	0.0
	1	299	-1.5	7.0	0.0
	1	300	-4.0	6.1	0.0
	1	301	-7.9	4.6	0.0
	1	302	5.1	14.6	0.0
	1	303	6.0	10.3	0.0
	1	304	4.2	13.4	0.0
	1	305	-0.8	13.2	0.0
	1	306	0.2	5.7	0.0
	1	307	-6.9	3.9	0.0
	1	308	-3.5	2.7	0.0
	1	309	-2.3	7.8	0.0
	1	310	-1.9	13.4	0.0
	1	311	2.2	5.4	0.0
	1	312	4.6	8.4	0.0
	1	313	0.2	7.8	0.0
	1	314	-1.7	15.7	0.0
	1	315	3.2	17.5	0.0
	1	316	5.2	9.2	0.0
	1	317	1.3	6.4	0.0
	1	318	-3.2	4.0	0.0
	1	319	-3.3	6.9	0.0
	1	320	-3.1	3.9	0.0
	1	321	0.3	6.0	0.0
	1	322	-11.7	3.7	0.0
	1	323	-6.2	-0.5	0.0
	1	324	-7.9	-1.4	0.0
	1	325	-8.4	-7.1	0.0
	1	326	-4.7	-1.3	0.0
	1	327	-9.1	0.9	0.0
	1	328	-7.5	-1.2	0.0
	1	329	-13.9	-10.6	0.0
	1	330	-10.4	-6.2	0.0
	1	331	-18.9	-10.2	0.0
	1	332	-9.6	6.4	0.0
	1	333	-16.3	-2.8	0.0
	1	334	-16.0	-7.8	0.0
	1	335	-15.8	-4.3	5.81627906977
	1	336	-18.0	-2.9	0.0
	1	337	-23.4	-8.9	0.0
	1	338	-29.3	-12.0	0.0
	1	339	-30.3	-9.1	0.0
	1	340	-27.1	-9.9	0.0
	1	341	-20.9	-17.8	0.0
	1	342	-19.7	-8.3	0.0
	1	343	-17.6	-9.0	0.0
	1	344	-18.3	-8.6	0.0
	1	345	-17.4	-10.6	0.0
	1	346	-14.7	-13.2	0.0
	1	347	-10.1	-8.3	0.0
	1	348	-15.2	-7.0	0.0
	1	349	-9.8	0.5	0.0
	1	350	-21.9	-15.6	1.23953488372
	1	351	-22.8	-15.1	0.0
	1	352	-26.4	-5.6	0.0
	1	353	-24.6	-13.4	0.0
	1	354	-21.6	-11.5	0.0
	1	355	-13.6	-9.7	0.0
	1	356	-15.8	-13.0	7.91395348837
	1	357	-19.3	-8.7	0.0
	1	358	-29.8	-14.2	2.0023255814
	1	359	-30.2	-16.0	0.0
	1	360	-23.3	-1.8	0.0
	1	361	-17.2	-1.3	2.95581395349
	1	362	-20.5	-4.8	0.0
	1	363	-14.5	-14.3	3.24186046512
	1	364	-18.3	-17.7	1.90697674419
	1	365	-24.6	-21.2	0.381395348837
	2	1	-21.7	-10.6	0.0
	2	2	-10.7	-7.6	0.0
	2	3	-16.2	-10.6	0.0
	2	4	-17.5	-13.3	0.0
	2	5	-12.4	-12.0	4.48139534884
	2	6	-18.6	-14.2	0.0
	2	7	-24.1	-18.0	0.0
	2	8	-28.3	-7.7	0.0
	2	9	-19.0	-8.0	0.0
	2	10	-19.8	-10.7	0.0
	2	11	-21.7	-4.8	0.0
	2	12	-19.1	-0.8	0.0
	2	13	-16.5	-7.0	0.0
	2	14	-12.7	-2.9	0.0
	2	15	-11.3	-5.4	0.0
	2	16	-16.3	-4.2	0.0
	2	17	-16.3	0.0	0.0
	2	18	-8.9	-4.1	0.0
	2	19	-10.6	-3.8	0.0
	2	20	-14.5	-6.7	0.0
	2	21	-19.7	-12.2	0.0
	2	22	-8.0	-6.2	0.0
	2	23	-6.0	5.1	0.0
	2	24	-10.0	-6.5	0.0
	2	25	-10.9	-0.1	0.0
	2	26	-25.2	-10.3	0.0
	2	27	-27.8	-5.9	0.0
	2	28	-24.2	-9.6	0.0
	2	29	-23.5	-4.4	0.0
	2	30	-23.2	-13.6	0.0
	2	31	-13.7	-0.4	0.0
	2	32	-15.6	-6.1	1.90697674419
	2	33	-10.7	-10.0	0.0
	2	34	-20.6	-12.1	0.0
	2	35	-24.5	-13.2	0.0
	2	36	-25.2	-13.2	0.0
	2	37	-19.2	-5.4	0.0
	2	38	-31.8	-14.2	0.0
	2	39	-31.5	-19.1	0.0
	2	40	-28.4	-16.5	0.0
	2	41	-21.2	-7.1	0.0
	2	42	-20.1	-5.8	0.0
	2	43	-22.8	-8.4	0.0
	2	44	-15.8	1.9	0.0
	2	45	-6.8	2.4	0.0
	2	46	-3.2	5.6	0.0
	2	47	-4.1	-1.0	0.0
	2	48	-10.8	-2.1	0.0
	2	49	-18.0	-3.4	0.0
	2	50	-20.5	-9.6	0.0
	2	51	-25.7	-11.3	0.0
	2	52	-25.2	-8.2	0.0
	2	53	-28.8	-10.9	0.0
	2	54	-19.8	-4.4	0.0
	2	55	-9.8	2.3	0.0
	2	56	-13.1	-3.3	0.0
	2	57	-15.6	1.6	0.0
	2	58	-5.3	-2.0	0.0
	2	59	-5.7	-3.6	0.0
	2	60	-11.0	-8.5	0.0
	2	61	-10.2	-10.0	0.0
	2	62	-4.0	-0.6	0.0
	2	63	-0.2	4.7	0.0
	2	64	-9.0	-4.5	0.0
	2	65	-12.9	-0.1	0.0
	2	66	-4.1	-2.1	1.62093023256
	2	67	-5.3	1.8	0.0
	2	68	-10.2	-1.3	0.0
	2	69	-10.7	0.5	0.0
	2	70	-3.4	-1.8	0.0
	2	71	-2.5	-2.4	1.71627906977
	2	72	-6.8	6.7	0.0
	2	73	-4.5	4.1	0.0
	2	74	-4.5	0.5	0.0
	2	75	-6.6	4.2	0.0
	2	76	-5.9	3.8	0.0
	2	77	-2.4	6.2	0.0
	2	78	-3.3	1.5	0.0
	2	79	-5.1	3.4	0.0
	2	80	-1.2	5.3	0.0
	2	81	-3.5	11.8	0.0
	2	82	-5.2	3.4	0.0
	2	83	-1.3	8.9	0.0
	2	84	1.4	6.2	11.0604651163
	2	85	-3.3	4.3	0.0
	2	86	-3.4	1.1	0.0
	2	87	-3.3	5.2	0.0
	2	88	-8.8	5.2	0.0
	2	89	-16.0	-1.1	0.0
	2	90	-15.5	-8.6	0.762790697674
	2	91	-12.0	-2.6	0.0
	2	92	-18.5	-6.3	0.0
	2	93	-11.5	-1.1	0.0
	2	94	-13.3	2.1	0.0
	2	95	-15.6	2.8	0.0
	2	96	-9.8	7.8	0.0
	2	97	-2.3	7.8	0.0
	2	98	-3.1	5.9	0.0
	2	99	-0.6	14.0	0.0
	2	100	5.6	9.2	0.953488372093
	2	101	-0.5	11.4	1.23953488372
	2	102	-1.7	16.1	0.0
	2	103	-7.3	9.6	0.286046511628
	2	104	2.8	15.7	0.0
	2	105	2.9	8.0	0.0
	2	106	1.6	11.8	0.0
	2	107	-3.0	11.0	0.0
	2	108	8.5	19.2	0.0
	2	109	3.2	10.7	0.0
	2	110	1.3	11.4	0.0
	2	111	-4.4	11.4	0.0
	2	112	-2.1	10.0	2.57441860465
	2	113	-4.1	11.4	0.0
	2	114	-1.6	11.0	0.0
	2	115	4.1	12.3	0.0
	2	116	-5.5	15.0	0.0
	2	117	-4.4	12.1	0.0
	2	118	-5.6	12.0	0.0
	2	119	-1.6	13.4	8.86744186047
	2	120	-5.1	14.3	12.0139534884
	2	121	-1.5	18.4	0.0
	2	122	-6.4	9.4	0.0
	2	123	-7.8	11.2	0.0
	2	124	-9.2	10.2	2.66976744186
	2	125	-11.1	10.3	0.0
	2	126	-3.0	16.0	0.0
	2	127	1.7	19.6	0.0
	2	128	7.1	9.7	0.286046511628
	2	129	8.1	15.8	0.0953488372093
	2	130	9.2	17.0	0.286046511628
	2	131	4.7	25.4	0.0
	2	132	2.8	23.5	0.0
	2	133	9.8	17.3	0.0
	2	134	7.0	14.8	4.00465116279
	2	135	6.5	19.8	2.86046511628
	2	136	5.4	20.0	0.0
	2	137	3.4	22.9	0.0
	2	138	2.3	19.0	0.0953488372093
	2	139	3.2	16.8	25.5534883721
	2	140	6.4	21.1	0.0
	2	141	2.5	20.4	0.0
	2	142	4.2	19.8	0.0
	2	143	4.0	19.2	1.33488372093
	2	144	0.9	20.5	13.6348837209
	2	145	0.0	18.2	0.0
	2	146	6.1	16.7	0.0
	2	147	7.2	18.9	0.0
	2	148	10.6	22.5	4.00465116279
	2	149	8.9	24.2	0.0
	2	150	9.0	21.4	0.381395348837
	2	151	10.1	23.5	0.0
	2	152	9.4	21.9	0.0
	2	153	4.5	18.3	0.0
	2	154	6.5	17.0	12.1093023256
	2	155	4.9	24.5	0.0
	2	156	7.2	25.6	0.0
	2	157	13.4	21.2	0.0
	2	158	10.2	23.0	0.0
	2	159	11.3	26.4	0.0
	2	160	13.8	26.0	0.0
	2	161	10.7	28.2	0.0
	2	162	7.3	25.7	0.0953488372093
	2	163	13.3	27.1	0.0
	2	164	8.6	20.6	0.0
	2	165	7.7	24.3	0.0
	2	166	3.6	26.6	0.0
	2	167	8.6	30.2	0.0
	2	168	10.5	24.9	0.0953488372093
	2	169	12.0	27.3	0.0
	2	170	13.5	25.8	9.91627906977
	2	171	15.1	30.7	0.0
	2	172	12.3	25.7	0.0
	2	173	15.2	25.2	0.0
	2	174	13.0	25.3	0.0
	2	175	10.9	30.1	0.0
	2	176	8.4	24.2	0.0
	2	177	10.1	23.6	0.0
	2	178	9.0	26.5	0.0
	2	179	11.2	25.3	1.0488372093
	2	180	11.9	25.9	2.86046511628
	2	181	9.5	25.1	0.0
	2	182	12.3	25.4	0.0
	2	183	15.1	26.6	0.0
	2	184	13.4	24.7	0.0
	2	185	17.3	30.2	0.0
	2	186	21.4	32.4	0.0
	2	187	20.8	29.1	0.0
	2	188	20.8	30.8	0.0
	2	189	12.4	24.0	0.0
	2	190	14.3	31.2	0.0
	2	191	17.7	33.1	0.0
	2	192	17.0	31.3	0.0
	2	193	14.2	23.3	0.0
	2	194	13.1	23.7	0.0
	2	195	9.9	22.2	0.0
	2	196	9.4	23.5	0.0
	2	197	8.2	23.0	0.0
	2	198	10.2	24.0	0.0
	2	199	10.8	27.9	0.0
	2	200	11.2	29.4	0.0
	2	201	18.6	33.9	0.0
	2	202	19.2	30.7	0.0
	2	203	11.6	26.3	0.0
	2	204	14.2	29.4	0.0
	2	205	12.1	28.7	0.0
	2	206	11.7	24.4	0.0
	2	207	9.3	23.9	0.0
	2	208	11.4	27.2	0.0
	2	209	12.5	24.9	0.476744186047
	2	210	10.2	21.3	13.4441860465
	2	211	14.3	24.3	1.43023255814
	2	212	13.5	25.6	6.1023255814
	2	213	11.6	25.2	2.38372093023
	2	214	13.0	28.2	10.9651162791
	2	215	15.4	27.3	13.2534883721
	2	216	13.0	26.3	1.0488372093
	2	217	17.0	26.5	0.0
	2	218	19.1	28.5	0.0
	2	219	15.5	25.0	20.8813953488
	2	220	17.2	29.6	0.0
	2	221	13.4	28.4	0.0
	2	222	11.2	20.1	38.0441860465
	2	223	13.9	26.7	0.0
	2	224	12.3	25.7	10.9651162791
	2	225	10.8	26.4	0.0
	2	226	9.5	21.3	0.0
	2	227	13.6	27.8	0.0
	2	228	10.0	30.1	0.0
	2	229	8.5	28.2	0.0
	2	230	6.5	27.1	0.0
	2	231	11.3	28.6	0.381395348837
	2	232	10.4	23.3	11.1558139535
	2	233	12.8	29.0	11.4418604651
	2	234	16.8	29.7	0.190697674419
	2	235	13.0	30.5	0.0
	2	236	8.9	25.1	0.0
	2	237	11.2	29.2	0.0
	2	238	9.3	25.3	0.762790697674
	2	239	6.7	22.9	27.3651162791
	2	240	10.0	26.7	0.0
	2	241	10.7	29.8	0.0
	2	242	8.0	29.1	8.77209302326
	2	243	7.9	27.2	0.0
	2	244	5.3	28.2	0.0
	2	245	8.2	27.1	0.0
	2	246	9.9	22.2	0.0
	2	247	8.4	17.9	13.4441860465
	2	248	9.2	22.0	0.0
	2	249	7.4	26.9	0.0
	2	250	5.3	21.9	0.0
	2	251	2.4	22.0	0.0
	2	252	7.9	19.4	0.0
	2	253	3.7	15.6	0.0
	2	254	4.3	14.6	18.688372093
	2	255	4.2	17.2	0.0
	2	256	0.4	21.0	0.0
	2	257	2.0	14.8	2.28837209302
	2	258	1.6	11.6	2.38372093023
	2	259	-2.6	11.6	0.0
	2	260	2.6	17.9	0.0
	2	261	2.8	9.9	5.62558139535
	2	262	-0.2	15.9	1.71627906977
	2	263	0.3	20.9	0.0
	2	264	3.2	21.2	0.0
	2	265	7.2	19.4	0.0
	2	266	10.4	20.0	0.0
	2	267	9.3	25.3	0.0
	2	268	6.2	22.0	0.0
	2	269	6.5	24.5	0.0
	2	270	10.1	19.1	0.667441860465
	2	271	6.8	19.9	6.29302325581
	2	272	4.1	18.7	0.0
	2	273	6.0	20.5	0.0
	2	274	5.8	16.7	0.0
	2	275	6.7	20.7	0.0
	2	276	-1.0	16.4	0.0
	2	277	-5.1	13.4	0.0
	2	278	1.8	16.2	0.0
	2	279	-5.3	14.3	0.0
	2	280	-1.5	14.9	0.0
	2	281	-3.8	8.1	3.52790697674
	2	282	-6.4	14.5	5.24418604651
	2	283	-3.2	11.5	3.52790697674
	2	284	-4.4	13.0	0.0
	2	285	-0.5	4.9	2.95581395349
	2	286	-6.2	-4.4	0.190697674419
	2	287	-4.2	1.3	0.190697674419
	2	288	-4.9	6.3	0.0
	2	289	-6.4	6.2	0.0
	2	290	-1.4	8.9	0.0
	2	291	-2.0	8.3	0.0
	2	292	-0.9	11.4	0.0
	2	293	-5.1	11.3	0.0
	2	294	-5.7	7.3	0.762790697674
	2	295	-2.8	11.6	0.0
	2	296	-3.9	8.9	13.1581395349
	2	297	-3.0	4.5	0.0953488372093
	2	298	-3.3	5.4	0.0
	2	299	-0.6	2.9	0.0
	2	300	-4.3	4.6	0.0
	2	301	-7.8	2.0	0.0
	2	302	-3.8	2.2	0.0
	2	303	-6.9	3.6	0.0
	2	304	0.9	13.0	0.0
	2	305	-5.8	6.8	10.488372093
	2	306	-6.7	5.7	0.0
	2	307	-5.1	6.0	0.0
	2	308	-3.1	10.0	0.0
	2	309	-1.8	16.0	0.0
	2	310	-6.1	8.9	0.0
	2	311	-5.3	10.3	0.0
	2	312	-5.5	7.5	0.0
	2	313	-1.5	12.5	0.0
	2	314	-1.5	5.0	0.0
	2	315	-7.6	2.6	0.0
	2	316	-15.3	3.0	0.0
	2	317	-6.8	6.0	0.0
	2	318	-1.2	8.1	0.0
	2	319	-2.5	6.7	0.0
	2	320	-3.6	9.3	0.0
	2	321	-0.9	6.6	0.0
	2	322	2.7	7.0	0.0
	2	323	-1.9	3.3	0.0
	2	324	-10.5	-1.7	0.0
	2	325	-8.6	4.7	0.0
	2	326	-1.4	3.7	0.190697674419
	2	327	1.8	4.8	2.57441860465
	2	328	-7.1	2.1	0.0
	2	329	-10.7	0.1	0.0
	2	330	-17.3	-2.1	0.0
	2	331	-2.4	-1.3	0.0
	2	332	2.9	5.1	0.0
	2	333	-1.0	0.2	0.0
	2	334	-11.5	-1.4	0.0
	2	335	-8.0	-7.6	0.0
	2	336	-7.1	-5.0	1.14418604651
	2	337	-15.1	-3.9	0.0
	2	338	-18.1	-3.5	0.0
	2	339	-19.4	0.8	0.0
	2	340	-9.6	3.4	0.381395348837
	2	341	-6.5	5.1	9.53488372093
	2	342	-4.5	-0.5	0.0
	2	343	-2.5	-1.9	0.0
	2	344	-10.7	-8.4	0.0
	2	345	-20.0	-18.9	3.81395348837
	2	346	-25.0	-14.9	0.0
	2	347	-31.9	-15.5	0.0
	2	348	-27.4	-8.0	0.0
	2	349	-23.8	-11.4	0.0
	2	350	-8.8	-3.5	0.0
	2	351	-23.3	-5.3	0.0
	2	352	-11.2	-0.5	0.0
	2	353	-16.4	-8.2	0.0
	2	354	-12.8	-9.2	0.0
	2	355	-13.0	-11.9	0.0
	2	356	-12.3	-9.1	0.0
	2	357	-20.4	-10.5	0.0
	2	358	-25.3	-4.2	0.0
	2	359	-13.7	0.1	0.0
	2	360	-10.9	2.8	4.38604651163
	2	361	-7.0	-0.4	0.0
	2	362	-2.3	-0.7	0.0
	2	363	-3.9	-3.4	0.0
	2	364	-10.4	-3.0	25.5534883721
	2	365	-21.5	-6.4	0.0
	3	1	-10.4	-6.7	4.1
	3	2	-9.7	-2.2	0.0
	3	3	-9.5	-6.3	0.0
	3	4	-10.9	-1.4	0.0
	3	5	-13.4	-2.3	0.0
	3	6	-11.8	0.8	0.0
	3	7	-6.7	2.7	0.0
	3	8	-4.5	-1.7	0.0
	3	9	-13.7	-8.1	0.0
	3	10	-17.5	2.5	0.0
	3	11	-24.6	-11.0	5.72093023256
	3	12	-23.6	-11.3	0.0
	3	13	-22.7	-19.3	0.0
	3	14	-26.9	-18.9	0.476744186047
	3	15	-21.2	-13.4	0.381395348837
	3	16	-21.5	-9.4	0.0
	3	17	-18.7	-13.4	0.0
	3	18	-23.6	-21.3	0.190697674419
	3	19	-19.6	-8.2	0.0
	3	20	-14.9	-10.1	0.0
	3	21	-20.7	-15.5	0.190697674419
	3	22	-25.0	-10.9	0.0
	3	23	-25.1	-17.2	1.62093023256
	3	24	-22.9	-15.8	0.0
	3	25	-18.9	-11.8	0.0
	3	26	-10.4	-4.1	0.0
	3	27	-9.2	-6.5	0.0
	3	28	-12.2	-1.2	5.05348837209
	3	29	-15.1	-5.2	0.0
	3	30	-13.4	-6.6	0.0
	3	31	-8.7	1.0	0.0
	3	32	-17.9	-2.1	0.0
	3	33	-8.8	-2.3	0.0
	3	34	-23.7	-4.6	0.0
	3	35	-20.0	-5.2	4.19534883721
	3	36	-20.9	-9.3	0.0
	3	37	-20.5	-4.9	0.0
	3	38	-22.8	-8.2	0.0
	3	39	-31.1	-9.6	0.0
	3	40	-26.2	-9.7	0.0
	3	41	-19.0	-6.6	0.0
	3	42	-13.4	-3.5	0.0
	3	43	-19.5	-7.8	0.0
	3	44	-27.8	-11.1	0.0
	3	45	-25.6	-9.0	0.0
	3	46	-23.5	0.9	0.0
	3	47	-18.1	2.5	0.0
	3	48	-12.0	-3.4	0.0
	3	49	-20.1	-8.0	0.0
	3	50	-15.6	-5.0	0.0
	3	51	-18.7	-6.2	0.0
	3	52	-13.6	-2.0	0.0
	3	53	-11.5	0.8	0.0
	3	54	-15.1	-5.5	0.0
	3	55	-21.4	-8.1	0.0
	3	56	-21.9	-15.5	0.0
	3	57	-27.0	-16.5	0.0
	3	58	-22.8	-12.4	1.52558139535
	3	59	-17.8	-8.3	0.0
	3	60	-23.1	0.2	0.0
	3	61	-17.3	-4.0	0.0
	3	62	-11.3	-11.2	0.0
	3	63	-21.2	0.2	0.0
	3	64	-18.0	4.0	0.0
	3	65	-11.3	5.5	0.0
	3	66	-0.5	3.6	0.0
	3	67	-6.7	2.6	4.57674418605
	3	68	-5.2	3.2	0.0
	3	69	-1.3	-0.1	0.0
	3	70	-2.5	-2.4	0.0
	3	71	-16.8	-11.4	0.0
	3	72	-16.2	-3.9	0.0
	3	73	-11.9	-4.1	10.8697674419
	3	74	-6.1	-4.1	0.572093023256
	3	75	-13.1	-2.5	0.0
	3	76	-8.5	-2.1	0.0
	3	77	-8.6	3.0	0.0
	3	78	-17.0	-1.3	0.0
	3	79	-11.0	6.6	0.0
	3	80	-13.2	-2.2	0.0
	3	81	-16.9	-4.7	0.0
	3	82	-25.9	-5.2	0.0
	3	83	-26.3	-7.9	0.0
	3	84	-19.0	-6.6	0.0
	3	85	-7.5	-0.1	0.0
	3	86	-6.9	6.7	6.48372093023
	3	87	-3.4	6.0	0.0
	3	88	2.6	13.2	9.43953488372
	3	89	2.5	8.9	0.953488372093
	3	90	1.0	8.2	0.0
	3	91	0.0	12.5	0.0
	3	92	7.6	20.6	0.0
	3	93	3.9	19.7	0.0
	3	94	6.1	16.3	0.0
	3	95	-2.7	5.9	0.0
	3	96	-7.8	6.9	0.0
	3	97	-5.7	7.4	4.19534883721
	3	98	-8.6	8.8	0.0
	3	99	2.1	17.2	0.0
	3	100	3.7	12.5	0.190697674419
	3	101	-3.0	8.4	7.05581395349
	3	102	-3.0	15.2	0.0
	3	103	-0.1	10.5	28.8906976744
	3	104	4.7	14.3	1.0488372093
	3	105	6.9	8.2	0.476744186047
	3	106	2.5	9.5	0.0
	3	107	0.7	10.6	0.0
	3	108	1.8	8.1	0.0
	3	109	-5.8	7.7	0.0
	3	110	-4.4	11.9	0.0
	3	111	-5.4	11.7	0.0
	3	112	-12.6	6.3	0.0
	3	113	-6.0	12.6	0.0
	3	114	-5.9	14.6	0.0
	3	115	-4.7	9.7	12.3953488372
	3	116	-1.4	10.8	2.57441860465
	3	117	2.9	7.0	4.76744186047
	3	118	0.8	14.6	0.0
	3	119	4.0	14.9	0.0
	3	120	-2.1	11.1	0.0
	3	121	3.3	15.5	0.0
	3	122	4.9	13.9	0.0
	3	123	4.2	14.4	0.0
	3	124	6.5	13.3	0.0
	3	125	-2.8	12.2	0.0
	3	126	-6.4	5.4	0.0
	3	127	-8.3	7.7	0.0
	3	128	-7.2	13.0	0.0
	3	129	-0.9	17.6	0.0
	3	130	3.3	23.1	0.0
	3	131	1.3	22.2	0.0
	3	132	-1.1	16.3	0.0
	3	133	-2.5	19.7	0.0
	3	134	-0.1	17.4	0.0
	3	135	3.2	19.6	0.0
	3	136	0.6	16.3	0.0
	3	137	2.0	19.3	0.0
	3	138	3.4	18.8	0.0
	3	139	5.5	18.5	0.0
	3	140	3.7	18.4	0.0
	3	141	-1.1	15.8	0.0
	3	142	0.6	16.7	0.0
	3	143	7.4	15.3	1.90697674419
	3	144	10.3	17.7	0.0
	3	145	7.2	13.7	0.0
	3	146	3.9	16.7	12.9674418605
	3	147	1.9	15.8	0.0
	3	148	1.1	12.8	0.0
	3	149	2.1	17.0	0.0
	3	150	3.1	20.4	0.0
	3	151	6.0	26.8	0.0
	3	152	8.8	26.1	0.0
	3	153	13.2	29.0	0.0
	3	154	15.9	29.1	0.0
	3	155	16.6	25.9	0.0
	3	156	12.0	26.9	0.0
	3	157	9.2	25.4	0.0
	3	158	11.9	23.7	0.0
	3	159	11.2	28.1	0.0
	3	160	16.3	30.8	0.0
	3	161	13.4	26.0	1.52558139535
	3	162	13.3	27.0	0.0
	3	163	14.6	27.5	0.0
	3	164	17.7	27.4	0.0
	3	165	12.6	25.7	0.0
	3	166	9.9	26.5	0.0
	3	167	10.6	25.9	0.0
	3	168	11.1	22.8	0.0953488372093
	3	169	7.9	23.1	0.0
	3	170	4.0	21.6	0.0
	3	171	7.9	18.8	0.0
	3	172	12.3	27.1	0.0
	3	173	13.0	27.8	0.0
	3	174	18.8	30.0	0.0
	3	175	17.4	31.2	0.0
	3	176	20.6	32.6	0.0
	3	177	18.0	31.7	0.0
	3	178	13.7	26.9	0.0
	3	179	12.4	25.4	0.0
	3	180	10.3	24.9	8.2
	3	181	8.1	20.1	9.05813953488
	3	182	12.6	23.5	0.0
	3	183	13.0	21.7	16.6860465116
	3	184	16.6	22.7	4.19534883721
	3	185	13.1	26.5	0.0
	3	186	16.8	28.6	0.0
	3	187	11.1	28.6	3.33720930233
	3	188	12.4	28.2	0.0
	3	189	15.6	27.3	0.0
	3	190	16.0	28.4	0.0
	3	191	14.2	23.5	0.0953488372093
	3	192	12.5	26.5	0.0
	3	193	16.9	28.1	0.0
	3	194	17.1	29.5	0.0
	3	195	16.6	26.5	0.0
	3	196	14.8	25.9	0.0
	3	197	14.6	27.6	0.190697674419
	3	198	17.7	25.3	3.0511627907
	3	199	14.6	28.8	6.76976744186
	3	200	18.0	31.8	0.0
	3	201	16.8	25.8	21.1674418605
	3	202	21.1	29.7	3.14651162791
	3	203	18.5	30.9	29.2720930233
	3	204	18.0	27.2	0.190697674419
	3	205	20.3	34.8	0.0
	3	206	17.3	33.5	0.0
	3	207	21.6	32.0	0.0953488372093
	3	208	19.9	34.0	0.0
	3	209	15.9	29.9	0.0
	3	210	14.3	30.4	0.0
	3	211	17.3	29.3	0.0
	3	212	13.8	27.9	0.0
	3	213	13.8	28.6	0.0
	3	214	14.5	29.0	11.2511627907
	3	215	15.0	27.1	0.0
	3	216	16.2	26.7	0.0
	3	217	14.6	25.0	5.62558139535
	3	218	13.9	26.6	4.19534883721
	3	219	12.5	27.4	1.52558139535
	3	220	14.7	28.0	1.90697674419
	3	221	13.8	30.5	0.190697674419
	3	222	13.4	24.0	0.286046511628
	3	223	12.9	21.4	0.0
	3	224	10.4	25.5	0.0
	3	225	13.4	28.3	0.0
	3	226	11.9	31.2	0.0
	3	227	10.1	26.5	0.0
	3	228	11.8	26.1	0.0
	3	229	14.3	28.0	0.0
	3	230	14.4	24.5	0.0
	3	231	15.0	24.2	0.0
	3	232	17.5	23.8	0.0
	3	233	19.7	28.2	0.0
	3	234	15.5	21.5	1.43023255814
	3	235	5.8	18.4	0.0
	3	236	7.0	21.4	0.0
	3	237	7.2	21.8	0.0
	3	238	7.6	25.7	0.0
	3	239	4.9	28.6	0.0
	3	240	10.1	28.2	0.0
	3	241	5.3	25.6	0.0
	3	242	8.3	23.4	0.0
	3	243	8.8	22.3	0.0
	3	244	9.3	23.5	0.0
	3	245	5.9	20.9	0.0
	3	246	4.4	18.4	15.1604651163
	3	247	7.0	22.1	0.0
	3	248	6.8	23.4	0.0
	3	249	7.0	23.6	0.0
	3	250	10.4	21.6	0.0
	3	251	9.5	18.0	0.0
	3	252	10.4	20.2	0.0953488372093
	3	253	11.1	27.5	0.0
	3	254	10.4	20.0	0.0953488372093
	3	255	8.0	21.0	0.0
	3	256	7.2	22.7	0.0
	3	257	8.6	21.4	0.0
	3	258	7.1	24.1	0.0
	3	259	5.8	21.7	0.0
	3	260	5.4	20.1	0.0
	3	261	2.7	16.4	1.23953488372
	3	262	7.6	19.3	0.0
	3	263	11.0	19.0	0.0
	3	264	4.0	16.3	0.0
	3	265	4.1	18.9	0.0
	3	266	5.0	21.1	0.0
	3	267	11.9	29.1	0.0
	3	268	12.2	26.5	0.0
	3	269	13.3	25.1	0.0
	3	270	11.8	21.7	0.476744186047
	3	271	8.6	20.8	0.953488372093
	3	272	6.1	24.0	0.0
	3	273	10.7	18.7	16.3046511628
	3	274	7.1	12.8	1.71627906977
	3	275	4.7	17.6	0.0
	3	276	-1.5	15.5	23.2651162791
	3	277	-3.5	10.3	0.0
	3	278	3.5	12.4	0.0
	3	279	8.5	15.5	1.14418604651
	3	280	11.2	18.6	0.0
	3	281	5.0	13.1	0.0
	3	282	14.1	22.7	0.0
	3	283	13.2	29.4	0.0
	3	284	14.9	27.3	0.0
	3	285	12.1	18.2	0.0
	3	286	8.9	17.8	3.81395348837
	3	287	10.2	17.9	0.0
	3	288	10.2	10.6	0.0
	3	289	6.0	10.5	0.0
	3	290	2.7	8.5	0.0
	3	291	-4.4	15.1	0.0
	3	292	-0.7	16.7	0.0
	3	293	-0.6	12.2	0.0
	3	294	1.3	7.0	3.90930232558
	3	295	-1.5	17.4	0.0
	3	296	-5.4	12.3	18.688372093
	3	297	-6.3	5.1	0.0
	3	298	-3.4	9.2	0.0
	3	299	-3.0	3.1	4.29069767442
	3	300	0.2	10.1	0.0
	3	301	5.1	10.4	0.0
	3	302	6.9	12.4	0.0
	3	303	2.4	7.0	0.0
	3	304	-1.4	10.8	0.0
	3	305	0.7	2.3	6.38837209302
	3	306	-1.9	2.7	0.190697674419
	3	307	-13.5	-2.2	10.2023255814
	3	308	-13.2	3.5	0.762790697674
	3	309	-12.7	-6.6	0.0
	3	310	-10.6	0.0	0.0
	3	311	-9.3	5.9	0.0
	3	312	-5.8	3.0	0.0
	3	313	-13.4	-1.1	0.0
	3	314	-6.7	-1.7	0.858139534884
	3	315	-4.7	6.0	0.0
	3	316	-5.4	5.3	2.28837209302
	3	317	-4.1	6.4	0.0
	3	318	-7.2	-0.5	0.0
	3	319	-4.7	1.4	0.0
	3	320	-4.6	0.4	0.0
	3	321	-9.4	-0.1	0.0
	3	322	-6.1	8.2	0.0
	3	323	-8.1	2.8	0.0
	3	324	-2.6	4.4	6.76976744186
	3	325	-7.1	9.9	0.0
	3	326	0.6	9.7	0.0
	3	327	3.3	9.9	0.0
	3	328	2.3	6.0	4.95813953488
	3	329	-1.3	3.9	0.0
	3	330	0.1	0.2	0.0
	3	331	-4.1	0.6	0.0
	3	332	-7.9	0.0	0.0
	3	333	-10.5	-0.4	0.0
	3	334	-3.6	3.5	0.0
	3	335	-4.8	-3.1	0.0
	3	336	-4.0	-0.4	0.0
	3	337	-1.1	2.2	0.476744186047
	3	338	-13.4	-8.1	2.19302325581
	3	339	-1.9	-1.2	0.0
	3	340	-15.8	-6.4	0.0
	3	341	-17.7	-3.8	0.0
	3	342	-24.2	-8.1	0.0
	3	343	-29.7	-16.3	0.0
	3	344	-31.5	-15.5	0.0
	3	345	-37.8	-16.4	0.0
	3	346	-29.8	-13.3	0.0
	3	347	-29.0	-16.6	0.0
	3	348	-26.6	-12.2	0.0
	3	349	-25.3	-16.8	0.0
	3	350	-24.9	-13.4	0.0
	3	351	-23.2	-5.3	0.0
	3	352	-26.4	-6.0	0.0
	3	353	-23.5	-0.7	0.0
	3	354	-24.7	-7.4	0.0
	3	355	-14.7	-9.2	0.0
	3	356	-19.0	-5.5	0.0
	3	357	-23.5	-11.2	0.0
	3	358	-23.2	-11.2	0.0
	3	359	-26.2	-20.0	1.43023255814
	3	360	-23.3	-13.7	0.0
	3	361	-27.0	-12.8	0.0
	3	362	-23.3	-7.2	0.0
	3	363	-22.4	-7.3	0.190697674419
	3	364	-12.4	-4.0	0.0
	3	365	-15.9	-13.3	5.05348837209
	4	1	-17.0	4.5	0.0
	4	2	-9.2	-6.4	0.0
	4	3	-19.5	-4.2	0.0
	4	4	-14.2	-5.1	0.0
	4	5	-26.6	-12.5	0.0
	4	6	-23.7	-11.9	0.0
	4	7	-14.9	-7.3	0.0
	4	8	-13.7	-7.5	0.0
	4	9	-17.9	0.5	0.0
	4	10	-20.6	-7.6	0.0
	4	11	-17.4	-8.6	0.0
	4	12	-27.4	-7.2	0.0
	4	13	-23.0	-4.2	0.0
	4	14	-19.3	-14.0	0.0
	4	15	-21.9	-9.8	0.0
	4	16	-18.0	-7.1	1.62093023256
	4	17	-15.9	-13.8	6.48372093023
	4	18	-18.5	-10.7	0.0
	4	19	-16.7	-10.7	0.0
	4	20	-26.1	-11.3	0.0
	4	21	-20.7	-8.6	0.0
	4	22	-28.8	-16.5	0.0
	4	23	-32.2	-13.4	0.0
	4	24	-28.8	-7.3	0.0
	4	25	-31.7	-10.7	0.0
	4	26	-20.9	-9.2	4.67209302326
	4	27	-20.4	-3.0	0.0
	4	28	-29.6	-10.2	0.0
	4	29	-24.2	-10.9	0.0
	4	30	-20.7	-9.1	0.0
	4	31	-14.5	2.3	0.0
	4	32	-9.7	5.0	0.0
	4	33	-11.2	-1.6	0.0
	4	34	-17.7	-14.7	0.0
	4	35	-22.7	-9.4	0.0
	4	36	-26.6	-13.9	0.0
	4	37	-24.2	-6.9	0.0
	4	38	-17.1	-3.6	1.33488372093
	4	39	-19.8	1.8	0.0
	4	40	-15.9	4.4	0.0
	4	41	-11.3	-0.4	0.0
	4	42	-27.3	-12.6	0.0
	4	43	-21.7	-7.0	0.0
	4	44	-26.0	-15.8	0.0
	4	45	-29.4	-15.3	0.0
	4	46	-30.6	-14.3	0.0
	4	47	-27.6	-13.8	0.0
	4	48	-26.3	-17.5	0.0
	4	49	-15.7	-11.0	0.0
	4	50	-23.1	-10.5	0.0
	4	51	-27.5	-9.8	0.0
	4	52	-27.1	-11.6	0.0
	4	53	-22.0	-2.2	0.0
	4	54	-30.4	-4.7	0.0
	4	55	-27.3	-3.0	0.0
	4	56	-19.7	-15.7	0.0
	4	57	-24.8	-12.8	0.0
	4	58	-25.4	-6.3	0.0
	4	59	-21.2	-9.9	0.0
	4	60	-25.8	-7.1	0.0
	4	61	-16.0	-8.7	0.0
	4	62	-17.4	-6.4	0.0
	4	63	-21.7	-10.9	0.0
	4	64	-11.7	-9.2	0.0
	4	65	-6.3	-6.2	0.0
	4	66	-16.7	-13.8	0.0953488372093
	4	67	-13.2	-2.9	0.0
	4	68	-10.3	3.3	0.0
	4	69	-6.6	0.8	0.0
	4	70	-6.7	-1.7	0.0
	4	71	-12.7	-8.9	0.0
	4	72	-16.2	-14.3	0.0
	4	73	-21.7	-9.5	0.0
	4	74	-21.7	-8.9	0.0
	4	75	-20.2	-6.8	0.0
	4	76	-16.1	-3.0	0.0
	4	77	-15.2	-4.7	0.0
	4	78	-21.9	-8.5	0.0
	4	79	-14.1	-6.1	0.0
	4	80	-11.0	1.3	0.0
	4	81	-2.7	3.4	0.0
	4	82	-5.4	7.6	0.0
	4	83	-6.5	8.3	0.0
	4	84	-2.6	4.9	0.0
	4	85	-10.3	-1.6	0.0
	4	86	-9.7	4.0	0.0
	4	87	-10.5	-0.8	0.0
	4	88	-8.3	-7.1	0.0
	4	89	-12.9	-10.2	0.0
	4	90	-12.0	-4.4	0.0
	4	91	-6.6	-0.2	0.0953488372093
	4	92	-4.4	2.1	4.48139534884
	4	93	-0.7	1.8	5.43488372093
	4	94	-10.6	-1.8	0.0953488372093
	4	95	-10.1	-0.2	0.0
	4	96	-7.1	5.5	0.0
	4	97	0.3	12.2	2.47906976744
	4	98	0.8	19.3	0.0
	4	99	4.1	14.8	0.0
	4	100	0.7	19.7	0.0
	4	101	5.7	17.3	0.0
	4	102	2.7	15.4	0.0
	4	103	10.5	15.2	0.0
	4	104	0.5	15.4	0.0
	4	105	-2.4	9.5	0.0
	4	106	-1.4	15.1	0.0
	4	107	-1.2	16.5	0.0
	4	108	2.6	15.9	0.0
	4	109	-0.1	17.7	0.0
	4	110	-3.1	15.3	0.0
	4	111	-7.2	4.3	17.3534883721
	4	112	-12.1	4.9	0.0
	4	113	-7.1	3.7	5.24418604651
	4	114	-7.6	6.0	0.858139534884
	4	115	-4.2	8.5	0.762790697674
	4	116	-3.2	19.3	0.0
	4	117	1.1	21.5	0.0
	4	118	4.0	16.5	0.0
	4	119	-0.4	14.7	0.0
	4	120	1.0	17.8	0.0
	4	121	-2.0	13.6	0.0
	4	122	2.0	10.5	14.9697674419
	4	123	-0.5	14.0	0.0
	4	124	3.5	16.4	0.0
	4	125	2.1	11.0	7.72325581395
	4	126	-5.4	10.3	0.0953488372093
	4	127	-6.1	10.5	0.572093023256
	4	128	-2.2	10.4	0.0953488372093
	4	129	-3.0	11.7	0.0
	4	130	-1.5	17.0	5.72093023256
	4	131	5.0	18.2	3.14651162791
	4	132	2.0	22.1	7.53255813953
	4	133	0.6	18.8	0.0
	4	134	-0.6	9.6	32.4186046512
	4	135	-4.9	12.1	0.0
	4	136	-2.6	13.8	0.0
	4	137	1.9	13.0	0.0
	4	138	1.3	9.8	0.0
	4	139	2.7	13.1	0.0
	4	140	5.9	22.9	0.0
	4	141	12.2	27.9	0.0
	4	142	13.0	25.3	0.0
	4	143	12.3	19.7	0.0
	4	144	7.2	22.1	0.0
	4	145	10.8	24.7	11.0604651163
	4	146	7.9	28.3	0.0
	4	147	6.3	22.8	11.9186046512
	4	148	6.8	16.1	2.86046511628
	4	149	10.8	18.4	0.0953488372093
	4	150	9.4	20.4	10.011627907
	4	151	5.5	20.0	0.953488372093
	4	152	5.1	24.1	3.33720930233
	4	153	9.7	24.0	33.3720930233
	4	154	7.9	18.9	0.0
	4	155	12.9	20.5	0.476744186047
	4	156	7.2	26.0	6.57906976744
	4	157	8.3	23.2	0.0953488372093
	4	158	9.8	19.9	0.286046511628
	4	159	9.9	27.8	0.0
	4	160	9.5	27.0	0.0
	4	161	11.2	26.5	0.0
	4	162	14.7	22.3	0.0953488372093
	4	163	13.1	21.0	36.8046511628
	4	164	10.4	20.6	15.5418604651
	4	165	9.9	20.2	13.6348837209
	4	166	7.2	27.0	0.0
	4	167	11.8	28.4	0.0
	4	168	16.2	32.6	0.0
	4	169	15.4	25.3	1.43023255814
	4	170	16.2	28.9	15.3511627907
	4	171	22.3	29.5	3.71860465116
	4	172	18.2	31.5	2.86046511628
	4	173	16.6	26.5	15.3511627907
	4	174	17.7	29.5	0.0953488372093
	4	175	18.1	25.6	0.0953488372093
	4	176	14.7	26.5	0.286046511628
	4	177	14.9	26.6	0.0
	4	178	13.3	29.2	0.0
	4	179	14.8	29.4	0.0
	4	180	11.6	24.8	0.0
	4	181	10.1	21.0	0.0953488372093
	4	182	11.6	22.8	18.4976744186
	4	183	9.7	16.7	12.3
	4	184	7.8	16.9	4.38604651163
	4	185	17.0	24.9	0.0
	4	186	11.2	24.0	0.0
	4	187	14.9	24.0	24.6
	4	188	16.1	26.6	0.858139534884
	4	189	13.0	24.1	0.0
	4	190	9.1	20.9	0.0
	4	191	7.4	22.3	0.0
	4	192	8.5	20.4	3.71860465116
	4	193	9.2	24.4	0.0
	4	194	9.6	24.5	0.0
	4	195	14.9	26.4	0.0
	4	196	16.0	29.5	0.0
	4	197	17.3	27.6	0.0
	4	198	16.4	27.6	0.0
	4	199	19.0	29.9	0.0
	4	200	15.3	27.4	0.0
	4	201	15.7	24.5	0.0
	4	202	12.9	27.0	0.0
	4	203	15.1	27.8	0.0
	4	204	15.3	32.2	0.0
	4	205	19.7	31.2	0.0
	4	206	19.2	28.3	0.0
	4	207	16.3	25.6	0.0
	4	208	11.1	26.2	0.0
	4	209	11.9	23.8	8.58139534884
	4	210	10.9	27.7	0.0
	4	211	13.7	29.7	0.0
	4	212	12.5	28.0	0.0
	4	213	10.8	29.1	0.0
	4	214	13.5	28.3	0.0953488372093
	4	215	12.5	27.8	22.2162790698
	4	216	18.6	28.1	3.43255813953
	4	217	17.6	31.8	0.0
	4	218	20.8	34.8	0.0
	4	219	21.5	35.5	0.0
	4	220	23.2	34.6	0.0
	4	221	15.0	28.7	0.0
	4	222	16.1	24.8	0.0
	4	223	10.2	23.1	0.0
	4	224	12.0	22.6	0.0
	4	225	10.4	25.3	0.0
	4	226	8.6	28.3	0.0
	4	227	11.1	28.0	0.286046511628
	4	228	10.9	26.3	0.0
	4	229	10.2	28.0	0.0
	4	230	12.2	26.3	0.0
	4	231	15.8	26.1	0.0
	4	232	16.2	30.9	0.0
	4	233	17.9	25.3	0.0
	4	234	17.7	28.4	0.0
	4	235	16.2	29.0	0.0
	4	236	14.8	27.6	0.0
	4	237	15.3	28.9	0.0
	4	238	16.2	31.0	0.0
	4	239	13.3	23.7	0.0
	4	240	8.9	25.1	0.0
	4	241	10.0	22.8	0.0
	4	242	8.4	23.4	0.0
	4	243	12.6	25.4	0.0
	4	244	11.9	24.8	0.0
	4	245	13.4	26.1	0.0953488372093
	4	246	14.3	24.8	0.381395348837
	4	247	11.8	24.3	1.52558139535
	4	248	16.0	26.6	9.15348837209
	4	249	16.8	27.6	0.0
	4	250	15.9	24.0	0.0
	4	251	8.2	23.3	0.0
	4	252	11.1	21.0	7.91395348837
	4	253	8.6	16.7	9.43953488372
	4	254	8.5	22.7	0.0
	4	255	4.7	19.6	0.0
	4	256	8.1	15.7	7.81860465116
	4	257	6.5	16.7	2.28837209302
	4	258	5.8	15.3	0.0953488372093
	4	259	1.4	12.6	2.57441860465
	4	260	-2.9	13.1	0.0
	4	261	-5.3	17.7	0.0
	4	262	-4.6	10.0	0.572093023256
	4	263	-3.9	14.6	0.0
	4	264	-1.7	7.4	6.86511627907
	4	265	1.4	18.5	0.0
	4	266	0.2	16.9	0.0
	4	267	4.0	23.1	0.0
	4	268	5.3	20.5	0.0
	4	269	6.3	24.6	0.0
	4	270	10.8	19.8	0.0
	4	271	5.4	17.2	0.0
	4	272	5.8	19.7	0.0
	4	273	7.9	9.6	1.90697674419
	4	274	1.5	17.0	0.0
	4	275	0.5	15.8	0.0
	4	276	-1.6	12.2	0.0
	4	277	4.2	12.3	0.0
	4	278	8.1	18.2	0.0
	4	279	-2.4	12.7	0.0
	4	280	-3.7	10.5	0.0
	4	281	-3.6	11.3	0.0
	4	282	-5.9	9.5	0.0
	4	283	-5.3	11.7	0.0
	4	284	-5.0	11.7	0.0
	4	285	-11.2	4.7	2.19302325581
	4	286	-9.7	7.5	0.190697674419
	4	287	-8.6	9.4	0.0
	4	288	-2.2	15.8	0.0
	4	289	4.4	19.2	0.0
	4	290	5.7	15.5	0.0
	4	291	5.4	12.3	5.05348837209
	4	292	7.8	16.0	0.0
	4	293	3.6	17.2	0.0
	4	294	1.7	15.1	0.0
	4	295	-5.2	-2.9	0.0953488372093
	4	296	-7.9	-6.8	2.0023255814
	4	297	-5.8	0.8	0.0
	4	298	-8.4	5.8	0.0
	4	299	-13.8	2.5	1.14418604651
	4	300	-5.8	8.7	0.0
	4	301	-5.0	-1.1	0.0
	4	302	-10.2	-0.8	0.0
	4	303	-14.9	4.2	0.0
	4	304	-15.6	6.6	0.0
	4	305	-17.1	-0.5	0.0
	4	306	-8.5	2.4	1.0488372093
	4	307	-4.9	-4.8	10.488372093
	4	308	-9.2	-3.7	0.0
	4	309	-8.5	-3.3	1.23953488372
	4	310	-10.9	-8.3	0.381395348837
	4	311	-6.3	0.9	3.90930232558
	4	312	-3.9	-0.9	5.1488372093
	4	313	-10.6	-1.3	0.0
	4	314	-4.8	1.9	1.43023255814
	4	315	-6.5	-2.4	0.0953488372093
	4	316	-14.3	-1.9	1.81162790698
	4	317	-7.1	-3.8	0.0953488372093
	4	318	-15.5	-11.5	2.66976744186
	4	319	-15.3	-5.4	0.0
	4	320	-9.7	-5.0	0.0
	4	321	-6.0	-1.4	9.2488372093
	4	322	-7.9	0.9	7.81860465116
	4	323	-11.8	0.0	0.0
	4	324	-7.2	-0.3	0.0
	4	325	-10.5	-4.8	0.0
	4	326	-14.0	-6.0	0.0
	4	327	-16.3	-8.8	0.0
	4	328	-19.8	-11.1	0.0
	4	329	-13.4	-5.7	3.90930232558
	4	330	-9.8	2.4	0.0
	4	331	-7.2	3.4	0.0
	4	332	0.5	2.5	0.667441860465
	4	333	-1.3	0.0	2.86046511628
	4	334	-1.6	10.6	0.0
	4	335	-0.4	7.7	0.0
	4	336	0.2	7.5	0.0
	4	337	2.0	16.3	0.0
	4	338	1.9	8.5	0.0
	4	339	-1.0	0.5	0.0
	4	340	-6.0	-1.9	0.0
	4	341	-11.9	3.5	0.0
	4	342	-11.3	4.3	7.1511627907
	4	343	-9.5	-6.8	0.0
	4	344	-16.8	-3.1	0.0
	4	345	-12.1	-0.7	0.0
	4	346	-18.4	-0.6	0.0
	4	347	-19.1	-0.4	0.0
	4	348	-11.2	-1.4	0.0
	4	349	-11.3	2.3	0.0
	4	350	-7.1	-2.4	0.0
	4	351	-9.8	-9.2	0.0
	4	352	-14.4	-1.1	0.0
	4	353	-17.7	-8.5	0.0
	4	354	-18.4	-5.6	0.0
	4	355	-16.7	-12.0	0.0
	4	356	-19.0	-18.0	0.0
	4	357	-22.5	-12.2	0.0
	4	358	-21.3	-1.7	0.0
	4	359	-16.9	-1.0	2.86046511628
	4	360	-4.7	0.2	0.0
	4	361	-12.9	-0.2	0.0
	4	362	-10.5	-2.2	0.0
	4	363	-7.3	-3.3	0.0
	4	364	-7.8	1.2	0.0
	4	365	-4.6	0.9	0.0
	4	366	-15.5	2.0	2.86046511628
	5	1	-21.2	-8.6	0.0
	5	2	-20.7	-6.9	0.0
	5	3	-24.1	-13.1	0.0
	5	4	-20.2	-18.5	0.0
	5	5	-23.4	-17.7	6.00697674419
	5	6	-14.7	-5.8	0.0
	5	7	-17.6	-12.8	0.0
	5	8	-16.1	-9.0	3.71860465116
	5	9	-15.7	-8.6	0.0
	5	10	-19.3	-11.3	0.0
	5	11	-19.6	-8.1	0.0
	5	12	-19.8	-14.2	4.1
	5	13	-29.1	-17.9	0.381395348837
	5	14	-22.8	-7.4	0.0
	5	15	-14.1	-9.8	1.43023255814
	5	16	-11.7	-7.4	1.52558139535
	5	17	-16.9	-11.9	0.0953488372093
	5	18	-15.0	-10.1	0.0953488372093
	5	19	-11.9	-3.2	0.0
	5	20	-20.8	-2.7	0.0
	5	21	-27.4	-15.6	0.0
	5	22	-25.7	-2.1	0.0
	5	23	-17.9	-6.5	7.1511627907
	5	24	-20.3	-0.6	0.0
	5	25	-19.8	-8.4	0.0
	5	26	-24.1	-10.9	0.0
	5	27	-20.0	-6.7	1.62093023256
	5	28	-12.0	-0.8	0.858139534884
	5	29	-21.4	-3.3	0.0
	5	30	-17.2	-4.8	0.0
	5	31	-17.4	-8.2	0.0
	5	32	-14.6	-11.5	0.0
	5	33	-18.0	-9.2	1.90697674419
	5	34	-22.9	-12.6	5.33953488372
	5	35	-29.6	-16.2	0.0
	5	36	-25.0	-11.4	0.0
	5	37	-20.1	-7.1	4.57674418605
	5	38	-25.3	-1.1	3.81395348837
	5	39	-26.0	-4.8	0.0
	5	40	-22.8	-8.5	0.0
	5	41	-13.2	-2.5	0.190697674419
	5	42	-18.2	-5.0	0.0
	5	43	-10.8	-6.9	0.0
	5	44	-11.1	-9.7	0.0
	5	45	-9.5	-9.1	0.0
	5	46	-10.8	-8.2	0.0
	5	47	-6.2	1.2	0.0
	5	48	-16.2	-1.0	0.0
	5	49	-22.4	-12.1	0.0
	5	50	-22.6	-13.5	0.0
	5	51	-16.1	-7.7	0.0
	5	52	-9.3	-7.9	6.76976744186
	5	53	-14.3	-4.4	0.0
	5	54	-21.9	-7.7	0.0
	5	55	-4.8	6.7	0.0
	5	56	-1.1	4.4	0.0
	5	57	-18.2	-0.8	0.0
	5	58	-13.4	2.2	2.0976744186
	5	59	-16.6	-6.6	0.0
	5	60	-22.4	-11.9	0.0
	5	61	-21.1	-7.8	0.0
	5	62	-14.2	4.4	0.0
	5	63	-12.5	-1.5	0.0
	5	64	-13.6	4.1	0.0
	5	65	-19.4	4.9	0.0
	5	66	-19.9	-2.3	0.0
	5	67	-14.5	-0.5	0.0
	5	68	-9.0	2.7	0.0
	5	69	-11.0	1.9	0.0
	5	70	-11.0	-6.0	2.0023255814
	5	71	-10.6	-1.5	3.71860465116
	5	72	-10.0	-2.1	0.0
	5	73	-10.3	-2.5	0.0
	5	74	-18.3	-4.1	4.95813953488
	5	75	-13.6	1.0	0.0
	5	76	-11.3	5.9	0.0
	5	77	-9.6	2.0	0.0
	5	78	-1.8	3.4	3.90930232558
	5	79	-6.0	-1.1	0.0
	5	80	-4.3	-0.6	0.0
	5	81	-13.3	0.5	0.0
	5	82	-6.9	4.7	0.0
	5	83	-4.5	-1.6	0.0
	5	84	-5.5	2.0	1.14418604651
	5	85	-5.7	8.7	0.0
	5	86	-6.3	-0.3	2.38372093023
	5	87	-11.2	2.8	0.0
	5	88	-11.0	1.8	0.0
	5	89	-12.8	0.7	5.24418604651
	5	90	-12.8	3.3	0.0
	5	91	-3.1	7.1	0.0
	5	92	2.6	8.8	0.0
	5	93	-1.4	7.0	0.0
	5	94	-10.9	-0.6	20.1186046512
	5	95	-12.8	3.3	0.0
	5	96	-6.0	8.3	0.0
	5	97	-0.6	12.4	0.0
	5	98	-6.0	11.5	0.0
	5	99	-9.8	12.3	0.0
	5	100	-3.4	6.0	0.476744186047
	5	101	6.3	14.5	0.0
	5	102	3.7	16.5	0.0
	5	103	0.8	14.5	0.0
	5	104	-5.4	15.9	0.0
	5	105	-10.7	8.4	0.0
	5	106	-2.9	10.2	0.0
	5	107	-2.4	13.5	0.0
	5	108	2.0	18.3	0.0
	5	109	2.4	22.3	0.0
	5	110	4.9	22.6	0.0
	5	111	8.5	22.1	0.0
	5	112	5.5	22.0	0.0
	5	113	-0.8	11.2	0.0953488372093
	5	114	-4.6	11.1	0.0
	5	115	-3.3	15.8	0.0
	5	116	2.7	15.9	0.0
	5	117	-2.9	7.9	0.0
	5	118	-4.1	6.4	0.0
	5	119	-9.9	8.3	0.0
	5	120	-5.1	13.7	0.0
	5	121	-1.2	18.5	0.572093023256
	5	122	-0.7	22.5	0.0
	5	123	0.0	12.4	0.0
	5	124	1.5	19.6	0.0
	5	125	3.6	13.7	5.33953488372
	5	126	1.4	13.9	0.0
	5	127	-5.3	11.6	0.0
	5	128	-4.7	7.4	0.0
	5	129	-5.1	7.6	0.0
	5	130	-2.0	12.5	0.0
	5	131	2.0	12.4	0.0
	5	132	-0.5	20.4	0.0
	5	133	-0.6	23.2	0.0
	5	134	3.3	17.2	0.0
	5	135	-1.2	17.0	0.0
	5	136	0.4	16.4	0.0
	5	137	-1.1	14.1	0.0
	5	138	2.4	14.0	0.0
	5	139	5.5	17.2	0.0
	5	140	4.0	18.5	0.0
	5	141	-0.1	13.8	0.476744186047
	5	142	6.2	19.4	2.0023255814
	5	143	6.9	22.0	0.0953488372093
	5	144	8.7	23.8	0.0
	5	145	8.2	25.6	0.0
	5	146	11.5	25.5	0.0
	5	147	7.3	24.2	0.0
	5	148	4.5	15.8	10.7744186047
	5	149	4.6	20.2	0.0
	5	150	5.9	20.8	0.0953488372093
	5	151	6.0	18.6	1.14418604651
	5	152	9.6	19.6	3.43255813953
	5	153	6.3	17.2	1.52558139535
	5	154	6.5	21.0	0.0
	5	155	10.9	24.1	0.0
	5	156	14.9	26.3	0.0
	5	157	9.6	19.0	0.0
	5	158	7.1	13.5	15.8279069767
	5	159	3.8	18.3	6.67441860465
	5	160	8.8	23.5	0.0
	5	161	13.4	26.2	0.0
	5	162	13.7	30.0	0.0
	5	163	11.5	26.6	0.0
	5	164	11.0	19.7	0.0
	5	165	7.9	21.1	0.0
	5	166	8.8	20.0	0.476744186047
	5	167	7.5	19.8	0.0
	5	168	11.1	23.7	0.0
	5	169	9.3	23.9	0.0
	5	170	14.3	21.9	4.57674418605
	5	171	15.5	23.0	1.0488372093
	5	172	13.0	26.1	0.0
	5	173	14.6	25.8	0.476744186047
	5	174	12.5	26.1	6.96046511628
	5	175	11.9	25.3	0.0953488372093
	5	176	8.0	25.3	0.0
	5	177	9.5	28.5	0.0
	5	178	12.1	25.6	0.0
	5	179	12.8	30.0	1.81162790698
	5	180	8.4	28.5	0.0
	5	181	11.1	27.1	0.0
	5	182	12.0	29.9	0.0
	5	183	15.7	32.5	0.0
	5	184	13.7	29.2	0.0
	5	185	11.8	30.5	0.0
	5	186	11.7	25.3	0.0
	5	187	10.0	20.5	1.52558139535
	5	188	8.1	17.1	1.81162790698
	5	189	17.9	33.8	0.0
	5	190	15.7	28.8	0.0
	5	191	16.7	26.2	56.4465116279
	5	192	18.4	29.5	0.0953488372093
	5	193	17.3	27.8	0.381395348837
	5	194	17.9	26.8	0.0
	5	195	14.1	29.0	0.0
	5	196	11.7	23.0	20.6906976744
	5	197	16.7	28.2	0.572093023256
	5	198	17.2	32.5	0.0
	5	199	17.1	26.1	35.1837209302
	5	200	17.5	33.4	0.0
	5	201	19.5	27.7	0.0
	5	202	19.7	33.9	0.0
	5	203	17.8	29.0	0.762790697674
	5	204	15.9	26.7	0.0
	5	205	15.1	24.9	6.48372093023
	5	206	14.7	27.5	0.0
	5	207	13.1	27.4	0.0
	5	208	12.5	27.0	0.0
	5	209	15.5	28.9	0.0
	5	210	11.1	26.5	0.0
	5	211	14.1	27.5	0.0
	5	212	16.5	30.4	0.0
	5	213	15.8	28.6	6.00697674419
	5	214	15.8	28.7	0.0
	5	215	16.1	29.5	0.0
	5	216	20.6	33.3	0.0
	5	217	23.6	32.7	0.0
	5	218	19.5	26.6	0.0
	5	219	12.6	23.3	0.0
	5	220	14.0	26.7	0.0
	5	221	15.0	29.2	0.0
	5	222	15.0	28.1	0.0
	5	223	14.7	29.7	0.0
	5	224	17.3	29.4	0.858139534884
	5	225	16.7	28.8	0.0
	5	226	14.8	25.3	0.0
	5	227	14.6	23.9	0.0
	5	228	12.4	20.9	0.0
	5	229	12.3	19.5	23.7418604651
	5	230	13.7	17.4	28.3186046512
	5	231	7.5	17.1	1.90697674419
	5	232	9.7	20.1	0.476744186047
	5	233	7.7	24.6	0.0
	5	234	14.4	25.9	0.0
	5	235	12.8	24.7	0.0
	5	236	10.1	28.1	0.0
	5	237	12.2	26.3	0.0
	5	238	13.9	27.9	0.0
	5	239	10.8	31.0	0.0
	5	240	15.1	27.9	0.0
	5	241	13.5	26.5	0.0
	5	242	14.2	28.0	0.0
	5	243	14.1	28.1	0.190697674419
	5	244	15.9	28.3	0.0
	5	245	10.1	21.9	0.0
	5	246	6.8	16.9	0.0953488372093
	5	247	6.0	26.2	0.0
	5	248	6.2	25.6	0.0
	5	249	9.1	27.9	0.0
	5	250	10.1	31.3	0.0
	5	251	11.3	27.8	0.0
	5	252	8.9	26.1	0.0
	5	253	10.5	19.6	0.286046511628
	5	254	8.5	23.3	0.0
	5	255	7.2	23.1	0.0
	5	256	7.4	15.4	16.3046511628
	5	257	7.0	22.1	0.0
	5	258	5.8	18.2	0.0
	5	259	3.0	19.5	0.0
	5	260	2.8	22.5	0.0
	5	261	14.5	27.1	0.0
	5	262	15.8	25.7	0.0
	5	263	11.6	16.1	0.476744186047
	5	264	12.1	22.7	0.0
	5	265	12.3	22.5	0.0
	5	266	11.7	25.3	0.0
	5	267	14.0	24.8	0.0
	5	268	6.7	19.9	0.0
	5	269	3.6	25.1	0.0
	5	270	9.1	24.4	0.0
	5	271	6.7	16.8	0.0
	5	272	8.0	20.1	0.0
	5	273	8.4	19.2	0.0
	5	274	10.9	19.0	0.0
	5	275	8.9	18.5	0.0
	5	276	5.4	17.6	0.0
	5	277	4.5	14.4	0.0
	5	278	7.5	11.8	0.0
	5	279	4.5	13.7	0.190697674419
	5	280	2.1	22.5	0.0
	5	281	6.3	18.8	9.63023255814
	5	282	3.4	21.7	0.0
	5	283	8.3	20.1	0.0
	5	284	3.3	12.0	0.0
	5	285	-3.5	5.4	0.0
	5	286	1.2	15.0	0.0
	5	287	2.8	12.1	0.0
	5	288	0.7	11.4	0.0
	5	289	-0.9	9.0	0.190697674419
	5	290	-2.9	8.9	0.0
	5	291	2.1	14.8	0.953488372093
	5	292	-1.3	15.1	0.0
	5	293	-1.2	19.7	0.0
	5	294	1.3	15.7	0.286046511628
	5	295	-0.4	15.9	0.0
	5	296	-0.4	8.7	0.0
	5	297	-0.7	7.7	0.0
	5	298	-2.8	7.3	0.0
	5	299	-1.2	9.2	0.0
	5	300	0.3	12.8	0.0
	5	301	-1.3	12.5	0.0
	5	302	-5.2	10.3	0.0953488372093
	5	303	-3.0	7.5	0.0
	5	304	-1.1	5.7	0.762790697674
	5	305	-3.4	7.9	0.0
	5	306	-5.9	3.0	0.0
	5	307	-6.2	4.7	0.0
	5	308	-12.4	4.5	0.0
	5	309	-9.3	0.4	0.0
	5	310	-12.8	-1.7	0.0
	5	311	-11.1	6.9	0.0
	5	312	1.6	10.7	0.0
	5	313	4.7	12.1	0.0
	5	314	-6.0	1.1	0.0
	5	315	-12.0	2.5	0.0
	5	316	-10.8	4.0	0.0
	5	317	-11.4	1.5	0.0
	5	318	-8.1	4.8	0.0
	5	319	-4.1	9.7	0.0
	5	320	-2.1	14.9	0.0
	5	321	1.9	13.6	0.0
	5	322	8.7	20.5	0.0
	5	323	9.6	15.1	0.0
	5	324	0.3	4.1	0.286046511628
	5	325	-2.1	5.5	0.0
	5	326	-2.7	15.6	0.0
	5	327	-5.2	7.1	0.0
	5	328	-9.5	3.0	0.0
	5	329	-16.5	-9.8	0.0
	5	330	-12.8	-1.3	0.0
	5	331	-16.0	-9.1	0.0
	5	332	-19.9	-3.5	0.0
	5	333	-17.7	6.3	0.0
	5	334	-10.2	4.0	0.0
	5	335	-10.5	-5.2	0.0
	5	336	-6.8	-2.3	0.0
	5	337	-16.1	-8.2	0.0
	5	338	-7.6	-2.3	0.0
	5	339	-6.1	0.1	0.0
	5	340	-11.2	6.1	0.0
	5	341	-9.5	2.1	0.0
	5	342	-15.0	-9.4	0.0
	5	343	-10.2	3.2	0.0
	5	344	-12.9	-3.8	0.0
	5	345	-16.9	2.5	0.0
	5	346	-10.8	-4.3	0.0
	5	347	-13.6	-5.0	0.0
	5	348	-14.1	-11.8	0.0
	5	349	-19.5	-3.7	0.0
	5	350	-20.4	-8.9	0.0
	5	351	-18.6	-6.1	0.0
	5	352	-21.6	-10.1	0.0
	5	353	-14.9	-7.8	0.0
	5	354	-4.3	-3.3	0.0
	5	355	-10.8	-8.6	0.0
	5	356	-7.7	-7.2	0.0
	5	357	-12.8	-6.8	0.0
	5	358	-17.8	-12.1	0.0
	5	359	-23.9	-14.8	0.0
	5	360	-10.6	-2.4	0.0
	5	361	-10.5	-4.3	0.0
	5	362	-14.0	-0.8	0.0
	5	363	-8.2	4.8	0.0
	5	364	-21.6	-10.1	0.0
	5	365	-11.7	-6.7	0.0
	6	1	-21.0	-5.0	0.0
	6	2	-19.4	0.4	0.0
	6	3	-21.2	1.2	0.0
	6	4	-16.5	1.9	0.0
	6	5	-12.8	4.6	0.0
	6	6	-19.1	-4.1	0.0
	6	7	-15.2	-5.5	0.0
	6	8	-14.8	-8.4	0.0
	6	9	-10.6	-4.2	0.0
	6	10	-16.2	-11.0	1.52558139535
	6	11	-17.1	-7.8	0.572093023256
	6	12	-15.0	-6.0	0.0
	6	13	-6.9	4.0	0.0
	6	14	-5.5	-4.1	0.0
	6	15	-14.2	-8.0	0.0
	6	16	-30.2	-4.3	0.0
	6	17	-18.6	-7.5	0.0
	6	18	-18.4	-9.8	0.0
	6	19	-22.2	-7.9	0.0
	6	20	-19.6	-2.6	0.0
	6	21	-12.5	-3.0	0.0
	6	22	-11.7	-7.6	0.0
	6	23	-9.6	-4.8	0.0
	6	24	-15.9	-3.1	0.0
	6	25	-19.7	-12.1	0.0
	6	26	-13.8	-10.1	0.0
	6	27	-14.9	-3.2	0.0
	6	28	-28.0	-9.5	0.0
	6	29	-21.7	-6.2	0.0
	6	30	-38.9	-16.0	0.572093023256
	6	31	-35.3	-15.0	1.90697674419
	6	32	-33.2	-8.1	0.0
	6	33	-21.5	-12.1	0.0
	6	34	-23.4	-10.2	0.0
	6	35	-19.3	-13.5	0.0
	6	36	-17.8	-5.2	0.0
	6	37	-30.6	-15.5	0.0
	6	38	-33.8	-17.7	0.0
	6	39	-36.3	-19.7	0.0
	6	40	-32.1	-14.8	0.0
	6	41	-32.1	-6.5	0.0
	6	42	-25.2	-3.3	0.0
	6	43	-18.4	-8.0	0.0
	6	44	-19.5	-12.5	0.0
	6	45	-28.0	-9.7	0.0
	6	46	-22.9	-11.2	0.0
	6	47	-23.9	-9.8	0.0
	6	48	-14.7	-10.4	0.0
	6	49	-12.6	-7.7	0.0
	6	50	-4.3	-0.5	0.0
	6	51	-10.5	-7.1	0.0
	6	52	-16.4	-4.7	0.0953488372093
	6	53	-21.1	-4.3	0.0
	6	54	-17.8	-4.0	0.0
	6	55	-17.2	3.9	0.0
	6	56	-23.6	-5.1	0.0
	6	57	-16.6	-2.1	0.0
	6	58	-21.7	-9.5	0.0
	6	59	-22.2	-6.3	2.57441860465
	6	60	-21.0	-7.0	1.43023255814
	6	61	-17.6	-3.8	0.0
	6	62	-20.9	-11.4	0.0
	6	63	-12.3	-3.5	0.0
	6	64	-12.3	-1.0	0.0
	6	65	-2.4	8.6	0.0
	6	66	0.9	4.3	0.0
	6	67	-5.7	1.0	0.0
	6	68	-7.6	-1.5	0.0
	6	69	-9.2	-4.0	0.0
	6	70	-4.7	-3.5	0.0
	6	71	-0.3	4.2	0.0
	6	72	0.7	2.8	0.0
	6	73	1.5	5.5	0.0
	6	74	3.1	3.2	0.0
	6	75	-1.3	3.2	0.0
	6	76	-5.0	2.5	0.0
	6	77	-3.3	4.1	0.0
	6	78	-7.3	4.4	0.0
	6	79	-0.9	7.4	0.0953488372093
	6	80	-0.7	5.7	0.0
	6	81	-0.4	7.9	0.0
	6	82	-2.9	0.2	0.0
	6	83	-0.1	2.4	0.0
	6	84	-10.2	-0.9	6.29302325581
	6	85	-10.1	4.1	0.0
	6	86	-11.0	0.2	0.0
	6	87	-11.3	0.7	0.0
	6	88	-4.6	5.9	0.953488372093
	6	89	-2.1	9.7	0.0
	6	90	-2.3	13.9	0.0
	6	91	-0.4	14.5	0.0
	6	92	0.9	10.5	0.0
	6	93	-1.5	12.3	2.47906976744
	6	94	2.3	11.7	0.0
	6	95	-0.6	13.1	0.0
	6	96	-4.4	9.0	14.8744186047
	6	97	-7.0	7.5	9.82093023256
	6	98	-8.4	6.7	0.0
	6	99	-10.0	4.6	0.0
	6	100	-5.8	4.2	0.0
	6	101	-3.1	2.3	0.381395348837
	6	102	-2.5	6.7	0.0
	6	103	-6.9	5.9	0.0
	6	104	-8.8	6.7	0.0
	6	105	-7.1	7.2	0.0
	6	106	-7.5	1.7	0.0
	6	107	-10.0	1.5	0.762790697674
	6	108	-7.3	3.6	0.0953488372093
	6	109	-6.8	7.4	10.2023255814
	6	110	-0.5	11.0	0.0
	6	111	9.5	15.3	8.39069767442
	6	112	7.4	14.1	0.0
	6	113	3.5	15.4	0.0
	6	114	4.4	12.6	1.81162790698
	6	115	2.5	17.6	0.0
	6	116	5.9	22.4	0.0
	6	117	14.3	30.0	0.0
	6	118	8.9	20.1	14.111627907
	6	119	6.3	18.8	0.0
	6	120	5.8	16.1	0.190697674419
	6	121	-0.1	15.7	0.0
	6	122	7.3	19.2	0.0
	6	123	5.9	18.9	0.0
	6	124	4.2	19.6	0.0
	6	125	2.0	22.8	0.0
	6	126	0.4	15.6	4.00465116279
	6	127	3.6	17.1	0.0
	6	128	2.5	10.7	0.286046511628
	6	129	2.9	15.8	0.0
	6	130	4.7	17.3	0.0
	6	131	5.3	16.0	0.0
	6	132	7.4	20.9	0.0
	6	133	1.7	20.3	0.0
	6	134	2.1	17.5	0.0
	6	135	2.6	17.0	0.0
	6	136	1.9	16.3	8.96279069767
	6	137	5.8	23.3	32.1325581395
	6	138	0.3	21.4	10.2976744186
	6	139	-1.9	24.5	0.0
	6	140	4.8	20.5	0.0
	6	141	1.6	16.6	0.0
	6	142	4.1	20.3	0.0
	6	143	7.5	22.5	0.0
	6	144	10.3	23.4	0.0
	6	145	3.8	16.8	21.6441860465
	6	146	6.9	23.1	0.0
	6	147	8.9	25.8	0.0
	6	148	6.7	21.2	0.0
	6	149	11.7	19.9	0.858139534884
	6	150	12.0	21.9	0.0
	6	151	10.1	18.7	0.0
	6	152	8.0	18.1	0.0
	6	153	9.8	21.7	0.0
	6	154	5.2	19.9	27.7465116279
	6	155	5.3	23.1	0.0
	6	156	7.3	23.7	0.0
	6	157	7.6	18.8	6.67441860465
	6	158	9.0	24.2	3.52790697674
	6	159	18.4	27.3	0.0
	6	160	16.8	25.7	0.0
	6	161	16.7	24.3	0.190697674419
	6	162	13.2	25.2	0.0
	6	163	10.0	23.2	0.0
	6	164	5.6	19.0	0.0
	6	165	4.5	18.8	0.0
	6	166	2.9	13.1	0.190697674419
	6	167	-0.9	12.2	7.62790697674
	6	168	5.1	17.6	2.38372093023
	6	169	4.1	19.8	0.0
	6	170	6.7	16.4	0.0
	6	171	5.6	22.6	0.0
	6	172	9.1	22.0	5.62558139535
	6	173	14.3	27.2	0.286046511628
	6	174	12.0	26.9	0.0
[truncated: 8,957 more rows]
