# Supplementary material for: Comparing CMIP-3 and CMIP-5 climate projections on flooding estimation of Devils Lake of North Dakota, USA
Source: PeerJ. 2018 Apr 30;6:e4711. doi: 10.7717/peerj.4711 (PMC5933320; doi:10.7717/peerj.4711)
Supplement: Supplemental Information 2 [file peerj-06-4711-s002.zip › FutureClimate/CMIP-5_MarkSim/EDMZ_BCCCSM11m_rcp26_2055.dat]

	1	1	-24.0	-20.6	1.23953488372
	1	2	-22.0	-21.8	4.1
	1	3	-20.5	-7.9	0.0
	1	4	-12.3	-0.2	4.76744186047
	1	5	-3.1	4.8	4.29069767442
	1	6	-2.8	-2.3	0.0
	1	7	-14.0	-0.7	0.0
	1	8	-5.0	-4.0	0.0
	1	9	-8.0	-5.1	0.0953488372093
	1	10	-14.4	-3.3	0.0
	1	11	-27.1	-2.7	0.0
	1	12	-31.0	-4.9	8.10465116279
	1	13	-23.2	-11.2	0.0
	1	14	-20.1	-10.9	0.0
	1	15	-20.0	-17.1	0.0
	1	16	-21.8	-11.9	0.0
	1	17	-19.0	-4.7	0.0
	1	18	-21.2	-13.6	0.0
	1	19	-24.4	-20.5	0.0953488372093
	1	20	-14.9	-3.5	0.0
	1	21	-12.8	-10.4	0.0
	1	22	-21.6	-7.9	0.0
	1	23	-6.6	9.2	0.0
	1	24	-13.5	12.0	0.0
	1	25	-16.7	2.0	0.0
	1	26	-18.4	-2.1	0.0
	1	27	-15.0	-6.1	0.0
	1	28	-19.4	-8.7	0.0
	1	29	-25.3	-7.9	0.0
	1	30	-15.4	-3.6	0.0
	1	31	-22.8	-5.1	0.0
	1	32	-15.9	-1.5	0.0
	1	33	-14.0	-9.1	0.381395348837
	1	34	-8.1	-4.7	0.0
	1	35	-15.2	-4.9	0.0
	1	36	-8.6	4.9	0.0
	1	37	-2.2	3.5	0.0
	1	38	6.0	14.3	0.0
	1	39	-6.8	2.6	0.0
	1	40	-12.5	-11.8	0.0
	1	41	-9.0	-3.1	0.0
	1	42	-9.9	-9.2	0.0
	1	43	-11.9	-8.3	0.0
	1	44	-10.9	-0.4	0.0
	1	45	-5.7	3.6	0.0
	1	46	-10.6	-5.3	0.0
	1	47	-16.6	-10.7	0.286046511628
	1	48	-26.7	-10.5	0.0
	1	49	-24.7	-7.1	0.0
	1	50	-28.3	-10.5	0.0
	1	51	-26.7	-8.6	0.0
	1	52	-27.2	-8.1	0.0
	1	53	-30.3	-19.3	2.38372093023
	1	54	-25.8	-16.6	0.0953488372093
	1	55	-22.1	-1.3	0.0
	1	56	-18.3	-3.8	0.0
	1	57	-18.6	-6.3	0.0
	1	58	-30.0	-6.7	0.0
	1	59	-24.7	4.7	0.0
	1	60	-24.7	-4.6	0.0
	1	61	-15.9	-5.5	0.0
	1	62	-17.0	-6.0	0.0
	1	63	-19.7	-5.7	0.0
	1	64	-15.1	-3.4	0.0
	1	65	-10.5	-4.4	0.0953488372093
	1	66	-2.0	-0.8	0.0
	1	67	-1.9	1.6	0.0
	1	68	-8.1	-7.1	0.0
	1	69	-12.1	2.6	0.0
	1	70	-13.1	5.5	0.0
	1	71	-11.6	5.7	0.0
	1	72	-16.8	2.9	0.0
	1	73	-13.4	-6.7	0.0
	1	74	-10.0	-6.5	0.0
	1	75	-9.6	-7.4	0.0
	1	76	-11.5	-7.9	0.0
	1	77	-10.5	-5.3	0.0
	1	78	-16.2	-1.3	0.0
	1	79	-17.4	-3.2	0.0
	1	80	-16.0	3.2	0.0
	1	81	-19.5	-3.6	0.0
	1	82	-18.7	-4.6	0.0
	1	83	-14.7	-1.6	2.95581395349
	1	84	-12.1	-0.7	0.0
	1	85	-13.0	0.7	0.0953488372093
	1	86	-6.0	1.1	0.0
	1	87	-8.2	1.5	2.38372093023
	1	88	-2.2	7.4	0.0
	1	89	0.7	4.6	0.0
	1	90	-3.7	9.1	0.0
	1	91	-4.8	6.8	0.0
	1	92	-4.0	13.0	0.0
	1	93	2.2	13.9	0.0
	1	94	3.1	17.2	0.0
	1	95	0.8	14.6	4.00465116279
	1	96	2.4	13.7	0.0
	1	97	3.2	11.6	0.0
	1	98	2.0	8.0	5.72093023256
	1	99	-3.2	6.1	0.572093023256
	1	100	-4.4	7.3	1.0488372093
	1	101	-2.3	9.1	0.0
	1	102	5.7	8.7	0.0
	1	103	0.2	16.3	0.0
	1	104	8.3	17.3	0.0
	1	105	9.9	20.4	0.0
	1	106	1.2	18.7	5.53023255814
	1	107	2.8	18.6	0.0
	1	108	1.4	13.9	0.286046511628
	1	109	-1.6	16.9	0.0
	1	110	-4.6	17.0	0.0
	1	111	-2.1	15.8	0.0
	1	112	-0.8	18.3	0.0
	1	113	1.5	22.4	0.0
	1	114	-5.5	13.2	0.0
	1	115	-9.4	7.4	0.0
	1	116	-3.1	15.4	0.0
	1	117	1.4	20.1	0.0
	1	118	1.6	19.4	0.0
	1	119	2.6	6.4	6.67441860465
	1	120	5.1	18.4	0.0
	1	121	8.0	20.8	0.0
	1	122	4.1	19.6	22.8837209302
	1	123	8.8	22.8	0.0
	1	124	6.8	22.8	0.0
	1	125	11.9	22.6	0.0
	1	126	12.0	23.1	0.0
	1	127	11.0	23.8	0.0
	1	128	5.8	22.1	0.0
	1	129	2.1	23.4	14.7790697674
	1	130	5.6	26.2	0.0
	1	131	8.4	23.7	0.0
	1	132	6.5	20.9	0.0
	1	133	1.6	19.5	0.0
	1	134	1.2	24.9	0.0
	1	135	2.1	19.9	0.0
	1	136	9.9	20.8	0.0
	1	137	8.6	18.7	0.0
	1	138	3.6	12.4	0.667441860465
	1	139	12.2	18.9	7.81860465116
	1	140	7.3	20.8	0.0
	1	141	8.5	15.3	0.0
	1	142	8.0	20.8	0.0
	1	143	7.9	21.3	0.0
	1	144	4.6	20.9	2.95581395349
	1	145	5.7	21.3	0.0
	1	146	0.5	19.2	0.0
	1	147	8.7	20.7	0.0
	1	148	7.6	20.2	0.0
	1	149	12.7	20.3	3.43255813953
	1	150	5.3	19.9	26.411627907
	1	151	2.9	18.2	0.0
	1	152	4.0	20.5	1.62093023256
	1	153	7.5	21.2	0.0
	1	154	3.9	20.5	0.0
	1	155	3.8	17.8	0.0
	1	156	8.1	21.7	0.0
	1	157	11.6	29.9	0.0
	1	158	4.8	23.7	0.0
	1	159	12.6	20.3	14.588372093
	1	160	12.9	25.5	0.0
	1	161	12.8	23.7	0.0
	1	162	9.0	21.8	0.0
	1	163	9.1	23.5	0.0
	1	164	10.1	21.2	19.8325581395
	1	165	10.0	23.3	0.0
	1	166	10.6	24.9	0.0
	1	167	15.9	29.3	54.3488372093
	1	168	18.6	30.6	0.0
	1	169	14.5	32.4	0.0
	1	170	14.2	28.5	0.0
	1	171	13.4	29.2	0.0
	1	172	11.5	27.2	0.0
	1	173	14.1	26.8	0.0
	1	174	14.5	26.2	0.0
	1	175	14.2	18.4	14.8744186047
	1	176	13.7	20.1	0.190697674419
	1	177	13.0	25.1	0.0
	1	178	10.3	22.0	0.0
	1	179	9.9	19.1	56.5418604651
	1	180	11.4	21.1	66.4581395349
	1	181	14.7	27.5	0.0
	1	182	10.7	25.1	0.286046511628
	1	183	18.4	25.9	13.0627906977
	1	184	16.0	29.2	0.0
	1	185	14.2	28.5	0.0
	1	186	19.0	29.1	0.0
	1	187	18.3	28.6	0.0953488372093
	1	188	21.0	29.5	4.57674418605
	1	189	18.9	28.7	0.190697674419
	1	190	12.4	25.3	0.0
	1	191	13.0	21.2	0.0
	1	192	12.1	24.9	0.0
	1	193	12.5	29.1	0.0
	1	194	16.2	28.3	0.0
	1	195	18.6	28.4	0.0
	1	196	19.3	33.8	0.0
	1	197	21.6	37.0	0.0
	1	198	20.0	32.5	0.0
	1	199	20.8	29.8	0.190697674419
	1	200	17.6	28.6	0.0
	1	201	14.1	27.5	0.0
	1	202	17.3	31.8	6.00697674419
	1	203	20.1	34.7	0.953488372093
	1	204	21.5	33.9	0.0
	1	205	19.2	32.8	0.0
	1	206	14.4	28.5	0.0
	1	207	16.0	27.3	4.57674418605
	1	208	15.0	29.1	2.0023255814
	1	209	14.7	28.9	0.0
	1	210	16.0	31.7	0.0
	1	211	14.4	30.1	0.0
	1	212	13.8	30.6	0.0
	1	213	15.0	28.9	0.0
	1	214	9.6	24.7	20.023255814
	1	215	12.3	28.0	31.7511627907
	1	216	10.0	30.0	0.0
	1	217	13.9	28.2	0.0
	1	218	12.7	27.0	0.0
	1	219	14.4	30.6	0.0
	1	220	13.9	28.6	1.14418604651
	1	221	15.1	25.3	0.381395348837
	1	222	18.6	29.7	0.0
	1	223	17.6	27.1	0.0
	1	224	15.4	29.1	0.0
	1	225	14.7	31.2	0.0
	1	226	8.1	27.6	0.0
	1	227	8.7	23.4	16.1139534884
	1	228	8.9	23.0	0.0953488372093
	1	229	9.4	21.4	17.6395348837
	1	230	10.1	25.2	0.0
	1	231	10.4	24.0	0.0
	1	232	6.5	21.4	0.0
	1	233	9.8	25.9	0.0
	1	234	9.2	20.2	23.0744186047
	1	235	14.0	20.6	0.0
	1	236	13.8	27.9	0.0
	1	237	13.0	22.5	0.0
	1	238	11.0	27.6	0.0
	1	239	11.0	26.0	0.0
	1	240	10.6	27.5	0.0
	1	241	18.3	27.5	0.0
	1	242	17.1	28.7	0.0
	1	243	13.7	26.5	0.0
	1	244	10.0	23.5	0.0
	1	245	12.0	22.5	0.0
	1	246	11.1	26.1	0.0
	1	247	8.8	26.4	0.0
	1	248	9.7	29.0	0.0
	1	249	14.7	27.3	8.86744186047
	1	250	9.6	23.4	0.286046511628
	1	251	9.0	25.1	0.0
	1	252	12.4	23.4	0.0
	1	253	9.8	21.0	0.0
	1	254	4.4	17.8	0.858139534884
	1	255	9.5	22.4	0.0
	1	256	3.3	17.4	3.62325581395
	1	257	2.7	17.3	0.286046511628
	1	258	-0.9	18.7	0.0
	1	259	-2.1	20.0	0.0
	1	260	-7.3	17.5	0.0
	1	261	1.3	24.3	0.0
	1	262	5.0	24.9	0.0
	1	263	3.8	19.3	0.0
	1	264	9.2	24.5	0.0
	1	265	10.5	23.8	0.0
	1	266	10.6	26.7	0.0
	1	267	7.5	22.6	0.0
	1	268	7.8	17.7	0.0
	1	269	10.0	19.3	0.0
	1	270	5.9	24.8	0.0
	1	271	10.2	23.0	0.0
	1	272	12.8	26.3	0.0
	1	273	14.2	23.7	0.0
	1	274	13.9	22.6	0.0
	1	275	9.6	21.7	0.0
	1	276	2.7	19.2	0.0
	1	277	3.8	20.0	0.0
	1	278	5.8	15.0	0.0
	1	279	3.2	13.7	0.0
	1	280	2.0	17.0	0.0
	1	281	-0.1	14.2	0.0
	1	282	0.7	14.9	0.0
	1	283	1.3	14.3	0.0953488372093
	1	284	1.6	18.0	0.0
	1	285	2.0	17.1	0.0
	1	286	4.1	16.1	0.0
	1	287	1.2	18.6	0.0
	1	288	7.6	21.2	0.0
	1	289	0.2	9.5	0.286046511628
	1	290	-3.7	7.8	0.0
	1	291	-1.9	11.2	0.0
	1	292	4.1	14.5	7.91395348837
	1	293	1.1	11.2	0.0
	1	294	2.6	12.9	0.0
	1	295	4.1	11.4	0.0
	1	296	3.4	10.8	0.0
	1	297	3.1	11.9	0.0
	1	298	-0.7	12.8	0.0
	1	299	-0.8	5.0	0.0
	1	300	-1.4	7.1	0.0
	1	301	-4.0	6.2	0.0
	1	302	-7.9	4.7	0.0
	1	303	5.0	14.6	0.0
	1	304	5.9	10.3	0.0
	1	305	4.0	13.4	0.0
	1	306	-1.1	13.1	0.0
	1	307	0.0	5.6	0.0
	1	308	-7.2	3.8	0.0
	1	309	-3.8	2.5	0.0
	1	310	-2.7	7.6	0.0
	1	311	-2.3	13.2	0.0
	1	312	1.9	5.2	0.0
	1	313	4.3	8.2	0.0
	1	314	-0.1	7.6	0.0
	1	315	-2.0	15.5	0.0
	1	316	2.9	17.3	0.0
	1	317	5.0	9.0	0.0
	1	318	1.1	3.7	7.43720930233
	1	319	-3.5	3.9	0.0
	1	320	-3.5	4.4	2.95581395349
	1	321	-3.3	3.9	0.0
	1	322	0.2	6.0	0.0
	1	323	-11.8	3.7	0.0
	1	324	-6.2	-0.4	0.0
	1	325	-7.8	-1.3	0.0
	1	326	-8.3	-6.9	0.0
	1	327	-4.5	-1.1	0.0
	1	328	-8.8	1.1	0.0
	1	329	-7.1	-0.9	0.0
	1	330	-13.4	-10.2	0.0
	1	331	-9.9	-5.7	0.0
	1	332	-18.2	-9.6	0.0
	1	333	-8.9	6.9	0.0
	1	334	-15.4	-2.2	0.0
	1	335	-15.1	-7.1	0.0
	1	336	-14.8	-3.5	2.95581395349
	1	337	-16.9	-2.2	0.0
	1	338	-22.1	-8.0	0.0
	1	339	-27.8	-11.1	0.0
	1	340	-28.7	-8.1	0.0
	1	341	-25.5	-8.9	0.0
	1	342	-19.4	-16.6	0.0
	1	343	-18.2	-7.2	0.0
	1	344	-16.1	-7.9	0.0
	1	345	-16.7	-7.5	0.0
	1	346	-15.9	-9.4	0.0
	1	347	-13.2	-11.9	0.0
	1	348	-8.7	-7.1	0.0
	1	349	-13.7	-5.8	0.0
	1	350	-8.4	1.5	0.0
	1	351	-20.3	-14.3	1.62093023256
	1	352	-21.2	-13.8	0.0
	1	353	-24.7	-4.5	0.0
	1	354	-23.0	-12.3	0.0
	1	355	-20.1	-10.4	0.0
	1	356	-12.3	-8.6	0.0
	1	357	-14.6	-11.9	7.91395348837
	1	358	-18.1	-7.7	0.0
	1	359	-28.4	-13.2	1.14418604651
	1	360	-28.9	-15.1	0.0
	1	361	-22.2	-1.1	0.0
	1	362	-16.3	-0.6	3.33720930233
	1	363	-19.7	-4.2	0.0
	1	364	-13.8	-13.6	3.62325581395
	1	365	-17.7	-17.1	1.81162790698
	2	1	-21.0	-6.0	0.0
	2	2	-21.2	-10.2	0.0
	2	3	-10.4	-7.4	0.0
	2	4	-16.0	-10.4	0.0
	2	5	-17.3	-13.2	0.0
	2	6	-12.3	-11.9	5.05348837209
	2	7	-18.6	-14.3	0.0
	2	8	-24.3	-18.1	0.0
	2	9	-28.5	-7.8	0.0
	2	10	-19.3	-8.2	0.0
	2	11	-20.2	-11.0	0.0
	2	12	-22.1	-5.1	0.0
	2	13	-19.5	-1.2	0.0
	2	14	-17.0	-7.4	0.0
	2	15	-13.2	-3.3	0.0
	2	16	-11.8	-5.9	0.0
	2	17	-16.9	-4.8	0.0
	2	18	-16.9	-0.5	0.0
	2	19	-9.5	-4.7	0.0
	2	20	-11.2	-4.4	0.0
	2	21	-15.1	-7.4	0.0
	2	22	-20.3	-12.9	0.0
	2	23	-8.5	-6.8	0.0
	2	24	-6.4	4.6	0.0
	2	25	-10.4	-7.1	0.0
	2	26	-11.4	-0.7	0.0
	2	27	-25.7	-11.0	0.0
	2	28	-28.2	-6.5	0.0
	2	29	-24.6	-10.2	0.0
	2	30	-23.8	-4.9	0.0
	2	31	-23.4	-14.1	0.0
	2	32	-13.7	-0.8	0.0
	2	33	-15.6	-6.3	2.0976744186
	2	34	-10.6	-10.3	0.0
	2	35	-20.4	-12.3	0.0
	2	36	-24.2	-13.4	0.0
	2	37	-24.8	-13.3	0.0
	2	38	-18.8	-5.4	0.0
	2	39	-31.1	-14.2	0.0
	2	40	-30.7	-19.0	0.0
	2	41	-27.6	-16.4	0.0
	2	42	-20.3	-6.9	0.0
	2	43	-19.1	-5.5	0.0
	2	44	-21.7	-8.1	0.0
	2	45	-14.8	2.2	0.0
	2	46	-5.9	2.7	0.0
	2	47	-2.4	6.0	0.0
	2	48	-3.1	-0.5	0.0
	2	49	-9.7	-1.5	0.0
	2	50	-16.6	-2.8	0.0
	2	51	-19.1	-8.9	0.0
	2	52	-24.1	-10.6	0.0
	2	53	-23.6	-7.5	0.0
	2	54	-27.1	-10.1	0.0
	2	55	-18.3	-3.6	0.0
	2	56	-8.5	2.9	0.0
	2	57	-11.8	-2.5	0.0
	2	58	-14.3	2.3	0.0
	2	59	-4.2	-1.3	0.0
	2	60	-4.6	-2.8	0.0
	2	61	-10.2	-7.5	0.0
	2	62	-9.2	-9.1	0.0
	2	63	-3.3	0.3	0.0
	2	64	0.6	5.3	0.0
	2	65	-8.1	-3.9	0.0
	2	66	-12.0	0.5	0.0
	2	67	-3.4	-1.5	0.190697674419
	2	68	-4.7	2.3	0.0
	2	69	-9.5	-0.8	0.0
	2	70	-10.1	0.9	0.0
	2	71	-3.0	-1.4	0.0
	2	72	-2.1	-2.0	1.81162790698
	2	73	-6.5	6.9	0.0
	2	74	-4.3	4.3	0.0
	2	75	-4.3	0.6	0.0
	2	76	-6.6	4.3	0.0
	2	77	-6.0	3.8	0.0
	2	78	-2.5	6.2	0.0
	2	79	-3.5	1.4	0.0
	2	80	-5.3	3.3	0.0
	2	81	-1.5	5.1	0.0
	2	82	-3.9	11.6	0.0
	2	83	-5.6	3.1	0.0
	2	84	-1.8	8.6	0.0
	2	85	0.9	5.9	9.2488372093
	2	86	-3.8	3.9	0.0
	2	87	-4.0	0.7	0.0
	2	88	-4.0	4.8	0.0
	2	89	-9.6	4.7	0.0
	2	90	-16.8	-1.7	0.0
	2	91	-16.4	-9.2	0.953488372093
	2	92	-12.8	-3.2	0.0
	2	93	-19.4	-7.0	0.0
	2	94	-12.3	-1.8	0.0
	2	95	-14.1	1.5	0.0
	2	96	-16.4	2.2	0.0
	2	97	-10.5	7.2	0.0
	2	98	-2.9	7.3	0.0
	2	99	-3.6	5.3	0.0
	2	100	-1.0	13.6	0.0
	2	101	5.2	8.8	3.52790697674
	2	102	-0.9	11.0	3.24186046512
	2	103	-2.0	15.7	0.0
	2	104	-7.6	9.2	0.381395348837
	2	105	2.6	15.3	0.0
	2	106	2.7	7.6	0.0
	2	107	1.5	11.5	0.0
	2	108	-3.1	10.7	0.0
	2	109	8.5	19.0	0.0
	2	110	3.3	10.5	0.0
	2	111	1.4	11.3	0.0
	2	112	-4.1	11.3	0.0
	2	113	-1.8	10.1	0.572093023256
	2	114	-3.7	11.4	0.0
	2	115	-1.1	11.1	0.0
	2	116	4.5	12.4	0.0
	2	117	-5.0	12.5	2.0976744186
	2	118	-3.8	12.3	0.0
	2	119	-4.9	12.2	0.0
	2	120	-0.9	13.8	7.43720930233
	2	121	-4.3	14.7	11.5372093023
	2	122	-0.8	18.8	0.0
	2	123	-5.4	9.8	0.0
	2	124	-6.7	11.7	0.0
	2	125	-8.1	10.8	0.190697674419
	2	126	-9.9	11.0	0.0
	2	127	-2.0	16.6	0.0
	2	128	2.6	20.1	0.0
	2	129	7.9	10.5	0.0953488372093
	2	130	8.9	16.5	1.14418604651
	2	131	10.0	17.8	0.572093023256
	2	132	5.6	26.0	0.0
	2	133	3.7	24.1	0.0
	2	134	10.6	18.0	0.0
	2	135	7.9	15.7	29.8441860465
	2	136	7.4	20.6	0.858139534884
	2	137	6.3	20.8	0.0
	2	138	4.3	23.7	0.0
	2	139	3.3	19.9	3.33720930233
	2	140	4.1	17.7	15.0651162791
	2	141	7.3	22.0	0.0
	2	142	3.5	21.3	0.0
	2	143	5.1	20.7	0.0
	2	144	4.9	20.2	12.9674418605
	2	145	1.9	21.4	0.0953488372093
	2	146	1.0	19.1	0.0
	2	147	7.0	17.7	0.0
	2	148	8.0	19.9	0.0
	2	149	11.4	23.4	2.66976744186
	2	150	9.7	25.1	0.0
	2	151	9.8	22.4	3.81395348837
	2	152	10.9	24.4	0.0
	2	153	10.2	22.8	0.0
	2	154	5.4	19.3	0.0
	2	155	7.4	18.0	1.62093023256
	2	156	5.8	25.3	0.0
	2	157	8.0	26.4	0.0
	2	158	14.1	22.1	0.0
	2	159	11.0	23.8	0.0
	2	160	12.1	27.1	0.0
	2	161	14.4	26.7	0.0
	2	162	11.4	28.9	0.0
	2	163	8.1	26.4	3.90930232558
	2	164	14.0	27.8	0.0
	2	165	9.4	21.4	0.0
	2	166	8.5	25.0	0.0
	2	167	4.5	27.3	0.0
	2	168	9.4	30.8	0.0
	2	169	11.2	25.7	2.47906976744
	2	170	12.7	27.9	0.0
	2	171	14.1	26.5	2.38372093023
	2	172	15.8	31.3	0.0
	2	173	13.0	26.3	0.0
	2	174	15.8	25.8	0.0
	2	175	13.7	25.9	0.0
	2	176	11.7	30.6	0.0
	2	177	9.2	24.8	0.0
	2	178	10.8	24.2	0.0
	2	179	9.8	27.1	0.0
	2	180	11.9	25.9	0.381395348837
	2	181	12.6	26.5	4.29069767442
	2	182	10.2	25.6	0.0
	2	183	12.9	25.9	0.0
	2	184	15.7	27.1	0.0
	2	185	14.0	25.2	0.0
	2	186	17.8	30.6	0.0
	2	187	21.8	32.8	0.0
	2	188	21.2	29.5	0.0
	2	189	21.2	31.2	0.0
	2	190	12.9	24.5	0.0
	2	191	14.8	31.5	0.0
	2	192	18.1	33.5	0.0
	2	193	17.4	31.7	0.0
	2	194	14.7	23.7	0.0
	2	195	13.6	24.1	0.0
	2	196	10.5	22.6	0.0
	2	197	10.0	23.9	0.0
	2	198	8.8	23.3	0.0
	2	199	10.7	24.3	0.0
	2	200	11.3	28.2	0.0
	2	201	11.7	29.7	0.0
	2	202	18.9	34.2	0.0
	2	203	19.5	31.0	0.0
	2	204	12.0	26.6	0.0
	2	205	14.6	29.7	0.0
	2	206	12.5	29.0	0.0
	2	207	12.1	24.7	0.0
	2	208	9.7	24.2	0.0
	2	209	11.8	27.5	0.0
	2	210	12.9	25.3	0.476744186047
	2	211	10.6	21.6	13.4441860465
	2	212	14.7	24.6	1.43023255814
	2	213	13.9	25.9	6.1976744186
	2	214	12.0	25.5	2.38372093023
	2	215	13.3	28.4	10.8697674419
	2	216	15.7	27.6	13.0627906977
	2	217	13.3	26.6	1.14418604651
	2	218	17.3	26.8	0.0
	2	219	19.4	28.7	0.0
	2	220	15.8	25.3	20.7860465116
	2	221	17.4	29.8	0.0
	2	222	13.7	28.6	0.0
	2	223	11.5	20.4	38.1395348837
	2	224	14.2	26.9	0.0
	2	225	12.6	26.0	11.1558139535
	2	226	11.1	26.5	0.0
	2	227	9.8	21.5	0.0
	2	228	13.8	28.0	0.0
	2	229	10.3	30.2	0.0
	2	230	8.8	28.4	0.0
	2	231	6.8	27.2	0.0
	2	232	11.5	28.8	0.381395348837
	2	233	10.6	23.5	11.3465116279
	2	234	13.0	29.2	11.5372093023
	2	235	17.0	29.9	0.190697674419
	2	236	13.2	30.6	0.0
	2	237	9.1	25.2	0.0
	2	238	11.4	29.4	0.0
	2	239	9.5	25.5	0.858139534884
	2	240	6.9	23.1	27.3651162791
	2	241	10.2	26.8	0.0
	2	242	10.9	29.9	0.0
	2	243	8.2	29.3	8.96279069767
	2	244	8.1	27.4	0.0
	2	245	5.5	28.4	0.0
	2	246	8.4	27.2	0.0
	2	247	10.1	22.4	0.0
	2	248	8.7	18.2	12.8720930233
	2	249	9.5	22.3	0.0
	2	250	7.7	27.1	0.0
	2	251	5.6	22.2	0.0
	2	252	2.7	22.3	0.0
	2	253	8.2	19.7	0.0
	2	254	4.0	16.0	0.0
	2	255	4.7	15.1	18.3069767442
	2	256	4.6	17.6	0.0
	2	257	0.9	21.4	0.0
	2	258	2.5	15.3	2.0976744186
	2	259	2.1	12.2	2.19302325581
	2	260	-2.0	12.3	0.0
	2	261	3.2	18.5	0.0
	2	262	3.4	10.7	4.95813953488
	2	263	0.5	16.6	1.81162790698
	2	264	1.0	21.5	0.0
	2	265	3.8	21.8	0.0
	2	266	7.8	20.1	0.0
	2	267	10.9	20.7	0.0
	2	268	9.9	25.9	0.0
	2	269	6.9	22.6	0.0
	2	270	7.2	25.1	0.0
	2	271	10.7	19.9	0.286046511628
	2	272	7.5	20.7	5.1488372093
	2	273	4.9	19.5	0.0
	2	274	6.8	21.2	0.0
	2	275	6.6	17.5	0.0
	2	276	7.4	21.5	0.0
	2	277	0.0	17.2	0.0
	2	278	-4.1	14.3	0.0
	2	279	2.7	17.0	0.0
	2	280	-4.3	15.1	0.0
	2	281	-0.6	15.7	0.0
	2	282	-2.8	9.1	2.95581395349
	2	283	-5.4	15.3	8.96279069767
	2	284	-2.3	14.9	0.0
	2	285	-3.5	13.8	0.0
	2	286	0.2	8.7	0.0
	2	287	-5.3	-3.5	6.96046511628
	2	288	-3.5	5.2	0.0
	2	289	-4.2	6.9	0.0
	2	290	-5.7	6.8	0.0
	2	291	-0.8	9.4	0.0
	2	292	-1.5	8.8	0.0
	2	293	-0.4	11.8	0.0
	2	294	-4.6	11.7	0.0
	2	295	-5.3	7.7	0.858139534884
	2	296	-2.5	11.9	0.0
	2	297	-3.7	9.2	1.33488372093
	2	298	-2.9	4.8	0.0953488372093
	2	299	-3.2	5.6	0.0
	2	300	-0.5	3.1	0.0
	2	301	-4.3	4.7	0.0
	2	302	-7.9	2.1	0.0
	2	303	-3.9	2.2	0.0
	2	304	-7.1	3.6	0.0
	2	305	0.7	13.0	0.0
	2	306	-6.1	6.8	11.2511627907
	2	307	-7.0	5.5	0.0
	2	308	-5.4	5.9	0.0
	2	309	-3.4	9.9	0.0
	2	310	-2.1	15.8	0.0
	2	311	-6.5	8.7	0.0
	2	312	-5.7	10.1	0.0
	2	313	-5.8	7.3	0.0
	2	314	-1.9	12.3	0.0
	2	315	-1.9	4.8	0.0
	2	316	-8.0	2.4	0.0
	2	317	-15.7	2.8	0.0
	2	318	-7.1	5.9	0.0
	2	319	-1.4	7.9	0.0
	2	320	-2.7	6.5	0.0
	2	321	-3.8	9.2	0.0
	2	322	-1.0	6.5	0.0
	2	323	2.6	7.0	0.0
	2	324	-1.9	3.3	0.0
	2	325	-10.4	-1.6	0.0
	2	326	-8.4	4.9	0.0
	2	327	-1.3	3.9	0.190697674419
	2	328	2.0	5.1	2.28837209302
	2	329	-6.8	-0.1	1.52558139535
	2	330	-10.3	0.5	0.0
	2	331	-16.7	-1.7	0.0
	2	332	-1.9	-0.8	0.0
	2	333	3.3	5.6	0.0
	2	334	-0.3	0.8	0.0
	2	335	-10.7	-0.8	0.0
	2	336	-7.2	-6.9	0.0
	2	337	-6.2	-4.2	0.0953488372093
	2	338	-14.0	-3.0	0.0
	2	339	-16.9	-2.7	0.0
	2	340	-18.1	1.7	0.0
	2	341	-8.4	4.2	1.62093023256
	2	342	-5.3	6.0	2.0976744186
	2	343	-3.4	0.5	0.0
	2	344	-1.3	-0.9	0.0
	2	345	-9.4	-7.3	0.0
	2	346	-18.4	-17.5	4.19534883721
	2	347	-23.2	-13.7	0.0
	2	348	-29.9	-14.2	0.0
	2	349	-25.5	-6.8	0.0
	2	350	-22.1	-10.2	0.0
	2	351	-7.5	-4.9	0.476744186047
	2	352	-21.7	-4.2	0.0
	2	353	-9.9	0.5	0.0
	2	354	-15.0	-7.1	0.0
	2	355	-11.5	-8.1	0.0
	2	356	-11.8	-10.8	0.0
	2	357	-11.3	-8.0	0.0
	2	358	-19.1	-9.5	0.0
	2	359	-24.0	-3.3	0.0
	2	360	-12.8	0.8	0.0
	2	361	-10.1	3.5	4.86279069767
	2	362	-6.3	0.3	0.0
	2	363	-1.7	-0.1	0.0
	2	364	-3.4	-2.9	0.0
	2	365	-9.9	-2.4	28.8906976744
	3	1	-15.4	-12.8	2.0976744186
	3	2	-10.0	-6.3	4.76744186047
	3	3	-9.5	-2.0	0.0
	3	4	-9.3	-6.1	0.0
	3	5	-10.8	-1.3	0.0
	3	6	-13.4	-2.3	0.0
	3	7	-11.9	0.8	0.0
	3	8	-6.8	2.6	0.0
	3	9	-4.6	-1.9	0.0
	3	10	-13.9	-8.4	0.0
	3	11	-17.8	2.3	0.0
	3	12	-25.1	-11.2	2.47906976744
	3	13	-24.1	-11.7	0.0
	3	14	-23.2	-19.8	0.0
	3	15	-27.6	-19.3	0.667441860465
	3	16	-21.8	-13.9	0.0953488372093
	3	17	-22.2	-10.0	0.0
	3	18	-19.4	-14.1	0.0
	3	19	-24.2	-22.0	0.286046511628
	3	20	-20.3	-8.8	0.0
	3	21	-15.5	-10.8	0.0
	3	22	-21.3	-16.1	0.762790697674
	3	23	-25.7	-11.6	0.0
	3	24	-25.7	-17.8	0.953488372093
	3	25	-23.4	-16.5	0.0
	3	26	-19.4	-12.4	0.0
	3	27	-10.8	-4.7	0.0
	3	28	-9.5	-7.1	0.0
	3	29	-12.4	-1.6	6.1976744186
	3	30	-15.3	-5.6	0.0
	3	31	-13.5	-7.1	0.0
	3	32	-8.8	0.6	0.0
	3	33	-17.9	-2.4	0.0
	3	34	-8.7	-2.5	0.0
	3	35	-23.5	-4.8	0.0
	3	36	-19.7	-5.3	8.10465116279
	3	37	-20.5	-9.4	0.0
	3	38	-20.0	-5.0	0.0
	3	39	-22.2	-8.2	0.0
	3	40	-30.3	-9.5	0.0
	3	41	-25.3	-9.6	0.0
	3	42	-18.2	-6.4	0.0
	3	43	-12.5	-3.2	0.0
	3	44	-18.5	-7.4	0.0
	3	45	-26.6	-10.7	0.0
	3	46	-24.4	-8.5	0.0
	3	47	-22.2	1.3	0.0
	3	48	-16.9	2.9	0.0
	3	49	-10.9	-2.8	0.0
	3	50	-18.7	-7.3	0.0
	3	51	-14.3	-4.3	0.0
	3	52	-17.3	-5.5	0.0
	3	53	-12.3	-1.3	0.0
	3	54	-10.2	1.5	0.0
	3	55	-13.7	-4.8	0.0
	3	56	-19.9	-7.3	0.0
	3	57	-20.4	-14.6	0.0
	3	58	-25.4	-15.6	0.0
	3	59	-21.3	-11.4	2.66976744186
	3	60	-16.5	-7.5	0.0
	3	61	-21.7	0.9	0.0
	3	62	-16.1	-3.3	0.0
	3	63	-10.5	-10.2	0.0
	3	64	-20.0	0.8	0.0
	3	65	-17.0	4.6	0.0
	3	66	-10.5	6.1	0.0
	3	67	0.2	4.1	0.0
	3	68	-6.0	3.2	6.00697674419
	3	69	-4.6	3.6	0.0
	3	70	-0.8	0.3	0.0
	3	71	-4.8	-2.0	0.286046511628
	3	72	-16.3	-11.0	0.0
	3	73	-15.8	-3.6	0.0
	3	74	-11.7	-3.8	11.9186046512
	3	75	-6.0	-3.9	0.476744186047
	3	76	-13.1	-2.3	0.0
	3	77	-8.6	-2.0	0.0
	3	78	-8.7	3.0	0.0
	3	79	-17.3	-1.4	0.0
	3	80	-11.3	6.5	0.0
	3	81	-13.6	-2.4	0.0
	3	82	-17.4	-4.9	0.0
	3	83	-26.6	-5.5	0.0
	3	84	-27.0	-8.3	0.0
	3	85	-19.7	-7.0	0.0
	3	86	-8.2	-0.5	0.0
	3	87	-7.6	6.4	7.34186046512
	3	88	-4.0	5.5	0.0
	3	89	2.0	12.9	17.5441860465
	3	90	1.9	8.5	0.858139534884
	3	91	0.4	7.7	0.0
	3	92	-0.6	12.0	0.0
	3	93	7.1	20.2	0.0
	3	94	3.3	19.3	0.0
	3	95	5.6	15.9	0.0
	3	96	-3.3	5.3	0.0
	3	97	-8.5	6.3	0.0
	3	98	-6.3	7.0	0.572093023256
	3	99	-9.2	8.3	0.0
	3	100	1.7	16.7	0.0
	3	101	3.3	12.1	0.0953488372093
	3	102	-3.4	8.1	5.33953488372
	3	103	-3.4	14.8	0.0
	3	104	-0.4	10.2	35.3744186047
	3	105	4.5	14.0	1.62093023256
	3	106	6.7	8.0	0.572093023256
	3	107	2.4	9.2	0.0
	3	108	0.7	10.3	0.0
	3	109	1.9	7.8	0.0
	3	110	-5.6	7.5	0.0
	3	111	-4.2	11.8	0.0
	3	112	-5.2	11.6	0.0
	3	113	-12.2	6.3	0.0
	3	114	-5.6	12.6	0.0
	3	115	-5.4	14.7	0.0
	3	116	-4.2	9.9	14.9697674419
	3	117	-0.9	11.0	10.488372093
	3	118	3.4	7.3	6.96046511628
	3	119	1.4	14.8	0.0
	3	120	4.6	15.2	0.0
	3	121	-1.4	11.5	0.0
	3	122	4.0	15.9	0.0
	3	123	5.6	14.3	0.0
	3	124	5.0	14.9	0.0
	3	125	7.2	13.9	0.0
	3	126	-1.8	12.8	0.0
	3	127	-5.3	6.1	0.0
	3	128	-7.1	8.4	0.0
	3	129	-6.0	13.7	0.0
	3	130	0.2	18.3	0.0
	3	131	4.2	23.7	0.0
	3	132	2.3	22.8	0.0
	3	133	0.0	17.0	0.0
	3	134	-1.4	20.4	0.0
	3	135	1.0	18.2	0.0
	3	136	4.1	20.4	0.0
	3	137	1.6	17.1	0.0
	3	138	3.0	17.6	0.0953488372093
	3	139	4.4	19.7	0.0
	3	140	6.4	19.4	0.0
	3	141	4.7	19.3	0.0
	3	142	0.0	16.8	0.0
	3	143	1.7	17.7	0.0
	3	144	8.3	16.3	19.3558139535
	3	145	11.1	18.7	0.0
	3	146	8.1	14.7	0.0
	3	147	4.8	17.7	4.86279069767
	3	148	2.9	16.8	0.0
	3	149	2.1	13.9	0.0
	3	150	3.1	17.9	0.0
	3	151	4.0	21.3	0.0
	3	152	6.8	27.6	0.0
	3	153	9.6	26.9	0.0
	3	154	13.9	29.7	0.0
	3	155	16.5	29.8	0.0
	3	156	17.2	26.7	0.0
	3	157	12.7	27.7	0.0
	3	158	10.0	26.2	0.0
	3	159	12.6	24.6	0.0
	3	160	11.9	28.8	0.0
	3	161	16.9	31.5	0.0
	3	162	14.1	26.8	39.3790697674
	3	163	13.9	27.7	0.0
	3	164	15.3	28.2	0.0
	3	165	18.2	28.1	0.0
	3	166	13.3	26.4	0.0
	3	167	10.6	27.2	0.0
	3	168	11.3	26.6	0.0
	3	169	11.8	23.6	0.762790697674
	3	170	8.7	23.8	0.0
	3	171	4.9	22.4	0.0
	3	172	8.8	19.6	0.0
	3	173	13.0	27.7	0.0
	3	174	13.7	28.4	0.0
	3	175	19.3	30.5	0.0
	3	176	18.0	31.7	0.0
	3	177	21.0	33.1	0.0
	3	178	18.5	32.2	0.0
	3	179	14.4	27.5	0.0
	3	180	13.1	25.9	0.0
	3	181	11.0	25.5	2.47906976744
	3	182	8.8	20.7	8.67674418605
	3	183	13.3	24.1	0.0
	3	184	13.6	22.3	17.9255813953
	3	185	17.2	23.3	25.8395348837
	3	186	13.7	26.9	0.0
	3	187	17.3	29.0	0.0
	3	188	11.7	29.1	28.5093023256
	3	189	13.0	28.6	0.0
	3	190	16.1	27.7	0.0
	3	191	16.5	28.8	0.0
	3	192	14.7	24.0	0.0953488372093
	3	193	13.1	26.9	0.0
	3	194	17.3	28.5	0.0
	3	195	17.5	29.8	0.0
	3	196	17.0	26.8	0.0
	3	197	15.3	26.2	0.0
	3	198	15.0	28.0	0.381395348837
	3	199	18.1	25.7	0.476744186047
	3	200	15.1	29.1	64.7418604651
	3	201	18.4	32.1	0.0
	3	202	17.2	26.2	4.29069767442
	3	203	21.4	30.1	10.7744186047
	3	204	18.8	31.2	0.762790697674
	3	205	18.3	27.6	1.90697674419
	3	206	20.6	35.1	0.0
	3	207	17.7	33.8	0.0
	3	208	21.9	32.3	22.311627907
	3	209	20.1	34.3	0.0
	3	210	16.3	30.1	0.0
	3	211	14.6	30.6	0.0
	3	212	17.6	29.6	0.0
	3	213	14.1	28.1	0.0
	3	214	14.1	28.9	0.0
	3	215	14.8	29.3	1.0488372093
	3	216	15.3	27.3	0.0
	3	217	16.5	26.9	0.0
	3	218	15.0	25.3	7.1511627907
	3	219	14.3	26.9	4.19534883721
	3	220	12.8	27.6	0.286046511628
	3	221	15.0	28.2	5.53023255814
	3	222	14.1	30.8	0.0953488372093
	3	223	13.7	24.3	0.858139534884
	3	224	13.1	21.6	0.0
	3	225	10.7	25.6	0.0
	3	226	13.6	28.4	0.0
	3	227	12.2	31.3	0.0
	3	228	10.4	26.6	0.0
	3	229	12.0	26.3	0.0
	3	230	14.5	28.1	0.0
	3	231	14.7	24.7	0.0
	3	232	15.2	24.3	0.0
	3	233	17.7	23.9	0.0
	3	234	19.8	28.3	0.0
	3	235	15.7	21.7	1.43023255814
	3	236	6.0	18.5	0.0
	3	237	7.2	21.5	0.0
	3	238	7.4	22.0	0.0
	3	239	7.8	25.9	0.0
	3	240	5.1	28.7	0.0
	3	241	10.3	28.4	0.0
	3	242	5.6	25.7	0.0
	3	243	8.5	23.5	0.0
	3	244	9.0	22.4	0.0
	3	245	9.5	23.7	0.0
	3	246	6.1	21.1	0.0
	3	247	4.6	18.7	15.0651162791
	3	248	7.3	22.3	0.0
	3	249	7.1	23.6	0.0
	3	250	7.3	23.8	0.0
	3	251	10.6	21.9	0.0
	3	252	9.7	18.3	0.0
	3	253	10.7	20.6	4.00465116279
	3	254	11.4	27.8	0.0
	3	255	10.8	20.5	0.476744186047
	3	256	8.4	21.4	0.0
	3	257	7.6	23.1	0.0
	3	258	9.0	21.8	0.0
	3	259	7.5	24.5	0.0
	3	260	6.3	22.2	0.0
	3	261	5.9	20.6	0.0
	3	262	3.3	17.1	5.62558139535
	3	263	8.2	19.9	0.0
	3	264	11.5	19.6	0.0
	3	265	4.7	17.0	0.0
	3	266	4.8	19.6	0.0
	3	267	5.7	21.8	0.0
	3	268	12.5	29.7	0.0
	3	269	12.8	27.1	0.0
	3	270	13.8	25.7	0.0
	3	271	12.4	22.5	1.81162790698
	3	272	9.3	21.6	0.572093023256
	3	273	6.9	24.7	0.0
	3	274	11.4	19.5	13.6348837209
	3	275	7.8	13.7	1.43023255814
	3	276	5.5	18.4	0.0
	3	277	-0.5	16.3	17.1627906977
	3	278	-2.5	11.2	0.0
	3	279	4.3	13.3	0.0
	3	280	9.2	16.4	0.572093023256
	3	281	11.8	19.3	0.0
	3	282	5.8	13.9	0.0
	3	283	14.7	23.3	0.0
	3	284	13.8	29.9	0.0
	3	285	15.3	27.8	0.0
	3	286	12.6	18.8	0.0
	3	287	9.5	18.4	3.90930232558
	3	288	10.7	18.4	0.0
	3	289	10.9	11.1	0.0
	3	290	6.5	11.0	0.0
	3	291	3.2	9.1	0.0
	3	292	-3.9	15.6	0.0
	3	293	-0.2	17.1	0.0
	3	294	-0.2	12.6	0.0
	3	295	1.6	7.5	3.24186046512
	3	296	-1.3	17.7	0.0
	3	297	-5.2	12.6	4.67209302326
	3	298	-6.1	5.4	0.0
	3	299	-3.3	9.4	0.0
	3	300	-3.0	3.4	5.33953488372
	3	301	0.2	10.2	0.0
	3	302	5.1	10.5	0.0
	3	303	6.8	12.4	0.0
	3	304	2.3	7.0	0.0
	3	305	-1.6	10.8	0.0
	3	306	0.7	2.1	2.19302325581
	3	307	-2.1	2.7	0.572093023256
	3	308	-13.8	0.6	0.0
	3	309	-13.5	3.4	3.14651162791
	3	310	-13.1	-6.8	0.0
	3	311	-11.0	-0.2	0.0
	3	312	-9.7	5.7	0.0
	3	313	-6.2	2.8	0.0
	3	314	-13.8	-1.3	0.0
	3	315	-7.1	-1.8	6.1976744186
	3	316	-5.0	5.8	0.0
	3	317	-5.7	5.2	1.90697674419
	3	318	-4.4	6.2	0.0
	3	319	-7.5	-0.7	0.0
	3	320	-4.9	1.2	0.0
	3	321	-4.8	0.3	0.0
	3	322	-9.6	-0.2	0.0
	3	323	-6.2	8.1	0.0
	3	324	-8.1	2.9	0.0
	3	325	-2.5	4.5	7.53255813953
	3	326	-7.0	10.0	0.0
	3	327	0.7	9.9	0.0
	3	328	3.5	10.1	0.0
	3	329	2.6	6.4	4.67209302326
	3	330	-1.0	4.2	0.0
	3	331	0.5	0.6	0.0
	3	332	-3.6	1.0	0.0
	3	333	-7.2	0.5	0.0
	3	334	-9.8	0.2	0.0
	3	335	-2.9	4.1	0.0
	3	336	-4.0	-2.4	0.0
	3	337	-3.2	0.4	0.0
	3	338	-0.2	3.0	1.43023255814
	3	339	-12.3	-7.1	1.90697674419
	3	340	-1.0	-0.3	0.0
	3	341	-14.5	-5.4	0.0
	3	342	-16.2	-2.8	0.0
	3	343	-22.6	-7.0	0.0
	3	344	-27.9	-15.1	0.0
	3	345	-29.6	-14.3	0.0
	3	346	-35.7	-15.1	0.0
	3	347	-27.9	-12.0	0.0
	3	348	-27.1	-15.3	0.0
	3	349	-24.8	-11.0	0.0
	3	350	-23.5	-15.4	0.0
	3	351	-23.2	-12.2	0.0
	3	352	-21.6	-4.2	0.0
	3	353	-24.7	-4.9	0.0
	3	354	-21.9	0.3	0.0
	3	355	-23.1	-6.4	0.0
	3	356	-13.4	-8.1	0.0
	3	357	-17.7	-4.5	0.0
	3	358	-22.2	-10.2	0.0
	3	359	-21.9	-10.3	0.0
	3	360	-25.0	-19.0	2.47906976744
	3	361	-22.3	-12.9	0.0
	3	362	-25.9	-12.1	0.0
	3	363	-22.4	-6.5	0.0
	3	364	-21.6	-6.6	0.190697674419
	3	365	-11.9	-3.5	0.0
	4	1	-15.1	2.4	4.76744186047
	4	2	-16.7	4.7	0.0
	4	3	-9.0	-6.2	0.0
	4	4	-19.4	-4.1	0.0
	4	5	-14.2	-5.0	0.0
	4	6	-26.6	-12.5	0.0
	4	7	-23.9	-12.0	0.0
	4	8	-15.1	-7.5	0.0
	4	9	-13.9	-7.7	0.0
	4	10	-18.3	0.2	0.0
	4	11	-21.0	-7.9	0.0
	4	12	-17.8	-9.0	0.0
	4	13	-28.0	-7.6	0.0
	4	14	-23.6	-4.7	0.0
	4	15	-19.9	-14.6	0.0
	4	16	-22.6	-10.3	0.0
	4	17	-18.6	-7.6	5.1488372093
	4	18	-16.4	-14.4	0.286046511628
	4	19	-19.1	-11.4	0.0
	4	20	-17.3	-11.4	0.0
	4	21	-26.8	-11.9	0.0
	4	22	-21.3	-9.3	0.0
	4	23	-29.5	-20.1	0.0953488372093
	4	24	-32.9	-14.0	0.0
	4	25	-29.4	-7.9	0.0
	4	26	-32.2	-11.3	0.0
	4	27	-21.3	-9.6	6.1023255814
	4	28	-20.7	-3.5	0.0
	4	29	-29.9	-10.7	0.0
	4	30	-24.4	-11.3	0.0
	4	31	-20.7	-9.5	0.0
	4	32	-14.5	2.0	0.0
	4	33	-9.6	4.7	0.0
	4	34	-11.0	-1.8	0.0
	4	35	-17.4	-14.9	0.0
	4	36	-22.3	-9.5	0.0
	4	37	-26.1	-14.0	0.0
	4	38	-23.6	-6.9	0.0
	4	39	-16.5	-3.4	1.0488372093
	4	40	-19.1	1.9	0.0
	4	41	-15.1	4.5	0.0
	4	42	-10.5	-0.2	0.0
	4	43	-26.2	-12.3	0.0
	4	44	-20.6	-6.6	0.0
	4	45	-24.7	-15.3	0.0
	4	46	-28.0	-14.8	0.0
	4	47	-29.1	-13.7	0.0
	4	48	-26.1	-13.1	0.0
	4	49	-24.8	-16.8	0.0
	4	50	-14.4	-10.3	0.0
	4	51	-21.6	-9.8	0.0
	4	52	-25.9	-9.0	0.0
	4	53	-25.5	-10.8	0.0
	4	54	-20.5	-1.5	0.0
	4	55	-28.7	-4.0	0.0
	4	56	-25.7	-2.3	0.0
	4	57	-18.2	-14.8	0.0
	4	58	-23.3	-11.9	0.0
	4	59	-23.9	-5.5	0.0
	4	60	-19.8	-9.1	0.0
	4	61	-24.4	-9.1	1.14418604651
	4	62	-14.8	-7.9	0.0
	4	63	-16.2	-5.7	0.0
	4	64	-20.5	-10.2	0.0
	4	65	-10.8	-8.6	0.0
	4	66	-5.7	-5.6	0.0
	4	67	-15.9	-13.1	0.476744186047
	4	68	-12.6	-2.4	0.0
	4	69	-9.7	3.7	0.0
	4	70	-6.2	1.2	0.0
	4	71	-6.4	-1.4	0.0
	4	72	-12.4	-8.6	0.0
	4	73	-15.9	-14.0	0.0
	4	74	-21.5	-9.3	0.0
	4	75	-21.6	-11.8	4.29069767442
	4	76	-20.2	-9.7	1.0488372093
	4	77	-16.2	-3.0	0.0
	4	78	-15.5	-4.8	0.0
	4	79	-22.3	-8.7	0.0
	4	80	-14.5	-6.3	0.0
	4	81	-11.5	1.1	0.0
	4	82	-3.1	3.1	0.0
	4	83	-5.9	7.3	0.0
	4	84	-7.0	7.9	0.0
	4	85	-3.1	4.5	0.0
	4	86	-11.0	-2.1	0.0
	4	87	-10.4	3.5	0.0
	4	88	-11.3	-1.3	0.0
	4	89	-8.9	-7.8	0.0
	4	90	-13.8	-10.9	0.0
	4	91	-12.8	-5.0	0.0
	4	92	-7.3	-0.7	15.1604651163
	4	93	-5.0	1.6	9.53488372093
	4	94	-1.3	1.3	2.95581395349
	4	95	-11.3	-2.3	1.23953488372
	4	96	-10.8	-0.9	0.0
	4	97	-7.8	4.9	0.0
	4	98	-0.1	11.8	3.71860465116
	4	99	0.4	18.9	0.0
	4	100	3.7	14.3	0.0
	4	101	0.4	19.3	0.0
	4	102	5.4	17.0	0.0
	4	103	2.5	15.0	0.0
	4	104	10.4	14.8	0.0
	4	105	0.4	15.0	0.0
	4	106	-2.5	9.2	0.0
	4	107	-1.4	14.9	0.0
	4	108	-1.2	16.3	0.0
	4	109	2.7	15.7	0.0
	4	110	0.0	17.6	0.0
	4	111	-2.8	15.2	0.0
	4	112	-6.8	4.4	38.0441860465
	4	113	-11.6	5.0	0.0
	4	114	-6.6	3.8	7.81860465116
	4	115	-7.1	6.2	2.28837209302
	4	116	-3.6	8.7	2.95581395349
	4	117	-2.5	19.4	0.0
	4	118	1.7	21.7	0.0
	4	119	4.6	16.8	0.0
	4	120	0.3	15.0	0.0
	4	121	1.7	18.1	0.0
	4	122	-1.1	14.0	0.0
	4	123	2.8	11.0	0.0953488372093
	4	124	0.3	14.5	0.0
	4	125	4.4	16.9	0.0
	4	126	3.0	11.7	5.72093023256
	4	127	-4.3	11.1	1.0488372093
	4	128	-5.0	11.3	3.24186046512
	4	129	-1.2	11.3	3.90930232558
	4	130	-1.9	12.5	0.0
	4	131	-0.4	17.7	3.52790697674
	4	132	5.9	19.0	1.52558139535
	4	133	3.0	22.8	8.58139534884
	4	134	1.7	19.6	0.0
	4	135	0.5	10.6	3.43255813953
	4	136	-3.7	13.0	0.0
	4	137	-1.5	14.8	0.0
	4	138	2.9	11.0	0.0953488372093
	4	139	2.4	10.8	0.0
	4	140	3.7	14.1	0.0
	4	141	6.8	23.8	0.0
	4	142	12.9	28.7	0.0
	4	143	13.7	26.1	0.0
	4	144	13.0	20.6	0.0
	4	145	8.1	22.9	0.0
	4	146	11.5	25.6	1.62093023256
	4	147	8.7	29.0	0.0
	4	148	7.2	23.6	18.211627907
	4	149	7.6	17.2	0.0953488372093
	4	150	11.6	19.4	0.381395348837
	4	151	10.2	21.3	0.0953488372093
	4	152	6.4	20.9	14.2069767442
	4	153	6.0	25.0	1.52558139535
	4	154	10.4	24.8	42.4302325581
	4	155	8.7	19.8	0.0
	4	156	13.6	21.4	0.0953488372093
	4	157	8.0	26.8	6.1023255814
	4	158	9.1	24.1	4.1
	4	159	10.6	20.8	0.381395348837
	4	160	10.6	28.5	0.0
	4	161	10.2	27.7	0.0
	4	162	11.9	27.2	0.0
	4	163	15.3	23.2	6.38837209302
	4	164	13.7	21.9	47.1023255814
	4	165	11.1	21.5	14.6837209302
	4	166	10.7	21.0	11.9186046512
	4	167	8.1	27.7	0.0
	4	168	12.5	26.7	20.6906976744
	4	169	16.8	31.1	1.52558139535
	4	170	16.0	26.0	4.38604651163
	4	171	16.8	29.5	7.43720930233
	4	172	22.7	30.1	4.38604651163
	4	173	18.7	32.1	4.67209302326
	4	174	17.2	27.1	0.572093023256
	4	175	18.3	30.1	15.6372093023
	4	176	18.6	26.2	0.0953488372093
	4	177	15.3	27.1	1.71627906977
	4	178	15.6	24.6	2.0976744186
	4	179	13.9	29.7	0.0
	4	180	15.5	29.9	0.0
	4	181	12.3	25.3	0.0
	4	182	10.8	21.6	3.43255813953
	4	183	12.2	23.4	17.1627906977
	4	184	10.4	17.4	13.2534883721
	4	185	8.5	17.6	0.0953488372093
	4	186	17.6	25.4	0.0
	4	187	11.9	24.5	0.0
	4	188	15.5	24.6	19.7372093023
	4	189	16.6	27.1	1.14418604651
	4	190	13.6	24.5	0.0
	4	191	9.7	21.3	0.0
	4	192	8.1	22.8	0.0
	4	193	9.1	20.9	3.0511627907
	4	194	9.8	24.8	0.0
	4	195	10.2	24.8	0.0
	4	196	15.4	26.8	0.0
	4	197	16.4	29.8	0.0
	4	198	17.7	27.9	0.0
	4	199	16.8	27.9	0.0
	4	200	19.4	30.2	0.0
	4	201	15.7	27.7	0.0
	4	202	16.1	24.8	0.0
	4	203	13.3	27.3	0.0
	4	204	15.5	28.1	0.0
	4	205	15.7	32.4	0.0
	4	206	20.0	31.4	0.0
	4	207	19.5	28.6	0.0
	4	208	16.7	25.9	0.0
	4	209	11.5	26.5	0.0
	4	210	12.3	24.2	0.0953488372093
	4	211	11.3	27.9	0.0
	4	212	14.1	29.9	0.0
	4	213	12.9	28.2	0.0
	4	214	11.2	29.3	0.0
	4	215	13.9	28.6	1.71627906977
	4	216	12.9	28.1	3.24186046512
	4	217	18.9	28.3	11.7279069767
	4	218	17.9	32.0	0.0
	4	219	21.0	34.9	0.0
	4	220	21.7	35.6	0.0
	4	221	23.4	34.7	0.0
	4	222	15.3	28.9	0.0
	4	223	16.3	25.0	0.0
	4	224	10.5	23.3	0.0
	4	225	12.3	22.8	0.0
	4	226	10.7	25.5	0.0
	4	227	8.9	28.4	0.0
	4	228	11.3	28.3	1.43023255814
	4	229	11.2	26.4	0.0
	4	230	10.4	28.1	0.0
	4	231	12.4	26.4	0.0
	4	232	16.0	26.2	0.0
	4	233	16.4	31.0	0.0
	4	234	18.1	25.4	0.0
	4	235	17.9	28.6	0.0
	4	236	16.4	29.1	0.0
	4	237	15.0	27.7	0.0
	4	238	15.4	29.0	0.0
	4	239	16.4	31.1	0.0
	4	240	13.5	23.9	0.0
	4	241	9.1	25.2	0.0
	4	242	10.2	23.0	0.0
	4	243	8.6	23.5	0.0
	4	244	12.8	25.5	0.0
	4	245	12.1	25.0	0.0
	4	246	13.6	26.3	0.0953488372093
	4	247	14.5	25.0	1.52558139535
	4	248	12.0	24.6	11.5372093023
	4	249	16.2	26.8	6.96046511628
	4	250	17.0	27.8	0.0
	4	251	16.1	24.3	0.0
	4	252	8.5	23.6	0.0
	4	253	11.4	21.4	2.76511627907
	4	254	8.9	17.1	0.190697674419
	4	255	8.8	23.0	0.0
	4	256	5.1	20.0	0.0
	4	257	8.5	16.2	0.286046511628
	4	258	6.9	17.3	11.4418604651
	4	259	6.3	15.9	7.53255813953
	4	260	1.9	13.2	3.24186046512
	4	261	-2.2	13.7	0.0
	4	262	-4.6	18.3	0.0
	4	263	-3.9	10.7	0.286046511628
	4	264	-3.2	15.3	0.0
	4	265	-0.9	11.4	0.0
	4	266	2.2	19.1	0.0
	4	267	1.0	17.7	0.0
	4	268	4.7	23.7	0.0
	4	269	6.1	21.2	0.0
	4	270	7.0	25.3	0.0
	4	271	11.4	20.5	0.0
	4	272	6.1	17.9	0.0
	4	273	6.5	20.5	0.0
	4	274	8.6	10.6	1.0488372093
	4	275	2.4	17.8	0.0
	4	276	1.4	16.6	0.0
	4	277	-0.6	13.1	0.0
	4	278	5.0	13.2	0.0
	4	279	8.8	19.0	0.0
	4	280	-1.5	13.6	0.0
	4	281	-2.7	11.4	0.0
	4	282	-2.7	12.2	0.0
	4	283	-4.9	10.3	0.0
	4	284	-4.4	12.5	0.0
	4	285	-4.1	12.5	0.0
	4	286	-10.3	5.6	2.19302325581
	4	287	-8.8	8.3	0.381395348837
	4	288	-7.8	10.1	0.0
	4	289	-1.6	16.4	0.0
	4	290	4.9	19.6	0.0
	4	291	6.1	16.0	0.0
	4	292	5.8	12.9	4.48139534884
	4	293	8.1	16.4	0.0
	4	294	3.9	17.5	0.0
	4	295	2.1	15.4	0.0
	4	296	-4.9	0.6	0.0
	4	297	-7.7	-3.1	0.0
	4	298	-5.6	1.1	0.0
	4	299	-8.3	6.0	0.0
	4	300	-13.7	2.7	6.29302325581
	4	301	-5.8	8.8	0.0
	4	302	-5.1	-1.1	0.0
	4	303	-10.4	-0.8	0.0
	4	304	-15.1	4.2	0.0
	4	305	-15.9	6.5	0.0
	4	306	-17.4	-0.6	0.0
	4	307	-8.8	2.4	0.667441860465
	4	308	-5.1	-4.9	10.5837209302
	4	309	-9.6	-3.9	0.0
	4	310	-8.9	-3.4	0.286046511628
	4	311	-11.3	-8.5	0.0953488372093
	4	312	-6.7	0.8	1.52558139535
	4	313	-4.3	-1.1	0.286046511628
	4	314	-11.0	-1.6	0.0
	4	315	-5.2	1.8	2.28837209302
	4	316	-6.9	-2.5	2.19302325581
	4	317	-14.7	-2.0	6.00697674419
	4	318	-7.2	-4.1	2.0023255814
	4	319	-15.8	-11.6	1.33488372093
	4	320	-15.6	-5.5	0.0
	4	321	-9.9	-5.1	0.0
	4	322	-6.1	-1.4	0.858139534884
	4	323	-8.0	1.0	10.2023255814
	4	324	-11.9	0.0	0.0
	4	325	-7.1	-0.3	0.0
	4	326	-10.3	-4.6	0.0
	4	327	-13.8	-5.8	0.0
	4	328	-16.0	-8.5	0.0
	4	329	-19.3	-10.8	0.0
	4	330	-12.9	-5.2	6.00697674419
	4	331	-9.3	2.8	0.0
	4	332	-6.7	3.8	0.0
	4	333	1.1	3.0	0.762790697674
	4	334	-0.7	0.6	3.0511627907
	4	335	-1.0	11.1	0.0
	4	336	0.3	8.3	0.0
	4	337	0.9	8.1	0.0
	4	338	2.8	16.8	0.0
	4	339	2.7	9.2	0.0
	4	340	0.0	1.3	0.0
	4	341	-4.9	-1.0	0.0
	4	342	-10.6	4.4	0.0
	4	343	-10.0	5.2	8.39069767442
	4	344	-8.2	-5.7	0.0
	4	345	-15.3	-2.1	0.0
	4	346	-10.7	0.4	0.0
	4	347	-16.8	0.5	0.0
	4	348	-17.5	0.7	0.0
	4	349	-9.8	-0.3	0.0
	4	350	-9.9	3.3	0.0
	4	351	-5.9	-1.4	0.0
	4	352	-11.3	-7.9	1.14418604651
	4	353	-13.0	-0.1	0.0
	4	354	-16.3	-7.4	0.0
	4	355	-17.0	-4.5	0.0
	4	356	-15.4	-10.9	0.0
	4	357	-17.7	-16.9	0.0
	4	358	-21.2	-11.2	0.0
	4	359	-20.1	-0.9	0.0
	4	360	-15.9	-0.2	0.476744186047
	4	361	-3.9	0.9	0.0
	4	362	-12.1	0.4	0.0
	4	363	-9.8	-1.7	0.0
	4	364	-6.7	-2.7	0.0
	4	365	-7.3	1.6	0.0
	4	366	-4.2	1.2	0.0
	5	1	-11.2	-6.3	0.0
	5	2	-20.8	-10.9	16.7813953488
	5	3	-20.4	-9.2	4.1
	5	4	-23.9	-12.9	0.0
	5	5	-20.0	-18.3	0.0
	5	6	-23.2	-17.7	4.38604651163
	5	7	-14.8	-5.8	0.0
	5	8	-17.7	-12.9	0.0
	5	9	-16.3	-9.1	0.0953488372093
	5	10	-16.0	-8.8	0.0
	5	11	-19.6	-11.6	0.0
	5	12	-20.0	-8.4	0.0
	5	13	-20.3	-14.5	4.76744186047
	5	14	-29.7	-18.3	0.572093023256
	5	15	-23.4	-7.9	0.0
	5	16	-14.7	-10.2	1.62093023256
	5	17	-12.2	-7.9	4.86279069767
	5	18	-17.5	-12.4	1.52558139535
	5	19	-15.6	-10.6	0.0953488372093
	5	20	-12.5	-3.8	0.0
	5	21	-21.5	-3.3	0.0
	5	22	-28.1	-16.3	0.0
	5	23	-26.4	-2.7	0.0
	5	24	-18.5	-7.0	10.011627907
	5	25	-20.9	-1.1	0.0
	5	26	-20.3	-9.0	0.0
	5	27	-24.6	-11.5	0.0
	5	28	-20.4	-7.1	1.81162790698
	5	29	-12.2	-1.2	0.476744186047
	5	30	-21.7	-3.8	0.0
	5	31	-17.4	-5.2	0.0
	5	32	-17.4	-8.6	0.0
	5	33	-14.6	-11.9	0.0
	5	34	-17.9	-9.4	2.38372093023
	5	35	-22.7	-12.8	6.38837209302
	5	36	-29.2	-16.4	0.0
	5	37	-24.6	-11.5	0.0
	5	38	-19.6	-7.1	5.24418604651
	5	39	-24.6	-1.0	1.71627906977
	5	40	-25.2	-4.7	0.0
	5	41	-22.0	-8.4	0.0
	5	42	-12.5	-2.2	0.572093023256
	5	43	-17.3	-4.7	0.0
	5	44	-10.0	-6.5	0.0
	5	45	-10.1	-9.3	0.0
	5	46	-8.6	-8.5	0.0
	5	47	-9.8	-7.7	0.0
	5	48	-5.2	1.7	0.0
	5	49	-14.9	-0.5	0.0
	5	50	-21.0	-11.4	0.0
	5	51	-21.2	-12.8	0.0
	5	52	-14.7	-7.0	0.0
	5	53	-8.1	-7.1	6.1976744186
	5	54	-13.0	-3.7	0.0
	5	55	-20.4	-6.9	0.0
	5	56	-3.7	7.4	0.0
	5	57	-0.1	5.1	0.0
	5	58	-16.8	-0.1	0.0
	5	59	-12.1	2.9	1.14418604651
	5	60	-15.3	-5.8	0.0
	5	61	-21.0	-11.1	0.0
	5	62	-19.8	-7.0	0.0
	5	63	-13.1	5.0	0.0
	5	64	-11.4	-0.8	0.0
	5	65	-12.6	4.7	0.0
	5	66	-18.4	5.4	0.0
	5	67	-19.0	-1.7	0.0
	5	68	-13.7	0.0	0.0
	5	69	-8.4	3.2	0.0
	5	70	-10.4	2.4	0.0
	5	71	-10.5	-5.6	0.190697674419
	5	72	-10.2	-1.1	6.1976744186
	5	73	-9.7	-1.8	0.0
	5	74	-10.1	-2.3	0.0
	5	75	-18.2	-3.8	5.53023255814
	5	76	-13.5	1.1	0.0
	5	77	-11.3	5.9	0.0
	5	78	-9.7	2.0	0.0
	5	79	-2.0	3.4	3.62325581395
	5	80	-6.2	-1.2	0.0
	5	81	-4.6	-0.8	0.0
	5	82	-13.8	0.2	0.0
	5	83	-7.3	4.4	0.0
	5	84	-5.0	-2.0	0.0
	5	85	-6.1	1.7	0.572093023256
	5	86	-6.3	8.4	0.0
	5	87	-6.9	-0.6	2.76511627907
	5	88	-11.9	2.3	0.0
	5	89	-11.7	1.3	0.0
	5	90	-13.6	0.3	2.0023255814
	5	91	-13.6	2.8	0.0
	5	92	-3.8	4.0	6.67441860465
	5	93	2.0	8.2	0.0
	5	94	-2.1	6.4	0.0
	5	95	-11.6	-1.1	12.776744186
	5	96	-13.6	2.7	0.0
	5	97	-6.7	7.7	0.0
	5	98	-1.2	11.9	0.0
	5	99	-6.5	11.0	0.0
	5	100	-10.4	11.8	0.0
	5	101	-3.9	5.6	2.0976744186
	5	102	6.0	14.1	0.0
	5	103	3.4	16.1	0.0
	5	104	0.5	14.1	0.0
	5	105	-5.6	15.6	0.0
	5	106	-10.9	8.0	0.0
	5	107	-2.9	9.9	0.0
	5	108	-2.5	13.3	0.0
	5	109	2.0	18.1	0.0
	5	110	2.5	22.1	0.0
	5	111	5.1	22.4	0.0
	5	112	8.6	22.0	0.0
	5	113	5.8	22.0	0.0
	5	114	-0.4	11.3	3.90930232558
	5	115	-4.2	11.2	0.0
	5	116	-2.8	15.9	0.0
	5	117	3.2	16.0	0.0
	5	118	-2.2	8.1	0.0
	5	119	-3.5	6.7	0.0
	5	120	-9.1	8.7	0.0
	5	121	-4.3	14.1	0.0
	5	122	-0.4	18.9	0.286046511628
	5	123	0.1	22.8	0.0
	5	124	0.8	12.9	0.0
	5	125	2.4	20.1	0.0
	5	126	4.4	14.3	0.0953488372093
	5	127	2.3	14.5	0.0
	5	128	-4.2	12.3	0.0
	5	129	-3.6	8.1	0.0
	5	130	-4.0	8.4	0.0
	5	131	-0.9	13.3	0.0
	5	132	3.0	13.2	0.0
	5	133	0.6	21.1	0.0
	5	134	0.5	23.9	0.0
	5	135	4.3	18.0	0.0
	5	136	-0.1	17.9	0.0
	5	137	1.5	17.3	0.0
	5	138	0.0	15.0	0.0
	5	139	3.4	15.0	0.0
	5	140	6.5	18.1	0.0
	5	141	5.0	19.4	0.0
	5	142	1.0	14.9	2.57441860465
	5	143	7.1	20.4	1.0488372093
	5	144	7.8	22.9	0.0953488372093
	5	145	9.5	24.6	0.0
	5	146	9.0	26.4	0.0
	5	147	12.3	26.3	0.0
	5	148	8.1	25.1	0.0
	5	149	5.4	16.8	16.4
	5	150	5.5	21.1	0.0
	5	151	6.8	21.7	0.0953488372093
	5	152	6.9	19.5	0.381395348837
	5	153	10.3	20.5	20.8813953488
	5	154	7.1	18.2	21.2627906977
	5	155	7.4	21.9	0.0
	5	156	11.7	24.9	0.0
	5	157	15.5	27.1	0.0
	5	158	10.4	19.9	0.0
	5	159	7.9	14.5	0.0953488372093
	5	160	4.7	19.2	1.62093023256
	5	161	9.6	24.3	0.0
	5	162	14.1	27.0	0.0
	5	163	14.4	30.7	0.0
	5	164	12.2	27.4	0.0
	5	165	11.8	20.6	0.0
	5	166	8.7	21.9	0.0
	5	167	9.6	20.8	0.190697674419
	5	168	8.3	20.6	0.0
	5	169	11.9	24.4	0.0
	5	170	10.0	24.6	0.0
	5	171	14.9	22.6	2.57441860465
	5	172	16.1	23.8	0.381395348837
	5	173	13.7	26.7	0.0
	5	174	15.2	26.5	0.572093023256
	5	175	13.2	26.8	0.190697674419
	5	176	12.6	26.0	0.0953488372093
	5	177	8.8	25.9	0.0
	5	178	10.3	29.0	0.0
	5	179	12.8	26.2	0.0
	5	180	13.5	30.5	9.82093023256
	5	181	9.2	29.0	0.0
	5	182	11.8	27.6	0.0
	5	183	12.7	30.4	0.0
	5	184	16.3	32.9	0.0
	5	185	14.3	29.6	0.0
	5	186	12.4	31.0	0.0
	5	187	12.3	25.8	0.0
	5	188	10.7	21.1	1.90697674419
	5	189	8.8	17.7	3.90930232558
	5	190	18.3	34.1	0.0
	5	191	16.2	29.2	0.0
	5	192	17.1	26.6	55.111627907
	5	193	18.8	29.9	6.00697674419
	5	194	17.7	28.3	3.90930232558
	5	195	18.3	27.2	0.0
	5	196	14.6	29.4	0.0
	5	197	12.3	23.4	1.71627906977
	5	198	17.1	28.5	1.33488372093
	5	199	17.6	32.7	0.0
	5	200	17.5	26.5	27.6511627907
	5	201	17.9	33.6	0.0
	5	202	19.8	28.0	0.0
	5	203	20.0	34.1	0.0
	5	204	18.2	29.3	0.572093023256
	5	205	16.3	27.0	0.0
	5	206	15.5	25.3	12.1093023256
	5	207	15.0	27.8	0.0
	5	208	13.5	27.7	0.0
	5	209	12.9	27.3	0.0
	5	210	15.9	29.1	0.0
	5	211	11.5	26.8	0.0
	5	212	14.5	27.7	0.0
	5	213	16.9	30.6	0.0
	5	214	16.1	28.9	9.91627906977
	5	215	16.1	28.9	0.0
	5	216	16.4	29.7	0.0
	5	217	20.9	33.5	0.0
	5	218	23.8	32.9	0.0
	5	219	19.8	26.8	0.0
	5	220	12.9	23.5	0.0
	5	221	14.3	26.9	0.0
	5	222	15.3	29.4	0.0
	5	223	15.3	28.2	0.0
	5	224	15.0	29.8	0.0
	5	225	17.6	29.6	0.858139534884
	5	226	17.0	29.0	0.0
	5	227	15.0	25.4	0.0
	5	228	14.9	24.1	0.0
	5	229	12.6	21.1	0.0
	5	230	12.6	19.7	22.6930232558
	5	231	13.9	17.6	12.6813953488
	5	232	7.8	17.3	10.3930232558
	5	233	9.9	20.4	2.0023255814
	5	234	7.9	24.8	0.0
	5	235	14.6	26.1	0.0
	5	236	13.0	24.8	0.0
	5	237	10.3	28.2	0.0
	5	238	12.4	26.4	0.0
	5	239	14.1	28.0	0.0
	5	240	11.0	31.1	0.0
	5	241	15.2	28.0	0.0
	5	242	13.7	26.6	0.0
	5	243	14.4	28.2	0.0
	5	244	14.3	28.3	0.190697674419
	5	245	16.0	28.5	0.0
	5	246	10.3	22.1	0.0
	5	247	7.0	17.2	0.0953488372093
	5	248	6.2	26.5	0.0
	5	249	6.5	25.8	0.0
	5	250	9.3	28.1	0.0
	5	251	10.4	31.5	0.0
	5	252	11.6	28.1	0.0
	5	253	9.2	26.4	0.0
	5	254	10.8	20.0	0.286046511628
	5	255	8.9	23.7	0.0
	5	256	7.6	23.5	0.0
	5	257	7.8	15.9	15.4465116279
	5	258	7.4	22.5	0.0
	5	259	6.3	18.7	0.0
	5	260	3.5	20.0	0.0
	5	261	3.4	23.0	0.0
	5	262	14.9	27.5	0.0
	5	263	16.2	26.2	0.0
	5	264	12.1	16.8	0.667441860465
	5	265	12.6	23.3	0.0
	5	266	12.8	23.1	0.0
	5	267	12.3	25.9	0.0
	5	268	14.5	25.5	0.0
	5	269	7.4	20.7	0.0
	5	270	4.4	25.8	0.0
	5	271	9.8	25.0	0.0
	5	272	7.4	17.6	0.0
	5	273	8.7	20.8	0.0
	5	274	9.1	20.0	0.0
	5	275	11.5	19.7	0.0
	5	276	9.6	19.3	0.0
	5	277	6.2	18.4	0.0
	5	278	5.3	15.2	0.0
	5	279	8.2	12.7	0.0
	5	280	5.3	17.1	0.0
	5	281	3.0	23.2	0.0
	5	282	7.0	19.5	12.776744186
	5	283	4.2	22.3	0.0
	5	284	9.0	20.8	0.0
	5	285	4.0	12.8	0.0
	5	286	-2.7	6.2	0.0
	5	287	1.9	15.7	0.0
	5	288	3.4	12.8	0.0
	5	289	1.3	12.0	0.0
	5	290	-0.3	9.6	0.0953488372093
	5	291	-2.3	9.5	0.0
	5	292	2.5	17.6	0.0
	5	293	-0.9	15.5	0.0
	5	294	-0.8	20.0	0.0
	5	295	1.6	16.1	0.667441860465
	5	296	-0.1	16.2	0.0
	5	297	-0.2	9.0	0.0
	5	298	-0.5	7.9	0.0
	5	299	-2.7	7.5	0.0
	5	300	-1.2	9.4	0.0
	5	301	0.3	12.8	0.0
	5	302	-1.3	12.6	0.0
	5	303	-5.3	10.4	0.0953488372093
	5	304	-3.1	7.5	0.0
	5	305	-1.2	5.8	2.28837209302
	5	306	-3.7	7.8	0.0
	5	307	-6.2	2.9	0.0
	5	308	-6.5	4.5	0.0
	5	309	-12.8	4.4	0.0
	5	310	-9.7	0.2	0.0
	5	311	-13.2	-1.9	0.0
	5	312	-11.6	6.7	0.0
	5	313	1.3	10.5	0.0
	5	314	4.4	11.9	0.0
	5	315	-6.4	0.8	0.0
	5	316	-12.4	2.3	0.0
	5	317	-11.2	3.8	0.0
	5	318	-11.7	1.3	0.0
	5	319	-8.4	4.7	0.0
	5	320	-4.3	9.6	0.0
	5	321	-2.2	14.9	0.0
	5	322	1.8	13.5	0.0
	5	323	8.7	20.5	0.0
	5	324	9.6	15.1	0.0
	5	325	0.3	4.3	0.381395348837
	5	326	-2.0	5.6	0.0
	5	327	-2.6	15.7	0.0
	5	328	-4.9	7.3	0.0
	5	329	-9.1	3.3	0.0
	5	330	-16.0	-9.4	0.0
	5	331	-12.3	-0.9	0.0
	5	332	-15.3	-8.6	0.0
	5	333	-19.1	-2.9	0.0
	5	334	-16.8	6.9	0.0
	5	335	-9.4	4.6	0.0
	5	336	-9.6	-4.4	0.0
	5	337	-5.9	-1.6	0.0
	5	338	-14.9	-7.3	0.0
	5	339	-6.5	-1.5	0.0
	5	340	-5.0	1.0	0.0
	5	341	-10.0	6.9	0.0
	5	342	-8.3	3.0	0.0
	5	343	-13.6	-8.3	0.0
	5	344	-8.9	4.2	0.0
	5	345	-11.5	-2.7	0.0
	5	346	-15.4	3.5	0.0
	5	347	-9.4	-3.2	0.0
	5	348	-12.1	-3.8	0.0
	5	349	-12.6	-10.5	0.0
	5	350	-17.9	-2.6	0.0
	5	351	-18.8	-7.7	0.0
	5	352	-17.0	-5.0	0.0
	5	353	-20.1	-8.9	0.0
	5	354	-13.6	-6.7	0.0
	5	355	-3.2	-2.2	0.0
	5	356	-9.6	-7.6	0.0
	5	357	-6.6	-6.3	0.0
	5	358	-11.7	-5.9	0.0
	5	359	-16.6	-11.2	0.0
	5	360	-22.7	-13.9	0.0
	5	361	-9.8	-1.7	0.0
	5	362	-9.7	-3.6	0.0
	5	363	-13.3	-0.2	0.0
	5	364	-7.6	5.3	0.0
	5	365	-21.0	-9.5	0.0
	6	1	-6.6	-6.3	0.0
	6	2	-20.5	-4.6	0.0
	6	3	-19.1	0.7	0.0
	6	4	-21.0	1.3	0.0
	6	5	-16.3	2.0	0.0
	6	6	-12.8	4.7	0.0
	6	7	-19.1	-4.2	0.0
	6	8	-15.3	-5.6	0.0
	6	9	-15.0	-8.5	0.0
	6	10	-10.8	-4.4	0.0
	6	11	-16.5	-11.2	3.81395348837
	6	12	-17.5	-8.0	1.0488372093
	6	13	-15.4	-6.4	0.0
	6	14	-7.4	3.6	0.0
	6	15	-5.9	-4.5	0.0
	6	16	-14.8	-8.5	0.0
	6	17	-30.9	-4.9	0.0
	6	18	-19.3	-8.1	0.0
	6	19	-19.1	-10.4	0.0
	6	20	-22.9	-8.5	0.0
	6	21	-20.3	-3.2	0.0
	6	22	-13.0	-3.6	0.0
	6	23	-12.4	-8.1	0.0
	6	24	-10.3	-5.2	0.0
	6	25	-16.4	-3.7	0.0
	6	26	-20.2	-12.8	0.0
	6	27	-14.2	-10.7	0.0
	6	28	-15.2	-3.7	0.0
	6	29	-28.3	-10.1	0.0
	6	30	-22.0	-6.7	0.0
	6	31	-39.1	-16.4	0.572093023256
	6	32	-35.4	-15.3	1.81162790698
	6	33	-33.1	-8.4	0.0
	6	34	-21.4	-12.4	0.0
	6	35	-23.2	-10.4	0.0
	6	36	-19.0	-13.7	0.0
	6	37	-17.4	-5.3	0.0
	6	38	-30.0	-15.5	0.0
	6	39	-33.1	-20.6	0.667441860465
	6	40	-35.4	-19.7	0.0
	6	41	-31.2	-14.6	0.0
	6	42	-31.1	-6.3	0.0
	6	43	-24.2	-3.1	0.0
	6	44	-17.5	-7.7	0.0
	6	45	-18.4	-12.1	0.0
	6	46	-26.7	-9.3	0.0
	6	47	-21.7	-10.6	0.0
	6	48	-22.6	-9.3	0.0
	6	49	-13.5	-9.8	0.0
	6	50	-11.4	-7.0	0.0
	6	51	-3.3	0.1	0.0
	6	52	-9.3	-6.4	0.0
	6	53	-15.0	-4.0	0.0953488372093
	6	54	-19.6	-3.5	0.0
	6	55	-16.4	-3.2	0.0
	6	56	-15.8	4.5	0.0
	6	57	-22.1	-4.3	0.0
	6	58	-15.3	-1.4	0.0
	6	59	-20.2	-8.6	0.0
	6	60	-20.7	-5.4	4.00465116279
	6	61	-19.6	-6.2	1.52558139535
	6	62	-16.3	-3.1	0.0
	6	63	-19.6	-10.6	0.0
	6	64	-11.2	-2.8	0.0
	6	65	-11.4	-0.4	0.0
	6	66	-1.7	9.1	0.0
	6	67	1.5	4.8	0.0
	6	68	-5.1	1.5	0.0
	6	69	-7.0	-1.0	0.0
	6	70	-8.7	-3.6	0.0
	6	71	-4.2	-3.1	0.0
	6	72	0.0	4.5	0.0
	6	73	1.0	3.0	0.0
	6	74	1.7	5.7	0.0
	6	75	3.2	3.3	0.0
	6	76	-1.3	3.3	0.0
	6	77	-5.1	2.6	0.0
	6	78	-3.4	1.6	0.858139534884
	6	79	-7.5	4.4	0.0
	6	80	-1.1	7.3	0.0953488372093
	6	81	-1.0	5.5	0.0
	6	82	-0.8	7.7	0.0
	6	83	-3.3	0.0	0.0
	6	84	-0.5	2.1	0.0
	6	85	-10.8	-1.2	0.0953488372093
	6	86	-10.8	3.7	0.0
	6	87	-11.7	-0.3	0.0
	6	88	-12.0	0.2	0.0
	6	89	-5.3	5.5	1.23953488372
	6	90	-2.8	9.2	0.0
	6	91	-2.9	13.4	0.0
	6	92	-1.0	14.0	0.0
	6	93	0.2	9.9	0.0
	6	94	-2.1	11.8	1.33488372093
	6	95	1.7	11.2	0.0
	6	96	-1.2	12.6	0.0
	6	97	-5.0	8.5	3.52790697674
	6	98	-7.6	7.1	12.0139534884
	6	99	-9.0	6.1	0.0
	6	100	-10.6	4.1	0.0
	6	101	-6.2	3.7	0.0
	6	102	-3.5	1.9	1.71627906977
	6	103	-2.8	6.2	0.0
	6	104	-7.2	5.4	0.0
	6	105	-9.1	6.3	0.0
	6	106	-7.3	6.8	0.0
	6	107	-7.6	-1.8	14.6837209302
	6	108	-10.1	1.3	0.572093023256
	6	109	-7.2	3.4	6.86511627907
	6	110	-6.7	7.3	25.076744186
	6	111	-0.3	10.8	0.0
	6	112	9.7	15.3	2.66976744186
	6	113	7.6	14.0	0.0
	6	114	3.8	15.4	0.0
	6	115	4.8	12.8	1.90697674419
	6	116	2.9	17.7	0.0
	6	117	6.3	22.6	0.0
	6	118	14.7	30.1	0.0
	6	119	9.4	20.4	0.762790697674
	6	120	6.9	19.0	0.0
	6	121	6.4	16.5	0.0953488372093
	6	122	0.6	16.1	0.0
	6	123	8.0	19.6	0.0
	6	124	6.6	19.3	0.0
	6	125	5.0	20.0	0.0
	6	126	2.8	23.2	0.0
	6	127	1.3	16.2	7.43720930233
	6	128	4.4	17.7	0.0
	6	129	3.4	11.5	3.43255813953
	6	130	3.8	16.5	0.0
	6	131	5.6	18.0	0.0
	6	132	6.2	16.8	0.0
	6	133	8.2	21.6	0.0
	6	134	2.7	21.1	0.0
	6	135	3.1	18.3	0.0
	6	136	3.6	17.9	0.0
	6	137	3.0	17.2	2.66976744186
	6	138	6.7	24.1	2.0976744186
	6	139	1.4	22.2	0.572093023256
	6	140	-0.8	25.2	0.0
	6	141	5.7	21.3	0.0
	6	142	2.6	17.6	0.0
	6	143	5.0	21.2	0.0
	6	144	8.3	23.4	0.0
	6	145	11.1	24.2	0.0
	6	146	4.7	17.8	0.286046511628
	6	147	7.7	24.0	0.0
	6	148	9.7	26.6	0.0
	6	149	7.6	22.1	0.0
	6	150	12.4	20.9	0.0953488372093
	6	151	12.7	22.7	0.0
	6	152	10.8	19.6	0.0
	6	153	8.9	19.0	0.0
	6	154	10.6	22.6	0.0
	6	155	6.1	20.8	1.52558139535
	6	156	6.1	23.9	0.0
	6	157	8.1	24.6	0.0
	6	158	8.4	19.7	1.81162790698
	6	159	9.8	25.0	3.90930232558
	6	160	19.0	28.0	0.0
	6	161	17.4	26.5	0.0
	6	162	17.3	25.1	0.572093023256
	6	163	13.9	26.0	0.0
	6	164	10.8	24.0	0.0
	6	165	6.5	19.9	0.0
	6	166	5.4	19.6	0.0
	6	167	3.8	14.0	0.381395348837
	6	168	0.2	13.1	6.1023255814
	6	169	6.0	18.5	1.81162790698
	6	170	5.0	20.6	0.0
	6	171	7.5	17.2	0.0
	6	172	6.4	23.3	0.0
	6	173	9.9	22.8	5.72093023256
	6	174	15.0	27.8	3.62325581395
[truncated: 8,957 more rows]
