# Supplementary material for: Comparing CMIP-3 and CMIP-5 climate projections on flooding estimation of Devils Lake of North Dakota, USA
Source: PeerJ. 2018 Apr 30;6:e4711. doi: 10.7717/peerj.4711 (PMC5933320; doi:10.7717/peerj.4711)
Supplement: Supplemental Information 2 [file peerj-06-4711-s002.zip › FutureClimate/CMIP-5_MarkSim/EDMZ_BCCCSM11m_rcp60_2055.dat]

	1	1	-24.9	-21.5	0.381395348837
	1	2	-22.9	-22.6	1.23953488372
	1	3	-21.2	-8.7	0.0
	1	4	-12.9	1.3	0.0
	1	5	-3.8	4.5	10.488372093
	1	6	-3.2	-2.9	0.0
	1	7	-14.8	-1.1	0.0
	1	8	-5.6	-4.3	0.0
	1	9	-8.3	-5.6	0.0953488372093
	1	10	-14.7	-3.8	0.0
	1	11	-27.4	-3.1	0.0
	1	12	-31.1	-2.9	0.0
	1	13	-23.2	-11.5	0.0
	1	14	-20.0	-11.2	0.0
	1	15	-19.9	-17.3	0.0
	1	16	-21.5	-12.0	0.0
	1	17	-18.7	-4.7	0.0
	1	18	-20.8	-13.5	0.0
	1	19	-23.9	-20.3	0.0953488372093
	1	20	-14.4	-3.3	0.0
	1	21	-12.2	-10.1	0.0
	1	22	-20.9	-7.5	0.0
	1	23	-6.0	9.6	0.0
	1	24	-12.8	12.5	0.0
	1	25	-15.8	2.6	0.0
	1	26	-17.4	-1.4	0.0
	1	27	-14.1	-5.3	0.0
	1	28	-18.3	-7.7	0.0
	1	29	-24.0	-6.9	0.0
	1	30	-14.3	-2.5	0.0
	1	31	-21.5	-4.0	0.0
	1	32	-14.6	-0.4	0.0
	1	33	-12.8	-7.8	0.667441860465
	1	34	-7.0	-3.4	0.0
	1	35	-13.9	-3.5	0.0
	1	36	-7.5	6.1	0.0
	1	37	-1.2	4.8	0.0
	1	38	6.8	15.4	0.0
	1	39	-5.7	3.9	0.0
	1	40	-10.8	-10.6	0.0
	1	41	-7.9	-1.6	0.0
	1	42	-8.2	-8.1	0.0
	1	43	-10.8	-6.7	0.0
	1	44	-9.8	1.1	0.0
	1	45	-4.8	5.0	0.0
	1	46	-9.6	-3.8	0.0
	1	47	-15.5	-9.1	0.381395348837
	1	48	-25.6	-8.9	0.0
	1	49	-23.6	-5.6	0.0
	1	50	-27.3	-9.1	0.0
	1	51	-25.8	-7.2	0.0
	1	52	-26.5	-6.8	0.0
	1	53	-29.6	-17.9	2.95581395349
	1	54	-25.2	-15.3	5.91162790698
	1	55	-21.7	-0.4	0.0
	1	56	-18.0	-2.9	0.0
	1	57	-18.4	-5.4	0.0
	1	58	-29.9	-6.0	0.0
	1	59	-24.7	5.2	0.0
	1	60	-24.8	-4.1	0.0
	1	61	-16.1	-5.1	0.0
	1	62	-17.3	-5.7	0.0
	1	63	-20.1	-5.5	0.0
	1	64	-15.5	-3.3	0.0
	1	65	-10.9	-4.4	1.23953488372
	1	66	-2.1	-1.2	0.0
	1	67	-2.0	1.1	0.0
	1	68	-8.8	-7.4	0.0
	1	69	-12.9	2.3	0.0
	1	70	-14.0	5.1	0.0
	1	71	-12.5	5.2	0.0
	1	72	-17.8	2.3	0.0
	1	73	-14.4	-7.4	0.0
	1	74	-11.0	-7.2	0.0
	1	75	-10.5	-8.4	0.0
	1	76	-12.5	-8.8	0.0
	1	77	-11.5	-6.2	0.0
	1	78	-17.3	-2.1	0.0
	1	79	-18.6	-4.1	0.0
	1	80	-17.2	2.3	0.0
	1	81	-20.6	-4.5	0.0
	1	82	-19.8	-5.5	0.0
	1	83	-15.7	-2.4	3.0511627907
	1	84	-13.0	-1.5	0.0
	1	85	-13.9	2.6	0.0
	1	86	-6.7	0.4	0.0
	1	87	-8.9	3.5	0.0
	1	88	-2.8	6.8	0.0
	1	89	0.2	4.1	0.0
	1	90	-4.2	8.7	0.0
	1	91	-5.2	6.4	0.0
	1	92	-4.3	12.7	0.0
	1	93	2.0	13.7	0.0
	1	94	2.9	17.1	0.0
	1	95	0.8	16.7	0.0
	1	96	2.5	13.7	0.0
	1	97	3.3	11.8	0.0
	1	98	2.2	8.2	6.00697674419
	1	99	-2.9	6.5	0.0953488372093
	1	100	-4.1	7.7	0.953488372093
	1	101	-1.9	9.6	0.0
	1	102	6.1	9.4	0.0
	1	103	0.7	16.9	0.0
	1	104	8.8	18.0	0.0
	1	105	10.4	21.1	0.0
	1	106	1.9	19.5	1.71627906977
	1	107	3.6	19.5	0.0
	1	108	2.2	14.9	0.286046511628
	1	109	-0.7	18.0	0.0
	1	110	-3.6	18.1	0.0
	1	111	-1.1	17.0	0.0
	1	112	0.2	19.4	0.0
	1	113	2.5	23.5	0.0
	1	114	-4.3	14.6	0.0
	1	115	-8.0	9.0	0.0
	1	116	-1.9	16.7	0.0
	1	117	2.5	21.4	0.0
	1	118	2.7	20.7	0.0
	1	119	3.6	8.0	0.381395348837
	1	120	6.0	19.7	0.0
	1	121	8.9	22.0	0.0
	1	122	5.0	20.8	1.33488372093
	1	123	9.6	23.9	0.0
	1	124	7.7	23.9	0.0
	1	125	12.6	23.7	0.0
	1	126	12.7	24.1	0.0
	1	127	11.7	24.8	0.0
	1	128	6.5	23.0	0.0
	1	129	2.9	24.2	59.4023255814
	1	130	6.3	26.9	0.0
	1	131	8.9	24.5	0.0
	1	132	7.1	21.7	0.0
	1	133	2.2	20.2	0.0
	1	134	1.7	25.4	0.0
	1	135	2.6	20.5	0.0
	1	136	10.2	21.3	0.0
	1	137	8.9	19.2	0.0
	1	138	3.9	12.9	6.29302325581
	1	139	12.5	19.2	6.96046511628
	1	140	7.5	18.5	4.95813953488
	1	141	8.7	15.5	0.0
	1	142	8.1	18.3	1.71627906977
	1	143	8.0	21.3	0.0
	1	144	4.7	20.9	5.91162790698
	1	145	5.7	21.3	0.0
	1	146	0.6	19.1	0.0
	1	147	8.7	20.5	0.0
	1	148	7.6	20.0	0.0
	1	149	12.7	20.2	0.476744186047
	1	150	5.3	19.7	23.6465116279
	1	151	2.8	17.9	0.0
	1	152	3.9	20.2	0.381395348837
	1	153	7.4	20.9	0.0
	1	154	3.9	20.2	0.0
	1	155	3.8	17.4	0.0
	1	156	8.1	21.3	0.0
	1	157	11.6	29.6	0.0
	1	158	4.7	23.4	0.0
	1	159	12.6	20.0	3.90930232558
	1	160	12.9	25.2	0.0
	1	161	12.8	23.4	0.0
	1	162	9.1	21.5	0.0
	1	163	9.2	23.2	0.0
	1	164	10.2	21.0	34.8023255814
	1	165	10.1	23.0	0.0
	1	166	10.7	24.7	0.0
	1	167	16.0	29.2	10.8697674419
	1	168	18.7	30.4	0.0
	1	169	14.7	32.3	0.0
	1	170	14.5	28.4	0.0
	1	171	13.7	29.1	0.0
	1	172	11.8	27.1	0.0
	1	173	14.3	26.8	0.0
	1	174	14.8	26.2	0.0
	1	175	14.5	18.4	22.788372093
	1	176	14.0	20.2	3.24186046512
	1	177	13.4	25.2	0.0
	1	178	10.7	22.0	0.0
	1	179	10.3	19.2	55.2069767442
	1	180	11.8	21.2	4.86279069767
	1	181	15.1	27.6	0.0
	1	182	11.1	25.2	1.81162790698
	1	183	18.7	26.1	14.7790697674
	1	184	16.4	29.3	0.0
	1	185	14.5	28.7	0.0
	1	186	19.2	29.3	0.0
	1	187	18.5	28.7	0.0953488372093
	1	188	21.2	29.6	4.29069767442
	1	189	19.2	28.9	0.190697674419
	1	190	12.7	25.4	0.0
	1	191	13.3	21.3	0.0
	1	192	12.4	25.0	0.0
	1	193	12.7	29.2	0.0
	1	194	16.4	28.4	0.0
	1	195	18.7	28.5	0.0
	1	196	19.4	33.8	0.0
	1	197	21.7	37.0	0.0
	1	198	20.1	32.6	0.0
	1	199	20.9	29.8	0.190697674419
	1	200	17.6	28.5	0.0
	1	201	14.2	27.5	0.0
	1	202	17.3	31.8	6.1023255814
	1	203	20.2	34.7	0.953488372093
	1	204	21.5	33.8	0.0
	1	205	19.2	32.7	0.0
	1	206	14.4	28.4	0.0
	1	207	16.0	27.3	4.57674418605
	1	208	14.9	29.1	2.0023255814
	1	209	14.7	28.8	0.0
	1	210	16.0	31.6	0.0
	1	211	14.3	30.0	0.0
	1	212	13.7	30.5	0.0
	1	213	15.0	28.8	0.0
	1	214	9.5	24.6	21.5488372093
	1	215	12.2	28.0	33.4674418605
	1	216	10.0	29.9	0.0
	1	217	13.8	28.1	0.0
	1	218	12.7	26.9	0.0
	1	219	14.4	30.5	0.0
	1	220	14.0	28.5	1.14418604651
	1	221	15.1	25.2	0.286046511628
	1	222	18.6	27.2	0.667441860465
	1	223	17.7	27.0	0.0
	1	224	15.5	29.0	0.0
	1	225	14.8	31.2	0.0
	1	226	8.2	27.6	0.0
	1	227	8.9	23.5	18.3069767442
	1	228	9.1	23.1	0.0953488372093
	1	229	9.6	21.5	21.2627906977
	1	230	10.4	25.2	0.0
	1	231	10.6	24.1	0.0
	1	232	6.9	21.5	0.0
	1	233	10.1	26.0	0.0
	1	234	9.6	20.3	27.9372093023
	1	235	14.3	20.8	0.0
	1	236	14.2	28.1	0.0
	1	237	13.4	19.8	0.0953488372093
	1	238	11.4	27.8	0.0
	1	239	11.4	26.1	0.0
	1	240	11.1	27.7	0.0
	1	241	18.7	27.7	0.0
	1	242	17.5	28.9	0.0
	1	243	14.1	26.7	0.0
	1	244	10.5	23.8	0.0
	1	245	12.4	22.7	0.0
	1	246	11.5	26.4	0.0
	1	247	9.3	26.6	0.0
	1	248	10.2	29.2	0.0
	1	249	15.1	27.6	10.488372093
	1	250	10.1	23.7	0.190697674419
	1	251	9.5	25.4	0.0
	1	252	12.8	23.7	0.0
	1	253	10.3	21.4	0.0
	1	254	4.9	18.1	0.858139534884
	1	255	10.0	22.7	0.0
	1	256	3.8	17.8	3.81395348837
	1	257	3.2	17.7	0.286046511628
	1	258	-0.3	19.1	0.0
	1	259	-1.5	20.4	0.0
	1	260	-6.6	17.9	0.0
	1	261	1.8	24.7	0.0
	1	262	5.4	25.3	0.0
	1	263	4.2	19.7	0.0
	1	264	9.5	24.9	0.0
	1	265	10.9	24.2	0.0
	1	266	10.9	27.0	0.0
	1	267	7.9	23.0	0.0
	1	268	8.1	18.2	0.0
	1	269	10.3	19.7	0.0
	1	270	6.2	25.2	0.0
	1	271	10.5	23.5	0.0
	1	272	13.1	26.8	0.0
	1	273	14.4	24.2	0.0
	1	274	14.2	23.1	0.0
	1	275	9.8	22.2	0.0
	1	276	3.0	19.7	0.0
	1	277	4.1	20.5	0.0
	1	278	6.1	15.6	0.0
	1	279	3.5	14.3	0.0
	1	280	2.4	17.6	0.0
	1	281	0.3	14.8	0.0
	1	282	1.1	15.5	0.0
	1	283	1.7	15.0	0.190697674419
	1	284	2.0	16.2	0.0953488372093
	1	285	2.4	17.7	0.0
	1	286	4.5	16.7	0.0
	1	287	1.7	19.2	0.0
	1	288	8.0	21.8	0.0
	1	289	0.6	10.2	12.3953488372
	1	290	-3.2	8.5	0.0
	1	291	-1.3	11.9	0.0
	1	292	4.6	15.1	6.00697674419
	1	293	1.7	11.8	0.0
	1	294	3.2	13.5	0.0
	1	295	4.7	12.1	0.0
	1	296	3.9	11.5	0.0
	1	297	3.6	12.5	0.0
	1	298	-0.1	13.4	0.0
	1	299	-0.2	5.6	0.0
	1	300	-0.8	7.7	0.0
	1	301	-3.2	6.8	0.0
	1	302	-7.1	5.3	0.0
	1	303	5.6	15.1	0.0
	1	304	6.5	10.8	0.0
	1	305	4.7	13.8	0.0
	1	306	-0.3	13.6	0.0
	1	307	0.7	6.1	0.0
	1	308	-6.3	4.3	0.0
	1	309	-3.0	3.0	0.0
	1	310	-1.9	8.1	0.0
	1	311	-1.5	13.6	0.0
	1	312	2.6	5.6	0.0
	1	313	4.9	8.6	0.0
	1	314	0.6	7.9	0.0
	1	315	-1.3	15.8	0.0
	1	316	3.5	17.5	0.0
	1	317	5.6	9.3	0.0
	1	318	1.7	4.0	11.3465116279
	1	319	-2.8	4.1	0.0
	1	320	-2.9	4.6	2.76511627907
	1	321	-2.7	4.1	0.0
	1	322	0.7	6.2	0.0
	1	323	-11.2	3.9	0.0
	1	324	-5.7	-0.3	0.0
	1	325	-7.3	-1.2	0.0
	1	326	-8.2	-6.5	0.0
	1	327	-4.1	-1.0	0.0
	1	328	-8.4	1.2	0.0
	1	329	-6.8	-0.9	0.0
	1	330	-13.1	-10.2	0.0
	1	331	-9.7	-5.7	0.0
	1	332	-18.0	-9.7	0.0
	1	333	-8.8	6.8	0.0
	1	334	-15.4	-2.3	0.0
	1	335	-15.1	-7.2	0.0
	1	336	-14.9	-3.6	6.29302325581
	1	337	-17.0	-2.4	0.0
	1	338	-22.4	-8.3	0.0
	1	339	-28.1	-11.4	0.0
	1	340	-29.1	-8.4	0.0
	1	341	-25.9	-9.2	0.0
	1	342	-19.9	-17.0	0.0
	1	343	-18.7	-7.6	0.0
	1	344	-16.6	-8.3	0.0
	1	345	-17.4	-8.0	0.0
	1	346	-16.5	-9.9	0.0
	1	347	-13.9	-12.5	0.0
	1	348	-9.4	-7.7	0.0
	1	349	-14.4	-6.4	0.0
	1	350	-9.2	0.9	0.0
	1	351	-21.2	-14.9	1.33488372093
	1	352	-22.2	-14.6	0.0
	1	353	-25.8	-5.2	0.0
	1	354	-24.0	-13.1	0.0
	1	355	-21.1	-11.2	0.0
	1	356	-13.2	-9.4	0.0
	1	357	-15.5	-12.7	8.00930232558
	1	358	-19.1	-8.6	0.0
	1	359	-29.6	-14.0	2.0023255814
	1	360	-30.1	-16.0	0.0
	1	361	-23.3	-1.9	0.0
	1	362	-17.2	-1.3	2.86046511628
	1	363	-20.7	-5.0	0.0
	1	364	-14.7	-14.5	3.0511627907
	1	365	-18.6	-18.0	1.71627906977
	2	1	-21.8	-6.8	0.0
	2	2	-22.1	-11.1	0.0
	2	3	-11.0	-8.2	0.0
	2	4	-16.6	-11.2	0.0
	2	5	-17.9	-14.0	0.0
	2	6	-12.8	-12.6	2.0976744186
	2	7	-19.1	-15.0	0.0
	2	8	-24.7	-18.9	0.0
	2	9	-29.0	-8.4	0.0
	2	10	-19.6	-8.8	0.0
	2	11	-20.4	-11.4	0.0
	2	12	-22.2	-5.5	0.0
	2	13	-19.6	-1.5	0.0
	2	14	-17.0	-7.7	0.0
	2	15	-13.1	-3.5	0.0
	2	16	-11.6	-6.1	0.0
	2	17	-16.6	-4.8	0.0
	2	18	-16.5	-0.4	0.0
	2	19	-9.1	-4.5	0.0
	2	20	-10.7	-4.2	0.0
	2	21	-14.5	-7.0	0.0
	2	22	-19.6	-12.5	0.0
	2	23	-7.8	-6.3	0.0
	2	24	-5.8	5.1	0.0
	2	25	-9.6	-6.5	0.0
	2	26	-10.5	0.0	0.0
	2	27	-24.5	-10.1	0.0
	2	28	-26.9	-5.5	0.0
	2	29	-23.3	-9.1	0.0
	2	30	-22.5	-3.8	0.0
	2	31	-22.0	-12.8	0.0
	2	32	-12.6	0.3	0.0
	2	33	-14.4	-5.0	0.762790697674
	2	34	-9.5	-8.9	0.0
	2	35	-19.0	-10.8	0.0
	2	36	-22.7	-11.8	0.0
	2	37	-23.3	-11.7	0.0
	2	38	-17.4	-3.9	0.0
	2	39	-29.4	-12.5	0.0
	2	40	-29.0	-17.1	0.0
	2	41	-26.0	-14.5	0.0
	2	42	-19.0	-5.3	0.0
	2	43	-17.8	-3.9	0.0
	2	44	-20.4	-6.4	0.0
	2	45	-13.7	3.6	0.0
	2	46	-5.0	4.1	0.0
	2	47	-1.6	7.3	0.0
	2	48	-2.4	0.9	0.0
	2	49	-8.9	-0.2	0.0
	2	50	-15.8	-1.5	0.0
	2	51	-18.3	-7.5	0.0
	2	52	-23.3	-9.3	0.0
	2	53	-22.9	-6.3	0.0
	2	54	-26.6	-9.0	0.0
	2	55	-17.9	-2.6	0.0
	2	56	-8.3	3.8	0.0
	2	57	-11.6	-1.8	0.0
	2	58	-14.2	2.9	0.0
	2	59	-4.2	-0.7	0.0
	2	60	-4.7	-2.3	0.0
	2	61	-9.7	-7.6	0.0
	2	62	-9.4	-8.9	0.0
	2	63	-3.1	0.0	0.0
	2	64	0.2	5.4	0.0
	2	65	-8.5	-3.8	0.0
	2	66	-12.5	0.5	0.0
	2	67	-3.6	-2.0	1.62093023256
	2	68	-5.3	2.1	0.0
	2	69	-10.2	-1.2	0.0
	2	70	-10.9	0.5	0.0
	2	71	-3.5	-2.1	0.0
	2	72	-2.9	-2.7	0.190697674419
	2	73	-7.4	6.4	0.0
	2	74	-5.2	3.7	0.0
	2	75	-5.2	-0.1	0.0
	2	76	-7.5	3.6	0.0
	2	77	-6.9	3.1	0.0
	2	78	-3.4	5.4	0.0
	2	79	-4.3	0.6	0.0
	2	80	-6.2	2.5	0.0
	2	81	-2.3	4.3	0.0
	2	82	-4.8	10.9	0.0
	2	83	-6.4	2.3	0.0
	2	84	-2.5	7.9	0.0
	2	85	0.2	5.3	11.9186046512
	2	86	-4.5	3.2	0.0
	2	87	-4.7	0.0	0.0
	2	88	-4.6	4.2	0.0
	2	89	-10.2	4.2	0.0
	2	90	-17.4	-2.2	0.0
	2	91	-16.9	-9.6	0.476744186047
	2	92	-13.2	-3.6	0.0
	2	93	-19.7	-7.2	0.0
	2	94	-12.4	-1.9	0.0
	2	95	-14.2	1.4	0.0
	2	96	-16.4	2.2	0.0
	2	97	-10.4	7.4	0.0
	2	98	-2.7	7.5	0.0
	2	99	-3.4	5.6	0.0
	2	100	-0.7	14.0	0.0
	2	101	5.6	9.4	5.43488372093
	2	102	-0.4	11.6	3.24186046512
	2	103	-1.4	16.3	0.0
	2	104	-6.9	10.0	0.190697674419
	2	105	3.2	16.1	0.0
	2	106	3.4	8.6	0.0
	2	107	2.3	12.5	0.0
	2	108	-2.2	11.8	0.0
	2	109	9.2	20.0	0.0
	2	110	4.1	11.7	0.0
	2	111	2.4	12.6	0.0
	2	112	-3.0	12.7	0.0
	2	113	-0.7	11.4	2.0976744186
	2	114	-2.5	12.8	0.0
	2	115	0.0	12.5	0.0
	2	116	5.5	13.9	0.0
	2	117	-3.7	14.0	2.47906976744
	2	118	-2.6	13.8	0.0
	2	119	-3.7	13.7	0.0
	2	120	0.2	15.2	3.62325581395
	2	121	-3.1	16.1	0.762790697674
	2	122	0.3	20.0	0.0
	2	123	-4.3	11.3	0.0
	2	124	-5.6	13.1	0.0
	2	125	-7.0	12.1	0.0953488372093
	2	126	-8.8	12.3	0.0
	2	127	-1.0	17.8	0.0
	2	128	3.4	21.1	0.0
	2	129	8.5	11.6	14.3023255814
	2	130	9.5	17.5	0.572093023256
	2	131	10.5	18.6	0.667441860465
	2	132	6.2	26.7	0.0
	2	133	4.3	24.8	0.0
	2	134	11.0	18.7	0.0
	2	135	8.3	16.3	43.288372093
	2	136	7.7	21.1	2.86046511628
	2	137	6.6	21.3	0.0
	2	138	4.7	24.0	0.0
	2	139	3.6	20.2	0.858139534884
	2	140	4.4	18.0	23.6465116279
	2	141	7.5	22.2	0.0
	2	142	3.6	21.4	0.0
	2	143	5.2	20.7	0.0
	2	144	5.0	20.2	4.19534883721
	2	145	2.0	21.4	3.14651162791
	2	146	1.1	19.0	0.0
	2	147	7.0	17.5	0.0
	2	148	8.0	19.7	0.0
	2	149	11.3	23.2	2.66976744186
	2	150	9.6	24.8	0.0
	2	151	9.8	22.1	4.00465116279
	2	152	10.8	24.1	0.0
	2	153	10.1	22.4	0.0
	2	154	5.3	18.9	0.0
	2	155	7.3	17.7	9.91627906977
	2	156	5.7	25.0	0.0
	2	157	8.0	26.1	0.0
	2	158	14.1	21.7	0.0
	2	159	11.0	23.5	0.0
	2	160	12.1	26.9	0.0
	2	161	14.5	26.5	0.0
	2	162	11.5	28.7	0.0
	2	163	8.2	26.2	1.81162790698
	2	164	14.1	27.6	0.0
	2	165	9.5	21.2	0.0
	2	166	8.7	24.8	0.0
	2	167	4.7	27.1	0.0
	2	168	9.6	30.7	0.0
	2	169	11.4	25.6	5.62558139535
	2	170	12.9	27.8	0.0
	2	171	14.4	26.4	4.19534883721
	2	172	16.0	31.3	0.0
	2	173	13.2	26.3	0.0
	2	174	16.1	23.3	51.9651162791
	2	175	14.0	25.9	0.0
	2	176	12.0	30.6	0.0
	2	177	9.6	24.8	0.0
	2	178	11.2	24.3	0.0
	2	179	10.2	27.1	0.0
	2	180	12.3	26.0	0.0953488372093
	2	181	12.9	26.6	3.62325581395
	2	182	10.6	25.7	0.0
	2	183	13.3	26.0	0.0
	2	184	16.0	27.3	0.0
	2	185	14.3	25.3	0.0
	2	186	18.1	30.7	0.0
	2	187	22.0	32.9	0.0
	2	188	21.4	29.6	0.0
	2	189	21.4	31.3	0.0
	2	190	13.2	24.6	0.0
	2	191	15.1	31.6	0.0
	2	192	18.3	33.5	0.0
	2	193	17.6	31.8	0.0
	2	194	14.9	23.8	0.0
	2	195	13.7	24.1	0.0
	2	196	10.7	22.7	0.0
	2	197	10.1	23.9	0.0
	2	198	8.9	23.4	0.0
	2	199	10.8	24.3	0.0
	2	200	11.4	28.2	0.0
	2	201	11.8	29.7	0.0
	2	202	18.9	34.2	0.0
	2	203	19.5	31.0	0.0
	2	204	12.0	26.6	0.0
	2	205	14.5	29.6	0.0
	2	206	12.5	28.9	0.0
	2	207	12.1	24.6	0.0
	2	208	9.7	24.1	0.0
	2	209	11.8	27.4	0.0
	2	210	12.8	25.2	2.86046511628
	2	211	10.5	21.5	23.9325581395
	2	212	14.6	24.5	0.762790697674
	2	213	13.8	25.8	10.488372093
	2	214	12.0	25.4	0.190697674419
	2	215	13.3	28.4	19.6418604651
	2	216	15.7	27.5	7.1511627907
	2	217	13.3	26.5	13.1581395349
	2	218	17.3	26.6	0.0
	2	219	19.4	28.6	0.0
	2	220	15.8	25.2	24.7906976744
	2	221	17.5	29.8	0.0
	2	222	13.8	28.5	0.0
	2	223	11.6	20.4	9.91627906977
	2	224	14.3	26.9	0.0
	2	225	12.8	26.0	20.6906976744
	2	226	11.3	23.9	0.190697674419
	2	227	10.0	18.5	2.47906976744
	2	228	14.0	28.0	0.0
	2	229	10.5	30.3	0.0
	2	230	9.1	28.4	0.0
	2	231	7.1	24.7	19.1651162791
	2	232	11.8	28.9	1.14418604651
	2	233	10.9	23.6	4.29069767442
	2	234	13.4	29.3	2.86046511628
	2	235	17.3	30.1	0.572093023256
	2	236	13.6	30.7	0.0
	2	237	9.6	25.3	0.0
	2	238	11.8	29.5	0.0
	2	239	9.9	25.7	2.19302325581
	2	240	7.4	23.3	20.2139534884
	2	241	10.7	27.0	0.0
	2	242	11.3	30.1	0.0
	2	243	8.7	29.5	7.1511627907
	2	244	8.6	27.6	0.0
	2	245	6.1	28.6	0.0
	2	246	9.0	27.5	0.0
	2	247	10.6	22.6	0.0
	2	248	9.2	18.5	2.0023255814
	2	249	10.0	22.5	0.0
	2	250	8.2	27.4	0.0
	2	251	6.2	22.5	0.0
	2	252	3.3	22.6	0.0
	2	253	8.7	20.1	0.0
	2	254	4.6	16.4	0.0
	2	255	5.2	15.5	20.1186046512
	2	256	5.1	18.0	0.0
	2	257	1.4	21.7	0.0
	2	258	3.0	15.8	0.476744186047
	2	259	2.6	12.7	2.86046511628
	2	260	-1.5	12.7	0.0
	2	261	3.6	18.9	0.0
	2	262	3.8	11.2	0.0953488372093
	2	263	0.9	17.1	6.76976744186
	2	264	1.4	21.9	0.0
	2	265	4.2	22.2	0.0
	2	266	8.2	20.5	0.0
	2	267	11.2	21.1	0.0
	2	268	10.2	26.3	0.0
	2	269	7.3	23.1	0.0
	2	270	7.6	25.5	0.0
	2	271	11.0	20.4	0.858139534884
	2	272	7.8	21.2	7.05581395349
	2	273	5.2	20.0	0.0
	2	274	7.1	21.7	0.0
	2	275	6.9	18.1	0.0
	2	276	7.7	22.0	0.0
	2	277	0.3	17.8	0.0
	2	278	-3.7	14.9	0.0
	2	279	3.0	17.6	0.0
	2	280	-3.9	15.7	0.0
	2	281	-0.2	16.3	0.0
	2	282	-2.4	9.8	0.667441860465
	2	283	-5.0	16.0	11.0604651163
	2	284	-1.9	13.0	0.0953488372093
	2	285	-3.1	14.4	0.0
	2	286	0.6	6.6	3.14651162791
	2	287	-4.8	-2.6	8.10465116279
	2	288	-3.0	3.0	6.57906976744
	2	289	-3.7	7.7	0.0
	2	290	-5.2	7.6	0.0
	2	291	-0.3	10.2	0.0
	2	292	-0.9	9.5	0.0
	2	293	0.1	12.5	0.0
	2	294	-4.0	12.3	0.0
	2	295	-4.7	8.4	0.0953488372093
	2	296	-1.9	12.5	0.0
	2	297	-3.0	9.9	10.8697674419
	2	298	-2.2	5.5	0.0953488372093
	2	299	-2.5	6.2	0.0
	2	300	0.1	3.7	0.0
	2	301	-3.6	5.3	0.0
	2	302	-7.1	2.7	0.0
	2	303	-3.2	2.8	0.0
	2	304	-6.3	4.2	0.0
	2	305	1.4	13.5	0.0
	2	306	-5.2	7.3	17.1627906977
	2	307	-6.1	6.1	0.0
	2	308	-4.6	6.4	0.0
	2	309	-2.6	10.3	0.0
	2	310	-1.3	16.2	0.0
	2	311	-5.7	9.1	0.0
	2	312	-4.9	10.5	0.0
	2	313	-5.0	7.6	0.0
	2	314	-1.1	12.6	0.0
	2	315	-1.2	5.2	0.0
	2	316	-7.2	2.7	0.0
	2	317	-14.8	3.1	0.0
	2	318	-6.4	6.1	0.0
	2	319	-0.8	8.2	0.0
	2	320	-2.1	6.8	0.0
	2	321	-3.2	9.4	0.0
	2	322	-0.5	6.7	0.0
	2	323	3.0	7.2	0.0
	2	324	-1.5	3.5	0.0
	2	325	-9.9	-1.5	0.0
	2	326	-8.0	4.9	0.0
	2	327	-0.9	4.0	0.286046511628
	2	328	2.3	5.2	2.86046511628
	2	329	-6.5	-0.1	1.62093023256
	2	330	-10.0	0.5	0.0
	2	331	-16.4	-1.7	0.0
	2	332	-1.8	-0.9	0.0
	2	333	3.3	5.7	0.0
	2	334	-0.3	0.6	0.0
	2	335	-10.7	-0.9	0.0
	2	336	-7.2	-7.1	0.0
	2	337	-6.3	-4.3	0.286046511628
	2	338	-14.2	-3.3	0.0
	2	339	-17.1	-2.9	0.0
	2	340	-18.4	1.4	0.0
	2	341	-8.8	4.0	2.0976744186
	2	342	-5.7	5.8	10.6790697674
	2	343	-3.8	0.1	0.0
	2	344	-1.8	-1.3	0.0
	2	345	-9.9	-7.7	0.0
	2	346	-19.1	-18.0	3.90930232558
	2	347	-24.0	-14.2	0.0
	2	348	-30.9	-14.8	0.0
	2	349	-26.5	-7.4	0.0
	2	350	-23.0	-10.9	0.0
	2	351	-8.2	-5.5	0.476744186047
	2	352	-22.6	-4.9	0.0
	2	353	-10.7	-0.1	0.0
	2	354	-15.9	-7.8	0.0
	2	355	-12.4	-8.9	0.0
	2	356	-12.7	-11.6	0.0
	2	357	-12.1	-8.8	0.0
	2	358	-20.1	-10.4	0.0
	2	359	-25.1	-4.1	0.0
	2	360	-13.7	0.1	0.0
	2	361	-10.9	2.8	0.476744186047
	2	362	-7.1	-0.5	0.0
	2	363	-2.5	-0.8	0.0
	2	364	-4.2	-3.5	0.0
	2	365	-10.6	-3.2	24.0279069767
	3	1	-16.2	-13.7	4.67209302326
	3	2	-10.7	-7.0	3.90930232558
	3	3	-10.1	-2.7	0.0
	3	4	-9.9	-6.8	0.0
	3	5	-11.3	-1.9	0.0
	3	6	-13.9	-2.9	0.0
	3	7	-12.3	0.2	0.0
	3	8	-7.1	2.1	0.0
	3	9	-4.9	-2.4	0.0
	3	10	-14.2	-8.9	0.0
	3	11	-18.0	1.9	0.0
	3	12	-25.2	-11.6	5.53023255814
	3	13	-24.2	-12.0	0.0
	3	14	-23.2	-20.1	0.0
	3	15	-27.4	-16.6	0.0
	3	16	-21.6	-13.9	0.286046511628
	3	17	-21.9	-10.0	0.0
	3	18	-19.0	-14.0	0.0
	3	19	-24.0	-21.5	0.762790697674
	3	20	-19.7	-8.6	0.0
	3	21	-14.9	-10.5	0.0
	3	22	-20.6	-15.6	0.476744186047
	3	23	-24.8	-11.1	0.0
	3	24	-24.8	-17.1	0.0953488372093
	3	25	-22.4	-15.7	0.0
	3	26	-18.4	-11.6	0.0
	3	27	-9.8	-3.8	0.0
	3	28	-8.5	-6.1	0.0
	3	29	-11.4	-0.7	4.86279069767
	3	30	-14.2	-4.6	0.0
	3	31	-12.3	-5.9	0.0
	3	32	-7.7	1.7	0.0
	3	33	-16.6	-1.2	0.0
	3	34	-7.6	-1.3	0.0
	3	35	-22.1	-3.4	0.0
	3	36	-18.3	-3.9	2.66976744186
	3	37	-19.1	-7.8	0.0
	3	38	-18.6	-3.5	0.0
	3	39	-20.7	-6.6	0.0
	3	40	-28.7	-7.9	0.0
	3	41	-23.9	-7.9	0.0
	3	42	-16.9	-4.7	0.0
	3	43	-11.4	-1.7	0.0
	3	44	-17.3	-5.8	0.0
	3	45	-25.2	-9.1	0.0
	3	46	-23.1	-6.9	0.0
	3	47	-21.1	2.7	0.0
	3	48	-15.9	4.2	0.0
	3	49	-10.1	-1.4	0.0
	3	50	-17.8	-8.5	1.0488372093
	3	51	-13.6	-3.1	0.0
	3	52	-16.6	-4.2	0.0
	3	53	-11.8	-0.2	0.0
	3	54	-9.8	2.5	0.0
	3	55	-13.3	-3.8	0.0
	3	56	-19.5	-6.3	0.0
	3	57	-20.1	-13.7	0.0
	3	58	-25.3	-14.7	0.0
	3	59	-21.3	-10.7	1.52558139535
	3	60	-16.5	-6.9	0.0
	3	61	-21.9	1.3	0.0
	3	62	-16.3	-3.0	0.0
	3	63	-10.5	-10.3	0.0
	3	64	-20.5	0.9	0.0
	3	65	-17.5	4.6	0.0
	3	66	-11.0	6.0	0.0
	3	67	-0.3	4.0	0.0
	3	68	-6.6	3.0	6.57906976744
	3	69	-5.3	3.3	0.0
	3	70	-1.5	-0.1	0.0
	3	71	-2.7	-2.6	0.0
	3	72	-17.3	-11.7	0.0
	3	73	-16.9	-4.2	0.0
	3	74	-12.6	-4.4	10.7744186047
	3	75	-6.9	-4.6	0.381395348837
	3	76	-14.1	-3.2	0.0
	3	77	-9.6	-2.9	0.0
	3	78	-9.7	2.2	0.0
	3	79	-18.4	-2.3	0.0
	3	80	-12.3	5.7	0.0
	3	81	-14.7	-3.3	0.0
	3	82	-18.5	-5.9	0.0
	3	83	-27.8	-6.4	0.0
	3	84	-28.2	-9.2	0.0
	3	85	-20.7	-7.9	0.0
	3	86	-8.9	-1.2	0.0
	3	87	-8.3	5.8	6.00697674419
	3	88	-4.6	4.9	0.0
	3	89	1.6	12.4	14.3023255814
	3	90	1.5	8.1	0.667441860465
	3	91	0.1	7.3	0.0
	3	92	-0.9	11.7	0.0
	3	93	7.0	20.0	0.0
	3	94	3.2	19.2	0.0
	3	95	5.6	15.8	0.0
	3	96	-3.3	5.4	0.0
	3	97	-8.4	6.4	0.0
	3	98	-6.1	7.2	0.572093023256
	3	99	-8.9	8.6	0.0
	3	100	2.0	17.1	0.0
	3	101	3.7	12.6	0.0953488372093
	3	102	-2.9	8.7	4.95813953488
	3	103	-2.8	15.5	0.0
	3	104	0.2	11.0	31.8465116279
	3	105	5.1	14.8	1.62093023256
	3	106	7.3	9.0	0.572093023256
	3	107	3.1	10.3	0.0
	3	108	1.5	11.4	0.0
	3	109	2.7	9.1	0.0
	3	110	-4.6	8.8	0.0
	3	111	-3.2	13.0	0.0
	3	112	-4.0	12.9	0.0
	3	113	-10.8	7.8	0.0
	3	114	-4.4	14.0	0.0
	3	115	-4.2	16.0	0.0
	3	116	-3.0	11.4	14.4930232558
	3	117	0.2	12.5	10.5837209302
	3	118	4.4	8.9	7.43720930233
	3	119	2.5	16.2	0.0
	3	120	5.6	16.6	0.0
	3	121	-0.3	12.9	0.0
	3	122	4.9	17.3	0.0
	3	123	6.5	15.7	0.0
	3	124	5.8	16.2	0.0
	3	125	8.0	15.1	0.0
	3	126	-0.8	14.1	0.0
	3	127	-4.3	7.4	0.0
	3	128	-6.1	9.7	0.0
	3	129	-5.1	14.8	0.0
	3	130	0.9	19.2	0.0
	3	131	4.9	24.4	0.0
	3	132	2.9	23.6	0.0
	3	133	0.6	17.8	0.0
	3	134	-0.8	21.0	0.0
	3	135	1.5	18.8	0.0
	3	136	4.5	20.9	0.0
	3	137	2.0	17.6	0.0
	3	138	3.4	18.0	0.0953488372093
	3	139	4.6	20.0	0.0
	3	140	6.6	19.6	0.0
	3	141	4.9	19.4	0.0
	3	142	0.2	16.9	0.0
	3	143	1.8	17.7	0.0
	3	144	8.4	16.4	19.6418604651
	3	145	11.1	18.6	0.0
	3	146	8.1	14.6	0.0
	3	147	4.8	17.6	5.91162790698
	3	148	2.9	16.6	0.0
	3	149	2.1	13.6	0.0
	3	150	3.0	17.7	0.0
	3	151	3.9	21.0	0.0
	3	152	6.8	27.3	0.0
	3	153	9.5	26.6	0.0
	3	154	13.9	29.5	0.0
	3	155	16.4	29.5	0.0
	3	156	17.2	26.4	0.0
	3	157	12.7	27.4	0.0
	3	158	10.0	25.9	0.0
	3	159	12.6	24.2	0.0
	3	160	11.9	28.6	0.0
	3	161	16.9	31.2	0.0
	3	162	14.1	26.6	42.0488372093
	3	163	14.0	27.5	0.0
	3	164	15.4	28.0	0.0
	3	165	18.3	27.9	0.0
	3	166	13.4	26.2	0.0
	3	167	10.8	27.0	0.0
	3	168	11.5	26.4	0.0
	3	169	12.0	23.5	0.762790697674
	3	170	9.0	23.7	0.0
	3	171	5.3	22.3	0.0
	3	172	9.1	19.5	0.0
	3	173	13.3	27.7	0.0
	3	174	14.0	28.4	0.0
	3	175	19.6	30.5	0.0
	3	176	18.2	31.7	0.0
	3	177	21.3	33.2	0.0
	3	178	18.8	32.2	0.0
	3	179	14.7	27.5	0.0
	3	180	13.4	26.0	0.0
	3	181	11.4	25.6	2.28837209302
	3	182	9.2	20.9	8.10465116279
	3	183	13.6	24.2	0.0
	3	184	14.0	22.5	16.6860465116
	3	185	17.5	23.5	24.123255814
	3	186	14.0	27.1	0.0
	3	187	17.6	29.2	0.0
	3	188	12.0	29.3	0.0953488372093
	3	189	13.3	28.8	0.0
	3	190	16.4	27.9	0.0
	3	191	16.7	28.9	0.0
	3	192	14.9	24.2	1.52558139535
	3	193	13.3	27.0	0.0
	3	194	17.5	28.5	0.0
	3	195	17.7	29.9	0.0
	3	196	17.2	26.9	0.0
	3	197	15.4	26.3	0.0
	3	198	15.2	28.1	0.0953488372093
	3	199	18.2	25.8	2.86046511628
	3	200	15.1	29.2	1.23953488372
	3	201	18.4	32.0	0.0
	3	202	17.2	26.2	7.05581395349
	3	203	21.5	30.1	0.0953488372093
	3	204	18.8	31.2	34.0395348837
	3	205	18.3	27.5	0.286046511628
	3	206	20.6	35.0	0.0
	3	207	17.6	33.7	0.0
	3	208	21.9	32.3	27.8418604651
	3	209	20.1	34.2	0.0
	3	210	16.2	30.0	0.0
	3	211	14.6	30.5	0.0
	3	212	17.6	29.5	0.0
	3	213	14.1	28.0	0.0
	3	214	14.0	28.8	0.0
	3	215	14.8	29.2	10.2023255814
	3	216	15.3	27.2	0.0
	3	217	16.5	26.8	0.0
	3	218	14.9	25.2	0.0953488372093
	3	219	14.3	26.8	0.0953488372093
	3	220	12.8	27.6	0.667441860465
	3	221	15.1	28.2	13.5395348837
	3	222	14.1	30.7	0.0953488372093
	3	223	13.7	24.3	20.4046511628
	3	224	13.2	21.5	0.0
	3	225	10.9	25.6	0.0
	3	226	13.8	28.4	0.0
	3	227	12.3	31.3	0.0
	3	228	10.6	26.7	0.0
	3	229	12.3	26.3	0.0
	3	230	14.7	28.1	0.0
	3	231	14.9	24.7	0.0
	3	232	15.5	24.4	0.0
	3	233	17.9	24.0	0.0
	3	234	20.1	28.4	0.0
	3	235	16.0	21.9	0.667441860465
	3	236	6.5	15.6	63.1209302326
	3	237	7.7	18.8	0.953488372093
	3	238	7.9	22.1	0.0
	3	239	8.3	26.0	0.0
	3	240	5.7	28.9	0.0
	3	241	10.8	28.5	0.0
	3	242	6.1	25.9	0.0
	3	243	9.0	23.8	0.0
	3	244	9.5	22.7	0.0
	3	245	10.0	24.0	0.0
	3	246	6.7	21.4	0.0
	3	247	5.2	19.0	3.81395348837
	3	248	7.8	22.6	0.0
	3	249	7.6	23.9	0.0
	3	250	7.8	24.1	0.0
	3	251	11.1	22.2	0.0
	3	252	10.2	18.7	0.0
	3	253	11.1	21.0	0.190697674419
	3	254	11.8	28.1	0.0
	3	255	11.2	20.8	8.2
	3	256	8.9	21.8	0.0
	3	257	8.0	23.5	0.0
	3	258	9.4	22.2	0.0
	3	259	8.0	24.9	0.0
	3	260	6.7	22.6	0.0
	3	261	6.3	21.0	0.0
	3	262	3.7	17.5	5.1488372093
	3	263	8.6	20.3	0.0
	3	264	11.8	20.0	0.0
	3	265	5.1	17.4	0.0
	3	266	5.2	20.0	0.0
	3	267	6.1	22.2	0.0
	3	268	12.8	30.1	0.0
	3	269	13.1	27.5	0.0
	3	270	14.1	26.1	0.0
	3	271	12.7	23.0	2.19302325581
	3	272	9.6	22.1	1.0488372093
	3	273	7.2	25.1	0.0
	3	274	11.6	20.1	16.3046511628
	3	275	8.1	14.3	1.33488372093
	3	276	5.8	19.0	0.0
	3	277	-0.2	16.9	23.8372093023
	3	278	-2.2	11.9	0.0
	3	279	4.7	14.0	0.0
	3	280	9.5	17.0	1.14418604651
	3	281	12.1	19.9	0.0
	3	282	6.1	14.6	0.0
	3	283	14.9	23.9	0.0
	3	284	14.0	30.4	0.0
	3	285	15.6	28.3	0.0
	3	286	12.9	19.4	0.0
	3	287	9.8	19.0	4.57674418605
	3	288	11.0	19.0	0.0
	3	289	11.4	11.5	0.0
	3	290	6.9	11.7	0.0
	3	291	3.6	9.8	0.0
	3	292	-3.3	16.2	0.0
	3	293	0.3	17.7	0.0
	3	294	0.4	13.2	0.0
	3	295	2.1	8.2	0.953488372093
	3	296	-0.6	18.2	0.0
	3	297	-4.5	13.2	13.3488372093
	3	298	-5.4	6.1	0.0
	3	299	-2.6	10.0	0.0
	3	300	-2.3	4.1	0.190697674419
	3	301	0.8	10.8	0.0
	3	302	5.7	11.0	0.0
	3	303	7.4	13.0	0.0
	3	304	2.9	7.6	0.0
	3	305	-0.8	11.3	0.0
	3	306	1.3	2.8	0.572093023256
	3	307	-1.4	3.2	0.190697674419
	3	308	-12.9	-1.7	6.96046511628
	3	309	-12.6	3.9	8.77209302326
	3	310	-12.1	-6.3	0.0
	3	311	-10.1	0.2	0.0
	3	312	-8.9	6.1	0.0
	3	313	-5.4	3.2	0.0
	3	314	-12.9	-0.9	0.0
	3	315	-6.3	-1.4	2.38372093023
	3	316	-4.3	3.6	1.0488372093
	3	317	-5.0	5.5	3.0511627907
	3	318	-3.7	6.5	0.0
	3	319	-6.8	-0.4	0.0
	3	320	-4.3	1.5	0.0
	3	321	-4.2	0.5	0.0
	3	322	-8.9	0.0	0.0
	3	323	-5.6	8.3	0.0
	3	324	-7.6	3.0	0.0
	3	325	-2.1	4.7	6.38837209302
	3	326	-6.5	10.1	0.0
	3	327	1.1	9.9	0.0
	3	328	3.8	10.1	0.0
	3	329	2.8	6.4	1.81162790698
	3	330	-1.0	4.4	0.0
	3	331	0.6	0.7	0.0
	3	332	-3.5	1.0	0.0
	3	333	-7.1	0.4	0.0
	3	334	-9.7	0.1	0.0
	3	335	-2.9	4.0	0.0
	3	336	-4.1	-2.6	0.0
	3	337	-3.3	0.2	0.0
	3	338	-0.4	2.8	1.43023255814
	3	339	-12.6	-7.3	0.0953488372093
	3	340	-1.2	-0.6	0.0
	3	341	-14.8	-5.7	0.0
	3	342	-16.7	-3.1	0.0
	3	343	-23.2	-7.4	0.0
	3	344	-28.6	-15.6	0.0
	3	345	-30.3	-14.8	0.0
	3	346	-36.6	-15.7	0.0
	3	347	-28.8	-12.6	0.0
	3	348	-28.0	-15.9	0.0
	3	349	-25.7	-11.6	0.0
	3	350	-24.5	-16.1	0.0
	3	351	-24.2	-12.9	0.0
	3	352	-22.6	-4.8	0.0
	3	353	-25.8	-5.6	0.0
	3	354	-22.9	-0.4	0.0
	3	355	-24.2	-7.1	0.0
	3	356	-14.3	-8.9	0.0
	3	357	-18.7	-5.3	0.0
	3	358	-23.3	-11.1	0.0
	3	359	-23.0	-11.2	0.0
	3	360	-26.1	-19.9	3.24186046512
	3	361	-23.3	-13.8	0.0
	3	362	-27.0	-13.0	0.0
	3	363	-23.4	-7.4	0.0
	3	364	-22.6	-7.4	0.0953488372093
	3	365	-12.6	-4.3	0.0
	4	1	-15.9	1.7	4.1
	4	2	-17.4	4.0	0.0
	4	3	-9.6	-6.9	0.0
	4	4	-20.0	-4.8	0.0
	4	5	-14.7	-5.7	0.0
	4	6	-27.2	-13.2	0.0
	4	7	-24.3	-12.7	0.0
	4	8	-15.4	-8.0	0.0
	4	9	-14.2	-8.2	0.0
	4	10	-18.5	-0.2	0.0
	4	11	-21.2	-8.3	0.0
	4	12	-17.9	-9.3	0.0
	4	13	-28.0	-7.9	0.0
	4	14	-23.4	-4.9	0.0
	4	15	-19.6	-14.7	0.0
	4	16	-22.2	-10.4	0.0
	4	17	-18.3	-7.5	4.29069767442
	4	18	-16.3	-13.9	1.33488372093
	4	19	-18.6	-11.1	0.0
	4	20	-16.7	-11.1	0.0
	4	21	-26.0	-11.5	0.0
	4	22	-20.5	-8.8	0.0
	4	23	-28.4	-16.5	0.0
	4	24	-31.7	-13.3	0.0
	4	25	-28.2	-7.1	0.0
	4	26	-30.9	-10.4	0.0
	4	27	-20.1	-8.7	4.76744186047
	4	28	-19.5	-2.5	0.0
	4	29	-28.5	-9.6	0.0
	4	30	-23.0	-10.1	0.0
	4	31	-19.4	-8.2	0.0
	4	32	-13.2	3.1	0.0
	4	33	-8.4	5.9	0.0
	4	34	-9.8	-0.5	0.0
	4	35	-16.0	-13.3	0.0
	4	36	-20.8	-7.9	0.0
	4	37	-24.5	-12.3	0.0
	4	38	-22.1	-5.3	0.0
	4	39	-15.2	-1.9	2.86046511628
	4	40	-17.7	3.4	0.0
	4	41	-13.9	5.9	0.0
	4	42	-9.4	1.3	0.0
	4	43	-24.8	-10.6	0.0
	4	44	-19.4	-5.0	0.0
	4	45	-23.5	-13.5	0.0
	4	46	-26.7	-13.0	0.0
	4	47	-27.9	-12.0	0.0
	4	48	-25.1	-11.5	0.0
	4	49	-23.8	-15.2	0.0
	4	50	-13.7	-8.9	0.0
	4	51	-20.8	-8.4	0.0
	4	52	-25.2	-7.8	0.0
	4	53	-24.9	-9.6	0.0
	4	54	-20.0	-0.6	0.0
	4	55	-28.3	-3.1	0.0
	4	56	-25.4	-1.5	0.0
	4	57	-18.1	-13.9	0.0
	4	58	-23.2	-11.2	0.0
	4	59	-24.0	-5.0	0.0
	4	60	-20.0	-8.7	0.0
	4	61	-24.7	-8.7	1.23953488372
	4	62	-15.2	-7.7	0.0
	4	63	-16.7	-5.6	0.0
	4	64	-21.1	-10.1	0.0
	4	65	-11.4	-8.6	0.0
	4	66	-6.2	-5.9	0.0
	4	67	-16.6	-13.4	10.2976744186
	4	68	-13.3	-2.7	0.0
	4	69	-10.5	3.3	0.0
	4	70	-7.0	0.7	0.0
	4	71	-7.2	-2.0	0.0
	4	72	-13.4	-9.3	0.0
	4	73	-17.0	-14.8	0.0
	4	74	-22.7	-10.2	0.0
	4	75	-22.8	-9.7	0.0
	4	76	-21.5	-7.7	0.0
	4	77	-17.4	-3.9	0.0
	4	78	-16.6	-5.7	0.0
	4	79	-23.5	-9.6	0.0
	4	80	-15.5	-7.2	0.0
	4	81	-12.4	0.3	0.0
	4	82	-3.9	2.3	0.0
	4	83	-6.7	6.6	0.0
	4	84	-7.8	7.2	0.0
	4	85	-3.8	3.8	0.0
	4	86	-11.8	-2.8	0.0
	4	87	-11.1	2.9	0.0
	4	88	-11.9	-1.9	0.0
	4	89	-9.5	-8.3	0.0
	4	90	-14.2	-11.4	0.0
	4	91	-13.2	-5.4	0.0
	4	92	-7.6	-0.9	1.33488372093
	4	93	-5.2	1.5	8.58139534884
	4	94	-1.4	1.3	7.34186046512
	4	95	-11.3	-2.2	0.953488372093
	4	96	-10.7	-0.7	0.0
	4	97	-7.6	5.1	0.0
	4	98	0.1	12.1	1.0488372093
	4	99	0.7	19.3	0.0
	4	100	4.0	14.8	0.0
	4	101	0.8	19.8	0.0
	4	102	5.9	17.6	0.0
	4	103	3.1	15.7	0.0
	4	104	10.8	15.6	0.0
	4	105	1.1	15.9	0.0
	4	106	-1.7	10.3	0.0
	4	107	-0.6	15.9	0.0
	4	108	-0.2	17.3	0.0
	4	109	3.5	16.8	0.0
	4	110	1.0	18.7	0.0
	4	111	-1.8	16.4	0.0
	4	112	-5.6	5.9	12.9674418605
	4	113	-10.3	6.5	0.0
	4	114	-5.4	5.4	2.0976744186
	4	115	-5.8	7.8	1.43023255814
	4	116	-2.4	10.3	5.43488372093
	4	117	-1.4	20.7	0.0
	4	118	2.7	22.9	0.0
	4	119	5.5	18.2	0.0
	4	120	1.4	16.4	0.0
	4	121	2.7	19.4	0.0
	4	122	-0.1	15.4	0.0
	4	123	3.7	12.4	32.6093023256
	4	124	1.3	15.8	0.0
	4	125	5.2	18.1	0.0
	4	126	3.8	12.9	0.0953488372093
	4	127	-3.4	12.3	11.6325581395
	4	128	-4.1	12.4	0.0953488372093
	4	129	-0.4	12.3	3.33720930233
	4	130	-1.2	13.4	0.0
	4	131	0.2	18.5	6.00697674419
	4	132	6.5	19.7	1.81162790698
	4	133	3.6	23.4	9.34418604651
	4	134	2.1	20.2	0.0
	4	135	0.9	11.2	16.4
	4	136	-3.3	13.5	0.0
	4	137	-1.1	15.2	0.0
	4	138	3.2	11.4	0.0953488372093
	4	139	2.6	11.1	0.0
	4	140	3.9	14.3	0.0
	4	141	6.9	23.9	0.0
	4	142	13.0	28.7	0.0
	4	143	13.8	26.1	0.0
	4	144	13.0	20.6	0.0
	4	145	8.1	22.8	0.0
	4	146	11.5	25.5	12.1093023256
	4	147	8.7	28.9	0.0
	4	148	7.2	23.5	3.81395348837
	4	149	7.6	17.0	4.19534883721
	4	150	11.5	19.2	0.0953488372093
	4	151	10.1	21.1	2.28837209302
	4	152	6.3	20.7	10.2023255814
	4	153	5.9	24.7	26.3162790698
	4	154	10.4	24.6	2.0976744186
	4	155	8.7	19.5	0.0
	4	156	13.5	21.1	0.0953488372093
	4	157	8.0	26.5	9.34418604651
	4	158	9.1	23.8	0.381395348837
	4	159	10.6	20.6	0.286046511628
	4	160	10.7	28.3	0.0
	4	161	10.3	27.4	0.0
	4	162	12.0	27.0	0.0
	4	163	15.4	23.0	14.588372093
	4	164	13.9	21.7	63.2162790698
	4	165	11.3	21.3	22.5023255814
	4	166	10.8	20.9	6.00697674419
	4	167	8.3	27.6	0.0
	4	168	12.7	26.6	7.34186046512
	4	169	17.0	31.0	12.9674418605
	4	170	16.2	26.0	3.81395348837
	4	171	17.1	29.5	14.3976744186
	4	172	22.9	30.1	3.62325581395
	4	173	19.0	32.1	0.0953488372093
	4	174	17.5	27.2	17.4488372093
	4	175	18.6	30.1	1.14418604651
	4	176	18.9	26.3	0.0953488372093
	4	177	15.7	27.2	1.23953488372
	4	178	15.9	24.7	4.19534883721
	4	179	14.3	29.8	0.0
	4	180	15.8	30.0	0.0
	4	181	12.7	25.5	0.0
	4	182	11.2	21.8	4.57674418605
	4	183	12.6	23.6	7.34186046512
	4	184	10.8	17.5	5.53023255814
	4	185	8.9	17.8	2.19302325581
	4	186	17.8	25.5	0.0
	4	187	12.2	24.6	0.0
	4	188	15.7	24.7	18.4023255814
	4	189	16.9	27.2	1.14418604651
	4	190	13.9	24.6	0.0
	4	191	10.0	21.5	0.0
	4	192	8.3	22.9	0.0
	4	193	9.4	21.1	2.86046511628
	4	194	10.1	24.9	0.0
	4	195	10.4	24.9	0.0
	4	196	15.6	26.8	0.0
	4	197	16.5	29.9	0.0
	4	198	17.8	27.9	0.0
	4	199	16.9	28.0	0.0
	4	200	19.5	30.2	0.0
	4	201	15.7	27.7	0.0
	4	202	16.1	24.8	0.0
	4	203	13.3	27.2	0.0
	4	204	15.5	28.1	0.0
	4	205	15.7	32.4	0.0
	4	206	20.0	31.4	0.0
	4	207	19.5	28.5	0.0
	4	208	16.6	25.7	0.0
	4	209	11.4	26.4	0.0
	4	210	12.3	24.1	0.0953488372093
	4	211	11.3	27.8	0.0
	4	212	14.0	29.8	0.0
	4	213	12.8	28.1	0.0
	4	214	11.1	29.2	0.0
	4	215	13.8	28.6	1.90697674419
	4	216	12.8	28.0	2.95581395349
	4	217	18.9	28.3	12.3953488372
	4	218	17.9	31.9	0.0
	4	219	21.0	34.8	0.0
	4	220	21.7	35.5	0.0
	4	221	23.4	34.6	0.0
	4	222	15.3	28.9	0.0
	4	223	16.4	24.9	0.0
	4	224	10.6	23.3	0.0
	4	225	12.4	22.8	0.0
	4	226	10.8	25.5	0.0
	4	227	9.1	28.4	0.0
	4	228	11.5	28.3	1.33488372093
	4	229	11.4	26.5	0.0
	4	230	10.7	28.2	0.0
	4	231	12.7	23.9	27.0790697674
	4	232	16.3	26.3	0.0
	4	233	16.6	31.0	0.0
	4	234	18.4	25.5	0.0
	4	235	18.2	28.7	0.0
	4	236	16.7	29.2	0.0
	4	237	15.3	27.9	0.0
	4	238	15.8	29.1	0.0
	4	239	16.8	31.3	0.0
	4	240	13.9	24.1	0.0
	4	241	9.5	22.9	0.286046511628
	4	242	10.7	23.2	0.0
	4	243	9.1	23.8	0.0
	4	244	13.2	25.7	0.0
	4	245	12.6	25.2	0.0
	4	246	14.0	26.6	0.0953488372093
	4	247	14.9	25.3	1.52558139535
	4	248	12.5	24.8	11.823255814
	4	249	16.6	27.1	6.67441860465
	4	250	17.3	28.1	0.0
	4	251	16.5	24.6	0.0
	4	252	9.0	23.9	0.0
	4	253	11.9	21.7	2.38372093023
	4	254	9.4	17.5	0.0953488372093
	4	255	9.3	23.3	0.0
	4	256	5.6	20.3	0.0
	4	257	8.9	16.6	0.0953488372093
	4	258	7.4	17.7	13.3488372093
	4	259	6.7	16.3	8.48604651163
	4	260	2.4	13.7	3.62325581395
	4	261	-1.7	14.2	0.0
	4	262	-4.0	18.7	0.0
	4	263	-3.3	11.3	0.286046511628
	4	264	-2.7	15.8	0.0
	4	265	-0.5	8.8	0.667441860465
	4	266	2.6	19.6	0.0
	4	267	1.4	18.1	0.0
	4	268	5.1	24.2	0.0
	4	269	6.4	21.7	0.0
	4	270	7.4	25.7	0.0
	4	271	11.7	21.0	0.0
	4	272	6.4	18.5	0.0
	4	273	6.8	21.0	0.0
	4	274	8.9	11.2	1.0488372093
	4	275	2.7	18.4	0.0
	4	276	1.8	17.2	0.0
	4	277	-0.2	13.7	0.0
	4	278	5.3	13.8	0.0
	4	279	9.1	19.6	0.0
	4	280	-1.1	14.2	0.0
	4	281	-2.3	12.1	0.0
	4	282	-2.3	12.8	0.0
	4	283	-4.5	11.0	0.0
	4	284	-3.9	13.2	0.0
	4	285	-3.7	13.2	0.0
	4	286	-9.7	6.4	2.47906976744
	4	287	-8.3	9.1	0.476744186047
	4	288	-7.3	10.8	0.0
	4	289	-1.1	17.0	0.0
	4	290	5.4	20.2	0.0
	4	291	6.5	16.7	0.0
	4	292	6.2	13.5	5.05348837209
	4	293	8.6	17.0	0.0
	4	294	4.4	18.1	0.0
	4	295	2.6	16.0	0.0
	4	296	-4.2	-1.7	1.14418604651
	4	297	-7.0	-5.5	1.62093023256
	4	298	-4.9	1.8	0.0
	4	299	-7.5	6.7	0.0
	4	300	-12.9	3.4	7.34186046512
	4	301	-5.1	9.4	0.0
	4	302	-4.3	-0.4	0.0
	4	303	-9.5	-0.1	0.0
	4	304	-14.1	4.8	0.0
	4	305	-14.9	7.1	0.0
	4	306	-16.3	-0.1	0.0
	4	307	-7.9	2.9	0.667441860465
	4	308	-4.4	-4.3	11.5372093023
	4	309	-8.7	-3.3	0.0
	4	310	-8.0	-2.9	0.286046511628
	4	311	-10.4	-7.9	0.0953488372093
	4	312	-5.8	1.3	1.33488372093
	4	313	-3.5	-0.6	0.286046511628
	4	314	-10.1	-1.2	0.0
	4	315	-4.4	2.1	2.19302325581
	4	316	-6.1	-2.1	2.28837209302
	4	317	-13.8	-1.6	6.1976744186
	4	318	-6.9	-3.4	2.0023255814
	4	319	-14.9	-11.3	1.23953488372
	4	320	-14.8	-5.3	0.0
	4	321	-9.2	-4.9	0.0
	4	322	-5.5	-1.2	0.762790697674
	4	323	-7.4	1.2	10.1069767442
	4	324	-11.3	0.1	0.0
	4	325	-6.6	-0.1	0.0
	4	326	-9.9	-4.5	0.0
	4	327	-13.3	-5.7	0.0
	4	328	-15.6	-8.4	0.0
	4	329	-19.0	-10.7	0.0
	4	330	-12.6	-5.2	6.00697674419
	4	331	-9.1	2.7	0.0
	4	332	-6.5	3.8	0.0
	4	333	1.1	3.0	0.762790697674
	4	334	-0.6	0.5	3.0511627907
	4	335	-1.0	11.0	0.0
	4	336	0.2	8.2	0.0
	4	337	0.8	8.0	0.0
	4	338	2.6	16.7	0.0
	4	339	2.5	9.0	0.0
	4	340	-0.3	1.0	0.0
	4	341	-5.2	-1.3	0.0
	4	342	-11.0	4.1	0.0
	4	343	-10.4	4.9	8.48604651163
	4	344	-8.7	-6.1	0.0
	4	345	-15.9	-2.5	0.0
	4	346	-11.3	-0.1	0.0
	4	347	-17.5	0.0	0.0
	4	348	-18.2	0.2	0.0
	4	349	-10.5	-0.9	0.0
	4	350	-10.7	2.8	0.0
	4	351	-6.6	-2.0	0.0
	4	352	-12.0	-8.7	1.14418604651
	4	353	-13.8	-0.8	0.0
	4	354	-17.2	-8.1	0.0
	4	355	-17.9	-5.3	0.0
	4	356	-16.3	-11.8	0.0
	4	357	-18.7	-17.8	0.0
	4	358	-22.3	-12.1	0.0
	4	359	-21.2	-1.6	0.0
	4	360	-16.8	-0.9	1.62093023256
	4	361	-4.7	0.2	0.0
	4	362	-13.0	-0.3	0.0
	4	363	-10.6	-2.5	0.0
	4	364	-7.4	-3.5	0.0
	4	365	-8.0	0.9	0.0
	4	366	-4.9	0.5	0.0
	5	1	-11.9	-7.1	0.0
	5	2	-21.6	-9.1	0.0
	5	3	-21.2	-7.4	0.0
	5	4	-24.6	-13.7	0.0
	5	5	-20.6	-19.2	0.0
	5	6	-24.0	-18.2	5.43488372093
	5	7	-15.5	-6.2	0.0
	5	8	-18.1	-13.6	0.0
	5	9	-16.6	-9.6	2.38372093023
	5	10	-16.2	-9.4	0.0
	5	11	-19.8	-12.1	0.0
	5	12	-20.1	-8.8	0.0
	5	13	-20.4	-12.1	0.0
	5	14	-29.7	-15.8	0.0
	5	15	-23.3	-8.1	0.0
	5	16	-14.5	-7.8	0.0
	5	17	-12.0	-5.4	0.0
	5	18	-17.2	-12.3	0.667441860465
	5	19	-15.2	-10.5	0.0953488372093
	5	20	-12.0	-3.6	0.0
	5	21	-20.8	-3.0	0.0
	5	22	-27.3	-15.8	0.0
	5	23	-25.5	-2.3	0.0
	5	24	-17.7	-6.4	7.43720930233
	5	25	-19.9	-0.5	0.0
	5	26	-19.2	-8.2	0.0
	5	27	-23.4	-10.6	0.0
	5	28	-19.3	-6.2	0.667441860465
	5	29	-11.2	-0.3	0.572093023256
	5	30	-20.4	-2.7	0.0
	5	31	-16.1	-4.1	0.0
	5	32	-16.2	-7.3	0.0
	5	33	-13.4	-10.5	0.0
	5	34	-16.6	-8.0	2.19302325581
	5	35	-21.3	-11.3	5.33953488372
	5	36	-27.6	-14.8	0.0
	5	37	-23.1	-9.9	0.0
	5	38	-18.2	-5.5	6.57906976744
	5	39	-23.1	0.4	4.1
	5	40	-23.7	-3.1	0.0
	5	41	-20.6	-6.7	0.0
	5	42	-11.3	-0.7	0.667441860465
	5	43	-16.0	-3.2	0.0
	5	44	-8.9	-4.9	0.0
	5	45	-9.1	-7.7	0.0
	5	46	-7.6	-7.0	0.0
	5	47	-8.9	-6.1	0.0
	5	48	-4.4	3.0	0.0
	5	49	-14.1	0.9	0.0
	5	50	-20.1	-9.9	0.0
	5	51	-20.4	-11.4	0.0
	5	52	-14.1	-5.7	0.0
	5	53	-7.6	-5.9	8.29534883721
	5	54	-12.5	-2.6	0.0
	5	55	-19.9	-5.9	0.0
	5	56	-3.4	8.1	0.0
	5	57	0.1	5.8	0.0
	5	58	-16.7	0.6	0.0
	5	59	-12.1	3.5	2.47906976744
	5	60	-15.3	-5.3	0.0
	5	61	-21.2	-10.6	0.0
	5	62	-20.1	-6.7	0.0
	5	63	-13.4	5.2	0.0
	5	64	-11.8	-0.7	0.0
	5	65	-13.1	4.7	0.0
	5	66	-19.0	5.3	0.0
	5	67	-19.7	-1.9	0.0
	5	68	-14.4	-0.3	0.0
	5	69	-9.1	2.9	0.0
	5	70	-11.2	1.9	0.0
	5	71	-11.4	-6.0	0.572093023256
	5	72	-11.1	-1.6	6.67441860465
	5	73	-10.6	-2.4	0.0
	5	74	-11.0	-3.0	0.0
	5	75	-19.3	-4.5	4.57674418605
	5	76	-14.6	0.3	0.0
	5	77	-12.3	5.2	0.0
	5	78	-10.7	1.2	0.0
	5	79	-2.8	2.6	0.286046511628
	5	80	-7.2	-2.1	0.0
	5	81	-5.5	-1.7	0.0
	5	82	-14.8	-0.6	0.0
	5	83	-8.2	3.6	0.0
	5	84	-5.8	-2.8	0.0
	5	85	-6.9	1.0	1.14418604651
	5	86	-7.0	7.7	0.0
	5	87	-7.6	-1.3	2.0023255814
	5	88	-12.6	1.7	0.0
	5	89	-12.3	0.7	0.0
	5	90	-14.2	-0.2	0.667441860465
	5	91	-14.1	2.4	0.0
	5	92	-4.1	6.3	0.0
	5	93	1.8	8.0	0.0
	5	94	-2.2	6.3	0.0
	5	95	-11.7	-1.1	19.1651162791
	5	96	-13.5	2.8	0.0
	5	97	-6.6	7.8	0.0
	5	98	-1.0	12.1	0.0
	5	99	-6.2	11.3	0.0
	5	100	-10.0	12.2	0.0
	5	101	-3.5	6.1	0.0953488372093
	5	102	6.4	14.6	0.0
	5	103	3.9	16.7	0.0
	5	104	1.1	14.8	0.0
	5	105	-4.8	16.4	0.0
	5	106	-9.9	9.0	0.0
	5	107	-2.1	11.0	0.0
	5	108	-1.6	14.3	0.0
	5	109	2.8	19.2	0.0
	5	110	3.4	23.1	0.0
	5	111	5.9	23.5	0.0
	5	112	9.4	23.1	0.0
	5	113	6.7	23.1	0.0
	5	114	0.6	12.7	0.667441860465
	5	115	-3.0	12.6	0.0
	5	116	-1.6	17.3	0.0
	5	117	4.2	17.4	0.0
	5	118	-1.1	9.7	0.0
	5	119	-2.3	8.3	0.0
	5	120	-7.8	10.2	0.0
	5	121	-3.1	15.5	0.0
	5	122	0.6	20.1	0.953488372093
	5	123	1.1	24.0	0.0
	5	124	1.8	14.2	0.0
	5	125	3.3	21.2	0.0
	5	126	5.2	15.5	2.66976744186
	5	127	3.1	15.7	0.0
	5	128	-3.3	13.5	0.0
	5	129	-2.7	9.3	0.0
	5	130	-3.2	9.5	0.0
	5	131	-0.2	14.2	0.0
	5	132	3.6	14.1	0.0
	5	133	1.2	21.8	0.0
	5	134	1.1	24.5	0.0
	5	135	4.7	18.6	0.0
	5	136	0.3	18.4	0.0
	5	137	1.8	17.7	0.0
	5	138	0.4	15.5	0.0
	5	139	3.7	15.3	0.0
	5	140	6.7	18.4	0.0
	5	141	5.1	19.6	0.0
	5	142	1.1	15.0	18.5930232558
	5	143	7.2	20.4	12.8720930233
	5	144	7.8	22.9	0.0953488372093
	5	145	9.5	24.6	0.0
	5	146	9.0	26.3	0.0
	5	147	12.3	26.2	0.0
	5	148	8.1	24.9	0.0
	5	149	5.4	16.6	7.24651162791
	5	150	5.5	20.8	0.0
	5	151	6.7	21.5	0.476744186047
	5	152	6.8	19.3	0.572093023256
	5	153	10.3	20.3	23.4558139535
	5	154	7.0	17.9	3.43255813953
	5	155	7.3	21.6	0.0
	5	156	11.6	24.6	0.0
	5	157	15.5	26.8	0.0
	5	158	10.4	19.5	0.0
	5	159	7.9	14.2	0.0953488372093
	5	160	4.7	18.9	5.72093023256
	5	161	9.6	24.0	0.0
	5	162	14.1	26.7	0.0
	5	163	14.5	30.4	0.0
	5	164	12.3	27.1	0.0
	5	165	11.9	20.3	0.0
	5	166	8.8	21.7	0.0
	5	167	9.7	20.7	0.0953488372093
	5	168	8.5	20.4	0.0
	5	169	12.1	24.3	0.0
	5	170	10.3	24.5	0.0
	5	171	15.2	22.6	7.81860465116
	5	172	16.3	23.8	5.43488372093
	5	173	13.9	26.7	0.0
	5	174	15.5	26.5	0.190697674419
	5	175	13.5	26.8	0.190697674419
	5	176	12.9	26.0	0.0953488372093
	5	177	9.2	25.9	0.0
	5	178	10.7	29.1	0.0
	5	179	13.1	26.3	0.0
	5	180	13.8	30.6	9.53488372093
	5	181	9.6	29.1	0.0
	5	182	12.2	27.7	0.0
	5	183	13.1	30.5	0.0
	5	184	16.6	33.0	0.0
	5	185	14.7	29.7	0.0
	5	186	12.7	31.1	0.0
	5	187	12.7	25.9	0.0
	5	188	11.0	21.3	1.33488372093
	5	189	9.2	17.8	3.62325581395
	5	190	18.6	34.2	0.0
	5	191	16.4	29.3	0.0
	5	192	17.3	26.8	3.62325581395
	5	193	19.0	30.0	2.38372093023
	5	194	17.9	28.4	4.48139534884
	5	195	18.5	27.3	0.0
	5	196	14.7	29.4	0.0
	5	197	12.4	23.5	9.91627906977
	5	198	17.2	28.6	6.1976744186
	5	199	17.7	32.7	0.0
	5	200	17.5	26.5	22.0255813953
	5	201	18.0	33.6	0.0
	5	202	19.8	28.0	0.0
	5	203	20.0	34.1	0.0
	5	204	18.2	29.3	0.858139534884
	5	205	16.3	26.9	0.0
	5	206	15.4	25.2	27.6511627907
	5	207	15.0	27.7	0.0
	5	208	13.4	27.6	0.0
	5	209	12.8	27.1	0.0
	5	210	15.8	29.0	0.0
	5	211	11.4	26.7	0.0
	5	212	14.4	27.6	0.0
	5	213	16.8	30.5	0.0
	5	214	16.1	28.8	1.14418604651
	5	215	16.1	28.8	0.0
	5	216	16.3	29.6	0.0
	5	217	20.9	33.4	0.0
	5	218	23.8	32.8	0.0
	5	219	19.8	26.7	0.0
	5	220	12.9	23.4	0.0
	5	221	14.3	26.8	0.0
	5	222	15.4	29.3	0.0
	5	223	15.3	28.2	0.0
	5	224	15.1	29.8	0.0
	5	225	17.7	29.6	4.00465116279
	5	226	17.1	29.0	0.0
	5	227	15.2	25.4	0.0
	5	228	15.0	24.1	0.0
	5	229	12.9	21.1	0.0
	5	230	12.8	19.8	2.28837209302
	5	231	14.2	17.7	5.05348837209
	5	232	8.1	17.4	1.43023255814
	5	233	10.2	20.5	0.381395348837
	5	234	8.3	24.9	0.0
	5	235	14.9	26.2	0.0
	5	236	13.3	24.9	0.0
	5	237	10.7	28.3	0.0
	5	238	12.8	26.6	0.0
	5	239	14.5	28.2	0.0
	5	240	11.5	31.2	0.0
	5	241	15.6	28.2	0.0
	5	242	14.1	26.8	0.0
	5	243	14.8	28.4	0.0
	5	244	14.7	28.5	0.190697674419
	5	245	16.4	28.7	0.0
	5	246	10.8	22.3	0.0
	5	247	7.6	17.5	0.0953488372093
	5	248	6.8	26.7	0.0
	5	249	7.0	26.1	0.0
	5	250	9.9	28.4	0.0
	5	251	10.8	31.7	0.0
	5	252	12.0	28.3	0.0
	5	253	9.7	26.7	0.0
	5	254	11.3	20.4	0.0953488372093
	5	255	9.3	24.0	0.0
	5	256	8.1	23.8	0.0
	5	257	8.3	16.3	40.523255814
	5	258	7.9	22.9	0.0
	5	259	6.7	19.1	0.0
	5	260	4.0	20.4	0.0
	5	261	3.8	23.4	0.0
	5	262	15.2	27.9	0.0
	5	263	16.4	26.6	0.0
	5	264	12.4	17.3	0.0953488372093
	5	265	12.9	23.7	0.0
	5	266	13.1	23.6	0.0
	5	267	12.6	26.2	0.0
	5	268	14.8	25.9	0.0
	5	269	7.7	21.1	0.0
	5	270	4.7	26.2	0.0
	5	271	10.1	25.5	0.0
	5	272	7.7	18.1	0.0
	5	273	9.0	21.3	0.0
	5	274	9.4	20.5	0.0
	5	275	11.8	20.3	0.0
	5	276	9.9	19.8	0.0
	5	277	6.5	18.9	0.0
	5	278	5.6	15.8	0.0
	5	279	8.5	13.3	0.0
	5	280	5.6	15.2	0.762790697674
	5	281	3.3	23.7	0.0
	5	282	7.3	20.1	6.96046511628
	5	283	4.5	22.9	0.0
	5	284	9.3	21.3	0.0
	5	285	4.3	13.5	0.0
	5	286	-2.3	7.0	0.0
	5	287	2.3	16.3	0.0
	5	288	3.8	13.4	0.0
	5	289	1.7	12.7	0.0
	5	290	0.1	10.4	0.0953488372093
	5	291	-1.8	10.2	0.0
	5	292	3.0	15.9	2.28837209302
	5	293	-0.3	16.2	0.0
	5	294	-0.2	20.6	0.0
	5	295	2.2	16.7	0.0953488372093
	5	296	0.5	16.8	0.0
	5	297	0.4	9.7	0.0
	5	298	0.1	8.6	0.0
	5	299	-2.0	8.1	0.0
	5	300	-0.5	10.0	0.0
	5	301	1.0	13.4	0.0
	5	302	-0.6	13.1	0.0
	5	303	-4.5	11.0	0.0953488372093
	5	304	-2.4	8.1	0.0
	5	305	-0.5	6.3	0.0953488372093
	5	306	-2.9	8.3	0.0
	5	307	-5.4	3.4	0.0
	5	308	-5.7	5.0	0.0
	5	309	-11.9	4.8	0.0
	5	310	-8.8	0.7	0.0
	5	311	-12.3	-1.4	0.0
	5	312	-10.6	7.0	0.0
	5	313	1.9	10.8	0.0
	5	314	5.0	12.3	0.0
	5	315	-5.6	1.2	0.0
	5	316	-11.5	2.6	0.0
	5	317	-10.3	4.1	0.0
	5	318	-10.9	1.6	0.0
	5	319	-7.7	4.9	0.0
	5	320	-3.7	9.8	0.0
	5	321	-1.6	15.0	0.0
	5	322	2.3	13.7	0.0
	5	323	9.0	20.6	0.0
	5	324	10.0	15.3	0.0
	5	325	0.7	4.4	0.286046511628
	5	326	-1.6	5.7	0.0
	5	327	-2.2	15.8	0.0
	5	328	-4.6	7.3	0.0
	5	329	-8.8	3.3	0.0
	5	330	-15.7	-9.4	0.0
	5	331	-12.1	-0.9	0.0
	5	332	-15.2	-8.6	0.0
	5	333	-19.0	-3.0	0.0
	5	334	-16.8	6.8	0.0
	5	335	-9.4	4.5	0.0
	5	336	-9.7	-4.6	0.0
	5	337	-6.0	-1.8	0.0
	5	338	-15.1	-7.6	0.0
	5	339	-6.8	-1.7	0.0
	5	340	-5.3	0.7	0.0
	5	341	-10.3	6.6	0.0
	5	342	-8.7	2.7	0.0
	5	343	-14.1	-8.7	0.0
	5	344	-9.3	3.8	0.0
	5	345	-12.1	-3.2	0.0
	5	346	-16.1	3.1	0.0
	5	347	-10.0	-3.7	0.0
	5	348	-12.8	-4.4	0.0
	5	349	-13.4	-11.2	0.0
	5	350	-18.8	-3.2	0.0
	5	351	-19.7	-8.3	0.0
	5	352	-17.9	-5.6	0.0
	5	353	-21.0	-9.6	0.0
	5	354	-14.5	-7.4	0.0
	5	355	-4.0	-3.0	0.0
	5	356	-10.5	-8.4	0.0
	5	357	-7.4	-7.1	0.0
	5	358	-12.6	-6.7	0.0
	5	359	-17.6	-12.1	0.0
	5	360	-23.8	-14.9	0.0
	5	361	-10.6	-2.5	0.0
	5	362	-10.6	-4.4	0.0
	5	363	-14.1	-1.0	0.0
	5	364	-8.3	4.6	0.0
	5	365	-21.9	-10.4	0.0
	6	1	-7.4	-6.9	0.0
	6	2	-21.3	-5.4	0.0
	6	3	-19.8	-0.1	0.0
	6	4	-21.7	0.7	0.0
	6	5	-16.9	1.3	0.0
	6	6	-13.3	4.1	0.0
	6	7	-19.6	-4.8	0.0
	6	8	-15.7	-6.2	0.0
	6	9	-15.3	-9.1	0.0
	6	10	-11.0	-4.9	0.0
	6	11	-16.7	-11.7	3.24186046512
	6	12	-17.7	-8.4	0.0953488372093
	6	13	-15.4	-6.7	0.0
	6	14	-7.3	3.4	0.0
	6	15	-5.8	-4.7	0.0
	6	16	-14.6	-8.6	0.0
	6	17	-30.6	-4.9	0.0
	6	18	-18.9	-8.0	0.0
	6	19	-18.6	-10.3	0.0
	6	20	-22.3	-8.3	0.0
	6	21	-19.6	-2.9	0.0
	6	22	-12.4	-3.3	0.0
	6	23	-11.9	-7.5	0.0
	6	24	-9.7	-4.6	0.0
	6	25	-15.5	-3.1	0.0
	6	26	-19.2	-12.0	0.0
	6	27	-13.2	-9.8	0.0
	6	28	-14.2	-2.8	0.0
	6	29	-26.9	-9.0	0.0
	6	30	-20.7	-5.6	0.0
	6	31	-37.4	-15.1	0.381395348837
	6	32	-33.7	-14.0	0.0953488372093
	6	33	-31.5	-7.1	0.0
	6	34	-19.9	-10.9	0.0
	6	35	-21.7	-8.9	0.0
	6	36	-17.6	-12.1	0.0
	6	37	-16.0	-3.8	0.0
	6	38	-28.4	-13.8	0.0
	6	39	-31.4	-18.8	0.667441860465
	6	40	-33.7	-17.8	0.0
	6	41	-29.5	-12.9	0.0
	6	42	-29.5	-4.6	0.0
	6	43	-22.8	-1.6	0.0
	6	44	-16.3	-6.1	0.0
	6	45	-17.3	-10.4	0.0
	6	46	-25.4	-7.7	0.0
	6	47	-20.5	-9.0	0.0
	6	48	-21.5	-7.7	0.0
	6	49	-12.7	-8.3	0.0
	6	50	-10.7	-5.6	0.0
	6	51	-2.7	1.3	0.0
	6	52	-8.7	-5.2	0.0
	6	53	-14.5	-2.8	0.0953488372093
	6	54	-19.0	-2.5	0.0
	6	55	-16.0	-2.3	0.0
	6	56	-15.5	5.3	0.0
	6	57	-21.8	-3.5	0.0
	6	58	-15.1	-0.7	0.0
	6	59	-20.2	-8.0	0.0
	6	60	-20.8	-4.9	4.38604651163
	6	61	-19.8	-5.7	1.62093023256
	6	62	-16.6	-2.8	0.0
	6	63	-20.0	-10.4	0.0
	6	64	-11.6	-2.7	0.0
	6	65	-11.8	-0.4	0.0
	6	66	-2.1	9.1	0.0
	6	67	1.0	4.6	0.0
	6	68	-5.7	1.3	0.0
	6	69	-7.7	-1.3	0.0
	6	70	-9.2	-4.2	0.0
	6	71	-5.0	-3.7	0.0
	6	72	-0.7	4.0	0.0
	6	73	0.3	2.4	0.0
	6	74	0.9	5.0	0.0
	6	75	2.5	2.6	0.0
	6	76	-2.1	2.5	0.0
	6	77	-6.0	1.8	0.0
	6	78	-4.3	3.4	0.0
	6	79	-8.5	3.6	0.0
	6	80	-1.9	6.6	0.0953488372093
	6	81	-1.8	4.7	0.0
	6	82	-1.5	7.0	0.0
	6	83	-4.1	-0.9	0.0
	6	84	-1.2	1.3	0.0
	6	85	-11.6	-1.9	5.1488372093
	6	86	-11.5	3.0	0.0
	6	87	-12.4	-1.0	0.0
	6	88	-12.7	-0.5	0.0
	6	89	-5.8	5.0	0.572093023256
	6	90	-3.2	8.8	0.0
	6	91	-3.3	13.1	0.0
	6	92	-1.3	13.8	0.0
	6	93	0.0	9.7	0.0
	6	94	-2.3	11.8	2.57441860465
	6	95	1.6	11.1	0.0
	6	96	-1.2	12.7	0.0
	6	97	-4.9	8.7	10.9651162791
	6	98	-7.4	7.3	2.0023255814
	6	99	-8.7	6.5	0.0
	6	100	-10.2	4.5	0.0
	6	101	-5.8	4.2	0.0
	6	102	-3.0	2.6	0.0953488372093
	6	103	-2.2	6.9	0.0
	6	104	-6.5	6.3	0.0
	6	105	-8.2	7.2	0.0
	6	106	-6.4	7.8	0.0
	6	107	-6.7	2.5	0.0
	6	108	-9.0	2.6	0.667441860465
	6	109	-6.2	4.7	6.1976744186
	6	110	-5.6	8.6	1.62093023256
	6	111	0.7	12.1	0.0
	6	112	10.4	16.5	11.1558139535
	6	113	8.4	15.4	0.0
	6	114	4.8	16.7	0.0
	6	115	5.7	14.2	2.0976744186
	6	116	3.9	19.0	0.0
	6	117	7.2	23.7	0.0
	6	118	15.4	31.1	0.0
	6	119	10.2	21.6	6.38837209302
	6	120	7.8	20.3	0.0
	6	121	7.3	17.8	0.381395348837
	6	122	1.7	17.4	0.0
	6	123	8.8	20.8	0.0
	6	124	7.4	20.5	0.0
	6	125	5.8	21.2	0.0
	6	126	3.7	24.3	0.0
	6	127	2.2	17.3	2.38372093023
	6	128	5.2	18.8	0.0
	6	129	4.1	12.6	0.476744186047
	6	130	4.5	17.5	0.0
	6	131	6.2	18.9	0.0
	6	132	6.8	17.6	0.0
	6	133	8.7	22.3	0.0
	6	134	3.2	21.7	0.0
	6	135	3.6	18.9	0.0
	6	136	4.0	18.4	0.0
	6	137	3.3	17.7	7.24651162791
	6	138	7.0	24.4	3.62325581395
	6	139	1.7	22.5	25.076744186
	6	140	-0.5	25.5	0.0
	6	141	5.9	19.0	0.0953488372093
	6	142	2.7	17.7	0.0
	6	143	5.1	21.3	0.0
	6	144	8.4	20.9	6.1023255814
	6	145	11.1	24.1	0.0
	6	146	4.7	17.7	17.8302325581
	6	147	7.7	23.8	0.0
	6	148	9.7	26.4	0.0
	6	149	7.5	21.9	0.0
	6	150	12.4	20.7	1.0488372093
	6	151	12.7	22.5	0.0
	6	152	10.8	19.3	0.0
	6	153	8.8	18.7	0.0
	6	154	10.5	22.3	0.0
	6	155	6.1	20.5	32.1325581395
	6	156	6.1	23.6	0.0
	6	157	8.1	24.2	0.0
	6	158	8.4	19.4	1.71627906977
	6	159	9.8	24.7	0.0953488372093
	6	160	19.0	27.7	0.0
	6	161	17.4	26.2	0.0
	6	162	17.4	24.9	0.381395348837
	6	163	14.0	25.7	0.0
	6	164	10.9	23.7	0.0
	6	165	6.6	16.7	7.34186046512
	6	166	5.5	16.5	10.6790697674
	6	167	4.0	13.9	0.476744186047
	6	168	0.4	13.0	1.71627906977
	6	169	6.2	18.4	1.62093023256
	6	170	5.3	20.5	0.0
	6	171	7.8	17.1	0.0
	6	172	6.8	23.3	0.0
	6	173	10.2	22.8	10.011627907
	6	174	15.3	27.8	2.47906976744
[truncated: 8,957 more rows]
