# Supplementary material for: Comparing CMIP-3 and CMIP-5 climate projections on flooding estimation of Devils Lake of North Dakota, USA
Source: PeerJ. 2018 Apr 30;6:e4711. doi: 10.7717/peerj.4711 (PMC5933320; doi:10.7717/peerj.4711)
Supplement: Supplemental Information 2 [file peerj-06-4711-s002.zip › FutureClimate/CMIP-5_MarkSim/EDMZ_BCCCSM11_rcp45_2025.dat]

	1	1	-3.1	-2.3	0.0
	1	2	-13.9	-0.8	0.0
	1	3	-4.7	-3.9	0.0
	1	4	-7.6	-4.7	0.0953488372093
	1	5	-13.8	-2.6	0.0
	1	6	-26.2	-1.9	0.0
	1	7	-29.7	-4.0	1.23953488372
	1	8	-21.8	-9.9	0.0
	1	9	-18.5	-9.4	0.0
	1	10	-18.3	-15.3	0.0
	1	11	-19.8	-10.1	0.0
	1	12	-16.9	-2.9	0.0
	1	13	-18.9	-11.4	0.0
	1	14	-21.8	-18.1	0.286046511628
	1	15	-12.5	-1.3	0.0
	1	16	-10.3	-7.9	0.0
	1	17	-18.6	-5.4	0.0
	1	18	-4.3	11.2	0.0
	1	19	-10.7	14.0	0.0
	1	20	-13.6	4.4	0.0
	1	21	-15.2	0.6	0.0
	1	22	-11.9	-3.3	0.0
	1	23	-16.0	-5.6	0.0
	1	24	-21.5	-4.9	0.0
	1	25	-12.2	-0.7	0.0
	1	26	-19.1	-2.1	0.0
	1	27	-12.6	1.3	0.0
	1	28	-10.9	-6.1	0.0953488372093
	1	29	-5.3	-1.8	0.0
	1	30	-12.0	-1.9	0.0
	1	31	-5.8	7.4	0.0
	1	32	0.2	6.1	0.0
	1	33	7.9	16.4	0.0
	1	34	-4.2	5.1	0.0
	1	35	-9.4	-9.0	0.0
	1	36	-6.4	-0.4	0.0
	1	37	-7.0	-6.7	0.0
	1	38	-9.3	-5.5	0.0
	1	39	-8.4	2.1	0.0
	1	40	-3.6	5.9	0.0
	1	41	-8.3	-2.8	0.0
	1	42	-14.1	-8.3	0.286046511628
	1	43	-23.9	-7.9	0.0
	1	44	-22.0	-4.7	0.0
	1	45	-25.7	-8.1	0.0
	1	46	-24.2	-6.3	0.0
	1	47	-24.8	-5.8	0.0
	1	48	-27.9	-17.0	2.19302325581
	1	49	-23.6	-14.3	4.48139534884
	1	50	-20.1	0.6	0.0
	1	51	-16.5	-1.8	0.0
	1	52	-16.8	-4.3	0.0
	1	53	-27.9	-4.7	0.0
	1	54	-22.8	6.3	0.0
	1	55	-22.8	-2.8	0.0
	1	56	-14.3	-3.7	0.0
	1	57	-15.4	-4.2	0.0
	1	58	-18.0	-3.9	0.0
	1	59	-13.5	-1.6	0.0
	1	60	-9.0	-2.8	1.14418604651
	1	61	-0.3	0.4	0.0
	1	62	-0.1	2.7	0.0
	1	63	-6.7	-5.2	0.0
	1	64	-10.5	4.3	0.0
	1	65	-11.5	7.1	0.0
	1	66	-10.0	7.3	0.0
	1	67	-15.0	4.6	0.0
	1	68	-11.6	-4.7	0.0
	1	69	-8.3	-4.4	0.0
	1	70	-7.4	-5.8	0.0
	1	71	-9.7	-5.7	0.0
	1	72	-8.6	-3.2	0.0
	1	73	-14.0	0.8	0.0
	1	74	-15.1	-1.1	0.0
	1	75	-13.8	5.1	0.0
	1	76	-17.0	-1.4	0.0
	1	77	-16.2	-2.3	0.0
	1	78	-12.3	0.5	3.24186046512
	1	79	-9.7	1.6	0.0
	1	80	-10.6	5.5	0.0
	1	81	-3.8	3.3	0.0
	1	82	-5.9	6.3	0.0
	1	83	-0.2	9.4	0.0
	1	84	2.6	6.7	0.0
	1	85	-1.6	11.1	0.0
	1	86	-2.6	8.9	0.0
	1	87	-1.8	14.8	0.0
	1	88	4.0	15.7	0.0
	1	89	4.9	18.9	0.0
	1	90	2.7	18.4	0.0
	1	91	4.2	15.4	0.0
	1	92	4.9	13.5	0.0
	1	93	3.8	9.7	5.72093023256
	1	94	-1.2	7.9	0.0953488372093
	1	95	-2.4	9.0	0.858139534884
	1	96	-0.5	10.9	0.0
	1	97	7.2	10.4	0.0
	1	98	1.8	17.7	0.0
	1	99	9.6	18.6	0.0
	1	100	11.1	21.6	0.0
	1	101	2.6	19.8	1.62093023256
	1	102	4.1	19.8	0.0
	1	103	2.7	15.0	0.190697674419
	1	104	-0.3	18.0	0.0
	1	105	-3.3	18.0	0.0
	1	106	-1.0	16.8	0.0
	1	107	0.2	19.2	0.0
	1	108	2.4	23.2	0.0
	1	109	-4.6	14.0	0.0
	1	110	-8.5	8.3	0.0
	1	111	-2.4	16.0	0.0
	1	112	2.0	20.7	0.0
	1	113	2.0	19.9	0.0
	1	114	2.9	6.9	0.381395348837
	1	115	5.3	18.8	0.0
	1	116	8.2	21.1	0.0
	1	117	4.2	19.8	1.14418604651
	1	118	8.8	23.0	0.0
	1	119	6.8	23.0	0.0
	1	120	11.8	22.7	0.0
	1	121	11.9	23.2	0.0
	1	122	10.9	23.9	0.0
	1	123	5.5	22.1	0.0
	1	124	1.7	23.3	57.1139534884
	1	125	5.3	26.1	0.0
	1	126	8.0	23.6	0.0
	1	127	6.1	20.8	0.0
	1	128	1.0	19.3	0.0
	1	129	0.5	24.7	0.0
	1	130	1.4	19.8	0.0
	1	131	9.3	20.7	0.0
	1	132	8.0	18.5	0.0
	1	133	2.9	12.1	5.53023255814
	1	134	11.7	18.6	1.81162790698
	1	135	6.6	20.6	0.0
	1	136	7.9	15.1	0.0
	1	137	7.3	20.6	0.0
	1	138	7.2	21.1	0.0
	1	139	3.8	20.7	5.1488372093
	1	140	4.9	21.2	0.0
	1	141	-0.3	19.0	0.0
	1	142	8.0	20.5	0.0
	1	143	6.9	20.1	0.0
	1	144	12.1	20.1	0.381395348837
	1	145	4.6	19.7	22.9790697674
	1	146	2.1	18.1	0.0
	1	147	3.3	20.3	0.381395348837
	1	148	6.8	21.1	0.0
	1	149	3.2	20.4	0.0
	1	150	3.1	17.7	0.0
	1	151	7.5	21.6	0.0
	1	152	11.1	29.8	0.0
	1	153	4.1	23.7	0.0
	1	154	12.1	20.2	3.33720930233
	1	155	12.4	25.5	0.0
	1	156	12.3	23.7	0.0
	1	157	8.5	21.8	0.0
	1	158	8.6	23.5	0.0
	1	159	9.6	21.1	35.4697674419
	1	160	9.5	23.3	0.0
	1	161	10.1	24.9	0.0
	1	162	15.5	29.3	10.488372093
	1	163	18.3	30.6	0.0
	1	164	14.1	32.4	0.0
	1	165	13.9	28.5	0.0
	1	166	13.1	29.2	0.0
	1	167	11.1	27.2	0.0
	1	168	13.7	26.8	0.0
	1	169	14.2	26.2	0.0
	1	170	13.9	18.2	23.3604651163
	1	171	13.4	19.9	3.24186046512
	1	172	12.7	25.1	0.0
	1	173	9.9	21.9	0.0
	1	174	9.5	18.9	56.923255814
	1	175	11.0	20.9	4.86279069767
	1	176	14.4	27.5	0.0
	1	177	10.3	24.9	1.90697674419
	1	178	18.1	25.8	15.1604651163
	1	179	15.8	29.2	0.0
	1	180	13.9	28.5	0.0
	1	181	18.7	29.1	0.0
	1	182	18.0	28.5	0.0953488372093
	1	183	20.8	29.4	4.57674418605
	1	184	18.7	28.6	0.190697674419
	1	185	12.2	25.3	0.0
	1	186	12.8	21.2	0.0
	1	187	11.9	25.0	0.0
	1	188	12.2	29.2	0.0
	1	189	16.1	28.4	0.0
	1	190	18.4	28.6	0.0
	1	191	19.2	33.9	0.0
	1	192	21.5	37.2	0.0
	1	193	19.9	32.7	0.0
	1	194	20.7	29.9	0.190697674419
	1	195	17.5	28.9	0.0
	1	196	14.0	27.9	0.0
	1	197	17.3	32.1	6.57906976744
	1	198	20.2	35.0	0.953488372093
	1	199	21.6	34.4	0.0
	1	200	19.3	33.3	0.0
	1	201	14.6	29.2	0.0
	1	202	16.2	28.0	4.67209302326
	1	203	15.2	29.8	2.19302325581
	1	204	15.0	29.8	0.0
	1	205	16.3	32.6	0.0
	1	206	14.7	31.1	0.0
	1	207	14.2	31.7	0.0
	1	208	15.5	30.1	0.0
	1	209	10.2	25.9	19.1651162791
	1	210	12.9	29.2	31.0837209302
	1	211	10.8	31.3	0.0
	1	212	14.6	29.7	0.0
	1	213	13.6	28.6	0.0
	1	214	15.2	32.1	0.0
	1	215	14.9	30.1	1.23953488372
	1	216	16.0	27.0	0.476744186047
	1	217	19.4	31.4	0.0
	1	218	18.6	29.0	0.0
	1	219	16.5	31.0	0.0
	1	220	15.9	33.0	0.0
	1	221	9.7	29.7	0.0
	1	222	10.4	25.5	16.4953488372
	1	223	10.6	25.2	0.0953488372093
	1	224	11.1	23.7	18.4023255814
	1	225	11.9	27.5	0.0
	1	226	12.2	26.4	0.0
	1	227	8.7	24.0	0.0
	1	228	11.8	28.2	0.0
	1	229	11.3	22.6	25.076744186
	1	230	15.8	23.3	0.0
	1	231	15.7	30.1	0.0
	1	232	15.0	22.0	0.190697674419
	1	233	13.1	29.8	0.0
	1	234	13.1	28.2	0.0
	1	235	12.8	29.7	0.0
	1	236	19.9	29.6	0.0
	1	237	18.8	30.7	0.0
	1	238	15.6	28.6	0.0
	1	239	12.2	22.9	1.23953488372
	1	240	14.0	24.6	0.0
	1	241	13.1	25.4	2.0976744186
	1	242	11.0	28.2	0.0
	1	243	11.8	30.6	0.0
	1	244	16.4	28.8	11.3465116279
	1	245	11.6	24.9	0.190697674419
	1	246	11.0	26.7	0.0
	1	247	14.1	25.0	0.0
	1	248	11.6	22.6	0.0
	1	249	6.5	19.2	0.858139534884
	1	250	11.2	23.7	0.0
	1	251	5.3	18.7	4.00465116279
	1	252	4.6	18.4	0.286046511628
	1	253	1.1	19.9	0.0
	1	254	-0.1	21.1	0.0
	1	255	-5.2	18.5	0.0
	1	256	2.9	25.1	0.0
	1	257	6.4	25.7	0.0
	1	258	5.1	17.3	1.33488372093
	1	259	10.2	25.2	0.0
	1	260	11.5	24.4	0.0
	1	261	11.4	27.1	0.0
	1	262	8.4	23.0	0.0
	1	263	8.5	18.2	0.0
	1	264	10.7	19.7	0.0
	1	265	6.5	25.1	0.0
	1	266	10.8	23.4	0.0
	1	267	13.3	26.7	0.0
	1	268	14.5	24.1	0.0
	1	269	14.3	22.9	0.0
	1	270	9.9	22.0	0.0
	1	271	3.1	19.5	0.0
	1	272	4.2	20.4	0.0
	1	273	6.2	15.5	0.0
	1	274	3.5	14.2	0.0
	1	275	2.4	17.5	0.0
	1	276	0.3	14.8	0.0
	1	277	1.1	15.5	0.0
	1	278	1.7	14.9	0.190697674419
	1	279	2.0	18.7	0.0
	1	280	2.4	17.9	0.0
	1	281	4.5	17.0	0.0
	1	282	1.8	19.5	0.0
	1	283	8.1	22.2	0.0
	1	284	0.8	10.6	11.3465116279
	1	285	-2.9	9.2	0.0
	1	286	-1.0	12.6	0.0
	1	287	4.9	18.2	0.0
	1	288	2.0	12.8	0.0
	1	289	3.6	14.6	0.0
	1	290	5.1	13.3	0.0
	1	291	4.4	12.7	0.0
	1	292	4.2	13.8	0.0
	1	293	0.6	14.8	0.0
	1	294	0.6	7.4	0.0
	1	295	0.1	9.5	0.0
	1	296	-2.3	8.7	0.0
	1	297	-6.0	7.3	0.0
	1	298	6.4	16.8	0.0
	1	299	7.3	12.7	0.0
	1	300	5.6	15.7	0.0
	1	301	0.8	15.5	0.0
	1	302	1.8	8.4	0.0
	1	303	-5.0	6.6	0.0
	1	304	-1.8	5.4	0.0
	1	305	-0.7	10.3	0.0
	1	306	-0.3	15.5	0.0
	1	307	3.7	7.8	0.0
	1	308	5.9	10.7	0.0
	1	309	1.7	10.1	0.0
	1	310	-0.2	17.6	0.0
	1	311	4.5	19.2	0.0
	1	312	6.4	11.2	0.0
	1	313	2.6	5.8	12.9674418605
	1	314	-1.9	6.0	0.0
	1	315	-2.1	6.2	3.24186046512
	1	316	-1.9	5.7	0.0
	1	317	1.4	7.7	0.0
	1	318	-10.5	5.3	0.0
	1	319	-5.2	1.1	0.0
	1	320	-6.9	0.1	0.0
	1	321	-6.9	-6.2	0.0
	1	322	-4.0	0.0	0.0
	1	323	-8.4	2.0	0.0
	1	324	-6.9	-0.2	0.0
	1	325	-13.4	-9.7	0.0
	1	326	-10.1	-5.4	0.0
	1	327	-18.5	-9.5	0.0
	1	328	-9.4	6.9	0.0
	1	329	-16.2	-2.4	0.0
	1	330	-16.1	-7.5	0.0
	1	331	-16.0	-4.1	8.39069767442
	1	332	-18.3	-2.9	0.0
	1	333	-23.9	-9.0	0.0
	1	334	-30.0	-12.2	0.0
	1	335	-31.1	-9.4	0.0
	1	336	-28.0	-10.3	0.0
	1	337	-21.8	-18.4	0.0
	1	338	-20.7	-8.9	0.0
	1	339	-18.6	-9.7	0.0
	1	340	-19.4	-9.4	0.0
	1	341	-18.6	-11.4	0.0
	1	342	-15.9	-14.1	0.0
	1	343	-11.2	-9.2	0.0
	1	344	-16.5	-7.9	0.0
	1	345	-11.0	-0.4	0.0
	1	346	-23.5	-16.7	0.858139534884
	1	347	-24.5	-16.2	0.0
	1	348	-28.2	-6.7	0.0
	1	349	-26.3	-14.6	0.0
	1	350	-23.2	-12.6	0.0
	1	351	-15.0	-10.7	0.0
	1	352	-17.3	-14.0	13.9209302326
	1	353	-20.8	-9.7	0.0
	1	354	-31.5	-15.2	2.28837209302
	1	355	-31.8	-17.0	0.0
	1	356	-24.7	-2.6	0.0
	1	357	-18.4	-2.0	2.66976744186
	1	358	-21.8	-5.5	0.0
	1	359	-15.5	-15.0	3.24186046512
	1	360	-19.3	-18.3	0.667441860465
	1	361	-25.6	-21.7	0.381395348837
	1	362	-23.1	-22.9	1.23953488372
	1	363	-21.5	-8.4	0.0
	1	364	-13.0	1.7	0.0
	1	365	-3.4	4.5	1.43023255814
	2	1	-12.6	-12.0	2.76511627907
	2	2	-18.7	-14.1	0.0
	2	3	-24.1	-17.7	0.0
	2	4	-28.1	-7.3	0.0
	2	5	-18.7	-7.5	0.0
	2	6	-19.3	-10.0	0.0
	2	7	-21.0	-4.1	0.0
	2	8	-18.2	0.0	0.0
	2	9	-15.6	-6.0	0.0
	2	10	-11.7	-1.8	0.0
	2	11	-10.1	-4.2	0.0
	2	12	-14.9	-3.0	0.0
	2	13	-14.7	1.3	0.0
	2	14	-7.4	-2.6	0.0
	2	15	-8.9	-2.2	0.0
	2	16	-12.5	-4.9	0.0
	2	17	-17.4	-10.2	0.0
	2	18	-6.0	-4.2	0.0
	2	19	-4.0	6.9	0.0
	2	20	-7.7	-4.3	0.0
	2	21	-8.5	1.9	0.0
	2	22	-22.0	-7.9	0.0
	2	23	-24.3	-3.5	0.0
	2	24	-20.8	-7.0	0.0
	2	25	-20.0	-1.9	0.0
	2	26	-19.6	-10.7	0.0
	2	27	-10.6	2.0	0.0
	2	28	-12.4	-3.5	1.14418604651
	2	29	-7.7	-7.1	0.0
	2	30	-16.9	-9.0	0.0
	2	31	-20.5	-10.0	0.0
	2	32	-21.1	-10.0	0.0
	2	33	-15.5	-2.5	0.0
	2	34	-27.2	-11.0	0.0
	2	35	-26.9	-15.6	0.0
	2	36	-24.1	-13.1	0.0
	2	37	-17.3	-4.1	0.0
	2	38	-16.2	-2.8	0.0
	2	39	-18.7	-5.3	0.0
	2	40	-12.2	4.5	0.0
	2	41	-3.8	5.0	0.0
	2	42	-0.5	8.1	0.0
	2	43	-1.3	1.7	0.0
	2	44	-7.7	0.7	0.0
	2	45	-14.4	-0.6	0.0
	2	46	-16.8	-6.6	0.0
	2	47	-21.8	-8.3	0.0
	2	48	-21.3	-5.3	0.0
	2	49	-24.9	-7.9	0.0
	2	50	-16.4	-1.6	0.0
	2	51	-7.0	4.7	0.0
	2	52	-10.2	-0.7	0.0
	2	53	-12.6	4.0	0.0
	2	54	-2.9	0.5	0.0
	2	55	-3.3	-1.0	0.0
	2	56	-8.2	-6.1	0.0
	2	57	-7.7	-7.3	0.0
	2	58	-1.5	1.4	0.0
	2	59	1.7	6.9	0.0
	2	60	-6.7	-2.1	0.0
	2	61	-10.5	2.2	0.0
	2	62	-1.8	-0.3	1.43023255814
	2	63	-3.4	4.0	0.0
	2	64	-8.0	0.9	0.0
	2	65	-8.6	2.7	0.0
	2	66	-1.2	-0.1	0.0
	2	67	-0.8	-0.4	0.858139534884
	2	68	-5.0	8.6	0.0
	2	69	-2.8	6.1	0.0
	2	70	-2.8	2.5	0.0
	2	71	-4.9	6.1	0.0
	2	72	-4.2	5.7	0.0
	2	73	-0.9	8.0	0.0
	2	74	-1.8	3.4	0.0
	2	75	-3.5	5.3	0.0
	2	76	0.3	7.0	0.0
	2	77	-2.0	13.3	0.0
	2	78	-3.6	5.2	0.0
	2	79	0.1	10.5	0.0
	2	80	2.7	7.8	2.0023255814
	2	81	-1.8	6.1	0.0
	2	82	-2.0	2.9	0.0
	2	83	-1.9	6.9	0.0
	2	84	-7.2	6.8	0.0
	2	85	-14.1	0.7	0.0
	2	86	-13.7	-6.7	0.762790697674
	2	87	-10.3	-0.8	0.0
	2	88	-16.5	-4.4	0.0
	2	89	-9.7	0.6	0.0
	2	90	-11.5	3.7	0.0
	2	91	-13.7	4.3	0.0
	2	92	-8.1	9.2	0.0
	2	93	-0.9	9.2	0.0
	2	94	-1.6	7.3	0.0
	2	95	0.8	15.2	0.0
	2	96	6.7	10.4	8.39069767442
	2	97	0.9	12.5	2.86046511628
	2	98	-0.3	17.1	0.0
	2	99	-5.7	10.7	0.286046511628
	2	100	4.0	16.7	0.0
	2	101	4.1	9.1	0.0
	2	102	2.8	12.8	0.0
	2	103	-1.7	12.0	0.0
	2	104	9.4	20.1	0.0
	2	105	4.3	11.7	0.0
	2	106	2.5	12.4	0.0
	2	107	-3.1	12.4	0.0
	2	108	-0.9	10.9	1.0488372093
	2	109	-2.8	12.2	0.0
	2	110	-0.4	11.9	0.0
	2	111	5.1	13.1	0.0
	2	112	-4.3	13.1	2.66976744186
	2	113	-3.3	12.9	0.0
	2	114	-4.5	12.7	0.0
	2	115	-0.6	14.1	2.66976744186
	2	116	-4.0	15.0	12.6813953488
	2	117	-0.6	19.0	0.0
	2	118	-5.4	10.1	0.0
	2	119	-6.8	11.9	0.0
	2	120	-8.3	10.8	7.24651162791
	2	121	-10.2	11.1	0.0
	2	122	-2.2	16.7	0.0
	2	123	2.3	20.2	0.0
	2	124	7.6	10.3	12.8720930233
	2	125	8.6	16.4	3.43255813953
	2	126	9.6	17.6	0.572093023256
	2	127	5.2	25.9	0.0
	2	128	3.2	24.0	0.0
	2	129	10.1	17.9	0.0
	2	130	7.4	15.4	26.6023255814
	2	131	6.8	20.4	0.0953488372093
	2	132	5.7	20.6	0.0
	2	133	3.6	23.5	0.0
	2	134	2.6	22.1	0.0
	2	135	3.4	20.2	0.0
	2	136	6.6	21.8	0.0
	2	137	2.7	21.1	0.0
	2	138	4.4	20.5	0.0
	2	139	4.2	19.9	0.858139534884
	2	140	1.1	21.2	12.6813953488
	2	141	0.2	19.0	0.0
	2	142	6.3	17.6	0.0
	2	143	7.3	19.7	0.0
	2	144	10.8	23.2	2.38372093023
	2	145	9.0	25.0	0.0
	2	146	9.2	22.2	3.43255813953
	2	147	10.3	24.3	0.0
	2	148	9.6	22.7	0.0
	2	149	4.7	19.2	0.0
	2	150	6.7	17.9	9.63023255814
	2	151	5.1	25.3	0.0
	2	152	7.4	26.4	0.0
	2	153	13.6	22.1	0.0
	2	154	10.4	23.8	0.0
	2	155	11.6	27.1	0.0
	2	156	14.0	26.7	0.0
	2	157	10.9	28.9	0.0
	2	158	7.6	26.4	8.77209302326
	2	159	13.5	27.8	0.0
	2	160	8.9	21.4	0.0
	2	161	8.0	25.0	0.0
	2	162	4.0	27.3	0.0
	2	163	8.9	30.8	0.0
	2	164	10.8	25.6	1.33488372093
	2	165	12.3	27.9	0.0
	2	166	13.8	26.4	8.77209302326
	2	167	15.4	31.3	0.0
	2	168	12.6	26.3	0.0
	2	169	15.5	25.8	0.0
	2	170	13.4	25.8	0.0
	2	171	11.3	30.6	0.0
	2	172	8.8	24.7	0.0
	2	173	10.4	24.2	0.0
	2	174	9.4	27.0	0.0
	2	175	11.6	25.8	1.43023255814
	2	176	12.3	26.3	6.1023255814
	2	177	9.9	25.5	0.0
	2	178	12.6	25.8	0.0
	2	179	15.4	27.1	0.0
	2	180	13.7	25.1	0.0
	2	181	17.5	30.6	0.0
	2	182	21.6	32.8	0.0
	2	183	21.0	29.5	0.0
	2	184	21.0	31.1	0.0
	2	185	12.7	24.5	0.0
	2	186	14.6	31.5	0.0
	2	187	17.9	33.5	0.0
	2	188	17.3	31.7	0.0
	2	189	14.5	23.8	0.0
	2	190	13.4	24.2	0.0
	2	191	10.3	22.8	0.0
	2	192	9.8	24.1	0.0
	2	193	8.6	23.6	0.0
	2	194	10.6	24.6	0.0
	2	195	11.2	28.5	0.0
	2	196	11.7	30.1	0.0
	2	197	18.9	34.6	0.0
	2	198	19.5	31.5	0.0
	2	199	12.0	27.2	0.0
	2	200	14.6	30.3	0.0
	2	201	12.6	29.7	0.0
	2	202	12.3	25.6	0.0
	2	203	10.0	25.2	0.0
	2	204	12.1	28.4	0.0
	2	205	13.2	26.2	2.86046511628
	2	206	11.0	22.7	22.9790697674
	2	207	15.1	25.7	0.762790697674
	2	208	14.4	27.0	9.43953488372
	2	209	12.6	26.7	0.381395348837
	2	210	13.9	29.6	17.8302325581
	2	211	16.4	28.9	7.34186046512
	2	212	14.1	28.0	11.7279069767
	2	213	18.0	28.4	0.0
	2	214	20.1	30.3	0.0
	2	215	16.7	26.9	21.3581395349
	2	216	18.3	31.5	0.0
	2	217	14.8	30.4	0.0
	2	218	12.7	22.4	12.8720930233
	2	219	15.4	28.9	0.0
	2	220	14.0	27.9	19.0697674419
	2	221	12.6	28.7	0.0
	2	222	11.4	24.0	0.0
	2	223	15.3	30.1	0.0
	2	224	12.0	32.2	0.0
	2	225	10.7	30.5	0.0
	2	226	8.8	29.4	0.0
	2	227	13.3	30.7	1.43023255814
	2	228	12.5	25.7	5.05348837209
	2	229	14.9	31.1	3.0511627907
	2	230	18.6	31.8	0.476744186047
	2	231	15.1	32.7	0.0
	2	232	11.3	27.5	0.0
	2	233	13.5	31.4	0.0
	2	234	11.7	27.5	2.38372093023
	2	235	9.3	25.3	20.1186046512
	2	236	12.4	29.0	0.0
	2	237	13.0	31.9	0.0
	2	238	10.5	31.0	7.43720930233
	2	239	10.4	29.3	0.0
	2	240	8.0	30.2	0.0
	2	241	10.7	29.1	0.0
	2	242	12.2	24.4	0.0
	2	243	10.8	20.1	2.0976744186
	2	244	11.5	24.1	0.0
	2	245	9.8	28.7	0.0
	2	246	7.8	23.9	0.0
	2	247	5.1	23.9	0.0
	2	248	10.1	18.4	49.9627906977
	2	249	6.1	14.5	39.5697674419
	2	250	6.7	16.5	22.5976744186
	2	251	6.5	16.0	27.0790697674
	2	252	2.9	22.6	0.0
	2	253	4.3	16.4	0.381395348837
	2	254	3.9	13.3	3.24186046512
	2	255	-0.2	13.4	0.0
	2	256	4.7	19.4	0.0
	2	257	4.8	11.5	0.0953488372093
	2	258	1.9	17.3	7.62790697674
	2	259	2.3	22.2	0.0
	2	260	4.9	22.4	0.0
	2	261	8.7	20.7	0.0
	2	262	11.7	21.2	0.0
	2	263	10.6	26.3	0.0
	2	264	7.7	23.1	0.0
	2	265	7.9	25.5	0.0
	2	266	11.3	20.2	0.858139534884
	2	267	8.1	20.9	7.81860465116
	2	268	5.4	19.8	0.0
	2	269	7.2	21.6	0.0
	2	270	7.0	17.9	0.0
	2	271	7.8	21.8	0.0
	2	272	0.4	17.7	0.0
	2	273	-3.7	14.7	0.0
	2	274	3.0	17.5	0.0
	2	275	-3.9	15.7	0.0
	2	276	-0.2	16.3	0.0
	2	277	-2.4	9.7	0.667441860465
	2	278	-4.9	15.9	10.5837209302
	2	279	-1.9	15.7	0.0
	2	280	-3.0	14.7	0.0
	2	281	0.7	9.7	0.0
	2	282	-4.7	-2.3	6.48372093023
	2	283	-2.8	6.5	0.0
	2	284	-3.5	8.3	0.0
	2	285	-4.9	8.3	0.0
	2	286	0.0	11.0	0.0
	2	287	-0.6	10.4	0.0
	2	288	0.5	13.4	0.0
	2	289	-3.5	13.4	0.0
	2	290	-4.1	9.5	0.190697674419
	2	291	-1.3	13.8	0.0
	2	292	-2.3	11.1	1.0488372093
	2	293	-1.4	6.9	0.0953488372093
	2	294	-1.7	8.0	0.0
	2	295	1.0	5.6	0.0
	2	296	-2.6	7.3	0.0
	2	297	-6.0	4.8	0.0
	2	298	-2.1	5.0	0.0
	2	299	-5.1	6.3	0.0
	2	300	2.4	15.3	0.0
	2	301	-4.0	9.2	16.5906976744
	2	302	-4.8	8.3	0.0
	2	303	-3.3	5.9	16.4953488372
	2	304	-1.4	12.4	0.0
	2	305	-0.1	18.1	0.0
	2	306	-4.3	11.3	0.0
	2	307	-3.6	12.6	0.0
	2	308	-3.7	9.8	0.0
	2	309	0.0	14.6	0.0
	2	310	0.0	4.7	13.9209302326
	2	311	-6.0	4.9	0.0
	2	312	-13.4	5.2	0.0
	2	313	-5.3	8.0	0.0
	2	314	0.1	9.9	0.0
	2	315	-1.2	8.5	0.0
	2	316	-2.4	10.9	0.0
	2	317	0.2	8.2	0.0
	2	318	3.6	8.5	0.0
	2	319	-1.0	4.8	0.0
	2	320	-9.5	-0.2	0.0
	2	321	-7.7	6.0	0.0
	2	322	-0.8	4.8	0.286046511628
	2	323	2.3	5.8	3.62325581395
	2	324	-6.6	0.4	2.0023255814
	2	325	-10.2	-1.7	3.33720930233
	2	326	-16.8	-4.1	0.0953488372093
	2	327	-3.3	-2.2	0.190697674419
	2	328	3.3	5.2	0.0
	2	329	-0.9	0.5	0.0
	2	330	-11.6	-1.2	0.0
	2	331	-8.2	-7.5	0.0
	2	332	-7.3	-5.0	1.43023255814
	2	333	-15.5	-3.9	0.0
	2	334	-18.7	-3.7	0.0
	2	335	-20.1	0.6	0.0
	2	336	-10.3	3.0	2.38372093023
	2	337	-7.2	4.7	12.6813953488
	2	338	-5.2	-1.0	0.0
	2	339	-3.2	-2.6	0.0
	2	340	-11.7	-9.1	0.0
	2	341	-21.3	-19.8	4.57674418605
	2	342	-26.4	-15.9	0.0
	2	343	-33.6	-16.5	0.0
	2	344	-29.0	-8.9	0.0
	2	345	-25.4	-12.5	0.0
	2	346	-10.0	-4.5	0.0
	2	347	-24.9	-6.3	0.0
	2	348	-12.5	-1.5	0.0
	2	349	-17.8	-9.2	0.0
	2	350	-14.1	-10.3	0.0
	2	351	-14.4	-13.0	0.0
	2	352	-13.4	-10.4	0.0
	2	353	-21.9	-11.5	0.0
	2	354	-26.9	-5.1	0.0
	2	355	-15.0	-0.7	0.0
	2	356	-12.1	2.1	4.57674418605
	2	357	-8.0	-1.1	0.0
	2	358	-3.0	-1.5	0.0
	2	359	-4.5	-4.2	0.0
	2	360	-11.2	-3.5	25.7441860465
	2	361	-22.5	-6.8	0.0
	2	362	-22.5	-11.0	0.0
	2	363	-11.2	-7.9	0.0
	2	364	-16.7	-10.8	0.0
	2	365	-17.8	-13.4	0.0
	3	1	-13.6	-2.3	0.0
	3	2	-11.9	0.9	0.0
	3	3	-6.6	2.9	0.0
	3	4	-4.3	-1.4	0.0
	3	5	-13.3	-7.6	0.0
	3	6	-17.0	3.0	0.0
	3	7	-23.9	-10.2	5.91162790698
	3	8	-22.7	-10.4	0.0
	3	9	-21.6	-18.2	0.0
	3	10	-25.6	-17.6	0.190697674419
	3	11	-19.8	-12.1	0.286046511628
	3	12	-20.0	-8.0	0.0
	3	13	-17.1	-11.8	0.0
	3	14	-21.8	-19.5	0.762790697674
	3	15	-17.6	-6.5	0.0
	3	16	-12.9	-8.3	0.0
	3	17	-18.4	-13.4	0.476744186047
	3	18	-22.3	-8.8	0.0
	3	19	-22.3	-14.9	0.0953488372093
	3	20	-20.0	-13.3	0.0
	3	21	-16.1	-9.4	0.0
	3	22	-7.9	-1.8	0.0
	3	23	-6.6	-4.1	0.0
	3	24	-9.4	1.0	4.38604651163
	3	25	-12.1	-2.7	0.0
	3	26	-10.4	-4.0	0.0
	3	27	-5.9	3.4	0.0
	3	28	-14.5	0.5	0.0
	3	29	-5.9	0.3	0.0
	3	30	-19.9	-1.9	0.0
	3	31	-16.3	-2.5	2.28837209302
	3	32	-17.1	-6.3	0.0
	3	33	-16.7	-2.1	0.0
	3	34	-18.8	-5.2	0.0
	3	35	-26.5	-6.5	0.0
	3	36	-21.9	-6.6	0.0
	3	37	-15.2	-3.6	0.0
	3	38	-10.0	-0.6	0.0
	3	39	-15.7	-4.7	0.0
	3	40	-23.5	-8.0	0.0
	3	41	-21.5	-5.9	0.0
	3	42	-19.5	3.5	0.0
	3	43	-14.5	5.0	0.0
	3	44	-8.8	-0.6	0.0
	3	45	-16.4	-5.0	0.0
	3	46	-12.3	-2.1	0.0
	3	47	-15.2	-3.3	0.0
	3	48	-10.5	0.7	0.0
	3	49	-8.5	3.4	0.0
	3	50	-11.9	-2.8	0.0
	3	51	-18.0	-5.2	0.0
	3	52	-18.5	-12.4	0.0
	3	53	-23.4	-13.4	0.0
	3	54	-19.5	-9.5	2.47906976744
	3	55	-14.8	-5.6	0.0
	3	56	-19.9	2.6	0.0
	3	57	-14.5	-1.5	0.0
	3	58	-8.7	-8.6	0.0
	3	59	-18.3	2.5	0.0
	3	60	-15.3	6.2	0.0
	3	61	-9.0	7.6	0.0
	3	62	1.3	5.7	0.0
	3	63	-4.7	4.7	5.62558139535
	3	64	-3.3	5.3	0.0
	3	65	0.4	2.0	0.0
	3	66	-0.7	-0.3	0.0
	3	67	-14.5	-8.9	0.0
	3	68	-14.0	-1.6	0.0
	3	69	-9.9	-2.0	4.86279069767
	3	70	-4.4	-2.0	0.667441860465
	3	71	-11.2	-0.3	0.0
	3	72	-6.8	0.0	0.0
	3	73	-6.9	4.9	0.0
	3	74	-15.0	0.7	0.0
	3	75	-9.2	8.4	0.0
	3	76	-11.4	-0.2	0.0
	3	77	-15.0	-2.6	0.0
	3	78	-23.7	-3.2	0.0
	3	79	-24.0	-5.8	0.0
	3	80	-17.0	-4.5	0.0
	3	81	-5.9	1.8	0.0
	3	82	-5.3	8.3	6.57906976744
	3	83	-1.9	7.6	0.0
	3	84	3.8	14.5	8.00930232558
	3	85	3.7	10.4	0.953488372093
	3	86	2.4	9.7	0.0
	3	87	1.4	13.9	0.0
	3	88	8.7	21.7	0.0
	3	89	5.1	20.9	0.0
	3	90	7.3	17.6	0.0
	3	91	-1.3	7.4	0.0
	3	92	-6.2	8.3	0.0
	3	93	-4.2	8.7	4.38604651163
	3	94	-7.0	7.4	0.381395348837
	3	95	3.4	18.3	0.0
	3	96	4.9	13.6	0.0953488372093
	3	97	-1.5	9.6	2.28837209302
	3	98	-1.6	16.3	0.0
	3	99	1.2	11.6	20.5953488372
	3	100	5.8	15.3	4.76744186047
	3	101	7.9	9.3	1.33488372093
	3	102	3.7	10.6	0.0
	3	103	2.0	11.6	0.0
	3	104	3.0	9.1	0.0
	3	105	-4.3	8.7	0.0
	3	106	-3.1	12.8	0.0
	3	107	-4.0	12.6	0.0
	3	108	-11.0	7.3	0.0
	3	109	-4.7	13.4	0.0
	3	110	-4.6	15.4	0.0
	3	111	-3.5	10.5	1.33488372093
	3	112	-0.3	11.5	2.66976744186
	3	113	3.8	7.8	7.72325581395
	3	114	1.8	15.3	0.0
	3	115	4.9	15.7	0.0
	3	116	-1.2	11.8	0.0
	3	117	4.1	16.2	0.0
	3	118	5.6	14.6	0.0
	3	119	4.9	15.1	0.0
	3	120	7.1	14.0	0.0
	3	121	-2.0	12.9	0.0
	3	122	-5.6	6.1	0.0
	3	123	-7.5	8.4	0.0
	3	124	-6.5	13.7	0.0
	3	125	-0.3	18.2	0.0
	3	126	3.8	23.6	0.0
	3	127	1.8	22.7	0.0
	3	128	-0.6	16.9	0.0
	3	129	-2.1	20.2	0.0
	3	130	0.3	18.0	0.0
	3	131	3.5	20.2	0.0
	3	132	0.9	16.9	0.0
	3	133	2.3	20.0	0.0
	3	134	3.7	19.5	0.0
	3	135	5.7	19.2	0.0
	3	136	4.0	19.1	0.0
	3	137	-0.9	16.6	0.0
	3	138	0.9	17.5	0.0
	3	139	7.6	16.1	20.2139534884
	3	140	10.4	18.5	0.0
	3	141	7.4	14.5	0.0
	3	142	4.0	17.4	3.33720930233
	3	143	2.1	16.6	0.0
	3	144	1.3	13.7	0.0
	3	145	2.3	17.8	0.0
	3	146	3.2	21.2	0.0
	3	147	6.1	27.5	0.0
	3	148	8.9	26.8	0.0
	3	149	13.4	29.7	0.0
	3	150	16.0	29.7	0.0
	3	151	16.8	26.7	0.0
	3	152	12.2	27.7	0.0
	3	153	9.4	26.2	0.0
	3	154	12.1	24.5	0.0
	3	155	11.4	28.8	0.0
	3	156	16.5	31.5	0.0
	3	157	13.7	26.7	8.67674418605
	3	158	13.5	27.8	0.0
	3	159	14.9	28.2	0.0
	3	160	17.9	28.1	0.0
	3	161	12.9	26.4	0.0
	3	162	10.2	27.2	0.0
	3	163	10.9	26.6	0.0
	3	164	11.4	23.5	4.00465116279
	3	165	8.3	23.8	0.0
	3	166	4.5	22.4	0.0
	3	167	8.3	19.6	0.0
	3	168	12.6	27.7	0.0
	3	169	13.4	28.3	0.0
	3	170	19.0	30.5	0.0
	3	171	17.7	31.7	0.0
	3	172	20.8	33.1	0.0
	3	173	18.3	32.1	0.0
	3	174	14.1	27.4	0.0
	3	175	12.7	25.9	0.0
	3	176	10.7	25.3	7.34186046512
	3	177	8.5	20.5	1.33488372093
	3	178	13.0	24.0	0.0
	3	179	13.3	22.2	16.2093023256
	3	180	16.9	23.2	2.86046511628
	3	181	13.4	26.9	0.0
	3	182	17.1	29.0	0.0
	3	183	11.4	29.0	22.8837209302
	3	184	12.7	28.6	0.0
	3	185	15.9	27.7	0.0
	3	186	16.3	28.8	0.0
	3	187	14.5	24.0	0.286046511628
	3	188	12.8	26.9	0.0
	3	189	17.1	28.5	0.0
	3	190	17.4	30.0	0.0
	3	191	16.9	27.0	0.0
	3	192	15.1	26.5	0.0
	3	193	14.9	28.1	0.476744186047
	3	194	18.0	25.9	3.81395348837
	3	195	15.0	29.4	14.6837209302
	3	196	18.3	32.4	0.0
	3	197	17.1	26.5	0.476744186047
	3	198	21.5	30.4	2.38372093023
	3	199	18.8	31.6	14.6837209302
	3	200	18.4	28.1	0.0953488372093
	3	201	20.7	35.6	0.0
	3	202	17.8	34.4	0.0
	3	203	22.1	32.9	23.0744186047
	3	204	20.3	35.0	0.0
	3	205	16.6	31.1	0.0
	3	206	15.0	31.6	0.0
	3	207	18.0	30.7	0.0
	3	208	14.6	29.3	0.0
	3	209	14.6	30.1	0.0
	3	210	15.4	30.4	7.91395348837
	3	211	15.9	28.8	0.0
	3	212	17.2	28.5	0.0
	3	213	15.7	29.5	0.0
	3	214	15.1	28.4	2.19302325581
	3	215	13.8	29.1	0.0953488372093
	3	216	16.0	29.8	0.381395348837
	3	217	15.2	32.3	0.190697674419
	3	218	14.8	26.1	28.223255814
	3	219	14.4	23.9	0.0
	3	220	12.2	27.8	0.0
	3	221	15.0	30.4	0.0
	3	222	13.6	33.2	0.0
	3	223	12.1	28.8	0.0
	3	224	13.7	28.5	0.0
	3	225	16.0	30.2	0.0
	3	226	16.2	27.1	0.0
	3	227	16.8	26.7	0.0
	3	228	19.2	26.4	0.0
	3	229	21.2	30.5	0.0
	3	230	17.3	24.0	1.33488372093
	3	231	8.4	18.1	24.8860465116
	3	232	9.6	24.1	0.0
	3	233	9.8	24.5	0.0
	3	234	10.1	28.1	0.0
	3	235	7.7	30.8	0.0
	3	236	12.5	30.4	0.0
	3	237	8.1	27.9	0.0
	3	238	10.8	25.8	0.0
	3	239	11.3	24.6	0.0
	3	240	11.7	25.8	0.0
	3	241	8.5	23.2	0.0
	3	242	7.1	20.6	15.2558139535
	3	243	9.5	24.3	0.0
	3	244	9.3	22.7	34.4209302326
	3	245	9.5	25.5	0.0
	3	246	12.5	23.6	0.0
	3	247	11.6	20.1	0.0
	3	248	12.4	22.0	0.0953488372093
	3	249	13.1	26.7	0.476744186047
	3	250	12.4	21.7	0.381395348837
	3	251	10.1	22.7	0.0
	3	252	9.2	24.3	0.0
	3	253	10.5	22.9	0.0
	3	254	9.0	25.5	0.0
	3	255	7.8	23.1	0.0
	3	256	7.3	21.5	0.0
	3	257	4.7	17.8	0.286046511628
	3	258	9.3	20.6	0.0
	3	259	12.5	20.3	0.0
	3	260	5.8	17.6	0.0
	3	261	5.8	20.1	0.0
	3	262	6.6	22.3	0.0
	3	263	13.2	30.1	0.0
	3	264	13.4	27.5	0.0
	3	265	14.4	26.1	0.0
	3	266	12.9	22.7	1.62093023256
	3	267	9.8	21.9	1.14418604651
	3	268	7.4	25.0	0.0
	3	269	11.7	19.8	16.6860465116
	3	270	8.2	14.0	1.81162790698
	3	271	5.9	18.8	0.0
	3	272	-0.1	16.7	21.7395348837
	3	273	-2.1	11.7	0.0
	3	274	4.7	13.8	0.0
	3	275	9.5	16.8	0.286046511628
	3	276	12.1	19.9	0.0
	3	277	6.1	14.6	0.0
	3	278	14.9	23.9	0.0
	3	279	14.0	30.5	0.0
	3	280	15.6	28.4	0.0
	3	281	13.0	19.7	0.0
	3	282	9.9	19.2	1.62093023256
	3	283	11.1	19.5	0.0
	3	284	11.6	12.1	0.0
	3	285	7.1	12.4	0.0
	3	286	3.9	10.6	0.0
	3	287	-2.9	17.0	0.0
	3	288	0.7	18.6	0.0
	3	289	0.8	14.3	0.0
	3	290	2.6	9.2	3.81395348837
	3	291	-0.1	19.4	0.0
	3	292	-3.8	14.4	18.0209302326
	3	293	-4.6	7.7	0.0
	3	294	-1.8	11.6	0.0
	3	295	-1.4	5.7	3.33720930233
	3	296	1.7	12.5	0.0
	3	297	6.5	12.8	0.0
	3	298	8.2	14.8	0.0
	3	299	3.9	9.6	0.0
	3	300	0.3	13.2	0.0
	3	301	3.4	3.8	7.53255813953
	3	302	-0.2	5.3	0.0953488372093
	3	303	-11.3	0.6	3.43255813953
	3	304	-11.1	6.0	5.33953488372
	3	305	-10.6	-3.5	0.0
	3	306	-8.7	2.7	0.0
	3	307	-7.4	8.3	0.0
	3	308	-4.1	5.5	0.0
	3	309	-11.4	1.5	0.0
	3	310	-5.1	0.8	3.24186046512
	3	311	-3.1	5.5	0.476744186047
	3	312	-3.9	7.3	4.48139534884
	3	313	-2.7	8.4	0.0
	3	314	-5.8	1.6	0.0
	3	315	-3.4	3.3	0.0
	3	316	-3.4	2.3	0.0
	3	317	-8.2	1.7	0.0
	3	318	-5.0	9.6	0.0
	3	319	-7.0	4.4	0.0
	3	320	-1.7	5.7	8.10465116279
	3	321	-6.2	11.0	0.0
	3	322	1.2	10.7	0.0
	3	323	3.8	8.5	1.52558139535
	3	324	2.8	6.9	5.81627906977
	3	325	-0.4	4.2	0.0
	3	326	0.4	1.0	0.0
	3	327	-3.9	1.1	0.0
	3	328	-7.7	0.5	0.0
	3	329	-10.5	-2.7	0.953488372093
	3	330	-3.6	1.3	0.858139534884
	3	331	-5.0	-3.0	0.0
	3	332	-4.3	-2.9	1.90697674419
	3	333	-1.4	2.1	1.33488372093
	3	334	-13.6	-8.6	2.86046511628
	3	335	-2.4	-1.5	0.0
	3	336	-16.5	-6.8	0.0
	3	337	-18.5	-4.2	0.0
	3	338	-25.3	-8.7	0.0
	3	339	-31.0	-17.1	0.0
	3	340	-32.9	-16.3	0.0
	3	341	-39.4	-17.3	0.0
	3	342	-31.4	-14.2	0.0
	3	343	-30.6	-17.6	0.0
	3	344	-28.2	-13.2	0.0
	3	345	-26.9	-17.9	0.0
	3	346	-26.6	-14.5	0.0
	3	347	-24.9	-6.3	0.0
	3	348	-28.2	-7.0	0.0
	3	349	-25.1	-1.7	0.0
	3	350	-26.4	-8.5	0.0
	3	351	-16.1	-10.2	0.0
	3	352	-20.5	-6.4	0.0
	3	353	-25.1	-12.2	0.0
	3	354	-24.7	-12.2	0.0
	3	355	-27.8	-21.0	3.52790697674
	3	356	-24.8	-14.7	0.0
	3	357	-28.4	-13.7	0.0
	3	358	-24.5	-7.9	0.0
	3	359	-23.5	-7.9	0.0953488372093
	3	360	-13.3	-4.5	0.0
	3	361	-16.8	-13.8	5.05348837209
	3	362	-11.0	-7.0	4.1
	3	363	-10.3	-2.5	0.0
	3	364	-9.9	-6.4	0.0
	3	365	-11.2	-1.4	0.0
	4	1	-26.7	-12.3	0.0
	4	2	-23.7	-11.6	0.0
	4	3	-14.7	-6.9	0.0
	4	4	-13.3	-7.0	0.0
	4	5	-17.4	1.0	0.0
	4	6	-19.9	-6.9	0.0
	4	7	-16.6	-7.7	0.0
	4	8	-26.3	-6.2	0.0
	4	9	-21.7	-3.2	0.0
	4	10	-17.9	-12.7	0.0
	4	11	-20.3	-8.4	0.0
	4	12	-16.4	-5.7	4.86279069767
	4	13	-14.2	-12.1	5.43488372093
	4	14	-16.5	-8.9	0.0
	4	15	-14.6	-8.9	0.0
	4	16	-23.6	-9.3	0.0
	4	17	-18.2	-6.6	0.0
	4	18	-25.8	-14.1	0.0
	4	19	-28.9	-11.0	0.0
	4	20	-25.5	-5.0	0.0
	4	21	-28.1	-8.2	0.0
	4	22	-17.8	-6.8	0.0953488372093
	4	23	-17.2	-0.6	0.0
	4	24	-25.8	-7.5	0.0
	4	25	-20.6	-8.1	0.0
	4	26	-17.2	-6.3	0.0
	4	27	-11.3	4.7	0.0
	4	28	-6.7	7.3	0.0
	4	29	-8.1	1.1	0.0
	4	30	-14.1	-11.5	0.0
	4	31	-18.8	-6.4	0.0
	4	32	-22.4	-10.7	0.0
	4	33	-20.1	-4.0	0.0
	4	34	-13.4	-0.9	2.0976744186
	4	35	-16.0	4.4	0.0
	4	36	-12.3	6.9	0.0
	4	37	-8.0	2.3	0.0
	4	38	-23.0	-9.4	0.0
	4	39	-17.8	-4.0	0.0
	4	40	-21.8	-12.4	0.0
	4	41	-25.0	-12.0	0.0
	4	42	-26.2	-11.0	0.0
	4	43	-23.4	-10.5	0.0
	4	44	-22.2	-14.1	0.0
	4	45	-12.3	-7.9	0.0
	4	46	-19.3	-7.5	0.0
	4	47	-23.5	-6.8	0.0
	4	48	-23.2	-8.6	0.0
	4	49	-18.5	0.4	0.0
	4	50	-26.5	-2.0	0.0
	4	51	-23.6	-0.4	0.0
	4	52	-16.5	-12.6	0.0
	4	53	-21.4	-9.8	0.0
	4	54	-22.1	-3.6	0.0
	4	55	-18.1	-7.2	0.0
	4	56	-22.6	-7.3	0.762790697674
	4	57	-13.3	-6.0	0.0
	4	58	-14.7	-3.9	0.0
	4	59	-18.8	-8.2	0.0
	4	60	-9.4	-6.6	0.0
	4	61	-4.3	-3.8	0.0
	4	62	-14.2	-11.2	3.52790697674
	4	63	-11.0	-0.6	0.0
	4	64	-8.2	5.4	0.0
	4	65	-4.8	2.9	0.0
	4	66	-4.9	0.5	0.0
	4	67	-10.7	-6.5	0.0
	4	68	-14.0	-11.7	0.0
	4	69	-19.4	-7.1	0.0
	4	70	-19.4	-9.7	4.19534883721
	4	71	-18.0	-7.6	3.14651162791
	4	72	-14.1	-0.9	0.0
	4	73	-13.3	-2.6	0.0
	4	74	-19.8	-6.3	0.0
	4	75	-12.2	-4.0	0.0
	4	76	-9.3	3.2	0.0
	4	77	-1.2	5.2	0.0
	4	78	-3.9	9.2	0.0
	4	79	-4.9	9.9	0.0
	4	80	-1.1	6.6	0.0
	4	81	-8.6	0.3	0.0
	4	82	-8.0	5.7	0.0
	4	83	-8.8	1.0	0.0
	4	84	-6.3	-5.5	0.0
	4	85	-11.1	-8.2	0.0
	4	86	-10.2	-2.5	0.0
	4	87	-5.0	1.4	10.011627907
	4	88	-2.9	3.6	1.23953488372
	4	89	0.7	3.4	5.81627906977
	4	90	-8.9	-0.2	0.953488372093
	4	91	-8.4	1.4	0.0
	4	92	-5.5	6.9	0.0
	4	93	1.7	13.4	2.0976744186
	4	94	2.2	20.4	0.0
	4	95	5.3	15.9	0.0
	4	96	2.1	20.7	0.0
	4	97	6.8	18.4	0.0
	4	98	4.0	16.4	0.0
	4	99	11.5	16.2	0.0
	4	100	1.8	16.4	0.0
	4	101	-1.0	10.6	0.0
	4	102	-0.1	16.1	0.0
	4	103	0.1	17.4	0.0
	4	104	3.7	16.8	0.0
	4	105	1.1	18.6	0.0
	4	106	-1.8	16.1	0.0
	4	107	-5.8	8.3	0.0
	4	108	-10.6	5.9	0.0
	4	109	-5.8	4.6	2.28837209302
	4	110	-6.3	9.9	0.0
	4	111	-3.0	12.2	0.0
	4	112	-2.1	19.9	0.0
	4	113	2.0	22.1	0.0
	4	114	4.8	17.2	0.0
	4	115	0.5	15.4	0.0
	4	116	1.9	18.4	0.0
	4	117	-1.1	14.3	0.0
	4	118	2.8	11.1	0.286046511628
	4	119	0.2	14.7	0.0
	4	120	4.2	17.0	0.0
	4	121	2.7	11.6	1.14418604651
	4	122	-4.7	11.0	0.0953488372093
	4	123	-5.4	11.1	3.24186046512
	4	124	-1.6	11.1	0.0953488372093
	4	125	-2.5	12.4	0.0
	4	126	-1.0	17.5	1.52558139535
	4	127	5.4	18.8	9.53488372093
	4	128	2.4	22.6	0.953488372093
	4	129	1.0	19.4	0.0
	4	130	-0.3	10.3	38.0441860465
	4	131	-4.5	12.8	0.0
	4	132	-2.3	14.6	0.0
	4	133	2.2	13.8	0.0
	4	134	1.6	10.6	0.0
	4	135	3.0	13.8	0.0
	4	136	6.1	23.6	0.0
	4	137	12.3	28.5	0.0
	4	138	13.2	25.9	0.0
	4	139	12.4	20.5	0.0
	4	140	7.4	22.8	0.0
	4	141	10.9	25.4	12.776744186
	4	142	8.0	28.9	0.0
	4	143	6.5	23.5	9.53488372093
	4	144	7.0	17.0	0.667441860465
	4	145	11.0	19.2	0.572093023256
	4	146	9.5	21.2	0.762790697674
	4	147	5.7	20.8	2.38372093023
	4	148	5.3	24.8	14.9697674419
	4	149	9.8	24.7	59.4976744186
	4	150	8.1	19.8	0.0
	4	151	13.1	21.3	10.2023255814
	4	152	7.4	26.7	0.0953488372093
	4	153	8.6	24.0	4.67209302326
	4	154	10.1	20.7	0.0953488372093
	4	155	10.1	28.5	0.0
	4	156	9.7	27.7	0.0
	4	157	11.5	27.3	0.0
	4	158	14.9	23.1	11.6325581395
	4	159	13.3	21.8	46.2441860465
	4	160	10.7	21.4	22.2162790698
	4	161	10.2	21.0	14.4930232558
	4	162	7.6	27.7	0.0
	4	163	12.1	29.0	0.0
	4	164	16.5	33.2	0.0
	4	165	15.7	25.9	3.24186046512
	4	166	16.5	29.4	19.0697674419
	4	167	22.5	30.0	2.86046511628
	4	168	18.5	32.0	3.71860465116
	4	169	16.9	27.0	0.0953488372093
	4	170	18.0	29.9	15.7325581395
	4	171	18.3	26.1	0.0953488372093
	4	172	15.0	29.5	0.0
	4	173	15.3	27.1	0.0
	4	174	13.6	29.7	0.0
	4	175	15.2	29.9	0.0
	4	176	12.0	25.3	0.0
	4	177	10.5	21.5	4.48139534884
	4	178	11.9	23.3	18.7837209302
	4	179	10.1	17.2	4.76744186047
	4	180	8.1	17.4	5.24418604651
	4	181	17.3	25.3	0.0
	4	182	11.6	24.4	0.0
	4	183	15.2	24.4	2.95581395349
	4	184	16.4	27.0	0.572093023256
	4	185	13.3	24.5	0.0
	4	186	9.5	21.4	0.0
	4	187	7.8	22.8	0.0
	4	188	8.8	20.9	1.81162790698
	4	189	9.6	24.9	0.0
	4	190	10.0	25.0	0.0
	4	191	15.2	26.9	0.0
	4	192	16.3	30.0	0.0
	4	193	17.6	28.2	0.0
	4	194	16.7	28.2	0.0
	4	195	19.3	30.6	0.0
	4	196	15.6	28.1	0.0
	4	197	16.1	25.3	0.0
	4	198	13.3	27.8	0.0
	4	199	15.5	28.7	0.0
	4	200	15.8	33.0	0.0
	4	201	20.1	32.1	0.0
	4	202	19.7	29.4	0.0
	4	203	16.9	26.7	0.0
	4	204	11.8	27.4	0.0
	4	205	12.7	25.1	3.43255813953
	4	206	11.7	29.0	0.0
	4	207	14.5	31.0	0.0
	4	208	13.4	29.4	0.0
	4	209	11.8	30.6	0.0
	4	210	14.5	29.8	0.0953488372093
	4	211	13.6	29.4	6.86511627907
	4	212	19.5	29.6	14.2069767442
	4	213	18.6	33.4	0.0
	4	214	21.6	36.3	0.0
	4	215	22.4	37.0	0.0
	4	216	24.0	36.2	0.0
	4	217	16.3	30.7	0.0
	4	218	17.4	27.0	0.0
	4	219	11.8	25.5	0.0
	4	220	13.6	25.1	0.0
	4	221	12.2	27.6	0.0
	4	222	10.6	30.5	0.0
	4	223	12.9	30.1	0.476744186047
	4	224	12.8	28.7	0.0
	4	225	12.2	30.3	0.0
	4	226	14.1	28.7	0.0
	4	227	17.6	28.5	0.0
	4	228	17.9	33.0	0.0
	4	229	19.6	27.8	0.0
	4	230	19.4	30.7	0.0
	4	231	18.0	31.2	0.0
	4	232	16.7	29.9	0.0
	4	233	17.2	31.1	0.0
	4	234	18.1	33.1	0.0
	4	235	15.4	26.2	0.0
	4	236	11.3	24.7	43.1930232558
	4	237	12.4	25.3	0.0
	4	238	10.9	25.8	0.0
	4	239	14.7	27.6	0.0
	4	240	14.1	27.0	0.0
	4	241	15.5	28.0	0.0953488372093
	4	242	16.3	26.7	3.0511627907
	4	243	14.0	26.2	26.2209302326
	4	244	17.8	28.3	5.33953488372
	4	245	18.5	29.4	0.0
	4	246	17.6	25.9	0.0
	4	247	10.5	25.2	0.0
	4	248	13.2	22.8	1.14418604651
	4	249	10.7	18.6	20.023255814
	4	250	10.6	24.3	0.0
	4	251	7.0	21.3	0.0
	4	252	10.1	17.4	3.33720930233
	4	253	8.5	18.3	15.1604651163
	4	254	7.8	16.9	0.0953488372093
	4	255	3.6	14.2	5.24418604651
	4	256	-0.5	14.8	0.0
	4	257	-2.9	19.1	0.0
	4	258	-2.3	11.5	0.190697674419
	4	259	-1.7	16.1	0.0
	4	260	0.4	8.9	3.81395348837
	4	261	3.2	17.0	3.62325581395
	4	262	2.0	18.2	0.0
	4	263	5.6	24.2	0.0
	4	264	6.8	19.1	6.67441860465
	4	265	7.7	25.6	0.0
	4	266	11.9	20.9	0.0
	4	267	6.7	18.3	0.0
	4	268	7.0	20.8	0.0
	4	269	9.0	10.9	5.72093023256
	4	270	2.8	15.5	7.81860465116
	4	271	1.9	17.0	0.0
	4	272	-0.2	13.5	0.0
	4	273	5.3	13.7	0.0
	4	274	9.1	19.5	0.0
	4	275	-1.1	14.1	0.0
	4	276	-2.3	12.0	0.0
	4	277	-2.3	12.8	0.0
	4	278	-4.5	11.1	0.0
	4	279	-3.9	13.3	0.0
	4	280	-3.6	13.4	0.0
	4	281	-9.6	6.6	2.95581395349
	4	282	-8.1	9.3	0.286046511628
	4	283	-7.1	11.3	0.0
	4	284	-0.9	17.6	0.0
	4	285	5.6	20.8	0.0
	4	286	6.8	17.4	0.0
	4	287	6.5	14.2	2.28837209302
	4	288	8.9	17.9	0.0
	4	289	4.8	19.1	0.0
	4	290	3.1	17.1	0.0
	4	291	-3.6	2.9	0.0
	4	292	-6.2	-0.5	0.0
	4	293	-4.1	3.6	0.0
	4	294	-6.6	8.4	0.0
	4	295	-11.8	5.1	2.28837209302
	4	296	-4.1	11.2	0.0
	4	297	-3.3	1.8	0.0
	4	298	-8.3	2.1	0.0
	4	299	-12.7	6.9	0.0
	4	300	-13.4	9.2	0.0
	4	301	-14.8	2.4	0.0
	4	302	-6.5	5.0	1.14418604651
	4	303	-3.0	-2.0	9.63023255814
	4	304	-7.3	-0.7	0.0
	4	305	-6.6	-0.5	1.43023255814
	4	306	-8.9	-5.4	0.476744186047
	4	307	-4.5	3.5	1.43023255814
	4	308	-2.3	1.6	0.0953488372093
	4	309	-8.7	1.3	0.0
	4	310	-3.2	4.2	0.286046511628
	4	311	-4.9	0.0	2.86046511628
	4	312	-12.5	0.4	2.47906976744
	4	313	-4.7	-2.4	2.47906976744
	4	314	-13.7	-9.1	3.52790697674
	4	315	-13.7	-3.2	0.0
	4	316	-8.3	-3.0	0.0
	4	317	-4.8	0.4	11.7279069767
	4	318	-6.7	2.5	9.63023255814
	4	319	-10.7	1.6	0.0
	4	320	-6.2	1.1	0.0
	4	321	-9.6	-3.3	0.0
	4	322	-13.1	-4.7	0.0
	4	323	-15.5	-7.5	0.0
	4	324	-19.0	-10.0	0.0
	4	325	-12.9	-4.8	6.1976744186
	4	326	-9.4	3.1	0.0
	4	327	-7.0	4.0	0.0
	4	328	0.7	2.9	1.0488372093
	4	329	-1.3	0.3	8.86744186047
	4	330	-1.7	10.8	0.0
	4	331	-0.6	7.8	0.0
	4	332	-0.1	7.5	0.0
	4	333	1.7	16.2	0.0
	4	334	1.5	8.3	0.0
	4	335	-1.5	0.2	0.0
	4	336	-6.6	-2.3	0.0
	4	337	-12.7	3.1	0.0
	4	338	-12.1	3.8	10.011627907
	4	339	-10.4	-7.5	0.0
	4	340	-17.9	-3.8	0.0
	4	341	-13.2	-1.4	0.0
	4	342	-19.7	-1.3	0.0
	4	343	-20.4	-1.2	0.0
	4	344	-12.4	-2.3	0.0
	4	345	-12.6	1.5	0.0
	4	346	-8.3	-3.4	0.0
	4	347	-13.6	-10.5	0.0953488372093
	4	348	-15.8	-2.1	0.0
	4	349	-19.2	-9.6	0.0
	4	350	-19.9	-6.6	0.0
	4	351	-18.2	-13.1	0.0
	4	352	-20.5	-19.1	0.0
	4	353	-24.1	-13.3	0.0
	4	354	-22.8	-2.5	0.0
	4	355	-18.3	-1.7	5.72093023256
	4	356	-5.7	-0.5	0.0
	4	357	-14.1	-0.9	0.0
	4	358	-11.5	-2.9	0.0
	4	359	-8.2	-3.9	0.0
	4	360	-8.6	0.7	0.0
	4	361	-5.3	0.4	0.0
	4	362	-16.3	1.7	3.43255813953
	4	363	-17.6	4.3	0.0
	4	364	-9.6	-6.6	0.0
	4	365	-19.9	-4.3	0.0
	4	366	-14.4	-5.0	0.0
	5	1	-23.3	-18.0	0.0953488372093
	5	2	-14.6	-5.8	0.0
	5	3	-17.6	-12.6	0.0
	5	4	-15.9	-8.6	3.24186046512
	5	5	-15.4	-8.1	0.0
	5	6	-18.8	-10.6	0.0
	5	7	-18.9	-7.3	0.0
	5	8	-19.0	-13.3	2.86046511628
	5	9	-27.9	-16.9	0.286046511628
	5	10	-21.6	-6.3	0.0
	5	11	-12.9	-8.6	0.476744186047
	5	12	-10.4	-6.1	0.0953488372093
	5	13	-15.3	-10.4	1.0488372093
	5	14	-13.3	-8.5	0.0953488372093
	5	15	-10.2	-1.6	0.0
	5	16	-18.6	-1.0	0.0
	5	17	-24.8	-13.5	0.0
	5	18	-23.0	-0.3	0.0
	5	19	-15.4	-4.5	7.24651162791
	5	20	-17.6	1.4	0.0
	5	21	-16.9	-6.0	0.0
	5	22	-20.9	-8.4	0.0
	5	23	-17.0	-4.3	1.43023255814
	5	24	-9.2	1.4	0.286046511628
	5	25	-18.1	-0.9	0.0
	5	26	-14.0	-2.3	0.0
	5	27	-14.1	-5.5	0.0
	5	28	-11.4	-8.6	0.0
	5	29	-14.5	-6.4	1.71627906977
	5	30	-19.1	-9.7	4.67209302326
	5	31	-25.3	-13.0	0.0
	5	32	-21.0	-8.3	0.0
	5	33	-16.3	-4.3	5.05348837209
	5	34	-21.1	1.5	3.14651162791
	5	35	-21.7	-1.9	0.0
	5	36	-18.8	-5.5	0.0
	5	37	-9.8	2.6	0.0
	5	38	-14.4	-2.1	0.0
	5	39	-7.6	-3.9	0.0
	5	40	-7.8	-6.6	0.0
	5	41	-6.3	-6.0	0.0
	5	42	-7.6	-5.2	0.0
	5	43	-3.3	3.9	0.0
	5	44	-12.7	1.7	0.0
	5	45	-18.6	-8.9	0.0
	5	46	-18.9	-10.3	0.0
	5	47	-12.7	-4.8	0.0
	5	48	-6.4	-5.1	6.1976744186
	5	49	-11.2	-1.6	0.0
	5	50	-18.4	-4.8	0.0
	5	51	-2.3	9.0	0.0
	5	52	1.2	6.7	0.0
	5	53	-15.1	1.7	0.0
	5	54	-10.6	6.8	0.0
	5	55	-13.7	-3.9	0.0
	5	56	-19.3	-9.1	0.0
	5	57	-18.1	-5.1	0.0
	5	58	-11.6	6.6	0.0
	5	59	-10.0	0.9	0.0
	5	60	-11.1	6.3	0.0
	5	61	-16.7	6.9	0.0
	5	62	-17.2	0.0	0.0
	5	63	-12.1	1.7	0.0
	5	64	-7.0	4.8	0.0
	5	65	-8.9	4.0	0.0
	5	66	-8.9	-1.0	0.0
	5	67	-8.6	3.2	0.0
	5	68	-8.1	0.1	0.0
	5	69	-8.4	-0.3	0.0
	5	70	-16.1	0.8	0.0
	5	71	-11.6	3.0	0.0
	5	72	-9.4	7.7	0.0
	5	73	-7.8	4.0	0.0
	5	74	-0.3	5.2	0.476744186047
	5	75	-4.4	0.9	0.0
	5	76	-2.7	1.3	0.0
	5	77	-11.5	2.4	0.0
	5	78	-5.3	6.4	0.0
	5	79	-3.0	0.3	0.0
	5	80	-4.0	3.7	1.23953488372
	5	81	-4.1	10.3	0.0
	5	82	-4.7	1.5	2.47906976744
	5	83	-9.4	4.5	0.0
	5	84	-9.2	3.5	0.0
	5	85	-11.0	2.4	6.1976744186
	5	86	-11.0	5.0	0.0
	5	87	-1.7	5.9	0.572093023256
	5	88	3.9	10.2	0.0
	5	89	0.0	8.5	0.0
	5	90	-9.1	1.0	8.96279069767
	5	91	-11.0	4.9	0.0
	5	92	-4.5	9.6	0.0
	5	93	0.8	13.7	0.0
	5	94	-4.4	12.8	0.0
	5	95	-8.1	13.5	0.0
	5	96	-2.0	7.3	1.62093023256
	5	97	7.4	15.6	0.0
	5	98	4.9	17.5	0.0
	5	99	2.1	15.6	0.0
	5	100	-3.9	16.9	0.0
	5	101	-9.0	9.5	0.0
	5	102	-1.5	11.3	0.0
	5	103	-1.1	14.5	0.0
	5	104	3.2	19.2	0.0
	5	105	3.6	23.1	0.0
	5	106	6.0	23.3	0.0
	5	107	9.4	22.8	0.0
	5	108	6.5	22.7	0.0
	5	109	0.4	12.1	1.23953488372
	5	110	-3.4	12.0	0.0
	5	111	-2.1	16.6	0.0
	5	112	3.7	16.6	0.0
	5	113	-1.8	8.8	0.0
	5	114	-3.1	7.2	0.0
	5	115	-8.7	9.1	0.0
	5	116	-4.1	14.4	0.0
	5	117	-0.3	19.1	0.476744186047
	5	118	0.1	23.1	0.0
	5	119	0.8	13.1	0.0
	5	120	2.3	20.2	0.0
	5	121	4.2	14.3	3.90930232558
	5	122	2.0	14.6	0.0
	5	123	-4.6	12.3	0.0
	5	124	-4.1	8.1	0.0
	5	125	-4.5	8.3	0.0
	5	126	-1.4	13.2	0.0
	5	127	2.5	13.1	0.0
	5	128	0.0	21.0	0.0
	5	129	-0.1	23.8	0.0
	5	130	3.7	17.8	0.0
	5	131	-0.8	17.7	0.0
	5	132	0.7	17.1	0.0
	5	133	-0.7	14.8	0.0
	5	134	2.7	14.8	0.0
	5	135	5.8	17.9	0.0
	5	136	4.2	19.2	0.0
	5	137	0.1	14.6	4.86279069767
	5	138	6.4	20.1	8.48604651163
	5	139	7.1	22.7	0.0953488372093
	5	140	8.8	24.5	0.0
	5	141	8.3	26.2	0.0
	5	142	11.7	26.2	0.0
	5	143	7.4	24.9	0.0
	5	144	4.7	16.6	2.28837209302
	5	145	4.8	21.0	0.0
	5	146	6.0	21.6	2.0976744186
	5	147	6.2	19.4	0.476744186047
	5	148	9.7	20.4	1.90697674419
	5	149	6.4	18.1	3.52790697674
	5	150	6.7	21.9	0.0
	5	151	11.1	24.9	0.0
	5	152	15.0	27.1	0.0
	5	153	9.8	19.8	0.0
	5	154	7.3	17.5	0.0
	5	155	4.1	21.9	0.0
	5	156	9.0	24.3	0.0
	5	157	13.6	27.0	0.0
	5	158	14.0	30.7	0.0
	5	159	11.8	27.4	0.0
	5	160	11.3	20.6	0.0
	5	161	8.2	21.9	0.0
	5	162	9.1	20.7	0.476744186047
	5	163	7.9	20.6	0.0
	5	164	11.5	24.4	0.0
	5	165	9.6	24.6	0.0
	5	166	14.6	22.5	1.62093023256
	5	167	15.8	23.7	3.33720930233
	5	168	13.3	26.7	0.0
	5	169	14.9	26.4	0.476744186047
	5	170	12.8	26.7	0.667441860465
	5	171	12.3	25.8	0.572093023256
	5	172	8.4	25.8	0.0
	5	173	9.9	29.0	0.0
	5	174	12.4	26.1	0.0
	5	175	13.2	30.4	2.66976744186
	5	176	8.8	28.9	0.0
	5	177	11.4	27.5	0.0
	5	178	12.4	30.3	0.0
	5	179	16.0	32.8	0.0
	5	180	14.1	29.6	0.0
	5	181	12.1	30.9	0.0
	5	182	12.1	25.7	0.0
	5	183	10.4	21.0	0.858139534884
	5	184	8.5	17.5	3.0511627907
	5	185	18.1	34.1	0.0
	5	186	15.9	29.2	0.0
	5	187	16.9	29.2	0.0
	5	188	18.6	32.2	0.0
	5	189	17.5	30.8	0.0
	5	190	18.2	27.3	0.0
	5	191	14.4	29.5	0.0
	5	192	12.1	23.6	2.38372093023
	5	193	17.0	28.7	2.47906976744
	5	194	17.5	33.0	0.0
	5	195	17.4	26.7	26.888372093
	5	196	17.9	34.0	0.0
	5	197	19.8	28.5	0.0
	5	198	20.0	34.5	0.0
	5	199	18.2	29.7	0.286046511628
	5	200	16.3	27.6	0.0
	5	201	15.6	25.9	0.0953488372093
	5	202	15.2	28.6	0.0
	5	203	13.7	28.5	0.0
	5	204	13.1	28.2	0.0
	5	205	16.2	30.1	0.0
	5	206	11.9	27.9	0.0
	5	207	14.9	28.9	0.0
	5	208	17.3	31.7	0.0
	5	209	16.6	29.9	5.24418604651
	5	210	16.7	30.3	0.0
	5	211	17.0	31.0	0.0
	5	212	21.4	34.8	0.0
	5	213	24.3	34.2	0.0
	5	214	20.4	28.5	0.0
	5	215	13.9	25.4	0.0
	5	216	15.3	28.7	0.0
	5	217	16.3	31.2	0.0
	5	218	16.3	30.1	0.0
	5	219	16.1	31.7	0.0
	5	220	18.7	31.3	4.29069767442
	5	221	18.1	31.0	0.0
	5	222	16.4	27.6	0.0
	5	223	16.3	26.4	0.0
	5	224	14.2	23.7	0.0
	5	225	14.2	22.1	27.7465116279
	5	226	15.5	20.2	4.57674418605
	5	227	9.8	19.9	2.38372093023
	5	228	11.9	22.8	0.381395348837
	5	229	10.1	27.2	0.0
	5	230	16.3	28.4	0.0
	5	231	14.9	27.2	0.0
	5	232	12.4	30.4	0.0
	5	233	14.4	28.7	0.0
	5	234	15.9	30.2	0.0
	5	235	13.1	33.0	0.0
	5	236	17.0	30.1	0.0
	5	237	15.6	28.7	0.0
	5	238	16.2	30.1	0.0
	5	239	16.2	30.0	0.0953488372093
	5	240	17.8	30.3	0.0
	5	241	12.4	24.2	0.0
	5	242	9.4	19.2	0.0953488372093
	5	243	8.5	28.2	0.0
	5	244	8.7	27.5	0.0
	5	245	11.4	29.7	0.0
	5	246	12.3	32.8	0.0
	5	247	13.4	29.5	0.0
	5	248	11.1	27.8	0.0
	5	249	12.5	21.3	0.0953488372093
	5	250	10.6	25.0	0.0
	5	251	9.4	24.7	0.0
	5	252	9.5	17.1	9.72558139535
	5	253	9.0	23.6	0.0
	5	254	7.8	19.8	0.0
	5	255	5.1	21.0	0.0
	5	256	4.9	23.8	0.0
	5	257	15.8	28.2	0.0
	5	258	17.0	26.9	0.0
	5	259	13.0	17.4	0.381395348837
	5	260	13.5	23.9	0.0
	5	261	13.6	23.7	0.0
	5	262	13.0	26.3	0.0
	5	263	15.1	25.9	0.0
	5	264	8.1	21.1	0.0
	5	265	5.1	26.1	0.0
	5	266	10.4	25.4	0.0
	5	267	7.9	18.0	0.0
	5	268	9.1	21.2	0.0
	5	269	9.5	20.3	0.0
	5	270	11.9	20.1	0.0
	5	271	10.0	19.7	0.0
	5	272	6.6	18.8	0.0
	5	273	5.6	15.7	0.0
	5	274	8.5	13.2	0.0
	5	275	5.6	17.6	0.0
	5	276	3.3	23.7	0.0
	5	277	7.3	20.0	0.953488372093
	5	278	4.5	23.0	0.0
	5	279	9.3	21.5	0.0
	5	280	4.4	13.7	0.0
	5	281	-2.2	7.3	0.0
	5	282	2.4	16.7	0.0
	5	283	3.9	13.9	0.0
	5	284	1.9	13.3	0.0
	5	285	0.4	10.9	0.190697674419
	5	286	-1.5	11.0	0.0
	5	287	3.3	19.0	0.0
	5	288	0.1	17.1	0.0
	5	289	0.2	21.5	0.0
	5	290	2.6	17.6	1.33488372093
	5	291	1.0	17.9	0.0
	5	292	1.1	11.1	0.0
	5	293	0.8	10.1	0.0
	5	294	-1.2	9.8	0.0
	5	295	0.4	11.7	0.0
	5	296	1.8	15.0	0.0
	5	297	0.3	14.8	0.0
	5	298	-3.4	12.7	0.0953488372093
	5	299	-1.3	10.1	0.0
	5	300	0.6	8.2	7.24651162791
	5	301	-1.7	10.4	0.0
	5	302	-4.1	5.7	0.0
	5	303	-4.3	7.3	0.0
	5	304	-10.4	7.1	0.0
	5	305	-7.3	3.2	0.0
	5	306	-10.8	1.1	0.0
	5	307	-9.2	9.3	0.0
	5	308	3.0	12.9	0.0
	5	309	6.0	14.2	0.0
	5	310	-4.3	3.5	0.0
	5	311	-10.2	4.8	0.0
	5	312	-9.1	6.1	0.0
	5	313	-9.7	3.6	0.0
	5	314	-6.7	6.8	0.0
	5	315	-2.8	11.4	0.0
	5	316	-0.9	16.4	0.0
	5	317	2.9	12.8	0.953488372093
	5	318	9.5	19.8	1.23953488372
	5	319	10.3	16.3	0.0
	5	320	1.1	5.5	0.476744186047
	5	321	-1.3	6.7	0.0
	5	322	-2.0	16.5	0.0
	5	323	-4.6	8.1	0.0
	5	324	-8.9	4.0	0.0
	5	325	-16.0	-8.9	0.0
	5	326	-12.4	-0.6	0.0
	5	327	-15.7	-8.4	0.0
	5	328	-19.7	-3.0	0.0
	5	329	-17.7	6.7	0.0
	5	330	-10.2	4.3	0.0
	5	331	-10.7	-5.0	0.0
	5	332	-7.1	-2.3	0.0
	5	333	-16.5	-8.3	0.0
	5	334	-8.0	-2.5	0.0
	5	335	-6.6	-0.2	0.0
	5	336	-11.9	5.8	0.0
	5	337	-10.3	1.6	0.0
	5	338	-16.0	-10.0	0.0
	5	339	-11.1	2.7	0.0
	5	340	-14.0	-4.5	0.0
	5	341	-18.1	1.8	0.0
	5	342	-11.9	-5.1	0.0
	5	343	-14.8	-5.8	0.0
	5	344	-15.4	-12.8	0.0
	5	345	-21.0	-4.7	0.0
	5	346	-22.0	-9.9	0.0
	5	347	-20.1	-7.1	0.0
	5	348	-23.2	-11.1	0.0
	5	349	-16.4	-8.8	0.0
	5	350	-5.2	-4.4	0.0
	5	351	-12.1	-9.7	0.0
	5	352	-8.9	-8.2	0.0
	5	353	-14.1	-7.7	0.0
	5	354	-19.2	-13.1	0.0
	5	355	-25.4	-15.8	0.0
	5	356	-11.8	-3.2	0.0
	5	357	-11.6	-5.0	0.0
	5	358	-15.1	-1.4	0.0
	5	359	-9.1	4.3	0.0
	5	360	-22.7	-10.6	0.0
	5	361	-12.4	-7.2	0.0
	5	362	-22.0	-11.7	12.0139534884
	5	363	-21.4	-9.8	5.1488372093
	5	364	-24.7	-13.3	0.0
	5	365	-20.6	-18.6	0.0
	6	1	-13.1	4.7	0.0
	6	2	-19.2	-4.0	0.0
	6	3	-15.2	-5.3	0.0
	6	4	-14.6	-8.0	0.0
	6	5	-10.3	-3.7	0.0
	6	6	-15.7	-10.4	0.0953488372093
	6	7	-16.5	-7.1	2.47906976744
	6	8	-14.2	-5.1	0.0
	6	9	-6.1	4.8	0.0
	6	10	-4.6	-3.0	0.0
	6	11	-13.0	-6.8	0.0
	6	12	-28.4	-3.1	0.0
	6	13	-17.0	-6.0	0.0
	6	14	-16.6	-8.2	0.0
	6	15	-20.1	-6.2	0.0
	6	16	-17.5	-0.9	0.0
	6	17	-10.5	-1.2	0.0
	6	18	-9.6	-5.7	0.0
	6	19	-7.5	-2.9	0.0
	6	20	-13.4	-1.1	0.0
	6	21	-16.9	-9.7	0.0
	6	22	-11.1	-7.7	0.0
	6	23	-12.0	-0.9	0.0
	6	24	-24.3	-7.0	0.0
	6	25	-18.3	-3.7	0.0
	6	26	-34.5	-13.2	0.381395348837
	6	27	-31.0	-12.1	1.71627906977
	6	28	-28.8	-5.3	0.0
	6	29	-17.8	-9.1	0.0
	6	30	-19.5	-7.2	0.0
	6	31	-15.6	-10.4	0.0
	6	32	-14.1	-2.4	0.0
	6	33	-26.1	-12.2	0.0
	6	34	-29.1	-14.3	0.0
	6	35	-31.4	-16.2	0.0
	6	36	-27.4	-11.5	0.0
	6	37	-27.4	-3.5	0.0
	6	38	-21.0	-0.5	0.0
	6	39	-14.7	-5.0	0.0
	6	40	-15.7	-9.3	0.0
	6	41	-23.7	-6.6	0.0
	6	42	-19.0	-8.0	0.0
	6	43	-19.9	-6.7	0.0
	6	44	-11.4	-7.3	0.0
	6	45	-9.4	-4.7	0.0
	6	46	-1.7	2.2	0.0
	6	47	-7.5	-4.2	0.0
	6	48	-13.1	-2.0	0.0953488372093
	6	49	-17.5	-1.5	0.0
	6	50	-14.5	-1.3	0.0
	6	51	-14.0	6.2	0.0
	6	52	-20.1	-2.4	0.0
	6	53	-13.6	0.4	0.0
	6	54	-18.4	-6.7	0.0
	6	55	-19.0	-3.7	3.62325581395
	6	56	-17.9	-4.5	0.858139534884
	6	57	-14.7	-1.3	0.0
	6	58	-17.9	-8.6	0.0
	6	59	-9.8	-1.0	0.0
	6	60	-9.9	1.3	0.0
	6	61	-0.5	10.6	0.0
	6	62	2.6	6.4	0.0
	6	63	-3.7	3.2	0.0
	6	64	-5.6	0.8	0.0
	6	65	-6.7	-2.2	0.0
	6	66	-2.8	-1.3	0.0
	6	67	1.3	6.2	0.0
	6	68	2.3	4.8	0.0
	6	69	3.0	7.4	0.0
	6	70	4.5	5.1	0.0
	6	71	0.2	5.1	0.0
	6	72	-3.4	4.4	0.0
	6	73	-1.8	3.4	0.0953488372093
	6	74	-5.6	6.3	0.0
	6	75	0.6	9.0	0.190697674419
	6	76	0.7	7.5	0.0
	6	77	1.0	9.6	0.0
	6	78	-1.4	2.1	0.0
	6	79	1.3	4.2	0.0
	6	80	-8.5	0.9	6.1976744186
	6	81	-8.4	5.8	0.0
	6	82	-9.2	2.0	0.0
	6	83	-9.5	2.5	0.0
	6	84	-3.1	7.4	1.14418604651
	6	85	-0.7	11.2	0.0
	6	86	-0.8	15.3	0.0
	6	87	1.0	15.8	0.0
	6	88	2.2	11.9	0.0
	6	89	-0.1	13.5	1.81162790698
	6	90	3.5	13.0	0.0
	6	91	0.7	14.4	0.0
	6	92	-2.9	10.3	13.5395348837
	6	93	-5.4	8.8	9.43953488372
	6	94	-6.7	8.1	0.0
	6	95	-8.3	6.0	0.0
	6	96	-4.2	5.6	0.0
	6	97	-1.6	3.7	0.762790697674
	6	98	-1.0	7.9	0.0
	6	99	-5.4	7.2	0.0
	6	100	-7.2	7.9	0.0
	6	101	-5.6	8.4	0.0
	6	102	-5.9	2.9	0.0
	6	103	-8.4	2.7	0.381395348837
	6	104	-5.8	4.7	0.0953488372093
	6	105	-5.3	8.4	17.2581395349
	6	106	0.8	11.9	0.0
	6	107	10.4	16.1	0.667441860465
	6	108	8.3	14.9	0.0
	6	109	4.5	16.2	0.0
	6	110	5.4	16.1	0.0
	6	111	3.5	18.3	0.0
	6	112	6.8	23.1	0.0
	6	113	15.0	30.5	0.0
	6	114	9.7	20.8	7.72325581395
	6	115	7.1	19.4	0.0
	6	116	6.6	16.8	0.0953488372093
	6	117	0.7	16.4	0.0
	6	118	8.0	19.8	0.0
	6	119	6.5	19.5	0.0
	6	120	4.9	20.2	0.0
	6	121	2.7	23.3	0.0
	6	122	1.1	16.2	0.667441860465
	6	123	4.1	17.7	0.0
	6	124	3.0	11.4	1.0488372093
	6	125	3.4	16.4	0.0
	6	126	5.2	17.9	0.0
	6	127	5.7	16.7	0.0
	6	128	7.7	21.5	0.0
	6	129	2.1	20.9	0.0
	6	130	2.5	18.1	0.0
	6	131	3.0	17.7	0.0
	6	132	2.3	19.7	0.0
	6	133	6.0	23.9	24.6953488372
	6	134	0.6	22.0	8.29534883721
	6	135	-1.6	25.1	0.0
	6	136	5.0	21.1	0.0
	6	137	1.8	17.4	0.0
	6	138	4.2	21.0	0.0
	6	139	7.6	23.2	0.0
	6	140	10.4	24.0	0.0
	6	141	3.9	17.5	2.47906976744
	6	142	7.0	23.8	0.0
	6	143	9.1	26.5	0.0
	6	144	6.8	22.0	0.0
	6	145	11.8	20.7	1.33488372093
	6	146	12.1	22.6	0.0
	6	147	10.2	19.5	0.0
	6	148	8.2	18.9	0.0
	6	149	10.0	22.5	0.0
	6	150	5.4	20.7	3.0511627907
	6	151	5.5	23.9	0.0
	6	152	7.5	24.5	0.0
	6	153	7.8	19.6	0.953488372093
	6	154	9.2	24.9	0.667441860465
	6	155	18.6	28.0	0.0
	6	156	17.0	26.5	0.0
	6	157	16.9	25.0	0.667441860465
	6	158	13.5	26.0	0.0
	6	159	10.3	24.0	0.0
	6	160	5.9	19.9	0.0
	6	161	4.8	19.6	0.0
	6	162	3.3	13.9	0.381395348837
	6	163	-0.4	13.0	7.72325581395
	6	164	5.5	18.4	2.95581395349
	6	165	4.5	20.6	0.0
	6	166	7.1	17.2	0.0
	6	167	6.0	23.3	0.0
	6	168	9.5	22.6	12.776744186
	6	169	14.7	27.7	3.24186046512
	6	170	12.4	27.5	0.0
	6	171	10.8	24.9	0.0
	6	172	13.8	26.2	0.0
	6	173	11.6	18.5	0.0
	6	174	9.4	19.1	0.0
[truncated: 8,957 more rows]
