# Supplementary material for: Comparing CMIP-3 and CMIP-5 climate projections on flooding estimation of Devils Lake of North Dakota, USA
Source: PeerJ. 2018 Apr 30;6:e4711. doi: 10.7717/peerj.4711 (PMC5933320; doi:10.7717/peerj.4711)
Supplement: Supplemental Information 2 [file peerj-06-4711-s002.zip › FutureClimate/CMIP-5_MarkSim/EDMZ_BCCCSM11_rcp45_2055.dat]

	1	1	-1.0	6.6	1.33488372093
	1	2	-0.6	0.2	0.0
	1	3	-11.0	1.5	0.0
	1	4	-2.3	-1.5	0.0
	1	5	-5.1	-2.4	0.0953488372093
	1	6	-11.1	-0.4	0.0
	1	7	-22.8	0.2	0.0
	1	8	-26.3	-2.0	1.14418604651
	1	9	-18.9	-7.7	0.0
	1	10	-15.9	-7.3	0.0
	1	11	-15.8	-13.2	0.0
	1	12	-17.3	-8.1	0.0
	1	13	-14.7	-1.2	0.0
	1	14	-16.7	-9.6	0.0
	1	15	-19.6	-16.4	0.286046511628
	1	16	-10.8	0.1	0.0
	1	17	-8.8	-6.5	0.0
	1	18	-16.9	-4.1	0.0
	1	19	-3.1	12.1	0.0
	1	20	-9.5	14.8	0.0
	1	21	-12.4	5.3	0.0
	1	22	-14.0	1.5	0.0
	1	23	-10.9	-2.4	0.0
	1	24	-15.0	-4.8	0.0
	1	25	-20.5	-4.1	0.0
	1	26	-11.4	0.0	0.0
	1	27	-18.3	-1.5	0.0
	1	28	-11.9	1.8	0.0
	1	29	-10.3	-5.6	0.0953488372093
	1	30	-4.9	-1.3	0.0
	1	31	-11.5	-1.5	0.0
	1	32	-5.5	7.7	0.0
	1	33	0.5	6.4	0.0
	1	34	8.1	16.7	0.0
	1	35	-3.9	5.4	0.0
	1	36	-9.0	-8.7	0.0
	1	37	-6.1	-0.1	0.0
	1	38	-6.6	-6.4	0.0
	1	39	-9.0	-5.2	0.0
	1	40	-8.1	2.4	0.0
	1	41	-3.3	6.2	0.0
	1	42	-8.0	-2.4	0.0
	1	43	-13.7	-7.9	0.0953488372093
	1	44	-23.4	-7.4	0.0
	1	45	-21.5	-4.2	0.0
	1	46	-25.1	-7.5	0.0
	1	47	-23.5	-5.7	0.0
	1	48	-24.1	-5.2	0.0
	1	49	-27.1	-16.2	2.47906976744
	1	50	-22.8	-13.5	0.286046511628
	1	51	-19.3	1.3	0.0
	1	52	-15.7	-1.0	0.0
	1	53	-15.9	-3.4	0.0
	1	54	-26.8	-3.8	0.0
	1	55	-21.7	7.1	0.0
	1	56	-21.6	-1.7	0.0
	1	57	-13.2	-2.5	0.0
	1	58	-14.3	-2.9	0.0
	1	59	-16.7	-2.6	0.0
	1	60	-12.3	-0.4	0.0
	1	61	-7.8	-1.5	0.381395348837
	1	62	1.1	1.4	0.0
	1	63	1.3	3.7	0.0
	1	64	-5.4	-3.6	0.0
	1	65	-9.1	5.7	0.0
	1	66	-10.0	8.4	0.0
	1	67	-8.5	8.7	0.0
	1	68	-13.3	6.1	0.0
	1	69	-10.0	-2.9	0.0
	1	70	-6.7	-2.6	0.0
	1	71	-5.5	-4.2	0.0
	1	72	-8.0	-3.8	0.0
	1	73	-6.9	-1.3	0.0
	1	74	-12.2	2.6	0.0
	1	75	-13.2	0.8	0.0
	1	76	-11.9	6.8	0.0
	1	77	-15.0	0.5	0.0
	1	78	-14.2	-0.3	0.0
	1	79	-10.5	2.3	6.1976744186
	1	80	-8.0	3.4	0.0
	1	81	-8.8	7.2	0.0
	1	82	-2.3	5.1	0.0
	1	83	-4.3	7.9	0.0
	1	84	1.1	11.0	0.0
	1	85	3.8	8.4	0.0
	1	86	-0.2	12.6	0.0
	1	87	-1.2	10.4	0.0
	1	88	-0.5	16.2	0.0
	1	89	5.2	17.0	0.0
	1	90	5.9	20.1	0.0
	1	91	3.8	19.6	0.0
	1	92	5.3	16.7	0.0
	1	93	5.9	14.8	0.0
	1	94	4.8	11.0	0.190697674419
	1	95	-0.1	9.3	3.43255813953
	1	96	-1.2	10.3	0.667441860465
	1	97	0.6	12.2	0.0
	1	98	8.1	11.8	0.0
	1	99	2.9	18.9	0.0
	1	100	10.4	19.8	0.0
	1	101	11.8	22.7	0.0
	1	102	3.6	20.8	4.1
	1	103	5.0	20.9	0.0
	1	104	3.6	16.2	0.286046511628
	1	105	0.7	19.2	0.0
	1	106	-2.2	19.2	0.0
	1	107	0.1	18.0	0.0
	1	108	1.3	20.3	0.0
	1	109	3.4	24.3	0.0
	1	110	-3.3	15.4	0.0
	1	111	-7.1	9.8	0.0
	1	112	-1.2	17.4	0.0
	1	113	3.1	21.9	0.0
	1	114	3.2	21.2	0.0
	1	115	4.1	8.5	6.00697674419
	1	116	6.4	20.2	0.0
	1	117	9.2	22.5	0.0
	1	118	5.4	21.2	3.90930232558
	1	119	9.9	24.4	0.0
	1	120	8.0	24.4	0.0
	1	121	12.9	24.2	0.0
	1	122	13.0	24.7	0.0
	1	123	12.0	25.4	0.0
	1	124	6.9	23.7	0.0
	1	125	3.3	24.8	0.762790697674
	1	126	6.8	27.7	0.0
	1	127	9.4	25.3	0.0
	1	128	7.6	22.7	0.0
	1	129	2.8	21.3	0.0
	1	130	2.4	26.5	0.0
	1	131	3.3	21.8	0.0
	1	132	10.9	22.7	0.0
	1	133	9.7	20.7	0.0
	1	134	4.8	14.4	1.71627906977
	1	135	13.2	20.7	6.57906976744
	1	136	8.5	22.8	0.0
	1	137	9.6	17.5	0.0
	1	138	9.1	22.7	0.0
	1	139	9.1	23.3	0.0
	1	140	5.9	22.7	0.0953488372093
	1	141	7.0	23.3	0.0
	1	142	2.0	21.3	0.0
	1	143	9.9	22.7	0.0
	1	144	8.8	22.3	0.0
	1	145	13.8	22.2	5.24418604651
	1	146	6.7	21.8	27.7465116279
	1	147	4.3	20.4	0.0
	1	148	5.4	22.4	1.81162790698
	1	149	8.8	23.3	0.0
	1	150	5.4	22.6	0.0
	1	151	5.3	20.0	0.0
	1	152	9.4	23.7	0.0
	1	153	12.8	31.5	0.0
	1	154	6.2	25.6	0.0
	1	155	13.7	22.2	8.48604651163
	1	156	14.0	27.4	0.0
	1	157	13.9	25.6	0.0
	1	158	10.3	23.8	0.0
	1	159	10.4	25.4	0.0
	1	160	11.3	23.0	33.8488372093
	1	161	11.2	25.2	0.0
	1	162	11.8	26.8	0.0
	1	163	16.9	30.8	56.8279069767
	1	164	19.5	32.2	0.0
	1	165	15.5	33.9	0.0
	1	166	15.3	30.1	0.0
	1	167	14.5	30.8	0.0
	1	168	12.7	28.9	0.0
	1	169	15.1	28.5	0.0
	1	170	15.6	28.0	0.0
	1	171	15.3	20.3	12.4906976744
	1	172	14.8	21.9	8.58139534884
	1	173	14.1	27.0	0.0
	1	174	11.5	23.9	0.0
	1	175	11.2	21.0	4.19534883721
	1	176	12.6	22.9	54.0627906977
	1	177	15.8	29.3	0.0
	1	178	12.0	26.8	4.1
	1	179	19.3	27.6	0.667441860465
	1	180	17.1	31.0	0.0
	1	181	15.4	30.3	0.0
	1	182	19.9	30.9	0.0
	1	183	19.3	30.2	0.0953488372093
	1	184	21.9	33.5	0.0
	1	185	20.0	32.9	0.0
	1	186	13.8	27.4	0.0
	1	187	14.4	23.6	0.0
	1	188	13.6	27.2	0.0
	1	189	13.9	31.2	0.0
	1	190	17.5	30.5	0.0
	1	191	19.7	30.6	0.0
	1	192	20.5	35.6	0.0
	1	193	22.7	38.7	0.0
	1	194	21.1	34.6	0.0
	1	195	21.9	31.8	0.190697674419
	1	196	18.9	30.9	0.0
	1	197	15.7	30.0	0.0
	1	198	18.7	33.9	7.24651162791
	1	199	21.4	38.7	0.0
	1	200	22.7	36.1	0.0
	1	201	20.6	35.1	0.0
	1	202	16.2	31.2	0.0
	1	203	17.7	29.8	4.95813953488
	1	204	16.7	31.6	2.57441860465
	1	205	16.5	31.6	0.0
	1	206	17.8	34.3	0.0
	1	207	16.3	32.8	0.0
	1	208	15.8	33.4	0.0
	1	209	16.9	31.8	0.0
	1	210	12.0	27.7	17.8302325581
	1	211	14.4	30.8	29.9395348837
	1	212	12.4	32.9	0.0
	1	213	16.0	31.4	0.0
	1	214	15.0	30.3	0.0
	1	215	16.5	33.6	0.0
	1	216	16.1	31.5	1.23953488372
	1	217	17.2	31.2	0.0
	1	218	20.4	32.8	0.0
	1	219	19.6	30.5	0.0
	1	220	17.6	32.3	0.0
	1	221	17.0	34.3	0.0
	1	222	11.0	31.1	0.0
	1	223	11.6	26.9	15.0651162791
	1	224	11.8	26.6	0.0953488372093
	1	225	12.3	25.1	16.0186046512
	1	226	13.0	28.9	0.0
	1	227	13.2	27.9	0.0
	1	228	9.8	25.5	0.0
	1	229	12.8	29.6	0.0
	1	230	12.3	24.0	21.4534883721
	1	231	16.6	24.8	0.0
	1	232	16.5	31.4	0.0
	1	233	15.8	26.5	0.0
	1	234	13.9	31.1	0.0
	1	235	14.0	29.6	0.0
	1	236	13.6	31.0	0.0
	1	237	20.6	31.0	0.0
	1	238	19.5	32.1	0.0
	1	239	16.4	30.1	0.0
	1	240	13.1	27.3	0.0
	1	241	14.9	26.3	0.0
	1	242	14.0	29.6	0.0
	1	243	12.0	29.8	0.0
	1	244	12.7	32.1	0.0
	1	245	17.2	30.3	9.43953488372
	1	246	12.6	26.7	0.286046511628
	1	247	12.1	28.5	0.0
	1	248	15.1	26.9	0.0
	1	249	12.7	24.7	0.0
	1	250	7.8	21.3	0.858139534884
	1	251	12.4	25.9	0.0
	1	252	6.7	20.9	3.81395348837
	1	253	6.1	20.7	0.286046511628
	1	254	2.7	22.3	0.0
	1	255	1.6	23.4	0.0
	1	256	-3.2	21.0	0.0
	1	257	4.5	27.3	0.0
	1	258	7.9	27.8	0.0
	1	259	6.7	22.5	0.0
	1	260	11.6	27.3	0.0
	1	261	12.8	26.5	0.0
	1	262	12.7	29.1	0.0
	1	263	9.9	25.3	0.0
	1	264	10.0	20.7	0.0
	1	265	12.0	22.0	0.0
	1	266	8.1	27.2	0.0
	1	267	12.2	25.5	0.0
	1	268	14.5	28.5	0.0
	1	269	15.7	26.0	0.0
	1	270	15.5	24.9	0.0
	1	271	11.3	24.0	0.0
	1	272	4.8	21.6	0.0
	1	273	5.8	22.3	0.0
	1	274	7.7	17.5	0.0
	1	275	5.1	16.3	0.0
	1	276	4.0	19.4	0.0
	1	277	1.9	16.7	0.0
	1	278	2.7	17.3	0.0
	1	279	3.2	16.5	0.190697674419
	1	280	3.4	17.6	0.0953488372093
	1	281	3.8	19.4	0.0
	1	282	5.8	18.4	0.0
	1	283	3.1	20.7	0.0
	1	284	9.1	23.2	0.0
	1	285	2.1	11.8	12.3
	1	286	-1.7	10.4	0.0
	1	287	0.1	13.7	0.0
	1	288	5.9	16.6	6.00697674419
	1	289	3.0	13.7	0.0
	1	290	4.5	15.3	0.0
	1	291	5.9	14.0	0.0
	1	292	5.2	13.4	0.0
	1	293	4.9	14.4	0.0
	1	294	1.4	15.3	0.0
	1	295	1.3	7.9	0.0
	1	296	0.7	9.9	0.0
	1	297	-1.6	9.1	0.0
	1	298	-5.3	7.6	0.0
	1	299	6.9	17.1	0.0
	1	300	7.7	13.0	0.0
	1	301	6.0	15.9	0.0
	1	302	1.2	15.7	0.0
	1	303	2.2	8.5	0.0
	1	304	-4.6	6.7	0.0
	1	305	-1.4	5.5	0.0
	1	306	-0.3	10.4	0.0
	1	307	0.1	15.7	0.0
	1	308	4.0	8.0	0.0
	1	309	6.2	10.8	0.0
	1	310	2.1	10.2	0.0
	1	311	0.2	17.7	0.0
	1	312	4.8	19.4	0.0
	1	313	6.8	11.4	0.0
	1	314	3.0	6.1	12.1093023256
	1	315	-1.4	6.4	0.0
	1	316	-1.5	6.7	3.0511627907
	1	317	-1.3	6.3	0.0
	1	318	2.0	8.2	0.0
	1	319	-9.6	6.0	0.0
	1	320	-4.4	1.9	0.0
	1	321	-6.0	1.0	0.0
	1	322	-5.9	-5.2	0.0
	1	323	-2.9	1.0	0.0
	1	324	-7.2	3.0	0.0
	1	325	-5.6	1.0	0.0
	1	326	-11.8	-8.2	0.0
	1	327	-8.5	-3.9	0.0
	1	328	-16.6	-7.8	0.0
	1	329	-7.7	8.2	0.0
	1	330	-14.2	-0.8	0.0
	1	331	-13.9	-5.6	0.0
	1	332	-13.7	-2.3	8.29534883721
	1	333	-15.9	-1.0	0.0
	1	334	-21.1	-6.8	0.0
	1	335	-26.8	-9.9	0.0
	1	336	-27.8	-7.1	0.0
	1	337	-24.7	-7.9	0.0
	1	338	-18.7	-15.6	0.0
	1	339	-17.5	-6.4	0.0
	1	340	-15.5	-7.1	0.0
	1	341	-16.2	-6.7	0.0
	1	342	-15.3	-8.6	0.0
	1	343	-12.7	-11.1	0.0
	1	344	-8.2	-6.4	0.0
	1	345	-13.1	-5.1	0.0
	1	346	-7.9	2.2	0.0
	1	347	-19.6	-13.5	0.858139534884
	1	348	-20.4	-12.9	0.0
	1	349	-23.9	-3.7	0.0
	1	350	-22.0	-11.3	0.0
	1	351	-19.1	-9.4	0.0
	1	352	-11.4	-7.5	0.0
	1	353	-13.5	-10.8	14.6837209302
	1	354	-16.8	-6.5	0.0
	1	355	-26.8	-11.9	2.66976744186
	1	356	-27.1	-16.5	3.90930232558
	1	357	-20.5	0.3	0.0
	1	358	-14.6	0.7	2.76511627907
	1	359	-17.8	-2.5	0.0
	1	360	-11.9	-11.8	3.71860465116
	1	361	-15.5	-15.1	0.572093023256
	1	362	-21.5	-18.4	0.286046511628
	1	363	-19.6	-19.1	1.23953488372
	1	364	-17.7	-5.6	0.0
	1	365	-9.8	1.8	18.1162790698
	2	1	-14.4	-10.5	0.0
	2	2	-9.6	-9.3	2.0976744186
	2	3	-15.4	-11.3	0.0
	2	4	-20.6	-14.9	0.0
	2	5	-24.5	-4.8	0.0
	2	6	-15.6	-5.1	0.0
	2	7	-16.3	-7.6	0.0
	2	8	-18.0	-2.0	0.0
	2	9	-15.5	1.9	0.0
	2	10	-13.1	-4.0	0.0
	2	11	-9.5	0.0	0.0
	2	12	-8.1	-2.5	0.0
	2	13	-12.8	-1.3	0.0
	2	14	-12.7	2.8	0.0
	2	15	-5.8	-1.1	0.0
	2	16	-7.3	-0.8	0.0
	2	17	-10.9	-3.6	0.0
	2	18	-15.7	-8.8	0.0
	2	19	-4.8	-3.0	0.0
	2	20	-2.9	7.8	0.0
	2	21	-6.6	-3.3	0.0
	2	22	-7.5	2.8	0.0
	2	23	-20.8	-6.9	0.0
	2	24	-23.1	-2.7	0.0
	2	25	-19.8	-6.2	0.0
	2	26	-19.1	-1.3	0.0
	2	27	-18.8	-10.0	0.0
	2	28	-9.9	2.5	0.0
	2	29	-11.8	-2.9	0.667441860465
	2	30	-7.2	-6.6	0.0
	2	31	-16.3	-8.6	0.0
	2	32	-20.0	-9.6	0.0
	2	33	-20.6	-9.6	0.0
	2	34	-15.1	-2.2	0.0
	2	35	-26.8	-10.6	0.0
	2	36	-26.5	-15.2	0.0
	2	37	-23.7	-12.7	0.0
	2	38	-16.9	-3.8	0.0
	2	39	-15.9	-2.5	0.0
	2	40	-18.4	-5.0	0.0
	2	41	-11.9	4.8	0.0
	2	42	-3.6	5.3	0.0
	2	43	-0.2	8.4	0.0
	2	44	-1.0	2.2	0.0
	2	45	-7.3	1.1	0.0
	2	46	-13.9	-0.1	0.0
	2	47	-16.3	-6.0	0.0
	2	48	-21.1	-7.6	0.0
	2	49	-20.6	-4.6	0.0
	2	50	-24.1	-7.2	0.0
	2	51	-15.7	-0.9	0.0
	2	52	-6.3	5.4	0.0
	2	53	-9.4	0.2	0.0
	2	54	-11.8	4.8	0.0
	2	55	-2.1	1.5	0.0
	2	56	-2.5	0.0	0.0
	2	57	-7.0	-5.2	0.0
	2	58	-6.7	-6.0	0.0
	2	59	-0.3	2.2	0.0
	2	60	2.6	8.0	0.0
	2	61	-5.6	-0.7	0.0
	2	62	-9.2	3.5	0.0
	2	63	-0.4	0.8	1.52558139535
	2	64	-2.2	5.4	0.0
	2	65	-6.7	2.4	0.0
	2	66	-7.1	4.2	0.0
	2	67	0.5	1.1	0.0
	2	68	0.5	1.2	0.190697674419
	2	69	-3.5	10.0	0.0
	2	70	-1.4	7.6	0.0
	2	71	-1.4	4.2	0.0
	2	72	-3.4	7.7	0.0
	2	73	-2.7	7.3	0.0
	2	74	0.5	9.6	0.0
	2	75	-0.3	5.2	0.0
	2	76	-2.0	7.0	0.0
	2	77	1.7	8.7	0.0
	2	78	-0.6	14.8	0.0
	2	79	-2.1	6.9	0.0
	2	80	1.5	12.1	0.0
	2	81	4.0	9.3	11.823255814
	2	82	-0.3	7.7	0.0
	2	83	-0.5	4.7	0.0
	2	84	-0.5	8.5	0.0
	2	85	-5.6	8.5	0.0
	2	86	-12.3	2.5	0.0
	2	87	-11.9	-4.9	0.476744186047
	2	88	-8.6	1.0	0.0
	2	89	-14.7	-2.6	0.0
	2	90	-8.2	2.3	0.0
	2	91	-9.9	5.3	0.0
	2	92	-12.1	5.9	0.0
	2	93	-6.7	10.6	0.0
	2	94	0.3	10.6	0.0
	2	95	-0.5	8.7	0.0
	2	96	1.9	16.5	0.0
	2	97	7.6	11.7	5.05348837209
	2	98	1.9	13.7	2.86046511628
	2	99	0.8	18.3	0.0
	2	100	-4.5	11.9	0.190697674419
	2	101	5.0	17.9	0.0
	2	102	5.0	10.5	0.0
	2	103	3.8	14.1	0.0
	2	104	-0.6	13.3	0.0
	2	105	10.2	21.2	0.0
	2	106	5.3	13.0	0.0
	2	107	3.4	13.7	0.0
	2	108	-1.9	13.7	0.0
	2	109	0.2	12.2	2.0023255814
	2	110	-1.6	13.7	0.0
	2	111	0.7	13.3	0.0
	2	112	6.1	14.6	0.0
	2	113	-3.0	14.5	2.19302325581
	2	114	-2.0	14.4	0.0
	2	115	-3.1	14.3	0.0
	2	116	0.7	15.6	3.24186046512
	2	117	-2.6	16.5	0.667441860465
	2	118	0.7	20.5	0.0
	2	119	-3.8	12.0	0.0
	2	120	-5.1	13.7	0.0
	2	121	-6.5	12.7	0.0953488372093
	2	122	-8.2	13.0	0.0
	2	123	-0.6	18.5	0.0
	2	124	3.9	21.9	0.0
	2	125	8.9	12.4	12.3953488372
	2	126	10.0	18.2	0.476744186047
	2	127	10.9	19.5	0.667441860465
	2	128	6.8	27.6	0.0
	2	129	4.9	25.8	0.0
	2	130	11.5	19.9	0.0
	2	131	9.0	17.5	41.1906976744
	2	132	8.5	22.3	2.57441860465
	2	133	7.4	22.7	0.0
	2	134	5.6	25.4	0.0
	2	135	4.6	24.2	0.0
	2	136	5.4	22.3	0.0
	2	137	8.5	23.9	0.0
	2	138	4.8	23.2	0.0
	2	139	6.4	22.7	0.0
	2	140	6.2	22.0	3.81395348837
	2	141	3.3	23.2	2.76511627907
	2	142	2.5	21.2	0.0
	2	143	8.2	19.9	0.0
	2	144	9.3	22.0	0.0
	2	145	12.5	25.2	2.0976744186
	2	146	10.8	27.0	0.0
	2	147	11.0	24.2	2.57441860465
	2	148	12.1	26.3	0.0
	2	149	11.4	24.8	0.0
	2	150	6.8	21.4	0.0
	2	151	8.7	20.1	9.72558139535
	2	152	7.2	27.2	0.0
	2	153	9.3	28.2	0.0
	2	154	15.2	24.1	0.0
	2	155	12.2	25.8	0.0
	2	156	13.2	28.9	0.0
	2	157	15.5	28.5	0.0
	2	158	12.6	30.6	0.0
	2	159	9.4	28.0	1.62093023256
	2	160	15.0	29.6	0.0
	2	161	10.6	23.4	0.0
	2	162	9.8	26.8	0.0
	2	163	6.0	29.0	0.0
	2	164	10.6	32.4	0.0
	2	165	12.4	27.3	5.62558139535
	2	166	13.8	29.6	0.0
	2	167	15.2	28.0	4.1
	2	168	16.7	32.8	0.0
	2	169	14.1	28.1	0.0
	2	170	16.8	27.6	0.0
	2	171	14.8	27.7	0.0
	2	172	12.8	32.2	0.0
	2	173	10.5	26.6	0.0
	2	174	12.0	26.1	0.0
	2	175	11.1	28.8	0.0
	2	176	13.1	27.5	0.0953488372093
	2	177	13.8	28.1	4.00465116279
	2	178	11.5	27.5	0.0
	2	179	14.1	27.8	0.0
	2	180	16.8	29.0	0.0
	2	181	15.2	27.1	0.0
	2	182	18.8	32.3	0.0
	2	183	22.7	34.4	0.0
	2	184	22.1	31.3	0.0
	2	185	22.1	32.9	0.0
	2	186	14.3	26.6	0.0
	2	187	16.1	33.3	0.0
	2	188	19.3	35.2	0.0
	2	189	18.6	33.6	0.0
	2	190	16.1	26.1	0.0
	2	191	15.0	26.5	0.0
	2	192	12.1	25.2	0.0
	2	193	11.7	26.4	0.0
	2	194	10.6	26.0	0.0
	2	195	12.5	26.9	0.0
	2	196	13.1	30.6	0.0
	2	197	13.5	32.1	0.0
	2	198	20.2	36.3	0.0
	2	199	20.8	33.4	0.0
	2	200	13.8	29.3	0.0
	2	201	16.3	32.2	0.0
	2	202	14.4	31.6	0.0
	2	203	14.0	27.7	0.0
	2	204	11.8	27.3	0.0
	2	205	13.8	30.3	0.0
	2	206	14.9	28.0	2.95581395349
	2	207	12.8	24.7	22.788372093
	2	208	16.6	27.5	0.762790697674
	2	209	15.9	28.7	8.77209302326
	2	210	14.2	28.5	0.762790697674
	2	211	15.4	31.2	16.7813953488
	2	212	17.7	30.4	7.72325581395
	2	213	15.5	29.5	10.7744186047
	2	214	19.2	30.0	0.0
	2	215	21.1	31.8	0.0
	2	216	17.8	28.4	19.0697674419
	2	217	19.4	32.9	0.0
	2	218	16.0	31.8	0.0
	2	219	14.0	24.0	15.923255814
	2	220	16.5	30.4	0.0
	2	221	15.1	29.2	17.8302325581
	2	222	13.7	30.1	0.0
	2	223	12.6	25.5	0.0
	2	224	16.3	31.4	0.0
	2	225	13.1	33.5	0.0
	2	226	11.8	31.8	0.0
	2	227	10.0	30.7	0.0
	2	228	14.3	31.9	1.71627906977
	2	229	13.5	27.0	5.62558139535
	2	230	15.7	32.2	3.0511627907
	2	231	19.3	32.9	0.476744186047
	2	232	15.9	33.9	0.0
	2	233	12.3	28.9	0.0
	2	234	14.3	32.7	0.0
	2	235	12.6	28.9	2.86046511628
	2	236	10.3	26.7	18.4023255814
	2	237	13.2	30.4	0.0
	2	238	13.9	33.2	0.0
	2	239	11.4	32.3	7.53255813953
	2	240	11.4	30.8	0.0
	2	241	9.0	31.7	0.0
	2	242	11.7	30.6	0.0
	2	243	13.1	26.2	0.0
	2	244	11.8	22.0	2.19302325581
	2	245	12.5	26.0	0.0
	2	246	10.9	30.4	0.0
	2	247	9.0	25.9	0.0
	2	248	6.4	25.9	0.0
	2	249	11.3	23.5	0.0
	2	250	7.4	20.0	0.0
	2	251	8.0	18.8	19.8325581395
	2	252	7.8	21.4	0.0
	2	253	4.4	24.8	0.0
	2	254	5.8	18.8	0.476744186047
	2	255	5.4	15.9	2.86046511628
	2	256	1.6	16.2	0.0
	2	257	6.2	21.9	0.0
	2	258	6.4	14.2	0.0953488372093
	2	259	3.6	19.7	7.05581395349
	2	260	4.0	24.5	0.0
	2	261	6.6	24.7	0.0
	2	262	10.2	23.0	0.0
	2	263	13.0	23.5	0.0
	2	264	12.0	28.3	0.0
	2	265	9.2	25.2	0.0
	2	266	9.4	27.5	0.0
	2	267	12.6	22.3	0.858139534884
	2	268	9.6	23.0	7.53255813953
	2	269	7.0	22.0	0.0
	2	270	8.8	23.6	0.0
	2	271	8.5	20.0	0.0
	2	272	9.3	23.7	0.0
	2	273	2.1	19.7	0.0
	2	274	-1.8	16.8	0.0
	2	275	4.6	19.4	0.0
	2	276	-2.0	17.6	0.0
	2	277	1.4	18.1	0.0
	2	278	-0.7	11.5	0.667441860465
	2	279	-3.2	17.5	11.3465116279
	2	280	-0.3	14.6	0.0953488372093
	2	281	-1.4	16.2	0.0
	2	282	2.1	11.3	0.0
	2	283	-3.2	-0.5	8.10465116279
	2	284	-1.4	4.9	6.57906976744
	2	285	-2.1	9.6	0.0
	2	286	-3.6	9.5	0.0
	2	287	1.1	12.0	0.0
	2	288	0.5	11.4	0.0
	2	289	1.5	14.3	0.0
	2	290	-2.4	14.2	0.0
	2	291	-3.1	10.2	0.0953488372093
	2	292	-0.4	14.4	0.0
	2	293	-1.5	11.7	10.5837209302
	2	294	-0.7	7.5	0.0953488372093
	2	295	-0.9	8.4	0.0
	2	296	1.6	6.1	0.0
	2	297	-2.0	7.6	0.0
	2	298	-5.3	5.1	0.0
	2	299	-1.6	5.3	0.0
	2	300	-4.5	6.6	0.0
	2	301	2.8	15.5	0.0
	2	302	-3.5	9.4	16.9720930233
	2	303	-4.4	8.4	0.0
	2	304	-2.9	8.7	0.0
	2	305	-1.0	12.5	0.0
	2	306	0.2	18.2	0.0
	2	307	-3.9	11.4	0.0
	2	308	-3.2	12.7	0.0
	2	309	-3.4	10.0	0.0
	2	310	0.4	14.7	0.0
	2	311	0.3	7.6	0.0
	2	312	-5.5	5.2	0.0
	2	313	-12.8	5.5	0.0
	2	314	-4.8	8.4	0.0
	2	315	0.6	10.3	0.0
	2	316	-0.7	8.9	0.0
	2	317	-1.8	11.4	0.0
	2	318	0.8	8.7	0.0
	2	319	4.2	9.1	0.0
	2	320	-0.2	5.5	0.0
	2	321	-8.5	0.6	0.0
	2	322	-6.6	6.8	0.0
	2	323	0.2	5.6	0.286046511628
	2	324	3.3	6.7	3.33720930233
	2	325	-5.3	1.6	1.81162790698
	2	326	-8.8	2.2	0.0
	2	327	-15.1	0.0	0.0
	2	328	-0.8	0.8	0.0
	2	329	4.7	6.4	0.0
	2	330	0.6	2.1	0.0
	2	331	-9.6	0.5	0.0
	2	332	-6.3	-5.5	0.0
	2	333	-5.4	-3.1	0.381395348837
	2	334	-13.1	-1.9	0.0
	2	335	-16.0	-1.6	0.0
	2	336	-17.3	2.6	0.0
	2	337	-7.8	5.0	2.57441860465
	2	338	-4.8	6.7	13.3488372093
	2	339	-2.9	1.2	0.0
	2	340	-2.7	-0.9	2.0023255814
	2	341	-8.9	-6.5	0.0
	2	342	-17.8	-16.7	4.76744186047
	2	343	-22.6	-12.8	0.0
	2	344	-29.2	-13.4	0.0
	2	345	-24.9	-6.0	0.0
	2	346	-21.4	-9.4	0.0
	2	347	-6.9	-4.3	0.667441860465
	2	348	-20.9	-3.4	0.0
	2	349	-9.2	1.3	0.0
	2	350	-14.1	-6.1	0.0
	2	351	-10.6	-7.1	0.0
	2	352	-10.9	-9.7	0.0
	2	353	-10.1	-7.1	0.0
	2	354	-17.8	-8.3	0.0
	2	355	-22.5	-2.1	0.0
	2	356	-11.4	2.1	0.0
	2	357	-8.7	4.6	0.476744186047
	2	358	-4.9	1.7	0.0
	2	359	-0.2	1.2	0.0
	2	360	-1.6	-1.4	0.0
	2	361	-8.0	-0.8	28.3186046512
	2	362	-18.5	-4.0	0.0
	2	363	-18.6	-8.0	0.0
	2	364	-8.1	-5.1	0.0
	2	365	-13.3	-7.9	0.0
	3	1	-8.2	1.0	0.0
	3	2	-10.5	0.1	0.0
	3	3	-9.0	3.2	0.0
	3	4	-4.1	5.1	0.0
	3	5	-2.0	0.8	0.0
	3	6	-10.6	-5.3	0.0
	3	7	-14.1	5.0	0.0
	3	8	-20.8	-8.0	0.953488372093
	3	9	-19.8	-8.2	0.0
	3	10	-18.9	-15.8	0.0
	3	11	-22.8	-15.5	0.286046511628
	3	12	-17.4	-10.2	0.190697674419
	3	13	-17.6	-6.2	0.0
	3	14	-15.0	-10.0	0.0
	3	15	-19.9	-17.4	0.858139534884
	3	16	-15.7	-5.0	0.0
	3	17	-11.3	-6.8	0.0
	3	18	-16.7	-12.0	0.572093023256
	3	19	-20.7	-7.5	0.0
	3	20	-20.7	-13.6	1.43023255814
	3	21	-18.6	-12.2	0.0
	3	22	-14.9	-8.3	0.0
	3	23	-7.0	-1.0	0.0
	3	24	-5.8	-3.3	0.0
	3	25	-8.6	1.7	2.66976744186
	3	26	-11.3	-2.0	0.0
	3	27	-9.7	-3.4	0.0
	3	28	-5.3	3.9	0.0
	3	29	-13.9	1.0	0.0
	3	30	-5.4	0.8	0.0
	3	31	-19.3	-1.4	0.0
	3	32	-15.8	-2.1	6.57906976744
	3	33	-16.7	-5.9	0.0
	3	34	-16.3	-1.7	0.0
	3	35	-18.4	-4.9	0.0
	3	36	-26.1	-6.2	0.0
	3	37	-21.6	-6.3	0.0
	3	38	-14.9	-3.2	0.0
	3	39	-9.6	-0.3	0.0
	3	40	-15.4	-4.4	0.0
	3	41	-23.1	-7.6	0.0
	3	42	-21.1	-5.5	0.0
	3	43	-19.1	3.9	0.0
	3	44	-14.1	5.4	0.0
	3	45	-8.4	-0.1	0.0
	3	46	-15.9	-4.4	0.0
	3	47	-11.8	-1.6	0.0
	3	48	-14.6	-2.7	0.0
	3	49	-9.9	1.3	0.0
	3	50	-7.9	4.0	0.0
	3	51	-11.2	-2.0	0.0
	3	52	-17.1	-4.4	0.0
	3	53	-17.6	-11.4	0.0
	3	54	-22.4	-12.3	0.0
	3	55	-18.5	-8.5	2.66976744186
	3	56	-13.8	-4.5	0.0
	3	57	-18.8	3.6	0.0
	3	58	-13.3	-0.4	0.0
	3	59	-7.7	-7.2	0.0
	3	60	-17.0	3.7	0.0
	3	61	-14.0	7.3	0.0
	3	62	-7.8	8.8	0.0
	3	63	2.3	7.0	0.0
	3	64	-3.4	6.0	0.667441860465
	3	65	-2.0	6.7	0.0
	3	66	1.6	3.5	0.0
	3	67	0.5	1.3	0.0
	3	68	-12.8	-7.0	0.0
	3	69	-12.3	0.1	0.0
	3	70	-8.3	-0.3	1.71627906977
	3	71	-2.9	-0.3	0.0953488372093
	3	72	-9.4	1.4	0.0
	3	73	-5.2	1.8	0.0
	3	74	-5.3	6.6	0.0
	3	75	-13.1	2.5	0.0
	3	76	-7.5	10.0	0.0
	3	77	-9.6	1.7	0.0
	3	78	-13.0	-0.7	0.0
	3	79	-21.4	-1.2	0.0
	3	80	-21.8	-3.8	0.0
	3	81	-15.0	-2.5	0.0
	3	82	-4.3	3.6	0.0
	3	83	-3.8	9.8	4.38604651163
	3	84	-0.5	9.2	0.0
	3	85	5.0	15.9	8.86744186047
	3	86	4.9	11.8	0.858139534884
	3	87	3.6	11.3	0.0
	3	88	2.6	15.3	0.0
	3	89	9.7	22.9	0.0
	3	90	6.2	22.1	0.0
	3	91	8.3	18.8	0.0
	3	92	0.0	8.9	0.0
	3	93	-4.8	9.8	0.0
	3	94	-2.9	10.1	1.43023255814
	3	95	-5.7	11.5	0.0
	3	96	4.4	19.4	0.0
	3	97	5.9	14.8	0.190697674419
	3	98	-0.4	10.9	6.38837209302
	3	99	-0.5	17.5	0.0
	3	100	2.2	12.9	13.7302325581
	3	101	6.7	16.4	4.48139534884
	3	102	8.8	10.6	1.43023255814
	3	103	4.6	12.0	0.0
	3	104	2.9	12.9	0.0
	3	105	4.0	10.5	0.0
	3	106	-3.2	10.1	0.0
	3	107	-1.9	14.2	0.0
	3	108	-2.9	13.9	0.0
	3	109	-9.6	8.8	0.0
	3	110	-3.5	14.8	0.0
	3	111	-3.3	16.8	0.0
	3	112	-2.3	12.0	9.91627906977
	3	113	0.8	13.0	10.2023255814
	3	114	4.9	9.4	5.43488372093
	3	115	3.0	16.8	0.0
	3	116	6.0	17.2	0.0
	3	117	0.2	13.5	0.0
	3	118	5.3	17.8	0.0
	3	119	6.8	16.3	0.0
	3	120	6.2	16.8	0.0
	3	121	8.3	15.8	0.0
	3	122	-0.4	14.8	0.0
	3	123	-3.8	8.3	0.0
	3	124	-5.6	10.6	0.0
	3	125	-4.5	15.7	0.0
	3	126	1.5	20.1	0.0
	3	127	5.4	25.3	0.0
	3	128	3.5	24.5	0.0
	3	129	1.3	19.0	0.0
	3	130	0.0	22.2	0.0
	3	131	2.3	20.1	0.0
	3	132	5.3	22.3	0.0
	3	133	2.9	19.1	0.0
	3	134	4.3	22.1	0.0
	3	135	5.6	21.6	0.0
	3	136	7.6	21.4	0.0
	3	137	5.9	21.3	0.0
	3	138	1.4	18.9	0.0
	3	139	3.1	19.8	0.0
	3	140	9.5	18.3	22.5023255814
	3	141	12.1	20.8	0.0
	3	142	9.3	17.0	0.0
	3	143	6.2	19.7	12.8720930233
	3	144	4.4	19.0	0.0
	3	145	3.6	16.3	0.0
	3	146	4.5	20.2	0.0
	3	147	5.4	23.3	0.0
	3	148	8.2	29.3	0.0
	3	149	10.8	28.7	0.0
	3	150	15.0	31.4	0.0
	3	151	17.4	31.5	0.0
	3	152	18.2	28.5	0.0
	3	153	13.8	29.5	0.0
	3	154	11.2	28.0	0.0
	3	155	13.7	26.5	0.0
	3	156	13.0	30.5	0.0
	3	157	17.8	33.1	0.0
	3	158	15.2	28.4	0.667441860465
	3	159	15.0	29.5	0.0
	3	160	16.3	29.9	0.0
	3	161	19.1	29.8	0.0
	3	162	14.4	28.2	0.0
	3	163	11.8	28.9	0.0
	3	164	12.5	28.3	0.0
	3	165	13.0	25.3	2.0976744186
	3	166	10.0	25.6	0.0
	3	167	6.4	24.3	0.0
	3	168	10.0	21.7	0.0
	3	169	14.1	29.4	0.0
	3	170	14.8	30.0	0.0
	3	171	20.2	32.1	0.0
	3	172	18.9	33.2	0.0
	3	173	21.8	34.6	0.0
	3	174	19.4	33.7	0.0
	3	175	15.5	29.2	0.0
	3	176	14.2	27.8	0.0
	3	177	12.3	27.1	0.762790697674
	3	178	10.2	22.6	8.96279069767
	3	179	14.5	26.0	0.0
	3	180	14.8	24.2	0.381395348837
	3	181	18.2	25.1	4.67209302326
	3	182	14.9	28.8	0.0
	3	183	18.4	30.9	0.0
	3	184	13.1	30.8	0.0953488372093
	3	185	14.3	30.6	0.0
	3	186	17.3	29.7	0.0
	3	187	17.7	30.7	0.0
	3	188	16.0	26.1	1.81162790698
	3	189	14.5	29.0	0.0
	3	190	18.5	30.6	0.0
	3	191	18.8	31.9	0.0
	3	192	18.3	29.1	0.0
	3	193	16.7	28.6	0.0
	3	194	16.5	30.1	0.0953488372093
	3	195	19.4	28.0	3.0511627907
	3	196	16.6	31.2	2.19302325581
	3	197	19.7	34.2	0.0
	3	198	18.6	28.5	7.1511627907
	3	199	22.6	32.2	0.0953488372093
	3	200	20.2	35.7	0.0
	3	201	19.8	30.0	0.381395348837
	3	202	21.9	37.2	0.0
	3	203	19.2	36.1	0.0
	3	204	23.2	34.5	24.6
	3	205	21.6	36.6	0.0
	3	206	18.0	32.8	0.0
	3	207	16.5	33.3	0.0
	3	208	19.3	32.4	0.0
	3	209	16.1	31.1	0.0
	3	210	16.1	31.8	0.0
	3	211	16.8	32.0	9.91627906977
	3	212	17.3	30.5	0.0
	3	213	18.4	30.2	0.0
	3	214	17.0	31.1	0.0
	3	215	16.4	29.9	0.190697674419
	3	216	15.1	30.6	0.667441860465
	3	217	17.2	31.2	11.2511627907
	3	218	16.3	33.5	0.381395348837
	3	219	16.0	27.6	24.9813953488
	3	220	15.5	25.5	0.0
	3	221	13.4	29.2	0.0
	3	222	16.0	31.8	0.0
	3	223	14.7	34.4	0.0
	3	224	13.2	30.2	0.0
	3	225	14.7	29.9	0.0
	3	226	16.9	31.5	0.0
	3	227	17.1	28.5	0.0
	3	228	17.6	28.1	0.0
	3	229	19.9	27.8	0.0
	3	230	21.8	31.8	0.0
	3	231	18.1	25.4	1.33488372093
	3	232	9.5	22.9	0.0
	3	233	10.6	25.6	0.0
	3	234	10.8	26.0	0.0
	3	235	11.1	29.5	0.0
	3	236	8.7	32.1	0.0
	3	237	13.4	31.8	0.0
	3	238	9.1	29.4	0.0
	3	239	11.8	27.4	0.0
	3	240	12.2	26.3	0.0
	3	241	12.6	27.5	0.0
	3	242	9.6	25.1	0.0
	3	243	8.2	22.5	14.3976744186
	3	244	10.6	26.1	0.0
	3	245	10.4	27.3	0.0
	3	246	10.6	27.4	0.0
	3	247	13.5	25.6	0.0
	3	248	12.7	22.3	0.0
	3	249	13.5	24.0	3.62325581395
	3	250	14.1	30.9	0.0
	3	251	13.5	23.8	8.2
	3	252	11.3	24.9	0.0
	3	253	10.5	26.4	0.0
	3	254	11.8	25.1	0.0
	3	255	10.4	27.6	0.0
	3	256	9.2	25.4	0.0
	3	257	8.8	23.8	0.0
	3	258	6.3	20.2	4.86279069767
	3	259	10.7	23.0	0.0
	3	260	13.7	22.7	0.0
	3	261	7.4	20.2	0.0
	3	262	7.4	22.5	0.0
	3	263	8.2	24.5	0.0
	3	264	14.4	31.9	0.0
	3	265	14.7	29.4	0.0
	3	266	15.6	28.0	0.0
	3	267	14.2	24.7	2.19302325581
	3	268	11.2	23.9	1.0488372093
	3	269	8.9	26.9	0.0
	3	270	13.0	21.8	15.3511627907
	3	271	9.7	16.2	1.81162790698
	3	272	7.4	20.9	0.0
	3	273	1.7	18.6	6.1976744186
	3	274	-0.3	13.9	0.0
	3	275	6.2	15.9	0.0
	3	276	10.8	18.6	0.667441860465
	3	277	13.3	21.5	0.0
	3	278	7.5	16.4	0.0
	3	279	15.9	25.3	0.0
	3	280	15.0	31.6	0.0
	3	281	16.5	29.5	0.0
	3	282	13.9	21.0	0.0
	3	283	10.9	20.4	1.90697674419
	3	284	12.1	20.6	0.0
	3	285	12.5	13.4	0.0
	3	286	8.1	13.6	0.0
	3	287	4.9	11.7	0.0
	3	288	-1.8	17.9	0.0
	3	289	1.7	19.4	0.0
	3	290	1.8	15.0	0.0
	3	291	3.5	10.0	2.66976744186
	3	292	0.8	19.9	0.0
	3	293	-2.9	14.9	10.5837209302
	3	294	-3.8	8.2	0.0
	3	295	-1.1	12.1	0.0
	3	296	-0.7	6.1	0.0953488372093
	3	297	2.3	12.8	0.0
	3	298	6.9	13.1	0.0
	3	299	8.6	15.0	0.0
	3	300	4.3	9.8	0.0
	3	301	0.7	13.4	0.0
	3	302	3.6	4.2	4.57674418605
	3	303	0.2	5.5	0.667441860465
	3	304	-10.9	0.7	11.2511627907
	3	305	-10.6	6.2	8.67674418605
	3	306	-10.2	-3.4	0.0
	3	307	-8.2	2.9	0.0
	3	308	-7.0	8.5	0.0
	3	309	-3.7	5.7	0.0
	3	310	-11.0	1.7	0.0
	3	311	-4.6	1.0	3.43255813953
	3	312	-2.7	5.8	0.858139534884
	3	313	-3.4	7.6	2.0023255814
	3	314	-2.2	8.7	0.0
	3	315	-5.2	2.0	0.0
	3	316	-2.8	3.8	0.0
	3	317	-2.8	2.8	0.0
	3	318	-7.4	2.3	0.0
	3	319	-4.2	10.2	0.0
	3	320	-6.2	5.1	0.0
	3	321	-0.8	6.4	6.00697674419
	3	322	-5.2	11.8	0.0
	3	323	2.1	11.6	0.0
	3	324	4.7	11.7	0.0
	3	325	3.8	7.9	7.05581395349
	3	326	0.8	5.3	0.0
	3	327	1.6	2.3	0.0
	3	328	-2.5	2.5	0.0
	3	329	-6.1	2.0	0.0
	3	330	-8.7	-1.1	0.858139534884
	3	331	-2.0	2.9	2.57441860465
	3	332	-3.2	-1.1	0.0
	3	333	-2.4	1.5	0.0
	3	334	0.4	3.9	0.667441860465
	3	335	-11.3	-6.4	3.0511627907
	3	336	-0.4	0.6	0.0
	3	337	-13.8	-4.4	0.0
	3	338	-15.6	-1.9	0.0
	3	339	-21.9	-6.2	0.0
	3	340	-27.2	-14.2	0.0
	3	341	-28.9	-13.4	0.0
	3	342	-35.0	-14.3	0.0
	3	343	-27.3	-11.2	0.0
	3	344	-26.4	-14.4	0.0
	3	345	-24.2	-10.1	0.0
	3	346	-22.8	-14.6	0.0
	3	347	-22.4	-14.3	0.476744186047
	3	348	-20.8	-6.0	0.953488372093
	3	349	-23.8	-4.0	0.0
	3	350	-21.0	-1.4	21.9302325581
	3	351	-22.1	-5.4	0.0
	3	352	-12.5	-7.0	0.0
	3	353	-16.6	-3.4	0.0
	3	354	-20.9	-9.0	0.0
	3	355	-20.5	-9.0	0.0
	3	356	-23.3	-17.5	3.62325581395
	3	357	-20.5	-14.2	0.190697674419
	3	358	-23.9	-10.4	0.0
	3	359	-20.4	-4.9	0.0
	3	360	-19.4	-5.0	0.190697674419
	3	361	-9.9	-1.7	0.0
	3	362	-13.2	-10.8	5.62558139535
	3	363	-7.8	-4.3	4.1
	3	364	-7.2	0.1	0.0
	3	365	-6.9	-3.7	0.0
	4	1	-11.3	-2.5	0.0
	4	2	-22.9	-9.6	0.0
	4	3	-20.2	-9.0	0.0
	4	4	-11.8	-4.5	0.0
	4	5	-10.6	-4.6	0.0
	4	6	-14.6	3.1	0.0
	4	7	-17.0	-4.7	0.0
	4	8	-13.9	-5.6	0.0
	4	9	-23.3	-4.2	0.0
	4	10	-19.1	-1.3	0.0
	4	11	-15.6	-10.7	0.0
	4	12	-18.0	-6.6	0.0
	4	13	-14.3	-4.1	5.1488372093
	4	14	-12.5	-10.3	3.33720930233
	4	15	-14.7	-7.4	0.0
	4	16	-13.0	-7.4	0.0
	4	17	-21.7	-7.9	0.0
	4	18	-16.7	-5.3	0.0
	4	19	-24.2	-12.9	0.0
	4	20	-27.3	-9.8	0.0
	4	21	-24.1	-4.0	0.0
	4	22	-26.8	-7.2	0.0
	4	23	-16.7	-6.0	4.48139534884
	4	24	-16.2	0.1	0.0
	4	25	-24.8	-6.8	0.0
	4	26	-19.8	-7.4	0.0
	4	27	-16.5	-5.7	0.0
	4	28	-10.7	5.2	0.0
	4	29	-6.2	7.7	0.0
	4	30	-7.6	1.5	0.0
	4	31	-13.6	-11.1	0.0
	4	32	-18.3	-6.0	0.0
	4	33	-22.0	-10.3	0.0
	4	34	-19.7	-3.6	0.0
	4	35	-13.1	-0.5	1.23953488372
	4	36	-15.6	4.7	0.0
	4	37	-12.0	7.2	0.0
	4	38	-7.7	2.6	0.0
	4	39	-22.6	-9.0	0.0
	4	40	-17.4	-3.6	0.0
	4	41	-21.4	-12.0	0.0
	4	42	-24.5	-11.5	0.0
	4	43	-25.7	-10.5	0.0
	4	44	-22.9	-10.0	0.0
	4	45	-21.7	-13.5	0.0
	4	46	-11.8	-7.3	0.0
	4	47	-18.7	-6.8	0.0
	4	48	-22.8	-6.1	0.0
	4	49	-22.5	-7.8	0.0
	4	50	-17.7	1.1	0.0
	4	51	-25.5	-1.2	0.0
	4	52	-22.7	0.5	0.0
	4	53	-15.5	-11.5	0.0
	4	54	-20.3	-8.7	0.0
	4	55	-20.9	-2.6	0.0
	4	56	-16.9	-6.0	0.0
	4	57	-21.2	-6.1	0.476744186047
	4	58	-12.1	-4.7	0.0
	4	59	-13.4	-2.6	0.0
	4	60	-17.4	-6.7	0.0
	4	61	-8.1	-5.1	0.0
	4	62	-3.1	-2.3	0.0
	4	63	-12.7	-9.6	4.95813953488
	4	64	-9.5	0.9	0.0
	4	65	-6.8	6.8	0.0
	4	66	-3.4	4.5	0.0
	4	67	-3.5	2.1	0.0
	4	68	-9.1	-4.6	0.0
	4	69	-12.3	-9.7	0.0
	4	70	-17.4	-5.2	0.0
	4	71	-17.4	-4.6	0.0
	4	72	-16.0	-2.7	0.0
	4	73	-12.2	1.0	0.0
	4	74	-11.4	-0.7	0.0
	4	75	-17.7	-4.3	0.0
	4	76	-10.4	-2.0	0.0
	4	77	-7.5	5.0	0.0
	4	78	0.2	6.9	0.0
	4	79	-2.3	10.8	0.0
	4	80	-3.3	11.5	0.0
	4	81	0.3	8.2	0.0
	4	82	-7.0	2.1	0.0
	4	83	-6.4	7.3	0.0
	4	84	-7.2	2.8	0.0
	4	85	-4.3	-4.0	0.0
	4	86	-9.5	-6.2	0.0
	4	87	-8.6	-0.7	0.0
	4	88	-3.6	3.0	12.8720930233
	4	89	-1.5	5.2	8.86744186047
	4	90	1.9	4.9	3.33720930233
	4	91	-7.4	1.4	0.953488372093
	4	92	-7.0	3.0	0.0
	4	93	-4.2	8.4	0.0
	4	94	2.8	14.6	2.86046511628
	4	95	3.2	21.5	0.0
	4	96	6.2	17.1	0.0
	4	97	3.1	21.8	0.0
	4	98	7.7	19.5	0.0
	4	99	4.9	17.6	0.0
	4	100	12.2	17.4	0.0
	4	101	2.8	17.5	0.0
	4	102	0.0	12.0	0.0
	4	103	1.0	17.3	0.0
	4	104	1.1	18.6	0.0
	4	105	4.7	18.0	0.0
	4	106	2.1	19.7	0.0
	4	107	-0.7	17.4	0.0
	4	108	-4.6	6.8	30.988372093
	4	109	-9.2	7.5	0.0
	4	110	-4.5	6.1	6.86511627907
	4	111	-5.0	8.4	1.90697674419
	4	112	-1.8	10.8	2.66976744186
	4	113	-0.8	21.3	0.0
	4	114	3.2	23.4	0.0
	4	115	5.9	18.7	0.0
	4	116	1.8	16.9	0.0
	4	117	3.1	19.9	0.0
	4	118	0.4	16.0	0.0
	4	119	4.1	12.9	26.7930232558
	4	120	1.7	16.5	0.0
	4	121	5.6	18.8	0.0
	4	122	4.2	13.5	1.90697674419
	4	123	-2.9	13.0	9.05813953488
	4	124	-3.5	13.1	0.476744186047
	4	125	0.2	13.1	2.66976744186
	4	126	-0.6	14.5	0.0
	4	127	0.9	19.4	2.38372093023
	4	128	7.1	20.7	8.58139534884
	4	129	4.3	24.4	1.43023255814
	4	130	2.9	21.5	0.0
	4	131	1.8	12.6	0.190697674419
	4	132	-2.2	15.2	0.0
	4	133	-0.1	16.9	0.0
	4	134	4.2	16.2	0.0
	4	135	3.7	13.2	0.0
	4	136	5.0	16.3	0.0
	4	137	8.0	25.6	0.0
	4	138	13.9	30.3	0.0
	4	139	14.7	27.9	0.0
	4	140	14.0	22.7	0.0
	4	141	9.3	24.9	0.0
	4	142	12.6	27.2	0.858139534884
	4	143	9.9	30.7	0.0
	4	144	8.5	25.4	9.05813953488
	4	145	8.9	19.2	5.05348837209
	4	146	12.7	21.4	0.0953488372093
	4	147	11.4	23.2	7.05581395349
	4	148	7.7	22.8	0.0953488372093
	4	149	7.4	26.7	20.5
	4	150	11.6	26.5	3.52790697674
	4	151	10.0	22.0	0.0
	4	152	14.6	23.3	9.63023255814
	4	153	9.3	28.4	0.0953488372093
	4	154	10.4	25.8	3.14651162791
	4	155	11.8	22.7	0.286046511628
	4	156	11.8	30.3	0.0
	4	157	11.5	29.4	0.0
	4	158	13.1	29.0	0.0
	4	159	16.3	24.9	11.5372093023
	4	160	14.8	23.7	20.1186046512
	4	161	12.3	23.3	15.8279069767
	4	162	11.9	22.8	8.96279069767
	4	163	9.4	29.4	0.0
	4	164	13.7	30.6	0.0
	4	165	17.7	34.6	0.0
	4	166	17.0	27.6	0.286046511628
	4	167	17.8	31.0	21.1674418605
	4	168	23.4	31.5	1.43023255814
	4	169	19.6	33.4	4.38604651163
	4	170	18.1	28.7	19.6418604651
	4	171	19.2	31.5	0.476744186047
	4	172	19.5	27.8	0.0953488372093
	4	173	16.4	31.1	0.0
	4	174	16.6	28.9	0.0
	4	175	15.0	31.4	0.0
	4	176	16.5	31.6	0.0
	4	177	13.5	27.2	0.0
	4	178	12.1	23.5	2.28837209302
	4	179	13.5	25.2	13.4441860465
	4	180	11.8	19.5	10.6790697674
	4	181	9.9	19.7	11.7279069767
	4	182	18.6	27.4	0.0
	4	183	13.2	26.5	0.0
	4	184	16.6	26.4	24.123255814
	4	185	17.8	28.8	0.476744186047
	4	186	14.9	26.7	0.0
	4	187	11.3	23.7	0.0
	4	188	9.7	25.1	0.0
	4	189	10.7	23.2	0.286046511628
	4	190	11.5	27.2	0.0
	4	191	11.8	27.2	0.0
	4	192	16.8	29.1	0.0
	4	193	17.7	32.0	0.0
	4	194	19.0	30.2	0.0
	4	195	18.2	30.3	0.0
	4	196	20.6	32.5	0.0
	4	197	17.2	30.2	0.0
	4	198	17.6	27.5	0.0
	4	199	15.0	29.9	0.0
	4	200	17.1	30.7	0.0
	4	201	17.3	34.8	0.0
	4	202	21.3	33.9	0.0
	4	203	20.9	31.3	0.0
	4	204	18.3	28.8	0.0
	4	205	13.5	29.4	0.0
	4	206	14.3	27.0	2.57441860465
	4	207	13.5	30.8	0.0
	4	208	16.0	32.7	0.0
	4	209	14.9	31.2	0.0
	4	210	13.4	32.2	0.0
	4	211	15.9	31.4	1.23953488372
	4	212	15.0	30.9	0.286046511628
	4	213	20.6	31.1	0.762790697674
	4	214	19.7	34.8	0.0
	4	215	22.6	37.5	0.0
	4	216	23.3	38.2	0.0
	4	217	24.8	37.4	0.0
	4	218	17.4	32.1	0.0
	4	219	18.4	28.6	0.0
	4	220	13.1	27.1	0.0
	4	221	14.8	26.7	0.0
	4	222	13.4	29.1	0.0
	4	223	11.8	31.8	0.0
	4	224	14.0	31.3	0.286046511628
	4	225	13.9	30.0	0.0
	4	226	13.3	31.6	0.0
	4	227	15.1	30.0	0.0
	4	228	18.4	29.8	0.0
	4	229	18.7	34.2	0.0
	4	230	20.3	29.1	0.0
	4	231	20.1	32.0	0.0
	4	232	18.8	32.5	0.0
	4	233	17.5	31.2	0.0
	4	234	17.9	32.4	0.0
	4	235	18.8	34.3	0.0
	4	236	16.2	27.7	0.0
	4	237	12.2	28.9	0.0
	4	238	13.3	26.9	0.0
	4	239	11.8	27.4	0.0
	4	240	15.6	29.1	0.0
	4	241	15.0	28.6	0.0
	4	242	16.3	29.5	0.0953488372093
	4	243	17.1	28.3	1.90697674419
	4	244	14.9	27.8	12.6813953488
	4	245	18.6	29.9	3.71860465116
	4	246	19.3	31.1	0.0
	4	247	18.4	27.8	0.0
	4	248	11.6	27.1	0.0
	4	249	14.2	24.7	0.190697674419
	4	250	11.8	20.7	9.63023255814
	4	251	11.8	26.4	0.0
	4	252	8.3	23.6	0.0
	4	253	11.3	19.7	8.2
	4	254	9.8	20.6	12.3
	4	255	9.2	19.3	7.81860465116
	4	256	5.2	16.7	1.71627906977
	4	257	1.3	17.5	0.0
	4	258	-0.9	21.6	0.0
	4	259	-0.4	14.2	0.476744186047
	4	260	0.2	18.7	0.0
	4	261	2.2	11.7	5.62558139535
	4	262	5.0	22.1	0.0
	4	263	3.8	20.7	0.0
	4	264	7.2	26.3	0.0
	4	265	8.4	23.9	0.0
	4	266	9.2	27.6	0.0
	4	267	13.3	23.1	0.0
	4	268	8.3	20.6	0.0
	4	269	8.6	23.0	0.0
	4	270	10.5	13.3	18.0209302326
	4	271	4.5	20.4	0.0
	4	272	3.6	19.2	0.0
	4	273	1.6	15.8	0.0
	4	274	6.9	15.8	0.0
	4	275	10.5	21.3	0.0
	4	276	0.7	16.1	0.0
	4	277	-0.6	14.0	0.0
	4	278	-0.5	14.7	0.0
	4	279	-2.7	13.0	0.0
	4	280	-2.2	15.0	0.0
	4	281	-2.0	14.9	0.0
	4	282	-7.9	8.1	3.52790697674
	4	283	-6.5	10.7	0.476744186047
	4	284	-5.5	12.6	0.0
	4	285	0.4	18.7	0.0
	4	286	6.6	21.8	0.0
	4	287	7.7	18.3	0.0
	4	288	7.4	15.1	0.0953488372093
	4	289	9.7	18.7	0.0
	4	290	5.7	19.8	0.0
	4	291	3.9	17.8	0.0
	4	292	-2.7	0.5	0.953488372093
	4	293	-5.3	-3.2	0.667441860465
	4	294	-3.3	4.2	0.0
	4	295	-5.8	8.8	0.0
	4	296	-10.9	5.5	4.48139534884
	4	297	-3.4	11.5	0.0
	4	298	-2.7	2.1	0.0
	4	299	-7.6	2.4	0.0
	4	300	-12.1	7.1	0.0
	4	301	-12.8	9.4	0.0
	4	302	-14.2	2.6	0.0
	4	303	-6.1	5.2	1.14418604651
	4	304	-2.6	-1.8	11.823255814
	4	305	-6.9	-3.7	0.286046511628
	4	306	-6.2	-0.3	0.0953488372093
	4	307	-8.5	-5.2	0.0953488372093
	4	308	-4.1	3.6	0.286046511628
	4	309	-1.9	1.8	5.53023255814
	4	310	-8.3	1.5	0.0
	4	311	-2.8	4.4	4.95813953488
	4	312	-4.5	0.3	2.86046511628
	4	313	-11.9	0.7	4.67209302326
	4	314	-4.4	-1.9	1.0488372093
	4	315	-13.1	-8.7	3.14651162791
	4	316	-12.9	-2.7	0.0
	4	317	-7.6	-2.4	0.0
	4	318	-4.0	1.0	10.8697674419
	4	319	-5.9	3.2	10.8697674419
	4	320	-9.7	2.3	0.0
	4	321	-5.3	2.0	0.0
	4	322	-8.5	-2.3	0.0
	4	323	-11.9	-3.6	0.0
	4	324	-14.1	-6.3	0.0
	4	325	-17.5	-8.6	0.0
	4	326	-11.3	-3.5	6.96046511628
	4	327	-7.9	4.3	0.0
	4	328	-5.5	5.3	0.0
	4	329	2.0	4.3	0.381395348837
	4	330	0.2	1.8	8.58139534884
	4	331	-0.1	12.2	0.0
	4	332	1.0	9.4	0.0
	4	333	1.6	9.1	0.0
	4	334	3.4	17.6	0.0
	4	335	3.2	10.1	0.0
	4	336	0.5	2.2	0.0
	4	337	-4.3	-0.1	0.0
	4	338	-10.0	5.2	0.0
	4	339	-9.4	5.9	0.476744186047
	4	340	-7.7	-4.9	0.0
	4	341	-14.7	-1.3	0.0
	4	342	-10.2	1.1	0.0
	4	343	-16.3	1.2	0.0
	4	344	-16.9	1.4	0.0
	4	345	-9.3	0.4	0.0
	4	346	-9.4	4.0	0.0
	4	347	-5.3	-0.6	0.0
	4	348	-10.5	-7.3	0.476744186047
	4	349	-12.2	0.7	0.0
	4	350	-15.4	-6.5	0.0
	4	351	-16.0	-3.6	0.0
	4	352	-14.4	-9.8	0.0
	4	353	-16.6	-15.6	0.0
	4	354	-19.9	-9.9	0.0
	4	355	-18.7	0.3	0.0
	4	356	-14.4	1.0	3.71860465116
	4	357	-2.7	2.2	0.0
	4	358	-10.5	1.8	0.0
	4	359	-8.2	-0.1	0.0
	4	360	-5.1	-1.0	0.0
	4	361	-5.5	3.3	0.0
	4	362	-2.5	3.0	0.0
	4	363	-12.8	4.1	4.76744186047
	4	364	-14.1	6.6	0.0
	4	365	-6.6	-3.8	0.0
	4	366	-16.4	-1.7	0.0
	5	1	-17.0	-15.4	0.0
	5	2	-20.2	-14.6	6.29302325581
	5	3	-11.7	-3.3	0.0
	5	4	-14.4	-9.9	0.0
	5	5	-12.9	-6.2	1.23953488372
	5	6	-12.5	-5.7	0.0
	5	7	-15.8	-8.3	0.0
	5	8	-16.0	-5.1	0.0
	5	9	-16.3	-11.0	1.62093023256
	5	10	-24.9	-14.6	0.476744186047
	5	11	-19.0	-4.4	0.0
	5	12	-10.7	-6.8	1.0488372093
	5	13	-8.4	-4.4	3.71860465116
	5	14	-13.3	-8.7	1.14418604651
	5	15	-11.5	-7.0	0.0953488372093
	5	16	-8.5	-0.3	0.0
	5	17	-16.8	0.3	0.0
	5	18	-22.9	-12.0	0.0
	5	19	-21.3	0.8	0.0
	5	20	-14.1	-3.4	6.29302325581
	5	21	-16.3	2.4	0.0
	5	22	-15.7	-5.1	0.0
	5	23	-19.7	-7.5	0.0
	5	24	-15.9	-3.6	1.52558139535
	5	25	-8.4	2.0	0.667441860465
	5	26	-17.2	-0.2	0.0
	5	27	-13.3	-1.6	0.0
	5	28	-13.4	-4.9	0.0
	5	29	-10.8	-8.1	0.0
	5	30	-13.9	-5.9	0.476744186047
	5	31	-18.5	-9.2	5.24418604651
	5	32	-24.7	-12.5	0.0
	5	33	-20.5	-7.9	0.0
	5	34	-15.9	-3.9	4.67209302326
	5	35	-20.7	1.8	3.33720930233
	5	36	-21.3	-1.6	0.0
	5	37	-18.4	-5.1	0.0
	5	38	-9.5	0.5	0.572093023256
	5	39	-14.1	-4.4	0.190697674419
	5	40	-7.3	-3.5	0.0
	5	41	-7.5	-6.2	0.0
	5	42	-6.0	-5.6	0.0
	5	43	-7.3	-4.7	0.0
	5	44	-3.0	4.3	0.0
	5	45	-12.3	2.2	0.0
	5	46	-18.1	-8.4	0.0
	5	47	-18.3	-9.7	0.0
	5	48	-12.2	-4.1	0.0
	5	49	-5.9	-4.4	7.1511627907
	5	50	-10.5	-1.0	0.0
	5	51	-17.6	-4.1	0.0
	5	52	-1.7	9.7	0.0
	5	53	1.7	7.5	0.0
	5	54	-14.2	2.6	0.0
	5	55	-9.7	5.3	1.23953488372
	5	56	-12.7	-2.8	0.0
	5	57	-18.1	-7.8	0.0
	5	58	-16.9	-3.9	0.0
	5	59	-10.4	7.6	0.0
	5	60	-8.8	2.1	0.0
	5	61	-9.9	7.4	0.0
	5	62	-15.3	8.2	0.0
	5	63	-15.7	1.4	0.0
	5	64	-10.7	3.1	0.0
	5	65	-5.6	6.2	0.0
	5	66	-7.5	5.5	0.0
	5	67	-7.5	-2.2	0.762790697674
	5	68	-7.1	2.2	1.71627906977
	5	69	-6.5	1.8	0.0
	5	70	-6.8	1.4	0.0
	5	71	-14.3	-0.3	2.38372093023
	5	72	-9.9	4.7	0.0
	5	73	-7.7	9.3	0.0
	5	74	-6.1	5.7	0.0
	5	75	1.1	6.8	3.62325581395
	5	76	-2.8	2.7	0.0
	5	77	-1.3	3.2	0.0
	5	78	-9.7	4.2	0.0
	5	79	-3.7	8.1	0.0
	5	80	-1.5	2.2	0.0
	5	81	-2.5	5.4	0.762790697674
	5	82	-2.6	11.9	0.0
	5	83	-3.2	3.2	1.0488372093
	5	84	-7.8	6.2	0.0
	5	85	-7.6	5.3	0.0
	5	86	-9.4	4.0	5.1488372093
	5	87	-9.3	6.6	0.0
	5	88	-0.3	10.2	0.0
	5	89	5.0	11.7	0.0
	5	90	1.2	10.0	0.0
	5	91	-7.6	2.6	0.572093023256
	5	92	-9.5	6.4	0.0
	5	93	-3.2	11.1	0.0
	5	94	1.9	15.0	0.0
	5	95	-3.1	14.1	0.0
	5	96	-6.8	14.8	0.0
	5	97	-0.8	8.6	0.381395348837
	5	98	8.3	16.8	0.0
	5	99	5.8	18.7	0.0
	5	100	3.1	16.8	0.0
	5	101	-2.7	18.1	0.0
	5	102	-7.8	10.9	0.0
	5	103	-0.4	12.6	0.0
	5	104	0.0	15.8	0.0
	5	105	4.1	20.4	0.0
	5	106	4.5	24.1	0.0
	5	107	6.9	24.4	0.0
	5	108	10.2	23.9	0.0
	5	109	7.4	23.8	0.0
	5	110	1.5	13.4	2.0976744186
	5	111	-2.2	13.4	0.0
	5	112	-0.9	17.9	0.0
	5	113	4.7	18.0	0.0
	5	114	-0.5	10.4	0.0
	5	115	-1.7	9.0	0.0
	5	116	-7.2	10.9	0.0
	5	117	-2.6	16.0	0.0
	5	118	1.1	20.5	0.858139534884
	5	119	1.5	24.5	0.0
	5	120	2.2	14.9	0.0
	5	121	3.7	21.8	0.0
	5	122	5.6	16.0	0.0953488372093
	5	123	3.5	16.5	0.0
	5	124	-2.8	14.3	0.0
	5	125	-2.2	10.3	0.0
	5	126	-2.6	10.6	0.0
	5	127	0.4	15.3	0.0
	5	128	4.2	15.2	0.0
	5	129	1.8	22.9	0.0
	5	130	1.8	25.6	0.0
	5	131	5.5	19.9	0.0
	5	132	1.2	19.8	0.0
	5	133	2.8	19.3	0.0
	5	134	1.4	17.2	0.0
	5	135	4.7	17.1	0.0
	5	136	7.6	20.1	0.0
	5	137	6.2	21.4	0.0
	5	138	2.4	16.9	5.43488372093
	5	139	8.3	22.2	0.0953488372093
	5	140	9.0	24.6	0.0953488372093
	5	141	10.6	26.5	0.0
	5	142	10.2	28.2	0.0
	5	143	13.3	28.1	0.0
	5	144	9.3	26.9	0.0
	5	145	6.7	18.9	2.28837209302
	5	146	6.9	23.2	0.0
	5	147	8.1	23.6	4.86279069767
	5	148	8.2	21.5	2.76511627907
	5	149	11.5	22.4	20.5953488372
	5	150	8.4	20.2	0.0953488372093
	5	151	8.7	24.0	0.0
	5	152	12.8	26.8	0.0
	5	153	16.5	28.9	0.0
	5	154	11.6	22.0	0.0
	5	155	9.2	19.8	0.0
	5	156	6.2	24.0	0.0
	5	157	10.8	26.2	0.0
	5	158	15.1	28.7	0.0
	5	159	15.4	32.2	0.0
	5	160	13.3	29.1	0.0
	5	161	12.9	22.6	0.0
	5	162	10.0	23.9	0.0
	5	163	10.8	22.6	0.476744186047
	5	164	9.6	22.6	0.0
	5	165	13.0	26.2	0.0
	5	166	11.3	26.4	0.0
	5	167	16.0	24.3	0.190697674419
	5	168	17.1	25.4	0.0953488372093
	5	169	14.7	28.4	0.0
	5	170	16.2	28.0	0.190697674419
	5	171	14.3	28.3	0.381395348837
	5	172	13.8	27.5	1.33488372093
	5	173	10.1	27.7	0.0
	5	174	11.5	30.7	0.0
	5	175	13.9	28.0	0.0
	5	176	14.6	31.9	1.0488372093
	5	177	10.5	30.7	0.0
	5	178	13.0	29.4	0.0
	5	179	13.9	32.1	0.0
	5	180	17.3	34.4	0.0
	5	181	15.5	31.4	0.0
	5	182	13.7	32.7	0.0
	5	183	13.7	27.8	0.0
	5	184	12.1	23.1	0.953488372093
	5	185	10.3	19.9	4.1
	5	186	19.4	35.8	0.0
	5	187	17.4	31.2	0.0
	5	188	18.3	31.1	0.0
	5	189	19.9	34.0	0.0
	5	190	18.9	32.7	0.0
	5	191	19.5	29.4	0.0
	5	192	16.0	31.5	0.0
	5	193	13.8	25.7	6.1023255814
	5	194	18.4	30.6	0.476744186047
	5	195	18.9	34.8	0.0
	5	196	18.8	28.7	0.190697674419
	5	197	19.3	35.7	0.0
	5	198	21.1	30.5	0.0
	5	199	21.3	36.2	0.0
	5	200	19.6	31.5	3.14651162791
	5	201	17.8	29.7	0.0
	5	202	17.1	27.9	23.5511627907
	5	203	16.8	30.6	0.0
	5	204	15.4	30.5	0.0
	5	205	14.8	30.1	0.0
	5	206	17.6	31.9	0.0
	5	207	13.6	29.8	0.0
	5	208	16.4	30.7	0.0
	5	209	18.6	33.4	0.0
	5	210	18.0	31.5	13.5395348837
	5	211	18.0	31.9	0.0
	5	212	18.2	32.6	0.0
	5	213	22.4	36.2	0.0
	5	214	25.2	35.6	0.0
	5	215	21.5	30.1	0.0
	5	216	15.2	27.1	0.0
	5	217	16.5	30.3	0.0
	5	218	17.5	32.6	0.0
	5	219	17.4	31.5	0.0
	5	220	17.2	33.0	0.0
	5	221	19.6	32.5	0.858139534884
	5	222	19.1	32.3	0.0
	5	223	17.3	29.1	0.0
	5	224	17.2	27.9	0.0
	5	225	15.2	25.2	0.0
	5	226	15.2	26.6	0.0
	5	227	16.4	21.7	23.1697674419
	5	228	10.9	21.4	4.95813953488
	5	229	12.9	24.2	1.81162790698
	5	230	11.1	28.6	0.0
	5	231	17.1	29.7	0.0
	5	232	15.7	28.6	0.0
	5	233	13.3	31.7	0.0
	5	234	15.2	30.0	0.0
	5	235	16.7	31.5	0.0
	5	236	14.0	34.2	0.0
	5	237	17.8	31.5	0.0
	5	238	16.4	30.2	0.0
	5	239	17.0	31.6	0.0
	5	240	16.9	31.4	0.0953488372093
	5	241	18.5	31.8	0.0
	5	242	13.3	26.0	0.0
	5	243	10.4	21.1	0.286046511628
	5	244	9.6	29.9	0.0
	5	245	9.8	29.3	0.0
	5	246	12.4	31.3	0.0
	5	247	13.3	34.4	0.0
	5	248	14.4	31.2	0.0
	5	249	12.2	29.6	0.0
	5	250	13.6	23.4	0.0953488372093
	5	251	11.8	27.0	0.0
	5	252	10.6	26.8	0.0
	5	253	10.8	19.4	24.0279069767
	5	254	10.3	25.8	0.0
	5	255	9.2	22.2	0.0
	5	256	6.6	23.3	0.0
	5	257	6.4	26.0	0.0
	5	258	16.9	30.2	0.0
	5	259	18.1	28.9	0.0
	5	260	14.3	19.8	0.0953488372093
	5	261	14.7	26.1	0.0
	5	262	14.8	25.9	0.0
	5	263	14.3	28.3	0.0
	5	264	16.3	27.9	0.0
	5	265	9.6	23.4	0.0
	5	266	6.7	28.1	0.0
	5	267	11.8	27.4	0.0
	5	268	9.5	20.3	0.0
	5	269	10.6	23.3	0.0
	5	270	11.0	22.4	0.0
	5	271	13.2	22.2	0.0
	5	272	11.3	21.7	0.0
	5	273	8.1	20.8	0.0
	5	274	7.1	17.7	0.0
	5	275	9.9	15.3	0.0
	5	276	7.0	16.8	1.14418604651
	5	277	4.8	25.2	0.0
	5	278	8.6	21.5	0.0953488372093
	5	279	5.9	24.4	0.0
	5	280	10.5	22.9	0.0
	5	281	5.7	15.2	0.0
	5	282	-0.7	9.0	0.0
	5	283	3.7	18.0	0.0
	5	284	5.1	15.2	0.0
	5	285	3.1	14.5	0.0
	5	286	1.6	12.0	0.0953488372093
	5	287	-0.3	12.1	0.0
	5	288	4.3	17.4	2.19302325581
	5	289	1.1	17.9	0.0
	5	290	1.2	22.2	0.0
	5	291	3.5	18.2	0.572093023256
	5	292	1.9	18.5	0.0
	5	293	1.9	11.7	0.0
	5	294	1.6	10.7	0.0
	5	295	-0.5	10.2	0.0
	5	296	1.0	12.1	0.0
	5	297	2.4	15.4	0.0
	5	298	0.9	15.1	0.0
	5	299	-2.8	12.9	0.0953488372093
	5	300	-0.8	10.3	0.0
	5	301	1.0	8.4	3.14651162791
	5	302	-1.3	10.6	0.0
	5	303	-3.7	5.9	0.0
	5	304	-3.9	7.4	0.0
	5	305	-9.9	7.3	0.0
	5	306	-6.9	3.3	0.0
	5	307	-10.3	1.3	0.0
	5	308	-8.7	9.4	0.0
	5	309	3.4	13.0	0.0
	5	310	6.3	14.4	0.0
	5	311	-3.9	3.7	0.0
	5	312	-9.7	5.1	0.0
	5	313	-8.6	6.4	0.0
	5	314	-9.2	4.0	0.0
	5	315	-6.1	7.2	0.0
	5	316	-2.2	11.8	0.0
	5	317	-0.3	16.8	0.0
	5	318	3.5	15.5	0.0
	5	319	10.0	22.1	0.0
	5	320	10.9	16.9	0.0
	5	321	1.9	6.2	0.190697674419
	5	322	-0.4	7.5	0.0
	5	323	-1.1	17.2	0.0
	5	324	-3.4	9.0	0.0
	5	325	-7.6	5.1	0.0
	5	326	-14.4	-7.4	0.0
	5	327	-10.8	0.8	0.0
	5	328	-13.9	-6.8	0.0
	5	329	-17.6	-1.4	0.0
	5	330	-15.6	8.1	0.0
	5	331	-8.3	5.8	0.0
	5	332	-8.6	-3.1	0.0
	5	333	-5.1	-0.4	0.0
	5	334	-14.0	-6.1	0.0
	5	335	-5.8	-0.5	0.0
	5	336	-4.4	1.9	0.0
	5	337	-9.4	7.7	0.0
	5	338	-7.7	3.8	0.0
	5	339	-13.1	-7.4	0.0
	5	340	-8.3	4.9	0.0
	5	341	-11.0	-2.0	0.0
	5	342	-14.9	4.2	0.0
	5	343	-8.9	-2.5	0.0
	5	344	-11.6	-3.1	0.0
	5	345	-12.1	-9.7	0.0
	5	346	-17.3	-1.9	0.0
	5	347	-18.1	-6.9	0.0
	5	348	-16.3	-4.2	0.0
	5	349	-19.2	-8.0	0.0
	5	350	-12.8	-5.8	0.0
	5	351	-2.3	-1.6	0.0
	5	352	-8.7	-6.5	0.0
	5	353	-5.7	-5.1	0.0
	5	354	-10.6	-4.7	0.0
	5	355	-15.3	-9.8	0.0
	5	356	-21.1	-12.4	0.0
	5	357	-8.4	-0.3	0.0
	5	358	-8.2	-2.1	0.0
	5	359	-11.5	1.3	0.0
	5	360	-5.9	6.8	0.0
	5	361	-18.7	-7.6	0.0
	5	362	-9.1	-4.3	0.0
	5	363	-18.2	-8.8	17.8302325581
	5	364	-17.7	-7.0	5.05348837209
	5	365	-20.8	-10.3	0.0
	6	1	-13.5	4.2	0.0
	6	2	-10.0	6.9	0.0
	6	3	-15.8	-1.5	0.0
	6	4	-12.1	-2.9	0.0
	6	5	-11.7	-5.5	0.0
	6	6	-7.7	-1.4	0.0
	6	7	-12.9	-8.1	4.57674418605
	6	8	-13.8	-4.9	3.81395348837
	6	9	-11.7	-3.1	0.0
	6	10	-4.1	6.5	0.0
	6	11	-2.7	-1.2	0.0
	6	12	-10.8	-4.9	0.0
	6	13	-25.7	-1.4	0.0
	6	14	-14.9	-4.4	0.0
	6	15	-14.7	-6.6	0.0
	6	16	-18.2	-4.7	0.0
	6	17	-15.7	0.4	0.0
	6	18	-9.0	0.0	0.0
	6	19	-8.3	-4.5	0.0
	6	20	-6.3	-1.8	0.0
	6	21	-12.1	-0.1	0.0
	6	22	-15.7	-8.7	0.0
	6	23	-10.1	-6.7	0.0
	6	24	-11.1	-0.1	0.0
	6	25	-23.3	-6.2	0.0
	6	26	-17.5	-3.0	0.0
	6	27	-33.4	-12.5	0.286046511628
	6	28	-30.1	-11.5	1.71627906977
	6	29	-28.1	-4.7	0.0
	6	30	-17.2	-8.6	0.0
	6	31	-18.9	-6.7	0.0
	6	32	-15.1	-9.9	0.0
	6	33	-13.7	-2.0	0.0
	6	34	-25.7	-11.8	0.0
	6	35	-28.7	-13.9	0.0
	6	36	-30.9	-15.8	0.0
	6	37	-27.0	-11.1	0.0
	6	38	-27.0	-3.1	0.0
	6	39	-20.7	-0.2	0.0
	6	40	-14.4	-4.6	0.0
	6	41	-15.4	-8.9	0.0
	6	42	-23.3	-6.2	0.0
	6	43	-18.6	-7.6	0.0
	6	44	-19.5	-6.2	0.0
	6	45	-10.9	-6.8	0.0
	6	46	-9.0	-4.2	0.0
	6	47	-1.3	2.7	0.0
	6	48	-7.0	-3.6	0.0
	6	49	-12.5	-1.4	0.0953488372093
	6	50	-16.8	-0.8	0.0
	6	51	-13.8	-0.5	0.0
	6	52	-13.2	6.9	0.0
	6	53	-19.2	-1.5	0.0
	6	54	-12.7	1.3	0.0
	6	55	-17.4	-5.6	0.0
	6	56	-17.8	-2.7	3.81395348837
	6	57	-16.7	-3.4	0.667441860465
	6	58	-13.6	-0.2	0.0
	6	59	-16.7	-7.3	0.0
	6	60	-8.6	0.2	0.0
	6	61	-8.7	2.6	0.0
	6	62	0.6	11.7	0.0
	6	63	3.6	7.6	0.0
	6	64	-2.5	4.6	0.0
	6	65	-4.3	2.3	0.0
	6	66	-5.0	-1.0	0.0
	6	67	-1.5	0.4	0.0
	6	68	2.5	7.6	0.0
	6	69	3.5	6.3	0.0
	6	70	4.2	8.9	0.0
	6	71	5.7	6.7	0.0
	6	72	1.5	6.7	0.0
	6	73	-1.9	6.1	0.0
	6	74	-0.3	7.7	0.0
	6	75	-4.0	7.9	0.0
	6	76	1.9	10.5	0.190697674419
	6	77	2.1	9.1	0.0
	6	78	2.3	11.2	0.0
	6	79	0.0	3.9	0.0
	6	80	2.7	5.9	0.0
	6	81	-6.8	2.6	3.24186046512
	6	82	-6.7	7.5	0.0
	6	83	-7.6	3.8	0.0
	6	84	-7.9	4.2	0.0
	6	85	-1.7	9.0	1.0488372093
	6	86	0.6	12.7	0.0
	6	87	0.5	16.6	0.0
	6	88	2.2	17.2	0.0
	6	89	3.4	13.3	0.0
	6	90	1.2	14.8	0.762790697674
	6	91	4.6	14.4	0.0
	6	92	1.9	15.7	0.0
	6	93	-1.7	11.6	12.6813953488
	6	94	-4.1	10.2	0.762790697674
	6	95	-5.4	9.5	0.0
	6	96	-7.0	7.5	0.0
	6	97	-3.0	7.1	0.0
	6	98	-0.5	5.1	0.858139534884
	6	99	0.1	9.3	0.0
	6	100	-4.2	8.6	0.0
	6	101	-6.0	9.3	0.0
	6	102	-4.4	9.8	0.0
	6	103	-4.8	4.5	0.0
	6	104	-7.2	4.1	0.762790697674
	6	105	-4.6	6.1	5.1488372093
	6	106	-4.2	9.7	13.9209302326
	6	107	1.8	13.3	0.0
	6	108	11.2	17.3	9.43953488372
	6	109	9.2	16.3	0.0
	6	110	5.5	17.5	0.0
	6	111	6.4	14.8	0.762790697674
	6	112	4.5	19.6	0.0
	6	113	7.8	24.3	0.0
	6	114	15.8	31.5	0.0
	6	115	10.6	22.0	6.76976744186
	6	116	8.1	20.8	0.0
	6	117	7.7	18.2	0.0953488372093
	6	118	2.1	18.0	0.0
	6	119	9.1	21.4	0.0
	6	120	7.7	21.1	0.0
	6	121	6.2	21.8	0.0
	6	122	4.1	24.8	0.0
	6	123	2.6	17.9	11.0604651163
	6	124	5.6	19.6	0.0
	6	125	4.6	13.4	3.81395348837
	6	126	5.0	18.4	0.0
	6	127	6.7	19.9	0.0
	6	128	7.3	18.7	0.0
	6	129	9.2	23.4	0.0
	6	130	3.9	22.8	0.0
	6	131	4.3	20.2	0.0
	6	132	4.8	19.8	0.0
	6	133	4.2	21.7	0.0
	6	134	7.8	25.7	24.3139534884
	6	135	2.7	23.9	4.00465116279
	6	136	0.6	27.0	0.0
	6	137	6.9	23.3	0.0
	6	138	3.9	19.7	0.0
	6	139	6.3	23.2	0.0
	6	140	9.5	25.2	0.0
	6	141	12.1	26.1	0.0
	6	142	6.0	19.8	15.7325581395
	6	143	9.0	25.9	0.0
	6	144	10.9	28.4	0.0
	6	145	8.8	24.1	0.0
	6	146	13.5	22.7	1.33488372093
	6	147	13.8	24.7	0.0
	6	148	12.0	21.8	0.0
	6	149	10.1	21.2	0.0
	6	150	11.7	24.6	0.0
	6	151	7.5	22.7	0.476744186047
	6	152	7.5	25.9	0.0
	6	153	9.4	26.5	0.0
	6	154	9.7	21.6	3.52790697674
	6	155	11.0	26.7	1.0488372093
	6	156	19.8	29.8	0.0
	6	157	18.3	28.3	0.0
	6	158	18.3	26.8	0.476744186047
	6	159	15.0	27.8	0.0
	6	160	12.0	25.9	0.0
	6	161	7.8	22.0	0.0
	6	162	6.8	21.7	0.0
	6	163	5.3	16.1	0.0953488372093
	6	164	1.8	15.3	7.62790697674
	6	165	7.3	20.4	2.19302325581
	6	166	6.4	22.6	0.0
	6	167	8.8	19.4	0.0
	6	168	7.8	25.2	0.0
	6	169	11.1	24.4	4.00465116279
	6	170	16.0	29.3	1.0488372093
	6	171	13.9	29.2	0.0
	6	172	12.4	26.8	0.0
	6	173	15.2	28.0	0.0
	6	174	13.2	20.7	0.0
[truncated: 8,957 more rows]
