# Supplementary material for: Comparing CMIP-3 and CMIP-5 climate projections on flooding estimation of Devils Lake of North Dakota, USA
Source: PeerJ. 2018 Apr 30;6:e4711. doi: 10.7717/peerj.4711 (PMC5933320; doi:10.7717/peerj.4711)
Supplement: Supplemental Information 2 [file peerj-06-4711-s002.zip › FutureClimate/CMIP-5_MarkSim/EDMZ_BCCCSM11_rcp60_2055.dat]

	1	1	-2.1	5.7	1.33488372093
	1	2	-1.7	-1.0	0.0
	1	3	-12.4	0.5	0.0
	1	4	-3.5	-2.6	0.0
	1	5	-6.3	-3.6	0.0953488372093
	1	6	-12.4	-1.6	0.0
	1	7	-24.5	-0.9	0.0
	1	8	-28.0	-3.1	1.14418604651
	1	9	-20.4	-8.9	0.0
	1	10	-17.3	-8.5	0.0
	1	11	-17.2	-14.4	0.0
	1	12	-18.7	-9.3	0.0
	1	13	-16.0	-2.2	0.0
	1	14	-17.9	-10.7	0.0
	1	15	-20.9	-17.4	0.286046511628
	1	16	-11.8	-0.8	0.0
	1	17	-9.7	-7.3	0.0
	1	18	-17.9	-4.9	0.0
	1	19	-3.8	11.6	0.0
	1	20	-10.2	14.4	0.0
	1	21	-13.1	4.8	0.0
	1	22	-14.6	1.0	0.0
	1	23	-11.5	-2.9	0.0
	1	24	-15.5	-5.2	0.0
	1	25	-21.0	-4.5	0.0
	1	26	-11.7	-0.3	0.0
	1	27	-18.6	-1.8	0.0
	1	28	-12.1	1.7	0.0
	1	29	-10.4	-5.7	0.0953488372093
	1	30	-4.9	-1.4	0.0
	1	31	-11.5	-1.5	0.0
	1	32	-5.4	7.8	0.0
	1	33	0.6	6.5	0.0
	1	34	8.2	16.8	0.0
	1	35	-3.7	5.5	0.0
	1	36	-8.9	-8.4	0.0
	1	37	-5.8	0.1	0.0
	1	38	-6.4	-6.1	0.0
	1	39	-8.7	-4.9	0.0
	1	40	-7.7	2.6	0.0
	1	41	-3.0	6.4	0.0
	1	42	-7.6	-2.2	0.0
	1	43	-13.2	-7.6	0.0953488372093
	1	44	-22.9	-7.2	0.0
	1	45	-21.0	-4.0	0.0
	1	46	-24.5	-7.3	0.0
	1	47	-23.0	-5.5	0.0
	1	48	-23.6	-5.1	0.0
	1	49	-26.6	-16.1	2.28837209302
	1	50	-22.4	-13.5	0.286046511628
	1	51	-19.0	1.3	0.0
	1	52	-15.4	-1.1	0.0
	1	53	-15.8	-3.6	0.0
	1	54	-26.7	-4.0	0.0
	1	55	-21.7	6.9	0.0
	1	56	-21.7	-2.1	0.0
	1	57	-13.4	-3.0	0.0
	1	58	-14.5	-3.5	0.0
	1	59	-17.1	-3.2	0.0
	1	60	-12.7	-1.1	0.0
	1	61	-8.3	-2.2	0.381395348837
	1	62	0.3	1.0	0.0
	1	63	0.4	3.2	0.0
	1	64	-6.1	-4.7	0.0
	1	65	-9.9	4.7	0.0
	1	66	-10.9	7.4	0.0
	1	67	-9.5	7.6	0.0
	1	68	-14.4	4.9	0.0
	1	69	-11.1	-4.4	0.0
	1	70	-7.9	-4.1	0.0
	1	71	-7.2	-5.4	0.0
	1	72	-9.3	-5.5	0.0
	1	73	-8.3	-3.0	0.0
	1	74	-13.8	0.9	0.0
	1	75	-14.9	-0.9	0.0
	1	76	-13.6	5.2	0.0
	1	77	-16.9	-1.3	0.0
	1	78	-16.1	-2.2	0.0
	1	79	-12.3	0.5	6.29302325581
	1	80	-9.7	1.6	0.0
	1	81	-10.6	5.5	0.0
	1	82	-3.9	3.4	0.0
	1	83	-6.0	6.3	0.0
	1	84	-0.3	9.4	0.0
	1	85	2.5	6.8	0.0
	1	86	-1.7	11.1	0.0
	1	87	-2.7	8.9	0.0
	1	88	-1.9	14.9	0.0
	1	89	3.9	15.7	0.0
	1	90	4.8	19.0	0.0
	1	91	2.6	18.5	0.0
	1	92	4.2	15.5	0.0
	1	93	4.8	13.6	0.0
	1	94	3.8	9.9	0.190697674419
	1	95	-1.2	8.1	3.71860465116
	1	96	-2.4	9.2	0.762790697674
	1	97	-0.5	11.1	0.0
	1	98	7.2	10.7	0.0
	1	99	1.9	18.0	0.0
	1	100	9.6	18.9	0.0
	1	101	11.2	21.9	0.0
	1	102	2.8	20.1	4.38604651163
	1	103	4.3	20.2	0.0
	1	104	2.9	15.4	0.286046511628
	1	105	-0.1	18.5	0.0
	1	106	-3.0	18.5	0.0
	1	107	-0.6	17.3	0.0
	1	108	0.6	19.7	0.0
	1	109	2.8	23.7	0.0
	1	110	-4.1	14.7	0.0
	1	111	-7.9	9.1	0.0
	1	112	-1.8	16.7	0.0
	1	113	2.5	21.3	0.0
	1	114	2.6	20.6	0.0
	1	115	3.5	7.7	6.38837209302
	1	116	5.9	19.5	0.0
	1	117	8.7	21.8	0.0
	1	118	4.8	20.5	3.81395348837
	1	119	9.4	23.7	0.0
	1	120	7.4	23.7	0.0
	1	121	12.4	23.5	0.0
	1	122	12.5	23.9	0.0
	1	123	11.5	24.6	0.0
	1	124	6.2	22.9	0.0
	1	125	2.6	24.0	0.762790697674
	1	126	6.1	26.9	0.0
	1	127	8.7	24.5	0.0
	1	128	6.9	21.7	0.0
	1	129	2.0	20.2	0.0
	1	130	1.6	25.5	0.0
	1	131	2.5	20.7	0.0
	1	132	10.2	21.6	0.0
	1	133	8.9	19.5	0.0
	1	134	3.9	13.2	1.71627906977
	1	135	12.5	19.5	6.57906976744
	1	136	7.6	21.6	0.0
	1	137	8.8	16.2	0.0
	1	138	8.3	21.6	0.0
	1	139	8.2	22.1	0.0
	1	140	5.0	21.6	0.0953488372093
	1	141	6.1	22.2	0.0
	1	142	1.1	20.1	0.0
	1	143	9.2	21.6	0.0
	1	144	8.1	21.2	0.0
	1	145	13.1	21.2	5.24418604651
	1	146	5.9	20.8	27.5558139535
	1	147	3.5	19.3	0.0
	1	148	4.7	21.4	1.81162790698
	1	149	8.1	22.4	0.0
	1	150	4.7	21.7	0.0
	1	151	4.6	19.1	0.0
	1	152	8.9	22.9	0.0
	1	153	12.3	30.9	0.0
	1	154	5.7	24.9	0.0
	1	155	13.3	21.5	8.39069767442
	1	156	13.7	26.8	0.0
	1	157	13.6	25.1	0.0
	1	158	10.0	23.3	0.0
	1	159	10.1	24.9	0.0
	1	160	11.1	22.6	33.6581395349
	1	161	11.0	24.7	0.0
	1	162	11.6	26.4	0.0
	1	163	16.8	30.5	56.5418604651
	1	164	19.4	31.9	0.0
	1	165	15.4	33.6	0.0
	1	166	15.2	29.9	0.0
	1	167	14.5	30.5	0.0
	1	168	12.6	28.6	0.0
	1	169	15.1	28.3	0.0
	1	170	15.5	27.7	0.0
	1	171	15.3	20.0	12.3
	1	172	14.8	21.6	8.58139534884
	1	173	14.1	26.7	0.0
	1	174	11.5	23.6	0.0
	1	175	11.1	20.6	4.00465116279
	1	176	12.5	22.5	53.776744186
	1	177	15.7	28.9	0.0
	1	178	11.8	26.4	4.00465116279
	1	179	19.2	27.2	0.667441860465
	1	180	16.9	30.5	0.0
	1	181	15.1	29.8	0.0
	1	182	19.7	30.4	0.0
	1	183	19.0	29.7	0.0953488372093
	1	184	21.7	32.9	0.0
	1	185	19.7	32.3	0.0
	1	186	13.4	26.6	0.0
	1	187	13.9	22.6	0.0
	1	188	13.0	26.3	0.0
	1	189	13.3	30.3	0.0
	1	190	17.0	29.6	0.0
	1	191	19.2	29.7	0.0
	1	192	19.9	34.8	0.0
	1	193	22.2	37.9	0.0
	1	194	20.6	33.6	0.0
	1	195	21.4	30.8	0.190697674419
	1	196	18.2	29.8	0.0
	1	197	14.9	28.8	0.0
	1	198	18.0	32.8	6.76976744186
	1	199	20.7	35.6	1.0488372093
	1	200	22.1	34.9	0.0
	1	201	19.8	33.9	0.0
	1	202	15.2	29.8	0.0
	1	203	16.8	28.5	4.76744186047
	1	204	15.8	30.3	2.28837209302
	1	205	15.6	30.3	0.0
	1	206	16.9	33.0	0.0
	1	207	15.3	31.5	0.0
	1	208	14.8	32.0	0.0
	1	209	16.0	30.4	0.0
	1	210	10.9	26.3	19.0697674419
	1	211	13.5	29.5	31.0837209302
	1	212	11.4	31.6	0.0
	1	213	15.1	30.0	0.0
	1	214	14.1	28.9	0.0
	1	215	15.7	32.3	0.0
	1	216	15.3	30.3	1.23953488372
	1	217	16.5	27.1	0.476744186047
	1	218	19.8	31.6	0.0
	1	219	19.0	29.2	0.0
	1	220	16.9	31.1	0.0
	1	221	16.3	33.1	0.0
	1	222	10.2	29.8	0.0
	1	223	10.9	25.7	16.3046511628
	1	224	11.1	25.4	0.0953488372093
	1	225	11.6	23.8	18.0209302326
	1	226	12.4	27.7	0.0
	1	227	12.7	26.6	0.0
	1	228	9.2	24.2	0.0
	1	229	12.2	28.5	0.0
	1	230	11.8	22.9	24.3139534884
	1	231	16.2	23.6	0.0
	1	232	16.1	30.4	0.0
	1	233	15.4	25.4	0.0
	1	234	13.6	30.1	0.0
	1	235	13.6	28.6	0.0
	1	236	13.3	30.1	0.0
	1	237	20.3	30.0	0.0
	1	238	19.2	31.2	0.0
	1	239	16.1	29.1	0.0
	1	240	12.8	23.5	1.23953488372
	1	241	14.6	25.3	0.0
	1	242	13.7	28.7	0.0
	1	243	11.7	28.9	0.0
	1	244	12.4	31.3	0.0
	1	245	17.0	29.5	10.5837209302
	1	246	12.3	25.8	0.190697674419
	1	247	11.8	27.6	0.0
	1	248	14.8	26.0	0.0
	1	249	12.4	23.7	0.0
	1	250	7.4	20.3	0.858139534884
	1	251	12.1	24.9	0.0
	1	252	6.3	19.9	4.00465116279
	1	253	5.7	19.8	0.286046511628
	1	254	2.4	21.3	0.0
	1	255	1.2	22.5	0.0
	1	256	-3.6	20.1	0.0
	1	257	4.1	26.4	0.0
	1	258	7.6	27.0	0.0
	1	259	6.3	18.8	1.33488372093
	1	260	11.3	26.6	0.0
	1	261	12.5	25.8	0.0
	1	262	12.5	28.5	0.0
	1	263	9.6	24.6	0.0
	1	264	9.8	19.9	0.0
	1	265	11.8	21.4	0.0
	1	266	7.8	26.6	0.0
	1	267	11.9	24.9	0.0
	1	268	14.3	28.0	0.0
	1	269	15.5	25.5	0.0
	1	270	15.3	24.4	0.0
	1	271	11.1	23.5	0.0
	1	272	4.5	21.1	0.0
	1	273	5.5	21.9	0.0
	1	274	7.4	17.1	0.0
	1	275	4.9	15.8	0.0
	1	276	3.7	19.0	0.0
	1	277	1.6	16.3	0.0
	1	278	2.4	16.9	0.0
	1	279	2.9	16.2	0.190697674419
	1	280	3.2	17.4	0.0953488372093
	1	281	3.5	19.1	0.0
	1	282	5.5	18.1	0.0
	1	283	2.8	20.5	0.0
	1	284	8.9	23.0	0.0
	1	285	1.7	11.6	11.5372093023
	1	286	-2.1	10.2	0.0
	1	287	-0.3	13.4	0.0
	1	288	5.5	18.8	0.0
	1	289	2.6	13.4	0.0
	1	290	4.0	15.0	0.0
	1	291	5.5	13.7	0.0
	1	292	4.7	13.0	0.0
	1	293	4.4	14.0	0.0
	1	294	0.8	14.9	0.0
	1	295	0.6	7.4	0.0
	1	296	0.1	9.5	0.0
	1	297	-2.4	8.6	0.0
	1	298	-6.2	7.1	0.0
	1	299	6.2	16.6	0.0
	1	300	7.1	12.4	0.0
	1	301	5.3	15.3	0.0
	1	302	0.4	15.1	0.0
	1	303	1.3	7.8	0.0
	1	304	-5.6	6.0	0.0
	1	305	-2.4	4.7	0.0
	1	306	-1.3	9.6	0.0
	1	307	-0.9	14.9	0.0
	1	308	3.1	7.1	0.0
	1	309	5.3	10.0	0.0
	1	310	1.1	9.3	0.0
	1	311	-0.9	16.9	0.0
	1	312	3.9	18.6	0.0
	1	313	5.9	10.5	0.0
	1	314	2.0	5.1	12.6813953488
	1	315	-2.5	5.3	0.0
	1	316	-2.6	5.6	3.14651162791
	1	317	-2.4	5.1	0.0
	1	318	1.0	7.1	0.0
	1	319	-11.0	4.8	0.0
	1	320	-5.5	0.7	0.0
	1	321	-7.2	-0.3	0.0
	1	322	-7.3	-6.4	0.0
	1	323	-4.1	-0.3	0.0
	1	324	-8.4	1.8	0.0
	1	325	-6.8	-0.3	0.0
	1	326	-13.1	-9.6	0.0
	1	327	-9.7	-5.2	0.0
	1	328	-18.0	-9.2	0.0
	1	329	-8.9	7.1	0.0
	1	330	-15.4	-2.0	0.0
	1	331	-15.2	-6.9	0.0
	1	332	-15.0	-3.5	8.00930232558
	1	333	-17.1	-2.2	0.0
	1	334	-22.5	-8.1	0.0
	1	335	-28.3	-11.2	0.0
	1	336	-29.2	-8.3	0.0
	1	337	-26.0	-9.1	0.0
	1	338	-19.9	-16.9	0.0
	1	339	-18.7	-7.5	0.0
	1	340	-16.6	-8.2	0.0
	1	341	-17.3	-7.8	0.0
	1	342	-16.4	-9.8	0.0
	1	343	-13.8	-12.3	0.0
	1	344	-9.2	-7.5	0.0
	1	345	-14.2	-6.2	0.0
	1	346	-8.9	1.2	0.0
	1	347	-20.8	-14.7	0.762790697674
	1	348	-21.7	-14.1	0.0
	1	349	-25.2	-4.8	0.0
	1	350	-23.3	-12.5	0.0
	1	351	-20.4	-10.6	0.0
	1	352	-12.5	-8.7	0.0
	1	353	-14.7	-12.0	13.4441860465
	1	354	-18.1	-7.7	0.0
	1	355	-28.4	-13.2	2.28837209302
	1	356	-28.7	-14.9	0.0
	1	357	-22.0	-0.8	0.0
	1	358	-15.9	-0.3	2.66976744186
	1	359	-19.2	-3.7	0.0
	1	360	-13.3	-13.1	3.24186046512
	1	361	-17.0	-16.4	0.572093023256
	1	362	-23.1	-19.8	0.286046511628
	1	363	-21.0	-20.7	1.14418604651
	1	364	-19.3	-6.9	0.0
	1	365	-11.1	3.0	0.0
	2	1	-15.9	-11.9	0.0
	2	2	-10.9	-10.6	2.0976744186
	2	3	-16.9	-12.6	0.0
	2	4	-22.2	-16.3	0.0
	2	5	-26.2	-6.1	0.0
	2	6	-17.1	-6.4	0.0
	2	7	-17.8	-8.9	0.0
	2	8	-19.5	-3.1	0.0
	2	9	-16.9	0.8	0.0
	2	10	-14.4	-5.1	0.0
	2	11	-10.7	-1.1	0.0
	2	12	-9.2	-3.5	0.0
	2	13	-14.0	-2.3	0.0
	2	14	-13.9	1.9	0.0
	2	15	-6.7	-2.0	0.0
	2	16	-8.2	-1.7	0.0
	2	17	-11.9	-4.4	0.0
	2	18	-16.7	-9.7	0.0
	2	19	-5.5	-3.7	0.0
	2	20	-3.6	7.2	0.0
	2	21	-7.2	-3.9	0.0
	2	22	-8.1	2.3	0.0
	2	23	-21.4	-7.5	0.0
	2	24	-23.7	-3.1	0.0
	2	25	-20.3	-6.6	0.0
	2	26	-19.5	-1.6	0.0
	2	27	-19.1	-10.3	0.0
	2	28	-10.1	2.4	0.0
	2	29	-11.9	-3.1	0.667441860465
	2	30	-7.2	-6.7	0.0
	2	31	-16.3	-8.6	0.0
	2	32	-19.9	-9.6	0.0
	2	33	-20.5	-9.5	0.0
	2	34	-14.9	-2.0	0.0
	2	35	-26.4	-10.4	0.0
	2	36	-26.1	-15.0	0.0
	2	37	-23.3	-12.5	0.0
	2	38	-16.5	-3.6	0.0
	2	39	-15.4	-2.2	0.0
	2	40	-17.9	-4.7	0.0
	2	41	-11.4	5.1	0.0
	2	42	-3.2	5.5	0.0
	2	43	0.1	8.6	0.0
	2	44	-0.6	2.4	0.0
	2	45	-6.9	1.3	0.0
	2	46	-13.5	0.0	0.0
	2	47	-15.8	-5.8	0.0
	2	48	-20.7	-7.5	0.0
	2	49	-20.2	-4.5	0.0
	2	50	-23.7	-7.1	0.0
	2	51	-15.4	-0.9	0.0
	2	52	-6.1	5.3	0.0
	2	53	-9.3	0.0	0.0
	2	54	-11.7	4.6	0.0
	2	55	-2.1	1.2	0.0
	2	56	-2.6	-0.4	0.0
	2	57	-7.5	-5.3	0.0
	2	58	-6.9	-6.6	0.0
	2	59	-0.9	2.0	0.0
	2	60	2.3	7.4	0.0
	2	61	-6.0	-1.5	0.0
	2	62	-9.7	2.7	0.0
	2	63	-1.3	0.3	1.43023255814
	2	64	-2.8	4.4	0.0
	2	65	-7.4	1.3	0.0
	2	66	-8.0	3.1	0.0
	2	67	-0.8	0.3	0.0
	2	68	-0.4	-0.1	0.0953488372093
	2	69	-4.5	8.8	0.0
	2	70	-2.5	6.3	0.0
	2	71	-2.5	2.8	0.0
	2	72	-4.6	6.3	0.0
	2	73	-4.0	5.9	0.0
	2	74	-0.7	8.1	0.0
	2	75	-1.6	3.6	0.0
	2	76	-3.4	5.4	0.0
	2	77	0.3	7.1	0.0
	2	78	-2.0	13.4	0.0
	2	79	-3.6	5.2	0.0
	2	80	0.1	10.6	0.0
	2	81	2.6	7.8	12.2046511628
	2	82	-1.8	6.1	0.0
	2	83	-2.0	2.9	0.0
	2	84	-2.0	6.9	0.0
	2	85	-7.3	6.9	0.0
	2	86	-14.2	0.7	0.0
	2	87	-13.8	-6.7	0.476744186047
	2	88	-10.4	-0.8	0.0
	2	89	-16.7	-4.3	0.0
	2	90	-9.9	0.7	0.0
	2	91	-11.6	3.8	0.0
	2	92	-13.8	4.5	0.0
	2	93	-8.2	9.4	0.0
	2	94	-0.9	9.4	0.0
	2	95	-1.7	7.5	0.0
	2	96	0.8	15.4	0.0
	2	97	6.7	10.7	5.33953488372
	2	98	0.9	12.8	3.14651162791
	2	99	-0.2	17.4	0.0
	2	100	-5.6	11.0	0.190697674419
	2	101	4.2	17.0	0.0
	2	102	4.2	9.6	0.0
	2	103	3.0	13.3	0.0
	2	104	-1.4	12.5	0.0
	2	105	9.6	20.5	0.0
	2	106	4.6	12.2	0.0
	2	107	2.8	13.0	0.0
	2	108	-2.7	13.0	0.0
	2	109	-0.4	11.5	2.0023255814
	2	110	-2.3	12.9	0.0
	2	111	0.1	12.6	0.0
	2	112	5.5	13.9	0.0
	2	113	-3.7	13.8	2.28837209302
	2	114	-2.6	10.8	2.95581395349
	2	115	-3.8	13.5	0.0
	2	116	0.1	14.9	3.24186046512
	2	117	-3.3	15.8	0.572093023256
	2	118	0.1	19.8	0.0
	2	119	-4.6	11.1	0.0
	2	120	-5.9	12.8	0.0
	2	121	-7.3	11.8	0.0953488372093
	2	122	-9.1	12.0	0.0
	2	123	-1.3	17.6	0.0
	2	124	3.2	21.0	0.0
	2	125	8.3	11.3	12.3953488372
	2	126	9.3	17.3	0.476744186047
	2	127	10.3	18.5	0.667441860465
	2	128	6.0	26.7	0.0
	2	129	4.1	24.8	0.0
	2	130	10.9	18.8	0.0
	2	131	8.2	16.4	41.476744186
	2	132	7.7	21.2	2.57441860465
	2	133	6.6	21.6	0.0
	2	134	4.7	24.4	0.0
	2	135	3.7	23.1	0.0
	2	136	4.5	21.1	0.0
	2	137	7.6	22.8	0.0
	2	138	3.8	22.1	0.0
	2	139	5.5	21.5	0.0
	2	140	5.3	20.9	3.81395348837
	2	141	2.4	22.2	2.76511627907
	2	142	1.5	20.1	0.0
	2	143	7.4	18.7	0.0
	2	144	8.5	20.9	0.0
	2	145	11.8	24.2	2.0976744186
	2	146	10.2	26.0	0.0
	2	147	10.3	23.3	2.57441860465
	2	148	11.4	25.4	0.0
	2	149	10.8	23.9	0.0
	2	150	6.1	20.5	0.0
	2	151	8.1	19.2	9.63023255814
	2	152	6.6	26.5	0.0
	2	153	8.8	27.5	0.0
	2	154	14.8	23.4	0.0
	2	155	11.8	25.1	0.0
	2	156	12.9	28.4	0.0
	2	157	15.2	28.0	0.0
	2	158	12.3	30.1	0.0
	2	159	9.1	27.6	1.62093023256
	2	160	14.8	29.1	0.0
	2	161	10.4	23.0	0.0
	2	162	9.6	26.5	0.0
	2	163	5.8	28.7	0.0
	2	164	10.5	32.1	0.0
	2	165	12.3	27.0	5.62558139535
	2	166	13.7	29.3	0.0
	2	167	15.1	27.8	4.1
	2	168	16.7	32.6	0.0
	2	169	14.0	27.8	0.0
	2	170	16.8	27.4	0.0
	2	171	14.7	27.4	0.0
	2	172	12.8	31.9	0.0
	2	173	10.5	26.3	0.0
	2	174	12.0	25.8	0.0
	2	175	11.0	28.5	0.0
	2	176	13.0	27.2	0.0953488372093
	2	177	13.6	27.7	3.81395348837
	2	178	11.4	27.1	0.0
	2	179	13.9	27.3	0.0
	2	180	16.6	28.5	0.0
	2	181	14.9	26.6	0.0
	2	182	18.6	31.9	0.0
	2	183	22.5	33.9	0.0
	2	184	21.8	30.8	0.0
	2	185	21.8	32.3	0.0
	2	186	13.8	25.9	0.0
	2	187	15.7	32.7	0.0
	2	188	18.8	34.5	0.0
	2	189	18.2	32.8	0.0
	2	190	15.5	25.1	0.0
	2	191	14.4	25.4	0.0
	2	192	11.4	24.0	0.0
	2	193	10.8	25.2	0.0
	2	194	9.7	24.7	0.0
	2	195	11.6	25.7	0.0
	2	196	12.2	29.4	0.0
	2	197	12.5	30.9	0.0
	2	198	19.5	35.2	0.0
	2	199	20.1	32.2	0.0
	2	200	12.8	28.0	0.0
	2	201	15.3	30.9	0.0
	2	202	13.4	30.3	0.0
	2	203	13.0	26.2	0.0
	2	204	10.7	25.7	0.0
	2	205	12.8	28.9	0.0
	2	206	13.8	26.6	2.86046511628
	2	207	11.7	23.2	19.4511627907
	2	208	15.6	26.1	1.33488372093
	2	209	14.9	27.3	1.23953488372
	2	210	13.2	27.0	3.33720930233
	2	211	14.5	29.9	11.2511627907
	2	212	16.8	29.1	12.776744186
	2	213	14.6	28.2	6.76976744186
	2	214	18.4	28.6	0.0
	2	215	20.5	30.5	0.0
	2	216	17.1	27.1	17.7348837209
	2	217	18.7	31.7	0.0
	2	218	15.3	30.5	0.0
	2	219	13.2	22.6	0.858139534884
	2	220	15.8	29.1	0.0
	2	221	14.4	28.0	1.0488372093
	2	222	13.1	28.8	0.0
	2	223	11.9	24.1	0.0
	2	224	15.7	30.3	0.0
	2	225	12.5	32.4	0.0
	2	226	11.2	30.7	0.0
	2	227	9.4	29.6	0.0
	2	228	13.8	30.9	2.0976744186
	2	229	13.0	25.9	3.0511627907
	2	230	15.3	31.3	12.3953488372
	2	231	19.0	32.0	0.0953488372093
	2	232	15.5	32.9	0.0
	2	233	11.8	27.9	0.0
	2	234	14.0	31.8	0.0
	2	235	12.2	27.9	7.53255813953
	2	236	9.9	25.7	1.90697674419
	2	237	12.9	29.4	0.0
	2	238	13.5	32.3	0.0
	2	239	11.1	31.5	14.7790697674
	2	240	11.0	29.9	0.0
	2	241	8.7	30.8	0.0
	2	242	11.4	29.7	0.0
	2	243	12.8	25.2	0.0
	2	244	11.5	21.0	1.81162790698
	2	245	12.2	25.0	0.0
	2	246	10.6	29.5	0.0
	2	247	8.7	24.9	0.0
	2	248	6.0	24.9	0.0
	2	249	11.0	19.6	49.0093023256
	2	250	7.1	15.8	28.8906976744
	2	251	7.7	17.7	21.5488372093
	2	252	7.5	17.4	1.81162790698
	2	253	4.1	23.8	0.0
	2	254	5.5	17.9	2.86046511628
	2	255	5.1	14.8	0.476744186047
	2	256	1.2	15.1	0.0
	2	257	5.9	20.9	0.0
	2	258	6.0	13.2	4.29069767442
	2	259	3.3	18.9	2.47906976744
	2	260	3.7	23.7	0.0
	2	261	6.3	23.9	0.0
	2	262	9.9	22.3	0.0
	2	263	12.8	22.8	0.0
	2	264	11.8	27.7	0.0
	2	265	8.9	24.6	0.0
	2	266	9.2	26.9	0.0
	2	267	12.4	21.7	0.858139534884
	2	268	9.3	22.4	2.66976744186
	2	269	6.7	21.5	0.0
	2	270	8.5	23.1	0.0
	2	271	8.3	19.5	0.0
	2	272	9.0	23.3	0.0
	2	273	1.9	19.3	0.0
	2	274	-2.1	16.4	0.0
	2	275	4.4	19.0	0.0
	2	276	-2.3	17.2	0.0
	2	277	1.1	17.7	0.0
	2	278	-1.0	11.2	3.62325581395
	2	279	-3.5	17.2	0.190697674419
	2	280	-0.6	17.0	0.0
	2	281	-1.8	15.9	0.0
	2	282	1.8	11.0	0.0
	2	283	-3.6	-0.9	7.53255813953
	2	284	-1.8	7.7	0.0
	2	285	-2.5	9.3	0.0
	2	286	-4.0	9.2	0.0
	2	287	0.7	11.8	0.0
	2	288	0.1	11.2	0.0
	2	289	1.1	14.0	0.0
	2	290	-3.0	13.9	0.0
	2	291	-3.7	9.9	0.0953488372093
	2	292	-0.9	14.1	0.0
	2	293	-2.1	11.3	10.2976744186
	2	294	-1.3	7.1	0.0953488372093
	2	295	-1.6	8.0	0.0
	2	296	0.9	5.6	0.0
	2	297	-2.7	7.1	0.0
	2	298	-6.2	4.6	0.0
	2	299	-2.4	4.7	0.0
	2	300	-5.4	6.0	0.0
	2	301	2.1	15.0	0.0
	2	302	-4.5	8.8	16.7813953488
	2	303	-5.4	7.7	0.0
	2	304	-3.9	5.3	7.1511627907
	2	305	-2.0	11.8	0.0
	2	306	-0.7	17.5	0.0
	2	307	-5.0	10.6	0.0
	2	308	-4.3	11.9	0.0
	2	309	-4.5	9.1	0.0
	2	310	-0.7	13.9	0.0
	2	311	-0.7	3.9	14.111627907
	2	312	-6.7	4.1	0.0
	2	313	-14.3	4.4	0.0
	2	314	-6.0	7.3	0.0
	2	315	-0.5	9.3	0.0
	2	316	-1.8	7.8	0.0
	2	317	-2.9	10.3	0.0
	2	318	-0.2	7.7	0.0
	2	319	3.2	8.1	0.0
	2	320	-1.3	4.4	0.0
	2	321	-9.7	-0.6	0.0
	2	322	-7.9	5.7	0.0
	2	323	-0.9	4.5	0.286046511628
	2	324	2.3	5.7	3.43255813953
	2	325	-6.5	0.4	1.90697674419
	2	326	-10.0	-1.7	0.0953488372093
	2	327	-16.5	-4.0	1.0488372093
	2	328	-3.1	-1.8	0.0953488372093
	2	329	3.6	5.6	0.0
	2	330	-0.4	1.0	0.0
	2	331	-10.8	-0.6	0.0
	2	332	-7.3	-6.8	0.0
	2	333	-6.4	-4.3	0.381395348837
	2	334	-14.3	-3.1	0.0
	2	335	-17.2	-2.8	0.0
	2	336	-18.5	1.5	0.0
	2	337	-8.8	4.0	2.38372093023
	2	338	-5.7	5.7	12.3
	2	339	-3.8	0.2	0.0
	2	340	-1.8	-1.2	0.0
	2	341	-9.9	-7.6	0.0
	2	342	-19.0	-18.0	4.29069767442
	2	343	-23.8	-14.1	0.0
	2	344	-30.6	-14.6	0.0
	2	345	-26.2	-7.1	0.0
	2	346	-22.7	-10.6	0.0
	2	347	-7.9	-2.7	0.0
	2	348	-22.1	-4.5	0.0
	2	349	-10.2	0.3	0.0
	2	350	-15.3	-7.3	0.0
	2	351	-11.8	-8.3	0.0
	2	352	-12.0	-10.9	0.0
	2	353	-11.3	-8.1	0.0
	2	354	-19.2	-9.5	0.0
	2	355	-23.9	-3.2	0.0
	2	356	-12.6	1.0	0.0
	2	357	-9.8	3.6	0.476744186047
	2	358	-6.0	0.6	0.0
	2	359	-1.3	0.2	0.0
	2	360	-2.8	-2.4	0.0
	2	361	-9.2	-1.9	25.5534883721
	2	362	-20.1	-5.2	0.0
	2	363	-20.2	-9.3	0.0
	2	364	-9.4	-6.3	0.0
	2	365	-14.7	-9.2	0.0
	3	1	-9.5	-0.1	0.0
	3	2	-11.9	-1.0	0.0
	3	3	-10.3	2.1	0.0
	3	4	-5.3	4.0	0.0
	3	5	-3.1	-0.3	0.0
	3	6	-11.9	-6.5	0.0
	3	7	-15.5	4.0	0.0
	3	8	-22.4	-9.2	3.52790697674
	3	9	-21.3	-9.4	0.0
	3	10	-20.3	-17.2	0.0
	3	11	-24.3	-16.7	0.190697674419
	3	12	-18.7	-11.3	0.0953488372093
	3	13	-19.0	-7.3	0.0
	3	14	-16.2	-11.1	0.0
	3	15	-21.0	-18.6	1.14418604651
	3	16	-16.8	-5.9	0.0
	3	17	-12.2	-7.7	0.0
	3	18	-17.7	-12.9	0.0953488372093
	3	19	-21.6	-8.3	0.0
	3	20	-21.6	-14.4	0.0953488372093
	3	21	-19.4	-12.8	0.0
	3	22	-15.6	-8.9	0.0
	3	23	-7.5	-1.5	0.0
	3	24	-6.2	-3.7	0.0
	3	25	-9.0	1.4	1.23953488372
	3	26	-11.7	-2.3	0.0
	3	27	-9.9	-3.6	0.0
	3	28	-5.5	3.7	0.0
	3	29	-14.0	0.9	0.0
	3	30	-5.5	0.7	0.0
	3	31	-19.3	-1.4	0.0
	3	32	-15.7	-2.1	6.48372093023
	3	33	-16.5	-5.8	0.0
	3	34	-16.1	-1.6	0.0
	3	35	-18.1	-4.7	0.0
	3	36	-25.8	-6.0	0.0
	3	37	-21.2	-6.0	0.0
	3	38	-14.5	-3.0	0.0
	3	39	-9.3	0.0	0.0
	3	40	-14.9	-4.1	0.0
	3	41	-22.5	-7.3	0.0
	3	42	-20.5	-5.2	0.0
	3	43	-18.6	4.1	0.0
	3	44	-13.6	5.6	0.0
	3	45	-8.0	0.1	0.0
	3	46	-15.4	-4.3	0.0
	3	47	-11.4	-1.4	0.0
	3	48	-14.2	-2.6	0.0
	3	49	-9.5	1.4	0.0
	3	50	-7.6	4.0	0.0
	3	51	-11.0	-2.0	0.0
	3	52	-16.9	-4.5	0.0
	3	53	-17.4	-11.6	0.0
	3	54	-22.3	-12.5	0.0
	3	55	-18.4	-8.8	0.0953488372093
	3	56	-13.9	-4.8	0.0
	3	57	-18.9	3.2	0.0
	3	58	-13.6	-0.9	0.0
	3	59	-7.9	-7.8	0.0
	3	60	-17.4	3.1	0.0
	3	61	-14.5	6.7	0.0
	3	62	-8.3	8.0	0.0
	3	63	1.9	6.2	0.0
	3	64	-4.1	5.1	5.53023255814
	3	65	-2.7	5.7	0.0
	3	66	0.9	2.4	0.0
	3	67	-0.3	0.1	0.0
	3	68	-14.0	-8.5	0.0
	3	69	-13.5	-1.3	0.0
	3	70	-9.5	-1.7	8.77209302326
	3	71	-4.1	-1.8	0.0953488372093
	3	72	-10.8	-0.1	0.0
	3	73	-6.5	0.2	0.0
	3	74	-6.7	5.1	0.0
	3	75	-14.8	0.8	0.0
	3	76	-9.1	8.5	0.0
	3	77	-11.3	-0.1	0.0
	3	78	-14.9	-2.6	0.0
	3	79	-23.6	-3.1	0.0
	3	80	-24.0	-5.8	0.0
	3	81	-17.0	-4.5	0.0
	3	82	-6.0	1.8	0.0
	3	83	-5.4	8.3	5.81627906977
	3	84	-2.0	7.6	0.0
	3	85	3.7	14.6	15.923255814
	3	86	3.6	10.4	0.572093023256
	3	87	2.3	9.8	0.0
	3	88	1.3	13.9	0.0
	3	89	8.6	21.8	0.0
	3	90	5.0	21.0	0.0
	3	91	7.2	17.6	0.0
	3	92	-1.3	7.5	0.0
	3	93	-6.3	8.4	0.0
	3	94	-4.2	8.9	1.0488372093
	3	95	-7.0	7.6	1.0488372093
	3	96	3.4	18.5	0.0
	3	97	4.9	13.9	0.190697674419
	3	98	-1.5	9.9	7.24651162791
	3	99	-1.5	16.6	0.0
	3	100	1.3	12.0	10.1069767442
	3	101	5.9	15.6	2.19302325581
	3	102	8.1	9.7	1.43023255814
	3	103	3.8	11.1	0.0
	3	104	2.2	12.1	0.0
	3	105	3.3	9.7	0.0
	3	106	-4.0	9.3	0.0
	3	107	-2.7	13.4	0.0
	3	108	-3.6	13.2	0.0
	3	109	-10.5	8.0	0.0
	3	110	-4.2	14.1	0.0
	3	111	-4.1	16.1	0.0
	3	112	-3.0	11.3	11.4418604651
	3	113	0.2	12.3	8.48604651163
	3	114	4.4	8.6	8.58139534884
	3	115	2.4	16.1	0.0
	3	116	5.5	16.5	0.0
	3	117	-0.5	12.7	0.0
	3	118	4.7	17.0	0.0
	3	119	6.3	15.5	0.0
	3	120	5.6	15.9	0.0
	3	121	7.8	14.9	0.0
	3	122	-1.2	13.8	0.0
	3	123	-4.6	7.2	0.0
	3	124	-6.4	9.5	0.0
	3	125	-5.4	14.7	0.0
	3	126	0.7	19.1	0.0
	3	127	4.7	24.4	0.0
	3	128	2.7	23.6	0.0
	3	129	0.4	17.9	0.0
	3	130	-1.0	21.2	0.0
	3	131	1.4	19.0	0.0
	3	132	4.5	21.2	0.0
	3	133	2.0	17.9	0.0
	3	134	3.4	20.9	0.0
	3	135	4.7	20.5	0.0
	3	136	6.7	20.2	0.0
	3	137	5.0	20.1	0.0
	3	138	0.4	17.7	0.0
	3	139	2.1	18.5	0.0
	3	140	8.7	17.1	4.86279069767
	3	141	11.4	19.6	0.0
	3	142	8.5	15.7	0.0
	3	143	5.3	18.5	2.38372093023
	3	144	3.5	17.8	0.0
	3	145	2.7	15.0	0.0
	3	146	3.7	19.1	0.0
	3	147	4.6	22.3	0.0
	3	148	7.5	28.5	0.0
	3	149	10.2	27.9	0.0
	3	150	14.5	30.7	0.0
	3	151	17.0	30.8	0.0
	3	152	17.8	27.8	0.0
	3	153	13.4	28.8	0.0
	3	154	10.8	27.4	0.0
	3	155	13.3	25.8	0.0
	3	156	12.7	30.0	0.0
	3	157	17.6	32.6	0.0
	3	158	14.9	27.9	2.0023255814
	3	159	14.8	29.0	0.0
	3	160	16.1	29.5	0.0
	3	161	19.0	29.4	0.0
	3	162	14.2	27.8	0.0
	3	163	11.7	28.6	0.0
	3	164	12.4	28.0	0.0
	3	165	12.9	25.0	0.858139534884
	3	166	9.9	25.3	0.0
	3	167	6.3	24.0	0.0
	3	168	10.0	21.4	0.0
	3	169	14.1	29.2	0.0
	3	170	14.7	29.8	0.0
	3	171	20.1	31.8	0.0
	3	172	18.8	33.0	0.0
	3	173	21.8	34.3	0.0
	3	174	19.4	33.4	0.0
	3	175	15.4	28.9	0.0
	3	176	14.1	27.4	0.0
	3	177	12.1	26.8	7.34186046512
	3	178	10.0	22.2	0.858139534884
	3	179	14.3	25.6	0.0
	3	180	14.6	23.7	13.8255813953
	3	181	18.0	24.6	0.572093023256
	3	182	14.6	28.3	0.0
	3	183	18.1	30.3	0.0
	3	184	12.7	30.2	0.0953488372093
	3	185	13.9	29.9	0.0
	3	186	16.9	29.0	0.0
	3	187	17.3	30.0	0.0
	3	188	15.5	25.2	1.71627906977
	3	189	13.9	28.1	0.0
	3	190	18.0	29.7	0.0
	3	191	18.2	31.0	0.0
	3	192	17.7	28.1	0.0
	3	193	16.0	27.5	0.0
	3	194	15.8	29.1	0.0953488372093
	3	195	18.7	26.8	3.0511627907
	3	196	15.8	30.2	1.71627906977
	3	197	19.0	33.2	0.0
	3	198	17.8	27.3	7.1511627907
	3	199	22.0	31.1	0.0953488372093
	3	200	19.4	32.2	34.1348837209
	3	201	19.0	28.7	0.286046511628
	3	202	21.2	36.1	0.0
	3	203	18.4	34.9	0.0
	3	204	22.5	33.4	25.7441860465
	3	205	20.8	35.4	0.0
	3	206	17.1	31.5	0.0
	3	207	15.6	32.0	0.0
	3	208	18.5	31.0	0.0
	3	209	15.2	29.7	0.0
	3	210	15.2	30.4	0.0
	3	211	15.9	30.7	10.011627907
	3	212	16.4	29.0	0.0
	3	213	17.6	28.7	0.0
	3	214	16.2	29.7	0.0
	3	215	15.6	28.6	0.190697674419
	3	216	14.3	29.3	0.667441860465
	3	217	16.4	29.9	12.0139534884
	3	218	15.6	32.4	0.381395348837
	3	219	15.3	26.3	24.7906976744
	3	220	14.8	24.1	0.0
	3	221	12.7	27.9	0.0
	3	222	15.4	30.6	0.0
	3	223	14.1	33.4	0.0
	3	224	12.5	29.0	0.0
	3	225	14.1	28.7	0.0
	3	226	16.4	30.4	0.0
	3	227	16.6	27.3	0.0
	3	228	17.2	27.0	0.0
	3	229	19.5	26.6	0.0
	3	230	21.5	30.7	0.0
	3	231	17.7	24.3	1.43023255814
	3	232	9.0	18.4	14.3976744186
	3	233	10.1	21.4	4.38604651163
	3	234	10.3	24.9	0.0
	3	235	10.7	28.5	0.0
	3	236	8.3	31.1	0.0
	3	237	13.0	30.8	0.0
	3	238	8.7	28.4	0.0
	3	239	11.4	26.3	0.0
	3	240	11.9	25.3	0.0
	3	241	12.3	26.5	0.0
	3	242	9.3	24.0	0.0
	3	243	7.9	21.4	11.3465116279
	3	244	10.3	25.1	0.0
	3	245	10.1	23.6	0.0953488372093
	3	246	10.2	26.4	0.0
	3	247	13.3	24.6	0.0
	3	248	12.4	21.2	0.0
	3	249	13.2	23.1	0.190697674419
	3	250	13.8	30.0	0.0
	3	251	13.2	22.8	9.34418604651
	3	252	11.0	23.9	0.0
	3	253	10.2	25.5	0.0
	3	254	11.5	24.2	0.0
	3	255	10.1	26.7	0.0
	3	256	8.9	24.5	0.0
	3	257	8.5	22.9	0.0
	3	258	5.9	19.3	3.62325581395
	3	259	10.4	22.1	0.0
	3	260	13.5	21.8	0.0
	3	261	7.1	19.3	0.0
	3	262	7.1	21.7	0.0
	3	263	7.9	23.8	0.0
	3	264	14.2	31.3	0.0
	3	265	14.4	28.8	0.0
	3	266	15.4	27.5	0.0
	3	267	14.0	24.2	2.28837209302
	3	268	11.0	23.3	0.953488372093
	3	269	8.6	26.4	0.0
	3	270	12.8	21.3	12.9674418605
	3	271	9.5	15.7	1.62093023256
	3	272	7.2	20.4	0.0
	3	273	1.4	18.2	12.0139534884
	3	274	-0.6	13.4	0.0
	3	275	6.0	15.5	0.0
	3	276	10.6	18.2	1.14418604651
	3	277	13.1	21.2	0.0
	3	278	7.2	16.0	0.0
	3	279	15.7	25.1	0.0
	3	280	14.8	31.4	0.0
	3	281	16.3	29.3	0.0
	3	282	13.7	20.7	0.0
	3	283	10.7	20.2	4.76744186047
	3	284	11.8	20.4	0.0
	3	285	12.2	13.1	0.0
	3	286	7.8	13.3	0.0
	3	287	4.6	11.4	0.0
	3	288	-2.2	17.6	0.0
	3	289	1.3	19.1	0.0
	3	290	1.3	14.7	0.0
	3	291	3.0	9.6	3.81395348837
	3	292	0.3	19.6	0.0
	3	293	-3.5	14.6	17.7348837209
	3	294	-4.4	7.8	0.0
	3	295	-1.7	11.7	0.0
	3	296	-1.4	5.7	4.86279069767
	3	297	1.6	12.4	0.0
	3	298	6.3	12.6	0.0
	3	299	8.0	14.5	0.0
	3	300	3.6	9.3	0.0
	3	301	-0.1	12.8	0.0
	3	302	2.9	3.4	2.28837209302
	3	303	-0.7	4.7	0.381395348837
	3	304	-12.0	-0.1	11.3465116279
	3	305	-11.8	5.4	8.77209302326
	3	306	-11.4	-4.4	0.0
	3	307	-9.4	1.9	0.0
	3	308	-8.2	7.6	0.0
	3	309	-4.8	4.7	0.0
	3	310	-12.3	0.7	0.0
	3	311	-5.8	0.0	5.62558139535
	3	312	-3.8	4.8	0.762790697674
	3	313	-4.6	6.6	3.71860465116
	3	314	-3.4	7.7	0.0
	3	315	-6.4	0.9	0.0
	3	316	-4.0	2.7	0.0
	3	317	-3.9	1.6	0.0
	3	318	-8.7	1.1	0.0
	3	319	-5.4	9.2	0.0
	3	320	-7.4	3.9	0.0
	3	321	-1.9	5.3	8.77209302326
	3	322	-6.4	10.8	0.0
	3	323	1.1	10.5	0.0
	3	324	3.8	8.4	0.572093023256
	3	325	2.8	6.8	0.953488372093
	3	326	-0.4	4.4	0.0
	3	327	0.6	1.1	0.0
	3	328	-3.5	1.4	0.0
	3	329	-7.2	0.8	0.0
	3	330	-9.8	-2.2	0.858139534884
	3	331	-2.9	1.8	3.43255813953
	3	332	-4.2	-2.3	0.0
	3	333	-3.4	-2.2	1.81162790698
	3	334	-0.4	2.9	0.0953488372093
	3	335	-12.6	-7.4	1.23953488372
	3	336	-1.3	-0.5	0.0
	3	337	-14.9	-5.6	0.0
	3	338	-16.7	-3.0	0.0
	3	339	-23.2	-7.3	0.0
	3	340	-28.6	-15.5	0.0
	3	341	-30.3	-14.7	0.0
	3	342	-36.5	-15.5	0.0
	3	343	-28.6	-12.4	0.0
	3	344	-27.8	-15.7	0.0
	3	345	-25.5	-11.3	0.0
	3	346	-24.1	-15.8	0.0
	3	347	-23.7	-12.5	0.0
	3	348	-22.1	-4.4	0.0
	3	349	-25.2	-5.1	0.0
	3	350	-22.3	-2.4	7.72325581395
	3	351	-23.4	-6.5	0.0
	3	352	-13.6	-8.2	0.0
	3	353	-17.8	-4.5	0.0
	3	354	-22.2	-10.2	0.0
	3	355	-21.9	-10.2	0.0
	3	356	-24.8	-18.9	3.43255813953
	3	357	-22.0	-15.5	0.667441860465
	3	358	-25.5	-11.7	0.0
	3	359	-21.9	-6.1	0.0
	3	360	-20.9	-6.2	0.190697674419
	3	361	-11.2	-2.9	0.0
	3	362	-14.6	-12.1	2.76511627907
	3	363	-9.1	-5.5	4.19534883721
	3	364	-8.5	-1.0	0.0
	3	365	-8.2	-5.0	0.0
	4	1	-12.7	-3.7	0.0
	4	2	-24.6	-10.9	0.0
	4	3	-21.8	-10.3	0.0
	4	4	-13.2	-5.7	0.0
	4	5	-11.9	-5.9	0.0
	4	6	-16.0	2.0	0.0
	4	7	-18.5	-5.9	0.0
	4	8	-15.3	-6.7	0.0
	4	9	-24.9	-5.4	0.0
	4	10	-20.5	-5.0	2.28837209302
	4	11	-16.9	-11.8	0.0
	4	12	-19.3	-7.6	0.0
	4	13	-15.5	-5.1	0.286046511628
	4	14	-13.5	-11.3	5.81627906977
	4	15	-15.8	-8.3	0.0
	4	16	-13.9	-8.3	0.0
	4	17	-22.8	-8.7	0.0
	4	18	-17.6	-6.1	0.0
	4	19	-25.1	-16.6	2.19302325581
	4	20	-28.3	-10.5	0.0
	4	21	-24.9	-4.6	0.0
	4	22	-27.5	-7.8	0.0
	4	23	-17.3	-6.4	4.86279069767
	4	24	-16.7	-0.2	0.0
	4	25	-25.2	-7.1	0.0
	4	26	-20.1	-7.7	0.0
	4	27	-16.7	-5.9	0.0
	4	28	-10.8	5.0	0.0
	4	29	-6.2	7.6	0.0
	4	30	-7.6	1.5	0.0
	4	31	-13.6	-11.0	0.0
	4	32	-18.1	-5.9	0.0
	4	33	-21.7	-10.2	0.0
	4	34	-19.4	-3.5	0.0
	4	35	-12.8	-0.4	1.0488372093
	4	36	-15.3	4.9	0.0
	4	37	-11.6	7.4	0.0
	4	38	-7.4	2.8	0.0
	4	39	-22.1	-8.7	0.0
	4	40	-16.9	-3.4	0.0
	4	41	-20.8	-11.7	0.0
	4	42	-24.0	-11.2	0.0
	4	43	-25.1	-10.2	0.0
	4	44	-22.4	-9.8	0.0
	4	45	-21.2	-13.3	0.0
	4	46	-11.4	-7.2	0.0
	4	47	-18.3	-6.7	0.0
	4	48	-22.4	-6.0	0.0
	4	49	-22.1	-7.8	0.0
	4	50	-17.4	1.1	0.0
	4	51	-25.3	-1.3	0.0
	4	52	-22.5	0.3	0.0
	4	53	-15.5	-11.8	0.0
	4	54	-20.3	-9.1	0.0
	4	55	-21.0	-3.0	0.0
	4	56	-17.1	-6.5	0.0
	4	57	-21.5	-6.7	1.0488372093
	4	58	-12.4	-5.4	0.0
	4	59	-13.8	-3.3	0.0
	4	60	-17.9	-7.6	0.0
	4	61	-8.7	-6.1	0.0
	4	62	-3.7	-3.3	0.0
	4	63	-13.5	-10.7	0.476744186047
	4	64	-10.4	-0.2	0.0
	4	65	-7.6	5.7	0.0
	4	66	-4.3	3.3	0.0
	4	67	-4.4	0.8	0.0
	4	68	-10.2	-6.1	0.0
	4	69	-13.6	-11.4	0.0
	4	70	-19.0	-6.9	0.0
	4	71	-19.0	-6.4	0.0
	4	72	-17.7	-4.4	0.0
	4	73	-13.8	-0.7	0.0
	4	74	-13.1	-2.4	0.0
	4	75	-19.6	-6.2	0.0
	4	76	-12.1	-3.8	0.0
	4	77	-9.2	3.3	0.0
	4	78	-1.2	5.2	0.0
	4	79	-3.9	9.3	0.0
	4	80	-4.9	9.9	0.0
	4	81	-1.2	6.6	0.0
	4	82	-8.7	0.3	0.0
	4	83	-8.1	5.7	0.0
	4	84	-8.9	1.0	0.0
	4	85	-6.2	-5.6	0.0
	4	86	-11.3	-8.2	0.0
	4	87	-10.4	-2.5	0.0
	4	88	-5.1	1.5	13.3488372093
	4	89	-3.0	3.7	11.2511627907
	4	90	0.6	3.5	6.29302325581
	4	91	-9.0	-0.1	0.476744186047
	4	92	-8.5	1.5	0.0
	4	93	-5.6	7.1	0.0
	4	94	1.7	13.6	0.0953488372093
	4	95	2.1	20.6	0.0
	4	96	5.3	16.1	0.0
	4	97	2.1	21.0	0.0
	4	98	6.9	18.7	0.0
	4	99	4.1	16.7	0.0
	4	100	11.6	16.5	0.0
	4	101	1.9	16.7	0.0
	4	102	-0.8	11.1	0.0
	4	103	0.2	16.5	0.0
	4	104	0.4	17.9	0.0
	4	105	4.0	17.3	0.0
	4	106	1.4	19.1	0.0
	4	107	-1.4	16.7	0.0
	4	108	-5.3	6.0	18.688372093
	4	109	-10.0	6.7	0.0
	4	110	-5.2	5.4	1.14418604651
	4	111	-5.7	7.7	1.43023255814
	4	112	-2.4	10.1	4.1
	4	113	-1.4	20.6	0.0
	4	114	2.6	22.8	0.0
	4	115	5.4	18.0	0.0
	4	116	1.2	16.2	0.0
	4	117	2.5	19.2	0.0
	4	118	-0.3	15.1	0.0
	4	119	3.5	12.0	0.381395348837
	4	120	1.0	15.6	0.0
	4	121	4.9	17.9	0.0
	4	122	3.5	12.6	6.29302325581
	4	123	-3.7	12.0	2.95581395349
	4	124	-4.4	12.1	2.95581395349
	4	125	-0.7	12.1	0.381395348837
	4	126	-1.4	13.4	0.0
	4	127	0.0	18.4	6.38837209302
	4	128	6.3	19.7	4.76744186047
	4	129	3.4	23.4	6.86511627907
	4	130	2.0	20.4	0.0
	4	131	0.8	11.4	27.4604651163
	4	132	-3.3	13.9	0.0
	4	133	-1.1	15.6	0.0
	4	134	3.3	14.9	0.0
	4	135	2.7	11.8	0.0
	4	136	4.1	15.0	0.0
	4	137	7.1	24.5	0.0
	4	138	13.2	29.3	0.0
	4	139	14.0	26.9	0.0
	4	140	13.3	21.5	0.0
	4	141	8.5	23.8	0.0
	4	142	11.9	26.3	12.8720930233
	4	143	9.2	29.8	0.0
	4	144	7.7	24.5	2.0023255814
	4	145	8.2	18.1	2.76511627907
	4	146	12.1	20.4	0.667441860465
	4	147	10.7	22.3	0.286046511628
	4	148	7.0	21.9	9.91627906977
	4	149	6.7	25.9	0.0953488372093
	4	150	11.1	25.8	45.576744186
	4	151	9.5	21.1	0.0
	4	152	14.2	22.6	12.3
	4	153	8.8	27.8	6.38837209302
	4	154	10.0	25.2	0.0953488372093
	4	155	11.4	22.1	0.190697674419
	4	156	11.5	29.7	0.0
	4	157	11.2	29.0	0.0
	4	158	12.8	28.5	0.0
	4	159	16.2	24.5	8.10465116279
	4	160	14.6	23.3	37.5674418605
	4	161	12.1	22.9	6.96046511628
	4	162	11.7	22.5	9.91627906977
	4	163	9.2	29.1	0.0
	4	164	13.6	30.4	0.0
	4	165	17.7	34.4	0.0
	4	166	17.0	27.4	4.29069767442
	4	167	17.7	30.7	1.52558139535
	4	168	23.4	31.3	4.19534883721
	4	169	19.6	33.2	1.43023255814
	4	170	18.1	28.4	18.4023255814
	4	171	19.2	31.3	17.3534883721
	4	172	19.5	27.5	0.0953488372093
	4	173	16.3	30.9	0.0
	4	174	16.5	28.6	0.0
	4	175	14.9	31.1	0.0
	4	176	16.4	31.2	0.0
	4	177	13.4	26.8	0.0
	4	178	11.9	23.1	3.52790697674
	4	179	13.3	24.8	8.67674418605
	4	180	11.5	18.9	8.39069767442
	4	181	9.6	19.1	9.72558139535
	4	182	18.4	26.8	0.0
	4	183	12.9	25.9	0.0
	4	184	16.3	25.8	24.4093023256
	4	185	17.4	28.2	1.14418604651
	4	186	14.5	25.9	0.0
	4	187	10.7	22.8	0.0
	4	188	9.1	24.2	0.0
	4	189	10.1	22.2	0.953488372093
	4	190	10.8	26.2	0.0
	4	191	11.1	26.2	0.0
	4	192	16.2	28.0	0.0
	4	193	17.1	31.0	0.0
	4	194	18.3	29.1	0.0
	4	195	17.5	29.2	0.0
	4	196	20.0	31.4	0.0
	4	197	16.4	28.9	0.0
	4	198	16.8	26.2	0.0
	4	199	14.1	28.6	0.0
	4	200	16.2	29.4	0.0
	4	201	16.4	33.6	0.0
	4	202	20.6	32.6	0.0
	4	203	20.2	29.9	0.0
	4	204	17.5	27.3	0.0
	4	205	12.5	27.9	0.0
	4	206	13.3	25.6	8.29534883721
	4	207	12.4	29.4	0.0
	4	208	15.1	31.4	0.0
	4	209	14.0	29.8	0.0
	4	210	12.4	30.9	0.0
	4	211	15.0	30.1	0.286046511628
	4	212	14.1	29.6	18.5930232558
	4	213	19.9	29.9	0.0953488372093
	4	214	19.0	33.6	0.0
	4	215	22.0	36.4	0.0
	4	216	22.7	37.1	0.0
	4	217	24.3	36.3	0.0
	4	218	16.7	30.9	0.0
	4	219	17.8	27.2	0.0
	4	220	12.4	25.7	0.0
	4	221	14.1	25.3	0.0
	4	222	12.7	27.8	0.0
	4	223	11.1	30.6	0.0
	4	224	13.4	30.3	2.86046511628
	4	225	13.3	28.8	0.0
	4	226	12.7	30.5	0.0
	4	227	14.6	28.9	0.0
	4	228	18.0	28.7	0.0
	4	229	18.3	33.2	0.0
	4	230	19.9	28.0	0.0
	4	231	19.8	31.0	0.0
	4	232	18.4	31.5	0.0
	4	233	17.2	30.2	0.0
	4	234	17.6	31.4	0.0
	4	235	18.5	33.4	0.0
	4	236	15.9	26.7	0.0
	4	237	11.9	25.2	4.57674418605
	4	238	12.9	25.8	0.0
	4	239	11.5	26.3	0.0
	4	240	15.3	28.2	0.0
	4	241	14.7	27.6	0.0
	4	242	16.0	28.6	0.0953488372093
	4	243	16.9	27.4	2.0023255814
	4	244	14.6	26.9	12.6813953488
	4	245	18.3	29.0	4.00465116279
	4	246	19.0	30.2	0.0
	4	247	18.2	26.8	0.0
	4	248	11.3	26.2	0.0
	4	249	13.9	23.8	0.0953488372093
	4	250	11.5	19.7	8.67674418605
	4	251	11.5	25.5	0.0
	4	252	8.0	22.6	0.0
	4	253	11.0	18.7	8.86744186047
	4	254	9.5	19.7	12.9674418605
	4	255	8.9	18.3	8.10465116279
	4	256	4.8	15.7	1.62093023256
	4	257	0.9	16.5	0.0
	4	258	-1.3	20.7	0.0
	4	259	-0.7	13.2	0.476744186047
	4	260	-0.2	17.8	0.0
	4	261	1.8	10.8	5.62558139535
	4	262	4.6	18.6	4.29069767442
	4	263	3.4	19.9	0.0
	4	264	6.9	25.7	0.0
	4	265	8.1	23.2	0.0
	4	266	9.0	27.1	0.0
	4	267	13.0	22.5	0.0
	4	268	8.0	20.0	0.0
	4	269	8.3	22.4	0.0
	4	270	10.2	12.7	17.5441860465
	4	271	4.3	17.2	1.14418604651
	4	272	3.3	18.7	0.0
	4	273	1.3	15.3	0.0
	4	274	6.6	15.4	0.0
	4	275	10.2	20.9	0.0
	4	276	0.4	15.7	0.0
	4	277	-0.9	13.6	0.0
	4	278	-0.8	14.3	0.0
	4	279	-3.1	12.6	0.0
	4	280	-2.5	14.7	0.0
	4	281	-2.3	14.6	0.0
	4	282	-8.3	7.8	3.33720930233
	4	283	-6.9	10.5	0.381395348837
	4	284	-6.0	12.3	0.0
	4	285	0.0	18.4	0.0
	4	286	6.3	21.5	0.0
	4	287	7.4	18.1	0.0
	4	288	7.1	14.9	0.0953488372093
	4	289	9.3	18.4	0.0
	4	290	5.3	19.5	0.0
	4	291	3.5	17.5	0.0
	4	292	-3.2	0.1	0.953488372093
	4	293	-5.9	-3.6	0.667441860465
	4	294	-4.0	3.7	0.0
	4	295	-6.5	8.4	0.0
	4	296	-11.8	5.0	4.38604651163
	4	297	-4.2	11.1	0.0
	4	298	-3.4	1.6	0.0
	4	299	-8.6	1.8	0.0
	4	300	-13.1	6.5	0.0
	4	301	-13.9	8.8	0.0
	4	302	-15.4	1.8	0.0
	4	303	-7.1	4.5	1.14418604651
	4	304	-3.6	-2.6	11.823255814
	4	305	-8.0	-1.5	0.0
	4	306	-7.3	-1.2	0.0953488372093
	4	307	-9.7	-6.2	0.0953488372093
	4	308	-5.2	2.7	0.286046511628
	4	309	-3.0	0.8	5.72093023256
	4	310	-9.5	0.4	0.0
	4	311	-3.9	3.4	5.1488372093
	4	312	-5.7	-0.8	2.95581395349
	4	313	-13.3	-0.4	4.95813953488
	4	314	-5.6	-3.1	1.0488372093
	4	315	-14.5	-10.0	3.24186046512
	4	316	-14.4	-4.0	0.0
	4	317	-8.9	-3.7	0.0
	4	318	-5.2	-0.2	11.4418604651
	4	319	-7.2	2.0	11.4418604651
	4	320	-11.1	1.1	0.0
	4	321	-6.5	0.7	0.0
	4	322	-9.8	-3.7	0.0
	4	323	-13.2	-4.9	0.0
	4	324	-15.5	-7.7	0.0
	4	325	-18.9	-10.0	0.0
	4	326	-12.6	-4.8	7.05581395349
	4	327	-9.1	3.2	0.0
	4	328	-6.6	4.2	0.0
	4	329	1.1	3.2	0.381395348837
	4	330	-0.7	0.7	8.48604651163
	4	331	-1.0	11.2	0.0
	4	332	0.2	8.4	0.0
	4	333	0.8	8.1	0.0
	4	334	2.6	16.8	0.0
	4	335	2.4	9.1	0.0
	4	336	-0.3	1.1	0.0
	4	337	-5.2	-1.2	0.0
	4	338	-11.1	4.2	0.0
	4	339	-10.4	4.9	0.572093023256
	4	340	-8.7	-6.0	0.0
	4	341	-15.9	-2.4	0.0
	4	342	-11.2	0.0	0.0
	4	343	-17.4	0.2	0.0
	4	344	-18.0	0.3	0.0
	4	345	-10.3	-0.7	0.0
	4	346	-10.4	3.1	0.0
	4	347	-6.3	-1.6	0.0
	4	348	-11.7	-8.3	0.476744186047
	4	349	-13.3	-0.3	0.0
	4	350	-16.6	-7.6	0.0
	4	351	-17.2	-4.7	0.0
	4	352	-15.6	-11.0	0.0
	4	353	-17.8	-16.9	0.0
	4	354	-21.3	-11.2	0.0
	4	355	-20.1	-0.7	0.0
	4	356	-15.7	-0.1	3.43255813953
	4	357	-3.7	1.2	0.0
	4	358	-11.8	0.8	0.0
	4	359	-9.3	-1.2	0.0
	4	360	-6.2	-2.2	0.0
	4	361	-6.6	2.2	0.0
	4	362	-3.6	1.9	0.0
	4	363	-14.2	3.1	4.67209302326
	4	364	-15.6	5.6	0.0
	4	365	-7.9	-5.1	0.0
	4	366	-17.9	-2.9	0.0
	5	1	-18.5	-16.9	0.0
	5	2	-21.7	-16.1	1.0488372093
	5	3	-13.1	-4.4	0.0
	5	4	-15.9	-11.2	0.0
	5	5	-14.4	-7.4	2.28837209302
	5	6	-13.9	-7.0	0.0
	5	7	-17.3	-9.5	0.0
	5	8	-17.5	-6.3	0.0
	5	9	-17.7	-12.3	3.81395348837
	5	10	-26.5	-15.9	0.190697674419
	5	11	-20.4	-5.5	0.0
	5	12	-11.9	-7.8	1.23953488372
	5	13	-9.5	-5.4	3.81395348837
	5	14	-14.5	-9.7	0.953488372093
	5	15	-12.6	-7.9	0.0953488372093
	5	16	-9.5	-1.1	0.0
	5	17	-17.9	-0.5	0.0
	5	18	-24.0	-12.9	0.0
	5	19	-22.3	0.2	0.0
	5	20	-14.9	-4.0	3.14651162791
	5	21	-17.0	1.8	0.0
	5	22	-16.4	-5.6	0.0
	5	23	-20.4	-8.0	0.0
	5	24	-16.4	-4.0	1.43023255814
	5	25	-8.8	1.7	0.762790697674
	5	26	-17.6	-0.5	0.0
	5	27	-13.5	-1.9	0.0
	5	28	-13.6	-5.1	0.0
	5	29	-10.9	-8.2	0.0
	5	30	-14.0	-6.0	2.0976744186
	5	31	-18.5	-9.2	5.43488372093
	5	32	-24.6	-12.5	0.0
	5	33	-20.3	-7.8	0.0
	5	34	-15.7	-3.8	5.72093023256
	5	35	-20.4	2.0	3.62325581395
	5	36	-21.0	-1.4	0.0
	5	37	-18.0	-4.9	0.0
	5	38	-9.2	3.1	0.0
	5	39	-13.7	-1.5	0.0
	5	40	-6.9	-3.3	0.0
	5	41	-7.1	-5.9	0.0
	5	42	-5.6	-5.3	0.0
	5	43	-6.8	-4.5	0.0
	5	44	-2.6	4.5	0.0
	5	45	-11.8	2.4	0.0
	5	46	-17.6	-8.2	0.0
	5	47	-17.8	-9.5	0.0
	5	48	-11.8	-4.0	0.0
	5	49	-5.6	-4.4	6.57906976744
	5	50	-10.2	-0.9	0.0
	5	51	-17.3	-4.1	0.0
	5	52	-1.5	9.6	0.0
	5	53	1.9	7.4	0.0
	5	54	-14.1	2.3	0.0
	5	55	-9.7	7.4	0.0
	5	56	-12.7	-3.2	0.0
	5	57	-18.3	-8.3	0.0
	5	58	-17.1	-4.5	0.0
	5	59	-10.7	7.1	0.0
	5	60	-9.2	1.5	0.0
	5	61	-10.4	6.8	0.0
	5	62	-15.9	7.4	0.0
	5	63	-16.4	0.5	0.0
	5	64	-11.4	2.2	0.0
	5	65	-6.4	5.2	0.0
	5	66	-8.3	4.4	0.0
	5	67	-8.4	-0.6	0.0
	5	68	-8.1	3.5	0.0
	5	69	-7.6	0.4	0.0
	5	70	-8.0	-0.1	0.0
	5	71	-15.7	1.0	0.0
	5	72	-11.3	3.2	0.0
	5	73	-9.1	7.9	0.0
	5	74	-7.6	4.1	0.0
	5	75	-0.2	5.3	3.62325581395
	5	76	-4.2	1.0	0.0
	5	77	-2.7	1.4	0.0
	5	78	-11.4	2.4	0.0
	5	79	-5.2	6.5	0.0
	5	80	-3.0	0.4	0.0
	5	81	-4.0	3.8	0.0953488372093
	5	82	-4.2	10.3	0.0
	5	83	-4.8	1.5	1.62093023256
	5	84	-9.5	4.5	0.0
	5	85	-9.4	3.6	0.0
	5	86	-11.2	2.4	5.72093023256
	5	87	-11.1	5.0	0.0
	5	88	-1.8	6.0	5.05348837209
	5	89	3.8	10.3	0.0
	5	90	-0.1	8.5	0.0
	5	91	-9.2	1.1	20.1186046512
	5	92	-11.1	5.0	0.0
	5	93	-4.5	9.8	0.0
	5	94	0.7	13.8	0.0
	5	95	-4.4	12.9	0.0
	5	96	-8.2	13.7	0.0
	5	97	-2.0	7.5	0.0953488372093
	5	98	7.5	15.9	0.0
	5	99	5.0	17.8	0.0
	5	100	2.2	15.9	0.0
	5	101	-3.7	17.3	0.0
	5	102	-8.8	10.0	0.0
	5	103	-1.3	11.8	0.0
	5	104	-0.8	15.0	0.0
	5	105	3.4	19.7	0.0
	5	106	3.9	23.5	0.0
	5	107	6.3	23.8	0.0
	5	108	9.7	23.3	0.0
	5	109	6.9	23.3	0.0
	5	110	0.8	12.7	0.762790697674
	5	111	-2.9	12.7	0.0
	5	112	-1.5	17.3	0.0
	5	113	4.2	17.3	0.0
	5	114	-1.2	9.6	0.0
	5	115	-2.4	8.1	0.0
	5	116	-7.9	10.1	0.0
	5	117	-3.3	15.3	0.0
	5	118	0.4	19.8	0.476744186047
	5	119	0.9	23.8	0.0
	5	120	1.6	14.0	0.0
	5	121	3.0	21.0	0.0
	5	122	4.9	15.2	4.00465116279
	5	123	2.8	15.5	0.0
	5	124	-3.6	13.3	0.0
	5	125	-3.1	9.2	0.0
	5	126	-3.5	9.4	0.0
	5	127	-0.4	14.2	0.0
	5	128	3.4	14.1	0.0
	5	129	1.0	21.9	0.0
	5	130	0.9	24.6	0.0
	5	131	4.6	18.8	0.0
	5	132	0.3	18.7	0.0
	5	133	1.8	18.1	0.0
	5	134	0.4	15.9	0.0
	5	135	3.8	15.8	0.0
	5	136	6.8	18.9	0.0
	5	137	5.3	20.2	0.0
	5	138	1.4	15.7	0.0953488372093
	5	139	7.4	21.1	11.7279069767
	5	140	8.1	23.6	0.0953488372093
	5	141	9.8	25.4	0.0
	5	142	9.4	27.2	0.0
	5	143	12.7	27.1	0.0
	5	144	8.6	25.9	0.0
	5	145	5.9	17.8	2.57441860465
	5	146	6.1	22.1	0.0
	5	147	7.3	22.6	0.762790697674
	5	148	7.5	20.5	0.0953488372093
	5	149	10.9	21.5	23.3604651163
	5	150	7.8	19.3	19.0697674419
	5	151	8.1	23.1	0.0
	5	152	12.3	26.1	0.0
	5	153	16.1	28.2	0.0
	5	154	11.2	21.2	0.0
	5	155	8.8	19.0	0.0
	5	156	5.7	23.3	0.0
	5	157	10.5	25.6	0.0
	5	158	14.9	28.3	0.0
	5	159	15.2	31.8	0.0
	5	160	13.1	28.7	0.0
	5	161	12.7	22.1	0.0
	5	162	9.8	23.5	0.0
	5	163	10.7	22.3	0.0953488372093
	5	164	9.5	22.3	0.0
	5	165	12.9	25.9	0.0
	5	166	11.2	26.1	0.0
	5	167	15.9	24.1	0.762790697674
	5	168	17.0	25.2	2.38372093023
	5	169	14.7	28.2	0.0
	5	170	16.2	27.8	0.0953488372093
	5	171	14.2	28.1	1.52558139535
	5	172	13.7	27.3	0.381395348837
	5	173	10.0	27.4	0.0
	5	174	11.5	30.4	0.0
	5	175	13.8	27.7	0.0
	5	176	14.5	31.6	0.286046511628
	5	177	10.4	30.3	0.0
	5	178	12.9	29.0	0.0
	5	179	13.7	31.7	0.0
	5	180	17.1	34.1	0.0
	5	181	15.3	30.9	0.0
	5	182	13.4	32.2	0.0
	5	183	13.3	27.2	0.0
	5	184	11.7	22.4	0.190697674419
	5	185	9.9	19.1	2.0023255814
	5	186	19.1	35.2	0.0
	5	187	16.9	30.4	0.0
	5	188	17.9	30.4	0.0
	5	189	19.5	33.3	0.0
	5	190	18.4	31.8	0.0
	5	191	19.0	28.4	0.0
	5	192	15.4	30.6	0.0
	5	193	13.1	24.6	6.1976744186
	5	194	17.8	29.6	1.43023255814
	5	195	18.3	33.8	0.0
	5	196	18.1	27.6	8.48604651163
	5	197	18.6	34.7	0.0
	5	198	20.4	29.3	0.0
	5	199	20.6	35.2	0.0
	5	200	18.9	30.4	0.762790697674
	5	201	17.0	28.3	0.0
	5	202	16.2	26.5	5.1488372093
	5	203	15.9	29.2	0.0
	5	204	14.4	29.1	0.0
	5	205	13.8	28.7	0.0
	5	206	16.7	30.5	0.0
	5	207	12.5	28.3	0.0
	5	208	15.4	29.3	0.0
	5	209	17.8	32.1	0.0
	5	210	17.1	30.2	15.0651162791
	5	211	17.2	30.6	0.0
	5	212	17.4	31.3	0.0
	5	213	21.8	35.0	0.0
	5	214	24.6	34.4	0.0
	5	215	20.8	28.7	0.0
	5	216	14.4	25.6	0.0
	5	217	15.7	28.9	0.0
	5	218	16.8	31.3	0.0
	5	219	16.8	30.3	0.0
	5	220	16.6	31.8	0.0
	5	221	19.0	31.4	4.29069767442
	5	222	18.5	31.1	0.0
	5	223	16.8	27.8	0.0
	5	224	16.7	26.6	0.0
	5	225	14.7	23.9	0.0
	5	226	14.7	22.3	8.10465116279
	5	227	16.0	20.4	28.0325581395
	5	228	10.3	20.1	9.63023255814
	5	229	12.4	23.0	0.953488372093
	5	230	10.6	27.4	0.0
	5	231	16.7	28.7	0.0
	5	232	15.3	27.5	0.0
	5	233	12.9	30.7	0.0
	5	234	14.8	29.0	0.0
	5	235	16.4	30.5	0.0
	5	236	13.6	33.4	0.0
	5	237	17.5	30.5	0.0
	5	238	16.1	29.2	0.0
	5	239	16.7	30.6	0.0
	5	240	16.7	30.5	0.0953488372093
	5	241	18.2	30.9	0.0
	5	242	13.0	24.9	0.0
	5	243	10.1	20.0	0.0953488372093
	5	244	9.3	28.9	0.0
	5	245	9.5	28.3	0.0
	5	246	12.1	30.5	0.0
	5	247	13.0	33.6	0.0
	5	248	14.1	30.3	0.0
	5	249	11.9	28.7	0.0
	5	250	13.3	22.4	0.381395348837
	5	251	11.5	26.1	0.0
	5	252	10.3	25.9	0.0
	5	253	10.5	18.4	4.48139534884
	5	254	10.0	24.9	0.0
	5	255	8.9	21.2	0.0
	5	256	6.3	22.4	0.0
	5	257	6.1	25.2	0.0
	5	258	16.7	29.5	0.0
	5	259	17.9	28.2	0.0
	5	260	14.0	19.0	0.0953488372093
	5	261	14.5	25.3	0.0
	5	262	14.6	25.2	0.0
	5	263	14.1	27.7	0.0
	5	264	16.1	27.3	0.0
	5	265	9.4	22.7	0.0
	5	266	6.4	27.5	0.0
	5	267	11.5	26.8	0.0
	5	268	9.2	19.7	0.0
	5	269	10.3	22.7	0.0
	5	270	10.7	21.9	0.0
	5	271	13.0	21.7	0.0
	5	272	11.1	21.2	0.0
	5	273	7.8	20.3	0.0
	5	274	6.9	17.3	0.0
	5	275	9.7	14.9	0.0
	5	276	6.8	19.1	0.0
	5	277	4.6	24.9	0.0
	5	278	8.4	21.2	13.4441860465
	5	279	5.7	24.1	0.0
	5	280	10.2	22.6	0.0
	5	281	5.4	14.9	0.0
	5	282	-1.0	8.7	0.0
	5	283	3.4	17.7	0.0
	5	284	4.8	14.9	0.0
	5	285	2.8	14.2	0.0
	5	286	1.2	11.7	0.0953488372093
	5	287	-0.7	11.8	0.0
	5	288	3.9	19.6	0.0
	5	289	0.7	17.6	0.0
	5	290	0.7	21.9	0.0
	5	291	3.0	17.9	1.43023255814
	5	292	1.4	18.2	0.0
	5	293	1.3	11.3	0.0
	5	294	1.0	10.3	0.0
	5	295	-1.1	9.8	0.0
	5	296	0.3	11.6	0.0
	5	297	1.7	14.9	0.0
	5	298	0.2	14.6	0.0
	5	299	-3.7	12.4	0.0953488372093
	5	300	-1.6	9.7	0.0
	5	301	0.2	7.8	6.29302325581
	5	302	-2.1	10.0	0.0
	5	303	-4.6	5.1	0.0
	5	304	-4.9	6.7	0.0
	5	305	-11.1	6.5	0.0
	5	306	-8.1	2.4	0.0
	5	307	-11.6	0.3	0.0
	5	308	-10.0	8.5	0.0
	5	309	2.4	12.2	0.0
	5	310	5.4	13.5	0.0
	5	311	-5.1	2.7	0.0
	5	312	-11.0	4.0	0.0
	5	313	-9.9	5.4	0.0
	5	314	-10.5	2.9	0.0
	5	315	-7.3	6.1	0.0
	5	316	-3.4	10.8	0.0
	5	317	-1.4	15.9	0.0
	5	318	2.5	12.3	2.57441860465
	5	319	9.2	19.4	3.43255813953
	5	320	10.1	16.0	0.0
	5	321	0.9	5.1	0.0953488372093
	5	322	-1.5	6.4	0.0
	5	323	-2.1	16.3	0.0
	5	324	-4.6	7.9	0.0
	5	325	-8.8	3.9	0.0
	5	326	-15.7	-8.8	0.0
	5	327	-12.1	-0.5	0.0
	5	328	-15.2	-8.2	0.0
	5	329	-19.0	-2.6	0.0
	5	330	-16.9	7.0	0.0
	5	331	-9.4	4.8	0.0
	5	332	-9.7	-4.4	0.0
	5	333	-6.1	-1.6	0.0
	5	334	-15.2	-7.4	0.0
	5	335	-6.8	-1.6	0.0
	5	336	-5.3	0.8	0.0
	5	337	-10.4	6.7	0.0
	5	338	-8.7	2.7	0.0
	5	339	-14.1	-8.6	0.0
	5	340	-9.3	3.9	0.0
	5	341	-12.0	-3.0	0.0
	5	342	-16.0	3.2	0.0
	5	343	-9.9	-3.5	0.0
	5	344	-12.6	-4.2	0.0
	5	345	-13.2	-10.9	0.0
	5	346	-18.5	-2.9	0.0
	5	347	-19.3	-8.0	0.0
	5	348	-17.5	-5.3	0.0
	5	349	-20.5	-9.2	0.0
	5	350	-13.9	-6.9	0.0
	5	351	-3.4	-2.5	0.0
	5	352	-9.8	-7.7	0.0
	5	353	-6.7	-6.3	0.0
	5	354	-11.7	-5.8	0.0
	5	355	-16.6	-11.1	0.0
	5	356	-22.5	-13.7	0.0
	5	357	-9.6	-1.4	0.0
	5	358	-9.4	-3.3	0.0
	5	359	-12.8	0.2	0.0
	5	360	-7.1	5.8	0.0
	5	361	-20.2	-8.8	0.0
	5	362	-10.4	-5.5	0.0
	5	363	-19.7	-10.0	15.4465116279
	5	364	-19.2	-8.3	5.24418604651
	5	365	-22.5	-11.7	0.0
	6	1	-14.9	3.1	0.0
	6	2	-11.4	5.8	0.0
	6	3	-17.4	-2.7	0.0
	6	4	-13.6	-4.1	0.0
	6	5	-13.1	-6.8	0.0
	6	6	-8.9	-2.6	0.0
	6	7	-14.3	-9.3	4.57674418605
	6	8	-15.1	-6.1	3.62325581395
	6	9	-13.0	-4.2	0.0
	6	10	-5.2	5.5	0.0
	6	11	-3.7	-2.2	0.0
	6	12	-12.0	-6.0	0.0
	6	13	-27.2	-2.4	0.0
	6	14	-16.1	-5.4	0.0
	6	15	-15.8	-7.5	0.0
	6	16	-19.3	-5.6	0.0
	6	17	-16.8	-0.4	0.0
	6	18	-9.9	-0.8	0.0
	6	19	-9.1	-5.2	0.0
	6	20	-7.0	-2.4	0.0
	6	21	-12.8	-0.7	0.0
	6	22	-16.3	-9.3	0.0
	6	23	-10.6	-7.3	0.0
	6	24	-11.6	-0.5	0.0
	6	25	-23.8	-6.6	0.0
	6	26	-17.8	-3.3	0.0
	6	27	-33.8	-12.7	0.476744186047
	6	28	-30.3	-11.7	1.90697674419
	6	29	-28.2	-4.9	0.0
	6	30	-17.2	-8.6	0.0
	6	31	-18.9	-6.7	0.0
	6	32	-15.0	-9.9	0.0
	6	33	-13.6	-1.9	0.0
	6	34	-25.4	-11.6	0.0
	6	35	-28.3	-16.8	0.476744186047
	6	36	-30.5	-15.6	0.0
	6	37	-26.6	-10.9	0.0
	6	38	-26.6	-2.9	0.0
	6	39	-20.2	0.1	0.0
	6	40	-13.9	-4.4	0.0
	6	41	-14.9	-8.6	0.0
	6	42	-22.7	-6.0	0.0
	6	43	-18.0	-7.3	0.0
	6	44	-19.0	-6.0	0.0
	6	45	-10.5	-6.6	0.0
	6	46	-8.6	-4.0	0.0
	6	47	-0.9	2.8	0.0
	6	48	-6.6	-3.5	0.0
	6	49	-12.1	-1.4	0.0953488372093
	6	50	-16.5	-0.8	0.0
	6	51	-13.5	-0.6	0.0
	6	52	-13.0	6.9	0.0
	6	53	-19.0	-1.6	0.0
	6	54	-12.6	1.1	0.0
	6	55	-17.4	-5.9	0.0
	6	56	-17.9	-3.1	3.0511627907
	6	57	-16.9	-3.8	1.14418604651
	6	58	-13.8	-0.7	0.0
	6	59	-17.0	-8.0	0.0
	6	60	-9.0	-0.5	0.0
	6	61	-9.1	1.8	0.0
	6	62	0.1	11.0	0.0
	6	63	3.1	6.8	0.0
	6	64	-3.2	3.7	0.0
	6	65	-5.1	1.2	0.0
	6	66	-6.3	-1.7	0.0
	6	67	-2.4	-0.9	0.0
	6	68	1.7	6.5	0.0
	6	69	2.6	5.1	0.0
	6	70	3.3	7.6	0.0
	6	71	4.8	5.4	0.0
	6	72	0.4	5.3	0.0
	6	73	-3.2	4.6	0.0
	6	74	-1.6	6.2	0.0
	6	75	-5.5	6.4	0.0
	6	76	0.7	9.1	0.190697674419
	6	77	0.8	7.6	0.0
	6	78	1.0	9.7	0.0
	6	79	-1.4	2.2	0.0
	6	80	1.3	4.2	0.0
	6	81	-8.5	0.9	5.81627906977
	6	82	-8.5	5.8	0.0
	6	83	-9.3	2.0	0.0
	6	84	-9.6	2.5	0.0
	6	85	-3.2	7.5	0.0953488372093
	6	86	-0.8	11.2	0.0
	6	87	-1.0	15.3	0.0
	6	88	0.9	15.9	0.0
	6	89	2.1	11.9	0.0
	6	90	-0.2	13.6	2.57441860465
	6	91	3.5	13.1	0.0
	6	92	0.7	14.5	0.0
	6	93	-3.0	10.4	13.7302325581
	6	94	-5.5	9.0	4.67209302326
	6	95	-6.8	8.3	0.0
	6	96	-8.3	6.3	0.0
	6	97	-4.2	5.9	0.0
	6	98	-1.6	4.0	1.81162790698
	6	99	-1.0	8.3	0.0
	6	100	-5.3	7.5	0.0
	6	101	-7.0	8.3	0.0
	6	102	-5.4	8.8	0.0
	6	103	-5.7	3.5	0.0
	6	104	-8.2	3.2	0.0953488372093
	6	105	-5.5	5.2	5.72093023256
	6	106	-5.0	9.0	21.3581395349
	6	107	1.1	12.5	0.0
	6	108	10.7	16.7	6.76976744186
	6	109	8.6	15.6	0.0
	6	110	4.9	16.9	0.0
	6	111	5.8	16.7	0.0
	6	112	3.9	19.0	0.0
	6	113	7.2	23.7	0.0
	6	114	15.4	31.0	0.0
	6	115	10.2	21.4	12.4906976744
	6	116	7.6	20.1	0.0
	6	117	7.1	17.5	0.190697674419
	6	118	1.4	17.2	0.0
	6	119	8.6	20.6	0.0
	6	120	7.2	20.3	0.0
	6	121	5.6	21.0	0.0
	6	122	3.4	24.1	0.0
	6	123	1.9	17.0	0.667441860465
	6	124	4.9	18.6	0.0
	6	125	3.9	12.4	6.48372093023
	6	126	4.3	17.4	0.0
	6	127	6.0	18.8	0.0
	6	128	6.6	17.6	0.0
	6	129	8.5	22.4	0.0
	6	130	3.1	21.8	0.0
	6	131	3.5	19.1	0.0
	6	132	4.0	18.7	0.0
	6	133	3.3	20.6	0.0
	6	134	7.0	24.7	15.7325581395
	6	135	1.7	22.8	0.0953488372093
	6	136	-0.4	25.9	0.0
	6	137	6.0	22.1	0.0
	6	138	3.0	18.4	0.0
	6	139	5.4	22.0	0.0
	6	140	8.7	24.2	0.0
	6	141	11.4	25.0	0.0
	6	142	5.2	18.6	25.1720930233
	6	143	8.2	24.8	0.0
	6	144	10.2	27.4	0.0
	6	145	8.1	23.1	0.0
	6	146	12.9	21.8	0.0953488372093
	6	147	13.2	23.8	0.0
	6	148	11.4	20.7	0.0
	6	149	9.5	20.2	0.0
	6	150	11.2	23.7	0.0
	6	151	6.9	21.9	5.72093023256
	6	152	6.9	25.1	0.0
	6	153	8.9	25.8	0.0
	6	154	9.3	20.9	6.67441860465
	6	155	10.6	26.1	0.190697674419
	6	156	19.6	29.2	0.0
	6	157	18.0	27.8	0.0
	6	158	18.0	26.3	0.667441860465
	6	159	14.8	27.3	0.0
	6	160	11.7	25.4	0.0
	6	161	7.6	21.5	0.0
	6	162	6.6	21.3	0.0
	6	163	5.1	15.7	0.286046511628
	6	164	1.6	14.9	0.381395348837
	6	165	7.2	20.1	3.43255813953
	6	166	6.3	22.3	0.0
	6	167	8.8	19.1	0.0
	6	168	7.8	25.0	0.0
	6	169	11.1	24.2	12.8720930233
	6	170	16.0	29.1	1.62093023256
	6	171	13.8	29.0	0.0
	6	172	12.3	26.5	0.0
	6	173	15.2	27.7	0.0
	6	174	13.1	20.4	0.0
[truncated: 8,957 more rows]
