# Supplementary material for: Comparing CMIP-3 and CMIP-5 climate projections on flooding estimation of Devils Lake of North Dakota, USA
Source: PeerJ. 2018 Apr 30;6:e4711. doi: 10.7717/peerj.4711 (PMC5933320; doi:10.7717/peerj.4711)
Supplement: Supplemental Information 2 [file peerj-06-4711-s002.zip › FutureClimate/CMIP-5_MarkSim/EDMZ_BCCCSM11_rcp85_2025.dat]

	1	1	-3.5	-3.0	0.0
	1	2	-14.8	-1.3	0.0
	1	3	-5.5	-4.5	0.0
	1	4	-8.4	-5.6	0.0953488372093
	1	5	-14.7	-3.5	0.0
	1	6	-27.3	-2.8	0.0
	1	7	-31.0	-4.9	8.10465116279
	1	8	-23.0	-11.0	0.0
	1	9	-19.8	-10.5	0.0
	1	10	-19.6	-16.5	0.0
	1	11	-21.1	-11.2	0.0
	1	12	-18.3	-3.9	0.0
	1	13	-20.3	-12.5	0.0
	1	14	-23.3	-19.4	0.0953488372093
	1	15	-13.8	-2.3	0.0
	1	16	-11.6	-8.9	0.0
	1	17	-20.1	-6.3	0.0
	1	18	-5.4	10.5	0.0
	1	19	-12.0	13.4	0.0
	1	20	-14.9	3.7	0.0
	1	21	-16.5	-0.2	0.0
	1	22	-13.1	-4.0	0.0
	1	23	-17.3	-6.3	0.0
	1	24	-22.9	-5.5	0.0
	1	25	-13.3	-1.2	0.0
	1	26	-20.3	-2.6	0.0
	1	27	-13.6	0.9	0.0
	1	28	-11.7	-6.5	0.762790697674
	1	29	-6.0	-2.0	0.0
	1	30	-12.7	-2.1	0.0
	1	31	-6.4	7.3	0.0
	1	32	-0.2	6.1	0.0
	1	33	7.6	16.4	0.0
	1	34	-4.6	5.2	0.0
	1	35	-9.3	-9.2	0.0
	1	36	-6.6	-0.2	0.0
	1	37	-6.8	-6.6	0.0
	1	38	-9.4	-5.1	0.0
	1	39	-8.4	2.5	0.0
	1	40	-3.5	6.3	0.0
	1	41	-8.2	-2.3	0.0
	1	42	-13.9	-7.7	0.381395348837
	1	43	-23.6	-7.2	0.0
	1	44	-21.6	-4.0	0.0
	1	45	-25.2	-7.3	0.0
	1	46	-23.6	-5.5	0.0
	1	47	-24.2	-5.1	0.0
	1	48	-27.2	-16.2	2.28837209302
	1	49	-22.9	-13.5	4.67209302326
	1	50	-19.4	1.3	0.0
	1	51	-15.8	-1.1	0.0
	1	52	-16.1	-3.6	0.0
	1	53	-27.1	-4.0	0.0
	1	54	-22.0	6.9	0.0
	1	55	-22.0	-2.1	0.0
	1	56	-13.6	-3.0	0.0
	1	57	-14.8	-3.6	0.0
	1	58	-17.3	-3.3	0.0
	1	59	-12.9	-1.2	0.0
	1	60	-8.5	-2.4	1.0488372093
	1	61	0.1	0.8	0.0
	1	62	0.2	3.1	0.0
	1	63	-6.3	-4.9	0.0
	1	64	-10.1	4.5	0.0
	1	65	-11.1	7.2	0.0
	1	66	-9.7	7.4	0.0
	1	67	-14.7	4.6	0.0
	1	68	-11.4	-4.7	0.0
	1	69	-8.2	-4.5	0.0
	1	70	-7.6	-5.7	0.0
	1	71	-9.6	-5.9	0.0
	1	72	-8.6	-3.4	0.0
	1	73	-14.1	0.5	0.0
	1	74	-15.2	-1.4	0.0
	1	75	-13.9	4.8	0.0
	1	76	-17.2	-1.8	0.0
	1	77	-16.5	-2.8	0.0
	1	78	-12.6	0.0	2.95581395349
	1	79	-10.0	1.0	0.0
	1	80	-10.9	5.0	0.0
	1	81	-4.2	2.8	0.0
	1	82	-6.3	5.7	0.0
	1	83	-0.6	8.9	0.0
	1	84	2.3	6.2	0.0
	1	85	-2.0	10.6	0.0
	1	86	-3.0	8.4	0.0
	1	87	-2.2	14.4	0.0
	1	88	3.7	15.2	0.0
	1	89	4.5	18.5	0.0
	1	90	2.4	18.0	0.0
	1	91	3.9	15.1	0.0
	1	92	4.6	13.1	0.0
	1	93	3.5	9.3	5.43488372093
	1	94	-1.5	7.6	0.0953488372093
	1	95	-2.7	8.7	0.858139534884
	1	96	-0.7	10.7	0.0
	1	97	7.0	10.3	0.0
	1	98	1.7	17.6	0.0
	1	99	9.5	18.5	0.0
	1	100	11.0	21.5	0.0
	1	101	2.6	19.7	1.62093023256
	1	102	4.1	19.8	0.0
	1	103	2.7	15.0	0.190697674419
	1	104	-0.3	18.1	0.0
	1	105	-3.3	18.1	0.0
	1	106	-0.8	17.0	0.0
	1	107	0.3	19.3	0.0
	1	108	2.6	23.3	0.0
	1	109	-4.3	14.3	0.0
	1	110	-8.2	8.6	0.0
	1	111	-2.1	16.3	0.0
	1	112	2.2	20.9	0.0
	1	113	2.3	20.2	0.0
	1	114	3.2	7.2	0.381395348837
	1	115	5.6	19.1	0.0
	1	116	8.5	21.4	0.0
	1	117	4.5	20.1	1.14418604651
	1	118	9.1	23.3	0.0
	1	119	7.1	23.3	0.0
	1	120	12.1	23.1	0.0
	1	121	12.2	23.5	0.0
	1	122	11.2	24.1	0.0
	1	123	5.8	22.4	0.0
	1	124	2.1	23.5	59.688372093
	1	125	5.6	26.4	0.0
	1	126	8.3	23.9	0.0
	1	127	6.4	21.1	0.0
	1	128	1.4	19.6	0.0
	1	129	0.9	25.0	0.0
	1	130	1.8	20.0	0.0
	1	131	9.6	20.9	0.0
	1	132	8.3	18.8	0.0
	1	133	3.2	12.3	5.53023255814
	1	134	11.9	18.8	1.81162790698
	1	135	6.9	20.8	0.0
	1	136	8.1	15.3	0.0
	1	137	7.5	20.8	0.0
	1	138	7.4	21.3	0.0
	1	139	4.0	20.8	5.05348837209
	1	140	5.1	21.3	0.0
	1	141	-0.1	19.2	0.0
	1	142	8.2	20.7	0.0
	1	143	7.1	20.3	0.0
	1	144	12.3	20.3	0.286046511628
	1	145	4.8	19.9	23.1697674419
	1	146	2.3	18.3	0.0
	1	147	3.5	20.5	0.286046511628
	1	148	7.0	21.4	0.0
	1	149	3.4	20.7	0.0
	1	150	3.4	18.1	0.0
	1	151	7.7	22.0	0.0
	1	152	11.3	30.1	0.0
	1	153	4.4	24.0	0.0
	1	154	12.3	20.6	2.0976744186
	1	155	12.7	25.9	0.0
	1	156	12.5	24.2	0.0
	1	157	8.8	22.3	0.0
	1	158	9.0	24.0	0.0
	1	159	10.0	21.7	40.0465116279
	1	160	9.9	23.9	0.0
	1	161	10.5	25.6	0.0
	1	162	15.9	29.8	8.2
	1	163	18.6	31.2	0.0
	1	164	14.5	33.0	0.0
	1	165	14.3	29.1	0.0
	1	166	13.5	29.8	0.0
	1	167	11.7	27.9	0.0
	1	168	14.2	27.5	0.0
	1	169	14.7	27.0	0.0
	1	170	14.5	19.1	25.2674418605
	1	171	14.0	20.8	2.57441860465
	1	172	13.3	25.9	0.0
	1	173	10.6	22.8	0.0
	1	174	10.2	19.8	62.9302325581
	1	175	11.7	21.8	3.0511627907
	1	176	15.1	28.3	0.0
	1	177	11.1	25.7	1.71627906977
	1	178	18.7	26.5	14.111627907
	1	179	16.4	29.9	0.0
	1	180	14.6	29.3	0.0
	1	181	19.3	29.8	0.0
	1	182	18.6	29.2	0.0953488372093
	1	183	21.3	30.0	3.71860465116
	1	184	19.3	29.3	0.0953488372093
	1	185	12.9	26.0	0.0
	1	186	13.5	22.0	0.0
	1	187	12.6	25.7	0.0
	1	188	12.9	29.8	0.0
	1	189	16.7	29.1	0.0
	1	190	18.9	29.2	0.0
	1	191	19.7	34.4	0.0
	1	192	22.0	37.6	0.0
	1	193	20.3	33.2	0.0
	1	194	21.1	30.3	0.190697674419
	1	195	18.0	29.3	0.0
	1	196	14.6	28.4	0.0
	1	197	17.7	32.4	6.57906976744
	1	198	20.5	35.3	0.953488372093
	1	199	21.9	34.6	0.0
	1	200	19.6	33.6	0.0
	1	201	14.9	29.5	0.0
	1	202	16.5	28.2	4.67209302326
	1	203	15.5	30.0	2.19302325581
	1	204	15.2	29.9	0.0
	1	205	16.6	32.7	0.0
	1	206	15.0	31.2	0.0
	1	207	14.4	31.8	0.0
	1	208	15.7	30.2	0.0
	1	209	10.4	25.9	18.9744186047
	1	210	13.0	29.2	30.7023255814
	1	211	10.9	31.3	0.0
	1	212	14.6	29.7	0.0
	1	213	13.6	28.6	0.0
	1	214	15.2	32.1	0.0
	1	215	14.8	30.0	1.14418604651
	1	216	16.0	26.9	0.476744186047
	1	217	19.4	31.4	0.0
	1	218	18.5	28.9	0.0
	1	219	16.4	30.9	0.0
	1	220	15.7	32.9	0.0
	1	221	9.4	29.6	0.0
	1	222	10.1	25.3	16.0186046512
	1	223	10.3	25.0	0.0953488372093
	1	224	10.8	23.5	17.8302325581
	1	225	11.6	27.4	0.0
	1	226	11.9	26.3	0.0
	1	227	8.3	23.8	0.0
	1	228	11.4	28.1	0.0
	1	229	10.9	22.5	24.123255814
	1	230	15.5	23.2	0.0
	1	231	15.3	30.1	0.0
	1	232	14.6	25.0	0.0
	1	233	12.7	29.8	0.0
	1	234	12.8	28.2	0.0
	1	235	12.4	29.7	0.0
	1	236	19.7	29.6	0.0
	1	237	18.6	30.8	0.0
	1	238	15.4	28.7	0.0
	1	239	12.0	23.0	1.23953488372
	1	240	13.8	24.8	0.0
	1	241	13.0	28.2	0.0
	1	242	10.8	28.4	0.0
	1	243	11.7	30.8	0.0
	1	244	16.3	29.0	10.8697674419
	1	245	11.5	25.2	0.190697674419
	1	246	11.0	27.0	0.0
	1	247	14.2	25.4	0.0
	1	248	11.7	23.1	0.0
	1	249	6.6	19.6	0.858139534884
	1	250	11.5	24.3	0.0
	1	251	5.6	19.2	4.00465116279
	1	252	5.0	19.1	0.286046511628
	1	253	1.6	20.6	0.0
	1	254	0.5	21.8	0.0
	1	255	-4.4	19.4	0.0
	1	256	3.5	25.9	0.0
	1	257	7.0	26.5	0.0
	1	258	5.8	18.2	1.33488372093
	1	259	10.9	26.0	0.0
	1	260	12.2	25.3	0.0
	1	261	12.1	28.0	0.0
	1	262	9.3	24.1	0.0
	1	263	9.4	19.4	0.0
	1	264	11.5	20.9	0.0
	1	265	7.6	26.2	0.0
	1	266	11.7	24.5	0.0
	1	267	14.1	27.7	0.0
	1	268	15.4	25.2	0.0
	1	269	15.1	24.1	0.0
	1	270	10.9	23.2	0.0
	1	271	4.4	20.8	0.0
	1	272	5.4	21.6	0.0
	1	273	7.3	16.8	0.0
	1	274	4.8	15.6	0.0
	1	275	3.6	18.8	0.0
	1	276	1.6	16.1	0.0
	1	277	2.3	16.8	0.0
	1	278	2.9	16.1	0.190697674419
	1	279	3.1	19.8	0.0
	1	280	3.5	19.0	0.0
	1	281	5.5	18.1	0.0
	1	282	2.8	20.5	0.0
	1	283	8.9	23.1	0.0
	1	284	1.7	11.6	10.2976744186
	1	285	-2.0	10.3	0.0
	1	286	-0.2	13.5	0.0
	1	287	5.5	19.0	0.0
	1	288	2.6	13.6	0.0
	1	289	4.1	15.2	0.0
	1	290	5.5	13.9	0.0
	1	291	4.8	13.3	0.0
	1	292	4.5	14.3	0.0
	1	293	0.8	15.1	0.0
	1	294	0.7	7.7	0.0
	1	295	0.1	9.7	0.0
	1	296	-2.3	8.8	0.0
	1	297	-6.1	7.4	0.0
	1	298	6.3	16.8	0.0
	1	299	7.1	12.6	0.0
	1	300	5.3	15.5	0.0
	1	301	0.4	15.3	0.0
	1	302	1.3	8.0	0.0
	1	303	-5.6	6.2	0.0
	1	304	-2.4	4.9	0.0
	1	305	-1.3	9.8	0.0
	1	306	-1.0	15.1	0.0
	1	307	3.0	7.2	0.0
	1	308	5.2	10.1	0.0
	1	309	0.9	9.4	0.0
	1	310	-1.0	17.0	0.0
	1	311	3.7	18.6	0.0
	1	312	5.7	10.5	0.0
	1	313	1.8	5.0	10.9651162791
	1	314	-2.7	5.2	0.0
	1	315	-2.9	5.4	1.0488372093
	1	316	-2.7	5.0	0.0
	1	317	0.6	6.9	0.0
	1	318	-11.4	4.6	0.0
	1	319	-6.0	0.3	0.0
	1	320	-7.7	-0.7	0.0
	1	321	-7.8	-6.9	0.0
	1	322	-4.6	-0.8	0.0
	1	323	-9.0	1.3	0.0
	1	324	-7.4	-0.9	0.0
	1	325	-13.9	-10.3	0.0
	1	326	-10.5	-6.0	0.0
	1	327	-19.0	-10.0	0.0
	1	328	-9.7	6.4	0.0
	1	329	-16.4	-2.9	0.0
	1	330	-16.2	-7.9	0.0
	1	331	-16.1	-4.5	7.62790697674
	1	332	-18.3	-3.2	0.0
	1	333	-23.8	-9.3	0.0
	1	334	-29.8	-12.5	0.0
	1	335	-30.8	-9.6	0.0
	1	336	-27.7	-10.5	0.0
	1	337	-21.5	-18.5	0.0
	1	338	-20.3	-9.0	0.0
	1	339	-18.2	-9.7	0.0
	1	340	-18.9	-9.4	0.0
	1	341	-18.1	-11.4	0.0
	1	342	-15.4	-14.1	0.0
	1	343	-10.7	-9.2	0.0
	1	344	-15.9	-7.9	0.0
	1	345	-10.5	-0.4	0.0
	1	346	-22.9	-16.7	1.43023255814
	1	347	-23.8	-16.2	0.0
	1	348	-27.5	-6.6	0.0
	1	349	-25.7	-14.6	0.0
	1	350	-22.7	-12.7	0.0
	1	351	-14.5	-10.8	0.0
	1	352	-16.9	-14.2	8.00930232558
	1	353	-20.4	-9.8	0.0
	1	354	-31.1	-15.4	2.0976744186
	1	355	-31.5	-17.2	0.0
	1	356	-24.5	-2.8	0.0
	1	357	-18.3	-2.3	3.0511627907
	1	358	-21.7	-5.8	0.0
	1	359	-15.6	-15.4	3.33720930233
	1	360	-19.4	-18.9	1.90697674419
	1	361	-25.8	-22.3	0.381395348837
	1	362	-23.6	-23.4	1.0488372093
	1	363	-21.9	-9.1	0.0
	1	364	-13.4	1.1	0.0
	1	365	-4.1	4.2	11.4418604651
	2	1	-13.2	-12.8	2.66976744186
	2	2	-19.4	-15.0	0.0
	2	3	-25.0	-18.7	0.0
	2	4	-29.1	-8.2	0.0
	2	5	-19.7	-8.5	0.0
	2	6	-20.4	-11.0	0.0
	2	7	-22.1	-5.1	0.0
	2	8	-19.4	-1.0	0.0
	2	9	-16.7	-7.0	0.0
	2	10	-12.8	-2.8	0.0
	2	11	-11.3	-5.3	0.0
	2	12	-16.2	-4.0	0.0
	2	13	-16.1	0.4	0.0
	2	14	-8.6	-3.6	0.0
	2	15	-10.1	-3.2	0.0
	2	16	-13.9	-5.9	0.0
	2	17	-18.9	-11.2	0.0
	2	18	-7.2	-5.1	0.0
	2	19	-5.1	6.1	0.0
	2	20	-8.9	-5.2	0.0
	2	21	-9.7	1.2	0.0
	2	22	-23.4	-8.7	0.0
	2	23	-25.8	-4.2	0.0
	2	24	-22.1	-7.7	0.0
	2	25	-21.3	-2.5	0.0
	2	26	-20.8	-11.3	0.0
	2	27	-11.5	1.6	0.0
	2	28	-13.2	-3.8	1.33488372093
	2	29	-8.4	-7.4	0.0
	2	30	-17.7	-9.2	0.0
	2	31	-21.3	-10.2	0.0
	2	32	-21.8	-10.1	0.0
	2	33	-16.0	-2.5	0.0
	2	34	-27.8	-10.8	0.0
	2	35	-27.3	-15.4	0.0
	2	36	-24.4	-12.8	0.0
	2	37	-17.5	-3.8	0.0
	2	38	-16.3	-2.4	0.0
	2	39	-18.8	-4.9	0.0
	2	40	-12.2	5.0	0.0
	2	41	-3.7	5.4	0.0
	2	42	-0.4	8.6	0.0
	2	43	-1.1	2.3	0.0
	2	44	-7.4	1.3	0.0
	2	45	-14.0	0.0	0.0
	2	46	-16.4	-5.8	0.0
	2	47	-21.2	-7.5	0.0
	2	48	-20.7	-4.5	0.0
	2	49	-24.2	-7.1	0.0
	2	50	-15.8	-0.9	0.0
	2	51	-6.4	5.4	0.0
	2	52	-9.6	0.0	0.0
	2	53	-12.0	4.6	0.0
	2	54	-2.4	1.2	0.0
	2	55	-2.8	-0.4	0.0
	2	56	-7.5	-5.5	0.0
	2	57	-7.2	-6.7	0.0
	2	58	-1.0	1.8	0.0
	2	59	2.1	7.3	0.0
	2	60	-6.2	-1.6	0.0
	2	61	-10.0	2.6	0.0
	2	62	-1.5	0.1	1.23953488372
	2	63	-3.0	4.2	0.0
	2	64	-7.7	1.1	0.0
	2	65	-8.2	2.8	0.0
	2	66	-1.1	0.1	0.0
	2	67	-0.6	-0.4	0.762790697674
	2	68	-4.8	8.5	0.0
	2	69	-2.7	6.0	0.0
	2	70	-2.7	2.4	0.0
	2	71	-4.9	5.9	0.0
	2	72	-4.2	5.5	0.0
	2	73	-0.9	7.7	0.0
	2	74	-1.8	3.1	0.0
	2	75	-3.6	4.9	0.0
	2	76	0.1	6.7	0.0
	2	77	-2.2	13.0	0.0
	2	78	-3.8	4.7	0.0
	2	79	-0.2	10.1	0.0
	2	80	2.4	7.3	2.0976744186
	2	81	-2.1	5.5	0.0
	2	82	-2.3	2.3	0.0
	2	83	-2.2	6.4	0.0
	2	84	-7.6	6.3	0.0
	2	85	-14.6	0.1	0.0
	2	86	-14.2	-7.4	0.667441860465
	2	87	-10.7	-1.4	0.0
	2	88	-17.0	-5.0	0.0
	2	89	-10.2	0.0	0.0
	2	90	-12.0	3.2	0.0
	2	91	-14.2	3.9	0.0
	2	92	-8.5	8.8	0.0
	2	93	-1.2	8.9	0.0
	2	94	-1.9	6.9	0.0
	2	95	0.5	15.0	0.0
	2	96	6.5	10.2	8.2
	2	97	0.7	12.3	2.86046511628
	2	98	-0.5	17.0	0.0
	2	99	-5.9	10.5	0.286046511628
	2	100	4.0	16.6	0.0
	2	101	4.0	9.1	0.0
	2	102	2.8	12.8	0.0
	2	103	-1.7	12.1	0.0
	2	104	9.5	20.2	0.0
	2	105	4.4	11.8	0.0
	2	106	2.6	12.6	0.0
	2	107	-2.9	12.5	0.0
	2	108	-0.7	11.1	1.14418604651
	2	109	-2.6	12.5	0.0
	2	110	-0.2	12.2	0.0
	2	111	5.3	13.4	0.0
	2	112	-4.0	13.3	2.95581395349
	2	113	-2.9	10.3	6.67441860465
	2	114	-4.1	13.1	0.0
	2	115	-0.2	14.4	2.76511627907
	2	116	-3.6	15.3	13.5395348837
	2	117	-0.2	19.4	0.0
	2	118	-5.0	10.5	0.0
	2	119	-6.3	12.3	0.0
	2	120	-7.8	11.2	7.62790697674
	2	121	-9.6	11.5	0.0
	2	122	-1.8	17.0	0.0
	2	123	2.7	20.5	0.0
	2	124	7.9	10.7	13.2534883721
	2	125	8.9	16.7	3.62325581395
	2	126	9.9	17.9	0.572093023256
	2	127	5.5	26.2	0.0
	2	128	3.5	24.3	0.0
	2	129	10.4	18.2	0.0
	2	130	7.7	15.6	27.0790697674
	2	131	7.1	20.6	0.0953488372093
	2	132	5.9	20.9	0.0
	2	133	3.9	23.7	0.0
	2	134	2.8	22.3	0.0
	2	135	3.7	20.3	0.0
	2	136	6.8	22.0	0.0
	2	137	2.9	21.3	0.0
	2	138	4.6	20.7	0.0
	2	139	4.4	20.1	0.762790697674
	2	140	1.3	21.3	13.0627906977
	2	141	0.4	19.1	0.0
	2	142	6.4	17.7	0.0
	2	143	7.5	19.9	0.0
	2	144	10.9	23.4	2.0976744186
	2	145	9.2	25.2	0.0
	2	146	9.3	22.4	2.76511627907
	2	147	10.5	24.5	0.0
	2	148	9.7	22.9	0.0
	2	149	4.9	19.5	0.0
	2	150	6.9	18.2	7.81860465116
	2	151	5.3	25.6	0.0
	2	152	7.6	26.7	0.0
	2	153	13.8	22.4	0.0
	2	154	10.7	24.2	0.0
	2	155	11.8	27.5	0.0
	2	156	14.2	27.2	0.0
	2	157	11.2	29.3	0.0
	2	158	7.9	26.8	8.67674418605
	2	159	13.9	28.3	0.0
	2	160	9.3	22.0	0.0
	2	161	8.5	25.6	0.0
	2	162	4.5	27.9	0.0
	2	163	9.4	31.4	0.0
	2	164	11.3	26.2	0.572093023256
	2	165	12.8	28.6	0.0
	2	166	14.3	27.0	8.29534883721
	2	167	15.9	31.9	0.0
	2	168	13.1	27.1	0.0
	2	169	16.0	26.6	0.0
	2	170	13.9	26.7	0.0
	2	171	11.9	31.3	0.0
	2	172	9.5	25.6	0.0
	2	173	11.1	25.0	0.0
	2	174	10.2	27.8	0.0
	2	175	12.3	26.5	1.62093023256
	2	176	12.9	27.1	6.29302325581
	2	177	10.6	26.4	0.0
	2	178	13.3	26.7	0.0
	2	179	16.1	27.9	0.0
	2	180	14.4	26.0	0.0
	2	181	18.1	31.3	0.0
	2	182	22.1	33.4	0.0
	2	183	21.5	30.2	0.0
	2	184	21.5	31.8	0.0
	2	185	13.4	25.3	0.0
	2	186	15.3	32.2	0.0
	2	187	18.5	34.1	0.0
	2	188	17.8	32.3	0.0
	2	189	15.2	24.5	0.0
	2	190	14.0	24.9	0.0
	2	191	11.0	23.5	0.0
	2	192	10.5	24.7	0.0
	2	193	9.3	24.2	0.0
	2	194	11.2	25.2	0.0
	2	195	11.8	29.0	0.0
	2	196	12.2	30.5	0.0
	2	197	19.3	34.9	0.0
	2	198	19.9	31.8	0.0
	2	199	12.5	27.6	0.0
	2	200	15.0	30.6	0.0
	2	201	13.0	29.9	0.0
	2	202	12.7	25.8	0.0
	2	203	10.3	25.4	0.0
	2	204	12.4	28.6	0.0
	2	205	13.5	26.3	2.86046511628
	2	206	11.3	22.8	22.788372093
	2	207	15.3	25.7	0.762790697674
	2	208	14.5	27.0	9.34418604651
	2	209	12.7	26.7	0.381395348837
	2	210	14.0	29.6	17.6395348837
	2	211	16.4	28.8	7.34186046512
	2	212	14.1	27.9	11.5372093023
	2	213	18.0	28.3	0.0
	2	214	20.1	30.2	0.0
	2	215	16.6	26.8	20.8813953488
	2	216	18.2	31.4	0.0
	2	217	14.7	30.3	0.0
	2	218	12.6	22.3	13.0627906977
	2	219	15.2	28.8	0.0
	2	220	13.8	27.7	18.5930232558
	2	221	12.4	28.5	0.0
	2	222	11.2	23.8	0.0
	2	223	15.0	30.0	0.0
	2	224	11.7	32.1	0.0
	2	225	10.3	30.4	0.0
	2	226	8.5	29.3	0.0
	2	227	13.0	30.6	1.43023255814
	2	228	12.2	25.6	5.05348837209
	2	229	14.5	31.0	2.95581395349
	2	230	18.3	31.7	0.476744186047
	2	231	14.8	32.6	0.0
	2	232	11.0	27.5	0.0
	2	233	13.2	31.4	0.0
	2	234	11.3	27.5	2.47906976744
	2	235	8.9	25.2	19.6418604651
	2	236	12.1	29.0	0.0
	2	237	12.7	31.9	0.0
	2	238	10.2	31.1	7.43720930233
	2	239	10.2	29.4	0.0
	2	240	7.7	30.4	0.0
	2	241	10.5	29.2	0.0
	2	242	12.0	24.6	0.0
	2	243	10.7	20.3	2.0976744186
	2	244	11.5	24.4	0.0
	2	245	9.8	29.0	0.0
	2	246	7.9	24.3	0.0
	2	247	5.2	24.3	0.0
	2	248	10.3	18.9	48.3418604651
	2	249	6.3	15.0	38.2348837209
	2	250	6.9	17.0	21.9302325581
	2	251	6.8	16.6	26.411627907
	2	252	3.3	23.2	0.0
	2	253	4.8	17.1	0.476744186047
	2	254	4.4	14.1	3.14651162791
	2	255	0.5	14.3	0.0
	2	256	5.3	20.3	0.0
	2	257	5.5	12.5	0.0953488372093
	2	258	2.7	18.2	7.43720930233
	2	259	3.2	23.1	0.0
	2	260	5.8	23.4	0.0
	2	261	9.5	21.7	0.0
	2	262	12.5	22.2	0.0
	2	263	11.5	27.2	0.0
	2	264	8.6	24.1	0.0
	2	265	8.9	26.5	0.0
	2	266	12.2	21.3	0.858139534884
	2	267	9.1	22.0	7.34186046512
	2	268	6.5	21.1	0.0
	2	269	8.3	22.7	0.0
	2	270	8.1	19.2	0.0
	2	271	8.9	23.0	0.0
	2	272	1.7	19.0	0.0
	2	273	-2.2	16.1	0.0
	2	274	4.3	18.8	0.0
	2	275	-2.4	17.0	0.0
	2	276	1.1	17.6	0.0
	2	277	-1.1	11.0	0.667441860465
	2	278	-3.5	17.1	9.63023255814
	2	279	-0.6	16.9	0.0
	2	280	-1.8	15.9	0.0
	2	281	1.8	11.0	0.0
	2	282	-3.5	-0.9	6.00697674419
	2	283	-1.8	7.8	0.0
	2	284	-2.5	9.4	0.0
	2	285	-4.0	9.3	0.0
	2	286	0.8	11.9	0.0
	2	287	0.2	11.3	0.0
	2	288	1.1	14.2	0.0
	2	289	-2.9	14.1	0.0
	2	290	-3.6	10.0	0.190697674419
	2	291	-0.9	14.3	0.0
	2	292	-2.0	11.5	1.52558139535
	2	293	-1.2	7.3	0.0953488372093
	2	294	-1.5	8.3	0.0
	2	295	1.0	5.8	0.0
	2	296	-2.7	7.4	0.0
	2	297	-6.1	4.8	0.0
	2	298	-2.3	5.0	0.0
	2	299	-5.4	6.2	0.0
	2	300	2.1	15.2	0.0
	2	301	-4.5	9.0	14.588372093
	2	302	-5.4	8.0	0.0
	2	303	-3.9	8.2	0.0
	2	304	-2.0	12.0	0.0
	2	305	-0.8	17.6	0.0
	2	306	-5.1	10.8	0.0
	2	307	-4.4	12.0	0.0
	2	308	-4.6	9.2	0.0
	2	309	-0.8	14.0	0.0
	2	310	-0.9	6.6	0.0
	2	311	-6.9	4.1	0.0
	2	312	-14.5	4.4	0.0
	2	313	-6.3	7.3	0.0
	2	314	-0.7	9.2	0.0
	2	315	-2.1	7.7	0.0
	2	316	-3.3	10.2	0.0
	2	317	-0.6	7.4	0.0
	2	318	2.9	7.8	0.0
	2	319	-1.7	4.0	0.0
	2	320	-10.3	-1.0	0.0
	2	321	-8.4	5.3	0.0
	2	322	-1.3	4.1	0.286046511628
	2	323	1.9	5.2	3.43255813953
	2	324	-7.1	-0.2	1.90697674419
	2	325	-10.7	-2.3	3.24186046512
	2	326	-17.3	-4.7	0.0953488372093
	2	327	-3.9	-2.5	0.190697674419
	2	328	2.9	5.0	0.0
	2	329	-1.1	0.1	0.0
	2	330	-11.7	-1.5	0.0
	2	331	-8.2	-7.9	0.0
	2	332	-7.3	-5.3	1.43023255814
	2	333	-15.5	-4.2	0.0
	2	334	-18.5	-3.9	0.0
	2	335	-19.9	0.4	0.0
	2	336	-10.0	2.9	2.38372093023
	2	337	-6.9	4.6	12.6813953488
	2	338	-4.9	-1.1	0.0
	2	339	-2.9	-2.6	0.0
	2	340	-11.3	-9.2	0.0
	2	341	-20.7	-19.8	4.57674418605
	2	342	-25.8	-15.8	0.0
	2	343	-32.8	-16.5	0.0
	2	344	-28.3	-8.9	0.0
	2	345	-24.8	-12.4	0.0
	2	346	-9.5	-4.5	0.0
	2	347	-24.3	-6.3	0.0
	2	348	-12.0	-1.4	0.0
	2	349	-17.3	-9.2	0.0
	2	350	-13.7	-10.3	0.0
	2	351	-14.0	-13.0	0.0
	2	352	-13.5	-10.0	0.0
	2	353	-21.5	-11.7	0.0
	2	354	-26.5	-5.2	0.0
	2	355	-14.8	-0.9	0.0
	2	356	-11.9	1.8	4.57674418605
	2	357	-7.9	-1.3	0.0
	2	358	-3.3	-1.5	0.0
	2	359	-4.9	-4.2	0.0
	2	360	-11.3	-3.9	25.9348837209
	2	361	-22.7	-7.3	0.0
	2	362	-22.8	-11.6	0.0
	2	363	-11.6	-8.5	0.0
	2	364	-17.2	-11.5	0.0
	2	365	-18.4	-14.2	0.0
	3	1	-14.2	-3.0	0.0
	3	2	-12.6	0.2	0.0
	3	3	-7.3	2.2	0.0
	3	4	-5.0	-2.2	0.0
	3	5	-14.2	-8.6	0.0
	3	6	-18.0	2.2	0.0
	3	7	-25.1	-11.3	6.1976744186
	3	8	-24.0	-11.5	0.0
	3	9	-22.9	-19.4	0.0
	3	10	-27.1	-18.9	0.190697674419
	3	11	-21.2	-13.3	0.286046511628
	3	12	-21.4	-9.1	0.0
	3	13	-18.5	-13.0	0.0
	3	14	-23.0	-20.9	0.762790697674
	3	15	-19.1	-7.5	0.0
	3	16	-14.2	-9.3	0.0
	3	17	-19.8	-14.5	0.476744186047
	3	18	-23.9	-9.8	0.0
	3	19	-23.8	-15.9	0.0953488372093
	3	20	-21.5	-14.3	0.0
	3	21	-17.5	-10.2	0.0
	3	22	-9.0	-2.6	0.0
	3	23	-7.7	-4.8	0.0
	3	24	-10.5	0.4	5.1488372093
	3	25	-13.2	-3.2	0.0
	3	26	-11.3	-4.5	0.0
	3	27	-6.7	3.0	0.0
	3	28	-15.4	0.2	0.0
	3	29	-6.6	0.1	0.0
	3	30	-20.7	-2.0	0.0
	3	31	-17.0	-2.6	2.57441860465
	3	32	-17.8	-6.3	0.0
	3	33	-17.2	-2.0	0.0
	3	34	-19.3	-5.1	0.0
	3	35	-27.0	-6.3	0.0
	3	36	-22.2	-6.3	0.0
	3	37	-15.4	-3.3	0.0
	3	38	-10.0	-0.2	0.0
	3	39	-15.8	-4.3	0.0
	3	40	-23.4	-7.4	0.0
	3	41	-21.3	-5.3	0.0
	3	42	-19.3	4.1	0.0
	3	43	-14.2	5.6	0.0
	3	44	-8.5	0.1	0.0
	3	45	-16.0	-4.3	0.0
	3	46	-11.8	-1.4	0.0
	3	47	-14.7	-2.5	0.0
	3	48	-10.0	1.4	0.0
	3	49	-8.0	4.1	0.0
	3	50	-11.3	-2.0	0.0
	3	51	-17.3	-4.5	0.0
	3	52	-17.8	-11.6	0.0
	3	53	-22.7	-12.5	0.0
	3	54	-18.8	-8.9	2.38372093023
	3	55	-14.2	-4.9	0.0
	3	56	-19.2	3.2	0.0
	3	57	-13.8	-1.0	0.0
	3	58	-8.2	-8.0	0.0
	3	59	-17.7	3.0	0.0
	3	60	-14.7	6.5	0.0
	3	61	-8.5	7.9	0.0
	3	62	1.7	6.0	0.0
	3	63	-4.3	4.9	4.95813953488
	3	64	-2.9	5.5	0.0
	3	65	0.7	2.2	0.0
	3	66	-0.5	-0.2	0.0
	3	67	-14.2	-8.9	0.0
	3	68	-13.7	-1.7	0.0
	3	69	-9.7	-2.1	4.29069767442
	3	70	-4.3	-2.2	0.572093023256
	3	71	-11.1	-0.5	0.0
	3	72	-6.8	-0.3	0.0
	3	73	-6.9	4.6	0.0
	3	74	-15.1	0.4	0.0
	3	75	-9.3	8.0	0.0
	3	76	-11.6	-0.6	0.0
	3	77	-15.2	-3.1	0.0
	3	78	-24.0	-3.7	0.0
	3	79	-24.4	-6.4	0.0
	3	80	-17.4	-5.1	0.0
	3	81	-6.3	1.2	0.0
	3	82	-5.7	7.8	5.24418604651
	3	83	-2.3	7.1	0.0
	3	84	3.5	14.1	13.9209302326
	3	85	3.4	9.8	0.476744186047
	3	86	2.0	9.2	0.0
	3	87	1.0	13.4	0.0
	3	88	8.4	21.4	0.0
	3	89	4.8	20.5	0.0
	3	90	7.0	17.2	0.0
	3	91	-1.6	7.0	0.0
	3	92	-6.6	7.9	0.0
	3	93	-4.5	8.4	3.81395348837
	3	94	-7.3	7.1	2.86046511628
	3	95	3.1	18.0	0.0
	3	96	4.7	13.4	0.190697674419
	3	97	-1.7	9.4	1.71627906977
	3	98	-1.8	16.2	0.0
	3	99	1.1	11.5	23.1697674419
	3	100	5.7	15.2	3.43255813953
	3	101	7.9	9.3	1.43023255814
	3	102	3.6	10.6	0.0
	3	103	2.0	11.7	0.0
	3	104	3.1	9.2	0.0
	3	105	-4.2	8.9	0.0
	3	106	-2.9	13.0	0.0
	3	107	-3.9	12.8	0.0
	3	108	-10.8	7.6	0.0
	3	109	-4.5	13.7	0.0
	3	110	-4.3	15.7	0.0
	3	111	-3.2	10.8	7.1511627907
	3	112	0.0	11.8	1.14418604651
	3	113	4.1	8.1	2.19302325581
	3	114	2.1	15.6	0.0
	3	115	5.2	16.0	0.0
	3	116	-0.8	12.2	0.0
	3	117	4.4	16.6	0.0
	3	118	6.0	15.0	0.0
	3	119	5.3	15.4	0.0
	3	120	7.4	14.4	0.0
	3	121	-1.6	13.3	0.0
	3	122	-5.1	6.5	0.0
	3	123	-7.0	8.8	0.0
	3	124	-6.0	14.0	0.0
	3	125	0.1	18.5	0.0
	3	126	4.1	23.9	0.0
	3	127	2.2	23.0	0.0
	3	128	-0.2	17.2	0.0
	3	129	-1.7	20.5	0.0
	3	130	0.7	18.3	0.0
	3	131	3.8	20.5	0.0
	3	132	1.2	17.2	0.0
	3	133	2.6	20.2	0.0
	3	134	3.9	19.7	0.0
	3	135	6.0	19.4	0.0
	3	136	4.2	19.2	0.0
	3	137	-0.6	16.8	0.0
	3	138	1.1	17.6	0.0
	3	139	7.8	16.2	23.7418604651
	3	140	10.6	18.7	0.0
	3	141	7.6	14.7	0.0
	3	142	4.2	17.6	11.6325581395
	3	143	2.3	16.8	0.0
	3	144	1.5	14.0	0.0
	3	145	2.5	18.1	0.0
	3	146	3.4	21.4	0.0
	3	147	6.3	27.7	0.0
	3	148	9.1	27.1	0.0
	3	149	13.5	29.9	0.0
	3	150	16.2	30.0	0.0
	3	151	16.9	27.0	0.0
	3	152	12.4	28.0	0.0
	3	153	9.7	26.5	0.0
	3	154	12.3	24.9	0.0
	3	155	11.6	29.2	0.0
	3	156	16.7	31.9	0.0
	3	157	13.9	27.1	0.0953488372093
	3	158	13.8	28.2	0.0
	3	159	15.2	28.7	0.0
	3	160	18.2	28.6	0.0
	3	161	13.2	27.0	0.0
	3	162	10.6	27.8	0.0
	3	163	11.4	27.2	0.0
	3	164	11.9	24.1	1.14418604651
	3	165	8.8	24.5	0.0
	3	166	5.1	23.1	0.0
	3	167	8.9	20.5	0.0
	3	168	13.2	28.4	0.0
	3	169	13.9	29.1	0.0
	3	170	19.5	31.2	0.0
	3	171	18.2	32.4	0.0
	3	172	21.2	33.8	0.0
	3	173	18.8	32.8	0.0
	3	174	14.7	28.2	0.0
	3	175	13.4	26.7	0.0
	3	176	11.4	26.1	8.29534883721
	3	177	9.3	21.4	8.77209302326
	3	178	13.7	24.9	0.0
	3	179	14.0	23.0	1.81162790698
	3	180	17.5	24.0	6.29302325581
	3	181	14.1	27.7	0.0
	3	182	17.7	29.7	0.0
	3	183	12.2	29.7	24.3139534884
	3	184	13.4	29.4	0.0
	3	185	16.5	28.5	0.0
	3	186	16.9	29.5	0.0
	3	187	15.1	24.6	0.190697674419
	3	188	13.5	27.6	0.0
	3	189	17.7	29.2	0.0
	3	190	17.9	30.5	0.0
	3	191	17.4	27.6	0.0
	3	192	15.7	27.0	0.0
	3	193	15.5	28.6	0.476744186047
	3	194	18.5	26.4	3.90930232558
	3	195	15.5	29.7	14.3976744186
	3	196	18.8	32.8	0.0
	3	197	17.6	26.9	0.476744186047
	3	198	21.8	30.7	2.38372093023
	3	199	19.2	31.9	14.6837209302
	3	200	18.7	28.3	0.0953488372093
	3	201	21.0	35.8	0.0
	3	202	18.1	34.6	0.0
	3	203	22.3	33.1	22.9790697674
	3	204	20.6	35.2	0.0
	3	205	16.8	31.2	0.0
	3	206	15.2	31.7	0.0
	3	207	18.1	30.7	0.0
	3	208	14.8	29.4	0.0
	3	209	14.8	30.2	0.0
	3	210	15.5	30.4	7.81860465116
	3	211	16.0	28.8	0.0
	3	212	17.2	28.5	0.0
	3	213	15.7	29.5	0.0
	3	214	15.1	28.3	2.28837209302
	3	215	13.7	29.1	0.0953488372093
	3	216	15.9	29.7	0.381395348837
	3	217	15.0	32.2	0.190697674419
	3	218	14.7	26.0	27.5558139535
	3	219	14.2	23.8	0.0
	3	220	12.0	27.6	0.0
	3	221	14.8	30.3	0.0
	3	222	13.4	33.1	0.0
	3	223	11.8	28.7	0.0
	3	224	13.4	28.4	0.0
	3	225	15.8	30.1	0.0
	3	226	16.0	26.9	0.0
	3	227	16.5	26.6	0.0
	3	228	18.9	26.3	0.0
	3	229	20.9	30.4	0.0
	3	230	17.0	23.9	1.33488372093
	3	231	8.0	17.9	24.3139534884
	3	232	9.2	24.0	0.0
	3	233	9.4	24.4	0.0
	3	234	9.8	28.1	0.0
	3	235	7.3	30.8	0.0
	3	236	12.2	30.4	0.0
	3	237	7.8	27.9	0.0
	3	238	10.6	25.8	0.0
	3	239	11.0	24.8	0.0
	3	240	11.5	25.9	0.0
	3	241	8.3	23.4	0.0
	3	242	7.0	20.8	14.7790697674
	3	243	9.4	24.5	0.0
	3	244	9.2	23.0	34.3255813953
	3	245	9.4	25.9	0.0
	3	246	12.6	24.0	0.0
	3	247	11.7	20.5	0.0
	3	248	12.6	22.4	0.0953488372093
	3	249	13.2	29.5	0.0
	3	250	12.6	22.2	0.381395348837
	3	251	10.4	23.3	0.0
	3	252	9.6	24.9	0.0
	3	253	10.9	23.6	0.0
	3	254	9.5	26.1	0.0
	3	255	8.3	23.9	0.0
	3	256	7.9	22.3	0.0
	3	257	5.4	18.7	0.286046511628
	3	258	10.0	21.5	0.0
	3	259	13.1	21.2	0.0
	3	260	6.6	18.7	0.0
	3	261	6.7	21.2	0.0
	3	262	7.5	23.3	0.0
	3	263	13.9	30.9	0.0
	3	264	14.2	28.4	0.0
	3	265	15.1	27.1	0.0
	3	266	13.8	23.8	1.52558139535
	3	267	10.8	22.9	1.0488372093
	3	268	8.4	26.1	0.0
	3	269	12.7	20.9	15.7325581395
	3	270	9.3	15.3	1.71627906977
	3	271	7.0	20.1	0.0
	3	272	1.2	17.9	20.5953488372
	3	273	-0.7	13.2	0.0
	3	274	5.9	15.2	0.0
	3	275	10.5	18.0	0.286046511628
	3	276	13.0	21.0	0.0
	3	277	7.2	15.9	0.0
	3	278	15.7	25.0	0.0
	3	279	14.8	31.3	0.0
	3	280	16.3	29.3	0.0
	3	281	13.7	20.7	0.0
	3	282	10.7	22.5	0.0
	3	283	11.8	20.4	0.0
	3	284	12.2	13.2	0.0
	3	285	7.8	13.4	0.0
	3	286	4.6	11.5	0.0
	3	287	-2.2	17.8	0.0
	3	288	1.3	19.2	0.0
	3	289	1.4	14.9	0.0
	3	290	3.0	12.6	0.0
	3	291	0.3	19.8	0.0
	3	292	-3.5	14.7	15.923255814
	3	293	-4.4	8.1	0.0
	3	294	-1.7	11.9	0.0
	3	295	-1.4	5.9	3.0511627907
	3	296	1.6	12.6	0.0
	3	297	6.4	12.9	0.0
	3	298	8.0	14.7	0.0
	3	299	3.6	9.5	0.0
	3	300	-0.1	13.1	0.0
	3	301	3.1	3.4	6.67441860465
	3	302	-0.7	4.9	0.0953488372093
	3	303	-12.1	0.1	3.52790697674
	3	304	-11.8	5.6	4.95813953488
	3	305	-11.5	-4.2	0.0
	3	306	-9.5	2.1	0.0
	3	307	-8.3	7.7	0.0
	3	308	-4.9	4.9	0.0
	3	309	-12.5	0.7	0.0
	3	310	-6.0	0.0	2.95581395349
	3	311	-4.0	4.8	0.476744186047
	3	312	-4.8	6.6	4.19534883721
	3	313	-3.6	7.6	0.0
	3	314	-6.7	0.8	0.0
	3	315	-4.3	2.5	0.0
	3	316	-4.2	1.4	0.0
	3	317	-9.1	0.8	0.0
	3	318	-5.8	8.9	0.0
	3	319	-7.9	3.6	0.0
	3	320	-2.4	4.9	7.62790697674
	3	321	-6.9	10.4	0.0
	3	322	0.7	10.1	0.0
	3	323	3.3	7.9	1.43023255814
	3	324	2.3	6.3	5.81627906977
	3	325	-1.1	3.9	0.0
	3	326	0.0	0.4	0.0
	3	327	-4.2	0.6	0.0
	3	328	-8.0	0.0	0.0
	3	329	-10.7	-3.1	0.953488372093
	3	330	-3.7	0.9	0.858139534884
	3	331	-5.0	-3.3	0.0
	3	332	-4.3	-3.2	1.90697674419
	3	333	-1.3	1.9	1.33488372093
	3	334	-13.9	-8.4	2.86046511628
	3	335	-2.2	-1.6	0.0
	3	336	-16.2	-6.9	0.0
	3	337	-18.2	-4.3	0.0
	3	338	-24.9	-8.8	0.0
	3	339	-30.5	-17.1	0.0
	3	340	-32.3	-16.4	0.0
	3	341	-38.7	-17.3	0.0
	3	342	-30.7	-14.2	0.0
	3	343	-29.9	-17.6	0.0
	3	344	-27.6	-13.2	0.0
	3	345	-26.2	-17.8	0.0
	3	346	-25.9	-14.5	0.0
	3	347	-24.2	-6.2	0.0
	3	348	-27.5	-7.0	0.0
	3	349	-24.6	-4.2	2.19302325581
	3	350	-25.8	-8.5	0.0
	3	351	-15.7	-10.3	0.0
	3	352	-20.1	-6.5	0.0
	3	353	-24.7	-12.3	0.0
	3	354	-24.4	-12.4	0.0
	3	355	-27.5	-21.3	3.52790697674
	3	356	-24.5	-17.9	0.667441860465
	3	357	-28.3	-14.0	0.0
	3	358	-24.5	-8.2	0.0
	3	359	-23.6	-8.3	0.0953488372093
	3	360	-13.4	-4.9	0.0
	3	361	-17.0	-14.4	5.05348837209
	3	362	-11.3	-7.6	4.19534883721
	3	363	-10.6	-3.1	0.0
	3	364	-10.3	-7.1	0.0
	3	365	-11.7	-2.1	0.0
	4	1	-27.5	-13.2	0.0
	4	2	-24.6	-12.6	0.0
	4	3	-15.6	-7.8	0.0
	4	4	-14.2	-7.9	0.0
	4	5	-18.5	0.2	0.0
	4	6	-21.1	-7.9	0.0
	4	7	-17.7	-8.7	0.0
	4	8	-27.7	-7.3	0.0
	4	9	-23.1	-4.2	0.0
	4	10	-19.3	-13.8	0.0
	4	11	-21.8	-9.5	0.0
	4	12	-17.7	-6.8	2.57441860465
	4	13	-15.3	-13.4	5.91162790698
	4	14	-18.0	-10.0	0.0
	4	15	-16.0	-9.9	0.0
	4	16	-25.2	-10.3	0.0
	4	17	-19.7	-7.5	0.0
	4	18	-27.5	-18.2	5.33953488372
	4	19	-30.6	-11.9	0.0
	4	20	-27.1	-5.8	0.0
	4	21	-29.7	-9.0	0.0
	4	22	-19.1	-7.5	0.0953488372093
	4	23	-18.4	-1.2	0.0
	4	24	-27.2	-8.1	0.0
	4	25	-21.8	-8.6	0.0
	4	26	-18.2	-6.7	0.0
	4	27	-12.1	4.4	0.0
	4	28	-7.4	7.1	0.0
	4	29	-8.8	0.9	0.0
	4	30	-14.8	-11.7	0.0
	4	31	-19.4	-6.4	0.0
	4	32	-23.0	-10.7	0.0
	4	33	-20.6	-3.9	0.0
	4	34	-13.8	-0.7	2.47906976744
	4	35	-16.3	4.7	0.0
	4	36	-12.5	7.1	0.0
	4	37	-8.1	2.6	0.0
	4	38	-23.0	-8.9	0.0
	4	39	-17.7	-3.5	0.0
	4	40	-21.6	-11.8	0.0
	4	41	-24.8	-11.3	0.0
	4	42	-25.9	-10.3	0.0
	4	43	-23.0	-9.8	0.0
	4	44	-21.8	-13.3	0.0
	4	45	-11.9	-7.2	0.0
	4	46	-18.8	-6.7	0.0
	4	47	-22.9	-6.0	0.0
	4	48	-22.6	-7.8	0.0
	4	49	-17.8	1.1	0.0
	4	50	-25.7	-1.3	0.0
	4	51	-22.9	0.3	0.0
	4	52	-15.8	-11.8	0.0
	4	53	-20.6	-9.1	0.0
	4	54	-21.3	-3.0	0.0
	4	55	-17.4	-6.5	0.0
	4	56	-21.8	-6.8	0.762790697674
	4	57	-12.7	-5.5	0.0
	4	58	-14.0	-3.4	0.0
	4	59	-18.2	-7.7	0.0
	4	60	-8.9	-6.2	0.0
	4	61	-3.9	-3.5	0.0
	4	62	-13.7	-10.9	3.24186046512
	4	63	-10.6	-0.4	0.0
	4	64	-7.8	5.5	0.0
	4	65	-4.5	3.0	0.0
	4	66	-4.7	0.5	0.0
	4	67	-10.5	-6.5	0.0
	4	68	-13.9	-11.8	0.0
	4	69	-19.2	-7.3	0.0
	4	70	-19.3	-6.8	0.0
	4	71	-18.0	-4.9	0.0
	4	72	-14.1	-1.2	0.0
	4	73	-13.4	-3.0	0.0
	4	74	-19.9	-6.7	0.0
	4	75	-12.4	-4.4	0.0
	4	76	-9.5	2.8	0.0
	4	77	-1.4	4.7	0.0
	4	78	-4.1	8.8	0.0
	4	79	-5.2	9.4	0.0
	4	80	-1.4	6.0	0.0
	4	81	-9.0	-0.3	0.0
	4	82	-8.4	5.1	0.0
	4	83	-9.2	0.4	0.0
	4	84	-6.9	-5.9	0.0
	4	85	-11.6	-8.9	0.0
	4	86	-10.7	-3.1	0.0
	4	87	-5.4	0.9	5.91162790698
	4	88	-3.2	3.1	7.72325581395
	4	89	0.4	2.9	0.858139534884
	4	90	-9.3	-0.7	0.762790697674
	4	91	-8.8	0.9	0.0
	4	92	-5.9	6.5	0.0
	4	93	1.4	13.1	2.47906976744
	4	94	1.9	20.2	0.0
	4	95	5.1	15.7	0.0
	4	96	1.9	20.6	0.0
	4	97	6.7	18.2	0.0
	4	98	3.9	16.3	0.0
	4	99	11.4	16.1	0.0
	4	100	1.7	16.3	0.0
	4	101	-1.1	10.7	0.0
	4	102	-0.1	16.1	0.0
	4	103	0.1	17.5	0.0
	4	104	3.8	16.9	0.0
	4	105	1.2	18.7	0.0
	4	106	-1.6	16.3	0.0
	4	107	-5.6	5.5	30.6069767442
	4	108	-10.3	6.2	0.0
	4	109	-5.5	4.9	4.29069767442
	4	110	-6.0	7.2	0.381395348837
	4	111	-2.7	9.6	0.762790697674
	4	112	-1.7	20.2	0.0
	4	113	2.4	22.4	0.0
	4	114	5.1	17.6	0.0
	4	115	0.9	15.7	0.0
	4	116	2.2	18.8	0.0
	4	117	-0.7	14.6	0.0
	4	118	3.1	11.5	19.3558139535
	4	119	0.6	15.1	0.0
	4	120	4.6	17.4	0.0
	4	121	3.1	12.0	0.0953488372093
	4	122	-4.2	11.3	1.81162790698
	4	123	-5.0	11.4	0.0953488372093
	4	124	-1.2	11.4	0.0953488372093
	4	125	-2.0	12.7	0.0
	4	126	-0.6	17.8	1.62093023256
	4	127	5.8	19.0	9.63023255814
	4	128	2.8	22.8	0.953488372093
	4	129	1.3	19.7	0.0
	4	130	0.1	10.5	38.8069767442
	4	131	-4.2	13.0	0.0
	4	132	-1.9	14.8	0.0
	4	133	2.5	14.0	0.0
	4	134	1.9	10.8	0.0
	4	135	3.2	14.1	0.0
	4	136	6.3	23.7	0.0
	4	137	12.5	28.7	0.0
	4	138	13.3	26.1	0.0
	4	139	12.6	20.6	0.0
	4	140	7.5	22.9	0.0
	4	141	11.1	25.5	11.9186046512
	4	142	8.2	29.1	0.0
	4	143	6.7	23.6	8.77209302326
	4	144	7.1	17.2	0.381395348837
	4	145	11.1	19.4	0.572093023256
	4	146	9.7	21.4	0.476744186047
	4	147	5.9	21.0	1.52558139535
	4	148	5.5	25.1	15.0651162791
	4	149	10.0	24.9	63.8837209302
	4	150	8.4	20.1	0.0
	4	151	13.3	21.6	9.53488372093
	4	152	7.6	27.0	0.0953488372093
	4	153	8.8	24.3	4.48139534884
	4	154	10.3	21.1	0.0953488372093
	4	155	10.4	29.0	0.0
	4	156	10.0	28.2	0.0
	4	157	11.8	27.7	0.0
	4	158	15.2	23.6	6.96046511628
	4	159	13.7	22.4	41.1906976744
	4	160	11.1	22.0	13.2534883721
	4	161	10.7	21.6	15.8279069767
	4	162	8.1	28.3	0.0
	4	163	12.6	29.6	0.0
	4	164	16.9	33.7	0.0
	4	165	16.1	26.6	0.953488372093
	4	166	17.0	30.0	16.6860465116
	4	167	22.8	30.6	2.38372093023
	4	168	18.9	32.6	3.71860465116
	4	169	17.4	27.7	0.0953488372093
	4	170	18.5	30.6	16.4953488372
	4	171	18.8	26.8	0.0953488372093
	4	172	15.6	30.2	0.0
	4	173	15.9	27.9	0.0
	4	174	14.2	30.5	0.0
	4	175	15.8	30.6	0.0
	4	176	12.7	26.2	0.0
	4	177	11.2	22.3	4.76744186047
	4	178	12.7	24.1	20.6906976744
	4	179	10.8	18.1	4.57674418605
	4	180	9.0	18.3	5.33953488372
	4	181	17.9	26.2	0.0
	4	182	12.3	25.3	0.0
	4	183	15.9	25.2	18.211627907
	4	184	17.0	27.6	0.0953488372093
	4	185	14.0	25.3	0.0
	4	186	10.3	22.2	0.0
	4	187	8.6	23.6	0.0
	4	188	9.6	21.6	4.76744186047
	4	189	10.3	25.6	0.0
	4	190	10.7	25.6	0.0
	4	191	15.8	27.5	0.0
	4	192	16.8	30.5	0.0
	4	193	18.1	28.7	0.0
	4	194	17.2	28.7	0.0
	4	195	19.8	31.0	0.0
	4	196	16.1	28.5	0.0
	4	197	16.5	25.7	0.0
	4	198	13.8	28.2	0.0
	4	199	15.9	29.0	0.0
	4	200	16.2	33.2	0.0
	4	201	20.4	32.3	0.0
	4	202	19.9	29.6	0.0
	4	203	17.2	27.0	0.0
	4	204	12.1	27.6	0.0
	4	205	12.9	25.2	3.33720930233
	4	206	12.0	29.1	0.0
	4	207	14.7	31.1	0.0
	4	208	13.6	29.5	0.0
	4	209	11.9	30.6	0.0
	4	210	14.6	29.8	1.52558139535
	4	211	13.6	29.3	6.00697674419
	4	212	19.5	29.6	0.476744186047
	4	213	18.6	33.3	0.0
	4	214	21.6	36.2	0.0
	4	215	22.4	36.9	0.0
	4	216	24.0	36.1	0.0
	4	217	16.2	30.6	0.0
	4	218	17.2	26.9	0.0
	4	219	11.7	25.4	0.0
	4	220	13.4	25.0	0.0
	4	221	11.9	27.5	0.0
	4	222	10.3	30.3	0.0
	4	223	12.7	30.0	3.0511627907
	4	224	12.6	28.5	0.0
	4	225	11.9	30.2	0.0
	4	226	13.8	28.6	0.0
	4	227	17.3	28.4	0.0
	4	228	17.7	32.9	0.0
	4	229	19.3	27.7	0.0
	4	230	19.2	30.7	0.0
	4	231	17.7	31.1	0.0
	4	232	16.5	29.9	0.0
	4	233	16.9	31.0	0.0
	4	234	17.8	33.1	0.0
	4	235	15.1	26.2	0.0
	4	236	11.0	24.7	12.9674418605
	4	237	12.1	25.3	0.0
	4	238	10.6	25.8	0.0
	4	239	14.5	27.7	0.0
	4	240	13.9	27.1	0.0
	4	241	15.3	28.1	0.0953488372093
	4	242	16.2	26.9	0.286046511628
	4	243	13.9	26.4	18.211627907
	4	244	17.7	28.5	10.2976744186
	4	245	18.5	29.7	0.0
	4	246	17.6	26.3	0.0
	4	247	10.5	25.6	0.0
	4	248	13.3	23.2	8.77209302326
	4	249	10.9	19.0	5.62558139535
	4	250	10.8	24.9	0.0
	4	251	7.3	21.9	0.0
	4	252	10.4	18.0	1.33488372093
	4	253	8.9	19.0	0.0953488372093
	4	254	8.3	17.6	4.48139534884
	4	255	4.2	15.0	4.95813953488
	4	256	0.3	15.7	0.0
	4	257	-2.0	20.1	0.0
	4	258	-1.4	12.5	0.572093023256
	4	259	-0.8	17.1	0.0
	4	260	1.3	10.1	3.14651162791
	4	261	4.2	18.0	2.38372093023
	4	262	3.0	19.3	0.0
	4	263	6.6	25.2	0.0
	4	264	7.8	22.8	0.0
	4	265	8.7	26.7	0.0
	4	266	12.8	22.1	0.0
	4	267	7.8	19.6	0.0
	4	268	8.1	22.0	0.0
	4	269	10.0	12.2	2.95581395349
	4	270	4.1	16.8	0.0953488372093
	4	271	3.2	18.4	0.0
	4	272	1.2	15.0	0.0
	4	273	6.5	15.1	0.0
	4	274	10.2	20.7	0.0
	4	275	0.3	15.5	0.0
	4	276	-1.0	13.4	0.0
	4	277	-0.9	14.2	0.0
	4	278	-3.1	12.5	0.0
	4	279	-2.6	14.6	0.0
	4	280	-2.3	14.6	0.0
	4	281	-8.2	7.8	1.33488372093
	4	282	-6.9	10.4	0.190697674419
	4	283	-5.9	12.4	0.0
	4	284	0.1	18.5	0.0
	4	285	6.3	21.6	0.0
	4	286	7.4	18.2	0.0
	4	287	7.1	15.0	4.29069767442
	4	288	9.4	18.5	0.0
	4	289	5.3	19.7	0.0
	4	290	3.5	17.7	0.0
	4	291	-3.2	3.6	0.0
	4	292	-5.9	0.0	0.0
	4	293	-3.9	4.0	0.0
	4	294	-6.5	8.7	0.0
	4	295	-11.7	5.3	5.43488372093
	4	296	-4.1	11.3	0.0
	4	297	-3.4	1.9	0.0
	4	298	-8.5	2.1	0.0
	4	299	-13.1	6.8	0.0
	4	300	-13.9	9.0	0.0
	4	301	-15.4	2.1	0.0
	4	302	-7.1	4.7	0.953488372093
	4	303	-3.6	-2.4	0.286046511628
	4	304	-8.0	-1.2	0.0
	4	305	-7.4	-1.1	1.0488372093
	4	306	-9.8	-6.1	0.286046511628
	4	307	-5.3	2.8	5.72093023256
	4	308	-3.1	0.9	5.33953488372
	4	309	-9.7	0.5	0.0
	4	310	-4.1	3.4	0.0953488372093
	4	311	-5.9	-0.8	0.667441860465
	4	312	-13.6	-0.4	0.286046511628
	4	313	-5.7	-3.3	2.66976744186
	4	314	-14.8	-10.1	1.23953488372
	4	315	-14.8	-4.1	0.0
	4	316	-9.2	-3.9	0.0
	4	317	-5.6	-0.5	8.48604651163
	4	318	-7.6	1.7	4.67209302326
	4	319	-11.6	0.8	0.0
	4	320	-7.0	0.4	0.0
	4	321	-10.3	-4.1	0.0
	4	322	-13.9	-5.4	0.0
	4	323	-16.2	-8.3	0.0
	4	324	-19.7	-10.7	0.0
	4	325	-13.4	-5.4	7.24651162791
	4	326	-9.8	2.5	0.0
	4	327	-7.3	3.5	0.0
	4	328	0.4	2.5	0.381395348837
	4	329	-1.4	-0.1	8.67674418605
	4	330	-1.8	10.5	0.0
	4	331	-0.6	7.6	0.0
	4	332	0.0	7.3	0.0
	4	333	1.8	16.0	0.0
	4	334	1.6	8.2	0.0
	4	335	-1.3	0.0	0.0
	4	336	-6.4	-2.4	0.0
	4	337	-12.4	3.0	0.0
	4	338	-11.8	3.8	9.63023255814
	4	339	-10.0	-7.5	0.0
	4	340	-17.4	-3.8	0.0
	4	341	-12.7	-1.4	0.0
	4	342	-19.1	-1.3	0.0
	4	343	-19.8	-1.2	0.0
	4	344	-11.9	-2.2	0.0
	4	345	-12.1	1.5	0.0
	4	346	-7.8	-3.3	0.0
	4	347	-13.6	-10.0	0.476744186047
	4	348	-15.3	-2.1	0.0
	4	349	-18.7	-9.6	0.0
	4	350	-19.4	-6.6	0.0
	4	351	-17.7	-13.2	0.0
	4	352	-20.1	-19.2	0.0
	4	353	-23.7	-13.4	0.0
	4	354	-22.5	-2.7	0.0
	4	355	-18.0	-1.9	6.00697674419
	4	356	-5.6	-0.7	0.0
	4	357	-14.0	-1.2	0.0
	4	358	-11.4	-3.2	0.0
	4	359	-8.2	-4.2	0.0
	4	360	-8.7	0.3	0.0
	4	361	-5.5	0.0	0.0
	4	362	-16.5	1.2	0.476744186047
	4	363	-18.0	3.7	0.0
	4	364	-10.0	-7.2	0.0
	4	365	-20.5	-5.0	0.0
	4	366	-15.0	-5.8	0.0
	5	1	-24.3	-18.6	5.91162790698
	5	2	-15.5	-6.4	0.0
	5	3	-18.4	-13.5	0.0
	5	4	-16.8	-9.5	2.57441860465
	5	5	-16.3	-9.1	0.0
	5	6	-19.8	-11.7	0.0
	5	7	-20.0	-8.3	0.0
	5	8	-20.2	-14.4	2.66976744186
	5	9	-29.4	-18.1	0.476744186047
	5	10	-23.0	-7.4	0.0
	5	11	-14.1	-9.7	0.0953488372093
	5	12	-11.6	-7.2	3.81395348837
	5	13	-16.7	-11.5	0.572093023256
	5	14	-14.7	-9.6	0.0953488372093
	5	15	-11.4	-2.6	0.0
	5	16	-20.1	-1.9	0.0
	5	17	-26.5	-14.6	0.0
	5	18	-24.6	-1.2	0.0
	5	19	-16.8	-5.4	8.2
	5	20	-19.0	0.6	0.0
	5	21	-18.3	-6.9	0.0
	5	22	-22.4	-9.2	0.0
	5	23	-18.2	-5.0	0.667441860465
	5	24	-10.3	0.8	0.667441860465
	5	25	-19.3	-1.4	0.0
	5	26	-15.0	-2.7	0.0
	5	27	-15.0	-5.9	0.0
	5	28	-12.3	-9.0	0.0
	5	29	-15.4	-6.7	2.0976744186
	5	30	-19.9	-9.9	5.1488372093
	5	31	-26.1	-13.1	0.0
	5	32	-21.7	-8.4	0.0
	5	33	-16.8	-4.3	6.00697674419
	5	34	-21.6	1.6	3.71860465116
	5	35	-22.1	-1.7	0.0
	5	36	-19.1	-5.2	0.0
	5	37	-10.0	2.9	0.0
	5	38	-14.5	-1.7	0.0
	5	39	-7.6	-3.4	0.0
	5	40	-7.7	-6.1	0.0
	5	41	-6.2	-5.4	0.0
	5	42	-7.4	-4.5	0.0
	5	43	-3.1	4.4	0.0
	5	44	-12.4	2.3	0.0
	5	45	-18.2	-8.2	0.0
	5	46	-18.4	-9.5	0.0
	5	47	-12.2	-4.0	0.0
	5	48	-5.9	-4.4	6.38837209302
	5	49	-10.6	-0.9	0.0
	5	50	-17.7	-4.1	0.0
	5	51	-1.8	9.6	0.0
	5	52	1.6	7.4	0.0
	5	53	-14.4	2.3	0.0
	5	54	-10.0	7.4	0.0
	5	55	-13.0	-3.2	0.0
	5	56	-18.6	-8.4	0.0
	5	57	-17.4	-4.5	0.0
	5	58	-11.0	7.0	0.0
	5	59	-9.4	1.4	0.0
	5	60	-10.6	6.7	0.0
	5	61	-16.2	7.3	0.0
	5	62	-16.7	0.3	0.0
	5	63	-11.7	2.0	0.0
	5	64	-6.6	5.0	0.0
	5	65	-8.5	4.2	0.0
	5	66	-8.6	-0.9	0.0
	5	67	-8.3	3.2	0.0
	5	68	-7.9	0.1	0.0
	5	69	-8.2	-0.4	0.0
	5	70	-16.0	0.6	0.0
	5	71	-11.6	2.8	0.0
	5	72	-9.4	7.5	0.0
	5	73	-7.8	3.7	0.0
	5	74	-0.4	4.8	0.858139534884
	5	75	-4.5	0.5	0.0
	5	76	-2.9	0.9	0.0
	5	77	-11.7	1.9	0.0
	5	78	-5.5	6.0	0.0
	5	79	-3.2	-0.2	0.0
	5	80	-4.3	3.2	0.953488372093
	5	81	-4.5	9.8	0.0
	5	82	-5.1	0.9	0.0953488372093
	5	83	-9.9	3.9	0.0
	5	84	-9.7	3.0	0.0
	5	85	-11.5	1.8	0.0953488372093
	5	86	-11.5	4.4	0.0
	5	87	-2.1	5.4	3.43255813953
	5	88	3.5	9.8	0.0
	5	89	-0.4	8.0	0.0
	5	90	-9.6	0.5	17.2581395349
	5	91	-11.4	4.4	0.0
	5	92	-4.8	9.3	0.0
	5	93	0.5	13.3	0.0
	5	94	-4.7	12.5	0.0
	5	95	-8.4	13.2	0.0
	5	96	-2.2	7.0	1.62093023256
	5	97	7.3	15.5	0.0
	5	98	4.8	17.4	0.0
	5	99	2.0	15.5	0.0
	5	100	-4.0	16.9	0.0
	5	101	-9.1	9.5	0.0
	5	102	-1.5	11.3	0.0
	5	103	-1.1	14.6	0.0
	5	104	3.2	19.3	0.0
	5	105	3.7	23.2	0.0
	5	106	6.1	23.4	0.0
	5	107	9.5	23.0	0.0
	5	108	6.7	22.9	0.0
	5	109	0.6	12.3	2.19302325581
	5	110	-3.1	12.2	0.0
	5	111	-1.8	16.9	0.0
	5	112	3.9	16.9	0.0
	5	113	-1.4	9.1	0.0
	5	114	-2.7	7.6	0.0
	5	115	-8.3	9.5	0.0
	5	116	-3.6	14.8	0.0
	5	117	0.1	19.4	0.476744186047
	5	118	0.5	23.4	0.0
	5	119	1.2	13.5	0.0
	5	120	2.7	20.6	0.0
	5	121	4.6	14.6	2.66976744186
	5	122	2.4	14.9	0.0
	5	123	-4.1	12.7	0.0
	5	124	-3.6	8.5	0.0
	5	125	-4.1	8.7	0.0
	5	126	-1.0	13.5	0.0
	5	127	2.8	13.4	0.0
	5	128	0.3	21.2	0.0
	5	129	0.2	24.0	0.0
	5	130	4.0	18.1	0.0
	5	131	-0.5	17.9	0.0
	5	132	1.1	17.3	0.0
	5	133	-0.4	15.1	0.0
	5	134	3.0	15.0	0.0
	5	135	6.0	18.1	0.0
	5	136	4.5	19.4	0.0
	5	137	0.4	14.7	16.9720930233
	5	138	6.6	20.2	6.67441860465
	5	139	7.3	22.8	0.190697674419
	5	140	9.0	24.6	0.0
	5	141	8.5	26.4	0.0
	5	142	11.8	26.3	0.0
	5	143	7.6	25.1	0.0
	5	144	4.8	16.8	0.0953488372093
	5	145	5.0	21.2	0.0
	5	146	6.2	21.7	0.476744186047
	5	147	6.4	19.6	0.190697674419
	5	148	9.9	20.6	3.81395348837
	5	149	6.6	18.3	20.7860465116
	5	150	6.9	22.2	0.0
	5	151	11.3	25.2	0.0
	5	152	15.2	27.4	0.0
	5	153	10.1	20.3	0.0
	5	154	7.6	18.0	0.0
	5	155	4.4	22.4	0.0
	5	156	9.3	24.7	0.0
	5	157	13.9	27.4	0.0
	5	158	14.3	31.1	0.0
	5	159	12.1	27.9	0.0
	5	160	11.7	21.2	0.0
	5	161	8.6	22.6	0.0
	5	162	9.6	21.4	0.572093023256
	5	163	8.4	21.3	0.0
	5	164	11.9	25.1	0.0
	5	165	10.1	25.3	0.0
	5	166	15.0	23.2	0.858139534884
	5	167	16.2	24.4	3.24186046512
	5	168	13.8	27.4	0.0
	5	169	15.4	27.1	0.572093023256
	5	170	13.4	27.4	0.381395348837
	5	171	12.9	26.6	0.572093023256
	5	172	9.1	26.7	0.0
	5	173	10.6	29.7	0.0
	5	174	13.1	27.0	0.0
	5	175	13.8	31.0	2.57441860465
	5	176	9.6	29.7	0.0
	5	177	12.2	28.4	0.0
	5	178	13.1	31.1	0.0
	5	179	16.6	33.5	0.0
	5	180	14.7	30.3	0.0
	5	181	12.8	31.6	0.0
	5	182	12.8	26.6	0.0
	5	183	11.2	21.8	0.667441860465
	5	184	9.3	18.4	2.95581395349
	5	185	18.7	34.7	0.0
	5	186	16.6	29.9	0.0
	5	187	17.5	29.8	0.0
	5	188	19.2	32.8	0.0
	5	189	18.1	31.4	0.0
	5	190	18.7	27.9	0.0
	5	191	15.0	30.1	0.0
	5	192	12.7	24.1	2.28837209302
	5	193	17.5	29.1	2.47906976744
	5	194	18.0	33.4	0.0
	5	195	17.9	27.1	27.2697674419
	5	196	18.3	34.3	0.0
	5	197	20.2	28.9	0.0
	5	198	20.4	34.8	0.0
	5	199	18.6	30.0	0.286046511628
	5	200	16.7	27.9	0.0
	5	201	15.9	26.1	0.0953488372093
	5	202	15.6	28.8	0.0
	5	203	14.0	28.7	0.0
	5	204	13.5	28.4	0.0
	5	205	16.4	30.2	0.0
	5	206	12.1	28.0	0.0
	5	207	15.1	29.0	0.0
	5	208	17.4	31.8	0.0
	5	209	16.7	29.9	5.1488372093
	5	210	16.8	30.3	0.0
	5	211	17.0	31.0	0.0
	5	212	21.4	34.8	0.0
	5	213	24.3	34.2	0.0
	5	214	20.4	28.4	0.0
	5	215	13.8	25.3	0.0
	5	216	15.2	28.7	0.0
	5	217	16.2	31.1	0.0
	5	218	16.2	30.0	0.0
	5	219	16.0	31.6	0.0
	5	220	18.5	31.2	4.19534883721
	5	221	18.0	30.9	0.0
	5	222	16.2	27.5	0.0
	5	223	16.0	26.3	0.0
	5	224	14.0	23.5	0.0
	5	225	13.9	21.9	26.6976744186
	5	226	15.3	20.0	4.86279069767
	5	227	9.5	19.7	2.47906976744
	5	228	11.5	22.6	0.381395348837
	5	229	9.7	27.1	0.0
	5	230	16.0	28.3	0.0
	5	231	14.5	27.1	0.0
	5	232	12.1	30.3	0.0
	5	233	14.1	28.6	0.0
	5	234	15.7	30.1	0.0
	5	235	12.8	33.0	0.0
	5	236	16.8	30.1	0.0
	5	237	15.4	28.8	0.0
	5	238	16.0	30.2	0.0
	5	239	16.0	30.1	0.0953488372093
	5	240	17.6	30.5	0.0
	5	241	12.2	24.4	0.0
	5	242	9.2	19.4	0.0953488372093
	5	243	8.4	28.4	0.0
	5	244	8.7	27.8	0.0
	5	245	11.4	29.9	0.0
	5	246	12.3	33.1	0.0
	5	247	13.4	29.8	0.0
	5	248	11.2	28.2	0.0
	5	249	12.7	21.8	0.0953488372093
	5	250	10.8	25.5	0.0
	5	251	9.7	25.3	0.0
	5	252	9.8	17.7	9.72558139535
	5	253	9.4	24.3	0.0
	5	254	8.3	20.5	0.0
	5	255	5.7	21.8	0.0
	5	256	5.5	24.6	0.0
	5	257	16.3	28.9	0.0
	5	258	17.5	27.7	0.0
	5	259	13.6	18.4	0.381395348837
	5	260	14.1	24.8	0.0
	5	261	14.3	24.6	0.0
	5	262	13.8	27.2	0.0
	5	263	15.9	26.8	0.0
	5	264	9.1	22.2	0.0
	5	265	6.1	27.1	0.0
	5	266	11.3	26.4	0.0
	5	267	9.0	19.3	0.0
	5	268	10.1	22.3	0.0
	5	269	10.6	21.6	0.0
	5	270	12.8	21.3	0.0
	5	271	11.0	20.9	0.0
	5	272	7.7	20.0	0.0
	5	273	6.8	17.0	0.0
	5	274	9.6	14.6	0.0
	5	275	6.7	18.9	0.0
	5	276	4.5	24.8	0.0
	5	277	8.4	21.1	1.33488372093
	5	278	5.6	24.0	0.0
	5	279	10.2	22.5	0.0
	5	280	5.4	14.9	0.0
	5	281	-1.0	8.7	0.0
	5	282	3.4	17.7	0.0
	5	283	4.8	15.0	0.0
	5	284	2.8	14.3	0.0
	5	285	1.2	11.8	0.190697674419
	5	286	-0.7	11.9	0.0
	5	287	4.0	19.7	0.0
	5	288	0.7	17.7	0.0
	5	289	0.8	22.1	0.0
	5	290	3.1	18.1	1.33488372093
	5	291	1.4	18.4	0.0
	5	292	1.4	11.5	0.0
	5	293	1.0	10.5	0.0
	5	294	-1.1	10.1	0.0
	5	295	0.4	11.9	0.0
	5	296	1.8	15.2	0.0
	5	297	0.2	14.9	0.0
	5	298	-3.6	12.6	0.0953488372093
	5	299	-1.6	10.0	0.0
	5	300	0.2	8.0	0.0953488372093
	5	301	-2.1	10.2	0.0
	5	302	-4.7	5.4	0.0
	5	303	-5.0	6.9	0.0
	5	304	-11.2	6.7	0.0
	5	305	-8.1	2.6	0.0
	5	306	-11.7	0.5	0.0
	5	307	-10.1	8.7	0.0
	5	308	2.3	12.3	0.0
	5	309	5.3	13.6	0.0
	5	310	-5.2	2.7	0.0
	5	311	-11.2	4.0	0.0
	5	312	-10.1	5.4	0.0
	5	313	-10.8	2.8	0.0
	5	314	-7.6	6.0	0.0
	5	315	-3.7	10.7	0.0
	5	316	-1.7	15.8	0.0
	5	317	2.2	12.1	1.81162790698
	5	318	8.9	19.2	6.48372093023
	5	319	9.8	15.7	0.0
	5	320	0.5	4.7	0.381395348837
	5	321	-2.0	6.0	0.0
	5	322	-2.6	15.9	0.0
	5	323	-5.1	7.5	0.0
	5	324	-9.5	3.4	0.0
	5	325	-16.5	-9.5	0.0
	5	326	-12.9	-1.1	0.0
	5	327	-16.1	-9.0	0.0
	5	328	-20.0	-3.4	0.0
	5	329	-17.9	6.3	0.0
	5	330	-10.4	3.9	0.0
	5	331	-10.7	-5.4	0.0
	5	332	-7.1	-2.6	0.0
	5	333	-16.4	-8.5	0.0
	5	334	-7.9	-2.7	0.0
	5	335	-6.4	-0.3	0.0
	5	336	-11.6	5.6	0.0
	5	337	-10.0	1.6	0.0
	5	338	-15.6	-10.1	0.0
	5	339	-10.7	2.6	0.0
	5	340	-13.5	-4.5	0.0
	5	341	-17.6	1.8	0.0
	5	342	-11.4	-5.1	0.0
	5	343	-14.3	-5.8	0.0
	5	344	-14.9	-12.7	0.0
	5	345	-20.4	-4.6	0.0
	5	346	-21.4	-9.8	0.0
	5	347	-19.5	-7.1	0.0
	5	348	-22.6	-11.1	0.0
	5	349	-15.9	-8.8	0.0
	5	350	-5.3	-4.0	0.0
	5	351	-11.7	-9.7	0.0
	5	352	-8.6	-8.3	0.0
	5	353	-13.8	-7.9	0.0
	5	354	-18.9	-13.3	0.0
	5	355	-25.1	-16.1	0.0
	5	356	-11.6	-3.4	0.0
	5	357	-11.5	-5.3	0.0
	5	358	-15.1	-1.7	0.0
	5	359	-9.1	4.0	0.0
	5	360	-22.8	-11.1	0.0
	5	361	-12.6	-7.7	0.0
	5	362	-22.4	-12.3	16.2093023256
	5	363	-21.8	-10.5	1.52558139535
	5	364	-25.2	-14.1	0.0
	5	365	-21.1	-19.4	0.0
	6	1	-13.7	4.0	0.0
	6	2	-19.9	-4.8	0.0
	6	3	-15.9	-6.1	0.0
	6	4	-15.4	-8.9	0.0
	6	5	-11.1	-4.6	0.0
	6	6	-16.7	-11.4	0.667441860465
	6	7	-17.6	-8.1	0.0953488372093
	6	8	-15.3	-6.1	0.0
	6	9	-7.1	3.9	0.0
	6	10	-5.6	-4.0	0.0
	6	11	-14.2	-7.8	0.0
	6	12	-30.0	-4.1	0.0
	6	13	-18.4	-7.1	0.0
	6	14	-18.0	-9.3	0.0
	6	15	-21.6	-7.2	0.0
	6	16	-18.9	-1.9	0.0
	6	17	-11.7	-2.2	0.0
	6	18	-10.6	-6.8	0.0
	6	19	-8.4	-3.9	0.0
	6	20	-14.7	-1.9	0.0
	6	21	-18.2	-10.6	0.0
	6	22	-12.3	-8.5	0.0
	6	23	-13.2	-1.5	0.0
	6	24	-25.7	-7.6	0.0
	6	25	-19.5	-4.2	0.0
	6	26	-35.9	-13.7	0.476744186047
	6	27	-32.2	-12.6	1.81162790698
	6	28	-30.0	-5.6	0.0
	6	29	-18.7	-9.4	0.0
	6	30	-20.3	-7.4	0.0
	6	31	-16.3	-10.5	0.0
	6	32	-14.8	-2.4	0.0
	6	33	-26.8	-12.1	0.0
	6	34	-29.7	-17.3	0.572093023256
	6	35	-31.8	-16.0	0.0
	6	36	-27.8	-11.2	0.0
	6	37	-27.7	-3.2	0.0
	6	38	-21.1	-0.1	0.0
	6	39	-14.7	-4.5	0.0
	6	40	-15.7	-8.8	0.0
	6	41	-23.5	-6.1	0.0
	6	42	-18.7	-7.4	0.0
	6	43	-19.6	-6.1	0.0
	6	44	-11.0	-6.6	0.0
	6	45	-9.1	-4.0	0.0
	6	46	-1.3	2.8	0.0
	6	47	-7.0	-3.5	0.0
	6	48	-12.6	-1.4	0.0953488372093
	6	49	-16.9	-0.8	0.0
	6	50	-13.9	-0.6	0.0
	6	51	-13.4	6.9	0.0
	6	52	-19.4	-1.6	0.0
	6	53	-12.9	1.1	0.0
	6	54	-17.7	-5.9	0.0
	6	55	-18.2	-3.1	3.24186046512
	6	56	-17.2	-3.9	1.33488372093
	6	57	-14.1	-0.7	0.0
	6	58	-17.3	-8.0	0.0
	6	59	-9.2	-0.6	0.0
	6	60	-9.4	1.7	0.0
	6	61	-0.1	10.9	0.0
	6	62	3.0	6.6	0.0
	6	63	-3.3	3.5	0.0
	6	64	-5.3	1.0	0.0
	6	65	-6.6	-1.9	0.0
	6	66	-2.6	-1.2	0.0
	6	67	1.5	6.2	0.0
	6	68	2.4	4.8	0.0
	6	69	3.1	7.3	0.0
	6	70	4.6	5.0	0.0
	6	71	0.2	4.9	0.0
	6	72	-3.4	4.2	0.0
	6	73	-1.8	5.7	0.0
	6	74	-5.7	6.0	0.0
	6	75	0.4	8.7	0.0953488372093
	6	76	0.6	7.1	0.0
	6	77	0.8	9.2	0.0
	6	78	-1.6	1.6	0.0
	6	79	1.1	3.7	0.0
	6	80	-8.8	0.3	5.24418604651
	6	81	-8.8	5.3	0.0
	6	82	-9.6	1.4	0.0
	6	83	-10.0	1.9	0.0
	6	84	-3.5	6.9	0.0953488372093
	6	85	-1.1	10.7	0.0
	6	86	-1.2	14.8	0.0
	6	87	0.6	15.4	0.0
	6	88	1.8	11.4	0.0
	6	89	-0.4	13.1	0.0953488372093
	6	90	3.2	12.6	0.0
	6	91	0.4	14.0	0.0
	6	92	-3.3	9.9	13.6348837209
	6	93	-5.8	8.4	8.58139534884
	6	94	-7.1	7.7	0.0
	6	95	-8.6	5.7	0.0
	6	96	-4.5	5.3	0.0
	6	97	-1.8	3.4	1.43023255814
	6	98	-1.2	7.8	0.0
	6	99	-5.5	7.0	0.0
	6	100	-7.3	7.8	0.0
	6	101	-5.7	8.3	0.0
	6	102	-6.0	3.0	0.0
	6	103	-8.4	2.7	0.0953488372093
	6	104	-5.7	4.7	2.76511627907
	6	105	-5.3	8.5	0.0953488372093
	6	106	0.9	12.1	0.0
	6	107	10.5	16.3	9.34418604651
	6	108	8.5	15.2	0.0
	6	109	4.7	16.5	0.0
	6	110	5.6	16.3	0.0
	6	111	3.7	18.6	0.0
	6	112	7.0	23.3	0.0
	6	113	15.2	30.7	0.0
	6	114	9.9	21.0	13.7302325581
	6	115	7.4	19.7	0.0
	6	116	6.9	17.1	0.0953488372093
	6	117	1.1	16.7	0.0
	6	118	8.3	20.2	0.0
	6	119	6.9	19.8	0.0
	6	120	5.2	20.5	0.0
	6	121	3.1	23.6	0.0
	6	122	1.5	16.5	4.57674418605
	6	123	4.5	18.1	0.0
	6	124	3.4	11.7	0.953488372093
	6	125	3.8	16.8	0.0
	6	126	5.5	18.2	0.0
	6	127	6.1	17.0	0.0
	6	128	8.0	21.8	0.0
	6	129	2.5	21.2	0.0
	6	130	2.8	18.4	0.0
	6	131	3.3	17.9	0.0
	6	132	2.6	19.9	0.0
	6	133	6.3	24.0	10.5837209302
	6	134	0.9	22.1	23.6465116279
	6	135	-1.3	25.2	0.0
	6	136	5.2	21.3	0.0
	6	137	2.0	17.6	0.0
	6	138	4.5	21.2	0.0
	6	139	7.8	23.4	0.0
	6	140	10.6	24.2	0.0
	6	141	4.1	17.7	3.33720930233
	6	142	7.2	24.0	0.0
	6	143	9.2	26.7	0.0
	6	144	7.0	22.2	0.0
	6	145	12.0	20.9	1.43023255814
	6	146	12.3	22.9	0.0
	6	147	10.4	19.8	0.0
	6	148	8.4	19.2	0.0
	6	149	10.1	22.8	0.0
	6	150	5.7	21.0	0.381395348837
	6	151	5.7	24.2	0.0
	6	152	7.8	24.9	0.0
	6	153	8.1	20.0	6.57906976744
	6	154	9.5	25.2	0.286046511628
	6	155	18.8	28.4	0.0
	6	156	17.2	26.9	0.0
	6	157	17.2	25.4	0.0953488372093
	6	158	13.8	26.5	0.0
	6	159	10.6	24.5	0.0
	6	160	6.4	20.5	0.0
	6	161	5.3	20.3	0.0
	6	162	3.8	14.7	0.190697674419
	6	163	0.2	13.8	9.05813953488
	6	164	6.0	19.1	1.90697674419
	6	165	5.1	21.4	0.0
	6	166	7.6	18.1	0.0
	6	167	6.6	24.1	0.0
	6	168	10.1	23.4	3.90930232558
	6	169	15.2	28.4	0.0953488372093
	6	170	13.0	28.3	0.0
	6	171	11.5	25.7	0.0
	6	172	14.4	27.0	0.0
	6	173	12.3	19.5	0.0
	6	174	10.1	20.1	0.0
[truncated: 8,957 more rows]
