# Supplementary material for: Comparing CMIP-3 and CMIP-5 climate projections on flooding estimation of Devils Lake of North Dakota, USA
Source: PeerJ. 2018 Apr 30;6:e4711. doi: 10.7717/peerj.4711 (PMC5933320; doi:10.7717/peerj.4711)
Supplement: Supplemental Information 2 [file peerj-06-4711-s002.zip › FutureClimate/CMIP-5_MarkSim/EDMZ_BCCCSM11_rcp85_2055.dat]

	1	1	-8.6	4.4	0.0
	1	2	-0.7	7.4	13.9209302326
	1	3	0.3	0.5	0.0
	1	4	-10.7	2.4	0.0
	1	5	-2.0	-0.6	0.0
	1	6	-4.1	-2.3	0.0953488372093
	1	7	-10.0	-0.2	0.0
	1	8	-21.6	0.4	0.0
	1	9	-25.0	0.7	0.0
	1	10	-17.7	-7.5	0.0
	1	11	-14.8	-7.2	0.0
	1	12	-14.7	-13.0	0.0
	1	13	-16.2	-7.9	0.0
	1	14	-13.6	-1.0	0.0
	1	15	-15.5	-9.4	0.0
	1	16	-18.4	-16.1	0.0953488372093
	1	17	-9.7	0.4	0.0
	1	18	-7.7	-6.1	0.0
	1	19	-15.7	-3.7	0.0
	1	20	-2.1	12.5	0.0
	1	21	-8.3	15.2	0.0
	1	22	-11.1	5.9	0.0
	1	23	-12.6	2.1	0.0
	1	24	-9.6	-1.7	0.0
	1	25	-13.5	-4.0	0.0
	1	26	-18.8	-3.2	0.0
	1	27	-9.9	0.9	0.0
	1	28	-16.6	-0.5	0.0
	1	29	-10.3	2.9	0.0
	1	30	-8.7	-4.4	0.762790697674
	1	31	-3.4	0.0	0.0
	1	32	-9.7	-0.1	0.0
	1	33	-3.9	9.0	0.0
	1	34	2.0	7.8	0.0
	1	35	9.3	17.8	0.0
	1	36	-2.3	6.9	0.0
	1	37	-7.1	-6.9	0.0
	1	38	-4.3	1.6	0.0
	1	39	-4.6	-4.5	0.0
	1	40	-7.1	-3.2	0.0
	1	41	-6.2	4.2	0.0
	1	42	-1.6	7.9	0.0
	1	43	-6.0	-0.5	0.0
	1	44	-11.6	-5.8	0.381395348837
	1	45	-20.9	-5.3	0.0
	1	46	-19.1	-2.2	0.0
	1	47	-22.6	-5.4	0.0
	1	48	-21.1	-3.7	0.0
	1	49	-21.7	-3.3	0.0
	1	50	-24.7	-14.2	2.66976744186
	1	51	-20.6	-11.6	5.43488372093
	1	52	-17.3	2.9	0.0
	1	53	-13.9	0.6	0.0
	1	54	-14.2	-1.9	0.0
	1	55	-24.9	-2.3	0.0
	1	56	-20.1	8.3	0.0
	1	57	-20.1	-0.5	0.0
	1	58	-12.0	-4.3	0.0953488372093
	1	59	-13.1	-2.0	0.0
	1	60	-15.7	-1.8	0.0
	1	61	-11.5	0.3	0.0
	1	62	-7.2	-1.0	1.0488372093
	1	63	1.5	1.8	0.0
	1	64	1.6	4.0	0.0
	1	65	-5.1	-3.4	0.0
	1	66	-8.9	5.7	0.0
	1	67	-9.9	8.3	0.0
	1	68	-8.6	8.5	0.0
	1	69	-13.5	5.8	0.0
	1	70	-10.3	-3.4	0.0
	1	71	-7.1	-3.2	0.0
	1	72	-6.3	-4.7	0.0
	1	73	-8.6	-4.7	0.0
	1	74	-7.6	-2.2	0.0
	1	75	-13.0	1.6	0.0
	1	76	-14.2	-0.3	0.0
	1	77	-12.9	5.8	0.0
	1	78	-16.1	-0.7	0.0
	1	79	-15.4	-1.6	0.0
	1	80	-11.6	1.0	3.14651162791
	1	81	-9.1	2.1	0.0
	1	82	-9.9	6.0	0.0
	1	83	-3.3	3.8	0.0
	1	84	-5.4	6.7	0.0
	1	85	0.2	9.9	0.0
	1	86	3.0	7.2	0.0
	1	87	-1.1	11.6	0.0
	1	88	-2.1	9.4	0.0
	1	89	-1.3	15.3	0.0
	1	90	4.5	16.2	0.0
	1	91	5.3	19.4	0.0
	1	92	3.2	19.0	0.0
	1	93	4.8	16.1	0.0
	1	94	5.5	14.2	0.0
	1	95	4.4	10.5	5.81627906977
	1	96	-0.4	8.8	0.0953488372093
	1	97	-1.6	9.9	0.953488372093
	1	98	0.4	12.0	0.0
	1	99	8.0	11.6	0.0
	1	100	2.8	18.8	0.0
	1	101	10.4	19.8	0.0
	1	102	11.9	22.7	0.0
	1	103	3.8	20.9	1.62093023256
	1	104	5.3	21.1	0.0
	1	105	3.9	16.4	0.190697674419
	1	106	1.1	19.6	0.0
	1	107	-1.7	19.6	0.0
	1	108	0.7	18.5	0.0
	1	109	1.9	20.9	0.0
	1	110	4.0	24.8	0.0
	1	111	-2.5	16.1	0.0
	1	112	-6.2	10.7	0.0
	1	113	-0.3	18.1	0.0
	1	114	3.9	22.6	0.0
	1	115	4.0	21.9	0.0
	1	116	4.9	9.4	0.381395348837
	1	117	7.2	21.0	0.0
	1	118	10.0	23.3	0.0
	1	119	6.3	21.9	1.14418604651
	1	120	10.7	25.1	0.0
	1	121	8.8	25.1	0.0
	1	122	13.6	24.9	0.0
	1	123	13.6	25.4	0.0
	1	124	12.7	26.0	0.0
	1	125	7.7	24.4	0.0
	1	126	4.2	25.4	59.4023255814
	1	127	7.6	28.2	0.0
	1	128	10.1	25.9	0.0
	1	129	8.4	23.2	0.0
	1	130	3.7	21.8	0.0
	1	131	3.3	27.0	0.0
	1	132	4.1	22.3	0.0
	1	133	11.5	23.1	0.0
	1	134	10.3	21.1	0.0
	1	135	5.5	14.9	5.72093023256
	1	136	13.7	21.0	1.81162790698
	1	137	9.1	23.1	0.0
	1	138	10.2	17.9	0.0
	1	139	9.7	23.1	0.0
	1	140	9.7	23.6	0.0
	1	141	6.6	23.0	5.24418604651
	1	142	7.6	23.7	0.0
	1	143	2.8	21.7	0.0
	1	144	10.5	23.1	0.0
	1	145	9.5	22.7	0.0
	1	146	14.3	22.6	0.381395348837
	1	147	7.4	22.2	24.3139534884
	1	148	5.2	20.9	0.0
	1	149	6.3	22.8	0.286046511628
	1	150	9.6	23.9	0.0
	1	151	6.3	23.2	0.0
	1	152	6.2	20.7	0.0
	1	153	10.3	24.4	0.0
	1	154	13.6	32.1	0.0
	1	155	7.2	26.4	0.0
	1	156	14.5	22.9	2.19302325581
	1	157	14.9	28.2	0.0
	1	158	14.8	26.5	0.0
	1	159	11.4	24.7	0.0
	1	160	11.5	26.4	0.0
	1	161	12.5	24.0	41.9534883721
	1	162	12.4	26.2	0.0
	1	163	12.9	27.8	0.0
	1	164	17.9	31.6	8.67674418605
	1	165	20.4	33.1	0.0
	1	166	16.7	34.8	0.0
	1	167	16.5	31.2	0.0
	1	168	15.7	31.8	0.0
	1	169	14.0	30.0	0.0
	1	170	16.4	29.6	0.0
	1	171	16.8	29.1	0.0
	1	172	16.6	21.5	26.1255813953
	1	173	16.1	23.1	2.76511627907
	1	174	15.5	28.1	0.0
	1	175	13.0	25.2	0.0
	1	176	12.7	22.2	64.4558139535
	1	177	14.1	24.0	3.43255813953
	1	178	17.1	30.4	0.0
	1	179	13.5	27.8	1.81162790698
	1	180	20.4	28.6	15.1604651163
	1	181	18.3	31.9	0.0
	1	182	16.7	31.3	0.0
	1	183	21.0	31.9	0.0
	1	184	20.4	31.1	0.0953488372093
	1	185	22.9	34.3	0.0
	1	186	21.0	33.7	0.0
	1	187	15.2	28.4	0.0
	1	188	15.7	24.6	0.0
	1	189	14.9	28.1	0.0
	1	190	15.3	32.0	0.0
	1	191	18.7	31.3	0.0
	1	192	20.8	31.4	0.0
	1	193	21.5	36.3	0.0
	1	194	23.6	39.4	0.0
	1	195	22.1	35.3	0.0
	1	196	22.9	32.5	0.190697674419
	1	197	20.0	31.8	0.0
	1	198	17.0	30.9	0.0
	1	199	19.8	34.6	7.72325581395
	1	200	22.4	39.3	0.0
	1	201	23.6	36.8	0.0
	1	202	21.6	35.9	0.0
	1	203	17.5	32.2	0.0
	1	204	18.9	30.8	5.1488372093
	1	205	18.0	32.5	2.76511627907
	1	206	17.8	32.7	0.0
	1	207	19.1	35.3	0.0
	1	208	17.6	34.0	0.0
	1	209	17.2	34.5	0.0
	1	210	18.3	33.1	0.0
	1	211	13.6	29.0	17.2581395349
	1	212	16.0	32.1	29.6534883721
	1	213	14.1	34.3	0.0
	1	214	17.5	32.8	0.0
	1	215	16.5	31.8	0.0
	1	216	18.0	35.0	0.0
	1	217	17.7	32.9	1.33488372093
	1	218	18.7	32.8	0.0
	1	219	21.7	34.4	0.0
	1	220	20.9	32.2	0.0
	1	221	19.0	34.0	0.0
	1	222	18.4	35.9	0.0
	1	223	12.8	32.8	0.0
	1	224	13.4	28.7	14.6837209302
	1	225	13.6	28.4	0.0953488372093
	1	226	14.0	27.0	15.2558139535
	1	227	14.6	30.8	0.0
	1	228	14.8	29.8	0.0
	1	229	11.6	27.5	0.0
	1	230	14.3	31.4	0.0
	1	231	13.8	25.9	20.6906976744
	1	232	17.9	26.8	0.0
	1	233	17.7	33.0	0.0
	1	234	17.0	28.3	0.0
	1	235	15.3	32.6	0.0
	1	236	15.2	31.1	0.0
	1	237	14.9	32.4	0.0
	1	238	21.4	32.3	0.0
	1	239	20.4	33.3	0.0
	1	240	17.4	31.3	0.0
	1	241	14.2	28.6	0.0
	1	242	15.8	27.6	0.0
	1	243	15.0	30.7	0.0
	1	244	12.9	30.8	0.0
	1	245	13.7	33.0	0.0
	1	246	17.9	31.1	9.34418604651
	1	247	13.4	27.4	0.286046511628
	1	248	12.9	29.3	0.0
	1	249	15.8	27.7	0.0
	1	250	13.4	25.4	0.0
	1	251	8.6	22.0	0.953488372093
	1	252	13.1	26.5	0.0
	1	253	7.5	21.5	4.00465116279
	1	254	6.9	21.3	0.286046511628
	1	255	3.6	22.8	0.0
	1	256	2.5	23.9	0.0
	1	257	-2.2	21.6	0.0
	1	258	5.3	27.7	0.0
	1	259	8.6	28.2	0.0
	1	260	7.4	22.9	0.0
	1	261	12.2	27.7	0.0
	1	262	13.4	27.0	0.0
	1	263	13.4	29.6	0.0
	1	264	10.6	25.7	0.0
	1	265	10.8	21.2	0.0
	1	266	12.8	22.6	0.0
	1	267	8.9	27.7	0.0
	1	268	12.9	26.0	0.0
	1	269	15.2	29.1	0.0
	1	270	16.4	26.6	0.0
	1	271	16.2	25.6	0.0
	1	272	12.1	24.7	0.0
	1	273	5.8	22.3	0.0
	1	274	6.8	23.1	0.0
	1	275	8.6	18.4	0.0
	1	276	6.2	17.2	0.0
	1	277	5.1	20.3	0.0
	1	278	3.1	17.6	0.0
	1	279	3.8	18.2	0.0
	1	280	4.3	17.4	0.0953488372093
	1	281	4.5	18.5	3.14651162791
	1	282	4.9	20.3	0.0
	1	283	6.8	19.3	0.0
	1	284	4.1	21.6	0.0
	1	285	10.0	24.1	0.0
	1	286	3.1	12.8	0.381395348837
	1	287	-0.6	11.5	0.0
	1	288	1.1	14.6	0.0
	1	289	6.6	19.9	0.0
	1	290	3.8	14.5	0.0
	1	291	5.2	16.1	0.0
	1	292	6.5	14.7	0.0
	1	293	5.8	14.0	0.0
	1	294	5.4	15.0	0.0
	1	295	1.8	15.8	0.0
	1	296	1.7	8.3	0.0
	1	297	1.0	10.3	0.0
	1	298	-1.4	9.4	0.0
	1	299	-5.2	7.8	0.0
	1	300	6.9	17.2	0.0
	1	301	7.7	13.0	0.0
	1	302	5.9	15.8	0.0
	1	303	1.0	15.5	0.0
	1	304	2.0	8.3	0.0
	1	305	-4.9	6.4	0.0
	1	306	-1.8	5.1	0.0
	1	307	-0.7	9.9	0.0
	1	308	-0.4	15.2	0.0
	1	309	3.5	7.3	0.0
	1	310	5.7	10.2	0.0
	1	311	1.5	9.5	0.0
	1	312	-0.5	17.1	0.0
	1	313	4.2	18.7	0.0
	1	314	6.2	10.6	0.0
	1	315	2.3	5.2	11.6325581395
	1	316	-2.1	5.4	0.0
	1	317	-2.2	5.6	1.14418604651
	1	318	-2.0	5.2	0.0
	1	319	1.3	7.2	0.0
	1	320	-10.5	5.0	0.0
	1	321	-5.1	0.8	0.0
	1	322	-6.7	-0.1	0.0
	1	323	-10.2	-5.8	5.05348837209
	1	324	-3.5	0.0	0.0
	1	325	-7.7	2.1	0.0
	1	326	-6.1	0.1	0.0
	1	327	-12.3	-9.2	0.0
	1	328	-8.9	-4.7	0.0
	1	329	-17.0	-8.6	0.0
	1	330	-7.9	7.6	0.0
	1	331	-14.3	-1.4	0.0
	1	332	-14.0	-6.1	0.0
	1	333	-13.7	-2.8	7.1511627907
	1	334	-15.7	-1.3	0.0
	1	335	-20.8	-7.1	0.0
	1	336	-26.4	-13.1	5.43488372093
	1	337	-27.2	-7.2	0.0
	1	338	-24.0	-7.9	0.0
	1	339	-18.0	-15.5	0.0
	1	340	-16.8	-6.2	0.0
	1	341	-14.7	-6.8	0.0
	1	342	-15.2	-6.4	0.0
	1	343	-14.3	-8.2	0.0
	1	344	-11.7	-10.6	0.0
	1	345	-7.2	-5.9	0.0
	1	346	-12.0	-4.5	0.0
	1	347	-6.8	2.7	0.0
	1	348	-18.2	-12.9	1.33488372093
	1	349	-18.9	-12.2	0.0
	1	350	-22.3	-3.0	0.0
	1	351	-20.4	-10.5	0.0
	1	352	-17.6	-8.6	0.0
	1	353	-10.0	-6.8	0.0
	1	354	-12.1	-10.1	7.43720930233
	1	355	-15.3	-5.8	0.0
	1	356	-25.0	-11.2	2.0976744186
	1	357	-25.3	-12.8	0.0
	1	358	-18.9	0.9	0.0
	1	359	-13.1	1.2	3.43255813953
	1	360	-16.2	-2.0	0.0
	1	361	-11.3	-10.6	3.71860465116
	1	362	-14.5	-14.1	2.19302325581
	1	363	-19.9	-17.8	0.381395348837
	1	364	-19.1	-17.7	0.858139534884
	1	365	-16.3	-5.2	0.0
	2	1	-12.1	-7.5	0.0
	2	2	-13.2	-10.1	0.0
	2	3	-9.0	-8.4	3.0511627907
	2	4	-14.2	-11.0	0.0
	2	5	-19.3	-14.6	0.0
	2	6	-23.1	-4.6	0.0
	2	7	-14.5	-4.9	0.0
	2	8	-15.2	-7.5	0.0
	2	9	-16.8	-1.8	0.0
	2	10	-14.4	2.0	0.0
	2	11	-12.0	-3.8	0.0
	2	12	-8.5	0.1	0.0
	2	13	-7.1	-2.3	0.0
	2	14	-11.7	-1.1	0.0
	2	15	-11.6	3.0	0.0
	2	16	-4.8	-0.8	0.0
	2	17	-6.3	-0.5	0.0
	2	18	-9.8	-3.2	0.0
	2	19	-14.5	-8.4	0.0
	2	20	-3.8	-2.6	0.0
	2	21	-1.9	8.2	0.0
	2	22	-5.5	-2.7	0.0
	2	23	-6.3	3.4	0.0
	2	24	-19.2	-6.2	0.0
	2	25	-21.4	-1.9	0.0
	2	26	-18.1	-5.3	0.0
	2	27	-17.4	-0.3	0.0
	2	28	-17.0	-8.9	0.0
	2	29	-8.4	3.6	0.0
	2	30	-10.1	0.8	0.0
	2	31	-5.6	-5.2	0.0
	2	32	-14.4	-7.0	0.0
	2	33	-17.9	-8.0	0.0
	2	34	-18.5	-7.9	0.0
	2	35	-13.1	-0.5	0.0
	2	36	-24.3	-8.7	0.0
	2	37	-23.9	-13.1	0.0
	2	38	-21.2	-10.6	0.0
	2	39	-14.7	-1.9	0.0
	2	40	-13.6	-0.6	0.0
	2	41	-16.1	-2.9	0.0
	2	42	-9.8	6.6	0.0
	2	43	-1.8	7.1	0.0
	2	44	1.4	10.1	0.0
	2	45	0.6	4.0	0.0
	2	46	-5.4	3.0	0.0
	2	47	-11.9	1.7	0.0
	2	48	-14.1	-4.0	0.0
	2	49	-18.9	-5.6	0.0
	2	50	-18.5	-2.7	0.0
	2	51	-21.8	-5.3	0.0
	2	52	-13.8	0.8	0.0
	2	53	-4.8	6.8	0.0
	2	54	-7.9	1.6	0.0
	2	55	-10.3	6.1	0.0
	2	56	-1.0	2.7	0.0
	2	57	-1.5	1.2	0.0
	2	58	-5.8	-4.1	0.0
	2	59	-5.8	-5.0	0.0
	2	60	0.5	2.9	0.0
	2	61	3.2	8.6	0.0
	2	62	-5.0	-0.2	0.0
	2	63	-8.6	3.9	0.0
	2	64	-0.2	1.1	1.62093023256
	2	65	-1.9	5.5	0.0
	2	66	-6.5	2.4	0.0
	2	67	-7.1	4.1	0.0
	2	68	0.2	1.0	0.0
	2	69	0.4	0.8	0.0953488372093
	2	70	-3.8	9.6	0.0
	2	71	-1.8	7.1	0.0
	2	72	-1.8	3.5	0.0
	2	73	-3.9	7.0	0.0
	2	74	-3.3	6.5	0.0
	2	75	-0.1	8.7	0.0
	2	76	-1.0	4.2	0.0
	2	77	-2.8	5.9	0.0
	2	78	0.9	7.6	0.0
	2	79	-1.4	13.8	0.0
	2	80	-3.0	5.7	0.0
	2	81	0.6	11.0	0.0
	2	82	3.1	8.2	12.9674418605
	2	83	-1.3	6.5	0.0
	2	84	-1.5	3.4	0.0
	2	85	-1.4	7.4	0.0
	2	86	-6.7	7.3	0.0
	2	87	-13.5	1.2	0.0
	2	88	-13.0	-6.2	0.476744186047
	2	89	-9.6	-0.2	0.0
	2	90	-15.8	-3.7	0.0
	2	91	-9.1	1.3	0.0
	2	92	-10.8	4.4	0.0
	2	93	-12.9	5.1	0.0
	2	94	-7.3	10.0	0.0
	2	95	-0.2	10.1	0.0
	2	96	-0.8	8.2	0.0
	2	97	1.6	16.1	0.0
	2	98	7.5	11.4	5.1488372093
	2	99	1.8	13.5	2.95581395349
	2	100	0.7	18.2	0.0
	2	101	-4.5	11.9	0.190697674419
	2	102	5.1	18.0	0.0
	2	103	5.2	10.7	0.0
	2	104	4.0	14.4	0.0
	2	105	-0.2	13.7	0.0
	2	106	10.6	21.6	0.0
	2	107	5.7	13.5	0.0
	2	108	4.0	14.3	0.0
	2	109	-1.3	14.3	0.0
	2	110	0.9	12.8	1.90697674419
	2	111	-0.8	14.4	0.0
	2	112	1.5	14.1	0.0
	2	113	6.8	15.4	0.0
	2	114	-2.1	15.2	2.19302325581
	2	115	-1.0	15.2	0.0
	2	116	-2.1	15.2	0.0
	2	117	1.6	16.4	3.24186046512
	2	118	-1.6	17.3	0.667441860465
	2	119	1.7	21.3	0.0
	2	120	-2.7	12.9	0.0
	2	121	-4.0	14.6	0.0
	2	122	-5.3	13.5	0.0953488372093
	2	123	-7.0	13.9	0.0
	2	124	0.4	19.2	0.0
	2	125	4.8	22.6	0.0
	2	126	9.7	13.1	12.4906976744
	2	127	10.7	18.8	0.476744186047
	2	128	11.6	20.0	0.667441860465
	2	129	7.5	28.1	0.0
	2	130	5.7	26.3	0.0
	2	131	12.2	20.5	0.0
	2	132	9.6	18.0	42.1441860465
	2	133	9.1	22.7	2.57441860465
	2	134	8.1	23.1	0.0
	2	135	6.3	25.8	0.0
	2	136	5.3	24.6	0.0
	2	137	6.1	22.7	0.0
	2	138	9.1	24.3	0.0
	2	139	5.5	23.6	0.0
	2	140	7.0	23.0	0.0
	2	141	6.9	22.3	3.90930232558
	2	142	4.1	23.5	2.76511627907
	2	143	3.3	21.6	0.0
	2	144	8.9	20.3	0.0
	2	145	9.9	22.4	0.0
	2	146	13.1	25.5	1.81162790698
	2	147	11.5	27.4	0.0
	2	148	11.7	24.6	1.71627906977
	2	149	12.7	26.8	0.0
	2	150	12.1	25.3	0.0
	2	151	7.7	22.1	0.0
	2	152	9.6	20.6	10.3930232558
	2	153	8.1	27.8	0.0
	2	154	10.2	28.8	0.0
	2	155	15.9	24.9	0.0
	2	156	13.1	26.5	0.0
	2	157	14.1	29.7	0.0
	2	158	16.3	29.3	0.0
	2	159	13.6	31.4	0.0
	2	160	10.6	28.8	0.953488372093
	2	161	16.0	30.4	0.0
	2	162	11.8	24.5	0.0
	2	163	11.1	27.9	0.0
	2	164	7.5	30.0	0.0
	2	165	11.9	33.3	0.0
	2	166	13.7	28.2	5.53023255814
	2	167	15.0	30.6	0.0
	2	168	16.4	29.0	3.62325581395
	2	169	17.9	33.8	0.0
	2	170	15.4	29.2	0.0
	2	171	18.0	28.8	0.0
	2	172	16.1	28.8	0.0
	2	173	14.2	33.2	0.0
	2	174	12.1	27.8	0.0
	2	175	13.5	27.3	0.0
	2	176	12.6	29.9	0.0
	2	177	14.5	28.5	0.0953488372093
	2	178	15.2	29.1	2.38372093023
	2	179	13.1	28.6	0.0
	2	180	15.5	28.9	0.0
	2	181	18.0	30.0	0.0
	2	182	16.5	28.2	0.0
	2	183	19.9	33.2	0.0
	2	184	23.6	35.3	0.0
	2	185	23.0	32.2	0.0
	2	186	23.0	33.8	0.0
	2	187	15.6	27.6	0.0
	2	188	17.4	34.1	0.0
	2	189	20.3	35.9	0.0
	2	190	19.7	34.3	0.0
	2	191	17.3	27.0	0.0
	2	192	16.3	27.4	0.0
	2	193	13.6	26.1	0.0
	2	194	13.1	27.3	0.0
	2	195	12.1	26.9	0.0
	2	196	13.9	27.9	0.0
	2	197	14.5	31.4	0.0
	2	198	14.8	32.9	0.0
	2	199	21.3	37.0	0.0
	2	200	21.8	34.2	0.0
	2	201	15.2	30.3	0.0
	2	202	17.5	33.1	0.0
	2	203	15.7	32.6	0.0
	2	204	15.5	28.8	0.0
	2	205	13.4	28.5	0.0
	2	206	15.3	31.5	0.0
	2	207	16.3	29.2	2.95581395349
	2	208	14.3	26.0	22.8837209302
	2	209	17.9	28.8	0.667441860465
	2	210	17.3	30.0	8.58139534884
	2	211	15.7	29.8	1.0488372093
	2	212	16.9	32.4	16.4
	2	213	19.0	31.8	7.91395348837
	2	214	17.0	30.9	10.488372093
	2	215	20.5	31.6	0.0
	2	216	22.3	33.4	0.0
	2	217	19.3	30.0	18.3069767442
	2	218	20.7	34.5	0.0
	2	219	17.5	33.5	0.0
	2	220	15.7	29.0	0.0
	2	221	18.0	32.1	0.0
	2	222	16.7	30.9	17.5441860465
	2	223	15.4	31.9	0.0
	2	224	14.4	27.6	0.0
	2	225	17.8	33.2	0.0
	2	226	14.8	35.1	0.0
	2	227	13.5	33.5	0.0
	2	228	11.8	32.5	0.0
	2	229	15.8	33.4	1.90697674419
	2	230	15.1	28.8	6.00697674419
	2	231	17.1	33.7	3.14651162791
	2	232	20.5	34.3	0.476744186047
	2	233	17.2	35.3	0.0
	2	234	13.7	30.6	0.0
	2	235	15.6	34.1	0.0
	2	236	13.9	30.3	3.14651162791
	2	237	11.7	28.1	18.4976744186
	2	238	14.5	31.7	0.0
	2	239	15.0	34.4	0.0
	2	240	12.6	33.4	7.91395348837
	2	241	12.5	31.9	0.0
	2	242	10.2	32.8	0.0
	2	243	12.7	31.7	0.0
	2	244	14.1	27.3	0.0
	2	245	12.8	23.0	2.28837209302
	2	246	13.4	27.0	0.0
	2	247	11.8	31.2	0.0
	2	248	9.9	26.7	0.0
	2	249	7.3	26.7	0.0
	2	250	12.0	24.3	0.0
	2	251	8.3	20.8	0.0
	2	252	8.8	19.4	20.023255814
	2	253	8.6	22.0	0.0
	2	254	5.3	25.3	0.0
	2	255	6.6	19.4	0.476744186047
	2	256	6.2	16.4	2.86046511628
	2	257	2.4	16.7	0.0
	2	258	7.0	22.3	0.0
	2	259	7.1	14.7	0.0953488372093
	2	260	4.5	20.1	7.05581395349
	2	261	4.9	24.9	0.0
	2	262	7.4	25.1	0.0
	2	263	10.9	23.5	0.0
	2	264	13.7	24.0	0.0
	2	265	12.7	28.7	0.0
	2	266	10.0	25.7	0.0
	2	267	10.2	28.0	0.0
	2	268	13.4	22.8	0.762790697674
	2	269	10.4	23.5	6.76976744186
	2	270	7.9	22.7	0.0
	2	271	9.6	24.3	0.0
	2	272	9.4	20.8	0.0
	2	273	10.2	24.5	0.0
	2	274	3.3	20.5	0.0
	2	275	-0.5	17.7	0.0
	2	276	5.7	20.3	0.0
	2	277	-0.7	18.5	0.0
	2	278	2.6	19.0	0.0
	2	279	0.5	12.5	0.667441860465
	2	280	-1.9	18.4	9.43953488372
	2	281	0.9	15.5	0.0953488372093
	2	282	-0.2	17.2	0.0
	2	283	3.2	12.4	0.0
	2	284	-2.0	0.7	5.91162790698
	2	285	-0.3	5.9	5.05348837209
	2	286	-1.0	10.7	0.0
	2	287	-2.5	10.6	0.0
	2	288	2.1	13.0	0.0
	2	289	1.4	12.4	0.0
	2	290	2.3	15.1	0.0
	2	291	-1.6	14.9	0.0
	2	292	-2.3	10.9	0.190697674419
	2	293	0.3	15.1	0.0
	2	294	-0.9	12.2	1.33488372093
	2	295	-0.2	8.0	0.0953488372093
	2	296	-0.5	8.9	0.0
	2	297	1.9	6.5	0.0
	2	298	-1.7	7.9	0.0
	2	299	-5.1	5.3	0.0
	2	300	-1.5	5.4	0.0
	2	301	-4.5	6.6	0.0
	2	302	2.8	15.5	0.0
	2	303	-3.7	9.2	15.7325581395
	2	304	-4.6	8.2	0.0
	2	305	-3.2	8.4	0.0
	2	306	-1.4	12.1	0.0
	2	307	-0.2	17.7	0.0
	2	308	-4.5	10.9	0.0
	2	309	-3.8	12.1	0.0
	2	310	-4.0	9.3	0.0
	2	311	-0.2	14.1	0.0
	2	312	-0.3	6.7	0.0
	2	313	-6.3	4.3	0.0
	2	314	-13.8	4.6	0.0
	2	315	-5.6	7.4	0.0
	2	316	-0.1	9.4	0.0
	2	317	-1.4	7.9	0.0
	2	318	-2.5	10.4	0.0
	2	319	0.1	7.8	0.0
	2	320	3.6	8.2	0.0
	2	321	-0.9	4.5	0.0
	2	322	-9.2	-0.4	0.0
	2	323	-7.3	5.9	0.0
	2	324	-0.3	4.7	0.286046511628
	2	325	2.8	5.9	3.62325581395
	2	326	-5.8	0.7	2.0023255814
	2	327	-9.2	-1.3	3.33720930233
	2	328	-15.5	-3.6	0.0953488372093
	2	329	-2.6	-1.0	0.190697674419
	2	330	4.2	6.3	0.0
	2	331	0.5	1.6	0.0
	2	332	-9.7	0.1	0.0
	2	333	-6.2	-6.0	0.0
	2	334	-5.2	-3.5	1.23953488372
	2	335	-12.9	-2.2	0.0
	2	336	-15.7	-1.8	0.0
	2	337	-16.8	2.5	0.0
	2	338	-7.3	4.9	2.28837209302
	2	339	-4.3	6.7	12.4906976744
	2	340	-2.3	1.4	0.0
	2	341	-2.6	-0.3	0.858139534884
	2	342	-8.1	-6.1	0.0
	2	343	-16.8	-16.4	4.38604651163
	2	344	-21.4	-12.3	0.0
	2	345	-27.8	-12.8	0.0
	2	346	-23.5	-5.5	0.0
	2	347	-20.0	-8.8	0.0
	2	348	-5.8	-3.7	0.572093023256
	2	349	-19.4	-2.8	0.0
	2	350	-8.0	1.9	0.0
	2	351	-12.7	-5.4	0.0
	2	352	-9.3	-6.4	0.0
	2	353	-9.5	-8.9	0.0
	2	354	-9.3	-5.8	0.0
	2	355	-16.3	-7.6	0.0
	2	356	-20.8	-1.5	0.0
	2	357	-10.0	2.7	0.0
	2	358	-7.4	5.1	5.1488372093
	2	359	-3.7	2.3	0.0
	2	360	0.4	2.2	0.0
	2	361	-1.1	-0.3	0.0
	2	362	-6.8	-0.3	30.0348837209
	2	363	-17.1	-3.5	0.0
	2	364	-17.2	-7.5	0.0
	2	365	-7.0	-4.7	0.0
	3	1	-5.8	-3.4	0.0
	3	2	-7.1	1.4	0.0
	3	3	-9.4	0.4	0.0
	3	4	-7.9	3.5	0.0
	3	5	-3.1	5.3	0.0
	3	6	-1.1	1.0	0.0
	3	7	-9.5	-5.1	0.0
	3	8	-13.0	5.2	0.0
	3	9	-19.6	-7.9	4.29069767442
	3	10	-18.6	-8.0	0.0
	3	11	-17.7	-15.6	0.0
	3	12	-21.5	-12.3	0.0
	3	13	-16.2	-10.1	0.0953488372093
	3	14	-16.5	-6.0	0.0
	3	15	-13.9	-9.8	0.0
	3	16	-19.7	-16.2	1.52558139535
	3	17	-14.5	-4.7	0.0
	3	18	-10.2	-6.5	0.0
	3	19	-15.4	-11.7	0.0953488372093
	3	20	-19.3	-7.1	0.0
	3	21	-19.3	-13.1	0.0953488372093
	3	22	-17.2	-11.5	0.0
	3	23	-13.5	-7.6	0.0
	3	24	-5.7	-0.3	0.0
	3	25	-4.5	-2.5	0.0
	3	26	-7.2	4.8	0.0
	3	27	-9.8	-1.0	0.0
	3	28	-8.2	-2.3	0.0
	3	29	-3.9	4.9	0.0
	3	30	-12.2	2.2	0.0
	3	31	-3.9	2.0	0.0
	3	32	-17.3	0.0	0.0
	3	33	-13.9	-0.7	8.48604651163
	3	34	-14.6	-4.2	0.0
	3	35	-14.2	-0.1	0.0
	3	36	-16.2	-3.1	0.0
	3	37	-23.6	-4.3	0.0
	3	38	-19.2	-4.3	0.0
	3	39	-12.7	-1.4	0.0
	3	40	-7.7	1.6	0.0
	3	41	-13.2	-2.4	0.0
	3	42	-20.6	-5.5	0.0
	3	43	-18.6	-3.4	0.0
	3	44	-16.7	5.7	0.0
	3	45	-11.9	7.2	0.0
	3	46	-6.5	1.8	0.0
	3	47	-13.7	-5.2	6.57906976744
	3	48	-9.8	0.3	0.0
	3	49	-12.6	-0.8	0.0
	3	50	-8.1	3.1	0.0
	3	51	-6.2	5.6	0.0
	3	52	-9.5	-0.3	0.0
	3	53	-15.3	-2.7	0.0
	3	54	-15.8	-9.7	0.0
	3	55	-20.6	-10.6	0.0
	3	56	-16.9	-7.2	0.0953488372093
	3	57	-12.5	-3.2	0.0
	3	58	-17.4	4.6	0.0
	3	59	-12.2	0.6	0.0
	3	60	-6.8	-6.3	0.0
	3	61	-16.1	4.3	0.0
	3	62	-13.2	7.8	0.0
	3	63	-7.2	9.1	0.0
	3	64	2.7	7.3	0.0
	3	65	-3.2	6.1	6.1023255814
	3	66	-1.9	6.7	0.0
	3	67	1.6	3.4	0.0
	3	68	-1.7	0.5	0.0953488372093
	3	69	-13.0	-7.5	0.0
	3	70	-12.6	-0.4	0.0
	3	71	-8.7	-0.9	9.2488372093
	3	72	-3.3	-1.0	0.0953488372093
	3	73	-10.0	0.6	0.0
	3	74	-5.8	0.9	0.0
	3	75	-6.0	5.7	0.0
	3	76	-14.0	1.5	0.0
	3	77	-8.4	9.0	0.0
	3	78	-10.6	0.5	0.0
	3	79	-14.2	-2.0	0.0
	3	80	-22.8	-2.5	0.0
	3	81	-23.2	-5.2	0.0
	3	82	-16.3	-3.9	0.0
	3	83	-5.4	2.3	0.0
	3	84	-4.8	8.7	6.1976744186
	3	85	-1.4	8.1	0.0
	3	86	4.2	14.9	16.6860465116
	3	87	4.1	10.8	0.572093023256
	3	88	2.8	10.2	0.0
	3	89	1.8	14.4	0.0
	3	90	9.1	22.2	0.0
	3	91	5.6	21.4	0.0
	3	92	7.8	18.1	0.0
	3	93	-0.6	8.1	0.0
	3	94	-5.4	9.1	0.0
	3	95	-3.4	9.5	1.0488372093
	3	96	-6.1	11.1	0.0
	3	97	4.1	19.1	0.0
	3	98	5.7	14.5	0.190697674419
	3	99	-0.6	10.7	6.86511627907
	3	100	-0.5	17.4	0.0
	3	101	2.3	12.8	9.91627906977
	3	102	6.8	16.5	2.19302325581
	3	103	8.9	10.8	1.33488372093
	3	104	4.8	12.2	0.0
	3	105	3.3	13.3	0.0
	3	106	4.4	11.0	0.0
	3	107	-2.6	10.7	0.0
	3	108	-1.3	14.7	0.0
	3	109	-2.2	14.6	0.0
	3	110	-8.8	9.6	0.0
	3	111	-2.7	15.5	0.0
	3	112	-2.5	17.5	0.0
	3	113	-1.4	12.7	10.7744186047
	3	114	1.7	13.8	8.10465116279
	3	115	5.7	10.2	8.00930232558
	3	116	3.8	17.6	0.0
	3	117	6.8	18.0	0.0
	3	118	1.2	14.4	0.0
	3	119	6.1	18.6	0.0
	3	120	7.7	17.1	0.0
	3	121	7.0	17.6	0.0
	3	122	9.1	16.6	0.0
	3	123	0.6	15.6	0.0
	3	124	-2.7	9.2	0.0
	3	125	-4.4	11.4	0.0
	3	126	-3.4	16.5	0.0
	3	127	2.4	20.7	0.0
	3	128	6.2	25.8	0.0
	3	129	4.4	25.1	0.0
	3	130	2.2	19.6	0.0
	3	131	0.9	22.7	0.0
	3	132	3.1	20.7	0.0
	3	133	6.1	22.7	0.0
	3	134	3.7	19.6	0.0
	3	135	5.0	22.5	0.0
	3	136	6.3	22.1	0.0
	3	137	8.2	21.8	0.0
	3	138	6.6	21.7	0.0
	3	139	2.2	19.4	0.0
	3	140	3.8	20.2	0.0
	3	141	10.1	18.7	4.48139534884
	3	142	12.7	21.2	0.0
	3	143	9.9	17.5	0.0
	3	144	6.9	20.0	2.0023255814
	3	145	5.1	19.5	0.0
	3	146	4.4	16.8	0.0
	3	147	5.3	20.7	0.0
	3	148	6.2	23.8	0.0
	3	149	8.9	29.8	0.0
	3	150	11.5	29.2	0.0
	3	151	15.6	31.9	0.0
	3	152	18.1	32.0	0.0
	3	153	18.8	29.1	0.0
	3	154	14.6	30.1	0.0
	3	155	12.1	28.7	0.0
	3	156	14.5	27.2	0.0
	3	157	13.9	31.2	0.0
	3	158	18.6	33.7	0.0
	3	159	16.1	29.1	0.858139534884
	3	160	16.0	30.3	0.0
	3	161	17.2	30.8	0.0
	3	162	20.0	30.7	0.0
	3	163	15.5	29.2	0.0
	3	164	13.1	29.9	0.0
	3	165	13.7	29.4	0.0
	3	166	14.2	26.3	0.572093023256
	3	167	11.4	26.8	0.0
	3	168	8.0	25.5	0.0
	3	169	11.5	23.0	0.0
	3	170	15.4	30.5	0.0
	3	171	16.1	31.1	0.0
	3	172	21.2	33.1	0.0
	3	173	20.0	34.2	0.0
	3	174	22.8	35.5	0.0
	3	175	20.5	34.6	0.0
	3	176	16.8	30.3	0.0
	3	177	15.6	28.9	0.0
	3	178	13.7	28.2	1.62093023256
	3	179	11.8	23.7	9.2488372093
	3	180	15.8	27.2	0.0
	3	181	16.2	25.2	19.0697674419
	3	182	19.4	26.1	25.5534883721
	3	183	16.3	29.8	0.0
	3	184	19.5	31.8	0.0
	3	185	14.5	31.6	0.0953488372093
	3	186	15.6	31.5	0.0
	3	187	18.5	30.6	0.0
	3	188	18.9	31.6	0.0
	3	189	17.3	26.9	1.62093023256
	3	190	15.8	29.9	0.0
	3	191	19.6	31.4	0.0
	3	192	19.9	32.7	0.0
	3	193	19.4	30.0	0.0
	3	194	17.9	29.5	0.0
	3	195	17.7	30.8	0.0953488372093
	3	196	20.4	28.8	3.14651162791
	3	197	17.8	32.0	2.38372093023
	3	198	20.8	35.0	0.0
	3	199	19.7	29.4	7.24651162791
	3	200	23.5	33.0	0.0953488372093
	3	201	21.2	36.5	0.0
	3	202	20.8	30.8	0.381395348837
	3	203	22.9	38.0	0.0
	3	204	20.3	36.9	0.0
	3	205	24.1	35.4	24.3139534884
	3	206	22.6	37.5	0.0
	3	207	19.3	33.9	0.0
	3	208	17.9	34.4	0.0
	3	209	20.5	33.6	0.0
	3	210	17.5	32.4	0.0
	3	211	17.5	33.2	0.0
	3	212	18.2	33.2	9.91627906977
	3	213	18.7	31.9	0.0
	3	214	19.8	31.7	0.0
	3	215	18.5	32.7	0.0
	3	216	17.9	31.4	0.286046511628
	3	217	16.7	32.1	1.33488372093
	3	218	18.6	32.7	4.86279069767
	3	219	17.9	34.9	0.381395348837
	3	220	17.5	29.3	24.6
	3	221	17.1	27.6	0.0
	3	222	15.1	31.1	0.0
	3	223	17.6	33.5	0.0
	3	224	16.3	36.0	0.0
	3	225	14.9	32.0	0.0
	3	226	16.3	31.7	0.0
	3	227	18.4	33.3	0.0
	3	228	18.5	30.3	0.0
	3	229	19.0	30.0	0.0
	3	230	21.1	29.6	0.0
	3	231	22.9	33.4	0.0
	3	232	19.3	27.2	0.572093023256
	3	233	11.1	24.9	0.0
	3	234	12.1	27.4	0.0
	3	235	12.2	27.7	0.0
	3	236	12.5	31.0	0.0
	3	237	10.2	33.4	0.0
	3	238	14.6	33.1	0.0
	3	239	10.5	30.7	0.0
	3	240	13.0	28.7	0.0
	3	241	13.3	27.6	0.0
	3	242	13.7	28.7	0.0
	3	243	10.7	26.3	0.0
	3	244	9.4	23.5	11.1558139535
	3	245	11.6	27.1	0.0
	3	246	11.3	28.2	0.0
	3	247	11.4	28.3	0.0
	3	248	14.3	26.4	0.0
	3	249	13.5	23.1	0.0
	3	250	14.2	24.7	0.190697674419
	3	251	14.8	31.5	0.0
	3	252	14.2	24.3	8.77209302326
	3	253	12.0	25.5	0.0
	3	254	11.2	26.9	0.0
	3	255	12.4	25.7	0.0
	3	256	11.1	28.0	0.0
	3	257	9.9	25.8	0.0
	3	258	9.5	24.3	0.0
	3	259	7.0	20.6	3.71860465116
	3	260	11.4	23.5	0.0
	3	261	14.3	23.1	0.0
	3	262	8.1	20.7	0.0
	3	263	8.2	23.0	0.0
	3	264	9.0	25.0	0.0
	3	265	15.1	32.3	0.0
	3	266	15.3	29.9	0.0
	3	267	16.2	28.5	0.0
	3	268	14.9	25.2	2.0976744186
	3	269	12.0	24.4	0.953488372093
	3	270	9.8	27.5	0.0
	3	271	13.8	22.4	12.9674418605
	3	272	10.6	16.9	1.52558139535
	3	273	8.4	21.6	0.0
	3	274	2.8	19.4	11.4418604651
	3	275	0.9	14.9	0.0
	3	276	7.2	16.8	0.0
	3	277	11.7	19.4	1.0488372093
	3	278	14.1	22.4	0.0
	3	279	8.5	17.4	0.0
	3	280	16.6	26.1	0.0
	3	281	15.8	32.3	0.0
	3	282	17.2	30.3	0.0
	3	283	14.7	21.9	0.0
	3	284	11.8	21.2	4.19534883721
	3	285	12.8	21.5	0.0
	3	286	13.2	14.4	0.0
	3	287	8.9	14.5	0.0
	3	288	5.8	12.6	0.0
	3	289	-0.8	18.7	0.0
	3	290	2.5	20.1	0.0
	3	291	2.5	15.8	0.0
	3	292	4.1	10.6	3.43255813953
	3	293	1.4	20.5	0.0
	3	294	-2.3	15.4	15.923255814
	3	295	-3.2	8.8	0.0
	3	296	-0.7	12.5	0.0
	3	297	-0.4	6.5	4.67209302326
	3	298	2.5	13.1	0.0
	3	299	7.1	13.3	0.0
	3	300	8.6	15.1	0.0
	3	301	4.3	9.9	0.0
	3	302	0.6	13.3	0.0
	3	303	3.4	4.1	2.28837209302
	3	304	0.0	5.2	0.381395348837
	3	305	-11.2	3.3	0.0
	3	306	-11.1	5.7	8.39069767442
	3	307	-10.7	-4.0	0.0
	3	308	-8.8	2.2	0.0
	3	309	-7.7	7.8	0.0
	3	310	-4.3	5.0	0.0
	3	311	-11.8	0.8	0.0
	3	312	-5.4	0.1	5.53023255814
	3	313	-3.4	4.9	0.762790697674
	3	314	-4.1	6.7	3.62325581395
	3	315	-3.0	7.8	0.0
	3	316	-6.0	1.0	0.0
	3	317	-3.6	2.8	0.0
	3	318	-3.5	1.7	0.0
	3	319	-8.2	1.2	0.0
	3	320	-4.9	9.3	0.0
	3	321	-6.9	4.1	0.0
	3	322	-1.5	5.4	9.05813953488
	3	323	-5.9	11.0	0.0
	3	324	1.6	10.8	0.0
	3	325	4.3	8.6	0.572093023256
	3	326	3.4	7.1	0.858139534884
	3	327	0.0	4.9	0.0
	3	328	1.3	1.5	0.0
	3	329	-2.7	1.9	0.0
	3	330	-6.3	1.3	0.0
	3	331	-8.8	-1.7	0.953488372093
	3	332	-2.0	2.4	3.52790697674
	3	333	-3.2	-1.6	0.0
	3	334	-2.3	-1.4	1.81162790698
	3	335	0.6	3.6	0.0953488372093
	3	336	-11.5	-6.1	0.953488372093
	3	337	-0.1	0.5	0.0
	3	338	-13.2	-4.4	0.0
	3	339	-14.9	-1.8	0.0
	3	340	-21.1	-6.0	0.0
	3	341	-26.2	-13.9	0.0
	3	342	-27.7	-13.0	0.0
	3	343	-33.6	-13.8	0.0
	3	344	-26.0	-10.7	0.0
	3	345	-25.1	-13.9	0.0
	3	346	-22.8	-9.6	0.0
	3	347	-21.4	-13.9	0.0
	3	348	-21.0	-13.7	3.43255813953
	3	349	-19.3	-5.4	0.0953488372093
	3	350	-22.2	-3.4	0.0
	3	351	-19.4	-0.8	7.34186046512
	3	352	-20.5	-4.7	0.0
	3	353	-11.1	-6.3	0.0
	3	354	-15.1	-2.7	0.0
	3	355	-19.2	-8.2	0.0
	3	356	-18.8	-8.2	0.0
	3	357	-21.6	-16.8	3.90930232558
	3	358	-18.9	-13.6	0.667441860465
	3	359	-22.2	-9.7	0.0
	3	360	-18.8	-4.3	0.0
	3	361	-17.9	-4.5	0.190697674419
	3	362	-8.7	-1.2	0.0
	3	363	-11.9	-10.3	2.86046511628
	3	364	-6.7	-3.9	4.95813953488
	3	365	-6.1	0.5	0.0
	4	1	-15.1	-1.4	0.0
	4	2	-10.2	-2.2	0.0
	4	3	-21.5	-9.3	0.0
	4	4	-18.9	-8.7	0.0
	4	5	-10.7	-4.3	0.0
	4	6	-9.5	-4.5	0.0
	4	7	-13.5	3.2	0.0
	4	8	-15.9	-4.5	0.0
	4	9	-12.8	-5.4	0.0
	4	10	-22.1	-4.1	0.0
	4	11	-17.9	-1.2	0.0
	4	12	-14.5	-10.5	0.0
	4	13	-16.8	-6.4	0.0
	4	14	-13.2	-4.0	5.62558139535
	4	15	-9.3	-9.2	0.0
	4	16	-13.5	-7.1	0.0
	4	17	-11.8	-7.0	0.0
	4	18	-20.4	-7.5	0.0
	4	19	-15.4	-4.9	0.0
	4	20	-22.7	-12.3	0.0
	4	21	-25.7	-9.2	0.0
	4	22	-22.5	-3.4	0.0
	4	23	-25.0	-6.5	0.0
	4	24	-15.2	-2.5	0.0
	4	25	-14.6	1.0	0.0
	4	26	-22.9	-5.8	0.0
	4	27	-18.0	-6.3	0.0
	4	28	-14.7	-4.5	0.0
	4	29	-9.1	6.2	0.0
	4	30	-4.7	8.8	0.0
	4	31	-6.0	2.8	0.0
	4	32	-11.8	-9.4	0.0
	4	33	-16.2	-4.3	0.0
	4	34	-19.7	-8.5	0.0
	4	35	-17.5	-1.9	0.0
	4	36	-11.1	1.1	1.0488372093
	4	37	-13.5	6.4	0.0
	4	38	-10.0	8.8	0.0
	4	39	-5.8	4.4	0.0
	4	40	-20.1	-6.9	0.0
	4	41	-15.1	-1.6	0.0
	4	42	-18.9	-9.7	0.0
	4	43	-22.0	-9.2	0.0
	4	44	-23.1	-8.3	0.0
	4	45	-20.4	-7.8	0.0
	4	46	-19.3	-11.3	0.0
	4	47	-9.9	-5.3	0.0
	4	48	-16.5	-4.8	0.0
	4	49	-20.6	-4.2	0.0
	4	50	-20.3	-5.9	0.0
	4	51	-15.8	2.7	0.0
	4	52	-23.4	0.4	0.0
	4	53	-20.8	1.9	0.0
	4	54	-13.9	-9.9	0.0
	4	55	-18.7	-7.3	0.0
	4	56	-19.4	-4.2	0.0953488372093
	4	57	-15.6	-4.8	0.0
	4	58	-20.0	-5.2	0.476744186047
	4	59	-11.2	-3.9	0.0
	4	60	-12.5	-1.9	0.0
	4	61	-16.6	-6.1	0.0
	4	62	-7.6	-4.7	0.0
	4	63	-2.7	-2.0	0.0
	4	64	-12.4	-9.4	4.67209302326
	4	65	-9.3	0.9	0.0
	4	66	-6.7	6.7	0.0
	4	67	-3.5	4.2	0.0
	4	68	-3.6	1.7	0.0
	4	69	-9.4	-5.2	0.0
	4	70	-12.7	-10.4	0.0
	4	71	-18.0	-6.0	0.0
	4	72	-18.1	-8.7	1.33488372093
	4	73	-16.8	-6.7	1.23953488372
	4	74	-13.0	0.0	0.0
	4	75	-12.3	-1.8	0.0
	4	76	-18.8	-5.5	0.0
	4	77	-11.4	-3.2	0.0
	4	78	-8.5	3.8	0.0
	4	79	-0.6	5.7	0.0
	4	80	-3.3	9.7	0.0
	4	81	-4.3	10.3	0.0
	4	82	-0.6	7.0	0.0
	4	83	-8.1	0.8	0.0
	4	84	-7.5	6.1	0.0
	4	85	-8.2	1.5	0.0
	4	86	-5.7	-4.9	0.0
	4	87	-10.5	-7.6	0.0
	4	88	-9.6	-1.9	0.0
	4	89	-4.4	2.0	11.2511627907
	4	90	-2.3	4.2	4.86279069767
	4	91	1.3	4.0	7.62790697674
	4	92	-8.1	0.6	0.0953488372093
	4	93	-7.6	2.3	0.0
	4	94	-4.7	7.8	0.0
	4	95	2.4	14.2	2.0976744186
	4	96	2.9	21.2	0.0
	4	97	6.0	16.9	0.0
	4	98	3.0	21.7	0.0
	4	99	7.7	19.4	0.0
	4	100	4.9	17.6	0.0
	4	101	12.3	17.5	0.0
	4	102	3.0	17.7	0.0
	4	103	0.3	12.2	0.0
	4	104	1.3	17.6	0.0
	4	105	1.5	19.0	0.0
	4	106	5.1	18.4	0.0
	4	107	2.7	20.2	0.0
	4	108	-0.1	18.0	0.0
	4	109	-3.8	7.5	3.71860465116
	4	110	-8.3	8.3	0.0
	4	111	-3.6	6.9	9.82093023256
	4	112	-4.1	9.2	1.33488372093
	4	113	-0.9	11.6	3.43255813953
	4	114	0.1	22.0	0.0
	4	115	4.1	24.1	0.0
	4	116	6.7	19.5	0.0
	4	117	2.7	17.8	0.0
	4	118	4.1	20.7	0.0
	4	119	1.3	16.8	0.0
	4	120	5.0	13.7	0.0953488372093
	4	121	2.7	17.3	0.0
	4	122	6.4	19.5	0.0
	4	123	5.1	14.3	6.00697674419
	4	124	-1.8	13.7	1.43023255814
	4	125	-2.5	13.8	2.86046511628
	4	126	1.1	13.8	3.33720930233
	4	127	0.4	15.2	0.0
	4	128	1.8	20.0	4.48139534884
	4	129	7.8	21.2	1.71627906977
	4	130	5.0	24.8	7.72325581395
	4	131	3.7	22.0	0.0
	4	132	2.6	13.1	4.67209302326
	4	133	-1.3	15.7	0.0
	4	134	0.8	17.4	0.0
	4	135	4.9	16.7	0.0
	4	136	4.4	13.7	0.0
	4	137	5.7	16.8	0.0
	4	138	8.6	25.9	0.0
	4	139	14.4	30.6	0.0
	4	140	15.2	28.2	0.0
	4	141	14.5	23.0	0.0
	4	142	9.9	25.2	0.0
	4	143	13.2	27.5	1.62093023256
	4	144	10.5	31.0	0.0
	4	145	9.2	25.7	17.8302325581
	4	146	9.6	19.6	0.0953488372093
	4	147	13.3	21.8	0.381395348837
	4	148	12.0	23.6	0.0953488372093
	4	149	8.5	23.3	13.7302325581
	4	150	8.2	27.1	1.33488372093
	4	151	12.4	27.0	38.4255813953
	4	152	10.9	22.7	0.0
	4	153	15.4	23.9	0.0953488372093
	4	154	10.2	29.0	4.29069767442
	4	155	11.4	26.5	3.71860465116
	4	156	12.8	23.5	0.286046511628
	4	157	12.8	31.0	0.0
	4	158	12.5	30.2	0.0
	4	159	14.1	29.9	0.0
	4	160	17.3	25.8	9.82093023256
	4	161	15.8	24.6	14.6837209302
	4	162	13.5	24.3	17.1627906977
	4	163	13.1	23.9	7.91395348837
	4	164	10.7	30.4	0.0
	4	165	14.9	31.6	0.0
	4	166	18.8	35.5	0.0
	4	167	18.1	28.6	0.0953488372093
	4	168	18.9	31.9	23.1697674419
	4	169	24.3	32.4	1.14418604651
	4	170	20.7	34.2	4.67209302326
	4	171	19.3	29.7	23.5511627907
	4	172	20.3	32.4	0.286046511628
	4	173	20.6	28.8	0.0953488372093
	4	174	17.6	32.2	0.0
	4	175	17.8	30.0	0.0
	4	176	16.4	32.4	0.0
	4	177	17.8	32.6	0.0
	4	178	14.9	28.4	0.0
	4	179	13.6	24.6	1.71627906977
	4	180	14.9	26.3	13.3488372093
	4	181	13.3	20.6	9.91627906977
	4	182	11.5	20.8	12.9674418605
	4	183	19.7	28.4	0.0
	4	184	14.6	27.6	0.0
	4	185	17.9	27.3	19.9279069767
	4	186	18.9	29.7	1.23953488372
	4	187	16.2	27.7	0.0
	4	188	12.8	24.8	0.0
	4	189	11.3	26.1	0.0
	4	190	12.2	24.1	2.95581395349
	4	191	12.9	28.1	0.0
	4	192	13.3	28.1	0.0
	4	193	18.0	29.9	0.0
	4	194	18.9	32.8	0.0
	4	195	20.0	31.1	0.0
	4	196	19.3	31.2	0.0
	4	197	21.6	33.3	0.0
	4	198	18.4	31.0	0.0
	4	199	18.8	28.5	0.0
	4	200	16.3	30.8	0.0
	4	201	18.3	31.6	0.0
	4	202	18.5	35.6	0.0
	4	203	22.3	34.8	0.0
	4	204	22.0	32.3	0.0
	4	205	19.5	29.9	0.0
	4	206	15.0	30.6	0.0
	4	207	15.8	28.2	0.0953488372093
	4	208	15.0	32.0	0.0
	4	209	17.4	33.9	0.0
	4	210	16.4	32.5	0.0
	4	211	15.0	33.5	0.0
	4	212	17.4	32.6	1.43023255814
	4	213	16.6	32.2	4.67209302326
	4	214	21.8	32.5	10.9651162791
	4	215	21.0	36.2	0.0
	4	216	23.7	38.8	0.0
	4	217	24.3	39.4	0.0
	4	218	25.8	38.7	0.0
	4	219	18.9	33.8	0.0
	4	220	19.8	30.4	0.0
	4	221	14.9	29.0	0.0
	4	222	16.4	28.7	0.0
	4	223	15.1	31.0	0.0
	4	224	13.6	33.5	0.0
	4	225	15.7	32.9	1.52558139535
	4	226	15.5	31.8	0.0
	4	227	14.9	33.3	0.0
	4	228	16.6	31.8	0.0
	4	229	19.7	31.6	0.0
	4	230	19.9	35.7	0.0
	4	231	21.4	30.9	0.0
	4	232	21.2	33.6	0.0
	4	233	19.9	34.0	0.0
	4	234	18.7	32.8	0.0
	4	235	19.1	33.8	0.0
	4	236	19.9	35.6	0.0
	4	237	17.3	29.2	0.0
	4	238	13.5	30.4	0.0
	4	239	14.4	28.3	0.0
	4	240	13.0	28.7	0.0
	4	241	16.5	30.3	0.0
	4	242	15.9	29.8	0.0
	4	243	17.2	30.5	0.0953488372093
	4	244	17.9	29.2	3.43255813953
	4	245	15.7	28.7	10.1069767442
	4	246	19.3	30.7	6.86511627907
	4	247	19.9	31.8	0.0
	4	248	19.1	28.6	0.0
	4	249	12.4	27.9	0.0
	4	250	14.9	25.4	15.2558139535
	4	251	12.6	21.4	3.33720930233
	4	252	12.5	27.0	0.0
	4	253	9.1	24.2	0.0
	4	254	12.0	20.3	8.00930232558
	4	255	10.6	21.1	0.381395348837
	4	256	9.9	19.7	9.43953488372
	4	257	6.0	17.2	4.19534883721
	4	258	2.2	18.0	0.0
	4	259	0.0	22.1	0.0
	4	260	0.6	14.7	0.286046511628
	4	261	1.1	19.2	0.0
	4	262	3.1	12.3	6.67441860465
	4	263	5.8	22.6	0.0
	4	264	4.6	21.2	0.0
	4	265	8.0	26.8	0.0
	4	266	9.2	24.4	0.0
	4	267	10.0	28.1	0.0
	4	268	14.0	23.7	0.0
	4	269	9.1	21.3	0.0
	4	270	9.4	23.6	0.0
	4	271	11.3	14.0	15.7325581395
	4	272	5.6	21.1	0.0
	4	273	4.7	20.0	0.0
	4	274	2.8	16.6	0.0
	4	275	7.9	16.7	0.0
	4	276	11.4	22.1	0.0
	4	277	1.8	17.1	0.0
	4	278	0.6	15.0	0.0
	4	279	0.7	15.7	0.0
	4	280	-1.5	14.0	0.0
	4	281	-0.9	16.0	0.0
	4	282	-0.8	16.0	0.0
	4	283	-6.5	9.2	2.0976744186
	4	284	-5.2	11.7	0.286046511628
	4	285	-4.3	13.7	0.0
	4	286	1.4	19.6	0.0
	4	287	7.5	22.6	0.0
	4	288	8.5	19.1	0.0
	4	289	8.2	15.9	0.0953488372093
	4	290	10.3	19.4	0.0
	4	291	6.4	20.4	0.0
	4	292	4.6	18.4	0.0
	4	293	-2.0	4.5	0.0
	4	294	-4.6	0.9	0.0
	4	295	-2.8	4.8	0.0
	4	296	-5.3	9.3	0.0
	4	297	-10.5	5.8	0.381395348837
	4	298	-3.1	11.8	0.0
	4	299	-2.5	2.4	0.0
	4	300	-7.5	2.5	0.0
	4	301	-12.1	7.2	0.0
	4	302	-12.9	9.3	0.0
	4	303	-14.4	2.4	0.0
	4	304	-6.3	4.9	0.953488372093
	4	305	-2.9	-2.2	6.76976744186
	4	306	-7.3	-1.0	0.0
	4	307	-6.7	-0.9	1.43023255814
	4	308	-9.1	-6.0	0.0953488372093
	4	309	-4.7	2.9	0.0953488372093
	4	310	-2.5	1.0	1.14418604651
	4	311	-9.0	0.6	0.0
	4	312	-3.5	3.5	6.00697674419
	4	313	-5.2	-0.7	1.0488372093
	4	314	-12.8	-0.3	5.62558139535
	4	315	-5.5	-2.7	2.95581395349
	4	316	-14.0	-9.9	2.47906976744
	4	317	-13.9	-3.9	0.0
	4	318	-8.4	-3.5	0.0
	4	319	-4.8	-0.2	9.15348837209
	4	320	-6.7	2.1	0.572093023256
	4	321	-10.5	1.2	0.0
	4	322	-6.0	0.9	0.0
	4	323	-9.2	-3.4	0.0
	4	324	-12.6	-4.7	0.0
	4	325	-14.8	-7.4	0.0
	4	326	-18.1	-9.6	0.0
	4	327	-11.8	-4.4	2.38372093023
	4	328	-8.3	3.6	0.0
	4	329	-5.7	4.6	0.0
	4	330	1.8	3.7	1.14418604651
	4	331	0.1	1.2	7.24651162791
	4	332	-0.1	11.8	0.0
	4	333	1.1	9.0	0.0
	4	334	1.7	8.8	0.0
	4	335	3.6	17.5	0.0
	4	336	3.5	9.9	0.0
	4	337	0.8	2.1	0.0
	4	338	-3.9	-0.1	0.0
	4	339	-9.4	5.2	0.0
	4	340	-8.7	6.0	2.95581395349
	4	341	-7.0	-4.6	0.0
	4	342	-13.8	-1.0	0.0
	4	343	-9.3	1.4	0.0
	4	344	-15.2	1.6	0.0
	4	345	-15.7	1.8	0.0
	4	346	-8.2	0.9	0.0
	4	347	-8.3	4.5	0.0
	4	348	-4.2	0.0	0.0
	4	349	-9.9	-6.2	1.33488372093
	4	350	-10.9	1.3	0.0
	4	351	-14.0	-5.8	0.0
	4	352	-14.6	-2.9	0.0
	4	353	-13.0	-9.1	0.0
	4	354	-15.1	-14.8	0.0
	4	355	-18.3	-9.2	0.0
	4	356	-17.1	1.0	0.0
	4	357	-13.0	1.5	1.52558139535
	4	358	-1.6	2.8	0.0
	4	359	-9.2	2.4	0.0
	4	360	-6.9	0.5	0.0
	4	361	-3.9	-0.5	0.0
	4	362	-4.3	3.8	0.0
	4	363	-1.4	3.5	0.0
	4	364	-11.5	4.4	4.76744186047
	4	365	-12.8	7.0	0.0
	4	366	-5.6	-3.5	0.0
	5	1	-19.4	-9.9	0.0
	5	2	-15.7	-15.0	0.0
	5	3	-19.9	-13.4	4.48139534884
	5	4	-11.4	-2.3	0.0
	5	5	-13.2	-9.6	0.0
	5	6	-11.8	-3.4	0.0
	5	7	-11.4	-5.5	0.0
	5	8	-14.7	-8.1	0.0
	5	9	-14.9	-4.9	0.0
	5	10	-15.1	-8.1	0.0
	5	11	-23.6	-11.5	0.0
	5	12	-17.8	-4.2	0.0
	5	13	-9.7	-3.9	0.0
	5	14	-7.4	-1.7	0.0
	5	15	-12.2	-8.5	1.52558139535
	5	16	-10.4	-6.8	0.0953488372093
	5	17	-7.5	0.0	0.0
	5	18	-15.6	0.6	0.0
	5	19	-21.6	-11.6	0.0
	5	20	-19.9	1.3	0.0
	5	21	-12.8	-2.9	10.9651162791
	5	22	-14.9	2.9	0.0
	5	23	-14.3	-4.4	0.0
	5	24	-18.2	-6.7	0.0
	5	25	-14.4	-0.2	0.0
	5	26	-7.0	5.2	0.0
	5	27	-15.5	0.7	0.0
	5	28	-11.7	-0.6	0.0
	5	29	-11.7	-3.7	0.0
	5	30	-9.2	-6.7	0.0
	5	31	-12.2	-4.7	2.76511627907
	5	32	-16.5	-7.8	7.24651162791
	5	33	-22.4	-10.8	0.0
	5	34	-18.3	-6.2	0.0
	5	35	-13.8	-2.4	5.81627906977
	5	36	-18.4	3.3	1.81162790698
	5	37	-19.0	0.2	0.0
	5	38	-16.1	-3.2	0.0
	5	39	-7.6	2.2	0.667441860465
	5	40	-11.9	0.1	0.0
	5	41	-5.4	-1.5	0.0
	5	42	-5.6	-4.1	0.0
	5	43	-4.2	-3.5	0.0
	5	44	-5.4	-2.7	0.0
	5	45	-1.3	6.0	0.0
	5	46	-10.2	4.0	0.0
	5	47	-15.8	-6.3	0.0
	5	48	-16.1	-7.6	0.0
	5	49	-10.2	-2.2	0.0
	5	50	-4.2	-2.7	6.29302325581
	5	51	-8.8	-1.9	0.286046511628
	5	52	-15.7	-2.3	0.0
	5	53	-0.3	11.0	0.0
	5	54	2.9	8.8	0.0
	5	55	-12.6	3.9	0.0
	5	56	-8.4	6.4	1.0488372093
	5	57	-11.4	-1.6	0.0
	5	58	-16.8	-6.7	0.0
	5	59	-15.7	-2.9	0.0
	5	60	-9.5	8.4	0.0
	5	61	-8.0	2.8	0.0
	5	62	-9.2	7.9	0.0
	5	63	-14.7	8.5	0.0
	5	64	-15.2	1.7	0.0
	5	65	-10.4	3.3	0.0
	5	66	-5.5	6.2	0.0
	5	67	-7.4	5.4	0.0
	5	68	-7.5	-2.5	0.190697674419
	5	69	-7.2	1.8	5.91162790698
	5	70	-6.8	1.3	0.0
	5	71	-7.2	0.8	0.0
	5	72	-14.8	-1.0	5.1488372093
	5	73	-10.5	3.9	0.0
	5	74	-8.4	8.5	0.0
	5	75	-6.9	4.7	0.0
	5	76	0.4	5.8	3.43255813953
	5	77	-3.6	1.6	0.0
	5	78	-2.1	2.0	0.0
	5	79	-10.7	3.0	0.0
	5	80	-4.6	6.9	0.0
	5	81	-2.4	0.9	0.0
	5	82	-3.4	4.2	0.572093023256
	5	83	-3.6	10.8	0.0
	5	84	-4.2	1.9	2.47906976744
	5	85	-8.9	5.0	0.0
	5	86	-8.7	4.0	0.0
	5	87	-10.5	2.8	2.0023255814
	5	88	-10.4	5.5	0.0
	5	89	-1.2	9.2	0.0
	5	90	4.3	10.8	0.0
	5	91	0.5	9.1	0.0
	5	92	-8.4	1.7	11.0604651163
	5	93	-10.2	5.7	0.0
	5	94	-3.7	10.4	0.0
	5	95	1.4	14.5	0.0
	5	96	-3.6	13.6	0.0
	5	97	-7.2	14.4	0.0
	5	98	-1.1	8.3	1.62093023256
	5	99	8.2	16.7	0.0
	5	100	5.8	18.6	0.0
	5	101	3.1	16.8	0.0
	5	102	-2.6	18.2	0.0
	5	103	-7.5	11.1	0.0
	5	104	-0.1	12.9	0.0
	5	105	0.3	16.1	0.0
	5	106	4.5	20.7	0.0
	5	107	5.0	24.5	0.0
	5	108	7.3	24.8	0.0
	5	109	10.7	24.4	0.0
	5	110	8.0	24.4	0.0
	5	111	2.2	14.1	3.14651162791
	5	112	-1.3	14.2	0.0
	5	113	0.0	18.7	0.0
	5	114	5.5	18.8	0.0
	5	115	0.4	11.4	0.0
	5	116	-0.8	9.9	0.0
	5	117	-6.1	11.8	0.0
	5	118	-1.6	16.9	0.0
	5	119	2.0	21.2	0.667441860465
	5	120	2.5	25.2	0.0
	5	121	3.2	15.7	0.0
	5	122	4.6	22.5	0.0
	5	123	6.4	16.8	4.95813953488
	5	124	4.4	17.2	0.0
	5	125	-1.7	15.1	0.0
	5	126	-1.2	11.2	0.0
	5	127	-1.6	11.4	0.0
	5	128	1.4	16.0	0.0
	5	129	5.0	15.9	0.0
	5	130	2.7	23.4	0.0
	5	131	2.7	26.1	0.0
	5	132	6.2	20.5	0.0
	5	133	2.0	20.3	0.0
	5	134	3.5	19.7	0.0
	5	135	2.2	17.7	0.0
	5	136	5.4	17.6	0.0
	5	137	8.3	20.6	0.0
	5	138	6.9	21.8	0.0
	5	139	3.1	17.2	15.3511627907
	5	140	8.9	22.5	1.81162790698
	5	141	9.6	24.9	0.0953488372093
	5	142	11.2	26.8	0.0
	5	143	10.8	28.5	0.0
	5	144	13.9	28.4	0.0
	5	145	10.0	27.3	0.0
	5	146	7.5	19.3	16.2093023256
	5	147	7.6	23.6	0.0
	5	148	8.8	24.0	4.67209302326
	5	149	9.0	22.0	0.0953488372093
	5	150	12.2	22.9	2.66976744186
	5	151	9.3	20.8	17.0674418605
	5	152	9.5	24.6	0.0
	5	153	13.6	27.5	0.0
	5	154	17.2	29.5	0.0
	5	155	12.5	22.8	0.0
	5	156	10.2	20.7	0.0
	5	157	7.3	24.8	0.0
	5	158	11.8	27.0	0.0
	5	159	16.1	29.6	0.0
	5	160	16.4	33.0	0.0
	5	161	14.4	30.0	0.0
	5	162	14.0	23.7	0.0
	5	163	11.2	25.0	0.0
	5	164	12.1	23.7	0.0953488372093
	5	165	11.0	23.8	0.0
	5	166	14.3	27.4	0.0
	5	167	12.6	27.6	0.0
	5	168	17.1	25.4	0.858139534884
	5	169	18.2	26.5	1.52558139535
	5	170	16.0	29.5	0.0
	5	171	17.4	29.1	0.667441860465
	5	172	15.6	29.3	9.15348837209
	5	173	15.1	28.6	0.0953488372093
	5	174	11.7	28.8	0.0
	5	175	13.0	31.7	0.0
	5	176	15.3	29.1	0.0
	5	177	16.0	32.8	11.1558139535
	5	178	12.1	31.7	0.0
	5	179	14.5	30.4	0.0
	5	180	15.3	33.0	0.0
	5	181	18.5	35.3	0.0
	5	182	16.8	32.3	0.0
	5	183	15.1	33.6	0.0
	5	184	15.0	28.8	0.0
	5	185	13.6	24.1	0.762790697674
	5	186	11.9	20.9	4.29069767442
	5	187	20.5	36.5	0.0
	5	188	18.5	32.0	0.0
	5	189	19.4	32.0	0.0
	5	190	21.0	34.8	0.0
	5	191	20.0	33.5	0.0
	5	192	20.6	30.3	0.0
	5	193	17.2	32.3	0.0
	5	194	15.2	26.6	6.1023255814
	5	195	19.5	31.3	0.476744186047
	5	196	20.0	35.5	0.0
	5	197	19.9	29.5	0.190697674419
	5	198	20.4	36.4	0.0
	5	199	22.1	31.4	0.0
	5	200	22.3	37.0	0.0
	5	201	20.7	32.4	3.14651162791
	5	202	19.0	30.7	0.0
	5	203	18.4	28.8	23.3604651163
	5	204	18.0	31.6	0.0
	5	205	16.7	31.6	0.0
	5	206	16.2	31.3	0.0
	5	207	18.9	33.0	0.0
	5	208	15.1	31.0	0.0
	5	209	17.8	32.0	0.0
	5	210	19.9	34.6	0.0
	5	211	19.3	32.7	13.1581395349
	5	212	19.3	33.3	0.0
	5	213	19.6	34.0	0.0
	5	214	23.5	37.4	0.0
	5	215	26.1	36.9	0.0
	5	216	22.6	31.7	0.0
	5	217	16.8	28.9	0.0
	5	218	18.0	32.0	0.0
	5	219	18.9	34.2	0.0
	5	220	18.9	33.2	0.0
	5	221	18.7	34.6	0.0
	5	222	20.9	34.0	1.14418604651
	5	223	20.4	34.0	0.0
	5	224	18.8	31.0	0.0
	5	225	18.7	29.8	0.0
	5	226	16.8	27.3	0.0
	5	227	16.7	28.6	0.0
	5	228	17.9	26.9	0.0
	5	229	12.6	23.4	5.1488372093
	5	230	14.5	26.1	1.81162790698
	5	231	12.8	30.4	0.0
	5	232	18.4	31.4	0.0
	5	233	17.0	30.3	0.0
	5	234	14.7	33.2	0.0
	5	235	16.5	31.6	0.0
	5	236	17.9	32.9	0.0
	5	237	15.2	35.5	0.0
	5	238	18.8	32.8	0.0
	5	239	17.5	31.5	0.0
	5	240	18.0	32.7	0.0
	5	241	17.9	32.4	0.0953488372093
	5	242	19.3	32.9	0.0
	5	243	14.3	27.1	0.0
	5	244	11.4	22.2	0.286046511628
	5	245	10.6	30.8	0.0
	5	246	10.8	30.1	0.0
	5	247	13.2	32.1	0.0
	5	248	14.1	35.0	0.0
	5	249	15.1	31.9	0.0
	5	250	12.9	30.3	0.0
	5	251	14.3	24.0	0.0953488372093
	5	252	12.5	27.6	0.0
	5	253	11.3	27.3	0.0
	5	254	11.5	20.0	24.6953488372
	5	255	11.0	26.3	0.0
	5	256	9.9	22.7	0.0
	5	257	7.4	23.8	0.0
	5	258	7.2	26.5	0.0
	5	259	17.4	30.6	0.0
	5	260	18.6	29.3	0.0
	5	261	14.9	20.3	0.0953488372093
	5	262	15.3	26.5	0.0
	5	263	15.4	26.3	0.0
	5	264	14.9	28.8	0.0
	5	265	16.9	28.4	0.0
	5	266	10.4	23.9	0.0
	5	267	7.6	28.6	0.0
	5	268	12.5	27.9	0.0
	5	269	10.3	21.0	0.0
	5	270	11.4	23.9	0.0
	5	271	11.8	23.1	0.0
	5	272	13.9	22.9	0.0
	5	273	12.2	22.4	0.0
	5	274	9.0	21.6	0.0
	5	275	8.1	18.6	0.0
	5	276	10.8	16.3	0.0
	5	277	8.0	17.7	1.0488372093
	5	278	5.9	26.0	0.0
	5	279	9.6	22.3	0.0953488372093
	5	280	6.9	25.2	0.0
	5	281	11.3	23.7	0.0
	5	282	6.7	16.3	0.0
	5	283	0.5	10.1	0.0
	5	284	4.7	18.9	0.0
	5	285	6.1	16.2	0.0
	5	286	4.1	15.5	0.0
	5	287	2.5	12.9	0.0953488372093
	5	288	0.7	13.0	0.0
	5	289	5.1	20.6	0.0
	5	290	1.9	18.6	0.0
	5	291	2.0	22.8	0.0
	5	292	4.2	18.8	0.476744186047
	5	293	2.5	19.1	0.0
	5	294	2.4	12.3	0.0
	5	295	2.0	11.2	0.0
	5	296	-0.1	10.7	0.0
	5	297	1.3	12.4	0.0
	5	298	2.6	15.6	0.0
	5	299	1.1	15.3	0.0
	5	300	-2.8	12.9	0.0953488372093
	5	301	-0.8	10.3	0.0
	5	302	0.9	8.3	3.14651162791
	5	303	-1.4	10.5	0.0
	5	304	-3.9	5.6	0.0
	5	305	-4.3	7.1	0.0
	5	306	-10.4	6.9	0.0
	5	307	-7.4	2.8	0.0
	5	308	-10.9	0.6	0.0
	5	309	-9.4	8.8	0.0
	5	310	2.8	12.4	0.0
	5	311	5.8	13.7	0.0
	5	312	-4.6	2.8	0.0
	5	313	-10.5	4.1	0.0
	5	314	-9.4	5.5	0.0
	5	315	-10.0	3.0	0.0
	5	316	-6.9	6.2	0.0
	5	317	-3.0	10.9	0.0
	5	318	-1.0	16.0	0.0
	5	319	2.8	14.6	0.0
	5	320	9.5	21.4	0.0
	5	321	10.4	16.1	0.0
	5	322	1.3	5.2	0.190697674419
	5	323	-1.0	6.6	0.0
	5	324	-1.6	16.5	0.0
	5	325	-4.0	8.2	0.0
	5	326	-8.1	4.2	0.0
	5	327	-14.9	-8.4	0.0
	5	328	-11.2	0.0	0.0
	5	329	-14.2	-7.6	0.0
	5	330	-17.9	-2.0	0.0
	5	331	-15.7	7.6	0.0
	5	332	-8.4	5.4	0.0
	5	333	-8.6	-3.6	0.0
	5	334	-5.0	-0.7	0.0
	5	335	-13.8	-6.4	0.0
	5	336	-5.5	-0.6	0.0
	5	337	-4.0	1.8	0.0
	5	338	-8.9	7.7	0.0
	5	339	-7.2	3.8	0.0
	5	340	-12.3	-7.2	0.0
	5	341	-7.6	5.1	0.0
	5	342	-10.2	-1.7	0.0
	5	343	-13.9	4.5	0.0
	5	344	-8.0	-2.0	0.0
	5	345	-10.5	-2.6	0.0
	5	346	-11.0	-9.1	0.0
	5	347	-16.0	-1.3	0.0
	5	348	-16.8	-6.2	0.0
	5	349	-15.0	-3.5	0.0
	5	350	-17.7	-7.3	0.0
	5	351	-11.4	-5.1	0.0
	5	352	-1.6	-0.5	0.0
	5	353	-7.4	-5.8	0.0
	5	354	-4.5	-4.4	0.0
	5	355	-9.2	-4.0	0.0
	5	356	-13.8	-9.1	0.0
	5	357	-19.4	-11.7	0.0
	5	358	-7.1	0.3	0.0
	5	359	-7.0	-1.5	0.0
	5	360	-10.2	1.9	0.0
	5	361	-4.8	7.3	0.0
	5	362	-17.2	-7.0	0.0
	5	363	-7.9	-3.8	0.0
	5	364	-16.8	-5.6	0.0
	5	365	-16.3	-3.9	0.0
	6	1	-16.7	3.8	0.0
	6	2	-12.3	4.5	0.0
	6	3	-8.9	7.1	0.0
	6	4	-14.6	-1.3	0.0
	6	5	-11.0	-2.6	0.0
	6	6	-10.6	-5.3	0.0
	6	7	-6.7	-1.2	0.0
	6	8	-11.8	-8.0	5.81627906977
	6	9	-12.7	-4.8	3.52790697674
	6	10	-10.6	-2.9	0.0
	6	11	-3.2	6.6	0.0
	6	12	-1.8	-1.0	0.0
	6	13	-9.8	-4.7	0.0
	6	14	-24.4	-1.2	0.0
	6	15	-13.8	-4.2	0.0
	6	16	-13.5	-6.3	0.0
	6	17	-16.9	-4.4	0.0
	6	18	-14.5	0.7	0.0
	6	19	-7.9	0.3	0.0
	6	20	-7.8	-3.4	0.0
	6	21	-5.8	-0.8	0.0
	6	22	-10.9	0.5	0.0
	6	23	-14.3	-8.0	0.0
	6	24	-8.8	-6.0	0.0
	6	25	-9.7	0.7	0.0
	6	26	-21.5	-5.2	0.0
	6	27	-15.8	-2.0	0.0
	6	28	-31.2	-11.3	0.572093023256
	6	29	-27.9	-7.4	0.0
	6	30	-25.9	-3.5	0.0
	6	31	-15.3	-7.1	0.0
	6	32	-16.9	-5.2	0.0
	6	33	-13.2	-8.3	0.0
	6	34	-11.8	-0.4	0.0
	6	35	-23.2	-9.9	0.0
	6	36	-26.1	-11.9	0.0
	6	37	-28.2	-13.7	0.0
	6	38	-24.4	-9.1	0.0
	6	39	-24.4	-1.3	0.0
	6	40	-18.2	1.7	0.0
	6	41	-12.2	-2.6	0.0
	6	42	-13.1	-6.7	0.0
	6	43	-20.7	-4.1	0.0
	6	44	-16.2	-5.4	0.0
	6	45	-17.1	-4.2	0.0
	6	46	-8.9	-4.7	0.0
	6	47	-7.1	-2.2	0.0
	6	48	0.3	4.5	0.0
	6	49	-5.2	-1.7	0.0
	6	50	-10.6	0.3	0.0953488372093
	6	51	-14.9	0.9	0.0
	6	52	-12.0	1.1	0.0
	6	53	-11.5	8.3	0.0
	6	54	-17.4	0.0	0.0
	6	55	-11.2	2.7	0.0
	6	56	-15.8	-4.2	0.0
	6	57	-16.4	-1.6	1.62093023256
	6	58	-15.4	-2.4	1.62093023256
	6	59	-12.5	0.8	0.0
	6	60	-15.6	-6.4	0.0
	6	61	-7.9	0.9	0.0
	6	62	-8.0	3.1	0.0
	6	63	1.0	12.1	0.0
	6	64	3.9	7.9	0.0
	6	65	-2.3	4.7	0.0
	6	66	-4.2	2.3	0.0
	6	67	-5.1	-0.9	0.0
	6	68	-1.6	0.1	0.0
	6	69	2.4	7.3	0.0
	6	70	3.3	5.9	0.0
	6	71	3.9	8.4	0.0
	6	72	5.3	6.1	0.0
	6	73	1.1	6.0	0.0
	6	74	-2.5	5.3	0.0
	6	75	-1.0	4.1	0.762790697674
	6	76	-4.8	7.0	0.0
	6	77	1.2	9.6	0.190697674419
	6	78	1.3	8.1	0.0
	6	79	1.5	10.1	0.0
	6	80	-0.8	2.7	0.0
	6	81	1.8	4.7	0.0
	6	82	-7.9	1.3	6.29302325581
	6	83	-7.8	6.3	0.0
	6	84	-8.7	2.5	0.0
	6	85	-9.0	3.0	0.0
	6	86	-2.6	7.9	1.14418604651
	6	87	-0.3	11.7	0.0
	6	88	-0.4	15.7	0.0
	6	89	1.5	16.3	0.0
	6	90	2.7	12.4	0.0
	6	91	0.5	14.1	2.38372093023
	6	92	4.1	13.7	0.0
	6	93	1.3	15.1	0.0
	6	94	-2.2	11.0	1.0488372093
	6	95	-4.6	9.6	2.19302325581
	6	96	-5.8	9.0	0.0
	6	97	-7.3	7.1	0.0
	6	98	-3.2	6.8	0.0
	6	99	-0.6	4.9	0.0953488372093
	6	100	0.0	9.3	0.0
	6	101	-4.2	8.6	0.0
	6	102	-5.8	9.4	0.0
	6	103	-4.2	9.9	0.0
	6	104	-4.5	4.8	0.0
	6	105	-6.8	4.5	0.667441860465
	6	106	-4.1	6.5	3.81395348837
	6	107	-3.6	10.2	19.5465116279
	6	108	2.3	13.8	0.0
	6	109	11.6	17.8	6.00697674419
	6	110	9.7	16.9	0.0
	6	111	6.1	18.2	0.0
	6	112	7.0	15.4	0.0953488372093
	6	113	5.3	20.3	0.0
	6	114	8.5	24.9	0.0
	6	115	16.3	32.0	0.0
	6	116	11.3	22.7	5.33953488372
	6	117	8.9	21.6	0.0
	6	118	8.5	18.9	0.0953488372093
	6	119	3.0	18.8	0.0
	6	120	9.9	22.1	0.0
	6	121	8.6	21.8	0.0
	6	122	7.0	22.5	0.0
	6	123	5.0	25.5	0.0
	6	124	3.5	18.6	1.90697674419
	6	125	6.5	20.3	0.0
	6	126	5.4	14.1	8.10465116279
	6	127	5.8	19.1	0.0
	6	128	7.5	20.5	0.0
	6	129	8.1	19.3	0.0
	6	130	9.9	23.9	0.0
	6	131	4.7	23.4	0.0
	6	132	5.1	20.8	0.0
	6	133	5.6	20.3	0.0
	6	134	5.0	19.5	16.2093023256
	6	135	8.5	26.0	4.29069767442
	6	136	3.5	24.2	2.66976744186
	6	137	1.4	27.3	0.0
	6	138	7.6	23.6	0.0
	6	139	4.6	20.1	0.0
	6	140	6.9	23.6	0.0
	6	141	10.1	25.6	0.0
	6	142	12.7	26.4	0.0
	6	143	6.7	20.1	21.0720930233
	6	144	9.6	26.2	0.0
	6	145	11.5	28.8	0.0
	6	146	9.5	24.5	0.0
	6	147	14.1	23.1	1.33488372093
	6	148	14.4	25.2	0.0
	6	149	12.7	22.3	0.0
	6	150	10.9	21.8	0.0
	6	151	12.5	25.2	0.0
	6	152	8.4	23.3	38.0441860465
	6	153	8.4	26.5	0.0
	6	154	10.3	27.1	0.0
	6	155	10.7	22.3	1.62093023256
	6	156	12.0	27.3	0.953488372093
	6	157	20.5	30.5	0.0
	6	158	19.1	29.1	0.0
	6	159	19.1	27.5	0.858139534884
	6	160	15.9	28.7	0.0
	6	161	13.1	26.8	0.0
	6	162	9.1	23.1	0.0
	6	163	8.2	22.9	0.0
	6	164	6.8	17.3	0.667441860465
	6	165	3.5	16.5	4.86279069767
	6	166	8.8	21.5	2.0976744186
	6	167	8.0	23.9	0.0
	6	168	10.3	20.8	0.0
	6	169	9.4	26.4	0.0
	6	170	12.6	25.6	1.81162790698
	6	171	17.2	30.3	2.0023255814
	6	172	15.2	30.3	0.0
	6	173	13.8	27.9	0.0
	6	174	16.5	29.1	0.0
[truncated: 8,957 more rows]
