# Supplementary material for: Comparing CMIP-3 and CMIP-5 climate projections on flooding estimation of Devils Lake of North Dakota, USA
Source: PeerJ. 2018 Apr 30;6:e4711. doi: 10.7717/peerj.4711 (PMC5933320; doi:10.7717/peerj.4711)
Supplement: Supplemental Information 2 [file peerj-06-4711-s002.zip › FutureClimate/CMIP-5_MarkSim/EDMZ_CSIROMk360_rcp26_2055.dat]

	1	1	0.0	1.2	0.0
	1	2	-10.0	2.0	0.0
	1	3	-1.5	-1.0	0.0
	1	4	-4.7	-1.8	0.0953488372093
	1	5	-10.8	0.1	0.0
	1	6	-22.6	0.7	0.0
	1	7	-26.2	-1.6	8.10465116279
	1	8	-18.9	-7.4	0.0
	1	9	-15.9	-7.1	0.0
	1	10	-15.9	-13.0	0.0
	1	11	-17.5	-8.1	0.0
	1	12	-14.9	-1.2	0.0
	1	13	-16.9	-9.7	0.0
	1	14	-19.9	-16.5	0.0953488372093
	1	15	-11.0	0.0	0.0
	1	16	-9.0	-6.6	0.0
	1	17	-17.2	-4.2	0.0
	1	18	-3.3	12.0	0.0
	1	19	-9.7	14.8	0.0
	1	20	-12.5	5.3	0.0
	1	21	-14.1	1.4	0.0
	1	22	-11.0	-2.4	0.0
	1	23	-15.0	-4.8	0.0
	1	24	-20.4	-4.1	0.0
	1	25	-11.3	0.1	0.0
	1	26	-18.1	-1.3	0.0
	1	27	-11.6	2.1	0.0
	1	28	-9.9	-5.3	0.667441860465
	1	29	-4.5	-0.9	0.0
	1	30	-10.9	-1.0	0.0
	1	31	-4.9	8.2	0.0
	1	32	1.1	7.0	0.0
	1	33	8.6	17.2	0.0
	1	34	-3.1	6.1	0.0
	1	35	-8.0	-7.8	0.0
	1	36	-5.2	0.9	0.0
	1	37	-5.5	-5.3	0.0
	1	38	-7.8	-4.0	0.0
	1	39	-6.9	3.5	0.0
	1	40	-2.2	7.3	0.0
	1	41	-6.6	-1.1	0.0
	1	42	-12.2	-6.4	0.381395348837
	1	43	-21.6	-5.8	0.0
	1	44	-19.7	-2.6	0.0
	1	45	-23.1	-5.8	0.0
	1	46	-21.6	-4.0	0.0
	1	47	-22.2	-3.5	0.0
	1	48	-25.1	-14.3	2.47906976744
	1	49	-20.9	-11.6	4.95813953488
	1	50	-17.6	3.0	0.0
	1	51	-14.1	0.7	0.0
	1	52	-14.4	-1.6	0.0
	1	53	-25.0	-2.0	0.0
	1	54	-20.1	8.6	0.0
	1	55	-20.1	0.0	0.0
	1	56	-12.0	-0.8	0.0
	1	57	-13.1	-1.3	0.0
	1	58	-15.6	-0.9	0.0
	1	59	-11.3	1.2	0.0
	1	60	-7.0	0.0	1.14418604651
	1	61	2.0	2.6	0.0
	1	62	2.7	4.2	0.0
	1	63	-4.9	-2.1	0.0
	1	64	-8.7	7.0	0.0
	1	65	-9.6	9.6	0.0
	1	66	-8.2	9.9	0.0
	1	67	-13.1	7.3	0.0
	1	68	-9.9	-1.6	0.0
	1	69	-6.7	-1.3	0.0
	1	70	-4.3	-4.2	0.0
	1	71	-8.1	-2.5	0.0
	1	72	-7.1	-0.1	0.0
	1	73	-12.4	3.7	0.0
	1	74	-13.5	1.9	0.0
	1	75	-12.2	7.9	0.0
	1	76	-15.4	1.7	0.0
	1	77	-14.6	0.8	0.0
	1	78	-10.9	3.3	3.24186046512
	1	79	-8.3	4.5	0.0
	1	80	-9.1	8.3	0.0
	1	81	-2.6	6.2	0.0
	1	82	-4.6	9.1	0.0
	1	83	1.0	12.1	0.0
	1	84	3.7	9.6	0.0
	1	85	-0.3	13.7	0.0
	1	86	-1.2	11.6	0.0
	1	87	-0.4	17.3	0.0
	1	88	5.3	18.2	0.0
	1	89	6.2	21.2	0.0
	1	90	4.1	20.8	0.0
	1	91	5.7	18.0	0.0
	1	92	6.4	16.2	0.0
	1	93	5.4	12.5	6.1976744186
	1	94	0.7	10.8	0.190697674419
	1	95	-0.4	11.9	0.953488372093
	1	96	1.5	13.9	0.0
	1	97	8.9	13.5	0.0
	1	98	3.9	20.5	0.0
	1	99	11.2	21.3	0.0
	1	100	12.7	24.1	0.0
	1	101	4.8	22.3	1.71627906977
	1	102	6.3	22.5	0.0
	1	103	5.0	17.8	0.286046511628
	1	104	2.2	20.9	0.0
	1	105	-0.6	20.9	0.0
	1	106	1.7	19.7	0.0
	1	107	2.9	22.0	0.0
	1	108	4.9	25.7	0.0
	1	109	-1.5	17.2	0.0
	1	110	-5.1	11.8	0.0
	1	111	0.6	19.0	0.0
	1	112	4.6	23.4	0.0
	1	113	4.7	22.6	0.0
	1	114	5.6	10.2	0.381395348837
	1	115	7.8	21.5	0.0
	1	116	10.4	23.7	0.0
	1	117	6.7	22.3	1.14418604651
	1	118	11.0	25.4	0.0
	1	119	9.1	25.4	0.0
	1	120	13.8	25.1	0.0
	1	121	13.8	25.5	0.0
	1	122	12.8	26.1	0.0
	1	123	7.8	24.4	0.0
	1	124	4.2	25.3	54.8255813953
	1	125	7.5	28.1	0.0
	1	126	10.0	25.8	0.0
	1	127	8.2	23.0	0.0
	1	128	3.4	21.6	0.0
	1	129	2.9	26.7	0.0
	1	130	3.7	21.9	0.0
	1	131	11.1	22.7	0.0
	1	132	9.8	20.7	0.0
	1	133	4.9	14.3	5.24418604651
	1	134	13.2	20.5	2.0023255814
	1	135	8.4	22.6	0.0
	1	136	9.6	17.2	0.0
	1	137	9.0	22.4	0.0
	1	138	8.9	22.9	0.0
	1	139	5.7	22.3	0.0953488372093
	1	140	6.7	22.9	0.0
	1	141	1.7	20.8	0.0
	1	142	9.6	22.3	0.0
	1	143	8.5	21.9	0.0
	1	144	13.5	21.8	5.05348837209
	1	145	6.4	21.4	26.411627907
	1	146	4.0	19.9	0.0
	1	147	5.1	21.9	1.71627906977
	1	148	8.5	22.9	0.0
	1	149	5.1	22.2	0.0
	1	150	5.1	19.6	0.0
	1	151	9.3	23.4	0.0
	1	152	12.7	31.3	0.0
	1	153	6.1	25.4	0.0
	1	154	13.6	22.0	9.2488372093
	1	155	14.0	27.2	0.0
	1	156	13.9	25.5	0.0
	1	157	10.4	23.7	0.0
	1	158	10.5	25.4	0.0
	1	159	11.5	23.0	34.9930232558
	1	160	11.4	25.2	0.0
	1	161	12.0	26.8	0.0
	1	162	17.1	30.8	58.5441860465
	1	163	19.7	32.2	0.0
	1	164	15.8	34.0	0.0
	1	165	15.6	30.3	0.0
	1	166	14.9	30.9	0.0
	1	167	13.1	29.1	0.0
	1	168	15.6	28.7	0.0
	1	169	16.0	28.1	0.0
	1	170	15.7	20.5	13.3488372093
	1	171	15.2	22.1	8.77209302326
	1	172	14.6	27.1	0.0
	1	173	12.0	24.1	0.0
	1	174	11.7	21.1	4.57674418605
	1	175	13.1	23.0	55.3023255814
	1	176	16.2	29.4	0.0
	1	177	12.4	26.8	4.1
	1	178	19.6	27.6	0.762790697674
	1	179	17.5	31.0	0.0
	1	180	15.7	30.3	0.0
	1	181	20.2	30.9	0.0
	1	182	19.5	30.1	0.0953488372093
	1	183	22.1	31.0	4.95813953488
	1	184	20.1	30.2	0.190697674419
	1	185	14.0	27.1	0.0
	1	186	14.5	23.2	0.0
	1	187	13.7	26.8	0.0
	1	188	14.0	30.8	0.0
	1	189	17.6	30.1	0.0
	1	190	19.8	30.2	0.0
	1	191	20.5	35.2	0.0
	1	192	22.7	38.3	0.0
	1	193	21.1	34.1	0.0
	1	194	21.9	31.2	0.190697674419
	1	195	18.9	30.3	0.0
	1	196	15.6	29.4	0.0
	1	197	18.6	33.3	7.05581395349
	1	198	21.3	36.0	0.953488372093
	1	199	22.7	35.5	0.0
	1	200	20.5	34.5	0.0
	1	201	16.1	30.5	0.0
	1	202	17.6	29.2	4.67209302326
	1	203	16.7	30.9	2.47906976744
	1	204	16.5	31.0	0.0
	1	205	17.8	33.7	0.0
	1	206	16.3	32.2	0.0
	1	207	15.8	32.8	0.0
	1	208	17.0	31.2	0.0
	1	209	12.0	27.1	17.8302325581
	1	210	14.6	30.3	30.0348837209
	1	211	12.6	32.4	0.0
	1	212	16.1	30.9	0.0
	1	213	15.2	29.8	0.0
	1	214	16.7	33.2	0.0
	1	215	16.4	31.1	1.23953488372
	1	216	17.5	28.1	0.476744186047
	1	217	20.7	29.9	0.762790697674
	1	218	19.8	30.2	0.0
	1	219	17.9	32.1	0.0
	1	220	17.3	34.1	0.0
	1	221	11.4	30.8	0.0
	1	222	12.0	26.7	17.0674418605
	1	223	12.2	26.4	0.0953488372093
	1	224	12.7	24.9	19.1651162791
	1	225	13.4	28.8	0.0
	1	226	13.6	27.8	0.0
	1	227	10.2	25.4	0.0
	1	228	13.1	29.5	0.0
	1	229	12.6	24.0	26.2209302326
	1	230	16.9	24.8	0.0
	1	231	16.7	31.4	0.0
	1	232	16.0	26.5	0.0
	1	233	14.2	31.1	0.0
	1	234	14.1	29.6	0.0
	1	235	13.8	31.0	0.0
	1	236	20.6	31.0	0.0
	1	237	19.5	32.1	0.0
	1	238	16.4	30.0	0.0
	1	239	13.1	27.3	0.0
	1	240	14.8	26.3	0.0
	1	241	13.9	29.6	0.0
	1	242	11.9	29.8	0.0
	1	243	12.6	32.1	0.0
	1	244	17.1	30.2	10.7744186047
	1	245	12.4	26.6	0.286046511628
	1	246	11.8	28.4	0.0
	1	247	14.8	26.9	0.0
	1	248	12.4	24.6	0.0
	1	249	7.4	21.2	0.953488372093
	1	250	12.1	25.8	0.0
	1	251	6.4	20.8	3.90930232558
	1	252	5.7	20.7	0.286046511628
	1	253	2.4	22.3	0.0
	1	254	1.3	23.4	0.0
	1	255	-3.6	21.1	0.0
	1	256	4.2	27.3	0.0
	1	257	7.7	27.8	0.0
	1	258	6.5	22.6	0.0
	1	259	11.5	27.4	0.0
	1	260	12.7	26.7	0.0
	1	261	12.7	29.3	0.0
	1	262	9.9	25.5	0.0
	1	263	10.1	21.0	0.0
	1	264	12.1	22.4	0.0
	1	265	8.3	27.5	0.0
	1	266	12.3	25.9	0.0
	1	267	14.7	28.9	0.0
	1	268	16.0	26.5	0.0
	1	269	15.8	25.4	0.0
	1	270	11.7	24.6	0.0
	1	271	5.3	22.2	0.0
	1	272	6.3	23.0	0.0
	1	273	8.2	18.3	0.0
	1	274	5.8	17.1	0.0
	1	275	4.7	20.2	0.0
	1	276	2.7	17.6	0.0
	1	277	3.5	18.2	0.0
	1	278	4.0	17.4	0.190697674419
	1	279	4.3	18.5	0.0953488372093
	1	280	4.7	20.3	0.0
	1	281	6.6	19.3	0.0
	1	282	3.9	21.6	0.0
	1	283	9.9	24.1	0.0
	1	284	2.9	12.9	12.9674418605
	1	285	-0.7	11.6	0.0
	1	286	1.0	14.8	0.0
	1	287	6.6	17.6	6.29302325581
	1	288	3.7	14.7	0.0
	1	289	5.1	16.3	0.0
	1	290	6.5	15.0	0.0
	1	291	5.8	14.4	0.0
	1	292	5.4	15.4	0.0
	1	293	1.9	16.2	0.0
	1	294	1.7	8.9	0.0
	1	295	1.1	10.9	0.0
	1	296	-1.3	10.0	0.0
	1	297	-5.1	8.6	0.0
	1	298	7.0	17.8	0.0
	1	299	7.8	13.8	0.0
	1	300	6.0	16.6	0.0
	1	301	1.2	16.4	0.0
	1	302	2.1	9.3	0.0
	1	303	-4.7	7.6	0.0
	1	304	-1.6	6.4	0.0
	1	305	-0.5	11.2	0.0
	1	306	-0.2	16.4	0.0
	1	307	3.7	8.8	0.0
	1	308	6.0	11.6	0.0
	1	309	1.8	11.0	0.0
	1	310	-0.1	18.4	0.0
	1	311	4.5	20.1	0.0
	1	312	6.5	12.3	0.0
	1	313	2.7	9.6	0.0
	1	314	-1.6	7.4	0.0
	1	315	-1.7	10.1	0.0
	1	316	-1.5	7.3	0.0
	1	317	1.9	9.3	0.0
	1	318	-9.7	7.2	0.0
	1	319	-4.4	3.2	0.0
	1	320	-5.9	2.4	0.0
	1	321	-5.1	-4.2	0.0
	1	322	-2.7	2.6	0.0
	1	323	-6.8	4.6	0.0
	1	324	-5.2	2.7	0.0
	1	325	-11.2	-6.1	0.0
	1	326	-7.9	-1.8	0.0
	1	327	-15.7	-5.6	0.0
	1	328	-6.9	10.0	0.0
	1	329	-13.1	1.4	0.0
	1	330	-12.7	-3.1	0.0
	1	331	-12.4	0.0	7.05581395349
	1	332	-14.3	1.5	0.0
	1	333	-19.3	-4.1	0.0
	1	334	-24.7	-6.9	0.0
	1	335	-25.5	-4.1	0.0
	1	336	-22.4	-4.9	0.0
	1	337	-16.5	-12.2	0.0
	1	338	-15.3	-3.3	0.0
	1	339	-13.2	-3.9	0.0
	1	340	-13.8	-3.6	0.0
	1	341	-13.0	-5.4	0.0
	1	342	-10.4	-7.7	0.0
	1	343	-6.1	-3.2	0.0
	1	344	-10.7	-2.0	0.0
	1	345	-5.8	4.9	0.0
	1	346	-16.9	-10.2	1.43023255814
	1	347	-17.7	-9.6	0.0
	1	348	-21.0	-0.8	0.0
	1	349	-19.3	-8.1	0.0
	1	350	-16.6	-6.4	0.0
	1	351	-9.2	-4.7	0.0
	1	352	-11.3	-8.0	8.10465116279
	1	353	-14.5	-3.9	0.0
	1	354	-24.2	-9.3	2.19302325581
	1	355	-24.6	-13.9	3.81395348837
	1	356	-18.3	2.4	0.0
	1	357	-12.7	2.6	3.33720930233
	1	358	-15.9	-0.6	0.0
	1	359	-10.4	-9.8	3.52790697674
	1	360	-14.0	-13.1	2.0023255814
	1	361	-19.9	-16.4	0.381395348837
	1	362	-17.8	-17.7	0.953488372093
	1	363	-16.5	-4.1	0.0
	1	364	-8.8	2.9	5.43488372093
	1	365	0.1	7.2	12.1093023256
	2	1	-8.9	-8.2	2.19302325581
	2	2	-14.7	-10.3	0.0
	2	3	-20.0	-13.9	0.0
	2	4	-24.0	-4.2	0.0
	2	5	-15.3	-4.6	0.0
	2	6	-16.1	-7.2	0.0
	2	7	-17.9	-1.6	0.0
	2	8	-15.5	2.1	0.0
	2	9	-13.1	-3.8	0.0
	2	10	-9.6	0.1	0.0
	2	11	-8.2	-2.4	0.0
	2	12	-13.0	-1.3	0.0
	2	13	-12.9	2.8	0.0
	2	14	-6.0	-1.2	0.0
	2	15	-7.5	-0.9	0.0
	2	16	-11.2	-3.7	0.0
	2	17	-16.0	-9.0	0.0
	2	18	-5.0	-3.1	0.0
	2	19	-3.1	7.7	0.0
	2	20	-6.8	-3.4	0.0
	2	21	-7.6	2.7	0.0
	2	22	-20.8	-7.0	0.0
	2	23	-23.2	-2.7	0.0
	2	24	-19.7	-6.2	0.0
	2	25	-19.0	-1.1	0.0
	2	26	-18.6	-9.8	0.0
	2	27	-9.7	2.8	0.0
	2	28	-11.4	-2.6	0.667441860465
	2	29	-6.8	-6.2	0.0
	2	30	-15.7	-8.0	0.0
	2	31	-19.2	-9.0	0.0
	2	32	-19.8	-8.9	0.0
	2	33	-14.2	-1.4	0.0
	2	34	-25.6	-9.6	0.0
	2	35	-25.2	-14.1	0.0
	2	36	-22.3	-11.6	0.0
	2	37	-15.6	-2.7	0.0
	2	38	-14.5	-1.3	0.0
	2	39	-16.9	-3.7	0.0
	2	40	-10.5	6.0	0.0
	2	41	-2.4	6.5	0.0
	2	42	0.9	9.6	0.0
	2	43	0.2	3.5	0.0
	2	44	-5.9	2.6	0.0
	2	45	-12.3	1.4	0.0
	2	46	-14.6	-4.2	0.0
	2	47	-19.3	-5.8	0.0
	2	48	-18.8	-2.9	0.0
	2	49	-22.1	-5.3	0.0
	2	50	-14.0	0.8	0.0
	2	51	-5.0	7.0	0.0
	2	52	-8.0	1.9	0.0
	2	53	-10.4	6.4	0.0
	2	54	-1.0	3.1	0.0
	2	55	-1.5	1.7	0.0
	2	56	-5.2	-4.1	0.0
	2	57	-5.7	-4.3	0.0
	2	58	1.3	3.0	0.0
	2	59	3.3	9.3	0.0
	2	60	-4.8	0.8	0.0
	2	61	-8.5	4.9	0.0
	2	62	1.0	1.3	1.43023255814
	2	63	-1.7	6.7	0.0
	2	64	-6.2	3.7	0.0
	2	65	-6.8	5.4	0.0
	2	66	1.3	1.8	0.0
	2	67	0.7	2.4	0.0953488372093
	2	68	-3.4	11.1	0.0
	2	69	-1.4	8.7	0.0
	2	70	-1.4	5.3	0.0
	2	71	-3.5	8.7	0.0
	2	72	-2.9	8.4	0.0
	2	73	0.3	10.6	0.0
	2	74	-0.5	6.2	0.0
	2	75	-2.2	8.0	0.0
	2	76	1.4	9.7	0.0
	2	77	-0.8	15.7	0.0
	2	78	-2.4	7.9	0.0
	2	79	1.2	13.1	0.0
	2	80	3.7	12.8	0.0
	2	81	-0.6	8.8	0.0
	2	82	-0.7	5.8	0.0
	2	83	-0.6	9.7	0.0
	2	84	-5.7	9.7	0.0
	2	85	-12.4	3.8	0.0
	2	86	-11.9	-3.4	0.476744186047
	2	87	-8.5	2.5	0.0
	2	88	-14.5	-0.9	0.0
	2	89	-7.9	3.9	0.0
	2	90	-9.5	6.9	0.0
	2	91	-11.6	7.5	0.0
	2	92	-6.1	12.2	0.0
	2	93	0.9	12.2	0.0
	2	94	0.3	10.4	0.0
	2	95	2.6	18.0	0.0
	2	96	8.4	13.3	5.62558139535
	2	97	2.8	15.3	3.24186046512
	2	98	1.8	19.9	0.0
	2	99	-3.2	13.7	0.190697674419
	2	100	6.1	19.5	0.0
	2	101	6.2	12.5	0.0
	2	102	5.1	15.9	0.0
	2	103	0.9	15.2	0.0
	2	104	11.4	22.8	0.0
	2	105	6.6	14.9	0.0
	2	106	4.9	15.6	0.0
	2	107	-0.2	15.6	0.0
	2	108	1.9	14.0	2.0023255814
	2	109	0.1	15.5	0.0
	2	110	2.4	15.1	0.0
	2	111	7.5	16.3	0.0
	2	112	-1.2	16.0	2.19302325581
	2	113	-0.2	13.2	2.95581395349
	2	114	-1.4	15.9	0.0
	2	115	2.3	17.0	3.24186046512
	2	116	-0.9	17.8	0.667441860465
	2	117	2.2	21.7	0.0
	2	118	-2.2	13.3	0.0
	2	119	-3.6	14.9	0.0
	2	120	-5.0	13.7	0.0953488372093
	2	121	-6.8	14.1	0.0
	2	122	0.6	19.3	0.0
	2	123	4.8	22.6	0.0
	2	124	9.7	13.1	11.6325581395
	2	125	10.6	18.8	0.476744186047
	2	126	11.5	19.9	0.572093023256
	2	127	7.3	27.9	0.0
	2	128	5.4	26.0	0.0
	2	129	11.9	20.2	0.0
	2	130	9.3	17.6	36.9
	2	131	8.7	22.3	2.38372093023
	2	132	7.6	22.7	0.0
	2	133	5.7	25.4	0.0
	2	134	4.6	24.0	0.0
	2	135	5.4	22.1	0.0
	2	136	8.4	23.6	0.0
	2	137	4.6	22.9	0.0
	2	138	6.2	22.3	0.0
	2	139	6.0	21.6	3.62325581395
	2	140	3.0	22.8	2.76511627907
	2	141	2.2	20.8	0.0
	2	142	7.9	19.4	0.0
	2	143	9.0	21.5	0.0
	2	144	12.2	24.7	2.19302325581
	2	145	10.6	26.6	0.0
	2	146	10.7	23.8	3.14651162791
	2	147	11.8	25.9	0.0
	2	148	11.1	24.4	0.0
	2	149	6.5	21.0	0.0
	2	150	8.5	19.7	9.72558139535
	2	151	7.0	26.9	0.0
	2	152	9.2	28.0	0.0
	2	153	15.1	23.9	0.0
	2	154	12.1	25.6	0.0
	2	155	13.2	28.8	0.0
	2	156	15.5	28.4	0.0
	2	157	12.7	30.5	0.0
	2	158	9.5	28.0	1.81162790698
	2	159	15.2	29.5	0.0
	2	160	10.8	23.4	0.0
	2	161	10.1	26.9	0.0
	2	162	6.3	29.1	0.0
	2	163	11.0	32.4	0.0
	2	164	12.7	27.4	6.00697674419
	2	165	14.2	29.7	0.0
	2	166	15.6	28.2	4.48139534884
	2	167	17.1	33.0	0.0
	2	168	14.5	28.3	0.0
	2	169	17.2	27.8	0.0
	2	170	15.2	27.9	0.0
	2	171	13.3	32.3	0.0
	2	172	11.0	26.8	0.0
	2	173	12.5	26.3	0.0
	2	174	11.6	28.9	0.0
	2	175	13.6	27.6	0.0953488372093
	2	176	14.2	28.2	4.48139534884
	2	177	12.0	27.5	0.0
	2	178	14.5	27.8	0.0
	2	179	17.1	29.0	0.0
	2	180	15.5	27.1	0.0
	2	181	19.1	32.3	0.0
	2	182	22.9	34.3	0.0
	2	183	22.3	31.2	0.0
	2	184	22.3	32.8	0.0
	2	185	14.5	26.4	0.0
	2	186	16.3	33.1	0.0
	2	187	19.4	34.9	0.0
	2	188	18.7	33.3	0.0
	2	189	16.1	25.7	0.0
	2	190	15.0	26.0	0.0
	2	191	12.1	24.6	0.0
	2	192	11.6	25.8	0.0
	2	193	10.5	25.3	0.0
	2	194	12.4	26.3	0.0
	2	195	13.0	30.0	0.0
	2	196	13.4	31.5	0.0
	2	197	20.2	35.7	0.0
	2	198	20.7	32.8	0.0
	2	199	13.7	28.6	0.0
	2	200	16.2	31.6	0.0
	2	201	14.3	30.9	0.0
	2	202	13.9	27.0	0.0
	2	203	11.8	26.5	0.0
	2	204	13.8	29.7	0.0
	2	205	14.8	27.4	2.86046511628
	2	206	12.8	24.0	22.0255813953
	2	207	16.6	26.9	0.667441860465
	2	208	15.9	28.1	8.67674418605
	2	209	14.3	27.9	0.667441860465
	2	210	15.5	30.7	16.9720930233
	2	211	17.8	29.9	7.53255813953
	2	212	15.6	29.0	11.2511627907
	2	213	19.3	29.6	0.0
	2	214	21.3	31.4	0.0
	2	215	18.1	28.0	20.8813953488
	2	216	19.6	32.6	0.0
	2	217	16.3	31.5	0.0
	2	218	14.4	23.7	14.0162790698
	2	219	16.8	30.1	0.0
	2	220	15.5	29.0	19.5465116279
	2	221	14.1	29.8	0.0
	2	222	13.0	25.3	0.0
	2	223	16.6	31.3	0.0
	2	224	13.5	33.3	0.0
	2	225	12.2	31.7	0.0
	2	226	10.4	30.6	0.0
	2	227	14.6	31.8	1.43023255814
	2	228	13.9	27.0	5.24418604651
	2	229	16.0	32.2	3.14651162791
	2	230	19.5	32.9	0.572093023256
	2	231	16.2	33.8	0.0
	2	232	12.5	28.9	0.0
	2	233	14.5	32.7	0.0
	2	234	12.8	28.8	2.66976744186
	2	235	10.4	26.6	20.8813953488
	2	236	13.4	30.4	0.0
	2	237	13.9	33.2	0.0
	2	238	11.5	32.3	7.91395348837
	2	239	11.4	30.8	0.0
	2	240	9.0	31.7	0.0
	2	241	11.6	30.6	0.0
	2	242	13.0	26.1	0.0
	2	243	11.7	21.9	2.19302325581
	2	244	12.4	25.9	0.0
	2	245	10.7	30.3	0.0
	2	246	8.8	25.8	0.0
	2	247	6.1	25.9	0.0
	2	248	11.0	23.4	0.0
	2	249	7.1	19.9	0.0
	2	250	7.7	18.7	20.976744186
	2	251	7.5	21.4	0.0
	2	252	4.1	24.8	0.0
	2	253	5.5	18.8	0.476744186047
	2	254	5.1	15.9	2.95581395349
	2	255	1.2	16.2	0.0
	2	256	6.0	21.9	0.0
	2	257	6.1	14.3	0.0953488372093
	2	258	3.4	19.8	6.96046511628
	2	259	3.9	24.6	0.0
	2	260	6.5	24.8	0.0
	2	261	10.1	23.2	0.0
	2	262	13.0	23.7	0.0
	2	263	12.1	28.5	0.0
	2	264	9.3	25.5	0.0
	2	265	9.6	27.8	0.0
	2	266	12.8	22.7	0.858139534884
	2	267	9.8	23.4	7.34186046512
	2	268	7.3	22.5	0.0
	2	269	9.1	24.1	0.0
	2	270	8.9	20.7	0.0
	2	271	9.7	24.3	0.0
	2	272	2.8	20.4	0.0
	2	273	-1.0	17.6	0.0
	2	274	5.3	20.2	0.0
	2	275	-1.2	18.4	0.0
	2	276	2.2	19.0	0.0
	2	277	0.2	12.5	0.667441860465
	2	278	-2.2	18.3	11.5372093023
	2	279	0.6	18.2	0.0
	2	280	-0.5	17.2	0.0
	2	281	3.0	12.4	0.0
	2	282	-2.2	0.7	8.48604651163
	2	283	-0.5	9.2	0.0
	2	284	-1.1	10.8	0.0
	2	285	-2.6	10.7	0.0
	2	286	2.0	13.1	0.0
	2	287	1.4	12.6	0.0
	2	288	2.3	15.4	0.0
	2	289	-1.6	15.2	0.0
	2	290	-2.4	11.2	0.0953488372093
	2	291	0.3	15.4	0.0
	2	292	-0.8	12.6	11.5372093023
	2	293	-0.1	8.5	0.0953488372093
	2	294	-0.5	9.5	0.0
	2	295	2.0	7.1	0.0
	2	296	-1.6	8.6	0.0
	2	297	-5.0	6.1	0.0
	2	298	-1.4	6.3	0.0
	2	299	-4.4	7.5	0.0
	2	300	2.9	16.3	0.0
	2	301	-3.5	10.2	18.7837209302
	2	302	-4.4	9.3	0.0
	2	303	-3.0	6.8	7.91395348837
	2	304	-1.2	13.3	0.0
	2	305	0.0	18.8	0.0
	2	306	-4.2	12.2	0.0
	2	307	-3.5	13.5	0.0
	2	308	-3.7	10.7	0.0
	2	309	0.1	15.5	0.0
	2	310	0.0	8.4	0.0
	2	311	-5.9	6.1	0.0
	2	312	-13.2	6.4	0.0
	2	313	-5.1	9.3	0.0
	2	314	0.3	11.2	0.0
	2	315	-0.9	9.9	0.0
	2	316	-2.0	12.3	0.0
	2	317	0.7	9.8	0.0
	2	318	4.1	10.3	0.0
	2	319	-0.3	6.8	0.0
	2	320	-8.4	2.1	0.0
	2	321	-6.5	8.2	0.0
	2	322	0.4	7.0	0.286046511628
	2	323	3.5	8.2	3.24186046512
	2	324	-4.9	3.2	1.81162790698
	2	325	-8.2	1.3	0.0953488372093
	2	326	-14.4	-0.8	1.0488372093
	2	327	-0.2	0.1	0.0953488372093
	2	328	6.7	7.0	0.0
	2	329	1.4	4.3	0.0
	2	330	-8.5	2.8	0.0
	2	331	-5.1	-3.0	0.0
	2	332	-4.1	-0.7	0.381395348837
	2	333	-11.5	0.7	0.0
	2	334	-14.2	1.0	0.0
	2	335	-15.3	5.1	0.0
	2	336	-6.1	7.3	2.38372093023
	2	337	-3.1	9.0	12.3
	2	338	-1.2	4.0	0.0
	2	339	0.7	2.7	0.0
	2	340	-6.8	-3.3	0.0
	2	341	-15.4	-13.3	4.48139534884
	2	342	-19.8	-9.4	0.0
	2	343	-26.2	-9.9	0.0
	2	344	-21.9	-2.9	0.0
	2	345	-18.7	-6.1	0.0
	2	346	-4.8	1.2	0.0
	2	347	-18.1	-0.5	0.0
	2	348	-7.0	4.0	0.0
	2	349	-11.7	-3.2	0.0
	2	350	-8.4	-4.2	0.0
	2	351	-8.7	-6.7	0.0
	2	352	-7.2	-5.1	0.0
	2	353	-15.5	-5.6	0.0
	2	354	-20.0	0.3	0.0
	2	355	-9.5	4.2	0.0
	2	356	-6.9	6.5	0.476744186047
	2	357	-3.4	3.7	0.0
	2	358	1.8	2.4	0.0
	2	359	-0.1	0.2	0.0
	2	360	-6.7	0.8	27.7465116279
	2	361	-17.0	-2.3	0.0
	2	362	-17.3	-6.3	0.0
	2	363	-7.1	-3.7	0.0
	2	364	-12.3	-6.6	0.0
	2	365	-13.5	-9.2	0.0
	3	1	-9.8	1.1	0.0
	3	2	-8.4	4.0	0.0
	3	3	-3.6	5.8	0.0
	3	4	-1.6	1.5	0.0
	3	5	-10.3	-4.7	0.0
	3	6	-13.9	5.4	0.0
	3	7	-20.7	-7.7	3.43255813953
	3	8	-19.8	-7.9	0.0
	3	9	-18.9	-15.6	0.0
	3	10	-22.9	-15.4	0.190697674419
	3	11	-17.5	-10.2	0.0953488372093
	3	12	-17.9	-6.2	0.0
	3	13	-15.2	-10.1	0.0
	3	14	-20.0	-17.7	1.14418604651
	3	15	-16.0	-5.1	0.0
	3	16	-11.5	-7.0	0.0
	3	17	-17.0	-12.2	0.0953488372093
	3	18	-20.9	-7.7	0.0
	3	19	-21.0	-13.8	0.0953488372093
	3	20	-18.8	-12.3	0.0
	3	21	-15.0	-8.4	0.0
	3	22	-7.0	-1.0	0.0
	3	23	-5.8	-3.3	0.0
	3	24	-8.5	1.7	1.23953488372
	3	25	-11.2	-1.9	0.0
	3	26	-9.5	-3.2	0.0
	3	27	-5.1	4.1	0.0
	3	28	-13.5	1.3	0.0
	3	29	-5.0	1.2	0.0
	3	30	-18.6	-0.9	0.0
	3	31	-15.1	-1.6	6.57906976744
	3	32	-15.9	-5.2	0.0
	3	33	-15.4	-1.0	0.0
	3	34	-17.3	-4.0	0.0
	3	35	-24.8	-5.2	0.0
	3	36	-20.3	-5.2	0.0
	3	37	-13.6	-2.1	0.0
	3	38	-8.5	0.9	0.0
	3	39	-14.0	-3.1	0.0
	3	40	-21.4	-6.2	0.0
	3	41	-19.4	-4.1	0.0
	3	42	-17.4	5.2	0.0
	3	43	-12.5	6.8	0.0
	3	44	-7.0	1.4	0.0
	3	45	-14.2	-2.8	0.0
	3	46	-10.2	0.0	0.0
	3	47	-13.0	-1.0	0.0
	3	48	-8.4	2.9	0.0
	3	49	-6.5	5.6	0.0
	3	50	-9.7	-0.3	0.0
	3	51	-15.5	-2.6	0.0
	3	52	-16.0	-9.4	0.0
	3	53	-20.7	-10.3	0.0
	3	54	-16.9	-6.7	0.0953488372093
	3	55	-12.5	-2.7	0.0
	3	56	-17.4	5.2	0.0
	3	57	-12.2	1.3	0.0
	3	58	-6.7	-5.5	0.0
	3	59	-15.9	5.2	0.0
	3	60	-13.1	8.7	0.0
	3	61	-7.1	10.1	0.0
	3	62	2.8	8.3	0.0
	3	63	-3.0	7.2	5.43488372093
	3	64	-1.6	7.9	0.0
	3	65	1.9	4.8	0.0
	3	66	0.7	2.6	0.0
	3	67	-12.6	-5.6	0.0
	3	68	-12.1	1.4	0.0
	3	69	-8.3	0.9	6.29302325581
	3	70	-3.0	0.8	0.476744186047
	3	71	-9.6	2.6	0.0
	3	72	-5.3	2.9	0.0
	3	73	-5.5	7.6	0.0
	3	74	-13.4	3.6	0.0
	3	75	-7.8	10.9	0.0
	3	76	-9.9	2.8	0.0
	3	77	-13.4	0.5	0.0
	3	78	-21.9	0.0	0.0
	3	79	-22.2	-2.5	0.0
	3	80	-15.4	-1.3	0.0
	3	81	-4.6	4.8	0.0
	3	82	-4.0	10.8	6.1023255814
	3	83	-0.6	10.4	0.0
	3	84	4.9	16.9	14.8744186047
	3	85	4.9	12.9	0.762790697674
	3	86	3.6	12.5	0.0
	3	87	2.7	16.4	0.0
	3	88	9.8	23.9	0.0
	3	89	6.4	23.2	0.0
	3	90	8.5	20.0	0.0
	3	91	0.4	10.4	0.0
	3	92	-4.3	11.3	0.0
	3	93	-2.2	11.6	0.667441860465
	3	94	-4.9	10.4	3.0511627907
	3	95	5.1	20.9	0.0
	3	96	6.6	16.3	0.0953488372093
	3	97	0.6	12.6	5.91162790698
	3	98	0.6	19.1	0.0
	3	99	3.3	14.5	32.7046511628
	3	100	7.8	18.0	5.1488372093
	3	101	9.8	12.4	0.476744186047
	3	102	5.8	13.9	0.0
	3	103	4.3	14.8	0.0
	3	104	5.4	12.5	0.0
	3	105	-1.5	12.2	0.0
	3	106	-0.2	16.0	0.0
	3	107	-1.1	15.8	0.0
	3	108	-7.6	10.9	0.0
	3	109	-1.6	16.6	0.0
	3	110	-1.5	18.5	0.0
	3	111	-0.5	13.7	3.33720930233
	3	112	2.5	14.6	10.3930232558
	3	113	6.4	11.1	7.24651162791
	3	114	4.5	18.3	0.0
	3	115	7.4	18.6	0.0
	3	116	1.7	15.0	0.0
	3	117	6.6	19.1	0.0
	3	118	8.0	17.5	0.0
	3	119	7.4	17.9	0.0
	3	120	9.4	16.9	0.0
	3	121	0.8	15.8	0.0
	3	122	-2.5	9.4	0.0
	3	123	-4.3	11.5	0.0
	3	124	-3.4	16.4	0.0
	3	125	2.3	20.6	0.0
	3	126	6.1	25.7	0.0
	3	127	4.2	24.9	0.0
	3	128	1.9	19.3	0.0
	3	129	0.5	22.4	0.0
	3	130	2.7	20.3	0.0
	3	131	5.6	22.3	0.0
	3	132	3.1	19.1	0.0
	3	133	4.4	22.0	0.0
	3	134	5.6	21.5	0.0
	3	135	7.5	21.2	0.0
	3	136	5.9	21.0	0.0
	3	137	1.3	18.6	0.0
	3	138	2.9	19.4	0.0
	3	139	9.3	17.9	14.111627907
	3	140	11.9	20.4	0.0
	3	141	9.0	16.6	0.0
	3	142	5.8	19.2	13.5395348837
	3	143	4.0	18.6	0.0
	3	144	3.3	15.8	0.0
	3	145	4.2	19.7	0.0
	3	146	5.1	22.9	0.0
	3	147	7.9	29.0	0.0
	3	148	10.5	28.4	0.0
	3	149	14.8	31.1	0.0
	3	150	17.3	31.2	0.0
	3	151	18.0	28.2	0.0
	3	152	13.7	29.2	0.0
	3	153	11.1	27.8	0.0
	3	154	13.6	26.3	0.0
	3	155	13.0	30.4	0.0
	3	156	17.9	32.9	0.0
	3	157	15.2	28.3	13.3488372093
	3	158	15.1	29.4	0.0
	3	159	16.4	29.9	0.0
	3	160	19.3	29.8	0.0
	3	161	14.6	28.2	0.0
	3	162	12.1	29.0	0.0
	3	163	12.8	28.4	0.0
	3	164	13.3	25.4	0.667441860465
	3	165	10.4	25.8	0.0
	3	166	6.9	24.5	0.0
	3	167	10.5	21.9	0.0
	3	168	14.5	29.6	0.0
	3	169	15.2	30.2	0.0
	3	170	20.5	32.2	0.0
	3	171	19.3	33.4	0.0
	3	172	22.2	34.7	0.0
	3	173	19.8	33.8	0.0
	3	174	15.9	29.3	0.0
	3	175	14.7	27.9	0.0
	3	176	12.7	27.2	1.23953488372
	3	177	10.7	22.6	3.14651162791
	3	178	14.9	26.1	0.0
	3	179	15.2	24.2	1.81162790698
	3	180	18.5	25.1	30.3209302326
	3	181	15.2	28.8	0.0
	3	182	18.6	30.8	0.0
	3	183	13.3	30.6	0.0953488372093
	3	184	14.5	30.4	0.0
	3	185	17.5	29.5	0.0
	3	186	17.8	30.5	0.0
	3	187	16.1	25.7	1.81162790698
	3	188	14.6	28.7	0.0
	3	189	18.6	30.2	0.0
	3	190	18.8	31.5	0.0
	3	191	18.3	28.6	0.0
	3	192	16.7	28.1	0.0
	3	193	16.4	29.5	0.0953488372093
	3	194	19.3	27.4	2.86046511628
	3	195	16.5	30.7	2.47906976744
	3	196	19.7	33.7	0.0
	3	197	18.5	27.9	6.67441860465
	3	198	22.6	31.6	0.0953488372093
	3	199	20.1	32.8	31.5604651163
	3	200	19.7	29.3	0.381395348837
	3	201	21.9	36.7	0.0
	3	202	19.1	35.5	0.0
	3	203	23.1	33.9	23.2651162791
	3	204	21.5	36.0	0.0
	3	205	18.0	32.2	0.0
	3	206	16.5	32.7	0.0
	3	207	19.3	31.8	0.0
	3	208	16.2	30.5	0.0
	3	209	16.2	31.3	0.0
	3	210	16.9	31.5	9.82093023256
	3	211	17.4	29.9	0.0
	3	212	18.6	29.7	0.0
	3	213	17.2	30.7	0.0
	3	214	16.6	29.5	0.190697674419
	3	215	15.4	30.2	0.667441860465
	3	216	17.4	30.8	12.1093023256
	3	217	16.6	33.2	0.381395348837
	3	218	16.3	27.3	25.3627906977
	3	219	15.9	25.2	0.0
	3	220	13.8	29.0	0.0
	3	221	16.4	31.6	0.0
	3	222	15.1	34.3	0.0
	3	223	13.6	30.0	0.0
	3	224	15.1	29.7	0.0
	3	225	17.3	31.4	0.0
	3	226	17.4	28.4	0.0
	3	227	17.9	28.1	0.0
	3	228	20.2	27.7	0.0
	3	229	22.0	31.7	0.0
	3	230	18.3	25.4	1.52558139535
	3	231	9.8	19.6	15.0651162791
	3	232	10.8	22.5	4.76744186047
	3	233	11.0	26.0	0.0
	3	234	11.3	29.5	0.0
	3	235	8.9	32.1	0.0
	3	236	13.5	31.7	0.0
	3	237	9.2	29.3	0.0
	3	238	11.8	27.3	0.0
	3	239	12.2	26.3	0.0
	3	240	12.6	27.4	0.0
	3	241	9.5	25.0	0.0
	3	242	8.1	22.4	11.7279069767
	3	243	10.4	26.0	0.0
	3	244	10.2	24.4	0.0953488372093
	3	245	10.3	27.3	0.0
	3	246	13.3	25.5	0.0
	3	247	12.5	22.2	0.0
	3	248	13.2	23.9	0.190697674419
	3	249	13.9	30.8	0.0
	3	250	13.2	23.7	9.15348837209
	3	251	11.0	24.9	0.0
	3	252	10.2	26.4	0.0
	3	253	11.5	25.1	0.0
	3	254	10.1	27.6	0.0
	3	255	8.9	25.4	0.0
	3	256	8.5	23.9	0.0
	3	257	6.0	20.2	3.62325581395
	3	258	10.6	23.1	0.0
	3	259	13.6	22.8	0.0
	3	260	7.3	20.4	0.0
	3	261	7.3	22.7	0.0
	3	262	8.2	24.7	0.0
	3	263	14.5	32.1	0.0
	3	264	14.7	29.7	0.0
	3	265	15.7	28.4	0.0
	3	266	14.4	25.1	2.19302325581
	3	267	11.5	24.3	0.953488372093
	3	268	9.2	27.4	0.0
	3	269	13.4	22.3	12.5860465116
	3	270	10.1	16.8	1.62093023256
	3	271	7.9	21.5	0.0
	3	272	2.3	19.3	12.0139534884
	3	273	0.4	14.8	0.0
	3	274	6.8	16.7	0.0
	3	275	11.4	19.3	1.23953488372
	3	276	13.8	22.3	0.0
	3	277	8.2	17.3	0.0
	3	278	16.5	26.1	0.0
	3	279	15.6	32.3	0.0
	3	280	17.1	30.3	0.0
	3	281	14.6	21.9	0.0
	3	282	11.6	21.3	5.43488372093
	3	283	12.7	21.5	0.0
	3	284	13.1	14.5	0.0
	3	285	8.8	14.6	0.0
	3	286	5.7	12.8	0.0
	3	287	-0.9	18.9	0.0
	3	288	2.5	20.3	0.0
	3	289	2.5	16.0	0.0
	3	290	4.1	11.0	4.38604651163
	3	291	1.4	20.8	0.0
	3	292	-2.3	15.8	20.5
	3	293	-3.2	9.3	0.0
	3	294	-0.6	13.0	0.0
	3	295	-0.3	7.1	5.24418604651
	3	296	2.6	13.7	0.0
	3	297	7.2	14.0	0.0
	3	298	8.7	15.8	0.0
	3	299	4.4	10.7	0.0
	3	300	0.8	14.2	0.0
	3	301	4.2	4.5	2.47906976744
	3	302	0.1	6.3	0.476744186047
	3	303	-11.0	1.6	12.4906976744
	3	304	-10.8	6.9	9.53488372093
	3	305	-10.4	-2.4	0.0
	3	306	-8.5	3.7	0.0
	3	307	-7.3	9.3	0.0
	3	308	-4.0	6.5	0.0
	3	309	-11.4	2.6	0.0
	3	310	-5.0	1.9	5.81627906977
	3	311	-3.0	6.6	0.858139534884
	3	312	-3.7	8.4	3.90930232558
	3	313	-2.5	9.6	0.0
	3	314	-5.5	3.1	0.0
	3	315	-3.1	4.9	0.0
	3	316	-3.0	4.0	0.0
	3	317	-7.6	3.5	0.0
	3	318	-4.3	11.3	0.0
	3	319	-6.2	6.4	0.0
	3	320	-0.8	7.6	8.29534883721
	3	321	-5.1	13.1	0.0
	3	322	2.3	12.9	0.0
	3	323	4.9	13.1	0.0
	3	324	4.1	9.4	1.0488372093
	3	325	2.7	5.6	0.0
	3	326	2.1	4.2	0.0
	3	327	-1.8	4.5	0.0
	3	328	-5.2	4.0	0.0
	3	329	-7.7	1.1	0.858139534884
	3	330	-1.0	5.0	3.24186046512
	3	331	-2.1	1.3	0.0
	3	332	-1.3	3.9	0.0
	3	333	1.6	6.1	0.0953488372093
	3	334	-8.4	-4.9	1.14418604651
	3	335	1.0	3.2	0.0
	3	336	-11.9	-1.6	0.0
	3	337	-13.5	0.9	0.0
	3	338	-19.5	-3.1	0.0
	3	339	-24.5	-10.7	0.0
	3	340	-26.0	-10.0	0.0
	3	341	-31.8	-10.8	0.0
	3	342	-24.3	-7.8	0.0
	3	343	-23.5	-10.9	0.0
	3	344	-21.3	-6.8	0.0
	3	345	-20.0	-11.1	0.0
	3	346	-19.6	-8.0	0.0
	3	347	-18.1	-0.4	0.0
	3	348	-21.0	-1.1	0.0
	3	349	-18.3	1.3	8.00930232558
	3	350	-19.4	-2.6	0.0
	3	351	-10.2	-4.2	0.0
	3	352	-14.2	-0.8	0.0
	3	353	-18.4	-6.2	0.0
	3	354	-18.1	-6.3	0.0
	3	355	-20.9	-14.8	3.81395348837
	3	356	-18.4	-11.7	0.667441860465
	3	357	-21.8	-8.0	0.0
	3	358	-18.4	-5.5	0.381395348837
	3	359	-17.7	-3.2	0.190697674419
	3	360	-8.5	0.1	0.0
	3	361	-11.8	-9.1	2.86046511628
	3	362	-6.7	-2.8	4.48139534884
	3	363	-6.2	1.5	0.0
	3	364	-6.1	-2.4	0.0
	3	365	-7.4	2.1	0.0
	4	1	-22.2	-8.6	0.0
	4	2	-19.6	-8.1	0.0
	4	3	-11.4	-3.8	0.0
	4	4	-10.3	-4.1	0.0
	4	5	-14.4	3.5	0.0
	4	6	-16.9	-4.3	0.0
	4	7	-13.9	-5.3	0.0
	4	8	-23.4	-6.7	3.90930232558
	4	9	-19.2	-3.8	1.0488372093
	4	10	-15.7	-10.6	0.0
	4	11	-18.2	-6.6	0.0
	4	12	-14.5	-4.2	1.23953488372
	4	13	-12.6	-10.5	4.67209302326
	4	14	-15.0	-7.5	0.0
	4	15	-13.2	-7.5	0.0
	4	16	-22.0	-8.0	0.0
	4	17	-16.9	-5.5	0.0
	4	18	-24.4	-16.0	4.95813953488
	4	19	-27.6	-10.0	0.0
	4	20	-24.3	-4.1	0.0
	4	21	-26.9	-7.3	0.0
	4	22	-16.7	-6.0	4.86279069767
	4	23	-16.2	0.2	0.0
	4	24	-24.7	-6.7	0.0
	4	25	-19.5	-7.2	0.0
	4	26	-16.1	-5.4	0.0
	4	27	-10.3	5.4	0.0
	4	28	-5.8	8.0	0.0
	4	29	-7.1	1.9	0.0
	4	30	-13.0	-10.4	0.0
	4	31	-17.5	-5.3	0.0
	4	32	-21.0	-9.5	0.0
	4	33	-18.7	-2.8	0.0
	4	34	-12.1	0.3	2.57441860465
	4	35	-14.5	5.6	0.0
	4	36	-10.8	8.1	0.0
	4	37	-6.6	3.7	0.0
	4	38	-21.0	-7.6	0.0
	4	39	-15.9	-2.3	0.0
	4	40	-19.7	-10.4	0.0
	4	41	-22.7	-9.9	0.0
	4	42	-23.8	-8.8	0.0
	4	43	-21.0	-8.3	0.0
	4	44	-19.8	-11.7	0.0
	4	45	-10.3	-5.6	0.0
	4	46	-16.9	-5.0	0.0
	4	47	-20.9	-4.3	0.0
	4	48	-20.6	-6.0	0.0
	4	49	-16.0	2.8	0.0
	4	50	-23.6	0.5	0.0
	4	51	-20.9	2.1	0.0
	4	52	-14.0	-9.5	0.0
	4	53	-18.7	-6.8	0.0
	4	54	-19.4	-0.8	0.0
	4	55	-15.6	-4.2	0.0
	4	56	-19.9	-4.4	1.14418604651
	4	57	-11.1	-3.0	0.0
	4	58	-12.4	-0.9	0.0
	4	59	-16.4	-5.0	0.0
	4	60	-7.4	-3.5	0.0
	4	61	-2.5	-0.8	0.0
	4	62	-12.1	-8.0	8.39069767442
	4	63	-9.1	2.3	0.0
	4	64	-6.4	8.0	0.0
	4	65	-3.2	5.7	0.0
	4	66	-3.3	3.3	0.0
	4	67	-9.0	-3.3	0.0
	4	68	-12.3	-8.3	0.0
	4	69	-17.5	-3.9	0.0
	4	70	-17.5	-3.4	0.0
	4	71	-16.2	-1.4	0.0
	4	72	-12.4	2.1	0.0
	4	73	-11.7	0.5	0.0
	4	74	-18.0	-3.1	0.0
	4	75	-10.7	-0.8	0.0
	4	76	-7.9	6.0	0.0
	4	77	0.0	7.9	0.0
	4	78	-2.6	11.8	0.0
	4	79	-3.6	12.5	0.0
	4	80	0.1	9.3	0.0
	4	81	-7.2	3.3	0.0
	4	82	-6.6	8.5	0.0
	4	83	-7.3	4.1	0.0
	4	84	-4.0	-2.8	0.0
	4	85	-9.5	-4.6	0.0
	4	86	-8.5	0.8	0.0
	4	87	-3.4	4.5	11.0604651163
	4	88	-1.3	6.6	11.3465116279
	4	89	2.2	6.4	7.81860465116
	4	90	-6.9	3.0	1.0488372093
	4	91	-6.4	4.8	0.0
	4	92	-3.6	10.0	0.0
	4	93	3.4	16.0	2.76511627907
	4	94	3.9	22.9	0.0
	4	95	7.0	18.7	0.0
	4	96	4.0	23.2	0.0
	4	97	8.6	21.1	0.0
	4	98	5.9	19.2	0.0
	4	99	13.1	19.1	0.0
	4	100	4.0	19.2	0.0
	4	101	1.4	13.9	0.0
	4	102	2.4	19.0	0.0
	4	103	2.6	20.3	0.0
	4	104	6.1	19.7	0.0
	4	105	3.6	21.4	0.0
	4	106	1.0	19.1	0.0
	4	107	-2.7	8.8	6.67441860465
	4	108	-7.1	9.6	0.0
	4	109	-2.6	8.1	6.67441860465
	4	110	-3.1	10.3	2.38372093023
	4	111	0.0	12.5	0.381395348837
	4	112	0.9	22.7	0.0
	4	113	4.7	24.7	0.0
	4	114	7.3	20.1	0.0
	4	115	3.3	18.3	0.0
	4	116	4.5	21.2	0.0
	4	117	1.8	17.2	0.0
	4	118	5.3	14.0	0.572093023256
	4	119	3.0	17.5	0.0
	4	120	6.6	19.7	0.0
	4	121	5.2	14.4	6.1976744186
	4	122	-1.7	13.7	0.0953488372093
	4	123	-2.5	13.8	2.86046511628
	4	124	1.0	13.7	0.858139534884
	4	125	0.2	15.1	0.0
	4	126	1.5	19.8	0.667441860465
	4	127	7.5	20.9	9.2488372093
	4	128	4.7	24.5	9.63023255814
	4	129	3.3	21.6	0.0
	4	130	2.1	12.7	24.2186046512
	4	131	-2.0	15.2	0.0
	4	132	0.1	16.8	0.0
	4	133	4.2	16.0	0.0
	4	134	3.7	13.0	0.0
	4	135	4.9	16.0	0.0
	4	136	7.8	25.3	0.0
	4	137	13.8	30.0	0.0
	4	138	14.5	27.5	0.0
	4	139	13.8	22.3	0.0
	4	140	9.0	24.5	0.0
	4	141	12.4	26.8	9.53488372093
	4	142	9.6	30.3	0.0
	4	143	8.2	25.0	12.4906976744
	4	144	8.6	18.7	0.381395348837
	4	145	12.4	20.9	0.0953488372093
	4	146	11.1	22.8	6.86511627907
	4	147	7.4	22.4	16.9720930233
	4	148	7.1	26.3	0.858139534884
	4	149	11.4	26.2	34.8976744186
	4	150	9.8	21.6	0.0
	4	151	14.5	23.0	14.0162790698
	4	152	9.2	28.2	0.762790697674
	4	153	10.3	25.6	4.48139534884
	4	154	11.8	22.5	0.286046511628
	4	155	11.8	30.1	0.0
	4	156	11.5	29.4	0.0
	4	157	13.2	29.0	0.0
	4	158	16.5	24.9	20.4046511628
	4	159	15.0	23.7	69.0325581395
	4	160	12.5	23.3	10.011627907
	4	161	12.2	22.9	9.05813953488
	4	162	9.7	29.5	0.0
	4	163	14.0	30.8	0.0
	4	164	18.1	34.7	0.0
	4	165	17.4	27.7	3.14651162791
	4	166	18.1	31.1	19.5465116279
	4	167	23.7	31.6	0.0953488372093
	4	168	20.0	33.5	4.48139534884
	4	169	18.5	28.8	1.52558139535
	4	170	19.6	31.6	16.3046511628
	4	171	19.9	27.9	0.0953488372093
	4	172	16.8	28.8	4.19534883721
	4	173	17.0	26.4	4.57674418605
	4	174	15.5	31.5	0.0
	4	175	16.9	31.7	0.0
	4	176	13.9	27.3	0.0
	4	177	12.5	23.5	1.90697674419
	4	178	13.9	25.2	9.05813953488
	4	179	12.1	19.4	3.14651162791
	4	180	10.3	19.6	8.10465116279
	4	181	18.9	27.3	0.0
	4	182	13.5	26.4	0.0
	4	183	16.9	26.2	13.0627906977
	4	184	18.0	28.6	0.858139534884
	4	185	15.1	26.4	0.0
	4	186	11.5	23.4	0.0
	4	187	9.8	24.8	0.0
	4	188	10.8	22.7	0.286046511628
	4	189	11.5	26.7	0.0
	4	190	11.8	26.7	0.0
	4	191	16.8	28.6	0.0
	4	192	17.7	31.5	0.0
	4	193	18.9	29.7	0.0
	4	194	18.1	29.7	0.0
	4	195	20.6	31.9	0.0
	4	196	17.1	29.5	0.0
	4	197	17.5	26.8	0.0
	4	198	14.9	29.2	0.0
	4	199	17.0	30.0	0.0
	4	200	17.2	34.2	0.0
	4	201	21.3	33.3	0.0
	4	202	20.9	30.6	0.0
	4	203	18.3	28.1	0.0
	4	204	13.5	28.7	0.0
	4	205	14.3	26.3	1.33488372093
	4	206	13.4	30.2	0.0
	4	207	16.0	32.1	0.0
	4	208	15.0	30.6	0.0
	4	209	13.5	31.7	0.0
	4	210	16.0	30.8	0.572093023256
	4	211	15.2	30.4	21.4534883721
	4	212	20.7	30.7	2.47906976744
	4	213	19.9	34.4	0.0
	4	214	22.7	37.2	0.0
	4	215	23.4	37.9	0.0
	4	216	25.0	37.1	0.0
	4	217	17.7	31.8	0.0
	4	218	18.7	28.2	0.0
	4	219	13.5	26.8	0.0
	4	220	15.1	26.4	0.0
	4	221	13.7	28.9	0.0
	4	222	12.2	31.6	0.0
	4	223	14.4	31.2	2.57441860465
	4	224	14.3	29.9	0.0
	4	225	13.7	31.5	0.0
	4	226	15.4	30.0	0.0
	4	227	18.7	29.8	0.0
	4	228	19.0	34.1	0.0
	4	229	20.5	29.1	0.0
	4	230	20.3	31.9	0.0
	4	231	19.0	32.4	0.0
	4	232	17.7	31.2	0.0
	4	233	18.1	32.3	0.0
	4	234	19.0	34.3	0.0
	4	235	16.3	27.7	0.0
	4	236	12.3	26.2	28.0325581395
	4	237	13.3	26.8	0.0
	4	238	11.8	27.3	0.0
	4	239	15.6	29.1	0.0
	4	240	14.9	28.6	0.0
	4	241	16.2	29.4	0.0953488372093
	4	242	17.0	28.2	4.1
	4	243	14.7	27.8	10.1069767442
	4	244	18.4	29.8	7.05581395349
	4	245	19.1	31.0	0.0
	4	246	18.3	27.7	0.0
	4	247	11.3	27.1	0.0
	4	248	13.9	24.6	16.5906976744
	4	249	11.6	20.7	2.95581395349
	4	250	11.5	26.4	0.0
	4	251	8.0	23.5	0.0
	4	252	11.0	19.7	8.39069767442
	4	253	9.6	20.6	0.286046511628
	4	254	8.9	19.2	9.72558139535
	4	255	4.9	16.7	4.19534883721
	4	256	1.0	17.5	0.0
	4	257	-1.2	21.7	0.0
	4	258	-0.6	14.3	0.286046511628
	4	259	0.0	18.9	0.0
	4	260	2.1	11.9	6.48372093023
	4	261	4.9	19.6	0.381395348837
	4	262	3.8	20.9	0.0
	4	263	7.3	26.6	0.0
	4	264	8.5	24.2	0.0
	4	265	9.4	28.0	0.0
	4	266	13.4	23.5	0.0
	4	267	8.5	21.1	0.0
	4	268	8.9	23.4	0.0
	4	269	10.8	13.9	17.2581395349
	4	270	5.0	18.3	0.476744186047
	4	271	4.1	19.8	0.0
	4	272	2.2	16.5	0.0
	4	273	7.4	16.6	0.0
	4	274	11.0	22.0	0.0
	4	275	1.4	17.0	0.0
	4	276	0.3	15.0	0.0
	4	277	0.3	15.7	0.0
	4	278	-1.8	14.0	0.0
	4	279	-1.2	16.0	0.0
	4	280	-1.0	16.0	0.0
	4	281	-6.7	9.2	2.38372093023
	4	282	-5.4	11.8	0.381395348837
	4	283	-4.5	13.7	0.0
	4	284	1.3	19.6	0.0
	4	285	7.4	22.7	0.0
	4	286	8.4	19.3	0.0
	4	287	8.1	16.1	0.0953488372093
	4	288	10.3	19.6	0.0
	4	289	6.3	20.7	0.0
	4	290	4.6	18.7	0.0
	4	291	-2.0	1.7	0.0953488372093
	4	292	-4.6	-2.0	2.19302325581
	4	293	-2.7	5.3	0.0
	4	294	-5.3	9.9	0.0
	4	295	-10.4	6.5	0.381395348837
	4	296	-3.0	12.4	0.0
	4	297	-2.4	3.2	0.0
	4	298	-7.4	3.4	0.0
	4	299	-11.9	8.1	0.0
	4	300	-12.7	10.2	0.0
	4	301	-14.2	3.5	0.0
	4	302	-6.1	6.0	1.0488372093
	4	303	-2.7	-0.9	7.72325581395
	4	304	-7.0	0.4	0.0
	4	305	-6.4	0.5	1.62093023256
	4	306	-8.8	-4.3	0.0953488372093
	4	307	-4.4	4.4	0.0953488372093
	4	308	-2.2	2.6	1.43023255814
	4	309	-8.6	2.4	0.0
	4	310	-3.1	5.2	6.1976744186
	4	311	-4.8	1.2	1.14418604651
	4	312	-12.3	1.7	5.81627906977
	4	313	-3.3	-2.2	2.95581395349
	4	314	-13.4	-7.5	2.57441860465
	4	315	-13.3	-1.5	0.0
	4	316	-7.8	-1.1	0.0
	4	317	-4.2	2.1	8.86744186047
	4	318	-6.0	4.3	0.858139534884
	4	319	-9.8	3.6	0.0
	4	320	-5.2	3.4	0.0
	4	321	-8.3	-0.8	0.0
	4	322	-11.6	-1.9	0.0
	4	323	-13.8	-4.4	0.0
	4	324	-16.9	-6.6	0.0
	4	325	-10.8	-1.6	2.57441860465
	4	326	-7.3	6.2	0.0
	4	327	-4.8	7.2	0.0
	4	328	2.7	6.2	0.953488372093
	4	329	1.1	3.8	6.76976744186
	4	330	0.8	14.0	0.0
	4	331	2.0	11.4	0.0
	4	332	2.7	11.2	0.0
	4	333	4.5	19.4	0.0
	4	334	4.4	12.2	0.0
	4	335	1.8	4.8	0.0
	4	336	-2.7	2.6	0.0
	4	337	-8.2	7.7	0.0
	4	338	-7.5	8.3	3.14651162791
	4	339	-5.8	-1.9	0.0
	4	340	-12.5	1.6	0.0
	4	341	-8.1	3.9	0.0
	4	342	-13.8	4.0	0.0
	4	343	-14.3	4.2	0.0
	4	344	-7.1	3.2	0.0
	4	345	-7.2	6.7	0.0
	4	346	-3.3	2.2	0.0
	4	347	-7.4	-5.2	1.33488372093
	4	348	-9.9	3.4	0.0
	4	349	-13.0	-3.5	0.0
	4	350	-13.6	-0.8	0.0
	4	351	-12.1	-6.9	0.0
	4	352	-14.2	-12.5	0.0
	4	353	-17.5	-7.2	0.0
	4	354	-16.4	2.6	0.0
	4	355	-12.4	3.1	1.62093023256
	4	356	-1.2	4.3	0.0
	4	357	-8.8	3.8	0.0
	4	358	-6.6	1.8	0.0
	4	359	-3.7	0.8	0.0
	4	360	-4.2	4.9	0.0
	4	361	-1.4	4.5	0.0
	4	362	-11.5	5.4	4.57674418605
	4	363	-13.0	7.8	0.0
	4	364	-5.8	-2.6	0.0
	4	365	-15.5	-0.6	0.0
	4	366	-10.6	-1.5	0.0
	5	1	-19.0	-13.8	6.48372093023
	5	2	-10.7	-2.7	0.0
	5	3	-13.9	-9.0	0.0
	5	4	-12.5	-5.6	0.667441860465
	5	5	-12.2	-5.1	0.0
	5	6	-15.6	-7.8	0.0
	5	7	-15.9	-4.7	0.0
	5	8	-16.2	-10.8	1.43023255814
	5	9	-24.9	-14.5	0.0953488372093
	5	10	-19.1	-4.3	0.0
	5	11	-10.9	-6.7	0.572093023256
	5	12	-8.6	-4.4	1.62093023256
	5	13	-13.5	-8.8	1.14418604651
	5	14	-11.7	-7.1	0.0953488372093
	5	15	-8.8	-0.4	0.0
	5	16	-17.1	0.2	0.0
	5	17	-23.3	-12.2	0.0
	5	18	-21.6	0.7	0.0
	5	19	-14.3	-3.5	7.34186046512
	5	20	-16.4	2.3	0.0
	5	21	-15.8	-5.1	0.0
	5	22	-19.8	-7.5	0.0
	5	23	-15.9	-3.6	1.33488372093
	5	24	-8.3	2.1	0.762790697674
	5	25	-17.0	-0.1	0.0
	5	26	-13.0	-1.5	0.0
	5	27	-13.1	-4.6	0.0
	5	28	-10.4	-7.7	0.0
	5	29	-13.4	-5.6	1.33488372093
	5	30	-17.9	-8.7	5.53023255814
	5	31	-23.9	-11.8	0.0
	5	32	-19.6	-7.2	0.0
	5	33	-15.0	-3.2	1.52558139535
	5	34	-19.6	2.6	3.71860465116
	5	35	-20.1	-0.7	0.0
	5	36	-17.2	-4.1	0.0
	5	37	-8.4	1.5	0.476744186047
	5	38	-12.8	-0.6	0.0
	5	39	-6.1	-2.3	0.0
	5	40	-6.2	-4.8	0.0
	5	41	-4.8	-4.2	0.0
	5	42	-5.9	-3.2	0.0
	5	43	-1.7	5.6	0.0
	5	44	-10.7	3.6	0.0
	5	45	-16.3	-6.6	0.0
	5	46	-16.5	-7.9	0.0
	5	47	-10.6	-2.4	0.0
	5	48	-4.5	-2.8	5.91162790698
	5	49	-9.0	0.7	0.0
	5	50	-15.9	-2.3	0.0
	5	51	-0.5	11.1	0.0
	5	52	2.8	9.0	0.0
	5	53	-12.7	4.2	0.0
	5	54	-8.4	9.1	0.0
	5	55	-11.4	-1.1	0.0
	5	56	-16.8	-6.0	0.0
	5	57	-15.6	-2.2	0.0
	5	58	-9.4	9.0	0.0
	5	59	-7.9	3.6	0.0
	5	60	-9.1	8.8	0.0
	5	61	-14.5	9.5	0.0
	5	62	-15.0	2.9	0.0
	5	63	-10.1	4.5	0.0
	5	64	-5.2	7.5	0.0
	5	65	-7.1	6.8	0.0
	5	66	-7.2	1.9	0.0
	5	67	-6.9	6.0	0.0
	5	68	-6.4	3.0	0.0
	5	69	-6.8	2.6	0.0
	5	70	-14.3	3.7	0.0
	5	71	-10.0	5.8	0.0
	5	72	-7.9	10.3	0.0
	5	73	-6.3	6.7	0.0
	5	74	0.9	7.7	1.81162790698
	5	75	-3.1	3.8	0.0
	5	76	-1.5	4.3	0.0
	5	77	-10.0	5.2	0.0
	5	78	-4.0	9.1	0.0
	5	79	-1.8	3.3	0.0
	5	80	-2.7	6.4	0.953488372093
	5	81	-2.9	12.9	0.0
	5	82	-3.4	4.3	0.0953488372093
	5	83	-8.0	7.4	0.0
	5	84	-7.7	6.5	0.0
	5	85	-9.4	5.3	6.1023255814
	5	86	-9.3	7.9	0.0
	5	87	-0.3	11.5	0.0
	5	88	5.2	13.0	0.0
	5	89	1.4	11.4	0.0
	5	90	-7.2	4.1	20.5953488372
	5	91	-9.0	8.0	0.0
	5	92	-2.6	12.6	0.0
	5	93	2.5	16.4	0.0
	5	94	-2.4	15.6	0.0
	5	95	-5.9	16.4	0.0
	5	96	0.1	10.3	1.0488372093
	5	97	9.1	18.4	0.0
	5	98	6.8	20.3	0.0
	5	99	4.2	18.4	0.0
	5	100	-1.4	19.8	0.0
	5	101	-6.2	12.8	0.0
	5	102	1.0	14.5	0.0
	5	103	1.5	17.5	0.0
	5	104	5.5	22.0	0.0
	5	105	5.9	25.6	0.0
	5	106	8.2	25.9	0.0
	5	107	11.4	25.4	0.0
	5	108	8.8	25.3	0.0
	5	109	3.1	15.1	3.0511627907
	5	110	-0.4	15.2	0.0
	5	111	0.9	19.5	0.0
	5	112	6.2	19.6	0.0
	5	113	1.2	12.2	0.0
	5	114	0.0	10.7	0.0
	5	115	-5.3	12.5	0.0
	5	116	-0.9	17.4	0.0
	5	117	2.5	21.6	0.667441860465
	5	118	2.9	25.5	0.0
	5	119	3.5	16.1	0.0
	5	120	4.9	22.8	0.0
	5	121	6.6	16.9	4.57674418605
	5	122	4.6	17.3	0.0
	5	123	-1.6	15.2	0.0
	5	124	-1.2	11.1	0.0
	5	125	-1.6	11.3	0.0
	5	126	1.2	15.8	0.0
	5	127	4.8	15.7	0.0
	5	128	2.4	23.2	0.0
	5	129	2.3	25.8	0.0
	5	130	5.8	20.1	0.0
	5	131	1.5	19.9	0.0
	5	132	3.0	19.2	0.0
	5	133	1.5	17.1	0.0
	5	134	4.7	17.0	0.0
	5	135	7.6	19.9	0.0
	5	136	6.1	21.1	0.0
	5	137	2.2	16.5	25.5534883721
	5	138	8.1	21.8	2.66976744186
	5	139	8.7	24.3	0.0953488372093
	5	140	10.4	26.1	0.0
	5	141	9.9	27.8	0.0
	5	142	13.1	27.7	0.0
	5	143	9.0	26.5	0.0
	5	144	6.4	18.4	3.0511627907
	5	145	6.5	22.7	0.0
	5	146	7.8	23.1	0.858139534884
	5	147	7.9	21.1	2.66976744186
	5	148	11.3	22.0	3.81395348837
	5	149	8.2	19.8	0.0953488372093
	5	150	8.5	23.6	0.0
	5	151	12.7	26.5	0.0
	5	152	16.4	28.6	0.0
	5	153	11.5	21.7	0.0
	5	154	9.2	19.5	0.0
	5	155	6.1	23.8	0.0
	5	156	10.8	26.1	0.0
	5	157	15.2	28.7	0.0
	5	158	15.5	32.2	0.0
	5	159	13.5	29.1	0.0
	5	160	13.1	22.6	0.0
	5	161	10.2	23.9	0.0
	5	162	11.1	22.7	0.286046511628
	5	163	10.0	22.7	0.0
	5	164	13.4	26.4	0.0
	5	165	11.7	26.6	0.0
	5	166	16.3	24.5	8.77209302326
	5	167	17.4	25.6	0.572093023256
	5	168	15.2	28.6	0.0
	5	169	16.7	28.2	0.0953488372093
	5	170	14.7	28.5	0.0953488372093
	5	171	14.2	27.7	0.286046511628
	5	172	10.6	27.8	0.0
	5	173	12.0	30.8	0.0
	5	174	14.4	28.1	0.0
	5	175	15.1	32.0	9.82093023256
	5	176	11.0	30.8	0.0
	5	177	13.5	29.5	0.0
	5	178	14.3	32.1	0.0
	5	179	17.7	34.5	0.0
	5	180	15.8	31.3	0.0
	5	181	14.0	32.6	0.0
	5	182	13.9	27.7	0.0
	5	183	12.4	22.9	1.71627906977
	5	184	10.6	19.6	4.38604651163
	5	185	19.6	35.6	0.0
	5	186	17.5	30.9	0.0
	5	187	18.4	30.8	0.0
	5	188	20.0	33.7	0.0
	5	189	18.9	32.3	0.0
	5	190	19.6	29.0	0.0
	5	191	16.0	31.1	0.0
	5	192	13.8	25.2	21.0720930233
	5	193	18.4	30.1	4.67209302326
	5	194	18.9	34.3	0.0
	5	195	18.8	28.1	7.43720930233
	5	196	19.2	35.2	0.0
	5	197	21.0	29.9	0.0
	5	198	21.2	35.7	0.0
	5	199	19.5	30.9	0.0953488372093
	5	200	17.8	29.0	0.0
	5	201	17.0	27.2	26.5069767442
	5	202	16.7	29.9	0.0
	5	203	15.3	29.8	0.0
	5	204	14.8	29.5	0.0
	5	205	17.6	31.3	0.0
	5	206	13.6	29.1	0.0
	5	207	16.4	30.1	0.0
	5	208	18.7	32.8	0.0
	5	209	18.0	31.0	13.9209302326
	5	210	18.1	31.4	0.0
	5	211	18.4	32.1	0.0
	5	212	22.5	35.7	0.0
	5	213	25.3	35.2	0.0
	5	214	21.6	29.7	0.0
	5	215	15.4	26.7	0.0
	5	216	16.7	29.9	0.0
	5	217	17.7	32.2	0.0
	5	218	17.7	31.2	0.0
	5	219	17.5	32.7	0.0
	5	220	19.9	32.3	0.0953488372093
	5	221	19.4	32.1	0.0
	5	222	17.7	28.9	0.0
	5	223	17.6	27.7	0.0
	5	224	15.6	25.0	0.0
	5	225	15.6	23.4	5.91162790698
	5	226	16.8	21.5	5.24418604651
	5	227	11.3	21.3	2.0023255814
	5	228	13.2	24.1	0.667441860465
	5	229	11.5	28.5	0.0
	5	230	17.4	29.7	0.0
	5	231	15.9	28.5	0.0
	5	232	13.6	31.6	0.0
	5	233	15.4	30.0	0.0
	5	234	16.9	31.5	0.0
	5	235	14.1	34.2	0.0
	5	236	17.9	31.5	0.0
	5	237	16.5	30.2	0.0
	5	238	17.0	31.5	0.0
	5	239	16.9	31.3	0.0953488372093
	5	240	18.5	31.8	0.0
	5	241	13.2	25.9	0.0
	5	242	10.3	21.0	0.190697674419
	5	243	9.5	29.8	0.0
	5	244	9.6	29.2	0.0
	5	245	12.2	31.3	0.0
	5	246	13.1	34.3	0.0
	5	247	14.1	31.1	0.0
	5	248	11.9	29.5	0.0
	5	249	13.4	23.3	0.190697674419
	5	250	11.5	26.9	0.0
	5	251	10.3	26.7	0.0
	5	252	10.5	19.4	40.3325581395
	5	253	10.1	25.8	0.0
	5	254	8.9	22.2	0.0
	5	255	6.4	23.3	0.0
	5	256	6.2	26.1	0.0
	5	257	16.8	30.2	0.0
	5	258	17.9	29.0	0.0
	5	259	14.1	19.9	0.286046511628
	5	260	14.6	26.2	0.0
	5	261	14.8	26.1	0.0
	5	262	14.3	28.6	0.0
	5	263	16.4	28.2	0.0
	5	264	9.7	23.7	0.0
	5	265	6.9	28.4	0.0
	5	266	11.9	27.7	0.0
	5	267	9.7	20.8	0.0
	5	268	10.9	23.8	0.0
	5	269	11.3	23.0	0.0
	5	270	13.5	22.7	0.0
	5	271	11.7	22.3	0.0
	5	272	8.6	21.4	0.0
	5	273	7.7	18.5	0.0
	5	274	10.4	16.2	0.0
	5	275	7.7	20.3	0.0
	5	276	5.6	25.9	0.0
	5	277	9.3	22.3	5.05348837209
	5	278	6.7	25.2	0.0
	5	279	11.1	23.7	0.0
	5	280	6.5	16.2	0.0
	5	281	0.3	10.2	0.0
	5	282	4.5	18.9	0.0
	5	283	5.9	16.2	0.0
	5	284	4.0	15.6	0.0
	5	285	2.4	13.0	0.190697674419
	5	286	0.6	13.2	0.0
	5	287	5.1	20.8	0.0
	5	288	1.9	18.8	0.0
	5	289	1.9	23.0	0.0
	5	290	4.1	19.0	0.858139534884
	5	291	2.5	19.4	0.0
	5	292	2.4	12.7	0.0
	5	293	2.1	11.7	0.0
	5	294	0.0	11.2	0.0
	5	295	1.4	13.0	0.0
	5	296	2.7	16.2	0.0
	5	297	1.2	16.0	0.0
	5	298	-2.6	13.7	0.0953488372093
	5	299	-0.6	11.2	0.0
	5	300	1.1	9.2	7.62790697674
	5	301	-1.2	11.4	0.0
	5	302	-3.7	6.8	0.0
	5	303	-4.0	8.3	0.0
	5	304	-10.1	8.1	0.0
	5	305	-7.2	4.2	0.0
	5	306	-10.6	2.2	0.0
	5	307	-9.1	10.2	0.0
	5	308	3.1	13.8	0.0
	5	309	6.0	15.1	0.0
	5	310	-4.3	4.6	0.0
	5	311	-10.1	6.0	0.0
	5	312	-8.9	7.4	0.0
	5	313	-9.5	5.0	0.0
	5	314	-6.4	8.1	0.0
	5	315	-2.5	12.8	0.0
	5	316	-0.5	17.7	0.0
	5	317	3.3	16.4	0.0
	5	318	9.9	23.0	0.0
	5	319	10.8	17.9	0.0
	5	320	1.9	7.4	0.0953488372093
	5	321	-0.3	8.9	0.0
	5	322	-0.9	18.4	0.0
	5	323	-3.1	10.5	0.0
	5	324	-7.2	6.7	0.0
	5	325	-13.8	-5.3	0.0
	5	326	-10.1	2.7	0.0
	5	327	-13.0	-4.6	0.0
	5	328	-16.6	0.8	0.0
	5	329	-14.4	10.0	0.0
	5	330	-7.2	7.9	0.0
	5	331	-7.4	-0.7	0.0
	5	332	-3.9	2.1	0.0
	5	333	-12.4	-3.4	0.0
	5	334	-4.4	2.1	0.0
	5	335	-2.9	4.4	0.0
	5	336	-7.6	10.0	0.0
	5	337	-5.9	6.3	0.0
	5	338	-11.0	-4.3	0.0
	5	339	-6.4	7.5	0.0
	5	340	-8.9	1.0	0.0
	5	341	-12.5	6.8	0.0
	5	342	-6.8	0.5	0.0
	5	343	-9.3	-0.1	0.0
	5	344	-9.8	-6.4	0.0
	5	345	-14.7	1.0	0.0
	5	346	-15.5	-3.7	0.0
	5	347	-13.8	-1.2	0.0
	5	348	-16.6	-4.9	0.0
	5	349	-10.4	-2.8	0.0
	5	350	0.3	0.4	0.0
	5	351	-6.6	-3.7	0.0
	5	352	-3.8	-2.5	0.0
	5	353	-8.5	-2.1	0.0
	5	354	-13.1	-7.2	0.0
	5	355	-18.8	-9.8	0.0
	5	356	-6.7	1.8	0.0
	5	357	-6.6	0.0	0.0
	5	358	-9.9	3.2	0.0
	5	359	-4.6	8.4	0.0
	5	360	-17.1	-5.7	0.0
	5	361	-7.9	-2.6	0.0
	5	362	-16.8	-7.2	4.76744186047
	5	363	-16.5	-5.6	5.24418604651
	5	364	-19.7	-8.9	0.0
	5	365	-16.1	-14.1	0.0
	6	1	-9.3	7.7	0.0
	6	2	-15.2	-0.7	0.0
	6	3	-11.6	-2.1	0.0
	6	4	-11.3	-4.8	0.0
	6	5	-7.4	-0.9	0.0
	6	6	-12.7	-7.7	0.0953488372093
	6	7	-13.6	-4.6	3.81395348837
	6	8	-11.6	-2.8	0.0
	6	9	-4.1	6.6	0.0
	6	10	-2.7	-1.1	0.0
	6	11	-11.0	-4.9	0.0
	6	12	-26.0	-1.4	0.0
	6	13	-15.1	-4.4	0.0
	6	14	-14.9	-6.6	0.0
	6	15	-18.4	-4.8	0.0
	6	16	-16.0	0.2	0.0
	6	17	-9.3	-0.2	0.0
	6	18	-8.5	-4.7	0.0
	6	19	-6.4	-2.0	0.0
	6	20	-12.3	-0.2	0.0
	6	21	-15.8	-8.7	0.0
	6	22	-10.2	-6.8	0.0
	6	23	-11.1	-0.1	0.0
	6	24	-23.2	-6.1	0.0
	6	25	-17.3	-2.9	0.0
	6	26	-33.1	-12.3	0.0953488372093
	6	27	-29.7	-11.2	1.90697674419
	6	28	-27.6	-4.4	0.0
	6	29	-16.7	-8.1	0.0
	6	30	-18.3	-6.2	0.0
	6	31	-14.4	-9.3	0.0
	6	32	-12.9	-1.3	0.0
	6	33	-24.6	-10.9	0.0
	6	34	-27.4	-16.0	0.572093023256
	6	35	-29.5	-14.7	0.0
	6	36	-25.6	-10.0	0.0
	6	37	-25.5	-2.0	0.0
	6	38	-19.2	1.0	0.0
	6	39	-13.0	-3.3	0.0
	6	40	-13.9	-7.5	0.0
	6	41	-21.5	-4.8	0.0
	6	42	-16.9	-6.0	0.0
	6	43	-17.7	-4.7	0.0
	6	44	-9.4	-5.2	0.0
	6	45	-7.5	-2.5	0.0
	6	46	0.0	4.2	0.0
	6	47	-5.5	-1.9	0.0
	6	48	-10.9	0.2	0.0953488372093
	6	49	-15.1	0.9	0.0
	6	50	-12.2	1.2	0.0
	6	51	-11.7	8.4	0.0
	6	52	-17.6	0.2	0.0
	6	53	-11.3	3.0	0.0
	6	54	-15.9	-3.8	0.0
	6	55	-16.4	-1.1	3.52790697674
	6	56	-15.4	-1.7	1.23953488372
	6	57	-12.4	1.5	0.0
	6	58	-15.5	-5.5	0.0
	6	59	-7.7	1.8	0.0
	6	60	-7.9	4.0	0.0
	6	61	1.1	12.9	0.0
	6	62	4.1	8.9	0.0
	6	63	-2.1	5.9	0.0
	6	64	-3.9	3.6	0.0
	6	65	-3.5	-0.7	0.0
	6	66	-1.3	1.7	0.0
	6	67	2.7	8.8	0.0
	6	68	3.6	7.5	0.0
	6	69	4.2	10.0	0.0
	6	70	5.7	7.8	0.0
	6	71	1.4	7.8	0.0
	6	72	-2.1	7.2	0.0
	6	73	-0.5	8.7	0.0
	6	74	-4.3	8.9	0.0
	6	75	1.7	11.4	0.190697674419
	6	76	1.8	10.1	0.0
	6	77	2.1	12.2	0.0
	6	78	-0.2	5.0	0.0
	6	79	2.4	7.0	0.0
	6	80	-7.1	3.7	0.190697674419
	6	81	-7.0	8.6	0.0
	6	82	-7.8	5.0	0.0
	6	83	-8.1	5.5	0.0
	6	84	-1.8	10.1	1.0488372093
	6	85	0.6	13.8	0.0
	6	86	0.5	17.7	0.0
	6	87	2.3	18.3	0.0
	6	88	3.5	14.6	0.0
	6	89	1.4	16.0	2.47906976744
	6	90	4.9	15.7	0.0
	6	91	2.3	17.1	0.0
	6	92	-1.1	13.0	4.86279069767
	6	93	-3.4	11.7	9.43953488372
	6	94	-4.6	11.2	0.0
	6	95	-6.0	9.3	0.0
	6	96	-2.0	8.9	0.0
	6	97	0.5	7.0	0.381395348837
	6	98	1.1	11.2	0.0
	6	99	-2.9	10.5	0.0
	6	100	-4.5	11.2	0.0
	6	101	-2.9	11.7	0.0
	6	102	-3.2	6.7	0.0
	6	103	-5.5	6.2	0.762790697674
	6	104	-2.9	8.1	0.476744186047
	6	105	-2.4	11.6	21.2627906977
	6	106	3.3	15.2	0.0
	6	107	12.4	18.9	9.63023255814
	6	108	10.5	18.0	0.0
	6	109	7.0	19.2	0.0
	6	110	7.8	19.1	0.0
	6	111	6.0	21.2	0.0
	6	112	9.1	25.6	0.0
	6	113	16.8	32.6	0.0
	6	114	11.8	23.3	0.572093023256
	6	115	9.4	22.1	0.0
	6	116	8.9	19.4	0.190697674419
	6	117	3.5	19.2	0.0
	6	118	10.2	22.5	0.0
	6	119	8.9	22.1	0.0
	6	120	7.3	22.7	0.0
	6	121	5.2	25.6	0.0
	6	122	3.7	18.7	7.53255813953
	6	123	6.5	20.3	0.0
	6	124	5.4	14.1	3.33720930233
	6	125	5.7	19.0	0.0
	6	126	7.4	20.3	0.0
	6	127	7.9	19.1	0.0
	6	128	9.7	23.6	0.0
	6	129	4.4	23.0	0.0
	6	130	4.7	20.4	0.0
	6	131	5.1	19.9	0.0
	6	132	4.4	21.7	0.0
	6	133	7.9	25.6	22.1209302326
	6	134	2.7	23.7	14.3023255814
	6	135	0.6	26.8	0.0
	6	136	6.8	23.0	0.0
	6	137	3.8	19.4	0.0
	6	138	6.1	22.9	0.0
	6	139	9.3	24.9	0.0
	6	140	11.9	25.7	0.0
	6	141	5.7	19.3	23.4558139535
	6	142	8.7	25.5	0.0
	6	143	10.6	28.0	0.0
	6	144	8.5	23.7	0.0
	6	145	13.2	22.3	1.0488372093
	6	146	13.5	24.3	0.0
	6	147	11.7	21.3	0.0
	6	148	9.8	20.8	0.0
	6	149	11.5	24.2	0.0
	6	150	7.3	22.4	5.05348837209
	6	151	7.3	25.6	0.0
	6	152	9.3	26.2	0.0
	6	153	9.6	21.4	0.0953488372093
	6	154	11.0	26.5	3.81395348837
	6	155	19.8	29.6	0.0
	6	156	18.3	28.2	0.0
	6	157	18.3	26.7	0.190697674419
	6	158	15.1	27.7	0.0
	6	159	12.1	25.8	0.0
	6	160	8.1	22.0	0.0
	6	161	7.1	21.8	0.0
	6	162	5.7	16.2	0.190697674419
	6	163	2.3	15.4	3.71860465116
	6	164	7.8	20.5	0.190697674419
	6	165	6.9	22.8	0.0
	6	166	9.3	19.6	0.0
	6	167	8.3	25.4	0.0
	6	168	11.6	24.6	7.05581395349
	6	169	16.4	29.4	5.33953488372
	6	170	14.3	29.4	0.0
	6	171	12.9	26.9	0.0
	6	172	15.7	28.2	0.0
	6	173	13.7	20.9	0.0
	6	174	11.5	21.4	0.0
[truncated: 8,957 more rows]
