# Supplementary material for: Comparing CMIP-3 and CMIP-5 climate projections on flooding estimation of Devils Lake of North Dakota, USA
Source: PeerJ. 2018 Apr 30;6:e4711. doi: 10.7717/peerj.4711 (PMC5933320; doi:10.7717/peerj.4711)
Supplement: Supplemental Information 2 [file peerj-06-4711-s002.zip › FutureClimate/CMIP-5_MarkSim/EDMZ_CSIROMk360_rcp45_2025.dat]

	1	1	-2.5	5.2	1.43023255814
	1	2	-2.4	-1.6	0.0
	1	3	-13.2	-0.3	0.0
	1	4	-4.3	-3.5	0.0
	1	5	-7.4	-4.5	0.0953488372093
	1	6	-13.7	-2.6	0.0
	1	7	-26.2	-2.0	0.0
	1	8	-30.0	-4.2	1.23953488372
	1	9	-22.2	-10.3	0.0
	1	10	-19.1	-10.0	0.0
	1	11	-19.0	-16.1	0.0
	1	12	-20.7	-11.0	0.0
	1	13	-17.9	-3.8	0.0
	1	14	-20.0	-12.5	0.0
	1	15	-23.1	-19.4	0.286046511628
	1	16	-13.8	-2.5	0.0
	1	17	-11.6	-9.2	0.0
	1	18	-20.2	-6.7	0.0
	1	19	-5.5	10.2	0.0
	1	20	-12.2	13.0	0.0
	1	21	-15.2	3.2	0.0
	1	22	-16.8	-0.7	0.0
	1	23	-13.5	-4.6	0.0
	1	24	-17.7	-7.1	0.0
	1	25	-23.4	-6.3	0.0
	1	26	-13.7	-1.9	0.0
	1	27	-20.8	-3.4	0.0
	1	28	-14.1	0.2	0.0
	1	29	-12.3	-7.3	0.0953488372093
	1	30	-6.5	-2.8	0.0
	1	31	-13.3	-2.9	0.0
	1	32	-6.9	6.6	0.0
	1	33	-0.7	5.4	0.0
	1	34	7.2	15.9	0.0
	1	35	-5.1	4.5	0.0
	1	36	-10.1	-9.9	0.0
	1	37	-7.2	-0.9	0.0
	1	38	-7.4	-7.3	0.0
	1	39	-10.0	-5.9	0.0
	1	40	-9.0	1.8	0.0
	1	41	-4.0	5.8	0.0
	1	42	-8.7	-2.9	0.0
	1	43	-14.5	-8.3	0.0953488372093
	1	44	-24.4	-7.8	0.0
	1	45	-22.4	-4.5	0.0
	1	46	-26.0	-7.8	0.0
	1	47	-24.4	-6.0	0.0
	1	48	-25.0	-5.5	0.0
	1	49	-28.1	-16.5	2.28837209302
	1	50	-23.7	-13.9	0.286046511628
	1	51	-20.2	1.0	0.0
	1	52	-16.6	-1.3	0.0
	1	53	-16.9	-3.8	0.0
	1	54	-28.1	-4.2	0.0
	1	55	-23.0	6.8	0.0
	1	56	-23.0	-2.2	0.0
	1	57	-14.5	-3.1	0.0
	1	58	-15.7	-3.6	0.0
	1	59	-18.3	-3.3	0.0
	1	60	-13.9	-1.1	0.0
	1	61	-9.3	-2.2	0.381395348837
	1	62	0.1	0.3	0.0
	1	63	0.4	2.4	0.0
	1	64	-7.2	-4.6	0.0
	1	65	-11.1	4.7	0.0
	1	66	-12.1	7.5	0.0
	1	67	-10.7	7.7	0.0
	1	68	-15.7	5.0	0.0
	1	69	-12.4	-4.2	0.0
	1	70	-9.1	-4.0	0.0
	1	71	-6.9	-6.5	0.0
	1	72	-10.5	-5.2	0.0
	1	73	-9.4	-2.7	0.0
	1	74	-15.0	1.2	0.0
	1	75	-16.1	-0.5	0.0
	1	76	-14.7	5.6	0.0
	1	77	-18.0	-0.8	0.0
	1	78	-17.2	-1.6	0.0
	1	79	-13.3	1.1	6.1023255814
	1	80	-10.6	2.3	0.0
	1	81	-11.4	6.2	0.0
	1	82	-4.5	4.2	0.0
	1	83	-6.6	7.1	0.0
	1	84	-0.8	10.3	0.0
	1	85	2.2	7.7	0.0
	1	86	-2.0	12.1	0.0
	1	87	-2.9	10.0	0.0
	1	88	-2.1	15.9	0.0
	1	89	3.9	16.8	0.0
	1	90	4.8	20.0	0.0
	1	91	2.7	19.7	0.0
	1	92	4.3	16.8	0.0
	1	93	5.1	15.0	0.0
	1	94	4.1	14.0	0.0
	1	95	-0.8	12.4	0.0
	1	96	-1.9	13.5	0.0
	1	97	0.1	12.9	0.0
	1	98	7.8	12.5	0.0
	1	99	2.6	19.6	0.0
	1	100	10.2	20.6	0.0
	1	101	11.8	23.4	0.0
	1	102	3.6	23.9	0.0
	1	103	5.2	21.8	0.0
	1	104	3.8	17.1	0.286046511628
	1	105	1.0	20.2	0.0
	1	106	-1.9	20.2	0.0
	1	107	0.5	19.1	0.0
	1	108	1.7	21.3	0.0
	1	109	3.8	25.1	0.0
	1	110	-2.8	16.4	0.0
	1	111	-6.5	10.9	0.0
	1	112	-0.7	18.3	0.0
	1	113	3.5	22.7	0.0
	1	114	3.6	21.9	0.0
	1	115	4.5	9.3	5.91162790698
	1	116	6.7	20.7	0.0
	1	117	9.5	22.9	0.0
	1	118	5.6	21.5	3.71860465116
	1	119	10.0	24.6	0.0
	1	120	8.1	24.5	0.0
	1	121	12.9	24.2	0.0
	1	122	12.9	24.5	0.0
	1	123	11.9	25.1	0.0
	1	124	6.6	23.3	0.0
	1	125	3.0	24.3	0.667441860465
	1	126	6.3	27.1	0.0
	1	127	8.9	24.6	0.0
	1	128	7.0	21.7	0.0
	1	129	2.1	20.2	0.0
	1	130	1.5	25.4	0.0
	1	131	2.3	20.4	0.0
	1	132	10.0	21.3	0.0
	1	133	8.7	19.1	0.0
	1	134	3.6	12.6	1.52558139535
	1	135	12.2	19.0	6.76976744186
	1	136	7.2	21.0	0.0
	1	137	8.4	15.4	0.0
	1	138	7.8	20.8	0.0
	1	139	7.7	21.3	0.0
	1	140	4.3	20.8	0.0953488372093
	1	141	5.4	21.3	0.0
	1	142	0.2	19.1	0.0
	1	143	8.4	20.6	0.0
	1	144	7.3	20.2	0.0
	1	145	12.5	20.2	5.43488372093
	1	146	5.0	19.8	29.176744186
	1	147	2.6	18.2	0.0
	1	148	3.8	20.4	1.90697674419
	1	149	7.3	21.3	0.0
	1	150	3.8	20.6	0.0
	1	151	3.7	17.9	0.0
	1	152	8.1	21.9	0.0
	1	153	11.6	30.1	0.0
	1	154	4.8	24.0	0.0
	1	155	12.6	20.6	8.67674418605
	1	156	13.0	25.9	0.0
	1	157	12.9	24.1	0.0
	1	158	9.2	22.3	0.0
	1	159	9.4	24.0	0.0
	1	160	10.4	21.7	34.611627907
	1	161	10.3	23.9	0.0
	1	162	10.9	25.6	0.0
	1	163	16.3	29.8	57.2093023256
	1	164	18.9	31.2	0.0
	1	165	14.9	33.0	0.0
	1	166	14.7	29.1	0.0
	1	167	13.9	29.8	0.0
	1	168	12.1	27.9	0.0
	1	169	14.6	27.5	0.0
	1	170	15.0	26.9	0.0
	1	171	14.8	19.1	12.4906976744
	1	172	14.2	20.8	8.39069767442
	1	173	13.5	25.9	0.0
	1	174	10.8	22.7	0.0
	1	175	10.4	19.7	4.19534883721
	1	176	11.9	21.6	52.1558139535
	1	177	15.1	28.1	0.0
	1	178	11.1	25.5	3.90930232558
	1	179	18.7	26.3	0.667441860465
	1	180	16.4	29.6	0.0
	1	181	14.5	28.9	0.0
	1	182	19.2	29.5	0.0
	1	183	18.5	28.8	0.0953488372093
	1	184	21.2	29.6	4.57674418605
	1	185	19.1	28.9	0.190697674419
	1	186	12.6	25.5	0.0
	1	187	13.1	21.3	0.0
	1	188	12.2	25.1	0.0
	1	189	12.5	29.2	0.0
	1	190	16.2	28.4	0.0
	1	191	18.5	28.5	0.0
	1	192	19.3	33.8	0.0
	1	193	21.6	37.0	0.0
	1	194	19.9	32.6	0.0
	1	195	20.7	29.7	0.190697674419
	1	196	17.5	28.6	0.0
	1	197	14.0	27.6	0.0
	1	198	17.2	31.9	6.57906976744
	1	199	20.1	34.7	0.953488372093
	1	200	21.5	34.0	0.0
	1	201	19.2	33.0	0.0
	1	202	14.5	28.8	0.0
	1	203	16.1	27.6	4.57674418605
	1	204	15.1	29.4	2.28837209302
	1	205	14.9	29.4	0.0
	1	206	16.3	32.2	0.0
	1	207	14.7	30.7	0.0
	1	208	14.2	31.3	0.0
	1	209	15.5	29.7	0.0
	1	210	10.3	25.6	18.211627907
	1	211	12.9	28.9	30.0348837209
	1	212	10.9	31.1	0.0
	1	213	14.7	29.5	0.0
	1	214	13.7	28.4	0.0
	1	215	15.4	32.0	0.0
	1	216	15.0	30.0	1.14418604651
	1	217	16.2	26.9	0.381395348837
	1	218	19.6	31.4	0.0
	1	219	18.7	29.0	0.0
	1	220	16.7	31.0	0.0
	1	221	16.1	33.1	0.0
	1	222	10.0	29.8	0.0
	1	223	10.7	25.7	16.9720930233
	1	224	10.9	25.4	0.0953488372093
	1	225	11.4	23.9	19.3558139535
	1	226	12.2	27.8	0.0
	1	227	12.5	26.7	0.0
	1	228	9.0	24.3	0.0
	1	229	12.0	28.6	0.0
	1	230	11.5	23.0	26.6023255814
	1	231	16.0	23.7	0.0
	1	232	15.9	30.5	0.0
	1	233	15.2	22.5	0.190697674419
	1	234	13.3	30.2	0.0
	1	235	13.3	28.6	0.0
	1	236	12.9	30.1	0.0
	1	237	20.0	30.0	0.0
	1	238	18.9	31.1	0.0
	1	239	15.7	29.0	0.0
	1	240	12.3	23.4	1.33488372093
	1	241	14.1	25.1	0.0
	1	242	13.2	25.9	2.19302325581
	1	243	11.0	28.6	0.0
	1	244	11.8	31.0	0.0
	1	245	16.4	29.2	11.7279069767
	1	246	11.6	25.4	0.190697674419
	1	247	11.0	27.1	0.0
	1	248	14.1	25.5	0.0
	1	249	11.6	23.1	0.0
	1	250	6.5	19.7	0.858139534884
	1	251	11.3	24.3	0.0
	1	252	5.4	19.2	4.00465116279
	1	253	4.7	19.0	0.286046511628
	1	254	1.2	20.5	0.0
	1	255	0.1	21.7	0.0
	1	256	-4.9	19.2	0.0
	1	257	3.1	25.7	0.0
	1	258	6.6	26.2	0.0
	1	259	5.4	18.0	1.33488372093
	1	260	10.5	25.8	0.0
	1	261	11.8	25.0	0.0
	1	262	11.8	27.8	0.0
	1	263	8.8	23.8	0.0
	1	264	9.0	19.1	0.0
	1	265	11.1	20.6	0.0
	1	266	7.1	25.9	0.0
	1	267	11.3	24.2	0.0
	1	268	13.8	27.4	0.0
	1	269	15.1	24.9	0.0
	1	270	14.8	23.8	0.0
	1	271	10.6	23.0	0.0
	1	272	4.0	20.6	0.0
	1	273	5.0	21.4	0.0
	1	274	7.0	16.6	0.0
	1	275	4.4	15.4	0.0
	1	276	3.3	18.6	0.0
	1	277	1.2	15.9	0.0
	1	278	2.1	16.6	0.0
	1	279	2.6	16.0	0.190697674419
	1	280	2.9	17.2	0.0953488372093
	1	281	3.3	18.9	0.0
	1	282	5.3	18.0	0.0
	1	283	2.6	20.4	0.0
	1	284	8.7	23.0	0.0
	1	285	1.5	11.6	11.2511627907
	1	286	-2.2	10.2	0.0
	1	287	-0.4	13.5	0.0
	1	288	5.4	18.9	0.0
	1	289	2.4	13.5	0.0
	1	290	3.9	15.2	0.0
	1	291	5.3	13.8	0.0
	1	292	4.6	13.3	0.0
	1	293	4.3	14.3	0.0
	1	294	0.6	15.2	0.0
	1	295	0.4	7.7	0.0
	1	296	-0.2	9.8	0.0
	1	297	-2.6	8.9	0.0
	1	298	-6.5	7.4	0.0
	1	299	6.0	16.9	0.0
	1	300	6.8	12.7	0.0
	1	301	5.0	15.6	0.0
	1	302	0.0	15.4	0.0
	1	303	1.0	8.2	0.0
	1	304	-6.0	6.4	0.0
	1	305	-2.8	5.1	0.0
	1	306	-1.7	10.0	0.0
	1	307	-1.4	15.3	0.0
	1	308	2.7	7.5	0.0
	1	309	5.0	10.4	0.0
	1	310	0.7	9.8	0.0
	1	311	-1.3	17.3	0.0
	1	312	3.5	19.0	0.0
	1	313	5.5	11.0	0.0
	1	314	1.6	5.7	12.8720930233
	1	315	-2.9	5.9	0.0
	1	316	-3.0	8.7	0.0
	1	317	-2.7	5.8	0.0
	1	318	0.7	7.8	0.0
	1	319	-11.3	5.6	0.0
	1	320	-5.8	1.5	0.0
	1	321	-7.4	0.6	0.0
	1	322	-6.5	-6.2	0.0
	1	323	-4.2	0.7	0.0
	1	324	-8.4	2.8	0.0
	1	325	-6.8	0.8	0.0
	1	326	-13.1	-8.3	0.0
	1	327	-9.6	-4.0	0.0
	1	328	-17.8	-7.8	0.0
	1	329	-8.6	8.2	0.0
	1	330	-15.1	-0.7	0.0
	1	331	-14.8	-5.4	0.0
	1	332	-14.5	-2.1	8.48604651163
	1	333	-16.6	-0.7	0.0
	1	334	-21.8	-6.5	0.0
	1	335	-27.5	-9.5	0.0
	1	336	-28.4	-6.6	0.0
	1	337	-25.2	-7.4	0.0
	1	338	-19.1	-15.0	0.0
	1	339	-17.9	-5.8	0.0
	1	340	-15.8	-6.5	0.0
	1	341	-16.5	-6.1	0.0
	1	342	-15.6	-8.1	0.0
	1	343	-13.0	-10.5	0.0
	1	344	-8.5	-5.9	0.0
	1	345	-13.4	-4.6	0.0
	1	346	-8.2	2.6	0.0
	1	347	-19.9	-13.1	0.858139534884
	1	348	-20.8	-12.6	0.0
	1	349	-24.4	-3.5	0.0
	1	350	-22.6	-11.1	0.0
	1	351	-19.8	-9.3	0.0
	1	352	-12.0	-7.5	0.0
	1	353	-14.3	-10.9	14.3976744186
	1	354	-17.7	-6.7	0.0
	1	355	-28.0	-12.3	2.47906976744
	1	356	-28.4	-17.0	3.71860465116
	1	357	-21.8	-0.3	0.0
	1	358	-15.9	0.1	2.76511627907
	1	359	-19.3	-3.3	0.0
	1	360	-13.4	-12.8	3.52790697674
	1	361	-17.2	-16.3	0.572093023256
	1	362	-23.5	-19.8	0.286046511628
	1	363	-21.3	-21.2	1.23953488372
	1	364	-19.9	-7.1	0.0
	1	365	-11.8	0.4	17.6395348837
	2	1	-16.7	-12.4	0.0
	2	2	-11.8	-11.2	2.76511627907
	2	3	-18.0	-13.4	0.0
	2	4	-23.5	-17.3	0.0
	2	5	-27.7	-7.1	0.0
	2	6	-18.6	-7.5	0.0
	2	7	-19.4	-10.1	0.0
	2	8	-21.2	-4.4	0.0
	2	9	-18.6	-0.4	0.0
	2	10	-16.1	-6.6	0.0
	2	11	-12.3	-2.5	0.0
	2	12	-10.9	-5.1	0.0
	2	13	-15.9	-3.9	0.0
	2	14	-15.8	0.4	0.0
	2	15	-8.5	-3.7	0.0
	2	16	-10.1	-3.4	0.0
	2	17	-13.9	-6.2	0.0
	2	18	-18.9	-11.6	0.0
	2	19	-7.3	-5.6	0.0
	2	20	-5.3	5.7	0.0
	2	21	-9.1	-5.8	0.0
	2	22	-10.0	0.6	0.0
	2	23	-23.8	-9.4	0.0
	2	24	-26.2	-4.9	0.0
	2	25	-22.6	-8.5	0.0
	2	26	-21.8	-3.2	0.0
	2	27	-21.3	-12.1	0.0
	2	28	-12.0	0.9	0.0
	2	29	-13.8	-4.6	1.33488372093
	2	30	-8.9	-8.3	0.0
	2	31	-18.3	-10.1	0.0
	2	32	-21.9	-11.1	0.0
	2	33	-22.5	-11.0	0.0
	2	34	-16.7	-3.3	0.0
	2	35	-28.5	-11.7	0.0
	2	36	-28.1	-16.3	0.0
	2	37	-25.1	-13.7	0.0
	2	38	-18.1	-4.6	0.0
	2	39	-16.9	-3.1	0.0
	2	40	-19.4	-5.6	0.0
	2	41	-12.8	4.4	0.0
	2	42	-4.2	4.9	0.0
	2	43	-0.8	8.1	0.0
	2	44	-1.6	1.8	0.0
	2	45	-7.9	0.8	0.0
	2	46	-14.7	-0.4	0.0
	2	47	-17.1	-6.3	0.0
	2	48	-22.0	-7.9	0.0
	2	49	-21.5	-4.9	0.0
	2	50	-25.0	-7.5	0.0
	2	51	-16.5	-1.2	0.0
	2	52	-7.1	5.1	0.0
	2	53	-10.3	-0.2	0.0
	2	54	-12.7	4.5	0.0
	2	55	-3.0	1.0	0.0
	2	56	-3.5	-0.5	0.0
	2	57	-7.6	-6.3	0.0
	2	58	-7.9	-6.7	0.0
	2	59	-1.0	1.2	0.0
	2	60	1.4	7.3	0.0
	2	61	-7.0	-1.5	0.0
	2	62	-10.9	2.7	0.0
	2	63	-1.3	-0.6	1.33488372093
	2	64	-3.8	4.5	0.0
	2	65	-8.5	1.4	0.0
	2	66	-9.1	3.1	0.0
	2	67	-0.7	-0.6	0.0
	2	68	-1.3	0.0	0.858139534884
	2	69	-5.6	9.0	0.0
	2	70	-3.5	6.5	0.0
	2	71	-3.5	3.0	0.0
	2	72	-5.7	6.5	0.0
	2	73	-5.0	6.1	0.0
	2	74	-1.6	8.4	0.0
	2	75	-2.5	3.9	0.0
	2	76	-4.3	5.8	0.0
	2	77	-0.5	7.6	0.0
	2	78	-2.8	13.8	0.0
	2	79	-4.4	5.8	0.0
	2	80	-0.6	11.2	0.0
	2	81	2.1	11.0	0.0
	2	82	-2.4	6.8	0.0
	2	83	-2.6	3.8	0.0
	2	84	-2.4	7.8	0.0
	2	85	-7.7	7.9	0.0
	2	86	-14.6	1.9	0.0
	2	87	-14.1	-5.4	0.667441860465
	2	88	-10.6	0.6	0.0
	2	89	-16.7	-2.8	0.0
	2	90	-9.8	2.2	0.0
	2	91	-11.5	5.3	0.0
	2	92	-13.6	6.1	0.0
	2	93	-7.9	10.9	0.0
	2	94	-0.6	11.0	0.0
	2	95	-1.2	9.2	0.0
	2	96	1.3	17.0	0.0
	2	97	7.2	12.4	8.2
	2	98	1.5	14.4	2.76511627907
	2	99	0.5	19.0	0.0
	2	100	-4.7	12.8	0.286046511628
	2	101	4.9	18.7	0.0
	2	102	5.1	11.6	0.0
	2	103	3.9	15.1	0.0
	2	104	-0.4	14.4	0.0
	2	105	10.4	22.1	0.0
	2	106	5.6	14.1	0.0
	2	107	3.8	14.9	0.0
	2	108	-1.5	14.8	0.0
	2	109	0.7	13.3	1.14418604651
	2	110	-1.1	14.7	0.0
	2	111	1.2	14.3	0.0
	2	112	6.5	15.5	0.0
	2	113	-2.5	15.3	2.76511627907
	2	114	-1.5	12.3	6.38837209302
	2	115	-2.7	15.0	0.0
	2	116	1.1	16.2	2.66976744186
	2	117	-2.3	16.9	12.8720930233
	2	118	1.0	20.9	0.0
	2	119	-3.6	12.2	0.0
	2	120	-5.0	13.8	0.0
	2	121	-6.5	12.6	7.34186046512
	2	122	-8.3	12.8	0.0
	2	123	-0.8	18.2	0.0
	2	124	3.6	21.4	0.0
	2	125	8.6	11.7	12.6813953488
	2	126	9.6	17.5	3.52790697674
	2	127	10.5	18.6	0.572093023256
	2	128	6.1	26.7	0.0
	2	129	4.2	24.8	0.0
	2	130	10.8	18.7	0.0
	2	131	8.1	16.1	27.1744186047
	2	132	7.5	20.9	0.0953488372093
	2	133	6.4	21.2	0.0
	2	134	4.3	23.9	0.0
	2	135	3.2	20.0	0.572093023256
	2	136	4.0	17.8	17.9255813953
	2	137	7.1	22.1	0.0
	2	138	3.2	21.3	0.0
	2	139	4.9	20.7	0.0
	2	140	4.6	20.1	0.762790697674
	2	141	1.6	21.3	13.4441860465
	2	142	0.7	19.1	0.0
	2	143	6.7	17.6	0.0
	2	144	7.7	19.8	0.0
	2	145	11.1	23.3	2.38372093023
	2	146	9.4	25.1	0.0
	2	147	9.6	22.3	3.33720930233
	2	148	10.7	24.4	0.0
	2	149	10.0	22.8	0.0
	2	150	5.2	19.4	0.0
	2	151	7.3	18.1	9.82093023256
	2	152	5.7	25.5	0.0
	2	153	8.0	26.6	0.0
	2	154	14.1	22.4	0.0
	2	155	11.0	24.2	0.0
	2	156	12.2	27.5	0.0
	2	157	14.6	27.1	0.0
	2	158	11.6	29.3	0.0
	2	159	8.4	26.8	9.05813953488
	2	160	14.2	28.3	0.0
	2	161	9.7	22.1	0.0
	2	162	8.9	25.6	0.0
	2	163	5.0	27.9	0.0
	2	164	9.9	31.4	0.0
	2	165	11.7	26.3	1.43023255814
	2	166	13.2	28.6	0.0
	2	167	14.6	27.1	8.86744186047
	2	168	16.2	32.0	0.0
	2	169	13.5	27.1	0.0
	2	170	16.3	26.6	0.0
	2	171	14.2	26.6	0.0
	2	172	12.2	31.2	0.0
	2	173	9.8	25.5	0.0
	2	174	11.4	24.9	0.0
	2	175	10.4	27.7	0.0
	2	176	12.4	26.4	1.33488372093
	2	177	13.0	26.9	5.91162790698
	2	178	10.7	26.1	0.0
	2	179	13.3	26.4	0.0
	2	180	16.0	27.6	0.0
	2	181	14.3	25.6	0.0
	2	182	18.0	31.0	0.0
	2	183	22.0	33.1	0.0
	2	184	21.3	29.8	0.0
	2	185	21.3	31.4	0.0
	2	186	13.1	24.7	0.0
	2	187	14.9	31.7	0.0
	2	188	18.2	33.6	0.0
	2	189	17.5	31.8	0.0
	2	190	14.7	23.8	0.0
	2	191	13.5	24.1	0.0
	2	192	10.4	22.7	0.0
	2	193	9.9	23.9	0.0
	2	194	8.7	23.4	0.0
	2	195	10.6	24.4	0.0
	2	196	11.2	28.2	0.0
	2	197	11.6	29.8	0.0
	2	198	18.8	34.3	0.0
	2	199	19.4	31.1	0.0
	2	200	12.0	26.8	0.0
	2	201	14.6	29.9	0.0
	2	202	12.5	29.2	0.0
	2	203	12.2	25.1	0.0
	2	204	9.9	24.7	0.0
	2	205	12.0	28.0	0.0
	2	206	13.1	25.7	2.76511627907
	2	207	11.0	22.3	21.8348837209
	2	208	15.1	25.3	0.667441860465
	2	209	14.4	26.6	8.86744186047
	2	210	12.6	26.4	0.476744186047
	2	211	14.0	29.3	17.1627906977
	2	212	16.4	28.6	7.24651162791
	2	213	14.1	27.7	11.3465116279
	2	214	18.1	28.2	0.0
	2	215	20.2	30.1	0.0
	2	216	16.8	26.8	21.1674418605
	2	217	18.5	31.4	0.0
	2	218	15.0	30.3	0.0
	2	219	13.0	22.4	12.3953488372
	2	220	15.6	28.9	0.0
	2	221	14.2	27.9	19.2604651163
	2	222	12.8	28.8	0.0
	2	223	11.7	24.1	0.0
	2	224	15.5	30.3	0.0
	2	225	12.3	32.4	0.0
	2	226	11.0	30.7	0.0
	2	227	9.2	29.7	0.0
	2	228	13.6	31.0	1.33488372093
	2	229	12.8	26.0	4.86279069767
	2	230	15.1	31.4	3.0511627907
	2	231	18.8	32.1	0.572093023256
	2	232	15.3	33.0	0.0
	2	233	11.6	27.9	0.0
	2	234	13.7	31.8	0.0
	2	235	11.9	27.9	2.38372093023
	2	236	9.5	25.7	20.8813953488
	2	237	12.5	29.4	0.0
	2	238	13.1	32.2	0.0
	2	239	10.6	31.4	7.53255813953
	2	240	10.5	29.7	0.0
	2	241	8.1	30.7	0.0
	2	242	10.8	29.5	0.0
	2	243	12.2	24.9	0.0
	2	244	10.9	20.6	2.0976744186
	2	245	11.6	24.6	0.0
	2	246	9.9	29.1	0.0
	2	247	7.9	24.4	0.0
	2	248	5.1	24.4	0.0
	2	249	10.2	19.0	51.011627907
	2	250	6.2	15.1	40.2372093023
	2	251	6.7	17.0	22.8837209302
	2	252	6.6	16.6	27.3651162791
	2	253	3.0	23.1	0.0
	2	254	4.5	17.0	0.476744186047
	2	255	4.0	14.0	3.24186046512
	2	256	0.0	14.1	0.0
	2	257	4.9	20.1	0.0
	2	258	5.0	12.2	0.0953488372093
	2	259	2.2	18.0	7.53255813953
	2	260	2.7	22.8	0.0
	2	261	5.3	23.1	0.0
	2	262	9.1	21.4	0.0
	2	263	12.1	21.9	0.0
	2	264	11.1	27.0	0.0
	2	265	8.2	23.8	0.0
	2	266	8.4	26.2	0.0
	2	267	11.8	21.0	0.858139534884
	2	268	8.7	21.8	7.53255813953
	2	269	6.1	20.8	0.0
	2	270	7.9	22.5	0.0
	2	271	7.8	18.9	0.0
	2	272	8.5	22.8	0.0
	2	273	1.3	18.7	0.0
	2	274	-2.6	15.9	0.0
	2	275	3.9	18.6	0.0
	2	276	-2.8	16.8	0.0
	2	277	0.8	17.4	0.0
	2	278	-1.4	10.8	0.667441860465
	2	279	-3.9	17.0	10.3930232558
	2	280	-0.9	16.8	0.0
	2	281	-2.0	15.7	0.0
	2	282	1.6	10.9	0.0
	2	283	-3.8	-1.0	6.38837209302
	2	284	-2.0	7.6	0.0
	2	285	-2.7	9.3	0.0
	2	286	-4.2	9.3	0.0
	2	287	0.6	11.8	0.0
	2	288	0.0	11.3	0.0
	2	289	0.9	14.2	0.0
	2	290	-3.1	14.0	0.0
	2	291	-3.8	10.1	0.190697674419
	2	292	-1.1	14.3	0.0
	2	293	-2.2	11.5	1.14418604651
	2	294	-1.5	7.3	0.0953488372093
	2	295	-1.8	8.3	0.0
	2	296	0.7	5.9	0.0
	2	297	-3.0	7.5	0.0
	2	298	-6.5	4.9	0.0
	2	299	-2.7	5.0	0.0
	2	300	-5.8	6.3	0.0
	2	301	1.8	15.3	0.0
	2	302	-4.8	9.1	16.5906976744
	2	303	-5.8	8.1	0.0
	2	304	-4.3	8.4	0.0
	2	305	-2.4	12.2	0.0
	2	306	-1.2	17.8	0.0
	2	307	-5.5	11.0	0.0
	2	308	-4.8	12.3	0.0
	2	309	-4.9	9.5	0.0
	2	310	-1.1	14.3	0.0
	2	311	-1.1	7.1	0.0
	2	312	-7.2	4.7	0.0
	2	313	-14.8	5.0	0.0
	2	314	-6.5	7.9	0.0
	2	315	-0.9	9.8	0.0
	2	316	-2.1	8.5	0.0
	2	317	-3.3	10.9	0.0
	2	318	-0.5	8.3	0.0
	2	319	3.0	8.8	0.0
	2	320	-1.5	5.1	0.0
	2	321	-10.0	0.3	0.0
	2	322	-8.0	6.5	0.0
	2	323	-0.9	5.4	0.286046511628
	2	324	2.3	6.6	3.52790697674
	2	325	-6.5	1.4	2.0023255814
	2	326	-10.0	-0.5	3.33720930233
	2	327	-16.3	-2.8	0.0953488372093
	2	328	-1.9	-1.6	0.190697674419
	2	329	4.8	5.8	0.0
	2	330	-0.1	2.2	0.0
	2	331	-10.4	0.7	0.0
	2	332	-6.9	-5.3	0.0
	2	333	-5.9	-2.8	1.43023255814
	2	334	-13.7	-1.6	0.0
	2	335	-16.6	-1.2	0.0
	2	336	-17.8	3.0	0.0
	2	337	-8.2	5.4	2.38372093023
	2	338	-5.1	7.1	13.0627906977
	2	339	-3.2	1.7	0.0
	2	340	-1.1	0.3	0.0
	2	341	-9.1	-5.9	0.0
	2	342	-18.1	-16.1	4.76744186047
	2	343	-22.9	-12.2	0.0
	2	344	-29.6	-12.8	0.0
	2	345	-25.2	-5.6	0.0
	2	346	-21.8	-9.0	0.0
	2	347	-7.2	-1.3	0.0
	2	348	-21.3	-3.1	0.0
	2	349	-9.6	1.5	0.0
	2	350	-14.6	-6.0	0.0
	2	351	-11.2	-7.1	0.0
	2	352	-11.5	-9.7	0.0
	2	353	-10.2	-7.7	0.0
	2	354	-18.7	-8.5	0.0
	2	355	-23.6	-2.4	0.0
	2	356	-12.4	1.7	0.0
	2	357	-9.7	4.2	4.86279069767
	2	358	-6.0	1.1	0.0
	2	359	-0.9	0.2	0.0
	2	360	-2.6	-2.5	0.0
	2	361	-9.5	-1.8	27.5558139535
	2	362	-20.5	-5.2	0.0
	2	363	-20.7	-9.4	0.0
	2	364	-9.9	-6.6	0.0
	2	365	-15.5	-9.6	0.0
	3	1	-10.3	-0.6	0.0
	3	2	-12.8	-1.6	0.0
	3	3	-11.3	1.5	0.0
	3	4	-6.2	3.3	0.0
	3	5	-4.1	-1.2	0.0
	3	6	-13.2	-7.6	0.0
	3	7	-17.0	2.9	0.0
	3	8	-24.2	-10.5	6.38837209302
	3	9	-23.2	-10.8	0.0
	3	10	-22.2	-18.8	0.0
	3	11	-26.4	-18.4	0.190697674419
	3	12	-20.7	-13.0	0.286046511628
	3	13	-21.0	-9.0	0.0
	3	14	-18.2	-13.0	0.0
	3	15	-23.1	-20.8	0.762790697674
	3	16	-19.0	-7.7	0.0
	3	17	-14.3	-9.6	0.0
	3	18	-19.9	-14.9	0.476744186047
	3	19	-24.1	-10.3	0.0
	3	20	-24.1	-16.4	0.0953488372093
	3	21	-21.8	-14.9	0.0
	3	22	-17.8	-10.9	0.0
	3	23	-9.3	-3.2	0.0
	3	24	-8.0	-5.5	0.0
	3	25	-10.9	-0.2	4.95813953488
	3	26	-13.6	-4.0	0.0
	3	27	-11.8	-5.3	0.0
	3	28	-7.2	2.3	0.0
	3	29	-16.0	-0.6	0.0
	3	30	-7.1	-0.7	0.0
	3	31	-21.3	-2.9	0.0
	3	32	-17.6	-3.4	2.47906976744
	3	33	-18.4	-7.2	0.0
	3	34	-17.9	-2.8	0.0
	3	35	-19.9	-5.9	0.0
	3	36	-27.7	-7.1	0.0
	3	37	-22.9	-7.1	0.0
	3	38	-16.0	-4.0	0.0
	3	39	-10.6	-0.9	0.0
	3	40	-16.4	-5.0	0.0
	3	41	-24.1	-8.1	0.0
	3	42	-22.0	-6.0	0.0
	3	43	-20.0	3.5	0.0
	3	44	-14.9	5.1	0.0
	3	45	-9.1	-0.4	0.0
	3	46	-16.7	-4.7	0.0
	3	47	-12.5	-1.9	0.0
	3	48	-15.4	-2.9	0.0
	3	49	-10.6	1.1	0.0
	3	50	-8.6	3.8	0.0
	3	51	-12.0	-2.3	0.0
	3	52	-18.1	-4.7	0.0
	3	53	-18.6	-11.8	0.0
	3	54	-23.6	-12.7	0.0
	3	55	-19.7	-9.0	2.47906976744
	3	56	-15.0	-5.0	0.0
	3	57	-20.2	3.1	0.0
	3	58	-14.7	-1.0	0.0
	3	59	-9.0	-8.0	0.0
	3	60	-18.7	3.0	0.0
	3	61	-15.7	6.6	0.0
	3	62	-9.4	8.0	0.0
	3	63	1.0	6.2	0.0
	3	64	-5.1	5.1	5.33953488372
	3	65	-3.7	5.7	0.0
	3	66	-0.1	2.5	0.0
	3	67	-1.2	0.2	0.0
	3	68	-15.3	-8.4	0.0
	3	69	-14.8	-1.2	0.0
	3	70	-10.7	-1.5	4.67209302326
	3	71	-5.1	-1.6	0.572093023256
	3	72	-12.0	0.1	0.0
	3	73	-7.6	0.5	0.0
	3	74	-7.7	5.4	0.0
	3	75	-16.0	1.2	0.0
	3	76	-10.1	8.8	0.0
	3	77	-12.3	0.4	0.0
	3	78	-16.0	-2.0	0.0
	3	79	-24.8	-2.4	0.0
	3	80	-25.1	-5.0	0.0
	3	81	-17.9	-3.6	0.0
	3	82	-6.6	2.6	0.0
	3	83	-6.0	9.1	3.81395348837
	3	84	-2.5	8.5	0.0
	3	85	3.4	15.4	15.0651162791
	3	86	3.4	11.3	0.953488372093
	3	87	2.1	10.9	0.0
	3	88	1.1	15.0	0.0
	3	89	8.6	22.7	0.0
	3	90	5.0	22.0	0.0
	3	91	7.3	18.8	0.0
	3	92	-1.2	9.0	0.0
	3	93	-6.0	10.0	0.0
	3	94	-3.8	10.5	2.86046511628
	3	95	-6.5	12.0	0.0
	3	96	3.8	19.9	0.0
	3	97	5.4	15.4	0.0953488372093
	3	98	-0.8	11.7	6.1976744186
	3	99	-0.7	18.3	0.0
	3	100	2.1	13.7	10.2023255814
	3	101	6.7	17.3	3.71860465116
	3	102	8.8	11.6	0.953488372093
	3	103	4.7	13.0	0.0
	3	104	3.1	14.0	0.0
	3	105	4.3	11.7	0.0
	3	106	-2.8	11.3	0.0
	3	107	-1.5	15.3	0.0
	3	108	-2.4	15.1	0.0
	3	109	-9.1	10.0	0.0
	3	110	-2.9	15.8	0.0
	3	111	-2.8	17.7	0.0
	3	112	-1.8	12.9	3.24186046512
	3	113	1.3	13.8	5.72093023256
	3	114	5.3	10.2	0.858139534884
	3	115	3.3	17.4	0.0
	3	116	6.3	17.7	0.0
	3	117	0.5	14.0	0.0
	3	118	5.5	18.1	0.0
	3	119	7.0	16.5	0.0
	3	120	6.3	16.9	0.0
	3	121	8.3	15.8	0.0
	3	122	-0.5	14.6	0.0
	3	123	-4.0	7.9	0.0
	3	124	-5.9	10.0	0.0
	3	125	-5.0	15.1	0.0
	3	126	1.0	19.4	0.0
	3	127	4.9	24.5	0.0
	3	128	2.9	23.6	0.0
	3	129	0.5	17.8	0.0
	3	130	-1.0	21.0	0.0
	3	131	1.3	18.8	0.0
	3	132	4.3	20.8	0.0
	3	133	1.7	17.5	0.0
	3	134	3.0	20.4	0.0
	3	135	4.3	19.9	0.0
	3	136	6.3	19.5	0.0
	3	137	4.5	19.3	0.0
	3	138	-0.3	16.8	0.0
	3	139	1.4	17.7	0.0
	3	140	8.1	16.2	1.33488372093
	3	141	10.8	18.6	0.0
	3	142	7.8	14.6	0.0
	3	143	4.5	17.5	9.72558139535
	3	144	2.6	16.7	0.0
	3	145	1.8	13.8	0.0
	3	146	2.7	17.9	0.0
	3	147	3.7	21.3	0.0
	3	148	6.6	27.6	0.0
	3	149	9.4	26.9	0.0
	3	150	13.8	29.8	0.0
	3	151	16.4	29.9	0.0
	3	152	17.2	26.9	0.0
	3	153	12.7	27.9	0.0
	3	154	10.0	26.4	0.0
	3	155	12.6	24.9	0.0
	3	156	12.0	29.2	0.0
	3	157	17.0	31.8	0.0
	3	158	14.3	27.2	23.3604651163
	3	159	14.2	28.2	0.0
	3	160	15.5	28.7	0.0
	3	161	18.5	28.7	0.0
	3	162	13.6	27.0	0.0
	3	163	11.1	27.8	0.0
	3	164	11.8	27.2	0.0
	3	165	12.3	24.2	1.43023255814
	3	166	9.3	24.5	0.0
	3	167	5.6	23.2	0.0
	3	168	9.4	20.5	0.0
	3	169	13.5	28.4	0.0
	3	170	14.2	29.1	0.0
	3	171	19.7	31.2	0.0
	3	172	18.4	32.3	0.0
	3	173	21.4	33.7	0.0
	3	174	18.9	32.7	0.0
	3	175	14.9	28.1	0.0
	3	176	13.5	26.6	0.0
	3	177	11.5	26.0	7.34186046512
	3	178	9.3	21.2	8.29534883721
	3	179	13.7	24.6	0.0
	3	180	14.0	22.7	2.47906976744
	3	181	17.4	23.7	9.72558139535
	3	182	14.0	27.3	0.0
	3	183	17.5	29.3	0.0
	3	184	11.9	29.3	21.2627906977
	3	185	13.1	28.9	0.0
	3	186	16.3	27.9	0.0
	3	187	16.6	28.9	0.0
	3	188	14.8	24.1	0.286046511628
	3	189	13.1	27.0	0.0
	3	190	17.3	28.5	0.0
	3	191	17.5	29.9	0.0
	3	192	17.0	26.9	0.0
	3	193	15.2	26.3	0.0
	3	194	15.0	27.9	0.476744186047
	3	195	18.0	25.7	3.43255813953
	3	196	15.0	29.1	14.4930232558
	3	197	18.3	32.1	0.0
	3	198	17.1	26.2	0.572093023256
	3	199	21.4	30.1	2.28837209302
	3	200	18.8	31.3	13.7302325581
	3	201	18.3	27.7	0.0953488372093
	3	202	20.7	35.3	0.0
	3	203	17.7	34.0	0.0
	3	204	22.0	32.6	21.1674418605
	3	205	20.3	34.7	0.0
	3	206	16.5	30.7	0.0
	3	207	14.9	31.2	0.0
	3	208	17.9	30.3	0.0
	3	209	14.6	28.9	0.0
	3	210	14.6	29.8	0.0
	3	211	15.5	30.2	7.62790697674
	3	212	16.0	28.5	0.0
	3	213	17.2	28.2	0.0
	3	214	15.8	29.3	0.0
	3	215	15.2	28.2	2.19302325581
	3	216	13.9	29.0	0.0953488372093
	3	217	16.1	29.7	0.381395348837
	3	218	15.3	32.2	0.190697674419
	3	219	15.0	26.1	28.4139534884
	3	220	14.6	23.9	0.0
	3	221	12.4	27.8	0.0
	3	222	15.2	30.5	0.0
	3	223	13.9	33.4	0.0
	3	224	12.4	29.0	0.0
	3	225	13.9	28.7	0.0
	3	226	16.3	30.5	0.0
	3	227	16.5	27.4	0.0
	3	228	17.0	27.1	0.0
	3	229	19.4	26.7	0.0
	3	230	21.4	30.8	0.0
	3	231	17.6	24.4	1.43023255814
	3	232	8.7	18.5	25.7441860465
	3	233	9.8	21.5	4.29069767442
	3	234	10.0	24.9	0.0
	3	235	10.3	28.5	0.0
	3	236	7.9	31.1	0.0
	3	237	12.7	30.8	0.0
	3	238	8.2	28.3	0.0
	3	239	11.0	26.2	0.0
	3	240	11.4	25.1	0.0
	3	241	11.8	26.3	0.0
	3	242	8.6	23.7	0.0
	3	243	7.2	21.1	15.8279069767
	3	244	9.6	24.7	0.0
	3	245	9.4	23.2	35.3744186047
	3	246	9.5	26.0	0.0
	3	247	12.6	24.1	0.0
	3	248	11.7	20.6	0.0
	3	249	12.5	22.5	0.0953488372093
	3	250	13.1	27.1	0.476744186047
	3	251	12.5	22.2	0.381395348837
	3	252	10.2	23.2	0.0
	3	253	9.3	24.8	0.0
	3	254	10.6	23.5	0.0
	3	255	9.2	26.0	0.0
	3	256	7.9	23.7	0.0
	3	257	7.5	22.1	0.0
	3	258	4.9	18.5	0.286046511628
	3	259	9.6	21.3	0.0
	3	260	12.7	21.0	0.0
	3	261	6.2	18.4	0.0
	3	262	6.2	20.9	0.0
	3	263	7.1	23.0	0.0
	3	264	13.6	30.7	0.0
	3	265	13.8	28.2	0.0
	3	266	14.8	26.8	0.0
	3	267	13.4	23.5	1.52558139535
	3	268	10.4	22.7	1.0488372093
	3	269	8.0	25.8	0.0
	3	270	12.3	20.7	16.1139534884
	3	271	8.9	15.1	1.81162790698
	3	272	6.6	19.8	0.0
	3	273	0.8	17.7	21.0720930233
	3	274	-1.1	12.9	0.0
	3	275	5.6	15.0	0.0
	3	276	10.3	17.8	0.286046511628
	3	277	12.8	20.9	0.0
	3	278	6.9	15.7	0.0
	3	279	15.5	24.8	0.0
	3	280	14.6	31.2	0.0
	3	281	16.2	29.2	0.0
	3	282	13.6	20.6	0.0
	3	283	10.5	20.1	1.52558139535
	3	284	11.7	20.3	0.0
	3	285	12.1	13.1	0.0
	3	286	7.6	13.3	0.0
	3	287	4.4	11.5	0.0
	3	288	-2.4	17.7	0.0
	3	289	1.1	19.2	0.0
	3	290	1.2	14.9	0.0
	3	291	2.8	12.6	0.0
	3	292	0.1	19.8	0.0
	3	293	-3.7	14.8	18.0209302326
	3	294	-4.6	8.1	0.0
	3	295	-2.0	11.9	0.0
	3	296	-1.7	6.0	3.33720930233
	3	297	1.4	12.7	0.0
	3	298	6.1	12.9	0.0
	3	299	7.8	14.8	0.0
	3	300	3.3	9.6	0.0
	3	301	-0.4	13.2	0.0
	3	302	3.1	3.3	7.53255813953
	3	303	-1.1	5.1	0.0953488372093
	3	304	-12.5	0.3	3.71860465116
	3	305	-12.3	5.8	5.53023255814
	3	306	-11.9	-3.9	0.0
	3	307	-9.9	2.4	0.0
	3	308	-8.7	8.0	0.0
	3	309	-5.3	5.2	0.0
	3	310	-12.9	1.2	0.0
	3	311	-6.3	0.5	3.24186046512
	3	312	-4.3	5.3	0.476744186047
	3	313	-5.0	7.2	4.57674418605
	3	314	-3.8	8.2	0.0
	3	315	-6.8	1.5	0.0
	3	316	-4.4	3.3	0.0
	3	317	-4.3	2.3	0.0
	3	318	-9.0	1.8	0.0
	3	319	-5.7	9.9	0.0
	3	320	-7.7	4.7	0.0
	3	321	-2.1	6.1	8.00930232558
	3	322	-6.6	11.5	0.0
	3	323	1.1	11.4	0.0
	3	324	3.8	9.3	1.52558139535
	3	325	2.8	7.7	6.00697674419
	3	326	0.7	4.4	0.0
	3	327	0.7	2.2	0.0
	3	328	-3.4	2.5	0.0
	3	329	-6.9	2.0	0.0
	3	330	-9.5	-0.9	0.953488372093
	3	331	-2.6	3.1	0.858139534884
	3	332	-3.8	-0.9	0.0
	3	333	-3.0	-0.8	1.90697674419
	3	334	0.0	4.2	1.33488372093
	3	335	-10.9	-6.8	2.95581395349
	3	336	-0.8	1.0	0.0
	3	337	-14.2	-4.0	0.0
	3	338	-16.0	-1.5	0.0
	3	339	-22.3	-5.6	0.0
	3	340	-27.6	-13.6	0.0
	3	341	-29.2	-12.8	0.0
	3	342	-35.3	-13.7	0.0
	3	343	-27.6	-10.6	0.0
	3	344	-26.8	-13.9	0.0
	3	345	-24.5	-9.7	0.0
	3	346	-23.2	-14.1	0.0
	3	347	-22.8	-10.9	0.0
	3	348	-21.2	-3.0	0.0
	3	349	-24.3	-3.8	0.0
	3	350	-21.5	-1.2	2.0023255814
	3	351	-22.8	-5.3	0.0
	3	352	-13.1	-7.1	0.0
	3	353	-17.3	-3.5	0.0
	3	354	-21.8	-9.2	0.0
	3	355	-21.5	-9.3	0.0
	3	356	-24.5	-18.0	3.71860465116
	3	357	-21.8	-14.8	0.667441860465
	3	358	-25.5	-11.1	0.0
	3	359	-21.9	-5.7	0.0
	3	360	-21.1	-5.9	0.0953488372093
	3	361	-11.5	-2.7	0.0
	3	362	-15.0	-12.1	5.43488372093
	3	363	-9.6	-5.6	4.38604651163
	3	364	-9.0	-1.2	0.0
	3	365	-8.8	-5.3	0.0
	4	1	-13.6	-4.3	0.0
	4	2	-25.9	-11.7	0.0
	4	3	-23.1	-11.2	0.0
	4	4	-14.4	-6.7	0.0
	4	5	-13.2	-7.0	0.0
	4	6	-17.5	0.9	0.0
	4	7	-20.2	-7.1	0.0
	4	8	-17.0	-8.1	0.0
	4	9	-27.0	-9.5	0.0953488372093
	4	10	-22.5	-6.4	2.38372093023
	4	11	-18.8	-13.6	0.0
	4	12	-21.4	-9.4	0.0
	4	13	-17.5	-6.7	2.47906976744
	4	14	-15.4	-13.3	5.91162790698
	4	15	-17.9	-10.2	0.0
	4	16	-16.0	-10.2	0.0
	4	17	-25.3	-10.7	0.0
	4	18	-19.9	-8.0	0.0
	4	19	-27.7	-18.7	5.24418604651
	4	20	-31.0	-12.5	0.0
	4	21	-27.5	-6.4	0.0
	4	22	-30.2	-9.7	0.0
	4	23	-19.5	-8.2	0.0953488372093
	4	24	-18.9	-1.9	0.0
	4	25	-27.7	-8.9	0.0
	4	26	-22.4	-9.5	0.0
	4	27	-18.8	-7.6	0.0
	4	28	-12.7	3.7	0.0
	4	29	-7.9	6.4	0.0
	4	30	-9.3	0.1	0.0
	4	31	-15.4	-12.6	0.0
	4	32	-20.1	-7.3	0.0
	4	33	-23.7	-11.6	0.0
	4	34	-21.3	-4.7	0.0
	4	35	-14.4	-1.4	2.38372093023
	4	36	-16.9	4.0	0.0
	4	37	-13.1	6.5	0.0
	4	38	-8.7	2.0	0.0
	4	39	-23.8	-9.6	0.0
	4	40	-18.4	-4.2	0.0
	4	41	-22.4	-12.5	0.0
	4	42	-25.5	-11.9	0.0
	4	43	-26.6	-10.9	0.0
	4	44	-23.8	-10.3	0.0
	4	45	-22.5	-13.9	0.0
	4	46	-12.5	-7.6	0.0
	4	47	-19.5	-7.1	0.0
	4	48	-23.7	-6.4	0.0
	4	49	-23.4	-8.1	0.0
	4	50	-18.6	0.8	0.0
	4	51	-26.6	-1.5	0.0
	4	52	-23.8	0.1	0.0
	4	53	-16.6	-12.0	0.0
	4	54	-21.6	-9.2	0.0
	4	55	-22.2	-3.1	0.0
	4	56	-18.3	-6.6	0.0
	4	57	-22.8	-6.7	0.762790697674
	4	58	-13.6	-5.5	0.0
	4	59	-15.0	-3.3	0.0
	4	60	-19.2	-7.6	0.0
	4	61	-9.8	-6.1	0.0
	4	62	-4.7	-3.3	0.0
	4	63	-14.7	-10.7	3.52790697674
	4	64	-11.5	-0.1	0.0
	4	65	-8.7	5.8	0.0
	4	66	-5.3	3.4	0.0
	4	67	-5.5	0.9	0.0
	4	68	-11.4	-6.0	0.0
	4	69	-14.9	-11.2	0.0
	4	70	-20.3	-6.6	0.0
	4	71	-20.4	-6.1	0.0
	4	72	-19.0	-4.1	0.0
	4	73	-15.0	-0.4	0.0
	4	74	-14.3	-2.1	0.0
	4	75	-20.8	-5.7	0.0
	4	76	-13.2	-3.3	0.0
	4	77	-10.2	3.8	0.0
	4	78	-1.9	5.8	0.0
	4	79	-4.6	9.9	0.0
	4	80	-5.6	10.6	0.0
	4	81	-1.8	7.3	0.0
	4	82	-9.3	1.2	0.0
	4	83	-8.6	6.6	0.0
	4	84	-9.4	2.1	0.0
	4	85	-5.9	-4.9	0.0
	4	86	-11.6	-6.7	0.0
	4	87	-10.5	-1.1	0.0
	4	88	-5.2	2.8	6.57906976744
	4	89	-2.9	5.1	8.2
	4	90	0.7	5.0	1.0488372093
	4	91	-8.7	1.6	0.762790697674
	4	92	-8.1	3.3	0.0
	4	93	-5.2	8.8	0.0
	4	94	2.1	15.0	2.47906976744
	4	95	2.6	22.0	0.0
	4	96	5.8	17.7	0.0
	4	97	2.7	22.4	0.0
	4	98	7.5	20.2	0.0
	4	99	4.8	18.4	0.0
	4	100	12.2	18.3	0.0
	4	101	2.8	18.5	0.0
	4	102	0.2	13.1	0.0
	4	103	1.2	18.3	0.0
	4	104	1.4	19.6	0.0
	4	105	5.0	19.0	0.0
	4	106	2.5	20.7	0.0
	4	107	-0.2	18.4	0.0
	4	108	-4.0	11.0	0.0
	4	109	-8.6	8.7	0.0
	4	110	-3.9	7.3	4.19534883721
	4	111	-4.5	12.4	0.0
	4	112	-1.3	14.6	0.0
	4	113	-0.3	21.9	0.0
	4	114	3.6	24.0	0.0
	4	115	6.2	19.2	0.0
	4	116	2.1	17.4	0.0
	4	117	3.4	20.3	0.0
	4	118	0.5	16.2	0.0
	4	119	4.2	13.0	18.5930232558
	4	120	1.7	16.4	0.0
	4	121	5.5	18.6	0.0
	4	122	4.0	13.2	0.0953488372093
	4	123	-3.2	12.5	1.71627906977
	4	124	-4.0	12.5	0.0953488372093
	4	125	-0.4	12.4	0.0953488372093
	4	126	-1.2	13.6	0.0
	4	127	0.2	18.5	1.52558139535
	4	128	6.3	19.7	9.15348837209
	4	129	3.4	23.3	0.858139534884
	4	130	1.9	20.1	0.0
	4	131	0.6	11.0	39.5697674419
	4	132	-3.6	13.4	0.0
	4	133	-1.5	15.1	0.0
	4	134	2.9	14.2	0.0
	4	135	2.2	11.0	0.0
	4	136	3.5	14.2	0.0
	4	137	6.6	23.8	0.0
	4	138	12.7	28.7	0.0
	4	139	13.5	26.1	0.0
	4	140	12.8	20.6	0.0
	4	141	7.8	22.9	0.0
	4	142	11.3	25.4	12.776744186
	4	143	8.4	29.0	0.0
	4	144	6.9	23.5	9.63023255814
	4	145	7.4	17.1	0.572093023256
	4	146	11.3	19.3	0.572093023256
	4	147	10.0	21.3	0.667441860465
	4	148	6.2	20.9	2.28837209302
	4	149	5.8	25.0	15.5418604651
	4	150	10.3	24.9	62.1674418605
	4	151	8.7	20.0	0.0
	4	152	13.5	21.6	10.488372093
	4	153	8.0	26.9	0.0953488372093
	4	154	9.2	24.3	4.76744186047
	4	155	10.7	21.1	0.0953488372093
	4	156	10.8	28.9	0.0
	4	157	10.5	28.1	0.0
	4	158	12.2	27.7	0.0
	4	159	15.6	23.6	12.0139534884
	4	160	14.1	22.4	47.4837209302
	4	161	11.5	22.0	22.6930232558
	4	162	11.1	21.6	14.6837209302
	4	163	8.6	28.4	0.0
	4	164	13.0	29.7	0.0
	4	165	17.2	33.7	0.0
	4	166	16.5	26.6	3.24186046512
	4	167	17.3	30.1	19.0697674419
	4	168	23.1	30.7	2.86046511628
	4	169	19.2	32.6	3.71860465116
	4	170	17.6	27.7	0.0953488372093
	4	171	18.7	30.6	15.5418604651
	4	172	19.0	26.8	0.0953488372093
	4	173	15.8	27.7	3.81395348837
	4	174	16.0	25.2	1.33488372093
	4	175	14.4	30.3	0.0
	4	176	15.9	30.5	0.0
	4	177	12.7	25.9	0.0
	4	178	11.2	22.1	4.19534883721
	4	179	12.6	23.8	17.7348837209
	4	180	10.7	17.7	4.57674418605
	4	181	8.8	17.9	4.95813953488
	4	182	17.8	25.8	0.0
	4	183	12.1	24.8	0.0
	4	184	15.6	24.8	17.3534883721
	4	185	16.8	27.2	0.0953488372093
	4	186	13.7	24.7	0.0
	4	187	9.8	21.5	0.0
	4	188	8.1	22.9	0.0
	4	189	9.1	20.9	4.00465116279
	4	190	9.8	24.9	0.0
	4	191	10.1	24.9	0.0
	4	192	15.4	26.8	0.0
	4	193	16.3	29.8	0.0
	4	194	17.6	27.9	0.0
	4	195	16.7	28.0	0.0
	4	196	19.3	30.3	0.0
	4	197	15.6	27.7	0.0
	4	198	16.0	24.9	0.0
	4	199	13.2	27.4	0.0
	4	200	15.5	28.3	0.0
	4	201	15.7	32.6	0.0
	4	202	20.0	31.7	0.0
	4	203	19.6	28.9	0.0
	4	204	16.8	26.3	0.0
	4	205	11.7	27.0	0.0
	4	206	12.6	24.7	3.43255813953
	4	207	11.7	28.6	0.0
	4	208	14.5	30.6	0.0
	4	209	13.4	29.1	0.0
	4	210	11.8	30.2	0.0
	4	211	14.5	29.5	1.43023255814
	4	212	13.6	29.1	6.00697674419
	4	213	19.5	29.4	0.476744186047
	4	214	18.7	33.2	0.0
	4	215	21.7	36.1	0.0
	4	216	22.5	36.9	0.0
	4	217	24.1	36.1	0.0
	4	218	16.5	30.7	0.0
	4	219	17.5	27.0	0.0
	4	220	12.1	25.6	0.0
	4	221	13.9	25.2	0.0
	4	222	12.4	27.8	0.0
	4	223	10.9	30.6	0.0
	4	224	13.2	30.3	3.24186046512
	4	225	13.1	28.9	0.0
	4	226	12.5	30.5	0.0
	4	227	14.4	29.0	0.0
	4	228	17.8	28.8	0.0
	4	229	18.2	33.3	0.0
	4	230	19.8	28.1	0.0
	4	231	19.6	31.1	0.0
	4	232	18.2	31.6	0.0
	4	233	16.9	30.3	0.0
	4	234	17.4	31.5	0.0
	4	235	18.3	33.4	0.0
	4	236	15.6	26.6	0.0
	4	237	11.5	25.2	13.0627906977
	4	238	12.5	25.7	0.0
	4	239	11.0	26.2	0.0
	4	240	14.8	28.0	0.0
	4	241	14.2	27.4	0.0
	4	242	15.5	28.4	0.0953488372093
	4	243	16.4	27.1	0.286046511628
	4	244	14.0	26.6	18.9744186047
	4	245	17.8	28.7	10.7744186047
	4	246	18.5	29.8	0.0
	4	247	17.6	26.4	0.0
	4	248	10.5	25.7	0.0
	4	249	13.2	23.3	8.67674418605
	4	250	10.7	19.1	5.81627906977
	4	251	10.6	24.8	0.0
	4	252	7.0	21.9	0.0
	4	253	10.2	18.0	1.23953488372
	4	254	8.6	18.9	0.0953488372093
	4	255	8.0	17.5	4.1
	4	256	3.8	14.8	5.05348837209
	4	257	-0.2	15.5	0.0
	4	258	-2.5	19.8	0.0
	4	259	-1.9	12.3	0.572093023256
	4	260	-1.3	16.8	0.0
	4	261	0.8	9.8	2.86046511628
	4	262	3.7	17.8	2.28837209302
	4	263	2.5	19.0	0.0
	4	264	6.1	24.9	0.0
	4	265	7.3	22.5	0.0
	4	266	8.2	26.4	0.0
	4	267	12.5	21.8	0.0
	4	268	7.3	19.3	0.0
	4	269	7.7	21.8	0.0
	4	270	9.7	12.0	2.95581395349
	4	271	3.7	16.6	0.0953488372093
	4	272	2.8	18.1	0.0
	4	273	0.8	14.7	0.0
	4	274	6.2	14.8	0.0
	4	275	9.9	20.5	0.0
	4	276	-0.1	15.3	0.0
	4	277	-1.3	13.2	0.0
	4	278	-1.2	14.0	0.0
	4	279	-3.4	12.3	0.0
	4	280	-2.8	14.4	0.0
	4	281	-2.6	14.5	0.0
	4	282	-8.5	7.7	1.23953488372
	4	283	-7.1	10.4	0.190697674419
	4	284	-6.2	12.3	0.0
	4	285	-0.1	18.4	0.0
	4	286	6.1	21.6	0.0
	4	287	7.3	18.1	0.0
	4	288	7.0	15.0	4.76744186047
	4	289	9.2	18.5	0.0
	4	290	5.2	19.6	0.0
	4	291	3.3	17.7	0.0
	4	292	-3.4	3.6	0.0
	4	293	-6.1	0.0	0.0
	4	294	-4.2	4.0	0.0
	4	295	-6.8	8.7	0.0
	4	296	-12.1	5.4	6.1023255814
	4	297	-4.4	11.4	0.0
	4	298	-3.7	1.9	0.0
	4	299	-8.9	2.2	0.0
	4	300	-13.5	6.9	0.0
	4	301	-14.3	9.1	0.0
	4	302	-15.9	2.2	0.0
	4	303	-7.5	4.9	1.14418604651
	4	304	-4.0	-2.2	0.286046511628
	4	305	-8.4	-1.0	0.0
	4	306	-7.8	-0.8	1.23953488372
	4	307	-10.2	-5.7	0.286046511628
	4	308	-5.7	3.2	6.38837209302
	4	309	-3.4	1.3	6.00697674419
	4	310	-10.1	1.0	0.0
	4	311	-4.4	3.9	0.0953488372093
	4	312	-6.1	-0.2	0.667441860465
	4	313	-13.8	0.2	0.286046511628
	4	314	-4.9	-3.5	2.86046511628
	4	315	-15.0	-9.2	1.33488372093
	4	316	-14.9	-3.2	0.0
	4	317	-9.3	-2.9	0.0
	4	318	-5.6	0.5	9.05813953488
	4	319	-7.5	2.8	4.95813953488
	4	320	-11.3	1.9	0.0
	4	321	-6.7	1.6	0.0
	4	322	-9.9	-2.7	0.0
	4	323	-13.4	-3.9	0.0
	4	324	-15.6	-6.6	0.0
	4	325	-18.9	-8.8	0.0
	4	326	-12.6	-3.6	7.53255813953
	4	327	-9.0	4.3	0.0
	4	328	-6.4	5.3	0.0
	4	329	1.3	4.4	0.381395348837
	4	330	-0.5	1.9	8.86744186047
	4	331	-0.7	12.3	0.0
	4	332	0.5	9.6	0.0
	4	333	1.1	9.4	0.0
	4	334	3.0	17.9	0.0
	4	335	2.9	10.4	0.0
	4	336	0.1	2.6	0.0
	4	337	-4.7	0.3	0.0
	4	338	-10.4	5.6	0.0
	4	339	-9.7	6.3	9.82093023256
	4	340	-8.0	-4.4	0.0
	4	341	-15.0	-0.8	0.0
	4	342	-10.5	1.5	0.0
	4	343	-16.5	1.6	0.0
	4	344	-17.2	1.8	0.0
	4	345	-9.5	0.8	0.0
	4	346	-9.7	4.4	0.0
	4	347	-5.6	-0.3	0.0
	4	348	-10.2	-7.7	0.476744186047
	4	349	-12.7	0.9	0.0
	4	350	-15.9	-6.3	0.0
	4	351	-16.6	-3.5	0.0
	4	352	-15.1	-9.8	0.0
	4	353	-17.3	-15.7	0.0
	4	354	-20.8	-10.2	0.0
	4	355	-19.7	0.0	0.0
	4	356	-15.5	0.6	6.38837209302
	4	357	-3.6	1.7	0.0
	4	358	-11.7	1.2	0.0
	4	359	-9.4	-0.9	0.0
	4	360	-6.4	-1.9	0.0
	4	361	-6.9	2.3	0.0
	4	362	-3.9	1.9	0.0
	4	363	-14.6	3.0	0.476744186047
	4	364	-16.2	5.4	0.0
	4	365	-8.5	-5.4	0.0
	4	366	-18.8	-3.4	0.0
	5	1	-19.4	-17.5	0.0
	5	2	-22.4	-17.1	0.0953488372093
	5	3	-13.9	-5.3	0.0
	5	4	-17.0	-12.1	0.0
	5	5	-15.6	-8.4	3.43255813953
	5	6	-15.3	-8.1	0.0
	5	7	-18.8	-10.8	0.0
	5	8	-19.1	-7.6	0.0
	5	9	-19.4	-13.7	3.0511627907
	5	10	-28.6	-17.5	0.381395348837
	5	11	-22.4	-7.0	0.0
	5	12	-13.7	-9.4	0.476744186047
	5	13	-11.3	-7.0	0.0953488372093
	5	14	-16.4	-11.5	1.14418604651
	5	15	-14.5	-9.7	0.0953488372093
	5	16	-11.4	-2.8	0.0
	5	17	-20.1	-2.2	0.0
	5	18	-26.5	-15.0	0.0
	5	19	-24.8	-1.6	0.0
	5	20	-17.0	-5.8	8.00930232558
	5	21	-19.3	0.1	0.0
	5	22	-18.6	-7.5	0.0
	5	23	-22.8	-9.9	0.0
	5	24	-18.7	-5.7	1.62093023256
	5	25	-10.7	0.2	0.286046511628
	5	26	-19.8	-2.2	0.0
	5	27	-15.5	-3.5	0.0
	5	28	-15.6	-6.7	0.0
	5	29	-12.8	-9.9	0.0
	5	30	-15.9	-7.5	1.90697674419
	5	31	-20.6	-10.7	5.24418604651
	5	32	-26.8	-14.1	0.0
	5	33	-22.3	-9.3	0.0
	5	34	-17.4	-5.0	5.81627906977
	5	35	-22.3	0.9	3.52790697674
	5	36	-22.8	-2.5	0.0
	5	37	-19.7	-6.0	0.0
	5	38	-10.6	2.3	0.0
	5	39	-15.1	-2.4	0.0
	5	40	-8.1	-4.1	0.0
	5	41	-8.3	-6.7	0.0
	5	42	-6.8	-6.1	0.0
	5	43	-8.0	-5.1	0.0
	5	44	-3.6	3.9	0.0
	5	45	-13.0	1.9	0.0
	5	46	-18.9	-8.7	0.0
	5	47	-19.1	-10.0	0.0
	5	48	-12.9	-4.4	0.0
	5	49	-6.5	-4.7	6.57906976744
	5	50	-11.3	-1.2	0.0
	5	51	-18.5	-4.4	0.0
	5	52	-2.4	9.4	0.0
	5	53	1.1	7.2	0.0
	5	54	-15.2	2.2	0.0
	5	55	-10.7	7.3	0.0
	5	56	-13.8	-3.3	0.0
	5	57	-19.5	-8.5	0.0
	5	58	-18.3	-4.5	0.0
	5	59	-11.8	7.0	0.0
	5	60	-10.3	1.4	0.0
	5	61	-11.5	6.7	0.0
	5	62	-17.2	7.4	0.0
	5	63	-17.7	0.5	0.0
	5	64	-12.6	2.2	0.0
	5	65	-7.5	5.3	0.0
	5	66	-9.5	4.5	0.0
	5	67	-9.6	-0.6	0.0
	5	68	-9.3	3.6	0.0
	5	69	-8.8	0.5	0.0
	5	70	-9.1	0.1	0.0
	5	71	-17.1	1.2	0.0
	5	72	-12.5	3.4	0.0
	5	73	-10.3	8.1	0.0
	5	74	-8.6	4.4	0.0
	5	75	-1.0	5.6	0.953488372093
	5	76	-5.2	1.5	0.0
	5	77	-3.5	1.9	0.0
	5	78	-12.4	3.0	0.0
	5	79	-6.1	7.0	0.0
	5	80	-3.7	1.0	0.0
	5	81	-4.7	4.5	1.0488372093
	5	82	-4.8	11.0	0.0
	5	83	-5.3	2.4	2.28837209302
	5	84	-10.1	5.5	0.0
	5	85	-9.8	4.6	0.0
	5	86	-11.6	3.5	5.72093023256
	5	87	-11.4	6.2	0.0
	5	88	-1.9	9.9	0.0
	5	89	3.7	11.5	0.0
	5	90	-0.1	9.9	0.0
	5	91	-9.1	2.6	8.77209302326
	5	92	-10.9	6.6	0.0
	5	93	-4.2	11.3	0.0
	5	94	1.1	15.3	0.0
	5	95	-4.0	14.5	0.0
	5	96	-7.5	15.3	0.0
	5	97	-1.3	9.3	1.62093023256
	5	98	8.0	17.5	0.0
	5	99	5.6	19.4	0.0
	5	100	2.9	17.6	0.0
	5	101	-2.8	19.0	0.0
	5	102	-7.7	11.9	0.0
	5	103	-0.3	13.7	0.0
	5	104	0.2	16.8	0.0
	5	105	4.4	21.3	0.0
	5	106	4.8	25.0	0.0
	5	107	7.2	25.3	0.0
	5	108	10.5	24.8	0.0
	5	109	7.8	24.7	0.0
	5	110	1.9	14.4	1.23953488372
	5	111	-1.6	14.4	0.0
	5	112	-0.4	18.8	0.0
	5	113	5.2	18.8	0.0
	5	114	-0.1	11.3	0.0
	5	115	-1.3	9.7	0.0
	5	116	-6.7	11.5	0.0
	5	117	-2.3	16.5	0.0
	5	118	1.3	20.8	0.476744186047
	5	119	1.7	24.6	0.0
	5	120	2.3	15.0	0.0
	5	121	3.7	21.8	0.0
	5	122	5.5	15.9	4.00465116279
	5	123	3.3	16.1	0.0
	5	124	-3.1	13.8	0.0
	5	125	-2.6	9.6	0.0
	5	126	-3.1	9.7	0.0
	5	127	-0.2	14.4	0.0
	5	128	3.5	14.1	0.0
	5	129	1.0	21.8	0.0
	5	130	0.9	24.5	0.0
	5	131	4.5	18.6	0.0
	5	132	0.1	18.3	0.0
	5	133	1.5	17.6	0.0
	5	134	0.1	15.3	0.0
	5	135	3.4	15.2	0.0
	5	136	6.3	18.2	0.0
	5	137	4.8	19.5	0.0
	5	138	0.7	14.8	4.57674418605
	5	139	6.8	20.3	7.24651162791
	5	140	7.5	22.8	0.0953488372093
	5	141	9.2	24.6	0.0
	5	142	8.7	26.3	0.0
	5	143	12.0	26.2	0.0
	5	144	7.8	25.0	0.0
	5	145	5.1	16.7	2.28837209302
	5	146	5.2	21.1	0.0
	5	147	6.5	21.7	2.0976744186
	5	148	6.7	19.5	0.381395348837
	5	149	10.1	20.5	1.90697674419
	5	150	6.9	18.2	3.62325581395
	5	151	7.3	22.1	0.0
	5	152	11.6	25.1	0.0
	5	153	15.5	27.3	0.0
	5	154	10.4	20.2	0.0
	5	155	8.0	14.8	16.4953488372
	5	156	4.8	19.5	6.1976744186
	5	157	9.7	24.7	0.0
	5	158	14.3	27.4	0.0
	5	159	14.6	31.1	0.0
	5	160	12.5	27.9	0.0
	5	161	12.1	21.2	0.0
	5	162	9.1	22.6	0.0
	5	163	10.0	21.4	0.476744186047
	5	164	8.8	21.4	0.0
	5	165	12.4	25.1	0.0
	5	166	10.6	25.3	0.0
	5	167	15.4	23.3	1.71627906977
	5	168	16.5	24.4	3.33720930233
	5	169	14.2	27.4	0.0
	5	170	15.7	27.1	0.476744186047
	5	171	13.7	27.4	0.667441860465
	5	172	13.2	26.6	0.572093023256
	5	173	9.4	26.6	0.0
	5	174	10.8	29.7	0.0
	5	175	13.3	26.8	0.0
	5	176	13.9	30.9	2.66976744186
	5	177	9.7	29.5	0.0
	5	178	12.2	28.1	0.0
	5	179	13.1	30.9	0.0
	5	180	16.6	33.3	0.0
	5	181	14.6	30.0	0.0
	5	182	12.7	31.3	0.0
	5	183	12.6	26.1	0.0
	5	184	10.9	21.3	0.858139534884
	5	185	9.0	17.8	2.86046511628
	5	186	18.4	34.3	0.0
	5	187	16.2	29.3	0.0
	5	188	17.2	29.3	0.0
	5	189	18.8	32.3	0.0
	5	190	17.7	30.8	0.0
	5	191	18.3	27.2	0.0
	5	192	14.5	29.4	0.0
	5	193	12.2	23.4	2.38372093023
	5	194	17.0	28.5	2.28837209302
	5	195	17.5	32.8	0.0
	5	196	17.4	26.4	24.123255814
	5	197	17.8	33.7	0.0
	5	198	19.7	28.1	0.0
	5	199	20.0	34.2	0.0
	5	200	18.2	29.4	0.286046511628
	5	201	16.3	27.2	0.0
	5	202	15.5	25.5	0.190697674419
	5	203	15.1	28.1	0.0
	5	204	13.6	28.1	0.0
	5	205	13.1	27.8	0.0
	5	206	16.1	29.7	0.0
	5	207	11.8	27.5	0.0
	5	208	14.8	28.5	0.0
	5	209	17.3	31.4	0.0
	5	210	16.6	29.6	5.05348837209
	5	211	16.7	30.0	0.0
	5	212	17.0	30.8	0.0
	5	213	21.5	34.6	0.0
	5	214	24.4	34.0	0.0
	5	215	20.5	28.3	0.0
	5	216	14.0	25.3	0.0
	5	217	15.4	28.6	0.0
	5	218	16.5	31.1	0.0
	5	219	16.5	30.1	0.0
	5	220	16.4	31.7	0.0
	5	221	18.9	31.4	4.38604651163
	5	222	18.4	31.1	0.0
	5	223	16.6	27.8	0.0
	5	224	16.5	26.6	0.0
	5	225	14.5	23.9	0.0
	5	226	14.5	22.4	29.2720930233
	5	227	15.8	20.5	3.81395348837
	5	228	10.1	20.2	2.28837209302
	5	229	12.2	23.1	0.381395348837
	5	230	10.4	27.5	0.0
	5	231	16.5	28.8	0.0
	5	232	15.1	27.6	0.0
	5	233	12.7	30.8	0.0
	5	234	14.6	29.1	0.0
	5	235	16.1	30.6	0.0
	5	236	13.3	33.4	0.0
	5	237	17.2	30.5	0.0
	5	238	15.8	29.2	0.0
	5	239	16.4	30.5	0.0
	5	240	16.3	30.4	0.0953488372093
	5	241	17.8	30.8	0.0
	5	242	12.5	24.6	0.0
	5	243	9.4	19.7	0.0953488372093
	5	244	8.6	28.6	0.0
	5	245	8.8	28.0	0.0
	5	246	11.4	30.1	0.0
	5	247	12.3	33.2	0.0
	5	248	13.4	29.9	0.0
	5	249	11.1	28.2	0.0
	5	250	12.6	21.8	0.0953488372093
	5	251	10.7	25.4	0.0
	5	252	9.4	25.2	0.0
	5	253	9.6	17.7	9.82093023256
	5	254	9.2	24.2	0.0
	5	255	8.0	20.4	0.0
	5	256	5.3	21.6	0.0
	5	257	5.1	24.4	0.0
	5	258	16.0	28.7	0.0
	5	259	17.2	27.5	0.0
	5	260	13.3	18.1	0.286046511628
	5	261	13.8	24.5	0.0
	5	262	13.9	24.4	0.0
	5	263	13.4	27.0	0.0
	5	264	15.5	26.6	0.0
	5	265	8.6	21.9	0.0
	5	266	5.7	26.9	0.0
	5	267	10.9	26.2	0.0
	5	268	8.6	19.0	0.0
	5	269	9.8	22.1	0.0
	5	270	10.2	21.3	0.0
	5	271	12.5	21.1	0.0
	5	272	10.7	20.7	0.0
	5	273	7.4	19.8	0.0
	5	274	6.5	16.8	0.0
	5	275	9.3	14.4	0.0
	5	276	6.4	18.7	0.0
	5	277	4.2	24.6	0.0
	5	278	8.1	21.0	0.953488372093
	5	279	5.4	23.9	0.0
	5	280	10.0	22.4	0.0
	5	281	5.2	14.8	0.0
	5	282	-1.2	8.5	0.0
	5	283	3.2	17.6	0.0
	5	284	4.6	14.9	0.0
	5	285	2.6	14.2	0.0
	5	286	1.0	11.8	0.190697674419
	5	287	-0.9	11.9	0.0
	5	288	3.8	19.7	0.0
	5	289	0.5	17.7	0.0
	5	290	0.6	22.0	0.0
	5	291	2.9	18.1	1.33488372093
	5	292	1.2	18.4	0.0
	5	293	1.1	11.6	0.0
	5	294	0.8	10.5	0.0
	5	295	-1.4	10.1	0.0
	5	296	0.1	11.9	0.0
	5	297	1.5	15.2	0.0
	5	298	-0.1	14.9	0.0
	5	299	-4.0	12.7	0.0953488372093
	5	300	-1.9	10.1	0.0
	5	301	-0.1	8.2	7.24651162791
	5	302	-2.5	10.3	0.0
	5	303	-5.0	5.5	0.0
	5	304	-5.4	7.1	0.0
	5	305	-11.6	6.9	0.0
	5	306	-8.5	2.9	0.0
	5	307	-12.1	0.8	0.0
	5	308	-10.5	9.0	0.0
	5	309	2.0	12.6	0.0
	5	310	5.1	14.0	0.0
	5	311	-5.5	3.2	0.0
	5	312	-11.5	4.6	0.0
	5	313	-10.4	5.9	0.0
	5	314	-11.0	3.5	0.0
	5	315	-7.8	6.7	0.0
	5	316	-3.7	11.4	0.0
	5	317	-1.7	16.4	0.0
	5	318	2.2	15.1	0.0
	5	319	9.0	21.8	0.0
	5	320	9.9	16.6	0.0
	5	321	0.7	5.9	0.476744186047
	5	322	-1.7	7.2	0.0
	5	323	-2.2	17.0	0.0
	5	324	-4.6	8.8	0.0
	5	325	-8.8	4.9	0.0
	5	326	-15.7	-7.5	0.0
	5	327	-12.0	0.7	0.0
	5	328	-15.0	-6.8	0.0
	5	329	-18.7	-1.3	0.0
	5	330	-16.5	8.2	0.0
	5	331	-9.1	6.0	0.0
	5	332	-9.3	-2.9	0.0
	5	333	-5.7	-0.1	0.0
	5	334	-14.6	-5.8	0.0
	5	335	-6.3	-0.1	0.0
	5	336	-4.8	2.3	0.0
	5	337	-9.7	8.0	0.0
	5	338	-8.1	4.2	0.0
	5	339	-13.4	-6.9	0.0
	5	340	-8.6	5.3	0.0
	5	341	-11.3	-1.5	0.0
	5	342	-15.1	4.6	0.0
	5	343	-9.1	-2.0	0.0
	5	344	-11.8	-2.6	0.0
	5	345	-12.4	-9.2	0.0
	5	346	-17.6	-1.5	0.0
	5	347	-18.5	-6.5	0.0
	5	348	-16.7	-3.9	0.0
	5	349	-19.7	-7.7	0.0
	5	350	-13.3	-5.6	0.0
	5	351	-2.2	-2.0	0.0
	5	352	-9.3	-6.5	0.0
	5	353	-6.3	-5.3	0.0
	5	354	-11.3	-4.9	0.0
	5	355	-16.3	-10.2	0.0
	5	356	-22.3	-12.9	0.0
	5	357	-9.4	-0.9	0.0
	5	358	-9.4	-2.8	0.0
	5	359	-12.9	0.6	0.0
	5	360	-7.2	6.0	0.0
	5	361	-20.5	-8.7	0.0
	5	362	-10.8	-5.5	0.0
	5	363	-20.3	-10.1	12.4906976744
	5	364	-19.9	-8.5	5.53023255814
	5	365	-23.3	-12.1	0.0
	6	1	-15.8	2.6	0.0
	6	2	-12.2	5.3	0.0
	6	3	-18.5	-3.4	0.0
	6	4	-14.7	-4.9	0.0
	6	5	-14.3	-7.7	0.0
	6	6	-10.2	-3.6	0.0
	6	7	-15.8	-10.5	0.0953488372093
	6	8	-16.7	-7.3	2.38372093023
	6	9	-14.6	-5.6	0.0
	6	10	-6.6	4.3	0.0
	6	11	-5.1	-3.7	0.0
	6	12	-13.8	-7.6	0.0
	6	13	-29.6	-4.0	0.0
	6	14	-18.1	-7.1	0.0
	6	15	-17.9	-9.4	0.0
	6	16	-21.6	-7.4	0.0
	6	17	-19.0	-2.1	0.0
	6	18	-11.8	-2.5	0.0
	6	19	-11.1	-7.0	0.0
	6	20	-8.9	-4.1	0.0
	6	21	-14.9	-2.4	0.0
	6	22	-18.6	-11.2	0.0
	6	23	-12.6	-9.2	0.0
	6	24	-13.6	-2.2	0.0
	6	25	-26.2	-8.4	0.0
	6	26	-20.0	-5.0	0.0
	6	27	-36.6	-14.6	0.476744186047
	6	28	-32.9	-13.4	1.90697674419
	6	29	-30.7	-6.5	0.0
	6	30	-19.3	-10.3	0.0
	6	31	-21.0	-8.3	0.0
	6	32	-16.9	-11.4	0.0
	6	33	-15.3	-3.2	0.0
	6	34	-27.5	-13.1	0.0
	6	35	-30.5	-18.1	0.572093023256
	6	36	-32.6	-16.9	0.0
	6	37	-28.5	-12.0	0.0
	6	38	-28.4	-3.9	0.0
	6	39	-21.8	-0.8	0.0
	6	40	-15.3	-5.2	0.0
	6	41	-16.3	-9.5	0.0
	6	42	-24.3	-6.7	0.0
	6	43	-19.4	-8.0	0.0
	6	44	-20.3	-6.6	0.0
	6	45	-11.7	-7.1	0.0
	6	46	-9.7	-4.5	0.0
	6	47	-1.8	2.4	0.0
	6	48	-7.6	-3.9	0.0
	6	49	-13.3	-1.7	0.0953488372093
	6	50	-17.7	-1.1	0.0
	6	51	-14.6	-0.8	0.0
	6	52	-14.1	6.7	0.0
	6	53	-20.3	-1.8	0.0
	6	54	-13.7	0.9	0.0
	6	55	-18.6	-6.1	0.0
	6	56	-19.1	-3.2	3.62325581395
	6	57	-18.1	-3.9	0.858139534884
	6	58	-15.0	-0.8	0.0
	6	59	-18.2	-8.0	0.0
	6	60	-10.1	-0.5	0.0
	6	61	-10.2	1.8	0.0
	6	62	-0.8	11.0	0.0
	6	63	2.3	6.8	0.0
	6	64	-4.2	3.7	0.0
	6	65	-6.1	1.2	0.0
	6	66	-6.2	-2.7	0.0
	6	67	-3.4	-0.8	0.0
	6	68	0.8	6.6	0.0
	6	69	1.7	5.2	0.0
	6	70	2.4	7.8	0.0
	6	71	3.9	5.5	0.0
	6	72	-0.5	5.5	0.0
	6	73	-4.1	4.9	0.0
	6	74	-2.5	6.5	0.0
	6	75	-6.5	6.7	0.0
	6	76	-0.2	9.5	0.190697674419
	6	77	0.0	8.0	0.0
	6	78	0.3	10.1	0.0
	6	79	-2.2	2.8	0.0
	6	80	0.6	4.9	0.0
	6	81	-9.3	1.6	5.72093023256
	6	82	-9.2	6.6	0.0
	6	83	-10.0	2.9	0.0
	6	84	-10.2	3.5	0.0
	6	85	-3.6	8.4	1.0488372093
	6	86	-1.1	12.2	0.0
	6	87	-1.2	16.3	0.0
	6	88	0.7	16.9	0.0
	6	89	2.0	13.1	0.0
	6	90	-0.2	14.8	1.71627906977
	6	91	3.5	14.4	0.0
	6	92	0.8	15.9	0.0
	6	93	-2.7	11.9	13.1581395349
	6	94	-5.1	10.5	9.05813953488
	6	95	-6.3	10.0	0.0
	6	96	-7.7	8.1	0.0
	6	97	-3.5	7.8	0.0
	6	98	-0.9	5.9	0.762790697674
	6	99	-0.2	10.2	0.0
	6	100	-4.4	9.5	0.0
	6	101	-6.0	10.3	0.0
	6	102	-4.4	10.8	0.0
	6	103	-4.6	5.7	0.0
	6	104	-6.9	5.4	0.381395348837
	6	105	-4.3	7.3	0.0953488372093
	6	106	-3.8	10.9	17.4488372093
	6	107	2.2	14.4	0.0
	6	108	11.5	18.3	0.667441860465
	6	109	9.5	17.3	0.0
	6	110	5.9	18.5	0.0
	6	111	6.8	18.3	0.0
	6	112	5.0	20.4	0.0
	6	113	8.1	25.0	0.0
	6	114	16.0	32.0	0.0
	6	115	10.9	22.6	7.81860465116
	6	116	8.4	21.3	0.0
	6	117	7.9	18.6	0.0953488372093
	6	118	2.3	18.3	0.0
	6	119	9.3	21.6	0.0
	6	120	7.8	21.2	0.0
	6	121	6.2	21.7	0.0
	6	122	4.0	24.7	0.0
	6	123	2.4	17.6	0.667441860465
	6	124	5.4	19.1	0.0
	6	125	4.2	12.8	1.0488372093
	6	126	4.5	17.6	0.0
	6	127	6.2	19.0	0.0
	6	128	6.7	17.7	0.0
	6	129	8.6	22.3	0.0
	6	130	3.1	21.7	0.0
	6	131	3.3	18.9	0.0
	6	132	3.8	18.3	0.0
	6	133	3.0	17.5	6.86511627907
	6	134	6.7	24.3	24.123255814
	6	135	1.3	22.3	8.00930232558
	6	136	-0.9	25.4	0.0
	6	137	5.5	21.4	0.0
	6	138	2.4	17.6	0.0
	6	139	4.8	21.2	0.0
	6	140	8.1	23.3	0.0
	6	141	10.8	24.1	0.0
	6	142	4.4	17.7	2.19302325581
	6	143	7.5	23.9	0.0
	6	144	9.5	26.6	0.0
	6	145	7.3	22.1	0.0
	6	146	12.2	20.8	1.43023255814
	6	147	12.5	22.7	0.0
	6	148	10.6	19.6	0.0
	6	149	8.7	19.1	0.0
	6	150	10.4	22.7	0.0
	6	151	6.0	20.9	3.0511627907
	6	152	6.1	24.1	0.0
	6	153	8.1	24.8	0.0
	6	154	8.5	19.9	0.953488372093
	6	155	9.9	25.2	0.667441860465
	6	156	19.0	28.4	0.0
	6	157	17.5	26.9	0.0
	6	158	17.5	25.5	0.762790697674
	6	159	14.2	26.5	0.0
	6	160	11.1	24.5	0.0
	6	161	6.9	20.5	0.0
	6	162	5.8	20.4	0.0
	6	163	4.4	14.7	0.476744186047
	6	164	0.8	13.9	7.81860465116
	6	165	6.5	19.2	2.95581395349
	6	166	5.6	21.4	0.0
	6	167	8.1	18.1	0.0
	6	168	7.1	24.1	0.0
	6	169	10.5	23.4	12.6813953488
	6	170	15.5	28.4	3.24186046512
	6	171	13.3	28.2	0.0
	6	172	11.8	25.7	0.0
	6	173	14.6	26.9	0.0
	6	174	12.5	19.4	0.0
[truncated: 8,957 more rows]
