# Supplementary material for: Comparing CMIP-3 and CMIP-5 climate projections on flooding estimation of Devils Lake of North Dakota, USA
Source: PeerJ. 2018 Apr 30;6:e4711. doi: 10.7717/peerj.4711 (PMC5933320; doi:10.7717/peerj.4711)
Supplement: Supplemental Information 2 [file peerj-06-4711-s002.zip › FutureClimate/CMIP-5_MarkSim/EDMZ_CSIROMk360_rcp60_2025.dat]

	1	1	-2.5	5.1	12.0139534884
	1	2	-2.5	-1.5	0.0
	1	3	-13.2	-0.4	0.0
	1	4	-4.3	-3.6	0.0
	1	5	-7.5	-4.5	0.0953488372093
	1	6	-13.9	-2.5	0.0
	1	7	-26.4	-1.9	0.0
	1	8	-30.1	-4.2	8.58139534884
	1	9	-22.4	-10.2	0.0
	1	10	-19.3	-9.9	0.0
	1	11	-19.2	-16.0	0.0
	1	12	-20.8	-10.8	0.0
	1	13	-18.1	-3.7	0.0
	1	14	-20.2	-12.4	0.0
	1	15	-23.3	-19.3	0.0953488372093
	1	16	-13.9	-2.3	0.0
	1	17	-11.7	-9.0	0.0
	1	18	-20.3	-6.5	0.0
	1	19	-5.6	10.3	0.0
	1	20	-12.2	13.2	0.0
	1	21	-15.2	3.4	0.0
	1	22	-16.8	-0.5	0.0
	1	23	-13.5	-4.4	0.0
	1	24	-17.6	-6.7	0.0
	1	25	-23.3	-6.0	0.0
	1	26	-13.6	-1.6	0.0
	1	27	-20.7	-3.0	0.0
	1	28	-13.9	0.5	0.0
	1	29	-12.1	-7.0	0.762790697674
	1	30	-6.4	-2.5	0.0
	1	31	-13.1	-2.5	0.0
	1	32	-6.7	6.9	0.0
	1	33	-0.5	5.7	0.0
	1	34	7.4	16.1	0.0
	1	35	-4.9	4.9	0.0
	1	36	-9.7	-9.6	0.0
	1	37	-6.9	-0.5	0.0
	1	38	-7.1	-7.0	0.0
	1	39	-9.7	-5.5	0.0
	1	40	-8.7	2.2	0.0
	1	41	-3.8	6.0	0.0
	1	42	-8.5	-2.6	0.0
	1	43	-14.2	-8.0	0.381395348837
	1	44	-24.0	-7.5	0.0
	1	45	-22.1	-4.3	0.0
	1	46	-25.7	-7.6	0.0
	1	47	-24.1	-5.8	0.0
	1	48	-24.8	-5.4	0.0
	1	49	-27.8	-16.5	2.38372093023
	1	50	-23.5	-13.9	4.86279069767
	1	51	-20.1	1.0	0.0
	1	52	-16.5	-1.4	0.0
	1	53	-16.9	-3.9	0.0
	1	54	-28.1	-4.4	0.0
	1	55	-23.0	6.6	0.0
	1	56	-23.1	-2.5	0.0
	1	57	-14.6	-3.5	0.0
	1	58	-15.9	-4.0	0.0
	1	59	-18.6	-3.8	0.0
	1	60	-14.2	-1.7	0.0
	1	61	-9.7	-2.9	1.0488372093
	1	62	-0.4	-0.2	0.0
	1	63	-0.3	2.1	0.0
	1	64	-7.6	-5.5	0.0
	1	65	-11.7	3.9	0.0
	1	66	-12.7	6.6	0.0
	1	67	-11.4	6.8	0.0
	1	68	-16.6	4.0	0.0
	1	69	-13.2	-5.5	0.0
	1	70	-9.9	-5.2	0.0
	1	71	-8.3	-7.4	0.0
	1	72	-11.5	-6.7	0.0
	1	73	-10.4	-4.1	0.0
	1	74	-16.2	-0.2	0.0
	1	75	-17.4	-2.1	0.0
	1	76	-16.0	4.2	0.0
	1	77	-19.4	-2.4	0.0
	1	78	-18.6	-3.3	0.0
	1	79	-14.6	-0.5	2.86046511628
	1	80	-11.9	0.6	0.0
	1	81	-12.8	4.6	0.0
	1	82	-5.7	2.5	0.0
	1	83	-7.9	5.5	0.0
	1	84	-1.9	8.7	0.0
	1	85	1.1	6.1	0.0
	1	86	-3.2	10.6	0.0
	1	87	-4.2	8.4	0.0
	1	88	-3.3	14.5	0.0
	1	89	2.9	15.4	0.0
	1	90	3.8	18.7	0.0
	1	91	1.7	18.3	0.0
	1	92	3.3	15.4	0.0
	1	93	4.1	13.6	0.0
	1	94	3.1	12.5	0.0
	1	95	-1.9	11.0	0.0
	1	96	-3.0	12.1	0.0
	1	97	-0.9	11.5	0.0
	1	98	7.0	11.2	0.0
	1	99	1.7	18.4	0.0
	1	100	9.6	19.4	0.0
	1	101	11.2	22.4	0.0
	1	102	2.9	20.6	1.62093023256
	1	103	4.5	20.8	0.0
	1	104	3.1	16.1	0.190697674419
	1	105	0.3	19.2	0.0
	1	106	-2.6	19.3	0.0
	1	107	-0.1	18.1	0.0
	1	108	1.1	20.5	0.0
	1	109	3.3	24.4	0.0
	1	110	-3.4	15.6	0.0
	1	111	-7.1	10.0	0.0
	1	112	-1.2	17.5	0.0
	1	113	3.1	22.0	0.0
	1	114	3.2	21.3	0.0
	1	115	4.1	8.5	0.381395348837
	1	116	6.4	20.1	0.0
	1	117	9.2	22.4	0.0
	1	118	5.4	21.0	1.14418604651
	1	119	9.8	24.1	0.0
	1	120	7.8	24.1	0.0
	1	121	12.7	23.8	0.0
	1	122	12.7	24.1	0.0
	1	123	11.7	24.8	0.0
	1	124	6.4	23.0	0.0
	1	125	2.7	24.0	58.2581395349
	1	126	6.1	26.8	0.0
	1	127	8.7	24.3	0.0
	1	128	6.8	21.4	0.0
	1	129	1.8	19.9	0.0
	1	130	1.3	25.1	0.0
	1	131	2.1	20.1	0.0
	1	132	9.8	20.9	0.0
	1	133	8.5	18.8	0.0
	1	134	3.3	12.2	5.43488372093
	1	135	12.0	18.6	1.71627906977
	1	136	7.0	20.6	0.0
	1	137	8.1	15.0	0.0
	1	138	7.5	20.5	0.0
	1	139	7.4	21.0	0.0
	1	140	4.0	20.4	5.05348837209
	1	141	5.1	20.9	0.0
	1	142	-0.2	18.7	0.0
	1	143	8.1	20.3	0.0
	1	144	6.9	19.8	0.0
	1	145	12.2	19.8	0.381395348837
	1	146	4.6	19.4	23.0744186047
	1	147	2.1	17.8	0.0
	1	148	3.3	20.0	0.381395348837
	1	149	6.9	20.9	0.0
	1	150	3.3	20.2	0.0
	1	151	3.2	17.5	0.0
	1	152	7.6	21.4	0.0
	1	153	11.2	29.7	0.0
	1	154	4.3	23.6	0.0
	1	155	12.2	20.1	3.24186046512
	1	156	12.6	25.5	0.0
	1	157	12.5	23.7	0.0
	1	158	8.8	21.9	0.0
	1	159	9.0	23.6	0.0
	1	160	10.0	21.2	35.7558139535
	1	161	9.9	23.5	0.0
	1	162	10.5	25.2	0.0
	1	163	15.9	29.4	10.5837209302
	1	164	18.6	30.8	0.0
	1	165	14.6	32.7	0.0
	1	166	14.3	28.8	0.0
	1	167	13.6	29.5	0.0
	1	168	11.7	27.5	0.0
	1	169	14.2	27.2	0.0
	1	170	14.7	26.6	0.0
	1	171	14.4	18.7	22.788372093
	1	172	13.9	20.3	3.14651162791
	1	173	13.2	25.5	0.0
	1	174	10.5	22.3	0.0
	1	175	10.1	19.3	54.2534883721
	1	176	11.5	21.2	4.86279069767
	1	177	14.8	27.8	0.0
	1	178	10.8	25.2	1.81162790698
	1	179	18.4	26.0	14.3023255814
	1	180	16.1	29.4	0.0
	1	181	14.2	28.6	0.0
	1	182	19.0	29.2	0.0
	1	183	18.2	28.5	0.0953488372093
	1	184	21.0	31.8	0.0
	1	185	18.8	31.0	0.0
	1	186	12.3	25.1	0.0
	1	187	12.8	21.0	0.0
	1	188	11.9	24.7	0.0
	1	189	12.2	28.9	0.0
	1	190	16.0	28.1	0.0
	1	191	18.3	28.2	0.0
	1	192	19.1	33.5	0.0
	1	193	21.4	36.8	0.0
	1	194	19.7	32.2	0.0
	1	195	20.5	29.3	0.0953488372093
	1	196	17.2	28.2	0.0
	1	197	13.7	27.2	0.0
	1	198	17.0	31.4	6.48372093023
	1	199	19.9	34.3	0.953488372093
	1	200	21.3	33.6	0.0
	1	201	18.9	32.6	0.0
	1	202	14.2	28.3	0.0
	1	203	15.8	27.0	4.48139534884
	1	204	14.8	28.9	2.19302325581
	1	205	14.6	28.8	0.0
	1	206	16.0	31.7	0.0
	1	207	14.3	30.2	0.0
	1	208	13.8	30.8	0.0
	1	209	15.1	29.1	0.0
	1	210	9.8	24.9	18.688372093
	1	211	12.5	28.3	30.6069767442
	1	212	10.4	30.5	0.0
	1	213	14.2	28.8	0.0
	1	214	13.2	27.7	0.0
	1	215	14.9	31.3	0.0
	1	216	14.6	29.3	1.14418604651
	1	217	15.8	26.1	0.381395348837
	1	218	19.2	30.7	0.0
	1	219	18.3	28.3	0.0
	1	220	16.2	30.3	0.0
	1	221	15.6	32.4	0.0
	1	222	9.4	29.0	0.0
	1	223	10.1	24.8	17.4488372093
	1	224	10.3	24.5	0.0953488372093
	1	225	10.8	23.0	20.023255814
	1	226	11.6	27.0	0.0
	1	227	11.9	25.9	0.0
	1	228	8.3	23.4	0.0
	1	229	11.4	27.8	0.0
	1	230	10.9	22.1	26.9837209302
	1	231	15.5	22.8	0.0
	1	232	15.3	29.8	0.0
	1	233	14.6	24.7	0.0
	1	234	12.7	29.5	0.0
	1	235	12.7	27.9	0.0
	1	236	12.3	29.4	0.0
	1	237	19.6	29.4	0.0
	1	238	18.4	30.5	0.0
	1	239	15.2	28.4	0.0
	1	240	11.7	25.5	0.0
	1	241	13.5	24.5	0.0
	1	242	12.6	27.9	0.0
	1	243	10.4	28.1	0.0
	1	244	11.2	30.5	0.0
	1	245	15.9	28.7	10.6790697674
	1	246	11.1	24.8	0.190697674419
	1	247	10.5	26.6	0.0
	1	248	13.7	25.0	0.0
	1	249	11.1	22.6	0.0
	1	250	5.9	19.2	0.858139534884
	1	251	10.8	23.8	0.0
	1	252	4.8	18.7	3.81395348837
	1	253	4.2	18.5	0.286046511628
	1	254	0.6	20.1	0.0
	1	255	-0.5	21.3	0.0
	1	256	-5.6	18.8	0.0
	1	257	2.6	25.3	0.0
	1	258	6.2	25.9	0.0
	1	259	4.9	20.4	0.0
	1	260	10.1	25.5	0.0
	1	261	11.4	24.7	0.0
	1	262	11.4	27.5	0.0
	1	263	8.5	23.4	0.0
	1	264	8.7	18.7	0.0
	1	265	10.8	20.2	0.0
	1	266	6.8	25.6	0.0
	1	267	11.0	23.8	0.0
	1	268	13.5	27.1	0.0
	1	269	14.8	24.5	0.0
	1	270	14.6	23.4	0.0
	1	271	10.3	22.5	0.0
	1	272	3.6	20.1	0.0
	1	273	4.7	20.9	0.0
	1	274	6.7	16.0	0.0
	1	275	4.1	14.7	0.0
	1	276	2.9	18.0	0.0
	1	277	0.9	15.3	0.0
	1	278	1.7	15.9	0.0
	1	279	2.2	15.2	0.190697674419
	1	280	2.5	16.4	0.0953488372093
	1	281	2.9	18.2	0.0
	1	282	4.9	17.2	0.0
	1	283	2.1	19.6	0.0
	1	284	8.3	22.2	0.0
	1	285	1.0	10.6	11.823255814
	1	286	-2.8	9.2	0.0
	1	287	-1.0	12.5	0.0
	1	288	4.8	15.5	6.00697674419
	1	289	1.9	12.5	0.0
	1	290	3.3	14.2	0.0
	1	291	4.8	12.7	0.0
	1	292	4.0	12.1	0.0
	1	293	3.6	13.1	0.0
	1	294	-0.1	14.0	0.0
	1	295	-0.3	6.4	0.0
	1	296	-0.9	8.5	0.0
	1	297	-3.4	7.5	0.0
	1	298	-7.4	6.0	0.0
	1	299	5.3	15.7	0.0
	1	300	6.2	11.5	0.0
	1	301	4.3	14.4	0.0
	1	302	-0.8	14.2	0.0
	1	303	0.2	6.8	0.0
	1	304	-7.0	5.0	0.0
	1	305	-3.7	3.7	0.0
	1	306	-2.6	8.7	0.0
	1	307	-2.2	14.1	0.0
	1	308	1.9	6.2	0.0
	1	309	4.2	9.1	0.0
	1	310	-0.1	8.5	0.0
	1	311	-2.2	16.3	0.0
	1	312	2.8	18.0	0.0
	1	313	4.9	9.9	0.0
	1	314	0.9	4.5	12.0139534884
	1	315	-3.7	4.7	0.0
	1	316	-3.8	7.6	0.0
	1	317	-3.5	4.7	0.0
	1	318	0.0	6.8	0.0
	1	319	-12.1	4.6	0.0
	1	320	-6.5	0.4	0.0
	1	321	-8.1	-0.4	0.0
	1	322	-7.3	-7.2	0.0
	1	323	-4.8	-0.2	0.0
	1	324	-9.1	2.0	0.0
	1	325	-7.4	0.0	0.0
	1	326	-13.7	-9.2	0.0
	1	327	-10.1	-4.8	0.0
	1	328	-18.4	-8.6	0.0
	1	329	-9.1	7.7	0.0
	1	330	-15.6	-1.3	0.0
	1	331	-15.2	-6.0	0.0
	1	332	-14.9	-2.7	6.57906976744
	1	333	-16.9	-1.2	0.0
	1	334	-22.2	-6.9	0.0
	1	335	-27.8	-9.9	0.0
	1	336	-28.6	-7.0	0.0
	1	337	-25.4	-7.7	0.0
	1	338	-19.3	-15.4	0.0
	1	339	-18.0	-6.1	0.0
	1	340	-15.9	-6.8	0.0
	1	341	-16.5	-6.4	0.0
	1	342	-15.6	-8.2	0.0
	1	343	-13.0	-10.7	0.0
	1	344	-8.5	-6.0	0.0
	1	345	-13.4	-4.7	0.0
	1	346	-8.2	2.5	0.0
	1	347	-19.9	-13.2	1.33488372093
	1	348	-20.8	-12.6	0.0
	1	349	-24.3	-3.5	0.0
	1	350	-22.5	-11.1	0.0
	1	351	-19.7	-9.3	0.0
	1	352	-12.0	-7.5	0.0
	1	353	-14.2	-11.0	8.00930232558
	1	354	-17.7	-6.7	0.0
	1	355	-27.9	-12.3	2.0023255814
	1	356	-28.4	-14.0	0.0
	1	357	-21.8	-0.2	0.0
	1	358	-15.9	0.1	3.0511627907
	1	359	-19.3	-3.3	0.0
	1	360	-13.4	-12.8	3.33720930233
	1	361	-17.3	-16.3	1.90697674419
	1	362	-23.5	-19.8	0.381395348837
	1	363	-21.3	-21.2	1.0488372093
	1	364	-20.0	-7.1	0.0
	1	365	-11.8	2.7	0.0
	2	1	-16.8	-12.3	0.0
	2	2	-11.9	-11.2	2.76511627907
	2	3	-18.1	-13.4	0.0
	2	4	-23.6	-17.2	0.0
	2	5	-27.9	-7.0	0.0
	2	6	-18.7	-7.4	0.0
	2	7	-19.5	-10.1	0.0
	2	8	-21.4	-4.3	0.0
	2	9	-18.8	-0.3	0.0
	2	10	-16.3	-6.5	0.0
	2	11	-12.5	-2.4	0.0
	2	12	-11.0	-4.9	0.0
	2	13	-16.0	-3.7	0.0
	2	14	-15.9	0.5	0.0
	2	15	-8.6	-3.5	0.0
	2	16	-10.2	-3.2	0.0
	2	17	-14.0	-6.0	0.0
	2	18	-19.0	-11.4	0.0
	2	19	-7.4	-5.3	0.0
	2	20	-5.3	5.9	0.0
	2	21	-9.1	-5.5	0.0
	2	22	-10.0	0.9	0.0
	2	23	-23.8	-9.1	0.0
	2	24	-26.2	-4.6	0.0
	2	25	-22.6	-8.1	0.0
	2	26	-21.7	-2.9	0.0
	2	27	-21.2	-11.8	0.0
	2	28	-11.9	1.2	0.0
	2	29	-13.6	-4.3	1.52558139535
	2	30	-8.8	-7.9	0.0
	2	31	-18.1	-9.7	0.0
	2	32	-21.7	-10.6	0.0
	2	33	-22.2	-10.6	0.0
	2	34	-16.4	-2.9	0.0
	2	35	-28.2	-11.3	0.0
	2	36	-27.7	-15.9	0.0
	2	37	-24.8	-13.3	0.0
	2	38	-17.8	-4.2	0.0
	2	39	-16.6	-2.7	0.0
	2	40	-19.1	-5.2	0.0
	2	41	-12.5	4.7	0.0
	2	42	-4.0	5.2	0.0
	2	43	-0.6	8.3	0.0
	2	44	-1.4	2.1	0.0
	2	45	-7.7	1.0	0.0
	2	46	-14.4	-0.2	0.0
	2	47	-16.8	-6.1	0.0
	2	48	-21.7	-7.8	0.0
	2	49	-21.3	-4.8	0.0
	2	50	-24.8	-7.4	0.0
	2	51	-16.4	-1.2	0.0
	2	52	-7.0	5.1	0.0
	2	53	-10.3	-0.3	0.0
	2	54	-12.8	4.3	0.0
	2	55	-3.0	0.8	0.0
	2	56	-3.6	-0.8	0.0
	2	57	-8.0	-6.4	0.0
	2	58	-8.1	-7.2	0.0
	2	59	-1.5	1.0	0.0
	2	60	1.2	6.8	0.0
	2	61	-7.4	-2.2	0.0
	2	62	-11.3	2.1	0.0
	2	63	-2.1	-1.0	1.23953488372
	2	64	-4.2	3.7	0.0
	2	65	-9.1	0.5	0.0
	2	66	-9.7	2.2	0.0
	2	67	-1.7	-1.2	0.0
	2	68	-1.9	-1.1	0.667441860465
	2	69	-6.3	8.0	0.0
	2	70	-4.2	5.4	0.0
	2	71	-4.3	1.7	0.0
	2	72	-6.6	5.3	0.0
	2	73	-5.9	4.9	0.0
	2	74	-2.5	7.1	0.0
	2	75	-3.5	2.5	0.0
	2	76	-5.3	4.4	0.0
	2	77	-1.4	6.1	0.0
	2	78	-3.9	12.5	0.0
	2	79	-5.5	4.2	0.0
	2	80	-1.7	9.7	0.0
	2	81	1.0	9.5	0.0
	2	82	-3.6	5.2	0.0
	2	83	-3.7	2.1	0.0
	2	84	-3.6	6.2	0.0
	2	85	-9.1	6.2	0.0
	2	86	-16.2	0.1	0.0
	2	87	-15.7	-7.4	0.381395348837
	2	88	-12.0	-1.3	0.0
	2	89	-18.4	-4.8	0.0
	2	90	-11.2	0.4	0.0
	2	91	-12.9	3.6	0.0
	2	92	-15.1	4.4	0.0
	2	93	-9.2	9.3	0.0
	2	94	-1.7	9.5	0.0
	2	95	-2.3	7.6	0.0
	2	96	0.3	15.7	0.0
	2	97	6.4	10.9	6.67441860465
	2	98	0.6	13.1	2.95581395349
	2	99	-0.4	17.8	0.0
	2	100	-5.7	11.5	0.190697674419
	2	101	4.2	17.6	0.0
	2	102	4.3	10.3	0.0
	2	103	3.2	14.0	0.0
	2	104	-1.1	13.3	0.0
	2	105	9.9	21.2	0.0
	2	106	5.0	13.1	0.0
	2	107	3.2	13.8	0.0
	2	108	-2.1	13.9	0.0
	2	109	0.1	12.3	1.43023255814
	2	110	-1.7	13.8	0.0
	2	111	0.7	13.5	0.0
	2	112	6.1	14.7	0.0
	2	113	-3.0	14.5	0.667441860465
	2	114	-1.9	14.5	0.0
	2	115	-3.1	14.3	0.0
	2	116	0.7	15.5	6.1976744186
	2	117	-2.6	16.3	4.86279069767
	2	118	0.7	20.3	0.0
	2	119	-3.9	11.6	0.0
	2	120	-5.3	13.3	0.0
	2	121	-6.8	12.1	3.24186046512
	2	122	-8.7	12.3	0.0
	2	123	-1.0	17.7	0.0
	2	124	3.4	21.1	0.0
	2	125	8.4	11.3	5.53023255814
	2	126	9.4	17.1	2.57441860465
	2	127	10.3	18.2	0.858139534884
	2	128	5.9	26.4	0.0
	2	129	4.0	24.5	0.0
	2	130	10.7	18.4	0.0
	2	131	7.9	15.7	9.63023255814
	2	132	7.3	20.6	2.66976744186
	2	133	6.2	20.9	0.0
	2	134	4.1	23.7	0.0
	2	135	3.0	22.2	0.0
	2	136	3.8	20.2	0.0
	2	137	6.9	21.8	0.0
	2	138	2.9	21.0	0.0
	2	139	4.6	20.3	0.0
	2	140	4.3	19.7	0.0953488372093
	2	141	1.2	20.9	0.953488372093
	2	142	0.3	18.7	0.0
	2	143	6.3	17.3	0.0
	2	144	7.4	19.4	0.0
	2	145	10.8	22.9	0.286046511628
	2	146	9.0	24.7	0.0
	2	147	9.2	21.9	0.0953488372093
	2	148	10.3	24.0	0.0
	2	149	9.6	22.4	0.0
	2	150	4.8	18.9	0.0
	2	151	6.8	17.6	0.667441860465
	2	152	5.2	25.1	0.0
	2	153	7.5	26.2	0.0
	2	154	13.8	21.9	0.0
	2	155	10.6	23.8	0.0
	2	156	11.8	27.1	0.0
	2	157	14.2	26.8	0.0
	2	158	11.2	29.0	0.0
	2	159	7.9	26.4	11.2511627907
	2	160	13.9	28.0	0.0
	2	161	9.3	21.6	0.0
	2	162	8.5	25.2	0.0
	2	163	4.5	27.5	0.0
	2	164	9.4	31.1	0.0
	2	165	11.3	25.8	6.57906976744
	2	166	12.8	28.2	0.0
	2	167	14.3	26.7	1.62093023256
	2	168	15.9	31.6	0.0
	2	169	13.1	26.7	0.0
	2	170	16.0	26.2	0.0
	2	171	13.9	26.3	0.0
	2	172	11.9	30.9	0.0
	2	173	9.4	25.2	0.0
	2	174	11.0	24.6	0.0
	2	175	10.0	27.4	0.0
	2	176	12.1	26.0	0.476744186047
	2	177	12.7	26.6	10.9651162791
	2	178	10.4	25.8	0.0
	2	179	13.0	26.1	0.0
	2	180	15.8	27.3	0.0
	2	181	14.0	25.3	0.0
	2	182	17.8	30.7	0.0
	2	183	21.8	32.8	0.0
	2	184	21.1	29.5	0.0
	2	185	21.1	31.1	0.0
	2	186	12.8	24.3	0.0
	2	187	14.7	31.4	0.0
	2	188	17.9	33.3	0.0
	2	189	17.2	31.5	0.0
	2	190	14.5	23.4	0.0
	2	191	13.3	23.7	0.0
	2	192	10.1	22.3	0.0
	2	193	9.6	23.5	0.0
	2	194	8.3	22.9	0.0
	2	195	10.3	23.9	0.0
	2	196	10.9	27.8	0.0
	2	197	11.3	29.4	0.0
	2	198	18.6	33.9	0.0
	2	199	19.2	30.7	0.0
	2	200	11.6	26.3	0.0
	2	201	14.3	29.4	0.0
	2	202	12.2	28.8	0.0
	2	203	11.8	24.5	0.0
	2	204	9.5	24.1	0.0
	2	205	11.7	27.4	0.0
	2	206	12.8	25.1	4.1
	2	207	10.5	21.6	22.2162790698
	2	208	14.7	24.6	0.858139534884
	2	209	14.0	26.0	5.05348837209
	2	210	12.2	25.7	3.43255813953
	2	211	13.5	28.7	2.28837209302
	2	212	16.0	27.9	11.7279069767
	2	213	13.7	27.0	6.67441860465
	2	214	17.7	27.5	0.0
	2	215	19.8	29.4	0.0
	2	216	16.4	26.0	10.3930232558
	2	217	18.1	30.7	0.0
	2	218	14.5	29.6	0.0
	2	219	12.4	21.5	16.1139534884
	2	220	15.1	28.2	0.0
	2	221	13.7	27.2	0.572093023256
	2	222	12.3	25.1	4.86279069767
	2	223	11.1	20.0	0.190697674419
	2	224	15.0	29.5	0.0
	2	225	11.7	31.7	0.0
	2	226	10.4	30.0	0.0
	2	227	8.5	28.9	0.0
	2	228	13.0	30.3	5.43488372093
	2	229	12.2	25.2	3.24186046512
	2	230	14.5	30.7	4.95813953488
	2	231	18.3	31.4	0.0953488372093
	2	232	14.8	32.4	0.0
	2	233	10.9	27.2	0.0
	2	234	13.1	31.2	0.0
	2	235	11.2	27.2	1.33488372093
	2	236	8.8	25.0	6.48372093023
	2	237	11.9	28.7	0.0
	2	238	12.5	31.7	0.0
	2	239	10.0	30.8	4.67209302326
	2	240	9.9	29.1	0.0
	2	241	7.4	30.1	0.0
	2	242	10.2	29.0	0.0
	2	243	11.7	24.3	0.0
	2	244	10.3	19.9	10.9651162791
	2	245	11.0	24.0	0.0
	2	246	9.3	28.6	0.0
	2	247	7.3	23.9	0.0
	2	248	4.5	23.9	0.0
	2	249	9.6	21.4	0.0
	2	250	5.6	17.7	0.0
	2	251	6.2	16.5	25.8395348837
	2	252	6.0	19.1	0.0
	2	253	2.4	22.7	0.0
	2	254	3.9	16.6	0.190697674419
	2	255	3.5	13.5	0.476744186047
	2	256	-0.5	13.7	0.0
	2	257	4.4	19.7	0.0
	2	258	4.6	11.7	0.572093023256
	2	259	1.7	17.6	0.190697674419
	2	260	2.2	22.5	0.0
	2	261	4.9	22.8	0.0
	2	262	8.8	21.1	0.0
	2	263	11.8	21.6	0.0
	2	264	10.8	26.7	0.0
	2	265	7.8	23.5	0.0
	2	266	8.1	25.9	0.0
	2	267	11.5	20.6	0.0953488372093
	2	268	8.4	21.4	6.48372093023
	2	269	5.8	20.4	0.0
	2	270	7.6	22.1	0.0
	2	271	7.4	18.4	0.0
	2	272	8.2	22.3	0.0
	2	273	1.0	18.2	0.0
	2	274	-3.0	15.3	0.0
	2	275	3.6	18.0	0.0
	2	276	-3.2	16.1	0.0
	2	277	0.4	16.7	0.0
	2	278	-1.8	10.1	3.24186046512
	2	279	-4.3	16.2	2.0023255814
	2	280	-1.3	13.3	3.81395348837
	2	281	-2.5	14.9	0.0
	2	282	1.1	10.0	0.0
	2	283	-4.3	-2.1	8.10465116279
	2	284	-2.5	3.4	5.81627906977
	2	285	-3.2	8.3	0.0
	2	286	-4.8	8.2	0.0
	2	287	0.0	10.8	0.0
	2	288	-0.6	10.2	0.0
	2	289	0.3	13.1	0.0
	2	290	-3.8	13.0	0.0
	2	291	-4.5	8.9	0.286046511628
	2	292	-1.8	13.2	0.0
	2	293	-3.0	10.3	0.953488372093
	2	294	-2.2	6.0	0.0953488372093
	2	295	-2.6	7.0	0.0
	2	296	0.0	4.5	0.0
	2	297	-3.8	6.1	0.0
	2	298	-7.4	3.5	0.0
	2	299	-3.5	3.6	0.0
	2	300	-6.7	4.9	0.0
	2	301	1.0	14.1	0.0
	2	302	-5.8	7.8	17.3534883721
	2	303	-6.7	6.7	0.0
	2	304	-5.2	7.0	0.0
	2	305	-3.3	10.9	0.0
	2	306	-2.0	16.7	0.0
	2	307	-6.4	9.7	0.0
	2	308	-5.7	11.1	0.0
	2	309	-5.9	8.2	0.0
	2	310	-1.9	13.2	0.0
	2	311	-2.0	5.8	0.0
	2	312	-8.2	3.4	0.0
	2	313	-15.9	3.7	0.0
	2	314	-7.3	6.7	0.0
	2	315	-1.6	8.7	0.0
	2	316	-2.9	7.4	0.0
	2	317	-4.0	9.9	0.0
	2	318	-1.2	7.3	0.0
	2	319	2.4	7.8	0.0
	2	320	-2.2	4.2	0.0
	2	321	-10.7	-0.8	0.0
	2	322	-8.7	5.7	0.0
	2	323	-1.5	4.5	0.286046511628
	2	324	1.8	5.7	3.0511627907
	2	325	-7.0	0.6	1.71627906977
	2	326	-10.5	1.3	0.0
	2	327	-16.9	-0.8	0.0
	2	328	-2.1	0.1	0.0
	2	329	4.2	5.5	0.0
	2	330	-0.5	1.7	0.0
	2	331	-10.8	0.2	0.0
	2	332	-7.2	-5.9	0.0
	2	333	-6.2	-3.4	1.23953488372
	2	334	-14.0	-2.0	0.0
	2	335	-16.9	-1.6	0.0
	2	336	-18.0	2.6	0.0
	2	337	-8.4	5.0	2.0023255814
	2	338	-5.2	6.8	10.7744186047
	2	339	-3.2	1.5	0.0
	2	340	-1.2	0.1	0.0
	2	341	-9.2	-6.1	0.0
	2	342	-18.2	-16.4	4.1
	2	343	-22.9	-12.4	0.0
	2	344	-29.6	-13.0	0.0
	2	345	-25.2	-5.7	0.0
	2	346	-21.8	-9.0	0.0
	2	347	-7.2	-4.0	0.476744186047
	2	348	-21.3	-3.2	0.0
	2	349	-9.6	1.5	0.0
	2	350	-14.6	-6.0	0.0
	2	351	-11.1	-7.1	0.0
	2	352	-11.5	-9.7	0.0
	2	353	-10.2	-7.7	0.0
	2	354	-18.7	-8.5	0.0
	2	355	-23.5	-2.4	0.0
	2	356	-12.4	1.7	0.0
	2	357	-9.7	4.1	4.57674418605
	2	358	-6.0	1.1	0.0
	2	359	-0.9	0.2	0.0
	2	360	-2.5	-2.4	0.0
	2	361	-9.5	-1.8	26.6023255814
	2	362	-20.5	-5.1	0.0
	2	363	-20.8	-9.4	0.0
	2	364	-10.0	-6.5	0.0
	2	365	-15.5	-9.6	0.0
	3	1	-10.3	-0.5	0.0
	3	2	-12.9	-1.5	0.0
	3	3	-11.4	1.5	0.0
	3	4	-6.3	3.3	0.0
	3	5	-4.2	-1.1	0.0
	3	6	-13.4	-7.5	0.0
	3	7	-17.2	3.0	0.0
	3	8	-24.3	-10.5	5.72093023256
	3	9	-23.3	-10.7	0.0
	3	10	-22.4	-18.7	0.0
	3	11	-26.6	-18.4	1.23953488372
	3	12	-20.9	-12.9	0.381395348837
	3	13	-21.2	-8.9	0.0
	3	14	-18.4	-12.8	0.0
	3	15	-23.0	-20.9	1.43023255814
	3	16	-19.1	-7.5	0.0
	3	17	-14.3	-9.4	0.0
	3	18	-20.0	-14.7	0.476744186047
	3	19	-24.1	-10.0	0.0
	3	20	-24.1	-16.2	1.52558139535
	3	21	-21.8	-14.6	0.0
	3	22	-17.8	-10.6	0.0
	3	23	-9.3	-2.9	0.0
	3	24	-8.0	-5.2	0.0
	3	25	-10.8	0.0	0.0953488372093
	3	26	-13.6	-3.6	0.0
	3	27	-11.7	-5.0	0.0
	3	28	-7.1	2.6	0.0
	3	29	-15.8	-0.3	0.0
	3	30	-6.9	-0.3	0.0
	3	31	-21.1	-2.5	0.0
	3	32	-17.4	-3.1	4.57674418605
	3	33	-18.2	-6.7	0.0
	3	34	-17.6	-2.4	0.0
	3	35	-19.6	-5.5	0.0
	3	36	-27.4	-6.7	0.0
	3	37	-22.6	-6.7	0.0
	3	38	-15.7	-3.6	0.0
	3	39	-10.3	-0.6	0.0
	3	40	-16.1	-4.6	0.0
	3	41	-23.8	-7.8	0.0
	3	42	-21.7	-5.6	0.0
	3	43	-19.7	3.8	0.0
	3	44	-14.6	5.4	0.0
	3	45	-8.9	-0.2	0.0
	3	46	-16.4	-4.5	0.0
	3	47	-12.3	-1.7	0.0
	3	48	-15.2	-2.8	0.0
	3	49	-10.4	1.2	0.0
	3	50	-8.5	3.8	0.0
	3	51	-11.9	-2.3	0.0
	3	52	-18.0	-4.8	0.0
	3	53	-18.6	-12.0	0.0
	3	54	-23.6	-12.9	0.0
	3	55	-19.7	-9.3	2.28837209302
	3	56	-15.1	-5.3	0.0
	3	57	-20.3	2.8	0.0
	3	58	-14.9	-1.4	0.0
	3	59	-9.2	-8.5	0.0
	3	60	-19.0	2.5	0.0
	3	61	-16.1	6.1	0.0
	3	62	-9.8	7.4	0.0
	3	63	0.6	5.5	0.0
	3	64	-5.6	4.3	1.23953488372
	3	65	-4.2	4.9	0.0
	3	66	-0.6	1.6	0.0
	3	67	-1.8	-0.8	0.0
	3	68	-16.1	-9.6	0.0
	3	69	-15.6	-2.3	0.0
	3	70	-11.5	-2.8	1.23953488372
	3	71	-5.9	-2.9	0.0953488372093
	3	72	-13.0	-1.2	0.0
	3	73	-8.6	-0.9	0.0
	3	74	-8.7	4.0	0.0
	3	75	-17.2	-0.3	0.0
	3	76	-11.3	7.5	0.0
	3	77	-13.6	-1.2	0.0
	3	78	-17.4	-3.7	0.0
	3	79	-26.4	-4.2	0.0
	3	80	-26.8	-6.9	0.0
	3	81	-19.5	-5.5	0.0
	3	82	-7.9	0.9	0.0
	3	83	-7.3	7.5	4.76744186047
	3	84	-3.7	6.9	0.0
	3	85	2.4	14.0	8.29534883721
	3	86	2.3	9.8	0.762790697674
	3	87	1.0	9.3	0.0
	3	88	0.0	13.5	0.0
	3	89	7.7	21.5	0.0
	3	90	4.0	20.8	0.0
	3	91	6.4	17.5	0.0
	3	92	-2.3	7.4	0.0
	3	93	-7.2	8.4	0.0
	3	94	-5.0	8.9	3.62325581395
	3	95	-7.7	10.5	0.0
	3	96	2.9	18.7	0.0
	3	97	4.6	14.1	0.190697674419
	3	98	-1.8	10.3	6.1976744186
	3	99	-1.7	17.1	0.0
	3	100	1.2	12.4	26.5069767442
	3	101	6.0	16.1	1.43023255814
	3	102	8.2	10.4	0.476744186047
	3	103	4.0	11.8	0.0
	3	104	2.4	12.9	0.0
	3	105	3.6	10.5	0.0
	3	106	-3.5	10.2	0.0
	3	107	-2.2	14.3	0.0
	3	108	-3.1	14.1	0.0
	3	109	-9.8	9.0	0.0
	3	110	-3.5	15.0	0.0
	3	111	-3.4	16.9	0.0
	3	112	-2.3	12.1	0.858139534884
	3	113	0.9	13.1	9.82093023256
	3	114	5.0	9.4	2.0023255814
	3	115	3.0	16.8	0.0
	3	116	6.0	17.1	0.0
	3	117	0.2	13.4	0.0
	3	118	5.2	17.6	0.0
	3	119	6.7	16.0	0.0
	3	120	6.0	16.4	0.0
	3	121	8.1	15.3	0.0
	3	122	-0.8	14.1	0.0
	3	123	-4.3	7.4	0.0
	3	124	-6.2	9.6	0.0
	3	125	-5.2	14.6	0.0
	3	126	0.7	19.0	0.0
	3	127	4.6	24.2	0.0
	3	128	2.7	23.3	0.0
	3	129	0.3	17.5	0.0
	3	130	-1.3	20.7	0.0
	3	131	1.0	18.4	0.0
	3	132	4.1	20.5	0.0
	3	133	1.5	17.2	0.0
	3	134	2.8	20.1	0.0
	3	135	4.0	19.6	0.0
	3	136	6.0	19.2	0.0
	3	137	4.2	19.0	0.0
	3	138	-0.6	16.5	0.0
	3	139	1.1	17.3	0.0
	3	140	7.8	15.8	0.286046511628
	3	141	10.5	18.3	0.0
	3	142	7.5	14.2	0.0
	3	143	4.1	17.1	15.1604651163
	3	144	2.2	16.3	0.0
	3	145	1.4	13.4	0.0
	3	146	2.3	17.5	0.0
	3	147	3.3	20.9	0.0
	3	148	6.2	27.2	0.0
	3	149	9.0	26.6	0.0
	3	150	13.5	29.5	0.0
	3	151	16.1	29.6	0.0
	3	152	16.9	26.5	0.0
	3	153	12.3	27.5	0.0
	3	154	9.6	26.1	0.0
	3	155	12.2	24.5	0.0
	3	156	11.6	28.8	0.0
	3	157	16.7	31.5	0.0
	3	158	13.9	26.7	61.6906976744
	3	159	13.8	27.8	0.0
	3	160	15.2	28.4	0.0
	3	161	18.2	28.3	0.0
	3	162	13.3	26.6	0.0
	3	163	10.6	27.5	0.0
	3	164	11.4	26.9	0.0
	3	165	11.9	23.8	0.190697674419
	3	166	8.8	24.1	0.0
	3	167	5.1	22.8	0.0
	3	168	8.9	20.0	0.0
	3	169	13.2	28.1	0.0
	3	170	13.9	28.7	0.0
	3	171	19.5	30.8	0.0
	3	172	18.1	32.0	0.0
	3	173	21.2	33.4	0.0
	3	174	18.7	32.5	0.0
	3	175	14.6	27.8	0.0
	3	176	13.2	26.2	0.0
	3	177	11.2	25.6	6.38837209302
	3	178	9.0	20.8	8.67674418605
	3	179	13.4	24.3	0.0
	3	180	13.7	22.3	15.4465116279
	3	181	17.2	23.3	27.4604651163
	3	182	13.7	27.0	0.0
	3	183	17.3	29.0	0.0
	3	184	11.6	29.0	18.7837209302
	3	185	12.8	28.6	0.0
	3	186	16.0	27.6	0.0
	3	187	16.4	28.6	0.0
	3	188	14.5	23.7	0.667441860465
	3	189	12.8	26.6	0.0
	3	190	17.1	28.2	0.0
	3	191	17.3	29.6	0.0
	3	192	16.7	26.5	0.0
	3	193	14.9	25.9	0.0
	3	194	14.7	27.5	0.0953488372093
	3	195	17.8	25.2	3.33720930233
	3	196	14.7	28.7	53.1093023256
	3	197	18.1	31.8	0.0
	3	198	16.8	25.7	13.7302325581
	3	199	21.2	29.7	0.476744186047
	3	200	18.5	30.8	6.29302325581
	3	201	18.1	27.2	4.00465116279
	3	202	20.4	34.9	0.0
	3	203	17.4	33.6	0.0
	3	204	21.8	32.1	0.667441860465
	3	205	20.0	34.2	0.0
	3	206	16.2	30.1	0.0
	3	207	14.6	30.7	0.0
	3	208	17.6	29.7	0.0
	3	209	14.2	28.3	0.0
	3	210	14.3	29.2	0.0
	3	211	15.1	29.5	6.76976744186
	3	212	15.6	27.8	0.0
	3	213	16.9	27.5	0.0
	3	214	15.4	25.8	7.05581395349
	3	215	14.8	27.5	0.762790697674
	3	216	13.5	28.3	0.762790697674
	3	217	15.7	29.0	0.0953488372093
	3	218	14.9	31.6	0.0953488372093
	3	219	14.5	25.3	10.7744186047
	3	220	14.1	23.0	0.0
	3	221	11.9	27.0	0.0
	3	222	14.7	29.8	0.0
	3	223	13.4	32.7	0.0
	3	224	11.8	28.2	0.0
	3	225	13.4	27.9	0.0
	3	226	15.8	29.7	0.0
	3	227	16.0	26.6	0.0
	3	228	16.5	26.2	0.0
	3	229	18.9	25.9	0.0
	3	230	20.9	30.1	0.0
	3	231	17.0	23.6	1.62093023256
	3	232	8.0	17.6	46.0534883721
	3	233	9.1	20.6	4.00465116279
	3	234	9.3	24.1	0.0
	3	235	9.7	27.8	0.0
	3	236	7.2	30.5	0.0
	3	237	12.0	30.2	0.0
	3	238	7.5	27.7	0.0
	3	239	10.3	25.6	0.0
	3	240	10.7	24.5	0.0
	3	241	11.2	25.6	0.0
	3	242	8.0	23.1	0.0
	3	243	6.5	20.5	17.6395348837
	3	244	9.0	24.2	0.0
	3	245	8.8	25.4	0.0
	3	246	8.9	25.5	0.0
	3	247	12.1	23.6	0.0
	3	248	11.1	20.1	0.0
	3	249	12.0	22.0	0.0953488372093
	3	250	12.6	29.1	0.0
	3	251	12.0	21.7	0.0953488372093
	3	252	9.7	22.8	0.0
	3	253	8.8	24.4	0.0
	3	254	10.2	23.1	0.0
	3	255	8.7	25.6	0.0
	3	256	7.5	23.4	0.0
	3	257	7.1	21.7	0.0
	3	258	4.5	18.0	1.23953488372
	3	259	9.2	20.9	0.0
	3	260	12.4	20.6	0.0
	3	261	5.8	18.0	0.0
	3	262	5.8	20.5	0.0
	3	263	6.7	22.7	0.0
	3	264	13.3	30.4	0.0
	3	265	13.6	27.9	0.0
	3	266	14.5	26.5	0.0
	3	267	13.2	23.1	0.476744186047
	3	268	10.1	22.3	0.953488372093
	3	269	7.7	25.5	0.0
	3	270	12.1	20.2	15.5418604651
	3	271	8.7	14.5	1.71627906977
	3	272	6.3	19.3	0.0
	3	273	0.5	17.1	22.311627907
	3	274	-1.5	12.3	0.0
	3	275	5.2	14.4	0.0
	3	276	10.0	17.2	1.14418604651
	3	277	12.5	20.3	0.0
	3	278	6.6	15.0	0.0
	3	279	15.3	24.3	0.0
	3	280	14.4	30.7	0.0
	3	281	15.9	28.6	0.0
	3	282	13.3	19.9	0.0
	3	283	10.2	19.3	3.81395348837
	3	284	11.3	19.5	0.0
	3	285	11.7	12.1	0.0
	3	286	7.2	12.3	0.0
	3	287	3.9	10.4	0.0
	3	288	-3.0	16.8	0.0
	3	289	0.5	18.3	0.0
	3	290	0.6	13.8	0.0
	3	291	2.2	8.6	4.1
	3	292	-0.6	18.8	0.0
	3	293	-4.5	13.6	20.023255814
	3	294	-5.4	6.8	0.0
	3	295	-2.7	10.7	0.0
	3	296	-2.4	4.6	4.57674418605
	3	297	0.6	11.4	0.0
	3	298	5.5	11.7	0.0
	3	299	7.1	13.6	0.0
	3	300	2.6	8.3	0.0
	3	301	-1.2	11.9	0.0
	3	302	1.8	2.4	7.05581395349
	3	303	-1.9	3.7	0.190697674419
	3	304	-13.6	-1.2	11.4418604651
	3	305	-13.4	4.4	0.762790697674
	3	306	-13.0	-5.5	0.0
	3	307	-11.0	0.9	0.0
	3	308	-9.7	6.7	0.0
	3	309	-6.2	3.9	0.0
	3	310	-13.9	-0.3	0.0
	3	311	-7.2	-0.9	0.858139534884
	3	312	-5.2	4.0	1.33488372093
	3	313	-5.9	5.9	2.57441860465
	3	314	-4.6	7.1	0.0
	3	315	-7.7	0.2	0.0
	3	316	-5.2	2.1	0.0
	3	317	-5.0	1.2	0.0
	3	318	-9.9	0.7	0.0
	3	319	-6.4	8.9	0.0
	3	320	-8.4	3.7	0.0
	3	321	-2.8	5.2	7.81860465116
	3	322	-7.3	10.7	0.0
	3	323	0.5	10.6	0.0
	3	324	3.3	10.8	0.0
	3	325	2.4	7.0	6.38837209302
	3	326	-0.1	4.0	0.0
	3	327	0.3	1.5	0.0
	3	328	-3.8	1.9	0.0
	3	329	-7.4	1.4	0.0
	3	330	-9.9	1.1	0.0
	3	331	-3.0	5.0	0.0
	3	332	-4.1	-1.4	0.0
	3	333	-3.2	1.3	0.0
	3	334	-0.2	3.7	1.52558139535
	3	335	-11.4	-7.1	2.38372093023
	3	336	-0.9	0.7	0.0
	3	337	-14.4	-4.3	0.0
	3	338	-16.1	-1.7	0.0
	3	339	-22.5	-5.9	0.0
	3	340	-27.7	-13.8	0.0
	3	341	-29.3	-13.0	0.0
	3	342	-35.4	-13.9	0.0
	3	343	-27.6	-10.8	0.0
	3	344	-26.8	-14.0	0.0
	3	345	-24.5	-9.8	0.0
	3	346	-23.2	-14.2	0.0
	3	347	-22.8	-11.0	0.0
	3	348	-21.2	-3.1	0.0
	3	349	-24.3	-3.8	0.0
	3	350	-21.5	1.2	0.0
	3	351	-22.7	-5.3	0.0
	3	352	-13.0	-7.1	0.0
	3	353	-17.3	-3.5	0.0
	3	354	-21.7	-9.2	0.0
	3	355	-21.5	-9.3	0.0
	3	356	-24.5	-18.1	3.52790697674
	3	357	-21.8	-11.9	0.0
	3	358	-25.4	-11.1	0.0
	3	359	-21.9	-5.7	0.0
	3	360	-21.1	-5.9	0.190697674419
	3	361	-11.5	-2.7	0.0
	3	362	-15.0	-12.1	4.95813953488
	3	363	-9.6	-5.6	1.43023255814
	3	364	-9.1	-1.2	0.0
	3	365	-8.9	-5.3	0.0
	4	1	-13.7	-4.2	0.0
	4	2	-26.0	-11.7	0.0
	4	3	-23.3	-11.1	0.0
	4	4	-14.5	-6.6	0.0
	4	5	-13.3	-6.9	0.0
	4	6	-17.6	1.0	0.0
	4	7	-20.3	-7.1	0.0
	4	8	-17.1	-8.0	0.0
	4	9	-27.1	-6.7	0.0
	4	10	-22.7	-3.8	0.0
	4	11	-19.0	-13.4	0.0
	4	12	-21.6	-9.2	0.0
	4	13	-17.6	-6.6	5.72093023256
	4	14	-15.3	-13.4	1.62093023256
	4	15	-18.0	-10.0	0.0
	4	16	-16.1	-10.0	0.0
	4	17	-25.4	-10.5	0.0
	4	18	-19.9	-7.8	0.0
	4	19	-27.8	-15.4	0.0
	4	20	-31.0	-12.3	0.0
	4	21	-27.5	-6.2	0.0
	4	22	-30.1	-9.4	0.0
	4	23	-19.5	-7.9	3.33720930233
	4	24	-18.8	-1.6	0.0
	4	25	-27.6	-8.6	0.0
	4	26	-22.2	-9.1	0.0
	4	27	-18.6	-7.2	0.0
	4	28	-12.5	4.0	0.0
	4	29	-7.7	6.7	0.0
	4	30	-9.1	0.5	0.0
	4	31	-15.2	-12.2	0.0
	4	32	-19.8	-6.9	0.0
	4	33	-23.4	-11.1	0.0
	4	34	-21.0	-4.3	0.0
	4	35	-14.1	-1.1	2.0023255814
	4	36	-16.6	4.3	0.0
	4	37	-12.8	6.9	0.0
	4	38	-8.4	2.3	0.0
	4	39	-23.4	-9.3	0.0
	4	40	-18.1	-3.8	0.0
	4	41	-22.0	-12.1	0.0
	4	42	-25.2	-11.6	0.0
	4	43	-26.3	-10.6	0.0
	4	44	-23.5	-10.1	0.0
	4	45	-22.2	-13.6	0.0
	4	46	-12.3	-7.5	0.0
	4	47	-19.3	-7.0	0.0
	4	48	-23.5	-6.3	0.0
	4	49	-23.2	-8.1	0.0
	4	50	-18.5	0.8	0.0
	4	51	-26.5	-1.6	0.0
	4	52	-23.7	0.0	0.0
	4	53	-16.6	-12.2	0.0
	4	54	-21.6	-9.5	0.0
	4	55	-22.4	-3.4	0.0
	4	56	-18.5	-7.0	0.0
	4	57	-23.1	-4.4	0.0
	4	58	-13.8	-6.0	0.0
	4	59	-15.3	-3.9	0.0
	4	60	-19.6	-8.3	0.0
	4	61	-10.2	-6.8	0.0
	4	62	-5.1	-4.1	0.0
	4	63	-15.3	-11.6	7.43720930233
	4	64	-12.1	-1.0	0.0
	4	65	-9.4	4.9	0.0
	4	66	-6.0	2.4	0.0
	4	67	-6.2	-0.2	0.0
	4	68	-12.3	-7.2	0.0
	4	69	-15.8	-12.6	0.0
	4	70	-21.4	-8.0	0.0
	4	71	-21.6	-7.6	0.0
	4	72	-20.2	-5.6	0.0
	4	73	-16.2	-1.8	0.0
	4	74	-15.5	-3.6	0.0
	4	75	-22.3	-7.4	0.0
	4	76	-14.4	-5.0	0.0
	4	77	-11.4	2.3	0.0
	4	78	-3.0	4.3	0.0
	4	79	-5.8	8.4	0.0
	4	80	-6.9	9.1	0.0
	4	81	-2.9	5.7	0.0
	4	82	-10.7	-0.6	0.0
	4	83	-10.0	4.9	0.0
	4	84	-10.8	0.3	0.0
	4	85	-7.2	-7.0	0.0
	4	86	-13.0	-8.8	0.0
	4	87	-12.0	-3.0	0.0
	4	88	-6.5	1.1	12.0139534884
	4	89	-4.2	3.4	10.2023255814
	4	90	-0.4	3.2	0.0953488372093
	4	91	-10.1	-0.2	0.476744186047
	4	92	-9.5	1.5	0.0
	4	93	-6.4	7.2	0.0
	4	94	1.1	13.7	1.81162790698
	4	95	1.7	20.8	0.0
	4	96	4.9	16.4	0.0
	4	97	1.8	21.3	0.0
	4	98	6.8	19.1	0.0
	4	99	4.0	17.2	0.0
	4	100	11.6	17.1	0.0
	4	101	2.0	17.4	0.0
	4	102	-0.6	11.8	0.0
	4	103	0.4	17.2	0.0
	4	104	0.7	18.6	0.0
	4	105	4.4	18.1	0.0
	4	106	1.9	19.8	0.0
	4	107	-0.9	17.5	0.0
	4	108	-4.7	6.9	32.2279069767
	4	109	-9.3	7.7	0.0
	4	110	-4.5	6.3	6.29302325581
	4	111	-5.0	8.5	2.19302325581
	4	112	-1.7	10.9	2.0023255814
	4	113	-0.8	21.3	0.0
	4	114	3.2	23.4	0.0
	4	115	5.9	18.6	0.0
	4	116	1.8	16.8	0.0
	4	117	3.1	19.7	0.0
	4	118	0.2	15.6	0.0
	4	119	3.9	12.4	14.4930232558
	4	120	1.5	15.9	0.0
	4	121	5.3	18.1	0.0
	4	122	3.8	12.7	4.57674418605
	4	123	-3.4	12.0	0.0953488372093
	4	124	-4.2	12.0	3.62325581395
	4	125	-0.6	11.9	0.0953488372093
	4	126	-1.5	13.2	0.0
	4	127	-0.1	18.1	0.0953488372093
	4	128	6.2	19.3	0.0953488372093
	4	129	3.2	23.0	8.96279069767
	4	130	1.7	19.8	0.0
	4	131	0.4	10.6	26.0302325581
	4	132	-3.9	13.0	0.0
	4	133	-1.7	14.7	0.0
	4	134	2.6	13.8	0.0
	4	135	2.0	10.6	0.0
	4	136	3.3	13.8	0.0
	4	137	6.3	23.5	0.0
	4	138	12.5	28.4	0.0
	4	139	13.3	25.8	0.0
	4	140	12.5	20.2	0.0
	4	141	7.5	22.5	0.0
	4	142	11.0	25.1	0.0953488372093
	4	143	8.1	28.7	0.0
	4	144	6.5	23.1	10.7744186047
	4	145	7.0	16.6	3.90930232558
	4	146	11.0	18.9	0.476744186047
	4	147	9.6	20.8	7.43720930233
	4	148	5.7	20.5	2.47906976744
	4	149	5.4	24.6	21.4534883721
	4	150	9.9	24.5	3.71860465116
	4	151	8.3	19.6	0.0
	4	152	13.2	21.1	10.011627907
	4	153	7.6	26.5	11.7279069767
	4	154	8.8	23.9	0.190697674419
	4	155	10.3	20.7	0.286046511628
	4	156	10.4	28.6	0.0
	4	157	10.0	27.8	0.0
	4	158	11.8	27.3	0.0
	4	159	15.2	23.2	15.1604651163
	4	160	13.7	21.9	38.8069767442
	4	161	11.1	21.6	0.0953488372093
	4	162	10.7	21.2	8.48604651163
	4	163	8.1	28.0	0.0
	4	164	12.6	29.3	0.0
	4	165	16.9	33.4	0.0
	4	166	16.2	26.2	1.90697674419
	4	167	17.0	29.7	13.4441860465
	4	168	22.8	30.3	1.43023255814
	4	169	18.9	32.2	3.14651162791
	4	170	17.4	27.3	15.8279069767
	4	171	18.5	30.3	10.488372093
	4	172	18.8	26.4	0.0953488372093
	4	173	15.5	27.3	0.0953488372093
	4	174	15.7	24.8	4.00465116279
	4	175	14.1	30.0	0.0
	4	176	15.6	30.2	0.0
	4	177	12.4	25.6	0.0
	4	178	10.9	21.7	4.38604651163
	4	179	12.3	23.4	18.7837209302
	4	180	10.4	17.3	0.286046511628
	4	181	8.5	17.5	9.53488372093
	4	182	17.6	25.5	0.0
	4	183	11.8	24.5	0.0
	4	184	15.4	24.4	2.0023255814
	4	185	16.5	26.9	0.953488372093
	4	186	13.4	24.4	0.0
	4	187	9.5	21.2	0.0
	4	188	7.8	22.6	0.0
	4	189	8.8	20.5	2.19302325581
	4	190	9.5	24.6	0.0
	4	191	9.8	24.5	0.0
	4	192	15.1	26.4	0.0
	4	193	16.1	29.5	0.0
	4	194	17.4	27.6	0.0
	4	195	16.5	27.6	0.0
	4	196	19.1	29.9	0.0
	4	197	15.3	27.3	0.0
	4	198	15.7	24.5	0.0
	4	199	12.9	27.0	0.0
	4	200	15.2	27.8	0.0
	4	201	15.4	32.2	0.0
	4	202	19.8	31.2	0.0
	4	203	19.3	28.4	0.0
	4	204	16.5	25.7	0.0
	4	205	11.3	26.4	0.0
	4	206	12.2	24.0	3.24186046512
	4	207	11.3	28.0	0.0
	4	208	14.1	30.1	0.0
	4	209	13.0	28.5	0.0
	4	210	11.4	29.6	0.0
	4	211	14.1	28.9	0.286046511628
	4	212	13.2	28.5	0.190697674419
	4	213	19.2	28.7	13.1581395349
	4	214	18.3	32.6	0.0
	4	215	21.4	35.5	0.0
	4	216	22.2	36.3	0.0
	4	217	23.8	35.5	0.0
	4	218	16.0	30.0	0.0
	4	219	17.1	26.2	0.0
	4	220	11.5	24.7	0.0
	4	221	13.4	24.3	0.0
	4	222	11.9	27.0	0.0
	4	223	10.3	29.9	0.0
	4	224	12.6	29.6	3.14651162791
	4	225	12.5	28.1	0.0
	4	226	11.9	29.8	0.0
	4	227	13.8	28.2	0.0
	4	228	17.3	28.0	0.0
	4	229	17.7	32.6	0.0
	4	230	19.3	27.4	0.0
	4	231	19.2	30.4	0.0
	4	232	17.7	30.9	0.0
	4	233	16.4	29.6	0.0
	4	234	16.9	30.8	0.0
	4	235	17.8	32.8	0.0
	4	236	15.0	25.9	0.0
	4	237	10.8	27.2	0.0
	4	238	11.9	25.0	0.0
	4	239	10.4	25.6	0.0
	4	240	14.3	27.4	0.0
	4	241	13.6	26.8	0.0
	4	242	15.0	27.8	0.0953488372093
	4	243	15.9	26.6	0.0953488372093
	4	244	13.5	26.1	2.57441860465
	4	245	17.4	28.2	0.858139534884
	4	246	18.1	29.3	0.0
	4	247	17.2	25.9	0.0
	4	248	9.9	25.2	0.0
	4	249	12.7	22.7	6.76976744186
	4	250	10.2	18.5	9.43953488372
	4	251	10.1	24.4	0.0
	4	252	6.5	21.4	0.0
	4	253	9.7	17.5	0.953488372093
	4	254	8.2	18.4	13.3488372093
	4	255	7.5	17.0	1.62093023256
	4	256	3.3	14.4	0.0953488372093
	4	257	-0.8	15.1	0.0
	4	258	-3.1	19.4	0.0
	4	259	-2.5	11.8	0.0953488372093
	4	260	-1.8	16.4	0.0
	4	261	0.3	9.3	7.53255813953
	4	262	3.3	20.1	0.0
	4	263	2.1	18.6	0.0
	4	264	5.7	24.6	0.0
	4	265	7.0	22.1	0.0
	4	266	7.9	26.1	0.0
	4	267	12.2	21.4	0.0
	4	268	7.0	18.9	0.0
	4	269	7.4	21.3	0.0
	4	270	9.4	11.4	7.05581395349
	4	271	3.3	18.8	0.0
	4	272	2.4	17.6	0.0
	4	273	0.4	14.1	0.0
	4	274	5.8	14.2	0.0
	4	275	9.6	19.9	0.0
	4	276	-0.5	14.7	0.0
	4	277	-1.7	12.5	0.0
	4	278	-1.6	13.3	0.0
	4	279	-3.9	11.5	0.0
	4	280	-3.3	13.7	0.0
	4	281	-3.1	13.7	0.0
	4	282	-9.1	6.7	3.0511627907
	4	283	-7.7	9.4	0.286046511628
	4	284	-6.8	11.4	0.0
	4	285	-0.7	17.6	0.0
	4	286	5.7	20.7	0.0
	4	287	6.8	17.2	0.0
	4	288	6.5	13.9	3.71860465116
	4	289	8.8	17.6	0.0
	4	290	4.6	18.7	0.0
	4	291	2.7	16.6	0.0
	4	292	-4.2	-1.1	0.572093023256
	4	293	-6.9	-4.9	0.0953488372093
	4	294	-4.9	2.6	0.0
	4	295	-7.6	7.4	0.0
	4	296	-13.0	3.9	7.34186046512
	4	297	-5.3	10.1	0.0
	4	298	-4.6	0.4	0.0
	4	299	-9.9	0.6	0.0
	4	300	-14.6	5.5	0.0
	4	301	-15.4	7.8	0.0
	4	302	-17.0	0.7	0.0
	4	303	-8.5	3.4	0.762790697674
	4	304	-4.9	-3.8	11.823255814
	4	305	-9.5	-2.6	0.0
	4	306	-8.8	-2.3	0.0953488372093
	4	307	-11.2	-7.4	0.476744186047
	4	308	-6.7	1.7	5.43488372093
	4	309	-4.3	-0.2	3.90930232558
	4	310	-11.1	-0.5	0.0
	4	311	-5.3	2.6	6.1023255814
	4	312	-7.0	-1.6	0.762790697674
	4	313	-14.9	-1.2	0.0953488372093
	4	314	-6.3	-4.3	0.762790697674
	4	315	-16.0	-10.7	0.190697674419
	4	316	-15.9	-4.6	0.0
	4	317	-10.1	-4.2	0.0
	4	318	-6.3	-0.6	9.15348837209
	4	319	-8.3	1.7	11.0604651163
	4	320	-12.2	0.9	0.0
	4	321	-7.4	0.6	0.0
	4	322	-10.6	-3.7	0.0
	4	323	-14.1	-4.9	0.0
	4	324	-16.3	-7.5	0.0
	4	325	-19.6	-9.8	0.0
	4	326	-13.2	-4.5	6.00697674419
	4	327	-9.5	3.6	0.0
	4	328	-6.9	4.6	0.0
	4	329	0.9	3.7	0.858139534884
	4	330	-0.8	1.3	6.29302325581
	4	331	-1.0	11.9	0.0
	4	332	0.2	9.1	0.0
	4	333	0.9	9.0	0.0
	4	334	2.8	17.5	0.0
	4	335	2.7	10.0	0.0
	4	336	0.0	2.3	0.0
	4	337	-4.8	0.0	0.0
	4	338	-10.5	5.3	0.0
	4	339	-9.8	6.0	0.476744186047
	4	340	-8.0	-4.6	0.0
	4	341	-15.1	-1.0	0.0
	4	342	-10.5	1.4	0.0
	4	343	-16.6	1.5	0.0
	4	344	-17.2	1.7	0.0
	4	345	-9.5	0.7	0.0
	4	346	-9.7	4.3	0.0
	4	347	-5.6	-0.3	0.0
	4	348	-10.3	-7.6	1.14418604651
	4	349	-12.6	0.9	0.0
	4	350	-15.9	-6.3	0.0
	4	351	-16.6	-3.5	0.0
	4	352	-15.0	-9.8	0.0
	4	353	-17.3	-15.7	0.0
	4	354	-20.8	-10.2	0.0
	4	355	-19.7	0.0	0.0
	4	356	-15.5	0.6	2.57441860465
	4	357	-3.6	1.7	0.0
	4	358	-11.7	1.2	0.0
	4	359	-9.4	-0.8	0.0
	4	360	-6.4	-1.9	0.0
	4	361	-6.9	2.4	0.0
	4	362	-3.9	2.0	0.0
	4	363	-14.7	2.9	0.476744186047
	4	364	-16.2	5.4	0.0
	4	365	-8.6	-5.4	0.0
	4	366	-18.9	-3.3	0.0
	5	1	-19.5	-17.4	0.0
	5	2	-22.4	-17.2	6.38837209302
	5	3	-13.9	-5.4	0.0
	5	4	-17.2	-12.1	0.0
	5	5	-15.7	-8.4	0.0953488372093
	5	6	-15.4	-8.0	0.0
	5	7	-19.0	-10.7	0.0
	5	8	-19.3	-7.5	0.0
	5	9	-19.6	-13.7	2.95581395349
	5	10	-28.8	-17.4	0.0953488372093
	5	11	-22.6	-6.9	0.0
	5	12	-13.8	-9.3	1.0488372093
	5	13	-11.4	-6.9	2.76511627907
	5	14	-16.6	-11.4	1.33488372093
	5	15	-14.6	-9.6	0.0953488372093
	5	16	-11.5	-2.6	0.0
	5	17	-20.2	-2.0	0.0
	5	18	-26.6	-14.7	0.0
	5	19	-24.8	-1.4	0.0
	5	20	-17.1	-5.6	9.05813953488
	5	21	-19.3	0.4	0.0
	5	22	-18.6	-7.2	0.0
	5	23	-22.7	-9.6	0.0
	5	24	-18.6	-5.4	1.90697674419
	5	25	-10.6	0.4	0.953488372093
	5	26	-19.7	-1.8	0.0
	5	27	-15.4	-3.2	0.0
	5	28	-15.4	-6.4	0.0
	5	29	-12.6	-9.5	0.0
	5	30	-15.7	-7.2	2.0023255814
	5	31	-20.4	-10.4	6.38837209302
	5	32	-26.5	-13.6	0.0
	5	33	-22.1	-8.8	0.0
	5	34	-17.2	-4.7	6.76976744186
	5	35	-22.0	1.2	3.90930232558
	5	36	-22.5	-2.1	0.0
	5	37	-19.4	-5.6	0.0
	5	38	-10.3	0.1	0.667441860465
	5	39	-14.9	-4.7	0.476744186047
	5	40	-7.9	-3.7	0.0
	5	41	-8.0	-6.4	0.0
	5	42	-6.5	-5.7	0.0
	5	43	-7.7	-4.8	0.0
	5	44	-3.4	4.2	0.0
	5	45	-12.8	2.1	0.0
	5	46	-18.6	-8.5	0.0
	5	47	-18.9	-9.8	0.0
	5	48	-12.7	-4.3	0.0
	5	49	-6.4	-4.7	4.1
	5	50	-11.2	-1.2	0.0
	5	51	-18.4	-4.4	0.0
	5	52	-2.3	9.3	0.0
	5	53	1.1	7.1	0.0
	5	54	-15.2	2.0	0.0
	5	55	-10.8	4.7	1.62093023256
	5	56	-13.9	-3.6	0.0
	5	57	-19.7	-8.9	0.0
	5	58	-18.6	-5.0	0.0
	5	59	-12.1	6.6	0.0
	5	60	-10.6	0.9	0.0
	5	61	-11.8	6.2	0.0
	5	62	-17.6	6.8	0.0
	5	63	-18.3	-0.2	0.0
	5	64	-13.2	1.4	0.0
	5	65	-8.0	4.5	0.0
	5	66	-10.1	3.6	0.0
	5	67	-10.2	-1.6	0.0
	5	68	-10.0	2.6	0.0
	5	69	-9.5	-0.6	0.0
	5	70	-10.0	-1.1	0.0
	5	71	-18.1	0.0	0.0
	5	72	-13.5	2.1	0.0
	5	73	-11.3	6.9	0.0
	5	74	-9.7	3.1	0.0
	5	75	-2.0	4.2	2.57441860465
	5	76	-6.2	-0.1	0.0
	5	77	-4.6	0.4	0.0
	5	78	-13.7	1.4	0.0
	5	79	-7.2	5.5	0.0
	5	80	-4.9	-0.7	0.0
	5	81	-5.9	2.8	0.476744186047
	5	82	-6.0	9.6	0.0
	5	83	-6.6	0.6	1.81162790698
	5	84	-11.5	3.8	0.0
	5	85	-11.2	2.9	0.0
	5	86	-13.0	1.7	0.0953488372093
	5	87	-12.9	4.5	0.0
	5	88	-3.1	8.3	0.0
	5	89	2.7	10.0	0.0
	5	90	-1.3	8.3	0.0
	5	91	-10.5	0.8	11.7279069767
	5	92	-12.3	4.9	0.0
	5	93	-5.4	9.8	0.0
	5	94	0.0	13.9	0.0
	5	95	-5.1	13.1	0.0
	5	96	-8.8	14.0	0.0
	5	97	-2.4	7.8	1.52558139535
	5	98	7.2	16.3	0.0
	5	99	4.8	18.2	0.0
	5	100	2.1	16.4	0.0
	5	101	-3.7	17.8	0.0
	5	102	-8.7	10.7	0.0
	5	103	-1.1	12.5	0.0
	5	104	-0.6	15.7	0.0
	5	105	3.7	20.4	0.0
	5	106	4.2	24.2	0.0
	5	107	6.7	24.5	0.0
	5	108	10.1	24.0	0.0
	5	109	7.4	24.0	0.0
	5	110	1.4	13.5	3.0511627907
	5	111	-2.2	13.6	0.0
	5	112	-0.9	18.1	0.0
	5	113	4.8	18.1	0.0
	5	114	-0.5	10.5	0.0
	5	115	-1.7	9.0	0.0
	5	116	-7.2	10.8	0.0
	5	117	-2.6	15.9	0.0
	5	118	1.0	20.3	0.190697674419
	5	119	1.4	24.2	0.0
	5	120	2.0	14.4	0.0
	5	121	3.4	21.3	0.0
	5	122	5.3	15.4	4.95813953488
	5	123	3.1	15.7	0.0
	5	124	-3.3	13.4	0.0
	5	125	-2.9	9.2	0.0
	5	126	-3.4	9.3	0.0
	5	127	-0.4	14.0	0.0
	5	128	3.3	13.8	0.0
	5	129	0.8	21.5	0.0
	5	130	0.6	24.2	0.0
	5	131	4.3	18.2	0.0
	5	132	-0.2	18.0	0.0
	5	133	1.3	17.3	0.0
	5	134	-0.2	15.0	0.0
	5	135	3.1	14.8	0.0
	5	136	6.1	17.9	0.0
	5	137	4.5	19.1	0.0
	5	138	0.4	14.4	13.1581395349
	5	139	6.6	19.9	0.286046511628
	5	140	7.2	22.4	0.0953488372093
	5	141	8.9	24.2	0.0
	5	142	8.4	26.0	0.0
	5	143	11.7	25.9	0.0
	5	144	7.5	24.7	0.0
	5	145	4.7	16.2	0.0953488372093
	5	146	4.8	20.7	0.0
	5	147	6.1	21.2	0.762790697674
	5	148	6.3	19.0	0.0953488372093
	5	149	9.8	20.1	10.2976744186
	5	150	6.5	17.8	3.33720930233
	5	151	6.8	21.7	0.0
	5	152	11.2	24.7	0.0
	5	153	15.1	26.9	0.0
	5	154	10.0	19.7	0.0
	5	155	7.6	14.3	0.0953488372093
	5	156	4.3	19.0	6.86511627907
	5	157	9.3	24.3	0.0
	5	158	13.9	27.0	0.0
	5	159	14.3	30.7	0.0
	5	160	12.1	27.5	0.0
	5	161	11.7	20.8	0.0
	5	162	8.6	22.1	0.0
	5	163	9.6	20.9	0.476744186047
	5	164	8.4	20.9	0.0
	5	165	12.0	24.7	0.0
	5	166	10.2	25.0	0.0
	5	167	15.1	22.9	2.0976744186
	5	168	16.2	24.0	3.0511627907
	5	169	13.8	27.1	0.0
	5	170	15.4	26.7	0.286046511628
	5	171	13.4	27.0	6.67441860465
	5	172	12.8	26.2	1.23953488372
	5	173	9.0	26.2	0.0
	5	174	10.5	29.3	0.0
	5	175	12.9	26.5	0.0
	5	176	13.6	30.6	0.0953488372093
	5	177	9.3	29.2	0.0
	5	178	11.9	27.8	0.0
	5	179	12.8	30.6	0.0
	5	180	16.3	33.0	0.0
	5	181	14.4	29.7	0.0
	5	182	12.4	31.0	0.0
	5	183	12.3	25.8	0.0
	5	184	10.6	20.9	0.858139534884
	5	185	8.7	17.4	0.953488372093
	5	186	18.2	34.0	0.0
	5	187	16.0	29.0	0.0
	5	188	16.9	29.0	0.0
	5	189	18.6	32.0	0.0
	5	190	17.5	27.9	4.57674418605
	5	191	18.1	26.9	0.0
	5	192	14.3	29.1	0.0
	5	193	11.9	22.9	9.43953488372
	5	194	16.8	28.1	4.57674418605
	5	195	17.3	32.4	0.0
	5	196	17.1	26.0	2.95581395349
	5	197	17.6	33.3	0.0
	5	198	19.5	27.7	0.0
	5	199	19.7	33.8	0.0
	5	200	17.9	28.9	2.38372093023
	5	201	16.0	26.7	0.0
	5	202	15.2	24.9	7.05581395349
	5	203	14.8	27.6	0.0
	5	204	13.3	27.6	0.0
	5	205	12.7	27.2	0.0
	5	206	15.8	29.1	0.0
	5	207	11.4	26.9	0.0
	5	208	14.5	27.9	0.0
	5	209	16.9	30.8	0.0
	5	210	16.3	29.0	2.57441860465
	5	211	16.3	29.3	0.0
	5	212	16.6	30.2	0.0
	5	213	21.2	34.0	0.0
	5	214	24.1	33.4	0.0
	5	215	20.2	27.6	0.0
	5	216	13.5	24.5	0.0
	5	217	15.0	27.9	0.0
	5	218	16.1	30.4	0.0
	5	219	16.1	29.4	0.0
	5	220	15.9	31.0	0.0
	5	221	18.4	30.7	2.38372093023
	5	222	17.9	30.3	0.0
	5	223	16.1	27.0	0.0
	5	224	16.0	25.8	0.0
	5	225	14.0	23.0	0.0
	5	226	14.0	21.5	0.0953488372093
	5	227	15.3	19.5	30.988372093
	5	228	9.5	19.3	11.2511627907
	5	229	11.5	22.3	2.38372093023
	5	230	9.7	26.8	0.0
	5	231	16.0	28.0	0.0
	5	232	14.5	26.8	0.0
	5	233	12.0	30.1	0.0
	5	234	14.0	28.4	0.0
	5	235	15.6	29.9	0.0
	5	236	12.7	32.8	0.0
	5	237	16.7	29.9	0.0
	5	238	15.2	28.5	0.0
	5	239	15.8	30.0	0.0
	5	240	15.7	29.8	0.0953488372093
	5	241	17.4	30.2	0.0
	5	242	11.9	24.0	0.0
	5	243	8.8	19.0	0.0953488372093
	5	244	8.0	28.1	0.0
	5	245	8.2	27.5	0.0
	5	246	10.9	29.6	0.0
	5	247	11.8	32.8	0.0
	5	248	12.9	29.5	0.0
	5	249	10.6	27.8	0.0
	5	250	12.1	21.3	0.381395348837
	5	251	10.2	25.0	0.0
	5	252	8.9	24.8	0.0
	5	253	9.1	17.2	2.28837209302
	5	254	8.7	23.8	0.0
	5	255	7.5	20.0	0.0
	5	256	4.8	21.2	0.0
	5	257	4.6	24.1	0.0
	5	258	15.7	28.4	0.0
	5	259	16.9	27.1	0.0
	5	260	12.9	17.7	0.572093023256
	5	261	13.4	24.2	0.0
	5	262	13.6	24.0	0.0
	5	263	13.1	26.7	0.0
	5	264	15.2	26.3	0.0
	5	265	8.3	21.5	0.0
	5	266	5.3	26.5	0.0
	5	267	10.6	25.8	0.0
	5	268	8.3	18.5	0.0
	5	269	9.5	21.7	0.0
	5	270	9.9	20.9	0.0
	5	271	12.3	20.6	0.0
	5	272	10.4	20.2	0.0
	5	273	7.1	19.3	0.0
	5	274	6.1	16.2	0.0
	5	275	9.0	13.8	0.0
	5	276	6.1	15.4	0.953488372093
	5	277	3.9	24.1	0.0
	5	278	7.8	20.3	2.76511627907
	5	279	5.0	23.3	0.0
	5	280	9.7	21.8	0.0
	5	281	4.8	14.0	0.0
	5	282	-1.7	7.6	0.0
	5	283	2.7	16.8	0.0
	5	284	4.2	14.0	0.0
	5	285	2.1	13.3	0.0
	5	286	0.5	10.8	0.190697674419
	5	287	-1.4	10.8	0.0
	5	288	3.3	18.8	0.0
	5	289	-0.1	16.7	0.0
	5	290	0.0	21.1	0.0
	5	291	2.3	17.1	2.0976744186
	5	292	0.6	17.4	0.0
	5	293	0.5	10.3	0.0
	5	294	0.1	9.3	0.0
	5	295	-2.1	8.8	0.0
	5	296	-0.6	10.7	0.0
	5	297	0.8	14.0	0.0
	5	298	-0.9	13.7	0.0
	5	299	-4.8	11.4	0.0953488372093
	5	300	-2.7	8.7	0.0
	5	301	-0.9	6.8	2.95581395349
	5	302	-3.4	9.0	0.0
	5	303	-6.0	4.1	0.0
	5	304	-6.3	5.7	0.0
	5	305	-12.7	5.5	0.0
	5	306	-9.6	1.4	0.0
	5	307	-13.2	-0.7	0.0
	5	308	-11.6	7.7	0.0
	5	309	1.2	11.4	0.0
	5	310	4.3	12.8	0.0
	5	311	-6.5	1.9	0.0
	5	312	-12.6	3.3	0.0
	5	313	-11.4	4.7	0.0
	5	314	-12.0	2.2	0.0
	5	315	-8.7	5.5	0.0
	5	316	-4.5	10.4	0.0
	5	317	-2.4	15.5	0.0
	5	318	1.5	14.2	0.0
	5	319	8.5	21.1	0.0
	5	320	9.4	15.8	0.0
	5	321	0.1	4.9	0.0953488372093
	5	322	-2.3	6.4	0.0
	5	323	-2.8	16.3	0.0
	5	324	-5.2	8.1	0.0
	5	325	-9.4	4.1	0.0
	5	326	-16.3	-8.4	0.0
	5	327	-12.5	0.0	0.0
	5	328	-15.6	-7.6	0.0
	5	329	-19.3	-2.0	0.0
	5	330	-17.0	7.7	0.0
	5	331	-9.5	5.5	0.0
	5	332	-9.7	-3.4	0.0
	5	333	-6.0	-0.6	0.0
	5	334	-14.9	-6.3	0.0
	5	335	-6.5	-0.5	0.0
	5	336	-5.0	1.9	0.0
	5	337	-9.9	7.8	0.0
	5	338	-8.2	3.9	0.0
	5	339	-13.5	-7.1	0.0
	5	340	-8.7	5.1	0.0
	5	341	-11.3	-1.7	0.0
	5	342	-15.2	4.5	0.0
	5	343	-9.2	-2.1	0.0
	5	344	-11.9	-2.8	0.0
	5	345	-12.4	-9.3	0.0
	5	346	-17.6	-1.6	0.0
	5	347	-18.5	-6.6	0.0
	5	348	-16.7	-3.9	0.0
	5	349	-19.7	-7.8	0.0
	5	350	-13.2	-5.6	0.0
	5	351	-2.2	-2.0	0.0
	5	352	-9.3	-6.5	0.0
	5	353	-6.3	-5.2	0.0
	5	354	-11.3	-4.9	0.0
	5	355	-16.2	-10.2	0.0
	5	356	-22.2	-12.9	0.0
	5	357	-9.4	-0.8	0.0
	5	358	-9.4	-2.8	0.0
	5	359	-12.9	0.6	0.0
	5	360	-7.3	6.0	0.0
	5	361	-20.5	-8.7	0.0
	5	362	-10.8	-5.4	0.0
	5	363	-20.3	-7.4	0.0
	5	364	-19.9	-5.8	0.0
	5	365	-23.4	-12.0	0.0
	6	1	-15.9	2.7	0.0
	6	2	-12.3	5.3	0.0
	6	3	-18.6	-3.4	0.0
	6	4	-14.8	-4.8	0.0
	6	5	-14.4	-7.7	0.0
	6	6	-10.3	-3.6	0.0
	6	7	-15.9	-10.5	1.43023255814
	6	8	-16.9	-7.3	0.572093023256
	6	9	-14.7	-5.5	0.0
	6	10	-6.7	4.4	0.0
	6	11	-5.2	-3.6	0.0
	6	12	-14.0	-7.5	0.0
	6	13	-29.8	-3.8	0.0
	6	14	-18.3	-7.0	0.0
	6	15	-18.0	-9.2	0.0
	6	16	-21.7	-7.2	0.0
	6	17	-19.1	-2.0	0.0
	6	18	-11.9	-2.3	0.0
	6	19	-10.8	-7.0	0.0
	6	20	-8.7	-4.1	0.0
	6	21	-15.0	-2.2	0.0
	6	22	-18.6	-10.9	0.0
	6	23	-12.6	-8.9	0.0
	6	24	-13.6	-1.9	0.0
	6	25	-26.2	-8.0	0.0
	6	26	-20.0	-4.7	0.0
	6	27	-36.4	-14.2	0.572093023256
	6	28	-32.8	-13.1	2.0023255814
	6	29	-30.5	-6.1	0.0
	6	30	-19.1	-9.9	0.0
	6	31	-20.8	-7.9	0.0
	6	32	-16.7	-11.0	0.0
	6	33	-15.1	-2.8	0.0
	6	34	-27.2	-12.6	0.0
	6	35	-30.1	-17.8	0.381395348837
	6	36	-32.3	-16.5	0.0
	6	37	-28.2	-11.6	0.0
	6	38	-28.1	-3.5	0.0
	6	39	-21.5	-0.4	0.0
	6	40	-15.0	-4.9	0.0
	6	41	-16.0	-9.1	0.0
	6	42	-23.9	-6.4	0.0
	6	43	-19.1	-7.7	0.0
	6	44	-20.0	-6.3	0.0
	6	45	-11.4	-6.9	0.0
	6	46	-9.4	-4.3	0.0
	6	47	-1.7	2.6	0.0
	6	48	-7.4	-3.8	0.0
	6	49	-13.1	-1.7	0.0953488372093
	6	50	-17.5	-1.1	0.0
	6	51	-14.5	-0.8	0.0
	6	52	-14.0	6.6	0.0
	6	53	-20.2	-2.0	0.0
	6	54	-13.7	0.8	0.0
	6	55	-18.6	-6.3	0.0
	6	56	-19.2	-0.8	0.0
	6	57	-18.3	-4.3	1.23953488372
	6	58	-15.2	-1.2	0.0
	6	59	-18.5	-8.6	0.0
	6	60	-10.4	-1.1	0.0
	6	61	-10.6	1.2	0.0
	6	62	-1.1	10.4	0.0
	6	63	1.9	6.1	0.0
	6	64	-4.6	2.9	0.0
	6	65	-6.6	0.4	0.0
	6	66	-7.3	-3.3	0.0
	6	67	-4.0	-1.8	0.0
	6	68	0.2	5.6	0.0
	6	69	1.1	4.1	0.0
	6	70	1.8	6.7	0.0
	6	71	3.3	4.4	0.0
	6	72	-1.3	4.3	0.0
	6	73	-5.0	3.6	0.0
	6	74	-3.4	5.2	0.0
	6	75	-7.5	5.4	0.0
	6	76	-1.1	8.2	0.0953488372093
	6	77	-1.0	6.6	0.0
	6	78	-0.7	8.8	0.0
	6	79	-3.2	1.2	0.0
	6	80	-0.4	3.3	0.0
	6	81	-10.6	-0.1	4.48139534884
	6	82	-10.5	5.0	0.0
	6	83	-11.3	1.2	0.0
	6	84	-11.6	1.7	0.0
	6	85	-4.8	6.8	0.762790697674
	6	86	-2.3	10.7	0.0
	6	87	-2.4	14.9	0.0
	6	88	-0.4	15.5	0.0
	6	89	0.9	11.6	0.0
	6	90	-1.3	13.3	2.0023255814
	6	91	2.5	12.9	0.0
	6	92	-0.2	14.4	0.0
	6	93	-3.9	10.4	12.3953488372
	6	94	-6.3	9.0	8.29534883721
	6	95	-7.5	8.4	0.0
	6	96	-8.9	6.5	0.0
	6	97	-4.6	6.2	0.0
	6	98	-1.9	4.4	0.572093023256
	6	99	-1.2	8.8	0.0
	6	100	-5.4	8.1	0.0
	6	101	-7.0	8.9	0.0
	6	102	-5.3	9.5	0.0
	6	103	-5.5	4.3	0.0
	6	104	-7.8	4.0	0.667441860465
	6	105	-5.1	6.0	0.0953488372093
	6	106	-4.5	9.8	10.3930232558
	6	107	1.6	13.4	0.0
	6	108	11.1	17.4	8.29534883721
	6	109	9.1	16.4	0.0
	6	110	5.5	17.7	0.0
	6	111	6.4	14.9	1.71627906977
	6	112	4.5	19.7	0.0
	6	113	7.8	24.4	0.0
	6	114	15.8	31.5	0.0
	6	115	10.6	22.0	13.2534883721
	6	116	8.2	20.8	0.0
	6	117	7.6	18.0	0.190697674419
	6	118	2.0	17.7	0.0
	6	119	9.0	21.1	0.0
	6	120	7.6	20.7	0.0
	6	121	6.0	21.3	0.0
	6	122	3.8	24.3	0.0
	6	123	2.2	17.1	4.48139534884
	6	124	5.1	18.7	0.0
	6	125	4.0	12.3	0.381395348837
	6	126	4.3	17.3	0.0
	6	127	6.0	18.6	0.0
	6	128	6.5	17.3	0.0
	6	129	8.4	22.0	0.0
	6	130	2.8	21.4	0.0
	6	131	3.1	18.5	0.0
	6	132	3.5	18.0	0.0
	6	133	2.8	17.1	8.58139534884
	6	134	6.4	23.9	29.7488372093
	6	135	1.0	22.0	10.011627907
	6	136	-1.2	25.1	0.0
	6	137	5.3	21.1	0.0
	6	138	2.0	17.2	0.0
	6	139	4.4	20.9	0.0
	6	140	7.8	23.0	0.0
	6	141	10.5	23.8	0.0
	6	142	4.0	17.2	20.976744186
	6	143	7.1	23.6	0.0
	6	144	9.1	26.2	0.0
	6	145	6.9	21.7	0.0
	6	146	11.8	20.3	0.858139534884
	6	147	12.2	22.4	0.0
	6	148	10.3	19.2	0.0
	6	149	8.3	18.7	0.0
	6	150	10.0	22.3	0.0
	6	151	5.5	20.4	28.0325581395
	6	152	5.6	23.7	0.0
	6	153	7.7	24.4	0.0
	6	154	8.0	19.4	6.76976744186
	6	155	9.4	24.8	3.62325581395
	6	156	18.7	28.0	0.0
	6	157	17.2	26.5	0.0
	6	158	17.2	25.0	0.190697674419
	6	159	13.8	26.1	0.0
	6	160	10.6	24.1	0.0
	6	161	6.4	20.1	0.0
	6	162	5.3	19.9	0.0
	6	163	3.9	14.2	0.190697674419
	6	164	0.3	13.3	7.81860465116
	6	165	6.1	18.7	2.38372093023
	6	166	5.1	21.0	0.0
	6	167	7.7	17.7	0.0
	6	168	6.6	23.7	0.0
	6	169	10.1	23.0	5.72093023256
	6	170	15.2	28.0	0.286046511628
	6	171	12.9	27.9	0.0
	6	172	11.4	25.3	0.0
	6	173	14.3	26.6	0.0
	6	174	12.2	19.0	0.0
[truncated: 8,957 more rows]
