# Supplementary material for: Comparing CMIP-3 and CMIP-5 climate projections on flooding estimation of Devils Lake of North Dakota, USA
Source: PeerJ. 2018 Apr 30;6:e4711. doi: 10.7717/peerj.4711 (PMC5933320; doi:10.7717/peerj.4711)
Supplement: Supplemental Information 2 [file peerj-06-4711-s002.zip › FutureClimate/CMIP-5_MarkSim/EDMZ_CSIROMk360_rcp60_2055.dat]

	1	1	-9.4	2.4	0.0
	1	2	-0.9	-0.5	0.0
	1	3	-4.2	-1.2	0.0953488372093
	1	4	-10.1	0.9	0.0
	1	5	-21.7	1.4	0.0
	1	6	-25.2	-0.9	8.77209302326
	1	7	-17.9	-6.4	0.0
	1	8	-15.0	-6.1	0.0
	1	9	-15.0	-11.9	0.0
	1	10	-16.5	-7.0	0.0
	1	11	-13.9	-0.2	0.0
	1	12	-15.9	-8.5	0.0
	1	13	-18.7	-15.2	0.0953488372093
	1	14	-10.0	1.1	0.0
	1	15	-8.0	-5.4	0.0
	1	16	-16.0	-3.0	0.0
	1	17	-2.3	13.0	0.0
	1	18	-8.5	15.7	0.0
	1	19	-11.3	6.4	0.0
	1	20	-12.8	2.6	0.0
	1	21	-9.8	-1.1	0.0
	1	22	-13.6	-3.4	0.0
	1	23	-18.9	-2.7	0.0
	1	24	-10.0	1.4	0.0
	1	25	-16.6	0.0	0.0
	1	26	-10.3	3.3	0.0
	1	27	-8.6	-4.0	0.0953488372093
	1	28	-3.3	0.4	0.0
	1	29	-9.5	0.3	0.0
	1	30	-3.6	9.3	0.0
	1	31	2.2	8.1	0.0
	1	32	9.5	18.1	0.0
	1	33	-1.9	7.3	0.0
	1	34	-6.6	-6.4	0.0
	1	35	-3.9	2.1	0.0
	1	36	-4.1	-4.0	0.0
	1	37	-6.5	-2.7	0.0
	1	38	-5.6	4.7	0.0
	1	39	-1.0	8.4	0.0
	1	40	-5.4	0.1	0.0
	1	41	-10.8	-5.2	0.0953488372093
	1	42	-19.9	-4.6	0.0
	1	43	-18.1	-1.4	0.0
	1	44	-21.4	-4.6	0.0
	1	45	-20.0	-2.8	0.0
	1	46	-20.5	-2.3	0.0
	1	47	-23.4	-13.0	2.0976744186
	1	48	-19.3	-10.4	0.286046511628
	1	49	-16.1	4.0	0.0
	1	50	-12.7	1.7	0.0
	1	51	-13.0	-0.5	0.0
	1	52	-23.4	-0.9	0.0
	1	53	-18.7	9.5	0.0
	1	54	-18.7	1.0	0.0
	1	55	-10.8	0.2	0.0
	1	56	-11.8	-0.2	0.0
	1	57	-14.3	0.1	0.0
	1	58	-10.2	2.3	0.0
	1	59	-6.0	1.0	0.381395348837
	1	60	2.8	3.6	0.0
	1	61	3.8	4.9	0.0
	1	62	-4.0	-0.9	0.0
	1	63	-7.6	8.0	0.0
	1	64	-8.6	10.6	0.0
	1	65	-7.3	10.8	0.0
	1	66	-12.0	8.3	0.0
	1	67	-8.9	-0.4	0.0
	1	68	-5.8	-0.1	0.0
	1	69	-3.4	-2.9	0.0
	1	70	-7.2	-1.2	0.0
	1	71	-6.2	1.2	0.0
	1	72	-11.4	4.9	0.0
	1	73	-12.5	3.2	0.0
	1	74	-11.2	9.0	0.0
	1	75	-14.3	3.0	0.0
	1	76	-13.6	2.1	0.0
	1	77	-10.0	4.5	5.72093023256
	1	78	-7.5	5.8	0.0
	1	79	-8.3	9.5	0.0
	1	80	-1.8	7.5	0.0
	1	81	-3.8	10.3	0.0
	1	82	1.6	13.2	0.0
	1	83	4.4	10.7	0.0
	1	84	0.4	14.8	0.0
	1	85	-0.5	12.8	0.0
	1	86	0.3	18.4	0.0
	1	87	5.9	19.1	0.0
	1	88	6.7	22.2	0.0
	1	89	4.7	21.7	0.0
	1	90	6.2	19.0	0.0
	1	91	6.9	17.2	0.0
	1	92	5.9	16.1	0.0
	1	93	1.2	14.5	0.0
	1	94	0.2	15.5	0.0
	1	95	2.0	14.8	0.0
	1	96	9.3	14.4	0.0
	1	97	4.3	21.2	0.0
	1	98	11.6	22.0	0.0
	1	99	13.0	24.8	0.0
	1	100	5.2	22.9	4.29069767442
	1	101	6.6	23.1	0.0
	1	102	5.3	18.4	0.286046511628
	1	103	2.6	21.4	0.0
	1	104	-0.2	21.3	0.0
	1	105	2.0	20.2	0.0
	1	106	3.1	22.3	0.0
	1	107	5.2	26.0	0.0
	1	108	-1.2	17.5	0.0
	1	109	-4.9	12.1	0.0
	1	110	0.8	19.3	0.0
	1	111	4.8	23.5	0.0
	1	112	4.9	22.7	0.0
	1	113	5.7	10.3	6.1976744186
	1	114	7.8	21.6	0.0
	1	115	10.5	23.7	0.0
	1	116	6.8	22.3	3.81395348837
	1	117	11.0	25.4	0.0
	1	118	9.1	25.3	0.0
	1	119	13.8	25.0	0.0
	1	120	13.8	25.4	0.0
	1	121	12.8	26.0	0.0
	1	122	7.7	24.2	0.0
	1	123	4.1	25.1	0.667441860465
	1	124	7.4	27.9	0.0
	1	125	9.9	25.5	0.0
	1	126	8.1	22.8	0.0
	1	127	3.3	21.3	0.0
	1	128	2.8	26.4	0.0
	1	129	3.6	21.6	0.0
	1	130	11.0	22.4	0.0
	1	131	9.7	20.4	0.0
	1	132	4.8	14.0	1.52558139535
	1	133	13.1	20.2	6.76976744186
	1	134	8.3	22.3	0.0
	1	135	9.4	16.9	0.0
	1	136	8.9	22.2	0.0
	1	137	8.8	22.7	0.0
	1	138	5.6	22.1	0.0953488372093
	1	139	6.6	22.7	0.0
	1	140	1.6	20.6	0.0
	1	141	9.6	22.1	0.0
	1	142	8.5	21.7	0.0
	1	143	13.5	21.6	5.43488372093
	1	144	6.4	21.2	28.9860465116
	1	145	4.0	19.8	0.0
	1	146	5.2	21.8	1.90697674419
	1	147	8.6	22.8	0.0
	1	148	5.2	22.2	0.0
	1	149	5.2	19.6	0.0
	1	150	9.4	23.4	0.0
	1	151	12.8	31.3	0.0
	1	152	6.2	25.4	0.0
	1	153	13.8	22.0	8.67674418605
	1	154	14.2	27.3	0.0
	1	155	14.1	25.6	0.0
	1	156	10.6	23.8	0.0
	1	157	10.7	25.4	0.0
	1	158	11.7	23.0	34.5162790698
	1	159	11.6	25.3	0.0
	1	160	12.2	26.9	0.0
	1	161	17.3	30.9	57.1139534884
	1	162	19.9	32.3	0.0
	1	163	16.1	34.0	0.0
	1	164	15.9	30.3	0.0
	1	165	15.1	31.0	0.0
	1	166	13.4	29.1	0.0
	1	167	15.8	28.7	0.0
	1	168	16.2	28.1	0.0
	1	169	16.0	20.4	12.3953488372
	1	170	15.5	22.0	8.29534883721
	1	171	14.8	27.0	0.0
	1	172	12.2	24.0	0.0
	1	173	11.9	20.9	4.19534883721
	1	174	13.2	22.8	51.5837209302
	1	175	16.4	29.2	0.0
	1	176	12.6	26.6	3.81395348837
	1	177	19.7	27.3	0.667441860465
	1	178	17.5	30.7	0.0
	1	179	15.8	30.0	0.0
	1	180	20.2	30.5	0.0
	1	181	19.5	29.8	0.0953488372093
	1	182	22.1	30.6	4.67209302326
	1	183	20.1	29.8	0.190697674419
	1	184	14.0	26.7	0.0
	1	185	14.5	22.7	0.0
	1	186	13.6	26.3	0.0
	1	187	13.9	30.3	0.0
	1	188	17.4	29.5	0.0
	1	189	19.6	29.6	0.0
	1	190	20.3	34.8	0.0
	1	191	22.5	37.9	0.0
	1	192	20.9	33.6	0.0
	1	193	21.7	30.7	0.190697674419
	1	194	18.6	29.7	0.0
	1	195	15.4	28.8	0.0
	1	196	18.4	32.8	6.96046511628
	1	197	21.1	35.6	0.953488372093
	1	198	22.5	35.0	0.0
	1	199	20.3	34.0	0.0
	1	200	15.8	30.0	0.0
	1	201	17.4	28.7	4.67209302326
	1	202	16.4	30.5	2.47906976744
	1	203	16.2	30.5	0.0
	1	204	17.6	33.3	0.0
	1	205	16.1	31.8	0.0
	1	206	15.6	32.4	0.0
	1	207	16.8	30.9	0.0
	1	208	11.9	26.8	17.2581395349
	1	209	14.4	30.0	29.3674418605
	1	210	12.4	32.2	0.0
	1	211	16.1	30.7	0.0
	1	212	15.1	29.7	0.0
	1	213	16.7	33.1	0.0
	1	214	16.4	31.0	1.23953488372
	1	215	17.5	28.1	0.572093023256
	1	216	20.7	32.6	0.0
	1	217	19.9	30.3	0.0
	1	218	18.0	32.2	0.0
	1	219	17.5	34.2	0.0
	1	220	11.7	31.1	0.0
	1	221	12.3	27.0	16.2093023256
	1	222	12.6	26.7	0.0953488372093
	1	223	13.0	25.3	17.9255813953
	1	224	13.8	29.2	0.0
	1	225	14.0	28.3	0.0
	1	226	10.7	25.9	0.0
	1	227	13.6	30.1	0.0
	1	228	13.1	24.5	24.5046511628
	1	229	17.3	25.4	0.0
	1	230	17.2	32.0	0.0
	1	231	16.5	27.2	0.0
	1	232	14.8	31.7	0.0
	1	233	14.8	30.3	0.0
	1	234	14.4	31.7	0.0
	1	235	21.1	31.6	0.0
	1	236	20.0	32.7	0.0
	1	237	17.0	30.7	0.0
	1	238	13.8	28.0	0.0
	1	239	15.5	27.0	0.0
	1	240	14.6	30.2	0.0
	1	241	12.6	30.4	0.0
	1	242	13.3	32.7	0.0
	1	243	17.6	30.8	10.5837209302
	1	244	13.1	27.2	0.286046511628
	1	245	12.5	29.0	0.0
	1	246	15.5	27.5	0.0
	1	247	13.1	25.2	0.0
	1	248	8.2	21.8	0.953488372093
	1	249	12.7	26.3	0.0
	1	250	7.1	21.3	4.00465116279
	1	251	6.5	21.1	0.286046511628
	1	252	3.1	22.7	0.0
	1	253	2.0	23.8	0.0
	1	254	-2.8	21.5	0.0
	1	255	4.8	27.6	0.0
	1	256	8.2	28.1	0.0
	1	257	7.0	22.9	0.0
	1	258	11.9	27.6	0.0
	1	259	13.1	26.9	0.0
	1	260	13.0	29.5	0.0
	1	261	10.2	25.7	0.0
	1	262	10.4	21.1	0.0
	1	263	12.4	22.5	0.0
	1	264	8.6	27.6	0.0
	1	265	12.6	25.9	0.0
	1	266	14.9	29.0	0.0
	1	267	16.1	26.6	0.0
	1	268	15.9	25.5	0.0
	1	269	11.9	24.6	0.0
	1	270	5.5	22.3	0.0
	1	271	6.5	23.0	0.0
	1	272	8.4	18.4	0.0
	1	273	5.9	17.2	0.0
	1	274	4.8	20.3	0.0
	1	275	2.8	17.7	0.0
	1	276	3.6	18.3	0.0
	1	277	4.1	17.5	0.190697674419
	1	278	4.4	18.7	0.0953488372093
	1	279	4.8	20.5	0.0
	1	280	6.7	19.6	0.0
	1	281	4.1	21.9	0.0
	1	282	10.0	24.4	0.0
	1	283	3.1	13.2	12.0139534884
	1	284	-0.5	12.0	0.0
	1	285	1.2	15.2	0.0
	1	286	6.7	20.5	0.0
	1	287	4.0	15.2	0.0
	1	288	5.3	16.9	0.0
	1	289	6.7	15.6	0.0
	1	290	6.0	15.0	0.0
	1	291	5.7	16.0	0.0
	1	292	2.2	16.9	0.0
	1	293	2.1	9.7	0.0
	1	294	1.5	11.7	0.0
	1	295	-0.9	10.9	0.0
	1	296	-4.6	9.5	0.0
	1	297	7.4	18.7	0.0
	1	298	8.2	14.7	0.0
	1	299	6.5	17.5	0.0
	1	300	1.7	17.3	0.0
	1	301	2.6	10.4	0.0
	1	302	-4.1	8.7	0.0
	1	303	-1.0	7.5	0.0
	1	304	0.1	12.2	0.0
	1	305	0.5	17.3	0.0
	1	306	4.3	9.9	0.0
	1	307	6.5	12.7	0.0
	1	308	2.4	12.1	0.0
	1	309	0.5	19.4	0.0
	1	310	5.2	21.0	0.0
	1	311	7.1	13.3	0.0
	1	312	3.4	10.7	0.0
	1	313	-0.9	8.5	0.0
	1	314	-1.0	11.2	0.0
	1	315	-0.7	8.4	0.0
	1	316	2.5	10.3	0.0
	1	317	-8.8	8.2	0.0
	1	318	-3.6	4.3	0.0
	1	319	-5.1	3.4	0.0
	1	320	-4.3	-3.1	0.0
	1	321	-2.0	3.5	0.0
	1	322	-6.0	5.5	0.0
	1	323	-4.5	3.6	0.0
	1	324	-10.4	-5.2	0.0
	1	325	-7.1	-1.0	0.0
	1	326	-14.9	-4.7	0.0
	1	327	-6.1	10.6	0.0
	1	328	-12.3	2.1	0.0
	1	329	-11.9	-2.5	0.0
	1	330	-11.6	0.5	6.86511627907
	1	331	-13.6	2.0	0.0
	1	332	-18.5	-3.6	0.0
	1	333	-23.9	-6.5	0.0
	1	334	-24.7	-3.7	0.0
	1	335	-21.6	-4.5	0.0
	1	336	-15.9	-11.8	0.0
	1	337	-14.7	-3.0	0.0
	1	338	-12.7	-3.7	0.0
	1	339	-13.3	-3.3	0.0
	1	340	-12.4	-5.2	0.0
	1	341	-9.9	-7.5	0.0
	1	342	-5.7	-3.1	0.0
	1	343	-10.3	-1.9	0.0
	1	344	-5.4	5.1	0.0
	1	345	-16.4	-10.1	1.33488372093
	1	346	-17.2	-9.4	0.0
	1	347	-20.5	-0.7	0.0
	1	348	-18.8	-8.0	0.0
	1	349	-16.1	-6.2	0.0
	1	350	-8.8	-4.5	0.0
	1	351	-10.9	-7.9	7.62790697674
	1	352	-14.1	-3.7	0.0
	1	353	-23.7	-9.1	2.0023255814
	1	354	-24.1	-13.7	3.62325581395
	1	355	-17.9	2.6	0.0
	1	356	-12.3	2.8	3.14651162791
	1	357	-15.4	-0.3	0.0
	1	358	-10.0	-9.5	3.43255813953
	1	359	-13.5	-12.7	2.0023255814
	1	360	-19.3	-16.0	0.286046511628
	1	361	-17.3	-17.2	0.858139534884
	1	362	-15.9	-3.7	0.0
	1	363	-8.3	3.3	5.24418604651
	1	364	0.6	7.5	12.6813953488
	1	365	0.5	1.7	0.0
	2	1	-14.1	-9.6	0.0
	2	2	-19.2	-13.2	0.0
	2	3	-23.1	-3.4	0.0
	2	4	-14.6	-3.8	0.0
	2	5	-15.3	-6.3	0.0
	2	6	-17.0	-0.8	0.0
	2	7	-14.6	3.0	0.0
	2	8	-12.2	-2.8	0.0
	2	9	-8.7	1.0	0.0
	2	10	-7.4	-1.4	0.0
	2	11	-12.0	-0.3	0.0
	2	12	-11.9	3.8	0.0
	2	13	-5.1	-0.1	0.0
	2	14	-6.6	0.2	0.0
	2	15	-10.1	-2.5	0.0
	2	16	-14.8	-7.6	0.0
	2	17	-4.0	-1.9	0.0
	2	18	-2.1	8.7	0.0
	2	19	-5.7	-2.1	0.0
	2	20	-6.5	3.9	0.0
	2	21	-19.4	-5.6	0.0
	2	22	-21.6	-1.4	0.0
	2	23	-18.2	-4.8	0.0
	2	24	-17.5	0.1	0.0
	2	25	-17.1	-8.4	0.0
	2	26	-8.4	4.0	0.0
	2	27	-10.0	-1.4	2.0976744186
	2	28	-5.5	-4.8	0.0
	2	29	-14.2	-6.6	0.0
	2	30	-17.6	-7.5	0.0
	2	31	-18.1	-7.4	0.0
	2	32	-12.7	-0.1	0.0
	2	33	-23.7	-8.2	0.0
	2	34	-23.3	-12.6	0.0
	2	35	-20.6	-10.1	0.0
	2	36	-14.1	-1.4	0.0
	2	37	-13.0	-0.1	0.0
	2	38	-15.3	-2.4	0.0
	2	39	-9.1	7.1	0.0
	2	40	-1.2	7.6	0.0
	2	41	2.0	10.6	0.0
	2	42	1.3	4.6	0.0
	2	43	-4.6	3.7	0.0
	2	44	-10.9	2.5	0.0
	2	45	-13.1	-3.1	0.0
	2	46	-17.7	-4.6	0.0
	2	47	-17.3	-1.7	0.0
	2	48	-20.5	-4.2	0.0
	2	49	-12.6	1.9	0.0
	2	50	-3.9	7.9	0.0
	2	51	-6.8	2.9	0.0
	2	52	-9.1	7.3	0.0
	2	53	-0.1	4.1	0.0
	2	54	-0.5	2.7	0.0
	2	55	-4.0	-3.1	0.0
	2	56	-4.7	-3.1	0.0
	2	57	2.3	3.8	0.0
	2	58	4.1	10.3	0.0
	2	59	-3.8	1.9	0.0
	2	60	-7.4	6.0	0.0
	2	61	2.0	2.1	1.23953488372
	2	62	-0.8	7.7	0.0
	2	63	-5.3	4.8	0.0
	2	64	-5.8	6.5	0.0
	2	65	2.1	2.9	0.0
	2	66	1.4	3.4	0.572093023256
	2	67	-2.6	12.1	0.0
	2	68	-0.6	9.8	0.0
	2	69	-0.6	6.5	0.0
	2	70	-2.7	9.8	0.0
	2	71	-2.1	9.5	0.0
	2	72	1.1	11.6	0.0
	2	73	0.2	7.4	0.0
	2	74	-1.5	9.1	0.0
	2	75	2.1	10.8	0.0
	2	76	-0.1	16.7	0.0
	2	77	-1.6	9.1	0.0
	2	78	1.9	14.2	0.0
	2	79	4.4	13.9	0.0
	2	80	0.1	10.0	0.0
	2	81	0.0	7.1	0.0
	2	82	0.1	10.9	0.0
	2	83	-5.0	10.9	0.0
	2	84	-11.5	5.2	0.0
	2	85	-11.0	-2.0	0.476744186047
	2	86	-7.7	3.8	0.0
	2	87	-13.6	0.5	0.0
	2	88	-7.1	5.2	0.0
	2	89	-8.8	8.1	0.0
	2	90	-10.8	8.7	0.0
	2	91	-5.4	13.2	0.0
	2	92	1.5	13.3	0.0
	2	93	0.8	11.5	0.0
	2	94	3.2	18.8	0.0
	2	95	8.8	14.2	5.33953488372
	2	96	3.3	16.1	3.0511627907
	2	97	2.3	20.6	0.0
	2	98	-2.7	14.4	0.190697674419
	2	99	6.5	20.2	0.0
	2	100	6.6	13.2	0.0
	2	101	5.4	16.6	0.0
	2	102	1.3	15.8	0.0
	2	103	11.6	23.3	0.0
	2	104	6.9	15.5	0.0
	2	105	5.2	16.1	0.0
	2	106	0.1	16.0	0.0
	2	107	2.2	14.4	2.0023255814
	2	108	0.4	15.8	0.0
	2	109	2.6	15.4	0.0
	2	110	7.7	16.6	0.0
	2	111	-1.1	16.2	2.19302325581
	2	112	-0.1	13.3	2.95581395349
	2	113	-1.2	16.0	0.0
	2	114	2.4	17.0	3.24186046512
	2	115	-0.9	17.8	0.667441860465
	2	116	2.3	21.7	0.0
	2	117	-2.2	13.2	0.0
	2	118	-3.6	14.8	0.0
	2	119	-5.0	13.6	0.0953488372093
	2	120	-6.8	13.9	0.0
	2	121	0.5	19.1	0.0
	2	122	4.8	22.4	0.0
	2	123	9.6	12.8	12.3
	2	124	10.5	18.5	0.476744186047
	2	125	11.4	19.6	0.667441860465
	2	126	7.2	27.6	0.0
	2	127	5.3	25.8	0.0
	2	128	11.8	19.9	0.0
	2	129	9.2	17.3	42.7162790698
	2	130	8.6	22.0	2.57441860465
	2	131	7.5	22.4	0.0
	2	132	5.5	25.1	0.0
	2	133	4.5	21.2	0.381395348837
	2	134	5.2	19.1	24.7906976744
	2	135	8.3	23.4	0.0
	2	136	4.5	22.7	0.0
	2	137	6.1	22.1	0.0
	2	138	5.9	21.4	3.90930232558
	2	139	3.0	22.6	2.86046511628
	2	140	2.1	20.6	0.0
	2	141	7.9	19.2	0.0
	2	142	8.9	21.4	0.0
	2	143	12.2	24.6	2.0023255814
	2	144	10.6	26.4	0.0
	2	145	10.7	23.6	2.38372093023
	2	146	11.8	25.8	0.0
	2	147	11.2	24.3	0.0
	2	148	6.6	21.0	0.0
	2	149	8.6	19.6	10.011627907
	2	150	7.1	26.9	0.0
	2	151	9.3	28.0	0.0
	2	152	15.2	23.9	0.0
	2	153	12.3	25.6	0.0
	2	154	13.4	28.8	0.0
	2	155	15.7	28.5	0.0
	2	156	12.8	30.6	0.0
	2	157	9.8	28.0	1.62093023256
	2	158	15.4	29.6	0.0
	2	159	11.1	23.5	0.0
	2	160	10.3	26.9	0.0
	2	161	6.6	29.1	0.0
	2	162	11.2	32.5	0.0
	2	163	13.0	27.4	5.72093023256
	2	164	14.4	29.8	0.0
	2	165	15.8	28.1	4.19534883721
	2	166	17.3	33.0	0.0
	2	167	14.7	28.2	0.0
	2	168	17.4	27.8	0.0
	2	169	15.5	27.8	0.0
	2	170	13.5	32.3	0.0
	2	171	11.3	26.7	0.0
	2	172	12.7	26.1	0.0
	2	173	11.8	28.8	0.0
	2	174	13.7	27.4	0.0953488372093
	2	175	14.4	27.9	4.00465116279
	2	176	12.1	27.3	0.0
	2	177	14.6	27.5	0.0
	2	178	17.2	28.7	0.0
	2	179	15.6	26.8	0.0
	2	180	19.1	32.0	0.0
	2	181	22.9	34.0	0.0
	2	182	22.3	30.8	0.0
	2	183	22.2	32.4	0.0
	2	184	14.4	25.9	0.0
	2	185	16.2	32.7	0.0
	2	186	19.3	34.5	0.0
	2	187	18.6	32.8	0.0
	2	188	16.0	25.0	0.0
	2	189	14.9	25.4	0.0
	2	190	11.9	24.0	0.0
	2	191	11.4	25.2	0.0
	2	192	10.3	24.7	0.0
	2	193	12.1	25.6	0.0
	2	194	12.7	29.4	0.0
	2	195	13.1	30.9	0.0
	2	196	19.9	35.2	0.0
	2	197	20.5	32.2	0.0
	2	198	13.4	28.1	0.0
	2	199	15.9	31.0	0.0
	2	200	14.0	30.4	0.0
	2	201	13.7	26.4	0.0
	2	202	11.5	26.0	0.0
	2	203	13.5	29.2	0.0
	2	204	14.6	26.9	2.66976744186
	2	205	12.5	23.5	17.8302325581
	2	206	16.4	26.5	1.23953488372
	2	207	15.7	27.8	1.90697674419
	2	208	14.1	27.5	3.0511627907
	2	209	15.4	30.4	11.2511627907
	2	210	17.7	29.7	11.823255814
	2	211	15.5	28.9	6.48372093023
	2	212	19.3	29.4	0.0
	2	213	21.3	31.3	0.0
	2	214	18.1	27.9	16.9720930233
	2	215	19.6	32.6	0.0
	2	216	16.4	31.6	0.0
	2	217	14.5	23.8	0.953488372093
	2	218	16.9	30.2	0.0
	2	219	15.6	29.1	1.14418604651
	2	220	14.4	30.1	0.0
	2	221	13.3	25.7	0.0
	2	222	16.9	31.6	0.0
	2	223	13.8	33.7	0.0
	2	224	12.6	32.1	0.0
	2	225	10.9	31.1	0.0
	2	226	15.1	32.2	2.19302325581
	2	227	14.3	27.5	3.14651162791
	2	228	16.5	32.6	12.4906976744
	2	229	20.0	33.4	0.0953488372093
	2	230	16.7	34.4	0.0
	2	231	13.1	29.5	0.0
	2	232	15.1	33.3	0.0
	2	233	13.4	29.4	7.72325581395
	2	234	11.2	27.3	2.0023255814
	2	235	14.0	31.0	0.0
	2	236	14.6	33.8	0.0
	2	237	12.2	32.8	14.9697674419
	2	238	12.1	31.4	0.0
	2	239	9.8	32.3	0.0
	2	240	12.3	31.2	0.0
	2	241	13.7	26.8	0.0
	2	242	12.4	22.6	2.0023255814
	2	243	13.1	26.6	0.0
	2	244	11.4	30.9	0.0
	2	245	9.5	26.4	0.0
	2	246	6.9	26.5	0.0
	2	247	11.7	24.0	0.0
	2	248	7.9	20.6	0.0
	2	249	8.4	19.3	21.4534883721
	2	250	8.2	21.9	0.0
	2	251	4.8	25.2	0.0
	2	252	6.2	19.3	2.86046511628
	2	253	5.8	16.3	0.476744186047
	2	254	1.9	16.6	0.0
	2	255	6.6	22.3	0.0
	2	256	6.7	14.6	4.19534883721
	2	257	4.0	20.1	2.47906976744
	2	258	4.4	24.8	0.0
	2	259	6.9	25.1	0.0
	2	260	10.5	23.4	0.0
	2	261	13.4	23.9	0.0
	2	262	12.4	28.7	0.0
	2	263	9.6	25.7	0.0
	2	264	9.8	27.9	0.0
	2	265	13.0	22.8	0.858139534884
	2	266	10.1	23.4	2.66976744186
	2	267	7.6	22.6	0.0
	2	268	9.3	24.2	0.0
	2	269	9.1	20.7	0.0
	2	270	9.9	24.4	0.0
	2	271	2.9	20.5	0.0
	2	272	-0.8	17.7	0.0
	2	273	5.4	20.3	0.0
	2	274	-1.0	18.5	0.0
	2	275	2.4	19.1	0.0
	2	276	0.3	12.6	3.62325581395
	2	277	-2.1	18.5	0.190697674419
	2	278	0.8	18.4	0.0
	2	279	-0.3	17.4	0.0
	2	280	3.1	12.7	0.0
	2	281	-2.0	1.1	8.29534883721
	2	282	-0.3	9.6	0.0
	2	283	-1.0	11.2	0.0
	2	284	-2.4	11.1	0.0
	2	285	2.1	13.6	0.0
	2	286	1.6	13.0	0.0
	2	287	2.5	15.8	0.0
	2	288	-1.4	15.7	0.0
	2	289	-2.1	11.8	0.0953488372093
	2	290	0.6	16.0	0.0
	2	291	-0.5	13.2	5.53023255814
	2	292	0.2	9.2	0.0953488372093
	2	293	-0.1	10.3	0.0
	2	294	2.3	8.0	0.0
	2	295	-1.2	9.5	0.0
	2	296	-4.5	7.1	0.0
	2	297	-0.9	7.3	0.0
	2	298	-3.9	8.5	0.0
	2	299	3.4	17.2	0.0
	2	300	-2.9	11.1	17.7348837209
	2	301	-3.8	10.3	0.0
	2	302	-2.4	10.6	0.0
	2	303	-0.5	14.3	0.0
	2	304	0.6	19.7	0.0
	2	305	-3.5	13.2	0.0
	2	306	-2.8	14.5	0.0
	2	307	-3.0	11.8	0.0
	2	308	0.7	16.5	0.0
	2	309	0.7	9.5	0.0
	2	310	-5.1	7.3	0.0
	2	311	-12.3	7.6	0.0
	2	312	-4.3	10.4	0.0
	2	313	1.0	12.2	0.0
	2	314	-0.2	10.9	0.0
	2	315	-1.2	13.3	0.0
	2	316	1.4	10.8	0.0
	2	317	4.8	11.2	0.0
	2	318	0.5	7.8	0.0
	2	319	-7.5	3.1	0.0
	2	320	-5.7	9.1	0.0
	2	321	1.1	7.8	0.286046511628
	2	322	4.2	8.9	3.24186046512
	2	323	-4.1	4.0	0.0953488372093
	2	324	-7.4	2.1	3.14651162791
	2	325	-13.5	-0.1	0.0953488372093
	2	326	0.5	0.8	0.0953488372093
	2	327	7.3	7.6	0.0
	2	328	2.0	4.9	0.0
	2	329	-7.8	3.4	0.0
	2	330	-4.4	-2.4	0.0
	2	331	-3.5	-0.2	1.71627906977
	2	332	-10.8	1.1	0.0
	2	333	-13.5	1.4	0.0
	2	334	-14.6	5.5	0.0
	2	335	-5.6	7.6	2.19302325581
	2	336	-2.6	9.3	6.1023255814
	2	337	-0.8	4.2	0.0
	2	338	1.2	2.9	0.0
	2	339	-6.4	-3.1	0.0
	2	340	-14.8	-13.1	3.71860465116
	2	341	-19.3	-9.2	0.0
	2	342	-25.5	-9.7	0.0
	2	343	-21.4	-2.8	0.0
	2	344	-18.2	-6.0	0.0
	2	345	-4.4	1.3	0.0
	2	346	-17.7	-0.4	0.0
	2	347	-6.6	4.1	0.0
	2	348	-11.3	-3.1	0.0
	2	349	-8.1	-4.1	0.0
	2	350	-8.3	-6.6	0.0
	2	351	-7.1	-4.8	0.0
	2	352	-15.1	-5.4	0.0
	2	353	-19.6	0.5	0.0
	2	354	-9.1	4.4	0.0
	2	355	-6.6	6.7	3.52790697674
	2	356	-3.0	3.9	0.0
	2	357	2.0	2.7	0.0
	2	358	0.2	0.5	0.0
	2	359	-6.2	1.1	25.7441860465
	2	360	-16.5	-1.9	0.0
	2	361	-16.7	-5.9	0.0
	2	362	-6.6	-3.2	0.0
	2	363	-11.8	-6.0	0.0
	2	364	-13.0	-8.6	0.0
	2	365	-8.3	-7.6	4.38604651163
	3	1	-7.9	4.6	0.0
	3	2	-3.1	6.4	0.0
	3	3	-1.1	2.1	0.0
	3	4	-9.6	-3.9	0.0
	3	5	-13.1	6.1	0.0
	3	6	-19.8	-6.8	0.953488372093
	3	7	-18.8	-6.9	0.0
	3	8	-17.9	-14.5	0.0
	3	9	-21.8	-14.3	0.190697674419
	3	10	-16.5	-9.1	0.190697674419
	3	11	-16.8	-5.1	0.0
	3	12	-14.2	-8.9	0.0
	3	13	-18.7	-16.5	1.0488372093
	3	14	-14.9	-3.9	0.0
	3	15	-10.5	-5.7	0.0
	3	16	-15.7	-10.9	0.667441860465
	3	17	-19.6	-6.4	0.0
	3	18	-19.6	-12.4	1.71627906977
	3	19	-17.4	-10.8	0.0
	3	20	-13.7	-7.0	0.0
	3	21	-5.9	0.2	0.0
	3	22	-4.7	-1.9	0.0
	3	23	-7.3	2.9	3.0511627907
	3	24	-9.9	-0.6	0.0
	3	25	-8.2	-1.9	0.0
	3	26	-3.9	5.3	0.0
	3	27	-12.1	2.6	0.0
	3	28	-3.8	2.4	0.0
	3	29	-17.0	0.4	0.0
	3	30	-13.6	-0.3	7.1511627907
	3	31	-14.3	-3.8	0.0
	3	32	-13.8	0.3	0.0
	3	33	-15.7	-2.7	0.0
	3	34	-23.0	-3.8	0.0
	3	35	-18.6	-3.9	0.0
	3	36	-12.1	-0.9	0.0
	3	37	-7.1	2.0	0.0
	3	38	-12.5	-1.8	0.0
	3	39	-19.7	-4.9	0.0
	3	40	-17.7	-2.8	0.0
	3	41	-15.8	6.3	0.0
	3	42	-11.1	7.8	0.0
	3	43	-5.7	2.5	0.0
	3	44	-12.8	-1.6	0.0
	3	45	-8.9	1.1	0.0
	3	46	-11.6	0.1	0.0
	3	47	-7.1	4.0	0.0
	3	48	-5.3	6.6	0.0
	3	49	-8.5	0.8	0.0
	3	50	-14.1	-1.5	0.0
	3	51	-14.6	-8.2	0.0
	3	52	-19.2	-9.1	0.0
	3	53	-15.6	-2.7	0.0
	3	54	-11.2	-1.6	0.0
	3	55	-16.0	6.2	0.0
	3	56	-11.0	2.3	0.0
	3	57	-5.6	-4.3	0.0
	3	58	-14.7	6.2	0.0
	3	59	-11.9	9.6	0.0
	3	60	-6.0	11.0	0.0
	3	61	3.6	9.3	0.0
	3	62	-2.0	8.1	0.762790697674
	3	63	-0.8	8.9	0.0
	3	64	2.6	5.9	0.0
	3	65	1.5	3.7	0.0
	3	66	-11.6	-4.3	0.0
	3	67	-11.1	2.5	0.0
	3	68	-7.3	2.0	8.29534883721
	3	69	-2.1	2.0	0.0953488372093
	3	70	-8.6	3.8	0.0
	3	71	-4.5	4.1	0.0
	3	72	-4.6	8.8	0.0
	3	73	-12.4	4.8	0.0
	3	74	-6.9	12.0	0.0
	3	75	-9.0	4.1	0.0
	3	76	-12.5	1.8	0.0
	3	77	-20.8	1.4	0.0
	3	78	-21.1	-1.1	0.0
	3	79	-14.4	0.2	0.0
	3	80	-3.8	6.1	0.0
	3	81	-3.3	11.9	3.14651162791
	3	82	0.0	11.5	0.0
	3	83	5.5	17.8	10.9651162791
	3	84	5.5	13.9	0.953488372093
	3	85	4.2	13.6	0.0
	3	86	3.3	17.5	0.0
	3	87	10.3	24.8	0.0
	3	88	6.9	24.0	0.0
	3	89	9.0	20.9	0.0
	3	90	1.0	11.5	0.0
	3	91	-3.6	12.4	0.0
	3	92	-1.6	12.6	4.1
	3	93	-4.2	14.1	0.0
	3	94	5.6	21.7	0.0
	3	95	7.1	17.2	0.190697674419
	3	96	1.1	13.4	5.05348837209
	3	97	1.1	19.9	0.0
	3	98	3.8	15.3	29.2720930233
	3	99	8.1	18.7	1.71627906977
	3	100	10.1	13.1	0.667441860465
	3	101	6.2	14.6	0.0
	3	102	4.7	15.5	0.0
	3	103	5.7	13.1	0.0
	3	104	-1.1	12.7	0.0
	3	105	0.1	16.5	0.0
	3	106	-0.8	16.2	0.0
	3	107	-7.2	11.3	0.0
	3	108	-1.4	16.9	0.0
	3	109	-1.3	18.7	0.0
	3	110	-0.3	13.9	12.5860465116
	3	111	2.7	14.8	9.34418604651
	3	112	6.5	11.2	6.57906976744
	3	113	4.6	18.4	0.0
	3	114	7.5	18.7	0.0
	3	115	1.8	15.0	0.0
	3	116	6.6	19.1	0.0
	3	117	8.1	17.5	0.0
	3	118	7.4	17.8	0.0
	3	119	9.3	16.8	0.0
	3	120	0.8	15.6	0.0
	3	121	-2.6	9.1	0.0
	3	122	-4.4	11.2	0.0
	3	123	-3.6	16.2	0.0
	3	124	2.2	20.4	0.0
	3	125	6.0	25.5	0.0
	3	126	4.0	24.6	0.0
	3	127	1.8	19.0	0.0
	3	128	0.3	22.1	0.0
	3	129	2.5	20.0	0.0
	3	130	5.5	22.0	0.0
	3	131	3.0	18.8	0.0
	3	132	4.3	21.7	0.0
	3	133	5.5	21.2	0.0
	3	134	7.4	20.9	0.0
	3	135	5.7	20.7	0.0
	3	136	1.1	18.3	0.0
	3	137	2.8	19.2	0.0
	3	138	9.2	17.7	18.5930232558
	3	139	11.9	20.2	0.0
	3	140	9.0	16.3	0.0
	3	141	5.8	19.0	4.95813953488
	3	142	4.0	18.4	0.0
	3	143	3.2	15.6	0.0
	3	144	4.2	19.6	0.0
	3	145	5.1	22.8	0.0
	3	146	7.9	28.9	0.0
	3	147	10.6	28.3	0.0
	3	148	14.8	31.1	0.0
	3	149	17.4	31.1	0.0
	3	150	18.1	28.2	0.0
	3	151	13.8	29.2	0.0
	3	152	11.3	27.8	0.0
	3	153	13.8	26.3	0.0
	3	154	13.2	30.4	0.0
	3	155	18.0	33.0	0.0
	3	156	15.4	28.3	38.9023255814
	3	157	15.3	29.5	0.0
	3	158	16.6	30.0	0.0
	3	159	19.4	29.9	0.0
	3	160	14.8	28.3	0.0
	3	161	12.4	29.1	0.0
	3	162	13.1	28.5	0.0
	3	163	13.6	25.4	0.762790697674
	3	164	10.7	25.8	0.0
	3	165	7.2	24.5	0.0
	3	166	10.8	21.9	0.0
	3	167	14.8	29.6	0.0
	3	168	15.4	30.2	0.0
	3	169	20.7	32.2	0.0
	3	170	19.4	33.3	0.0
	3	171	22.3	34.6	0.0
	3	172	20.0	33.7	0.0
	3	173	16.1	29.2	0.0
	3	174	14.8	27.7	0.0
	3	175	12.9	27.0	2.47906976744
	3	176	10.8	22.4	7.81860465116
	3	177	15.0	25.8	0.0
	3	178	15.3	23.8	15.8279069767
	3	179	18.6	24.7	23.5511627907
	3	180	15.3	28.4	0.0
	3	181	18.7	30.4	0.0
	3	182	13.3	30.2	0.0953488372093
	3	183	14.5	29.9	0.0
	3	184	17.4	29.0	0.0
	3	185	17.8	30.0	0.0
	3	186	16.0	25.2	1.71627906977
	3	187	14.4	28.1	0.0
	3	188	18.5	29.6	0.0
	3	189	18.7	31.0	0.0
	3	190	18.2	28.0	0.0
	3	191	16.5	27.5	0.0
	3	192	16.2	29.0	0.0953488372093
	3	193	19.1	26.8	2.76511627907
	3	194	16.3	30.1	2.47906976744
	3	195	19.4	33.2	0.0
	3	196	18.3	27.3	6.48372093023
	3	197	22.4	31.1	0.0953488372093
	3	198	19.9	32.2	30.988372093
	3	199	19.5	28.8	0.381395348837
	3	200	21.7	36.2	0.0
	3	201	18.9	35.1	0.0
	3	202	23.0	33.5	22.6930232558
	3	203	21.3	35.7	0.0
	3	204	17.8	31.8	0.0
	3	205	16.3	32.3	0.0
	3	206	19.1	31.4	0.0
	3	207	16.0	30.1	0.0
	3	208	16.0	31.0	0.0
	3	209	16.8	31.2	9.63023255814
	3	210	17.3	29.7	0.0
	3	211	18.5	29.5	0.0
	3	212	17.1	30.5	0.0
	3	213	16.6	29.4	0.190697674419
	3	214	15.4	30.1	0.667441860465
	3	215	17.5	30.8	11.6325581395
	3	216	16.7	33.3	0.381395348837
	3	217	16.4	27.4	25.3627906977
	3	218	16.0	25.4	0.0
	3	219	14.0	29.2	0.0
	3	220	16.6	31.8	0.0
	3	221	15.4	34.5	0.0
	3	222	13.9	30.4	0.0
	3	223	15.4	30.1	0.0
	3	224	17.6	31.8	0.0
	3	225	17.8	28.8	0.0
	3	226	18.3	28.6	0.0
	3	227	20.5	28.3	0.0
	3	228	22.4	32.2	0.0
	3	229	18.8	26.0	1.43023255814
	3	230	10.4	20.3	15.0651162791
	3	231	11.5	23.2	4.48139534884
	3	232	11.7	26.7	0.0
	3	233	12.0	30.2	0.0
	3	234	9.6	32.7	0.0
	3	235	14.2	32.4	0.0
	3	236	10.0	30.0	0.0
	3	237	12.5	28.1	0.0
	3	238	12.9	27.0	0.0
	3	239	13.3	28.1	0.0
	3	240	10.3	25.8	0.0
	3	241	8.9	23.1	16.1139534884
	3	242	11.2	26.7	0.0
	3	243	11.0	25.1	42.0488372093
	3	244	11.1	28.0	0.0
	3	245	14.0	26.1	0.0
	3	246	13.1	22.9	0.0
	3	247	13.9	24.5	3.81395348837
	3	248	14.5	31.3	0.0
	3	249	13.8	24.2	8.48604651163
	3	250	11.6	25.4	0.0
	3	251	10.8	26.8	0.0
	3	252	12.1	25.6	0.0
	3	253	10.7	27.9	0.0
	3	254	9.5	25.8	0.0
	3	255	9.1	24.2	0.0
	3	256	6.6	20.5	4.95813953488
	3	257	11.0	23.4	0.0
	3	258	14.0	23.1	0.0
	3	259	7.7	20.6	0.0
	3	260	7.8	22.9	0.0
	3	261	8.6	24.9	0.0
	3	262	14.7	32.2	0.0
	3	263	15.0	29.8	0.0
	3	264	15.9	28.5	0.0
	3	265	14.6	25.2	2.0976744186
	3	266	11.7	24.3	1.0488372093
	3	267	9.4	27.5	0.0
	3	268	13.5	22.3	14.6837209302
	3	269	10.3	16.9	1.81162790698
	3	270	8.1	21.6	0.0
	3	271	2.5	19.3	6.00697674419
	3	272	0.6	14.9	0.0
	3	273	7.0	16.8	0.0
	3	274	11.5	19.4	0.572093023256
	3	275	13.9	22.4	0.0
	3	276	8.3	17.4	0.0
	3	277	16.5	26.2	0.0
	3	278	15.7	32.4	0.0
	3	279	17.2	30.4	0.0
	3	280	14.6	22.1	0.0
	3	281	11.7	21.5	1.90697674419
	3	282	12.8	21.8	0.0
	3	283	13.2	14.8	0.0
	3	284	8.9	15.0	0.0
	3	285	5.9	13.2	0.0
	3	286	-0.7	19.3	0.0
	3	287	2.7	20.7	0.0
	3	288	2.7	16.6	0.0
	3	289	4.3	11.6	2.76511627907
	3	290	1.7	21.3	0.0
	3	291	-1.9	16.4	10.9651162791
	3	292	-2.8	10.1	0.0
	3	293	-0.2	13.8	0.0
	3	294	0.1	7.9	0.0953488372093
	3	295	3.0	14.6	0.0
	3	296	7.5	14.8	0.0
	3	297	9.1	16.6	0.0
	3	298	4.8	11.7	0.0
	3	299	1.3	15.1	0.0
	3	300	4.7	5.5	5.05348837209
	3	301	0.7	7.3	0.762790697674
	3	302	-10.3	2.7	11.9186046512
	3	303	-10.0	8.0	9.2488372093
	3	304	-9.6	-1.1	0.0
	3	305	-7.8	5.0	0.0
	3	306	-6.6	10.4	0.0
	3	307	-3.3	7.7	0.0
	3	308	-10.5	3.9	0.0
	3	309	-4.2	3.1	4.38604651163
	3	310	-2.3	7.7	1.0488372093
	3	311	-2.9	9.5	2.38372093023
	3	312	-1.8	10.7	0.0
	3	313	-4.7	4.3	0.0
	3	314	-2.3	6.0	0.0
	3	315	-2.2	5.1	0.0
	3	316	-6.7	4.6	0.0
	3	317	-3.5	12.3	0.0
	3	318	-5.4	7.3	0.0
	3	319	-0.1	8.5	6.29302325581
	3	320	-4.3	13.9	0.0
	3	321	3.0	13.7	0.0
	3	322	5.6	13.8	0.0
	3	323	4.7	10.1	6.86511627907
	3	324	3.5	6.2	0.0
	3	325	2.7	4.9	0.0
	3	326	-1.1	5.2	0.0
	3	327	-4.5	4.7	0.0
	3	328	-6.9	1.7	0.762790697674
	3	329	-0.4	5.5	2.47906976744
	3	330	-1.5	1.8	0.0
	3	331	-0.7	4.4	0.0
	3	332	2.1	6.5	0.667441860465
	3	333	-8.0	-4.3	2.66976744186
	3	334	1.5	3.6	0.0
	3	335	-11.2	-1.2	0.0
	3	336	-12.9	1.2	0.0
	3	337	-18.8	-2.8	0.0
	3	338	-23.8	-10.5	0.0
	3	339	-25.3	-9.7	0.0
	3	340	-31.1	-10.5	0.0
	3	341	-23.7	-7.6	0.0
	3	342	-22.9	-10.8	0.0
	3	343	-20.7	-6.7	0.0
	3	344	-19.5	-10.9	0.0
	3	345	-19.1	-7.9	0.0
	3	346	-17.6	-0.3	0.0
	3	347	-20.5	-1.0	0.0
	3	348	-17.8	3.8	0.0
	3	349	-18.9	-2.4	0.0
	3	350	-9.8	-4.1	0.0
	3	351	-13.8	-0.7	0.0
	3	352	-17.9	-6.0	0.0
	3	353	-17.7	-6.1	0.0
	3	354	-20.5	-14.6	3.33720930233
	3	355	-17.9	-11.5	0.190697674419
	3	356	-21.3	-7.8	0.0
	3	357	-18.0	-2.5	0.0
	3	358	-17.2	-2.9	0.190697674419
	3	359	-8.1	0.4	0.0
	3	360	-11.4	-8.7	5.43488372093
	3	361	-6.3	-2.4	4.00465116279
	3	362	-5.8	1.9	0.0
	3	363	-5.6	-2.0	0.0
	3	364	-6.9	2.6	0.0
	3	365	-9.3	1.7	0.0
	4	1	-18.9	-7.4	0.0
	4	2	-10.7	-3.1	0.0
	4	3	-9.6	-3.3	0.0
	4	4	-13.6	4.2	0.0
	4	5	-16.0	-3.4	0.0
	4	6	-13.0	-4.4	0.0
	4	7	-22.3	-5.8	1.71627906977
	4	8	-18.2	-2.9	2.76511627907
	4	9	-14.7	-9.5	0.0
	4	10	-17.1	-5.5	0.0
	4	11	-13.5	-3.2	4.67209302326
	4	12	-11.4	-9.5	0.286046511628
	4	13	-13.8	-9.1	2.76511627907
	4	14	-12.1	-6.3	0.0
	4	15	-20.7	-6.7	0.0
	4	16	-15.7	-4.2	0.0
	4	17	-23.0	-14.6	0.0953488372093
	4	18	-26.0	-8.6	0.0
	4	19	-22.8	-2.8	0.0
	4	20	-25.2	-5.9	0.0
	4	21	-15.3	-4.7	5.62558139535
	4	22	-14.8	1.4	0.0
	4	23	-23.0	-5.3	0.0
	4	24	-18.0	-5.8	0.0
	4	25	-14.7	-4.1	0.0
	4	26	-9.0	6.6	0.0
	4	27	-4.5	9.2	0.0
	4	28	-5.8	3.2	0.0
	4	29	-11.5	-8.9	0.0
	4	30	-15.9	-3.9	0.0
	4	31	-19.3	-8.0	0.0
	4	32	-17.0	-1.5	0.0
	4	33	-10.6	1.5	1.0488372093
	4	34	-12.9	6.8	0.0
	4	35	-9.4	9.2	0.0
	4	36	-5.3	4.8	0.0
	4	37	-19.3	-6.3	0.0
	4	38	-14.3	-1.1	0.0
	4	39	-18.0	-9.1	0.0
	4	40	-21.0	-8.5	0.0
	4	41	-22.0	-7.5	0.0
	4	42	-19.4	-7.0	0.0
	4	43	-18.2	-10.4	0.0
	4	44	-8.9	-4.4	0.0
	4	45	-15.4	-3.8	0.0
	4	46	-19.3	-3.1	0.0
	4	47	-19.0	-4.8	0.0
	4	48	-14.6	3.8	0.0
	4	49	-22.0	1.5	0.0
	4	50	-19.4	3.1	0.0
	4	51	-12.7	-8.3	0.0
	4	52	-17.3	-5.7	0.0
	4	53	-18.0	0.2	0.0
	4	54	-14.3	-3.1	0.0
	4	55	-18.5	-0.5	0.0
	4	56	-9.9	-1.9	0.0
	4	57	-11.2	0.1	0.0
	4	58	-15.2	-3.9	0.0
	4	59	-6.4	-2.4	0.0
	4	60	-1.6	0.3	0.0
	4	61	-11.0	-6.8	0.572093023256
	4	62	-8.1	3.4	0.0
	4	63	-5.5	9.0	0.0
	4	64	-2.3	6.8	0.0
	4	65	-2.5	4.5	0.0
	4	66	-8.0	-2.0	0.0
	4	67	-11.2	-6.9	0.0
	4	68	-16.4	-2.6	0.0
	4	69	-16.4	-2.1	0.0
	4	70	-15.2	-0.1	0.0
	4	71	-11.5	3.3	0.0
	4	72	-10.8	1.8	0.0
	4	73	-17.0	-1.7	0.0
	4	74	-9.8	0.6	0.0
	4	75	-7.0	7.3	0.0
	4	76	0.7	9.1	0.0
	4	77	-1.9	12.9	0.0
	4	78	-2.8	13.6	0.0
	4	79	0.8	10.5	0.0
	4	80	-6.4	4.7	0.0
	4	81	-5.8	9.7	0.0
	4	82	-6.5	5.4	0.0
	4	83	-3.3	-1.3	0.0
	4	84	-8.6	-3.1	0.0
	4	85	-7.7	2.2	0.0
	4	86	-2.7	5.7	13.1581395349
	4	87	-0.6	7.8	11.0604651163
	4	88	2.8	7.5	6.48372093023
	4	89	-6.2	4.2	0.476744186047
	4	90	-5.7	6.0	0.0
	4	91	-2.9	11.1	0.0
	4	92	4.0	16.9	0.0953488372093
	4	93	4.5	23.6	0.0
	4	94	7.4	19.5	0.0
	4	95	4.5	24.0	0.0
	4	96	9.0	21.8	0.0
	4	97	6.4	20.0	0.0
	4	98	13.4	19.8	0.0
	4	99	4.4	19.9	0.0
	4	100	1.8	14.6	0.0
	4	101	2.8	19.6	0.0
	4	102	3.0	20.8	0.0
	4	103	6.4	20.2	0.0
	4	104	3.9	21.8	0.0
	4	105	1.3	19.5	0.0
	4	106	-2.4	12.2	0.0
	4	107	-6.8	9.9	0.0
	4	108	-2.4	8.4	1.23953488372
	4	109	-2.9	13.5	0.0
	4	110	0.2	15.6	0.0
	4	111	1.0	22.8	0.0
	4	112	4.8	24.8	0.0
	4	113	7.4	20.1	0.0
	4	114	3.3	18.3	0.0
	4	115	4.6	21.1	0.0
	4	116	1.8	17.1	0.0
	4	117	5.3	13.9	0.381395348837
	4	118	2.9	17.4	0.0
	4	119	6.6	19.5	0.0
	4	120	5.2	14.2	6.1976744186
	4	121	-1.8	13.5	2.86046511628
	4	122	-2.6	13.6	2.86046511628
	4	123	0.9	13.4	0.381395348837
	4	124	0.1	14.8	0.0
	4	125	1.4	19.5	6.48372093023
	4	126	7.4	20.7	4.76744186047
	4	127	4.6	24.3	6.48372093023
	4	128	3.1	21.3	0.0
	4	129	1.9	12.3	28.1279069767
	4	130	-2.2	14.8	0.0
	4	131	-0.1	16.5	0.0
	4	132	4.1	15.7	0.0
	4	133	3.5	12.6	0.0
	4	134	4.8	15.7	0.0
	4	135	7.7	25.1	0.0
	4	136	13.7	29.8	0.0
	4	137	14.5	27.3	0.0
	4	138	13.7	22.1	0.0
	4	139	8.9	24.3	0.0
	4	140	12.3	26.7	13.4441860465
	4	141	9.6	30.2	0.0
	4	142	8.2	24.8	1.90697674419
	4	143	8.6	18.6	2.95581395349
	4	144	12.4	20.8	0.762790697674
	4	145	11.1	22.7	0.286046511628
	4	146	7.5	22.3	10.2023255814
	4	147	7.2	26.3	0.0953488372093
	4	148	11.5	26.2	47.388372093
	4	149	10.0	21.6	0.0
	4	150	14.6	23.0	12.6813953488
	4	151	9.3	28.1	6.57906976744
	4	152	10.5	25.6	0.0953488372093
	4	153	12.0	22.5	0.190697674419
	4	154	12.0	30.2	0.0
	4	155	11.7	29.4	0.0
	4	156	13.4	29.0	0.0
	4	157	16.7	24.9	8.39069767442
	4	158	15.2	23.7	38.6162790698
	4	159	12.8	23.3	7.1511627907
	4	160	12.4	22.9	10.011627907
	4	161	10.0	29.5	0.0
	4	162	14.2	30.8	0.0
	4	163	18.3	34.7	0.0
	4	164	17.6	27.7	4.29069767442
	4	165	18.4	31.1	1.62093023256
	4	166	23.9	31.6	4.1
	4	167	20.1	33.5	1.43023255814
	4	168	18.7	28.7	17.9255813953
	4	169	19.7	31.5	16.6860465116
	4	170	20.0	27.8	0.0953488372093
	4	171	17.0	31.2	0.0
	4	172	17.2	28.9	0.0
	4	173	15.6	31.3	0.0
	4	174	17.0	31.5	0.0
	4	175	14.1	27.1	0.0
	4	176	12.6	23.2	3.33720930233
	4	177	14.0	24.9	8.77209302326
	4	178	12.2	19.0	7.81860465116
	4	179	10.4	19.1	9.2488372093
	4	180	18.9	26.9	0.0
	4	181	13.5	26.0	0.0
	4	182	16.9	25.8	17.1627906977
	4	183	17.9	28.2	0.953488372093
	4	184	15.0	25.9	0.0
	4	185	11.4	22.8	0.0
	4	186	9.7	24.2	0.0
	4	187	10.7	22.1	2.57441860465
	4	188	11.4	26.1	0.0
	4	189	11.7	26.1	0.0
	4	190	16.6	28.0	0.0
	4	191	17.5	30.9	0.0
	4	192	18.7	29.1	0.0
	4	193	17.9	29.1	0.0
	4	194	20.4	31.4	0.0
	4	195	16.9	28.9	0.0
	4	196	17.3	26.2	0.0
	4	197	14.6	28.6	0.0
	4	198	16.7	29.5	0.0
	4	199	17.0	33.7	0.0
	4	200	21.1	32.8	0.0
	4	201	20.7	30.1	0.0
	4	202	18.0	27.6	0.0
	4	203	13.2	28.2	0.0
	4	204	14.1	25.8	0.0953488372093
	4	205	13.2	29.8	0.0
	4	206	15.8	31.8	0.0
	4	207	14.8	30.3	0.0
	4	208	13.3	31.4	0.0
	4	209	15.9	30.6	1.43023255814
	4	210	15.0	30.2	4.1
	4	211	20.6	30.5	11.0604651163
	4	212	19.8	34.3	0.0
	4	213	22.7	37.1	0.0
	4	214	23.5	37.8	0.0
	4	215	25.0	37.1	0.0
	4	216	17.8	31.9	0.0
	4	217	18.8	28.3	0.0
	4	218	13.6	27.0	0.0
	4	219	15.3	26.6	0.0
	4	220	14.0	29.1	0.0
	4	221	12.5	31.9	0.0
	4	222	14.7	31.5	1.43023255814
	4	223	14.6	30.3	0.0
	4	224	14.0	31.9	0.0
	4	225	15.8	30.4	0.0
	4	226	19.0	30.3	0.0
	4	227	19.4	34.6	0.0
	4	228	20.9	29.7	0.0
	4	229	20.7	32.5	0.0
	4	230	19.4	33.0	0.0
	4	231	18.2	31.8	0.0
	4	232	18.6	32.9	0.0
	4	233	19.5	34.9	0.0
	4	234	16.9	28.4	0.0
	4	235	13.0	26.9	0.476744186047
	4	236	14.0	27.6	0.0
	4	237	12.6	28.1	0.0
	4	238	16.2	29.8	0.0
	4	239	15.6	29.2	0.0
	4	240	16.8	30.0	0.0953488372093
	4	241	17.6	28.8	1.62093023256
	4	242	15.4	28.4	12.6813953488
	4	243	19.0	30.4	7.43720930233
	4	244	19.6	31.6	0.0
	4	245	18.8	28.3	0.0
	4	246	12.0	27.7	0.0
	4	247	14.5	25.2	2.66976744186
	4	248	12.2	21.2	0.190697674419
	4	249	12.1	26.9	0.0
	4	250	8.7	24.0	0.0
	4	251	11.6	20.1	0.190697674419
	4	252	10.2	21.0	14.111627907
	4	253	9.5	19.6	9.05813953488
	4	254	5.5	17.1	3.81395348837
	4	255	1.7	17.9	0.0
	4	256	-0.5	22.0	0.0
	4	257	0.0	14.6	0.286046511628
	4	258	0.6	19.1	0.0
	4	259	2.6	12.2	0.762790697674
	4	260	5.3	19.8	2.95581395349
	4	261	4.2	21.1	0.0
	4	262	7.6	26.7	0.0
	4	263	8.8	24.3	0.0
	4	264	9.7	28.1	0.0
	4	265	13.7	23.6	0.0
	4	266	8.8	21.2	0.0
	4	267	9.1	23.5	0.0
	4	268	11.0	13.9	1.0488372093
	4	269	5.2	18.3	7.53255813953
	4	270	4.3	19.9	0.0
	4	271	2.4	16.6	0.0
	4	272	7.6	16.7	0.0
	4	273	11.1	22.1	0.0
	4	274	1.6	17.1	0.0
	4	275	0.4	15.1	0.0
	4	276	0.5	15.8	0.0
	4	277	-1.7	14.1	0.0
	4	278	-1.1	16.2	0.0
	4	279	-0.9	16.2	0.0
	4	280	-6.6	9.5	2.47906976744
	4	281	-5.2	12.1	0.476744186047
	4	282	-4.3	14.0	0.0
	4	283	1.5	20.0	0.0
	4	284	7.5	23.0	0.0
	4	285	8.6	19.7	0.0
	4	286	8.3	16.5	4.95813953488
	4	287	10.5	20.1	0.0
	4	288	6.6	21.2	0.0
	4	289	4.8	19.3	0.0
	4	290	-1.7	2.4	1.14418604651
	4	291	-4.3	-1.2	1.71627906977
	4	292	-2.4	6.1	0.0
	4	293	-4.8	10.7	0.0
	4	294	-9.9	7.3	7.34186046512
	4	295	-2.6	13.3	0.0
	4	296	-1.9	4.2	0.0
	4	297	-6.9	4.5	0.0
	4	298	-11.3	9.1	0.0
	4	299	-12.1	11.2	0.0
	4	300	-13.5	4.6	0.0
	4	301	-5.5	7.1	0.762790697674
	4	302	-2.1	0.3	12.2046511628
	4	303	-6.3	1.7	0.0
	4	304	-5.7	1.7	0.381395348837
	4	305	-8.0	-3.0	0.0953488372093
	4	306	-3.7	5.6	1.52558139535
	4	307	-1.5	3.8	0.286046511628
	4	308	-7.8	3.7	0.0
	4	309	-2.4	6.4	2.47906976744
	4	310	-4.0	2.4	2.57441860465
	4	311	-11.4	2.8	6.96046511628
	4	312	-2.1	-1.5	2.28837209302
	4	313	-12.5	-6.2	1.43023255814
	4	314	-12.3	-0.3	0.0
	4	315	-6.9	0.1	0.0
	4	316	-3.4	3.2	0.858139534884
	4	317	-5.2	5.3	11.6325581395
	4	318	-8.9	4.7	0.0
	4	319	-4.4	4.4	0.0
	4	320	-7.5	0.3	0.0
	4	321	-10.7	-0.9	0.0
	4	322	-12.8	-3.5	0.0
	4	323	-16.0	-5.6	0.0
	4	324	-9.9	-0.8	6.86511627907
	4	325	-6.5	6.9	0.0
	4	326	-4.0	7.8	0.0
	4	327	3.3	6.8	0.858139534884
	4	328	1.6	4.4	3.33720930233
	4	329	1.4	14.5	0.0
	4	330	2.6	11.8	0.0
	4	331	3.2	11.6	0.0
	4	332	4.9	19.8	0.0
	4	333	4.9	12.6	0.0
	4	334	2.3	5.1	0.0
	4	335	-2.2	2.9	0.0
	4	336	-7.6	7.9	0.0
	4	337	-7.0	8.5	8.96279069767
	4	338	-5.3	-1.6	0.0
	4	339	-11.9	1.8	0.0
	4	340	-7.6	4.1	0.0
	4	341	-13.3	4.2	0.0
	4	342	-13.8	4.3	0.0
	4	343	-6.6	3.3	0.0
	4	344	-6.8	6.8	0.0
	4	345	-2.9	2.3	0.0
	4	346	-7.4	-4.8	1.14418604651
	4	347	-9.5	3.5	0.0
	4	348	-12.6	-3.4	0.0
	4	349	-13.2	-0.7	0.0
	4	350	-11.7	-6.7	0.0
	4	351	-13.8	-12.3	0.0
	4	352	-17.0	-7.0	0.0
	4	353	-16.0	2.8	0.0
	4	354	-12.0	3.2	0.381395348837
	4	355	-0.9	4.5	0.0
	4	356	-8.4	4.0	0.0
	4	357	-6.2	2.1	0.0
	4	358	-3.4	1.1	0.0
	4	359	-3.8	5.2	0.0
	4	360	-1.0	4.8	0.0
	4	361	-11.0	5.7	4.38604651163
	4	362	-12.5	8.2	0.0
	4	363	-5.3	-2.1	0.0
	4	364	-14.9	-0.1	0.0
	4	365	-10.0	-0.9	0.0
	4	366	-21.4	-7.9	0.0
	5	1	-10.0	-2.2	0.0
	5	2	-13.2	-8.3	0.0
	5	3	-11.8	-4.9	4.00465116279
	5	4	-11.5	-4.4	0.0
	5	5	-14.8	-6.9	0.0
	5	6	-15.1	-3.9	0.0
	5	7	-15.3	-9.8	1.33488372093
	5	8	-23.9	-13.4	0.190697674419
	5	9	-18.1	-3.3	0.0
	5	10	-10.0	-5.7	1.52558139535
	5	11	-7.7	-3.4	3.43255813953
	5	12	-12.5	-7.7	1.33488372093
	5	13	-10.7	-6.0	0.0953488372093
	5	14	-7.8	0.7	0.0
	5	15	-15.9	1.3	0.0
	5	16	-21.9	-10.8	0.0
	5	17	-20.2	1.9	0.0
	5	18	-13.0	-2.3	6.96046511628
	5	19	-15.1	3.4	0.0
	5	20	-14.5	-3.8	0.0
	5	21	-18.4	-6.2	0.0
	5	22	-14.5	-2.3	1.71627906977
	5	23	-7.1	3.2	0.858139534884
	5	24	-15.6	1.2	0.0
	5	25	-11.7	-0.1	0.0
	5	26	-11.7	-3.2	0.0
	5	27	-9.1	-6.3	0.0
	5	28	-12.0	-4.2	0.572093023256
	5	29	-16.3	-7.3	5.72093023256
	5	30	-22.1	-10.3	0.0
	5	31	-18.0	-5.8	0.0
	5	32	-13.4	-2.0	4.76744186047
	5	33	-18.0	3.7	3.43255813953
	5	34	-18.5	0.6	0.0
	5	35	-15.6	-2.8	0.0
	5	36	-7.0	2.6	0.572093023256
	5	37	-11.3	0.6	0.0
	5	38	-4.8	-1.0	0.0
	5	39	-5.0	-3.6	0.0
	5	40	-3.5	-2.9	0.0
	5	41	-4.7	-2.0	0.0
	5	42	-0.6	6.6	0.0
	5	43	-9.4	4.7	0.0
	5	44	-14.8	-5.4	0.0
	5	45	-15.0	-6.7	0.0
	5	46	-9.3	-1.3	0.0
	5	47	-3.3	-1.7	6.00697674419
	5	48	-7.8	1.8	0.0
	5	49	-14.5	-1.2	0.0
	5	50	0.6	12.0	0.0
	5	51	3.7	9.9	0.0
	5	52	-11.4	5.2	0.0
	5	53	-7.2	10.0	0.0
	5	54	-10.1	0.0	0.0
	5	55	-15.4	-4.8	0.0
	5	56	-14.3	-1.1	0.0
	5	57	-8.3	10.0	0.0
	5	58	-6.8	4.7	0.0
	5	59	-8.0	9.7	0.0
	5	60	-13.3	10.4	0.0
	5	61	-13.8	3.9	0.0
	5	62	-9.1	5.5	0.0
	5	63	-4.3	8.5	0.0
	5	64	-6.1	7.8	0.0
	5	65	-6.2	3.1	0.0
	5	66	-6.0	7.0	0.0
	5	67	-5.5	4.1	0.0
	5	68	-5.9	3.7	0.0
	5	69	-13.3	4.8	0.0
	5	70	-9.0	6.9	0.0
	5	71	-7.0	11.4	0.0
	5	72	-5.5	7.9	0.0
	5	73	1.6	8.8	3.24186046512
	5	74	-2.3	5.1	0.0
	5	75	-0.8	5.5	0.0
	5	76	-9.1	6.5	0.0
	5	77	-3.2	10.3	0.0
	5	78	-1.0	4.6	0.0
	5	79	-2.0	7.6	0.762790697674
	5	80	-2.1	14.0	0.0
	5	81	-2.6	5.6	1.0488372093
	5	82	-7.1	8.6	0.0
	5	83	-6.9	7.8	0.0
	5	84	-8.6	6.5	5.24418604651
	5	85	-8.5	9.2	0.0
	5	86	0.4	12.6	0.0
	5	87	5.7	14.1	0.0
	5	88	2.0	12.5	0.0
	5	89	-6.5	5.3	0.667441860465
	5	90	-8.2	9.2	0.0
	5	91	-2.0	13.6	0.0
	5	92	3.0	17.4	0.0
	5	93	-1.8	16.6	0.0
	5	94	-5.2	17.3	0.0
	5	95	0.6	11.2	0.381395348837
	5	96	9.5	19.2	0.0
	5	97	7.2	21.0	0.0
	5	98	4.6	19.2	0.0
	5	99	-0.9	20.4	0.0
	5	100	-5.6	13.6	0.0
	5	101	1.4	15.2	0.0
	5	102	1.8	18.1	0.0
	5	103	5.8	22.5	0.0
	5	104	6.2	26.0	0.0
	5	105	8.5	26.2	0.0
	5	106	11.7	25.8	0.0
	5	107	9.0	25.6	0.0
	5	108	3.3	15.4	2.19302325581
	5	109	-0.1	15.5	0.0
	5	110	1.1	19.8	0.0
	5	111	6.4	19.8	0.0
	5	112	1.3	12.3	0.0
	5	113	0.1	10.8	0.0
	5	114	-5.2	12.6	0.0
	5	115	-0.9	17.5	0.0
	5	116	2.6	21.6	0.858139534884
	5	117	2.9	25.4	0.0
	5	118	3.5	16.0	0.0
	5	119	4.8	22.6	0.0
	5	120	6.6	16.8	0.0953488372093
	5	121	4.5	17.1	0.0
	5	122	-1.7	14.9	0.0
	5	123	-1.3	10.9	0.0
	5	124	-1.8	11.0	0.0
	5	125	1.1	15.5	0.0
	5	126	4.7	15.4	0.0
	5	127	2.3	22.9	0.0
	5	128	2.1	25.5	0.0
	5	129	5.7	19.8	0.0
	5	130	1.4	19.6	0.0
	5	131	2.8	18.9	0.0
	5	132	1.4	16.8	0.0
	5	133	4.6	16.6	0.0
	5	134	7.5	19.6	0.0
	5	135	6.0	20.9	0.0
	5	136	2.1	16.3	5.24418604651
	5	137	8.0	21.6	0.0953488372093
	5	138	8.7	24.0	0.0953488372093
	5	139	10.3	25.9	0.0
	5	140	9.9	27.6	0.0
	5	141	13.0	27.5	0.0
	5	142	9.0	26.4	0.0
	5	143	6.4	18.2	2.28837209302
	5	144	6.5	22.6	0.0
	5	145	7.8	23.0	5.05348837209
	5	146	8.0	21.0	2.86046511628
	5	147	11.3	21.9	21.4534883721
	5	148	8.3	19.7	0.0953488372093
	5	149	8.6	23.6	0.0
	5	150	12.8	26.5	0.0
	5	151	16.5	28.6	0.0
	5	152	11.7	21.8	0.0
	5	153	9.3	16.4	13.1581395349
	5	154	6.3	21.0	6.29302325581
	5	155	11.0	26.1	0.0
	5	156	15.4	28.7	0.0
	5	157	15.7	32.2	0.0
	5	158	13.7	29.1	0.0
	5	159	13.3	22.7	0.0
	5	160	10.5	24.0	0.0
	5	161	11.4	22.7	0.476744186047
	5	162	10.3	22.8	0.0
	5	163	13.6	26.4	0.0
	5	164	11.9	26.6	0.0
	5	165	16.5	24.5	0.190697674419
	5	166	17.6	25.6	0.0953488372093
	5	167	15.4	28.6	0.0
	5	168	16.9	28.1	0.190697674419
	5	169	14.9	28.4	0.381395348837
	5	170	14.4	27.6	1.33488372093
	5	171	10.9	27.7	0.0
	5	172	12.3	30.7	0.0
	5	173	14.6	28.0	0.0
	5	174	15.2	31.8	1.0488372093
	5	175	11.2	30.6	0.0
	5	176	13.6	29.2	0.0
	5	177	14.4	31.9	0.0
	5	178	17.7	34.2	0.0
	5	179	15.9	31.0	0.0
	5	180	14.0	32.3	0.0
	5	181	14.0	27.3	0.0
	5	182	12.4	22.5	0.190697674419
	5	183	10.6	19.1	2.0976744186
	5	184	19.5	35.2	0.0
	5	185	17.4	30.4	0.0
	5	186	18.3	30.3	0.0
	5	187	19.9	33.3	0.0
	5	188	18.8	31.8	0.0
	5	189	19.4	28.4	0.0
	5	190	15.8	30.5	0.0
	5	191	13.6	24.5	5.72093023256
	5	192	18.2	29.5	1.43023255814
	5	193	18.7	33.8	0.0
	5	194	18.6	27.5	9.72558139535
	5	195	19.0	34.7	0.0
	5	196	20.8	29.3	0.0
	5	197	21.0	35.2	0.0
	5	198	19.3	30.4	0.667441860465
	5	199	17.5	28.4	0.0
	5	200	16.8	26.6	5.1488372093
	5	201	16.4	29.3	0.0
	5	202	15.0	29.3	0.0
	5	203	14.5	29.0	0.0
	5	204	17.4	30.8	0.0
	5	205	13.3	28.7	0.0
	5	206	16.2	29.7	0.0
	5	207	18.5	32.5	0.0
	5	208	17.9	30.7	13.6348837209
	5	209	18.0	31.1	0.0
	5	210	18.3	31.9	0.0
	5	211	22.5	35.6	0.0
	5	212	25.2	35.1	0.0
	5	213	21.6	29.6	0.0
	5	214	15.5	26.7	0.0
	5	215	16.8	29.9	0.0
	5	216	17.8	32.3	0.0
	5	217	17.8	31.4	0.0
	5	218	17.7	32.9	0.0
	5	219	20.0	32.5	4.1
	5	220	19.6	32.3	0.0
	5	221	17.9	29.2	0.0
	5	222	17.8	28.1	0.0
	5	223	15.9	25.5	0.0
	5	224	15.9	23.9	8.29534883721
	5	225	17.1	22.1	28.223255814
	5	226	11.8	21.8	9.72558139535
	5	227	13.7	24.7	0.953488372093
	5	228	12.0	29.1	0.0
	5	229	17.8	30.3	0.0
	5	230	16.5	29.2	0.0
	5	231	14.2	32.2	0.0
	5	232	16.0	30.6	0.0
	5	233	17.4	32.1	0.0
	5	234	14.8	34.8	0.0
	5	235	18.4	32.1	0.0
	5	236	17.1	30.8	0.0
	5	237	17.6	32.2	0.0
	5	238	17.5	31.9	0.0953488372093
	5	239	19.0	32.4	0.0
	5	240	13.9	26.6	0.0
	5	241	11.1	21.7	0.0953488372093
	5	242	10.3	30.4	0.0
	5	243	10.4	29.8	0.0
	5	244	12.9	31.8	0.0
	5	245	13.7	34.8	0.0
	5	246	14.8	31.6	0.0
	5	247	12.6	30.1	0.0
	5	248	14.0	23.8	0.381395348837
	5	249	12.1	27.4	0.0
	5	250	11.0	27.2	0.0
	5	251	11.1	19.9	4.67209302326
	5	252	10.7	26.2	0.0
	5	253	9.5	22.6	0.0
	5	254	7.0	23.7	0.0
	5	255	6.8	26.4	0.0
	5	256	17.1	30.5	0.0
	5	257	18.3	29.3	0.0
	5	258	14.5	20.2	0.0953488372093
	5	259	15.0	26.4	0.0
	5	260	15.1	26.2	0.0
	5	261	14.6	28.7	0.0
	5	262	16.6	28.3	0.0
	5	263	10.0	23.8	0.0
	5	264	7.2	28.5	0.0
	5	265	12.2	27.8	0.0
	5	266	9.9	20.9	0.0
	5	267	11.1	23.8	0.0
	5	268	11.5	23.0	0.0
	5	269	13.7	22.8	0.0
	5	270	11.9	22.4	0.0
	5	271	8.7	21.5	0.0
	5	272	7.9	18.6	0.0
	5	273	10.6	16.3	0.0
	5	274	7.8	20.4	0.0
	5	275	5.7	26.0	0.0
	5	276	9.4	22.4	13.5395348837
	5	277	6.8	25.3	0.0
	5	278	11.2	23.9	0.0
	5	279	6.6	16.5	0.0
	5	280	0.4	10.4	0.0
	5	281	4.6	19.2	0.0
	5	282	6.1	16.5	0.0
	5	283	4.1	15.9	0.0
	5	284	2.6	13.4	0.0953488372093
	5	285	0.8	13.6	0.0
	5	286	5.3	21.2	0.0
	5	287	2.1	19.3	0.0
	5	288	2.2	23.5	0.0
	5	289	4.4	19.5	1.52558139535
	5	290	2.8	20.0	0.0
	5	291	2.7	13.4	0.0
	5	292	2.4	12.4	0.0
	5	293	0.3	12.0	0.0
	5	294	1.8	13.8	0.0
	5	295	3.1	17.0	0.0
	5	296	1.6	16.8	0.0
	5	297	-2.1	14.5	0.0953488372093
	5	298	-0.1	12.1	0.0
	5	299	1.6	10.2	6.86511627907
	5	300	-0.7	12.4	0.0
	5	301	-3.1	7.9	0.0
	5	302	-3.4	9.4	0.0
	5	303	-9.4	9.2	0.0
	5	304	-6.4	5.4	0.0
	5	305	-9.8	3.4	0.0
	5	306	-8.3	11.3	0.0
	5	307	3.7	14.8	0.0
	5	308	6.6	16.1	0.0
	5	309	-3.5	5.8	0.0
	5	310	-9.2	7.1	0.0
	5	311	-8.1	8.5	0.0
	5	312	-8.6	6.1	0.0
	5	313	-5.5	9.2	0.0
	5	314	-1.7	13.7	0.0
	5	315	0.3	18.6	0.0
	5	316	4.0	17.3	0.0
	5	317	10.5	23.7	0.0
	5	318	11.4	18.7	0.0
	5	319	2.6	8.3	0.0953488372093
	5	320	0.4	9.7	0.0
	5	321	-0.1	19.1	0.0
	5	322	-2.4	11.3	0.0
	5	323	-6.4	7.5	0.0
	5	324	-12.9	-4.4	0.0
	5	325	-9.3	3.5	0.0
	5	326	-12.2	-3.8	0.0
	5	327	-15.7	1.5	0.0
	5	328	-13.6	10.6	0.0
	5	329	-6.5	8.4	0.0
	5	330	-6.7	-0.1	0.0
	5	331	-3.3	2.5	0.0
	5	332	-11.7	-2.9	0.0
	5	333	-3.8	2.5	0.0
	5	334	-2.4	4.8	0.0
	5	335	-7.0	10.3	0.0
	5	336	-5.4	6.6	0.0
	5	337	-10.4	-4.0	0.0
	5	338	-5.9	7.7	0.0
	5	339	-8.4	1.2	0.0
	5	340	-12.0	7.0	0.0
	5	341	-6.3	0.7	0.0
	5	342	-8.8	0.0	0.0
	5	343	-9.3	-6.3	0.0
	5	344	-14.2	1.2	0.0
	5	345	-15.0	-3.6	0.0
	5	346	-13.3	-1.1	0.0
	5	347	-16.1	-4.8	0.0
	5	348	-10.0	-2.7	0.0
	5	349	0.5	0.6	0.0
	5	350	-6.3	-3.6	0.0
	5	351	-3.5	-2.3	0.0
	5	352	-8.1	-1.9	0.0
	5	353	-12.7	-7.0	0.0
	5	354	-18.3	-9.6	0.0
	5	355	-6.3	2.0	0.0
	5	356	-6.2	0.2	0.0
	5	357	-9.5	3.5	0.0
	5	358	-4.2	8.7	0.0
	5	359	-16.6	-5.3	0.0
	5	360	-7.4	-2.2	0.0
	5	361	-16.3	-6.8	16.4953488372
	5	362	-15.9	-5.2	5.72093023256
	5	363	-19.1	-8.4	0.0
	5	364	-15.4	-13.5	0.0
	5	365	-18.3	-13.2	1.0488372093
	6	1	-14.5	-0.1	0.0
	6	2	-11.0	-1.4	0.0
	6	3	-10.6	-4.1	0.0
	6	4	-6.7	-0.2	0.0
	6	5	-12.0	-6.8	5.05348837209
	6	6	-12.8	-3.8	4.29069767442
	6	7	-10.8	-1.9	0.0
	6	8	-3.4	7.4	0.0
	6	9	-2.0	-0.1	0.0
	6	10	-10.1	-3.8	0.0
	6	11	-24.8	-0.4	0.0
	6	12	-14.1	-3.3	0.0
	6	13	-13.8	-5.5	0.0
	6	14	-17.3	-3.6	0.0
	6	15	-14.8	1.4	0.0
	6	16	-8.2	1.0	0.0
	6	17	-7.1	-3.7	0.0
	6	18	-5.1	-1.0	0.0
	6	19	-11.1	1.0	0.0
	6	20	-14.5	-7.4	0.0
	6	21	-9.0	-5.4	0.0
	6	22	-9.8	1.1	0.0
	6	23	-21.6	-4.7	0.0
	6	24	-15.8	-1.6	0.0
	6	25	-31.2	-10.8	0.286046511628
	6	26	-27.8	-9.8	1.90697674419
	6	27	-25.8	-3.0	0.0
	6	28	-15.1	-6.7	0.0
	6	29	-16.7	-4.8	0.0
	6	30	-12.9	-7.8	0.0
	6	31	-11.5	0.0	0.0
	6	32	-22.8	-9.4	0.0
	6	33	-25.5	-14.5	0.572093023256
	6	34	-27.6	-13.2	0.0
	6	35	-23.8	-8.6	0.0
	6	36	-23.7	-0.8	0.0
	6	37	-17.5	2.1	0.0
	6	38	-11.5	-2.1	0.0
	6	39	-12.4	-6.2	0.0
	6	40	-19.8	-3.5	0.0
	6	41	-15.3	-4.7	0.0
	6	42	-16.2	-3.4	0.0
	6	43	-8.1	-3.9	0.0
	6	44	-6.2	-1.4	0.0
	6	45	1.1	5.2	0.0
	6	46	-4.3	-0.8	0.0
	6	47	-9.6	1.2	0.0953488372093
	6	48	-13.7	1.9	0.0
	6	49	-10.9	2.2	0.0
	6	50	-10.4	9.4	0.0
	6	51	-16.1	1.3	0.0
	6	52	-10.0	4.0	0.0
	6	53	-14.5	-2.7	0.0
	6	54	-15.1	0.0	3.14651162791
	6	55	-14.1	-0.7	0.572093023256
	6	56	-11.2	2.5	0.0
	6	57	-14.2	-4.4	0.0
	6	58	-6.7	2.8	0.0
	6	59	-6.8	5.0	0.0
	6	60	2.0	13.8	0.0
	6	61	4.8	9.9	0.0
	6	62	-1.2	6.9	0.0
	6	63	-3.0	4.7	0.0
	6	64	-2.3	0.2	0.0
	6	65	-0.5	2.8	0.0
	6	66	3.4	9.8	0.0
	6	67	4.3	8.5	0.0
	6	68	4.9	11.0	0.0
	6	69	6.3	8.9	0.0
	6	70	2.2	8.9	0.0
	6	71	-1.3	8.3	0.0
	6	72	0.2	9.8	0.0
	6	73	-3.5	10.1	0.0
	6	74	2.4	12.5	0.0953488372093
	6	75	2.5	11.2	0.0
	6	76	2.8	13.2	0.0
	6	77	0.5	6.3	0.0
	6	78	3.1	8.2	0.0
	6	79	-6.3	4.9	3.33720930233
	6	80	-6.2	9.8	0.0
	6	81	-7.0	6.3	0.0
	6	82	-7.2	6.7	0.0
	6	83	-1.1	11.2	1.0488372093
	6	84	1.2	14.9	0.0
	6	85	1.1	18.7	0.0
	6	86	2.9	19.3	0.0
	6	87	4.1	15.6	0.0
	6	88	2.0	17.0	1.0488372093
	6	89	5.5	16.7	0.0
	6	90	2.9	18.0	0.0
	6	91	-0.5	14.0	13.2534883721
	6	92	-2.8	12.7	1.14418604651
	6	93	-4.0	12.2	0.0
	6	94	-5.4	10.3	0.0
	6	95	-1.5	9.9	0.0
	6	96	1.0	7.9	0.953488372093
	6	97	1.6	12.1	0.0
	6	98	-2.4	11.4	0.0
	6	99	-4.0	12.0	0.0
	6	100	-2.5	12.5	0.0
	6	101	-2.7	7.4	0.0
	6	102	-5.0	6.9	0.762790697674
	6	103	-2.5	8.7	5.43488372093
	6	104	-2.1	12.2	14.4930232558
	6	105	3.6	15.7	0.0
	6	106	12.6	19.3	9.82093023256
	6	107	10.7	18.4	0.0
	6	108	7.2	19.5	0.0
	6	109	8.0	19.3	0.0
	6	110	6.2	21.4	0.0
	6	111	9.2	25.8	0.0
	6	112	16.8	32.7	0.0
	6	113	11.9	23.3	6.57906976744
	6	114	9.5	22.2	0.0
	6	115	9.0	19.4	0.0953488372093
	6	116	3.5	19.2	0.0
	6	117	10.2	22.4	0.0
	6	118	8.9	22.0	0.0
	6	119	7.3	22.6	0.0
	6	120	5.2	25.5	0.0
	6	121	3.6	18.5	11.2511627907
	6	122	6.4	20.1	0.0
	6	123	5.4	13.8	3.90930232558
	6	124	5.7	18.7	0.0
	6	125	7.3	20.1	0.0
	6	126	7.8	18.8	0.0
	6	127	9.6	23.4	0.0
	6	128	4.2	22.8	0.0
	6	129	4.5	20.1	0.0
	6	130	4.9	19.6	0.0
	6	131	4.3	18.7	0.0953488372093
	6	132	7.8	25.3	25.076744186
	6	133	2.6	23.5	3.90930232558
	6	134	0.5	26.5	0.0
	6	135	6.7	22.7	0.0
	6	136	3.7	19.1	0.0
	6	137	6.0	22.6	0.0
	6	138	9.2	24.7	0.0
	6	139	11.9	25.5	0.0
	6	140	5.7	19.1	15.5418604651
	6	141	8.6	25.3	0.0
	6	142	10.6	27.9	0.0
	6	143	8.5	23.5	0.0
	6	144	13.2	22.2	1.43023255814
	6	145	13.6	24.2	0.0
	6	146	11.8	21.2	0.0
	6	147	9.9	20.7	0.0
	6	148	11.6	24.2	0.0
	6	149	7.4	22.3	0.476744186047
	6	150	7.4	25.5	0.0
	6	151	9.4	26.2	0.0
	6	152	9.8	21.4	3.62325581395
	6	153	11.1	26.5	1.0488372093
	6	154	19.9	29.6	0.0
	6	155	18.5	28.2	0.0
	6	156	18.5	26.7	0.476744186047
	6	157	15.3	27.8	0.0
	6	158	12.3	25.9	0.0
	6	159	8.3	22.0	0.0
	6	160	7.3	21.8	0.0
	6	161	6.0	16.2	0.0953488372093
	6	162	2.6	15.4	7.62790697674
	6	163	8.1	20.5	2.28837209302
	6	164	7.2	22.8	0.0
	6	165	9.6	19.6	0.0
	6	166	8.6	25.4	0.0
	6	167	11.9	24.6	4.00465116279
	6	168	16.6	29.4	1.0488372093
	6	169	14.5	29.3	0.0
	6	170	13.1	26.9	0.0
	6	171	15.8	28.1	0.0
	6	172	13.8	20.8	0.0
	6	173	11.7	21.2	0.0
	6	174	11.1	26.4	0.0
[truncated: 8,957 more rows]
