# Supplementary material for: Comparing CMIP-3 and CMIP-5 climate projections on flooding estimation of Devils Lake of North Dakota, USA
Source: PeerJ. 2018 Apr 30;6:e4711. doi: 10.7717/peerj.4711 (PMC5933320; doi:10.7717/peerj.4711)
Supplement: Supplemental Information 2 [file peerj-06-4711-s002.zip › FutureClimate/CMIP-5_MarkSim/EDMZ_CSIROMk360_rcp85_2055.dat]

	1	1	1.6	2.9	0.0
	1	2	-8.0	3.5	0.0
	1	3	0.2	0.6	0.0
	1	4	-3.0	-0.1	0.0953488372093
	1	5	-8.8	1.7	0.0
	1	6	-20.2	2.2	0.0
	1	7	-23.7	-0.1	1.14418604651
	1	8	-16.7	-5.7	0.0
	1	9	-13.9	-5.5	0.0
	1	10	-13.9	-11.3	0.0
	1	11	-15.5	-6.5	0.0
	1	12	-13.0	0.2	0.0
	1	13	-15.0	-8.1	0.0
	1	14	-17.9	-14.7	0.381395348837
	1	15	-9.3	1.3	0.0
	1	16	-7.3	-5.1	0.0
	1	17	-15.3	-2.8	0.0
	1	18	-1.8	13.1	0.0
	1	19	-8.0	15.8	0.0
	1	20	-10.7	6.5	0.0
	1	21	-12.3	2.8	0.0
	1	22	-9.2	-1.0	0.0
	1	23	-13.1	-3.3	0.0
	1	24	-18.3	-5.2	0.667441860465
	1	25	-9.4	1.5	0.0
	1	26	-16.0	0.2	0.0
	1	27	-9.7	3.5	0.0
	1	28	-8.1	-3.6	1.43023255814
	1	29	-2.8	0.7	0.0
	1	30	-9.0	0.6	0.0
	1	31	-3.1	9.6	0.0
	1	32	2.7	8.5	0.0
	1	33	9.9	18.4	0.0
	1	34	-1.4	7.7	0.0
	1	35	-6.1	-5.8	0.0
	1	36	-3.3	2.6	0.0
	1	37	-3.5	-3.4	0.0
	1	38	-5.8	-2.0	0.0
	1	39	-4.8	5.3	0.0
	1	40	-0.3	9.1	0.0
	1	41	-4.6	0.9	0.0
	1	42	-9.8	-4.2	0.286046511628
	1	43	-18.8	-3.6	0.0
	1	44	-16.9	-0.4	0.0
	1	45	-20.2	-3.5	0.0
	1	46	-18.7	-1.7	0.0
	1	47	-19.2	-1.2	0.0
	1	48	-22.0	-11.6	0.0953488372093
	1	49	-18.0	-9.1	4.48139534884
	1	50	-14.8	5.1	0.0
	1	51	-11.5	2.9	0.0
	1	52	-11.8	0.7	0.0
	1	53	-21.9	0.4	0.0
	1	54	-17.3	10.6	0.0
	1	55	-17.3	2.3	0.0
	1	56	-9.5	1.5	0.0
	1	57	-10.6	1.1	0.0
	1	58	-13.0	1.4	0.0
	1	59	-8.9	3.5	0.0
	1	60	-4.9	2.4	7.62790697674
	1	61	3.7	4.9	0.0
	1	62	5.0	5.8	0.0
	1	63	-2.9	0.4	0.0
	1	64	-6.5	9.1	0.0
	1	65	-7.4	11.7	0.0
	1	66	-6.1	11.9	0.0
	1	67	-10.7	9.5	0.0
	1	68	-7.7	0.9	0.0
	1	69	-4.7	1.2	0.0
	1	70	-2.4	-1.5	0.0
	1	71	-6.1	0.0	0.0
	1	72	-5.1	2.4	0.0
	1	73	-10.2	6.0	0.0
	1	74	-11.3	4.4	0.0
	1	75	-10.0	10.1	0.0
	1	76	-13.0	4.2	0.0
	1	77	-12.3	3.4	0.0
	1	78	-8.7	5.7	5.43488372093
	1	79	-6.3	6.9	0.0
	1	80	-7.1	10.6	0.0
	1	81	-0.8	8.6	0.0
	1	82	-2.7	11.4	0.0
	1	83	2.6	14.3	0.0
	1	84	5.3	11.9	0.0
	1	85	1.4	15.9	0.0
	1	86	0.6	13.9	0.0
	1	87	1.4	19.4	0.0
	1	88	6.8	20.2	0.0
	1	89	7.6	23.1	0.0
	1	90	5.7	22.8	0.0
	1	91	7.2	20.1	0.0
	1	92	7.9	18.4	0.0
	1	93	7.0	17.4	0.0
	1	94	2.5	15.9	0.0
	1	95	1.5	16.9	0.0
	1	96	3.3	16.2	0.0
	1	97	10.3	15.9	0.0
	1	98	5.6	22.4	0.0
	1	99	12.6	23.3	0.0
	1	100	14.0	25.9	0.0
	1	101	6.5	24.1	1.33488372093
	1	102	7.9	24.4	0.0
	1	103	6.6	19.8	0.190697674419
	1	104	4.0	22.8	0.0
	1	105	1.4	22.7	0.0
	1	106	3.5	21.6	0.0
	1	107	4.6	23.7	0.0
	1	108	6.6	27.3	0.0
	1	109	0.4	19.0	0.0
	1	110	-3.1	13.8	0.0
	1	111	2.4	20.7	0.0
	1	112	6.2	24.9	0.0
	1	113	6.3	24.1	0.0
	1	114	7.0	12.0	4.86279069767
	1	115	9.1	23.0	0.0
	1	116	11.7	25.0	0.0
	1	117	8.1	23.6	15.4465116279
	1	118	12.2	26.6	0.0
	1	119	10.3	26.5	0.0
	1	120	14.8	26.2	0.0
	1	121	14.8	26.5	0.0
	1	122	13.8	27.1	0.0
	1	123	8.9	25.3	0.0
	1	124	5.5	26.2	1.23953488372
	1	125	8.6	28.9	0.0
	1	126	11.0	26.5	0.0
	1	127	9.2	23.8	0.0
	1	128	4.6	22.3	0.0
	1	129	4.1	27.3	0.0
	1	130	4.8	22.6	0.0
	1	131	12.0	23.4	0.0
	1	132	10.7	21.3	0.0
	1	133	6.0	15.1	6.00697674419
	1	134	14.0	21.1	2.66976744186
	1	135	9.4	20.5	12.4906976744
	1	136	10.5	17.8	0.0
	1	137	9.9	23.0	0.0
	1	138	9.8	23.4	0.0
	1	139	6.7	22.9	0.0953488372093
	1	140	7.7	23.4	0.0
	1	141	2.9	21.4	0.0
	1	142	10.6	22.8	0.0
	1	143	9.5	22.4	0.0
	1	144	14.4	22.4	5.53023255814
	1	145	7.5	22.0	28.4139534884
	1	146	5.2	20.5	0.0
	1	147	6.4	22.6	1.90697674419
	1	148	9.6	23.5	0.0
	1	149	6.4	22.9	0.0
	1	150	6.4	20.4	0.0
	1	151	10.5	24.1	0.0
	1	152	13.8	31.9	0.0
	1	153	7.5	26.2	0.0
	1	154	14.8	22.8	9.63023255814
	1	155	15.2	28.0	0.0
	1	156	15.1	26.4	0.0
	1	157	11.8	24.7	0.0
	1	158	11.9	26.3	0.0
	1	159	12.9	24.1	34.8976744186
	1	160	12.9	26.2	0.0
	1	161	13.5	27.9	0.0
	1	162	18.3	31.8	57.4953488372
	1	163	20.8	33.2	0.0
	1	164	17.2	34.9	0.0
	1	165	17.0	31.4	0.0
	1	166	16.3	32.0	0.0
	1	167	14.7	30.3	0.0
	1	168	17.0	29.9	0.0
	1	169	17.4	29.4	0.0
	1	170	17.2	22.0	12.3953488372
	1	171	16.7	23.6	8.29534883721
	1	172	16.2	28.5	0.0
	1	173	13.8	25.6	0.0
	1	174	13.4	22.7	4.19534883721
	1	175	14.7	24.5	51.2023255814
	1	176	17.7	30.7	0.0
	1	177	14.1	28.2	3.81395348837
	1	178	20.9	29.0	0.667441860465
	1	179	18.9	32.3	0.0
	1	180	17.2	31.6	0.0
	1	181	21.4	32.2	0.0
	1	182	20.8	31.4	0.0953488372093
	1	183	23.2	34.6	0.0
	1	184	21.4	33.9	0.0
	1	185	15.6	28.6	0.0
	1	186	16.1	24.8	0.0
	1	187	15.3	28.3	0.0
	1	188	15.6	32.1	0.0
	1	189	18.9	31.4	0.0
	1	190	21.0	31.5	0.0
	1	191	21.7	36.4	0.0
	1	192	23.7	39.4	0.0
	1	193	22.3	35.3	0.0
	1	194	23.0	32.5	0.190697674419
	1	195	20.2	31.7	0.0
	1	196	17.1	30.8	0.0
	1	197	20.0	34.5	7.53255813953
	1	198	22.5	37.2	1.0488372093
	1	199	23.8	36.7	0.0
	1	200	21.8	35.7	0.0
	1	201	17.7	31.9	0.0
	1	202	19.1	30.6	4.95813953488
	1	203	18.3	32.3	2.76511627907
	1	204	18.1	32.4	0.0
	1	205	19.4	35.1	0.0
	1	206	18.0	33.7	0.0
	1	207	17.6	34.2	0.0
	1	208	18.7	32.8	0.0
	1	209	14.2	28.8	18.5930232558
	1	210	16.5	31.9	31.7511627907
	1	211	14.8	34.0	0.0
	1	212	18.1	32.6	0.0
	1	213	17.2	31.6	0.0
	1	214	18.7	34.8	0.0
	1	215	18.4	32.8	1.33488372093
	1	216	19.4	30.0	0.572093023256
	1	217	22.4	31.7	0.762790697674
	1	218	21.6	32.1	0.0
	1	219	19.8	33.9	0.0
	1	220	19.3	35.8	0.0
	1	221	14.0	32.8	0.0
	1	222	14.6	28.8	17.9255813953
	1	223	14.8	28.6	0.0953488372093
	1	224	15.2	27.2	20.023255814
	1	225	15.9	31.0	0.0
	1	226	16.1	30.0	0.0
	1	227	13.0	27.8	0.0
	1	228	15.6	31.7	0.0
	1	229	15.1	26.4	27.1744186047
	1	230	19.0	27.3	0.0
	1	231	18.9	33.5	0.0
	1	232	18.2	28.9	0.0
	1	233	16.5	33.2	0.0
	1	234	16.5	31.8	0.0
	1	235	16.1	33.1	0.0
	1	236	22.3	33.1	0.0
	1	237	21.3	34.1	0.0
	1	238	18.4	32.2	0.0
	1	239	15.4	26.8	1.33488372093
	1	240	16.9	28.6	0.0
	1	241	16.1	31.7	0.0
	1	242	14.1	31.8	0.0
	1	243	14.8	34.0	0.0
	1	244	18.8	32.1	10.9651162791
	1	245	14.5	28.7	0.286046511628
	1	246	13.9	30.4	0.0
	1	247	16.7	28.9	0.0
	1	248	14.4	26.8	0.0
	1	249	9.7	23.4	0.953488372093
	1	250	14.0	27.8	0.0
	1	251	8.6	23.0	4.1
	1	252	8.0	22.8	0.381395348837
	1	253	4.8	24.3	0.0
	1	254	3.7	25.4	0.0
	1	255	-0.9	23.1	0.0
	1	256	6.4	29.0	0.0
	1	257	9.6	29.5	0.0
	1	258	8.5	24.4	0.0
	1	259	13.1	29.0	0.0
	1	260	14.3	28.3	0.0
	1	261	14.2	30.7	0.0
	1	262	11.5	27.0	0.0
	1	263	11.7	22.7	0.0
	1	264	13.6	24.0	0.0
	1	265	10.0	28.9	0.0
	1	266	13.8	27.2	0.0
	1	267	16.0	30.2	0.0
	1	268	17.2	27.8	0.0
	1	269	17.0	26.7	0.0
	1	270	13.1	25.8	0.0
	1	271	7.0	23.5	0.0
	1	272	8.0	24.2	0.0
	1	273	9.7	19.7	0.0
	1	274	7.4	18.5	0.0
	1	275	6.3	21.4	0.0
	1	276	4.4	18.8	0.0
	1	277	5.1	19.4	0.0
	1	278	5.6	18.6	0.190697674419
	1	279	5.8	19.7	0.0953488372093
	1	280	6.2	21.4	0.0
	1	281	8.0	20.4	0.0
	1	282	5.4	22.6	0.0
	1	283	11.1	25.0	0.0
	1	284	4.4	14.0	13.0627906977
	1	285	0.9	12.7	0.0
	1	286	2.5	15.8	0.0
	1	287	7.8	18.5	6.1976744186
	1	288	5.1	15.7	0.0
	1	289	6.3	17.3	0.0
	1	290	7.7	15.9	0.0
	1	291	6.9	15.3	0.0
	1	292	6.6	16.2	0.0
	1	293	3.1	17.1	0.0
	1	294	2.9	9.9	0.0
	1	295	2.3	11.8	0.0
	1	296	-0.1	10.9	0.0
	1	297	-3.8	9.5	0.0
	1	298	7.9	18.6	0.0
	1	299	8.7	14.6	0.0
	1	300	6.9	17.4	0.0
	1	301	2.2	17.2	0.0
	1	302	3.1	10.2	0.0
	1	303	-3.6	8.5	0.0
	1	304	-0.6	7.3	0.0
	1	305	0.4	12.0	0.0
	1	306	0.7	17.1	0.0
	1	307	4.6	9.7	0.0
	1	308	6.7	12.5	0.0
	1	309	2.6	11.9	0.0
	1	310	0.7	19.3	0.0
	1	311	5.3	20.9	0.0
	1	312	7.3	13.2	0.0
	1	313	3.6	8.1	14.588372093
	1	314	-0.7	8.5	0.0
	1	315	-0.7	8.8	3.52790697674
	1	316	-0.5	8.5	0.0
	1	317	2.8	10.5	0.0
	1	318	-8.5	8.5	0.0
	1	319	-3.2	4.7	0.0
	1	320	-4.7	3.9	0.0
	1	321	-3.8	-2.5	0.0
	1	322	-1.5	4.1	0.0
	1	323	-5.5	6.2	0.0
	1	324	-3.9	4.4	0.0
	1	325	-9.6	-4.1	0.0
	1	326	-6.3	0.1	0.0
	1	327	-13.9	-3.5	0.0
	1	328	-5.2	11.7	0.0
	1	329	-11.2	3.4	0.0
	1	330	-10.8	-1.0	0.0
	1	331	-10.4	2.1	6.96046511628
	1	332	-12.2	3.6	0.0
	1	333	-16.9	-1.7	0.0
	1	334	-22.0	-4.5	0.0
	1	335	-22.7	-1.7	0.0
	1	336	-19.7	-2.4	0.0
	1	337	-14.0	-9.4	0.0
	1	338	-12.8	-0.8	0.0
	1	339	-10.8	-1.4	0.0
	1	340	-11.3	-1.0	0.0
	1	341	-10.5	-2.7	0.0
	1	342	-8.0	-5.0	0.0
	1	343	-3.9	-0.6	0.0
	1	344	-8.3	0.5	0.0
	1	345	-3.5	7.2	0.0
	1	346	-14.1	-7.4	0.667441860465
	1	347	-14.8	-6.8	0.0
	1	348	-18.0	1.7	0.0
	1	349	-16.3	-5.4	0.0
	1	350	-13.7	-3.7	0.0
	1	351	-6.8	-2.1	0.0
	1	352	-8.8	-5.4	12.0139534884
	1	353	-11.8	-1.4	0.0
	1	354	-21.1	-6.7	2.0976744186
	1	355	-21.5	-8.2	0.0
	1	356	-15.5	4.5	0.0
	1	357	-10.2	4.7	2.47906976744
	1	358	-13.3	1.6	0.0
	1	359	-8.1	-7.4	3.24186046512
	1	360	-11.5	-10.7	0.572093023256
	1	361	-17.2	-13.9	0.286046511628
	1	362	-15.3	-15.2	1.14418604651
	1	363	-14.1	-2.1	0.0
	1	364	-6.8	6.9	0.0
	1	365	1.9	8.5	1.33488372093
	2	1	-6.8	-6.2	4.19534883721
	2	2	-12.5	-8.3	0.0
	2	3	-17.6	-11.9	0.0
	2	4	-21.5	-2.4	0.0
	2	5	-13.2	-2.9	0.0
	2	6	-14.0	-5.4	0.0
	2	7	-15.7	-0.1	0.0
	2	8	-13.4	3.6	0.0
	2	9	-11.2	-2.2	0.0
	2	10	-7.8	1.5	0.0
	2	11	-6.5	-0.9	0.0
	2	12	-11.1	0.1	0.0
	2	13	-11.1	4.1	0.0
	2	14	-4.4	0.2	0.0
	2	15	-5.9	0.5	0.0
	2	16	-9.4	-2.3	0.0
	2	17	-14.1	-7.4	0.0
	2	18	-3.5	-1.7	0.0
	2	19	-1.6	8.9	0.0
	2	20	-5.2	-2.0	0.0
	2	21	-6.0	4.0	0.0
	2	22	-18.7	-5.4	0.0
	2	23	-20.9	-1.2	0.0
	2	24	-17.6	-4.6	0.0
	2	25	-16.9	0.3	0.0
	2	26	-16.5	-8.1	0.0
	2	27	-7.8	4.2	0.0
	2	28	-9.5	-1.0	2.38372093023
	2	29	-5.0	-4.5	0.0
	2	30	-13.6	-6.2	0.0
	2	31	-16.9	-7.1	0.0
	2	32	-17.4	-7.0	0.0
	2	33	-12.0	0.3	0.0
	2	34	-22.9	-7.6	0.0
	2	35	-22.5	-12.0	0.0
	2	36	-19.7	-9.5	0.0
	2	37	-13.2	-0.8	0.0
	2	38	-12.2	0.6	0.0
	2	39	-14.4	-1.7	0.0
	2	40	-8.3	7.8	0.0
	2	41	-0.5	8.3	0.0
	2	42	2.7	11.3	0.0
	2	43	2.0	5.5	0.0
	2	44	-3.7	4.6	0.0
	2	45	-9.9	3.5	0.0
	2	46	-12.0	-2.0	0.0
	2	47	-16.5	-3.5	0.0
	2	48	-16.0	-0.6	0.0
	2	49	-19.2	-2.9	0.0
	2	50	-11.5	3.0	0.0
	2	51	-2.8	9.0	0.0
	2	52	-5.7	4.1	0.0
	2	53	-8.0	8.4	0.0
	2	54	0.9	5.3	0.0
	2	55	0.5	3.9	0.0
	2	56	-2.7	-2.0	0.0
	2	57	-3.6	-1.8	0.0
	2	58	3.6	4.7	0.0
	2	59	5.0	11.4	0.0
	2	60	-2.8	3.2	0.0
	2	61	-6.2	7.1	0.0
	2	62	3.1	3.3	1.23953488372
	2	63	0.2	8.8	0.0
	2	64	-4.2	6.0	0.0
	2	65	-4.7	7.7	0.0
	2	66	3.0	4.1	0.0
	2	67	2.4	4.7	0.572093023256
	2	68	-1.5	13.1	0.0
	2	69	0.4	10.9	0.0
	2	70	0.4	7.6	0.0
	2	71	-1.7	10.9	0.0
	2	72	-1.1	10.5	0.0
	2	73	2.0	12.7	0.0
	2	74	1.2	8.5	0.0
	2	75	-0.5	10.2	0.0
	2	76	3.0	11.9	0.0
	2	77	0.9	17.7	0.0
	2	78	-0.6	10.2	0.0
	2	79	2.8	15.2	0.0
	2	80	5.3	14.9	0.0
	2	81	1.1	11.1	0.0
	2	82	1.0	8.3	0.0
	2	83	1.1	12.0	0.0
	2	84	-3.8	12.0	0.0
	2	85	-10.1	6.4	0.0
	2	86	-9.7	-0.5	0.476744186047
	2	87	-6.4	5.2	0.0
	2	88	-12.1	2.0	0.0
	2	89	-5.8	6.6	0.0
	2	90	-7.3	9.4	0.0
	2	91	-9.3	10.1	0.0
	2	92	-4.0	14.5	0.0
	2	93	2.7	14.6	0.0
	2	94	2.1	12.9	0.0
	2	95	4.4	20.1	0.0
	2	96	9.8	15.6	5.05348837209
	2	97	4.6	17.5	2.86046511628
	2	98	3.6	21.9	0.0
	2	99	-1.2	15.9	0.190697674419
	2	100	7.7	21.5	0.0
	2	101	7.8	14.8	0.0
	2	102	6.7	18.1	0.0
	2	103	2.8	17.3	0.0
	2	104	12.7	24.6	0.0
	2	105	8.2	17.0	0.0
	2	106	6.6	17.7	0.0
	2	107	1.7	17.6	0.0
	2	108	3.7	16.0	2.0023255814
	2	109	2.0	17.4	0.0
	2	110	4.1	17.1	0.0
	2	111	9.0	18.1	0.0
	2	112	0.6	17.8	2.28837209302
	2	113	1.5	15.0	3.24186046512
	2	114	0.4	17.6	0.0
	2	115	3.9	18.6	3.43255813953
	2	116	0.8	19.3	0.858139534884
	2	117	3.8	23.1	0.0
	2	118	-0.5	14.8	0.0
	2	119	-1.8	16.3	0.0
	2	120	-3.2	15.1	0.0953488372093
	2	121	-5.0	15.4	0.0
	2	122	2.1	20.4	0.0
	2	123	6.1	23.6	0.0
	2	124	10.8	14.2	13.2534883721
	2	125	11.6	19.7	0.572093023256
	2	126	12.5	20.8	0.667441860465
	2	127	8.4	28.6	0.0
	2	128	6.6	26.7	0.0
	2	129	12.8	20.9	0.0
	2	130	10.2	18.4	40.6186046512
	2	131	9.7	23.0	2.66976744186
	2	132	8.6	23.3	0.0
	2	133	6.7	25.9	0.0
	2	134	5.7	22.0	0.858139534884
	2	135	6.4	20.0	23.0744186047
	2	136	9.3	24.1	0.0
	2	137	5.7	23.4	0.0
	2	138	7.2	22.8	0.0
	2	139	7.0	22.2	4.19534883721
	2	140	4.2	23.4	3.14651162791
	2	141	3.4	21.3	0.0
	2	142	9.0	20.0	0.0
	2	143	10.0	22.1	0.0
	2	144	13.1	25.3	2.66976744186
	2	145	11.5	27.1	0.0
	2	146	11.7	24.4	3.90930232558
	2	147	12.8	26.5	0.0
	2	148	12.2	25.0	0.0
	2	149	7.8	21.7	0.0
	2	150	9.7	20.4	10.2023255814
	2	151	8.3	27.6	0.0
	2	152	10.4	28.6	0.0
	2	153	16.1	24.6	0.0
	2	154	13.3	26.4	0.0
	2	155	14.4	29.5	0.0
	2	156	16.6	29.2	0.0
	2	157	13.9	31.3	0.0
	2	158	11.0	28.9	1.81162790698
	2	159	16.4	30.4	0.0
	2	160	12.3	24.5	0.0
	2	161	11.6	27.9	0.0
	2	162	8.1	30.1	0.0
	2	163	12.5	33.4	0.0
	2	164	14.3	28.5	5.81627906977
	2	165	15.6	30.8	0.0
	2	166	17.0	29.3	4.19534883721
	2	167	18.4	34.0	0.0
	2	168	16.0	29.5	0.0
	2	169	18.6	29.1	0.0
	2	170	16.7	29.2	0.0
	2	171	14.9	33.5	0.0
	2	172	12.8	28.2	0.0
	2	173	14.2	27.7	0.0
	2	174	13.3	30.3	0.0
	2	175	15.2	29.0	0.0953488372093
	2	176	15.8	29.5	4.1
	2	177	13.7	29.0	0.0
	2	178	16.1	29.3	0.0
	2	179	18.6	30.4	0.0
	2	180	17.0	28.6	0.0
	2	181	20.4	33.5	0.0
	2	182	23.9	35.5	0.0
	2	183	23.4	32.5	0.0
	2	184	23.3	34.0	0.0
	2	185	16.0	27.9	0.0
	2	186	17.7	34.3	0.0
	2	187	20.6	36.1	0.0
	2	188	20.0	34.5	0.0
	2	189	17.6	27.2	0.0
	2	190	16.6	27.5	0.0
	2	191	13.8	26.2	0.0
	2	192	13.4	27.3	0.0
	2	193	12.4	26.9	0.0
	2	194	14.1	27.8	0.0
	2	195	14.7	31.4	0.0
	2	196	15.0	32.8	0.0
	2	197	21.4	36.9	0.0
	2	198	22.0	34.0	0.0
	2	199	15.4	30.1	0.0
	2	200	17.7	32.9	0.0
	2	201	16.0	32.3	0.0
	2	202	15.7	28.5	0.0
	2	203	13.7	28.2	0.0
	2	204	15.6	31.2	0.0
	2	205	16.6	28.9	2.86046511628
	2	206	14.7	25.8	19.0697674419
	2	207	18.3	28.5	1.23953488372
	2	208	17.7	29.8	2.19302325581
	2	209	16.2	29.5	3.33720930233
	2	210	17.4	32.2	12.2046511628
	2	211	19.6	31.6	12.8720930233
	2	212	17.6	30.8	7.05581395349
	2	213	21.0	31.3	0.0
	2	214	22.9	33.1	0.0
	2	215	19.9	29.9	18.5930232558
	2	216	21.4	34.3	0.0
	2	217	18.4	33.3	0.0
	2	218	16.6	25.9	0.953488372093
	2	219	18.9	32.0	0.0
	2	220	17.7	30.9	1.23953488372
	2	221	16.5	31.9	0.0
	2	222	15.5	27.7	0.0
	2	223	18.8	33.3	0.0
	2	224	15.9	35.2	0.0
	2	225	14.8	33.7	0.0
	2	226	13.2	32.7	0.0
	2	227	17.0	33.8	2.28837209302
	2	228	16.3	29.2	3.33720930233
	2	229	18.2	34.1	13.8255813953
	2	230	21.4	34.8	0.0953488372093
	2	231	18.4	35.8	0.0
	2	232	15.0	31.2	0.0
	2	233	16.9	34.7	0.0
	2	234	15.2	31.0	8.29534883721
	2	235	13.1	28.9	2.0976744186
	2	236	15.7	32.5	0.0
	2	237	16.2	35.1	0.0
	2	238	13.9	34.2	16.0186046512
	2	239	13.8	32.8	0.0
	2	240	11.6	33.7	0.0
	2	241	13.9	32.6	0.0
	2	242	15.2	28.4	0.0
	2	243	13.9	24.3	2.0023255814
	2	244	14.5	28.2	0.0
	2	245	12.9	32.3	0.0
	2	246	11.1	28.0	0.0
	2	247	8.6	28.0	0.0
	2	248	13.1	25.6	0.0
	2	249	9.4	22.3	0.0
	2	250	9.9	21.0	21.6441860465
	2	251	9.7	23.5	0.0
	2	252	6.5	26.7	0.0
	2	253	7.8	21.0	2.86046511628
	2	254	7.3	18.1	0.572093023256
	2	255	3.7	18.4	0.0
	2	256	8.1	23.8	0.0
	2	257	8.2	16.4	4.1
	2	258	5.6	21.7	2.47906976744
	2	259	6.0	26.3	0.0
	2	260	8.4	26.5	0.0
	2	261	11.8	24.9	0.0
	2	262	14.5	25.3	0.0
	2	263	13.6	29.9	0.0
	2	264	10.9	27.0	0.0
	2	265	11.2	29.1	0.0
	2	266	14.2	24.2	0.858139534884
	2	267	11.4	24.8	2.57441860465
	2	268	9.0	23.9	0.0
	2	269	10.7	25.5	0.0
	2	270	10.5	22.1	0.0
	2	271	11.2	25.6	0.0
	2	272	4.6	21.7	0.0
	2	273	0.9	19.0	0.0
	2	274	6.9	21.5	0.0
	2	275	0.7	19.7	0.0
	2	276	3.9	20.2	0.0
	2	277	1.9	13.8	3.90930232558
	2	278	-0.4	19.5	0.190697674419
	2	279	2.3	19.4	0.0
	2	280	1.3	18.3	0.0
	2	281	4.6	13.7	0.0
	2	282	-0.4	2.2	9.2488372093
	2	283	1.2	7.4	4.00465116279
	2	284	0.5	12.0	0.0
	2	285	-0.9	11.8	0.0
	2	286	3.4	14.2	0.0
	2	287	2.8	13.6	0.0
	2	288	3.6	16.3	0.0
	2	289	-0.2	16.2	0.0
	2	290	-0.9	12.2	0.0953488372093
	2	291	1.6	16.3	0.0
	2	292	0.5	13.5	5.81627906977
	2	293	1.1	9.5	0.0953488372093
	2	294	0.8	10.4	0.0
	2	295	3.1	8.1	0.0
	2	296	-0.4	9.5	0.0
	2	297	-3.8	7.1	0.0
	2	298	-0.2	7.2	0.0
	2	299	-3.2	8.4	0.0
	2	300	3.9	17.0	0.0
	2	301	-2.4	11.1	20.5953488372
	2	302	-3.3	10.1	0.0
	2	303	-2.0	7.7	5.24418604651
	2	304	-0.2	14.1	0.0
	2	305	0.9	19.6	0.0
	2	306	-3.2	13.0	0.0
	2	307	-2.5	14.3	0.0
	2	308	-2.7	11.6	0.0
	2	309	1.0	16.3	0.0
	2	310	0.9	6.8	13.2534883721
	2	311	-4.8	7.1	0.0
	2	312	-12.0	7.5	0.0
	2	313	-4.1	10.3	0.0
	2	314	1.2	12.3	0.0
	2	315	0.0	11.0	0.0
	2	316	-1.0	13.4	0.0
	2	317	1.6	11.0	0.0
	2	318	5.0	11.5	0.0
	2	319	0.8	8.1	0.0
	2	320	-7.1	3.6	0.0
	2	321	-5.2	9.6	0.0
	2	322	1.5	8.5	0.286046511628
	2	323	4.6	9.7	3.33720930233
	2	324	-3.5	4.9	0.0953488372093
	2	325	-6.7	5.7	0.0
	2	326	-12.6	3.7	0.0
	2	327	1.2	4.6	0.0
	2	328	8.2	8.5	0.0
	2	329	2.7	6.1	0.0
	2	330	-6.7	4.8	0.0
	2	331	-3.4	-0.8	0.0
	2	332	-2.4	1.5	1.62093023256
	2	333	-9.5	2.8	0.0
	2	334	-12.0	3.2	0.0
	2	335	-13.0	7.2	0.0
	2	336	-4.1	9.3	2.0023255814
	2	337	-1.2	11.0	5.62558139535
	2	338	0.6	6.2	0.0
	2	339	2.5	4.9	0.0
	2	340	-4.7	-0.8	0.0
	2	341	-12.7	-10.4	3.33720930233
	2	342	-17.0	-6.6	0.0
	2	343	-23.0	-7.1	0.0
	2	344	-18.9	-0.3	0.0
	2	345	-15.8	-3.5	0.0
	2	346	-2.6	3.6	0.0
	2	347	-15.2	2.0	0.0
	2	348	-4.7	6.2	0.0
	2	349	-9.2	-0.7	0.0
	2	350	-6.0	-1.7	0.0
	2	351	-6.3	-4.1	0.0
	2	352	-4.6	-2.9	0.0
	2	353	-12.8	-3.1	0.0
	2	354	-17.1	2.6	0.0
	2	355	-7.1	6.3	0.0
	2	356	-4.7	8.5	3.33720930233
	2	357	-1.3	5.7	0.0
	2	358	3.8	4.2	0.0
	2	359	1.7	2.3	0.0
	2	360	-4.5	2.8	24.0279069767
	2	361	-14.5	-0.2	0.0
	2	362	-14.7	-4.2	0.0
	2	363	-5.1	-1.6	0.0
	2	364	-10.1	-4.5	0.0
	2	365	-11.3	-7.1	0.0
	3	1	-7.8	2.9	0.0
	3	2	-6.5	5.7	0.0
	3	3	-1.9	7.3	0.0
	3	4	0.0	3.1	0.0
	3	5	-8.4	-3.0	0.0
	3	6	-11.9	6.8	0.0
	3	7	-18.4	-5.9	7.34186046512
	3	8	-17.6	-6.2	0.0
	3	9	-16.8	-13.8	0.0
	3	10	-20.7	-13.6	1.33488372093
	3	11	-15.5	-8.5	0.0953488372093
	3	12	-15.8	-4.7	0.0
	3	13	-13.3	-8.5	0.0
	3	14	-18.2	-15.7	1.62093023256
	3	15	-14.1	-3.6	0.0
	3	16	-9.8	-5.5	0.0
	3	17	-15.0	-10.6	0.381395348837
	3	18	-18.9	-6.2	0.0
	3	19	-18.9	-12.1	1.71627906977
	3	20	-16.8	-10.6	0.0
	3	21	-13.2	-6.8	0.0
	3	22	-5.4	0.4	0.0
	3	23	-4.2	-1.8	0.0
	3	24	-6.8	3.1	2.66976744186
	3	25	-9.4	-0.4	0.0
	3	26	-7.7	-1.6	0.0
	3	27	-3.4	5.5	0.0
	3	28	-11.5	2.8	0.0
	3	29	-3.3	2.7	0.0
	3	30	-16.4	0.7	0.0
	3	31	-13.0	0.1	8.58139534884
	3	32	-13.6	-3.4	0.0
	3	33	-13.1	-1.8	6.67441860465
	3	34	-15.0	-4.8	0.286046511628
	3	35	-22.1	-3.3	0.0
	3	36	-17.7	-3.2	0.0
	3	37	-11.4	-0.2	0.0
	3	38	-6.4	2.7	0.0
	3	39	-11.6	-1.1	0.0
	3	40	-18.7	-4.0	0.0
	3	41	-16.7	-1.9	0.0
	3	42	-14.8	7.1	0.0
	3	43	-10.1	8.6	0.0
	3	44	-4.8	3.4	0.0
	3	45	-11.7	-0.6	0.0
	3	46	-7.9	2.2	0.0
	3	47	-10.5	1.2	0.0
	3	48	-6.1	5.0	0.0
	3	49	-4.3	7.6	0.0
	3	50	-7.4	2.0	0.0
	3	51	-12.9	-0.3	0.0
	3	52	-13.3	-6.8	0.0
	3	53	-17.8	-7.6	0.0
	3	54	-14.2	-4.2	2.38372093023
	3	55	-10.0	-0.3	0.0
	3	56	-14.7	7.3	0.0
	3	57	-9.7	3.6	0.0
	3	58	-4.5	-2.9	0.0
	3	59	-13.3	7.4	0.0
	3	60	-10.6	10.7	0.0
	3	61	-4.9	12.1	0.0
	3	62	4.5	10.4	0.0
	3	63	-1.0	9.3	5.43488372093
	3	64	0.2	10.0	0.0
	3	65	3.6	7.1	0.0
	3	66	2.5	4.9	0.0
	3	67	-10.3	-3.0	0.0
	3	68	-9.9	3.7	0.0
	3	69	-6.2	3.3	6.86511627907
	3	70	-1.1	3.2	0.381395348837
	3	71	-7.5	5.0	0.0
	3	72	-3.4	5.3	0.0
	3	73	-3.6	9.8	0.0
	3	74	-11.1	6.0	0.0
	3	75	-5.8	13.1	0.0
	3	76	-7.8	5.3	0.0
	3	77	-11.2	3.0	0.0
	3	78	-19.3	2.6	0.0
	3	79	-19.6	0.2	0.0
	3	80	-13.0	1.4	0.0
	3	81	-2.7	7.2	0.0
	3	82	-2.2	13.0	5.53023255814
	3	83	1.1	12.6	0.0
	3	84	6.4	18.8	7.72325581395
	3	85	6.4	15.0	0.858139534884
	3	86	5.2	14.7	0.0
	3	87	4.3	18.5	0.0
	3	88	11.2	25.7	0.0
	3	89	7.9	25.0	0.0
	3	90	9.9	22.0	0.0
	3	91	2.2	12.8	0.0
	3	92	-2.3	13.7	0.0
	3	93	-0.3	13.9	4.1
	3	94	-2.8	15.4	0.0
	3	95	6.7	22.8	0.0
	3	96	8.2	18.5	0.0953488372093
	3	97	2.4	14.9	2.38372093023
	3	98	2.5	21.2	0.0
	3	99	5.1	16.7	21.0720930233
	3	100	9.3	20.1	4.76744186047
	3	101	11.2	14.7	1.33488372093
	3	102	7.5	16.1	0.0
	3	103	6.0	17.0	0.0
	3	104	7.0	14.8	0.0
	3	105	0.5	14.4	0.0
	3	106	1.7	18.1	0.0
	3	107	0.8	17.8	0.0
	3	108	-5.4	13.0	0.0
	3	109	0.3	18.5	0.0
	3	110	0.4	20.3	0.0
	3	111	1.3	15.6	1.43023255814
	3	112	4.2	16.4	2.86046511628
	3	113	7.9	12.9	8.00930232558
	3	114	6.0	19.9	0.0
	3	115	8.8	20.1	0.0
	3	116	3.3	16.6	0.0
	3	117	8.0	20.5	0.0
	3	118	9.3	18.9	0.0
	3	119	8.6	19.3	0.0
	3	120	10.5	18.2	0.0
	3	121	2.3	17.1	0.0
	3	122	-0.9	10.7	0.0
	3	123	-2.7	12.7	0.0
	3	124	-1.9	17.5	0.0
	3	125	3.6	21.6	0.0
	3	126	7.2	26.5	0.0
	3	127	5.4	25.6	0.0
	3	128	3.1	20.1	0.0
	3	129	1.7	23.1	0.0
	3	130	3.8	21.0	0.0
	3	131	6.7	22.9	0.0
	3	132	4.3	19.8	0.0
	3	133	5.5	19.9	0.0953488372093
	3	134	6.7	22.1	0.0
	3	135	8.5	21.7	0.0
	3	136	6.9	21.6	0.0
	3	137	2.4	19.2	0.0
	3	138	4.0	20.0	0.0
	3	139	10.2	18.5	23.3604651163
	3	140	12.8	20.9	0.0
	3	141	10.0	17.1	0.0
	3	142	6.9	19.8	12.6813953488
	3	143	5.2	19.1	0.0
	3	144	4.5	16.4	0.0
	3	145	5.4	20.3	0.0
	3	146	6.3	23.5	0.0
	3	147	9.0	29.5	0.0
	3	148	11.6	28.9	0.0
	3	149	15.7	31.6	0.0
	3	150	18.2	31.7	0.0
	3	151	18.9	28.9	0.0
	3	152	14.8	29.8	0.0
	3	153	12.3	28.5	0.0
	3	154	14.8	27.0	0.0
	3	155	14.2	31.1	0.0
	3	156	18.9	33.7	0.0
	3	157	16.4	29.2	0.190697674419
	3	158	16.3	30.3	0.0
	3	159	17.6	30.8	0.0
	3	160	20.3	30.8	0.0
	3	161	15.9	29.2	0.0
	3	162	13.6	30.0	0.0
	3	163	14.3	29.5	0.0
	3	164	14.8	26.6	1.52558139535
	3	165	12.1	27.0	0.0
	3	166	8.8	25.8	0.0
	3	167	12.2	23.3	0.0
	3	168	16.0	30.8	0.0
	3	169	16.7	31.4	0.0
	3	170	21.7	33.4	0.0
	3	171	20.5	34.5	0.0
	3	172	23.2	35.8	0.0
	3	173	21.0	35.0	0.0
	3	174	17.4	30.7	0.0
	3	175	16.2	29.3	0.0
	3	176	14.4	28.6	6.96046511628
	3	177	12.5	24.2	7.81860465116
	3	178	16.4	27.6	0.0
	3	179	16.7	25.7	5.53023255814
	3	180	19.8	26.6	26.6976744186
	3	181	16.8	30.2	0.0
	3	182	20.0	32.1	0.0
	3	183	15.0	31.9	0.0953488372093
	3	184	16.1	31.7	0.0
	3	185	18.9	30.9	0.0
	3	186	19.2	31.8	0.0
	3	187	17.6	27.2	1.81162790698
	3	188	16.1	30.1	0.0
	3	189	19.9	31.5	0.0
	3	190	20.1	32.8	0.0
	3	191	19.7	30.0	0.0
	3	192	18.1	29.5	0.0
	3	193	17.9	30.9	0.0953488372093
	3	194	20.6	28.8	2.86046511628
	3	195	18.0	32.0	2.95581395349
	3	196	20.9	34.9	0.0
	3	197	19.9	29.3	6.76976744186
	3	198	23.7	32.9	0.0953488372093
	3	199	21.4	34.0	32.2279069767
	3	200	21.0	30.7	0.381395348837
	3	201	23.1	37.8	0.0
	3	202	20.5	36.7	0.0
	3	203	24.3	35.2	23.8372093023
	3	204	22.8	37.3	0.0
	3	205	19.6	33.6	0.0
	3	206	18.2	34.1	0.0
	3	207	20.8	33.3	0.0
	3	208	18.0	32.1	0.0
	3	209	18.0	32.8	0.0
	3	210	18.7	33.0	10.488372093
	3	211	19.2	31.6	0.0
	3	212	20.3	31.4	0.0
	3	213	19.1	32.4	0.0
	3	214	18.6	31.2	0.190697674419
	3	215	17.4	31.9	0.762790697674
	3	216	19.4	32.6	12.6813953488
	3	217	18.7	34.9	0.476744186047
	3	218	18.4	29.3	27.2697674419
	3	219	18.0	27.4	0.0
	3	220	16.1	31.0	0.0
	3	221	18.5	33.5	0.0
	3	222	17.4	36.1	0.0
	3	223	16.0	32.1	0.0
	3	224	17.4	31.8	0.0
	3	225	19.4	33.5	0.0
	3	226	19.5	30.6	0.0
	3	227	20.0	30.3	0.0
	3	228	22.0	30.0	0.0
	3	229	23.7	33.8	0.0
	3	230	20.4	27.7	1.62093023256
	3	231	12.6	22.3	15.923255814
	3	232	13.5	25.1	4.86279069767
	3	233	13.6	28.4	0.0
	3	234	13.9	31.7	0.0
	3	235	11.6	34.1	0.0
	3	236	15.8	33.8	0.0
	3	237	11.9	31.5	0.0
	3	238	14.2	29.6	0.0
	3	239	14.5	28.6	0.0
	3	240	14.9	29.7	0.0
	3	241	12.0	27.4	0.0
	3	242	10.7	24.8	12.2046511628
	3	243	12.8	28.3	0.0
	3	244	12.5	26.7	0.0953488372093
	3	245	12.6	29.4	0.0
	3	246	15.3	27.7	0.0
	3	247	14.5	24.5	0.0
	3	248	15.2	26.0	0.190697674419
	3	249	15.7	32.6	0.0
	3	250	15.1	25.7	9.43953488372
	3	251	13.0	26.9	0.0
	3	252	12.2	28.3	0.0
	3	253	13.3	27.0	0.0
	3	254	12.0	29.3	0.0
	3	255	10.8	27.2	0.0
	3	256	10.5	25.7	0.0
	3	257	8.1	22.2	3.71860465116
	3	258	12.3	24.9	0.0
	3	259	15.1	24.6	0.0
	3	260	9.1	22.2	0.0
	3	261	9.2	24.4	0.0
	3	262	9.9	26.3	0.0
	3	263	15.9	33.4	0.0
	3	264	16.1	31.0	0.0
	3	265	17.0	29.7	0.0
	3	266	15.7	26.5	2.19302325581
	3	267	12.9	25.6	0.953488372093
	3	268	10.8	28.6	0.0
	3	269	14.7	23.7	12.3953488372
	3	270	11.6	18.3	1.62093023256
	3	271	9.5	22.8	0.0
	3	272	4.1	20.7	11.823255814
	3	273	2.3	16.2	0.0
	3	274	8.4	18.1	0.0
	3	275	12.7	20.6	1.23953488372
	3	276	15.0	23.5	0.0
	3	277	9.6	18.6	0.0
	3	278	17.5	27.1	0.0
	3	279	16.7	33.1	0.0
	3	280	18.1	31.1	0.0
	3	281	15.6	22.9	0.0
	3	282	12.8	22.3	5.43488372093
	3	283	13.8	22.5	0.0
	3	284	14.2	15.6	0.0
	3	285	10.0	15.7	0.0
	3	286	7.0	13.9	0.0
	3	287	0.6	19.8	0.0
	3	288	3.8	21.2	0.0
	3	289	3.8	17.0	0.0
	3	290	5.3	12.0	4.57674418605
	3	291	2.7	21.6	0.0
	3	292	-0.9	16.7	21.4534883721
	3	293	-1.8	10.2	0.0
	3	294	0.6	13.9	0.0
	3	295	0.9	8.1	5.1488372093
	3	296	3.7	14.6	0.0
	3	297	8.1	14.8	0.0
	3	298	9.6	16.6	0.0
	3	299	5.4	11.6	0.0
	3	300	1.8	15.0	0.0
	3	301	5.1	5.4	2.38372093023
	3	302	1.1	7.2	0.476744186047
	3	303	-9.8	2.6	14.0162790698
	3	304	-9.6	7.9	10.6790697674
	3	305	-9.3	-1.3	0.0
	3	306	-7.4	4.7	0.0
	3	307	-6.3	10.2	0.0
	3	308	-3.0	7.5	0.0
	3	309	-10.2	3.7	0.0
	3	310	-4.0	3.0	6.57906976744
	3	311	-2.1	7.7	0.858139534884
	3	312	-2.7	9.5	4.19534883721
	3	313	-1.6	10.7	0.0
	3	314	-4.4	4.3	0.0
	3	315	-2.1	6.1	0.0
	3	316	-1.9	5.2	0.0
	3	317	-6.4	4.8	0.0
	3	318	-3.2	12.5	0.0
	3	319	-5.0	7.7	0.0
	3	320	0.3	9.0	9.15348837209
	3	321	-3.9	14.3	0.0
	3	322	3.4	14.2	0.0
	3	323	6.0	14.4	0.0
	3	324	5.2	10.8	1.0488372093
	3	325	4.4	6.7	0.0
	3	326	3.3	5.9	0.0
	3	327	-0.4	6.3	0.0
	3	328	-3.7	5.8	0.0
	3	329	-6.0	3.0	0.858139534884
	3	330	0.5	6.8	3.0511627907
	3	331	-0.5	3.3	0.0
	3	332	0.4	5.9	0.0
	3	333	3.1	8.1	0.0953488372093
	3	334	-5.9	-3.1	1.14418604651
	3	335	2.6	5.4	0.0
	3	336	-9.6	0.8	0.0
	3	337	-11.1	3.2	0.0
	3	338	-16.8	-0.6	0.0
	3	339	-21.6	-8.0	0.0
	3	340	-23.0	-7.2	0.0
	3	341	-28.4	-7.9	0.0
	3	342	-21.3	-5.1	0.0
	3	343	-20.4	-8.1	0.0
	3	344	-18.3	-4.1	0.0
	3	345	-17.0	-8.2	0.0
	3	346	-16.7	-5.3	0.0
	3	347	-15.2	2.0	0.0
	3	348	-17.9	1.4	0.0
	3	349	-15.4	6.0	0.0
	3	350	-16.4	-0.1	0.0
	3	351	-7.7	-1.7	0.0
	3	352	-11.5	1.6	0.0
	3	353	-15.5	-3.7	0.0
	3	354	-15.3	-3.8	0.0
	3	355	-18.0	-12.1	2.95581395349
	3	356	-15.6	-9.2	0.572093023256
	3	357	-18.8	-5.6	0.0
	3	358	-15.7	-0.6	0.0
	3	359	-15.0	-1.0	0.0953488372093
	3	360	-6.3	2.1	0.0
	3	361	-9.5	-6.8	5.05348837209
	3	362	-4.7	-0.8	2.19302325581
	3	363	-4.2	3.3	0.0
	3	364	-4.1	-0.5	0.0
	3	365	-5.4	3.9	0.0
	4	1	-19.7	-6.6	0.0
	4	2	-17.2	-6.2	0.0
	4	3	-9.4	-2.1	0.0
	4	4	-8.4	-2.4	0.0
	4	5	-12.3	5.0	0.0
	4	6	-14.8	-2.7	0.0
	4	7	-11.9	-3.6	0.0
	4	8	-21.1	-5.1	0.0953488372093
	4	9	-17.1	-2.3	2.76511627907
	4	10	-13.8	-8.9	0.0
	4	11	-16.2	-5.0	0.0
	4	12	-12.7	-2.7	2.19302325581
	4	13	-11.0	-8.8	7.34186046512
	4	14	-13.1	-8.7	2.95581395349
	4	15	-11.4	-6.0	0.0
	4	16	-19.9	-6.5	0.0
	4	17	-15.0	-4.0	0.0
	4	18	-22.2	-14.3	6.67441860465
	4	19	-25.3	-8.4	0.0
	4	20	-22.1	-2.6	0.0
	4	21	-24.5	-5.7	0.0
	4	22	-14.8	-4.4	0.0953488372093
	4	23	-14.2	1.6	0.0
	4	24	-22.3	-5.1	0.0
	4	25	-17.4	-5.6	0.0
	4	26	-14.1	-3.8	0.0
	4	27	-8.4	6.8	0.0
	4	28	-4.0	9.4	0.0
	4	29	-5.3	3.5	0.0
	4	30	-10.9	-8.5	0.0
	4	31	-15.2	-3.5	0.0
	4	32	-18.5	-7.5	0.0
	4	33	-16.3	-1.0	0.0
	4	34	-9.9	2.1	2.95581395349
	4	35	-12.2	7.3	0.0
	4	36	-8.7	9.7	0.0
	4	37	-4.6	5.4	0.0
	4	38	-18.4	-5.5	0.0
	4	39	-13.4	-0.3	0.0
	4	40	-17.0	-8.1	0.0
	4	41	-19.9	-7.5	0.0
	4	42	-20.9	-6.5	0.0
	4	43	-18.2	-5.9	0.0
	4	44	-17.0	-9.2	0.0
	4	45	-7.9	-3.3	0.0
	4	46	-14.2	-2.7	0.0
	4	47	-18.0	-2.0	0.0
	4	48	-17.7	-3.5	0.0
	4	49	-13.3	4.9	0.0
	4	50	-20.6	2.7	0.0
	4	51	-18.0	4.3	0.0
	4	52	-11.5	-6.9	0.0
	4	53	-16.0	-4.3	0.0
	4	54	-16.6	1.5	0.0
	4	55	-13.0	-1.7	0.0
	4	56	-17.1	-2.0	1.0488372093
	4	57	-8.7	-0.6	0.0
	4	58	-10.0	1.5	0.0
	4	59	-13.8	-2.5	0.0
	4	60	-5.2	-1.0	0.0
	4	61	-0.6	1.6	0.0
	4	62	-9.8	-5.3	8.10465116279
	4	63	-6.9	4.6	0.0
	4	64	-4.4	10.1	0.0
	4	65	-1.3	7.9	0.0
	4	66	-1.4	5.7	0.0
	4	67	-6.8	-0.7	0.0
	4	68	-10.0	-5.5	0.0
	4	69	-15.0	-1.3	0.0
	4	70	-15.1	-0.8	0.0
	4	71	-13.8	1.1	0.0
	4	72	-10.2	4.5	0.0
	4	73	-9.6	3.0	0.0
	4	74	-15.6	-0.4	0.0
	4	75	-8.6	1.8	0.0
	4	76	-5.9	8.4	0.0
	4	77	1.6	10.2	0.0
	4	78	-0.8	14.0	0.0
	4	79	-1.8	14.6	0.0
	4	80	1.7	11.6	0.0
	4	81	-5.2	5.9	0.0
	4	82	-4.6	10.9	0.0
	4	83	-5.3	6.7	0.0
	4	84	-2.1	0.1	0.0
	4	85	-7.3	-1.6	0.0
	4	86	-6.4	3.6	0.0
	4	87	-1.5	7.0	10.011627907
	4	88	0.5	9.1	10.1069767442
	4	89	3.9	8.9	7.05581395349
	4	90	-4.8	5.7	0.953488372093
	4	91	-4.3	7.5	0.0
	4	92	-1.6	12.5	0.0
	4	93	5.1	18.2	2.47906976744
	4	94	5.6	24.7	0.0
	4	95	8.5	20.7	0.0
	4	96	5.7	25.1	0.0
	4	97	10.1	23.0	0.0
	4	98	7.5	21.3	0.0
	4	99	14.4	21.1	0.0
	4	100	5.7	21.2	0.0
	4	101	3.3	16.1	0.0
	4	102	4.2	21.0	0.0
	4	103	4.4	22.2	0.0
	4	104	7.7	21.6	0.0
	4	105	5.4	23.2	0.0
	4	106	2.8	21.0	0.0
	4	107	-0.7	14.0	0.0
	4	108	-5.0	11.7	0.0
	4	109	-0.7	10.2	6.86511627907
	4	110	-1.2	12.3	2.28837209302
	4	111	1.8	14.4	0.476744186047
	4	112	2.6	24.2	0.0
	4	113	6.2	26.1	0.0
	4	114	8.7	21.6	0.0
	4	115	4.8	19.8	0.0
	4	116	6.0	22.5	0.0
	4	117	3.3	18.6	0.0
	4	118	6.7	15.5	0.953488372093
	4	119	4.4	18.8	0.0
	4	120	7.9	20.9	0.0
	4	121	6.5	15.6	6.67441860465
	4	122	-0.2	14.9	0.0953488372093
	4	123	-1.0	15.0	3.14651162791
	4	124	2.4	14.8	0.953488372093
	4	125	1.6	16.0	0.0
	4	126	2.8	20.6	0.953488372093
	4	127	8.6	21.7	10.3930232558
	4	128	5.8	25.2	10.6790697674
	4	129	4.5	22.3	0.0
	4	130	3.2	13.5	30.511627907
	4	131	-0.7	15.9	0.0
	4	132	1.3	17.5	0.0
	4	133	5.3	16.7	0.0
	4	134	4.7	13.6	0.0
	4	135	6.0	16.6	0.0
	4	136	8.8	25.8	0.0
	4	137	14.6	30.4	0.0
	4	138	15.3	28.0	0.0
	4	139	14.6	22.8	0.0
	4	140	10.0	24.9	0.0
	4	141	13.2	27.3	10.8697674419
	4	142	10.6	30.8	0.0
	4	143	9.2	25.5	13.7302325581
	4	144	9.7	19.4	0.381395348837
	4	145	13.4	21.5	0.0953488372093
	4	146	12.1	23.4	7.43720930233
	4	147	8.6	23.1	17.9255813953
	4	148	8.3	27.0	0.953488372093
	4	149	12.5	26.9	37.2813953488
	4	150	11.0	22.4	0.0
	4	151	15.6	23.8	14.6837209302
	4	152	10.5	28.9	0.858139534884
	4	153	11.6	26.4	4.57674418605
	4	154	13.1	23.4	0.286046511628
	4	155	13.1	30.9	0.0
	4	156	12.9	30.2	0.0
	4	157	14.5	29.8	0.0
	4	158	17.6	25.9	20.3093023256
	4	159	16.3	24.7	68.4604651163
	4	160	14.0	24.4	9.82093023256
	4	161	13.6	24.1	8.77209302326
	4	162	11.4	30.5	0.0
	4	163	15.4	31.8	0.0
	4	164	19.3	35.7	0.0
	4	165	18.7	28.9	2.95581395349
	4	166	19.4	32.2	18.5930232558
	4	167	24.7	32.8	0.0953488372093
	4	168	21.2	34.6	4.19534883721
	4	169	19.8	30.1	1.43023255814
	4	170	20.8	32.8	15.2558139535
	4	171	21.1	29.2	0.0953488372093
	4	172	18.2	32.5	0.0
	4	173	18.4	30.4	0.0
	4	174	17.0	32.8	0.0
	4	175	18.3	32.9	0.0
	4	176	15.6	28.7	0.0
	4	177	14.2	25.1	1.81162790698
	4	178	15.5	26.7	8.39069767442
	4	179	13.9	21.1	2.95581395349
	4	180	12.1	21.3	7.53255813953
	4	181	20.2	28.8	0.0
	4	182	15.1	27.9	0.0
	4	183	18.3	27.7	0.476744186047
	4	184	19.3	30.0	0.190697674419
	4	185	16.6	27.9	0.0
	4	186	13.2	25.0	0.0
	4	187	11.7	26.3	0.0
	4	188	12.6	24.3	3.81395348837
	4	189	13.3	28.2	0.0
	4	190	13.6	28.2	0.0
	4	191	18.2	30.0	0.0
	4	192	19.1	32.8	0.0
	4	193	20.2	31.1	0.0
	4	194	19.5	31.1	0.0
	4	195	21.8	33.2	0.0
	4	196	18.5	30.9	0.0
	4	197	18.9	28.3	0.0
	4	198	16.5	30.6	0.0
	4	199	18.5	31.4	0.0
	4	200	18.7	35.4	0.0
	4	201	22.5	34.6	0.0
	4	202	22.2	32.1	0.0
	4	203	19.8	29.6	0.0
	4	204	15.3	30.3	0.0
	4	205	16.1	28.0	0.762790697674
	4	206	15.4	31.7	0.0
	4	207	17.8	33.6	0.0
	4	208	16.9	32.2	0.0
	4	209	15.5	33.2	0.0
	4	210	17.9	32.4	0.572093023256
	4	211	17.1	32.0	0.953488372093
	4	212	22.3	32.3	5.91162790698
	4	213	21.5	35.9	0.0
	4	214	24.2	38.6	0.0
	4	215	24.9	39.3	0.0
	4	216	26.3	38.6	0.0
	4	217	19.6	33.6	0.0
	4	218	20.6	30.3	0.0
	4	219	15.9	28.9	0.0
	4	220	17.4	28.6	0.0
	4	221	16.1	31.0	0.0
	4	222	14.8	33.6	0.0
	4	223	16.8	33.1	0.0953488372093
	4	224	16.7	32.0	0.0
	4	225	16.1	33.5	0.0
	4	226	17.7	32.1	0.0
	4	227	20.7	31.9	0.0
	4	228	20.9	36.0	0.0
	4	229	22.3	31.3	0.0
	4	230	22.2	34.0	0.0
	4	231	20.9	34.5	0.0
	4	232	19.8	33.3	0.0
	4	233	20.1	34.4	0.0
	4	234	20.8	36.2	0.0
	4	235	18.4	30.0	0.0
	4	236	14.8	28.5	41.476744186
	4	237	15.7	29.2	0.0
	4	238	14.2	29.6	0.0
	4	239	17.6	31.3	0.0
	4	240	17.0	30.7	0.0
	4	241	18.2	31.5	0.0953488372093
	4	242	18.9	30.3	3.14651162791
	4	243	16.7	29.8	19.4511627907
	4	244	20.1	31.7	14.111627907
	4	245	20.7	32.9	0.0
	4	246	19.9	29.8	0.0
	4	247	13.4	29.1	0.0
	4	248	15.8	26.7	5.24418604651
	4	249	13.6	22.9	2.0976744186
	4	250	13.4	28.3	0.0
	4	251	10.1	25.6	0.0
	4	252	13.0	21.8	0.0953488372093
	4	253	11.5	22.7	8.10465116279
	4	254	10.9	21.3	9.63023255814
	4	255	7.1	18.9	0.0953488372093
	4	256	3.4	19.7	0.0
	4	257	1.3	23.6	0.0
	4	258	1.8	16.4	0.476744186047
	4	259	2.3	20.8	0.0
	4	260	4.2	14.1	4.29069767442
	4	261	6.9	21.3	2.0976744186
	4	262	5.8	22.7	0.0
	4	263	9.0	28.0	0.0
	4	264	10.2	25.7	0.0
	4	265	11.0	29.3	0.0
	4	266	14.8	25.0	0.0
	4	267	10.1	22.6	0.0
	4	268	10.5	24.8	0.0
	4	269	12.3	15.5	0.0953488372093
	4	270	6.7	19.7	2.47906976744
	4	271	5.9	21.2	0.0
	4	272	4.1	18.0	0.0
	4	273	9.0	18.0	0.0
	4	274	12.4	23.3	0.0
	4	275	3.2	18.3	0.0
	4	276	2.1	16.3	0.0
	4	277	2.1	17.0	0.0
	4	278	0.1	15.3	0.0
	4	279	0.5	17.2	0.0
	4	280	0.7	17.2	0.0
	4	281	-4.8	10.5	1.62093023256
	4	282	-3.5	13.0	0.476744186047
	4	283	-2.7	14.9	0.0
	4	284	2.8	20.6	0.0
	4	285	8.6	23.6	0.0
	4	286	9.6	20.2	0.0
	4	287	9.3	17.1	2.0976744186
	4	288	11.4	20.5	0.0
	4	289	7.5	21.5	0.0
	4	290	5.8	19.6	0.0
	4	291	-0.6	2.8	0.0953488372093
	4	292	-3.2	-0.8	2.57441860465
	4	293	-1.4	6.3	0.0
	4	294	-3.9	10.8	0.0
	4	295	-8.9	7.5	5.72093023256
	4	296	-1.8	13.3	0.0
	4	297	-1.2	4.2	0.0
	4	298	-6.1	4.4	0.0
	4	299	-10.5	9.0	0.0
	4	300	-11.4	11.1	0.0
	4	301	-12.8	4.5	0.0
	4	302	-5.0	7.0	0.0953488372093
	4	303	-1.7	0.2	13.7302325581
	4	304	-5.9	-1.7	1.52558139535
	4	305	-5.4	1.6	1.0488372093
	4	306	-7.6	-3.2	0.572093023256
	4	307	-3.4	5.4	7.81860465116
	4	308	-1.3	3.7	1.52558139535
	4	309	-7.6	3.5	0.0
	4	310	-2.2	6.3	1.43023255814
	4	311	-3.8	2.4	0.0953488372093
	4	312	-11.1	2.8	7.62790697674
	4	313	-2.0	-1.3	1.23953488372
	4	314	-12.2	-6.1	3.24186046512
	4	315	-12.0	-0.2	0.0
	4	316	-6.7	0.2	0.0
	4	317	-3.1	3.5	4.95813953488
	4	318	-4.9	5.7	12.5860465116
	4	319	-8.5	5.0	0.0
	4	320	-4.0	4.8	0.0
	4	321	-7.0	0.9	0.0
	4	322	-10.2	-0.2	0.0
	4	323	-12.2	-2.6	0.0
	4	324	-15.2	-4.7	0.0
	4	325	-9.2	0.2	6.76976744186
	4	326	-5.7	7.8	0.0
	4	327	-3.3	8.8	0.0
	4	328	4.0	7.9	0.953488372093
	4	329	2.4	5.7	7.53255813953
	4	330	2.3	15.6	0.0
	4	331	3.5	13.1	0.0
	4	332	4.1	13.0	0.0
	4	333	5.9	21.0	0.0
	4	334	5.9	14.0	0.0
	4	335	3.4	6.9	0.0
	4	336	-0.9	4.8	0.0
	4	337	-6.0	9.7	0.0
	4	338	-5.4	10.3	4.00465116279
	4	339	-3.7	0.6	0.0
	4	340	-10.0	3.9	0.0
	4	341	-5.8	6.2	0.0
	4	342	-11.2	6.3	0.0
	4	343	-11.7	6.4	0.0
	4	344	-4.8	5.5	0.0
	4	345	-4.8	8.9	0.0
	4	346	-1.1	4.6	0.0
	4	347	-4.8	-2.9	0.381395348837
	4	348	-7.4	5.7	0.0
	4	349	-10.3	-1.0	0.0
	4	350	-10.9	1.6	0.0
	4	351	-9.5	-4.2	0.0
	4	352	-11.5	-9.7	0.0
	4	353	-14.6	-4.6	0.0
	4	354	-13.7	4.8	0.0
	4	355	-9.9	5.2	5.43488372093
	4	356	0.8	6.3	0.0
	4	357	-6.5	5.9	0.0
	4	358	-4.4	3.9	0.0
	4	359	-1.7	2.9	0.0
	4	360	-2.2	6.8	0.0
	4	361	0.5	6.4	0.0
	4	362	-9.3	7.2	0.381395348837
	4	363	-10.7	9.5	0.0
	4	364	-3.8	-0.6	0.0
	4	365	-13.1	1.3	0.0
	4	366	-8.5	0.4	0.0
	5	1	-16.7	-11.6	6.57906976744
	5	2	-8.7	-1.0	0.0
	5	3	-11.7	-7.1	0.0
	5	4	-10.5	-3.8	0.572093023256
	5	5	-10.2	-3.4	0.0
	5	6	-13.5	-6.0	0.0
	5	7	-13.8	-3.1	0.0
	5	8	-14.2	-9.0	1.52558139535
	5	9	-22.6	-12.6	0.0953488372093
	5	10	-17.0	-2.7	0.0
	5	11	-9.1	-5.1	0.381395348837
	5	12	-6.9	-2.9	1.71627906977
	5	13	-11.7	-7.2	1.43023255814
	5	14	-10.0	-5.6	0.0953488372093
	5	15	-7.1	1.0	0.0
	5	16	-15.2	1.5	0.0
	5	17	-21.1	-10.6	0.0
	5	18	-19.5	2.1	0.0
	5	19	-12.4	-2.1	9.15348837209
	5	20	-14.5	1.2	4.19534883721
	5	21	-13.9	-3.6	0.0
	5	22	-17.7	-6.0	0.0
	5	23	-14.0	-2.1	1.43023255814
	5	24	-6.6	3.5	0.953488372093
	5	25	-15.0	1.3	0.0
	5	26	-11.1	0.1	0.0
	5	27	-11.1	-3.0	0.0
	5	28	-8.5	-6.0	0.0
	5	29	-11.4	-3.9	0.953488372093
	5	30	-15.7	-6.9	6.67441860465
	5	31	-21.4	-9.9	0.0
	5	32	-17.3	-5.4	0.0
	5	33	-12.7	-1.4	6.86511627907
	5	34	-17.2	4.2	4.19534883721
	5	35	-17.6	1.1	0.0
	5	36	-14.8	-2.2	0.0
	5	37	-6.3	3.3	0.572093023256
	5	38	-10.5	-1.3	0.286046511628
	5	39	-4.1	-0.3	0.0
	5	40	-4.2	-2.7	0.0
	5	41	-2.8	-2.1	0.0
	5	42	-3.8	-1.1	0.0
	5	43	0.2	7.5	0.0
	5	44	-8.4	5.6	0.0
	5	45	-13.7	-4.3	0.0
	5	46	-13.9	-5.5	0.0
	5	47	-8.2	-0.2	0.0
	5	48	-2.4	-0.5	6.96046511628
	5	49	-6.7	2.9	0.0
	5	50	-13.3	0.0	0.0
	5	51	1.5	12.9	0.0
	5	52	4.6	10.9	0.0
	5	53	-10.2	6.3	0.0
	5	54	-6.1	11.1	0.0
	5	55	-8.9	1.3	0.0
	5	56	-14.1	-3.5	0.0
	5	57	-13.0	0.2	0.0
	5	58	-7.1	11.1	0.0
	5	59	-5.7	5.9	0.0
	5	60	-6.8	10.9	0.0
	5	61	-12.0	11.5	0.0
	5	62	-12.5	5.1	0.0
	5	63	-7.9	6.7	0.0
	5	64	-3.2	9.6	0.0
	5	65	-5.0	8.9	0.0
	5	66	-5.1	4.3	0.0
	5	67	-4.9	8.2	0.0
	5	68	-4.4	5.3	0.0
	5	69	-4.8	4.9	0.0
	5	70	-12.0	6.0	0.0
	5	71	-7.9	8.0	0.0
	5	72	-5.9	12.4	0.0
	5	73	-4.4	9.0	0.0
	5	74	2.5	9.9	3.24186046512
	5	75	-1.3	6.2	0.0
	5	76	0.2	6.6	0.0
	5	77	-7.9	7.6	0.0
	5	78	-2.1	11.4	0.0
	5	79	0.0	5.8	0.0
	5	80	-0.9	8.8	0.953488372093
	5	81	-1.1	15.0	0.0
	5	82	-1.6	6.8	0.381395348837
	5	83	-5.9	9.8	0.0
	5	84	-5.7	9.0	0.0
	5	85	-7.3	7.7	2.66976744186
	5	86	-7.2	10.4	0.0
	5	87	1.5	13.8	0.0
	5	88	6.7	15.3	0.0
	5	89	3.1	13.7	0.0
	5	90	-5.1	6.7	6.67441860465
	5	91	-6.8	10.5	0.0
	5	92	-0.7	14.9	0.0
	5	93	4.2	18.6	0.0
	5	94	-0.4	17.8	0.0
	5	95	-3.8	18.5	0.0
	5	96	1.9	12.7	0.190697674419
	5	97	10.5	20.5	0.0
	5	98	8.3	22.2	0.0
	5	99	5.9	20.5	0.0
	5	100	0.6	21.8	0.0
	5	101	-4.0	15.1	0.0
	5	102	2.9	16.7	0.0
	5	103	3.3	19.6	0.0
	5	104	7.1	23.8	0.0
	5	105	7.5	27.3	0.0
	5	106	9.7	27.5	0.0
	5	107	12.8	27.0	0.0
	5	108	10.3	26.9	0.0
	5	109	4.8	17.1	0.953488372093
	5	110	1.5	17.1	0.0
	5	111	2.6	21.2	0.0
	5	112	7.7	21.2	0.0
	5	113	2.9	14.1	0.0
	5	114	1.7	12.6	0.0
	5	115	-3.4	14.2	0.0
	5	116	0.8	19.0	0.0
	5	117	4.1	22.9	0.667441860465
	5	118	4.4	26.6	0.0
	5	119	5.0	17.4	0.0
	5	120	6.2	23.9	0.0
	5	121	7.9	18.2	4.86279069767
	5	122	5.9	18.5	0.0
	5	123	-0.1	16.3	0.0
	5	124	0.3	12.3	0.0
	5	125	-0.2	12.4	0.0
	5	126	2.5	16.8	0.0
	5	127	6.0	16.6	0.0
	5	128	3.6	23.9	0.0
	5	129	3.5	26.4	0.0
	5	130	6.9	20.8	0.0
	5	131	2.7	20.6	0.0
	5	132	4.1	19.9	0.0
	5	133	2.7	17.7	0.0
	5	134	5.8	17.6	0.0
	5	135	8.6	20.5	0.0
	5	136	7.1	21.7	0.0
	5	137	3.4	17.2	8.00930232558
	5	138	9.1	22.4	0.0953488372093
	5	139	9.7	24.8	0.190697674419
	5	140	11.3	26.5	0.0
	5	141	10.9	28.2	0.0
	5	142	13.9	28.2	0.0
	5	143	10.0	27.0	0.0
	5	144	7.5	19.0	1.43023255814
	5	145	7.7	23.3	0.0
	5	146	8.9	23.7	4.95813953488
	5	147	9.1	21.7	0.476744186047
	5	148	12.3	22.7	0.0953488372093
	5	149	9.4	20.5	19.8325581395
	5	150	9.7	24.3	0.0
	5	151	13.7	27.2	0.0
	5	152	17.3	29.3	0.0
	5	153	12.7	22.6	0.0
	5	154	10.5	17.4	16.4953488372
	5	155	7.6	21.9	5.81627906977
	5	156	12.2	26.9	0.0
	5	157	16.4	29.5	0.0
	5	158	16.7	33.0	0.0
	5	159	14.8	30.0	0.0
	5	160	14.5	23.7	0.0
	5	161	11.8	25.1	0.0
	5	162	12.6	23.9	0.0953488372093
	5	163	11.6	24.0	0.0
	5	164	14.8	27.5	0.0
	5	165	13.3	27.8	0.0
	5	166	17.7	25.8	0.762790697674
	5	167	18.7	26.9	2.47906976744
	5	168	16.6	29.8	0.0
	5	169	18.0	29.4	0.0953488372093
	5	170	16.2	29.7	1.71627906977
	5	171	15.8	29.0	0.381395348837
	5	172	12.4	29.2	0.0
	5	173	13.8	32.1	0.0
	5	174	16.0	29.5	0.0
	5	175	16.6	33.2	0.286046511628
	5	176	12.8	32.1	0.0
	5	177	15.1	30.8	0.0
	5	178	15.9	33.4	0.0
	5	179	19.0	35.6	0.0
	5	180	17.3	32.6	0.0
	5	181	15.6	33.9	0.0
	5	182	15.5	29.1	0.0
	5	183	14.1	24.5	1.62093023256
	5	184	12.4	21.4	4.1
	5	185	20.8	36.7	0.0
	5	186	18.9	32.2	0.0
	5	187	19.7	32.2	0.0
	5	188	21.2	34.9	0.0
	5	189	20.2	33.6	0.0
	5	190	20.8	30.4	0.0
	5	191	17.5	32.4	0.0
	5	192	15.4	26.7	20.3093023256
	5	193	19.7	31.4	4.48139534884
	5	194	20.2	35.5	0.0
	5	195	20.1	29.5	7.62790697674
	5	196	20.5	36.3	0.0
	5	197	22.2	31.3	0.0
	5	198	22.4	36.8	0.0
	5	199	20.9	32.3	0.0953488372093
	5	200	19.2	30.5	0.0
	5	201	18.6	28.7	26.888372093
	5	202	18.3	31.3	0.0
	5	203	17.0	31.3	0.0
	5	204	16.5	31.0	0.0
	5	205	19.2	32.7	0.0
	5	206	15.5	30.7	0.0
	5	207	18.1	31.7	0.0
	5	208	20.3	34.3	0.0
	5	209	19.7	32.5	14.3976744186
	5	210	19.8	33.0	0.0
	5	211	20.1	33.7	0.0
	5	212	23.9	37.2	0.0
	5	213	26.5	36.7	0.0
	5	214	23.2	31.5	0.0
	5	215	17.5	28.7	0.0
	5	216	18.8	31.8	0.0
	5	217	19.7	34.0	0.0
	5	218	19.7	33.1	0.0
	5	219	19.5	34.6	0.0
	5	220	21.7	34.1	0.0953488372093
	5	221	21.3	34.0	0.0
	5	222	19.7	31.0	0.0
	5	223	19.6	29.9	0.0
	5	224	17.9	27.4	0.0
	5	225	17.8	25.8	6.38837209302
	5	226	18.9	24.1	5.72093023256
	5	227	14.0	23.9	2.0976744186
	5	228	15.7	26.5	0.762790697674
	5	229	14.1	30.8	0.0
	5	230	19.5	31.9	0.0
	5	231	18.2	30.8	0.0
	5	232	16.0	33.7	0.0
	5	233	17.6	32.2	0.0
	5	234	19.0	33.6	0.0
	5	235	16.4	36.1	0.0
	5	236	19.8	33.5	0.0
	5	237	18.5	32.3	0.0
	5	238	19.0	33.6	0.0
	5	239	18.9	33.3	0.0953488372093
	5	240	20.2	33.8	0.0
	5	241	15.4	28.2	0.0
	5	242	12.7	23.5	0.190697674419
	5	243	11.9	31.8	0.0
	5	244	12.0	31.2	0.0
	5	245	14.3	33.1	0.0
	5	246	15.1	36.0	0.0
	5	247	16.0	33.0	0.0
	5	248	14.0	31.4	0.0
	5	249	15.2	25.4	0.190697674419
	5	250	13.5	28.9	0.0
	5	251	12.3	28.7	0.0
	5	252	12.4	21.6	40.9046511628
	5	253	12.0	27.7	0.0
	5	254	10.9	24.2	0.0
	5	255	8.5	25.3	0.0
	5	256	8.2	27.8	0.0
	5	257	18.2	31.8	0.0
	5	258	19.3	30.6	0.0
	5	259	15.6	21.8	0.286046511628
	5	260	16.1	27.8	0.0
	5	261	16.2	27.6	0.0
	5	262	15.7	30.0	0.0
	5	263	17.6	29.6	0.0
	5	264	11.3	25.2	0.0
	5	265	8.6	29.7	0.0
	5	266	13.4	29.0	0.0
	5	267	11.3	22.3	0.0
	5	268	12.4	25.1	0.0
	5	269	12.7	24.3	0.0
	5	270	14.8	24.1	0.0
	5	271	13.1	23.6	0.0
	5	272	10.1	22.8	0.0
	5	273	9.2	19.9	0.0
	5	274	11.8	17.6	0.0
	5	275	9.2	21.5	0.0
	5	276	7.1	27.0	0.0
	5	277	10.7	23.4	4.95813953488
	5	278	8.1	26.2	0.0
	5	279	12.4	24.7	0.0
	5	280	7.9	17.4	0.0
	5	281	1.9	11.4	0.0
	5	282	6.0	20.0	0.0
	5	283	7.3	17.3	0.0
	5	284	5.4	16.6	0.0
	5	285	3.9	14.1	0.190697674419
	5	286	2.1	14.2	0.0
	5	287	6.4	21.7	0.0
	5	288	3.3	19.7	0.0
	5	289	3.3	23.8	0.0
	5	290	5.4	19.9	0.762790697674
	5	291	3.7	20.3	0.0
	5	292	3.6	13.6	0.0
	5	293	3.3	12.6	0.0
	5	294	1.2	12.2	0.0
	5	295	2.5	13.9	0.0
	5	296	3.8	17.0	0.0
	5	297	2.2	16.7	0.0
	5	298	-1.5	14.5	0.0953488372093
	5	299	0.4	12.0	0.0
	5	300	2.1	10.1	8.10465116279
	5	301	-0.2	12.3	0.0
	5	302	-2.7	7.7	0.0
	5	303	-3.0	6.4	3.62325581395
	5	304	-8.9	9.0	0.0
	5	305	-6.1	5.2	0.0
	5	306	-9.5	3.2	0.0
	5	307	-8.0	11.1	0.0
	5	308	3.9	12.2	0.0953488372093
	5	309	6.8	13.6	5.81627906977
	5	310	-3.3	2.9	1.0488372093
	5	311	-9.0	7.0	0.0
	5	312	-7.8	8.4	0.0
	5	313	-8.4	6.1	0.0
	5	314	-5.3	9.2	0.0
	5	315	-1.5	13.8	0.0
	5	316	0.5	18.7	0.0
	5	317	4.2	15.3	10.2976744186
	5	318	10.7	22.0	10.5837209302
	5	319	11.6	19.0	0.0
	5	320	2.9	8.8	0.0953488372093
	5	321	0.8	10.2	0.0
	5	322	0.3	19.6	0.0
	5	323	-1.9	11.9	0.0
	5	324	-5.7	8.3	0.0
	5	325	-12.1	-3.4	0.0
	5	326	-8.5	4.5	0.0
	5	327	-11.3	-2.5	0.0
	5	328	-14.6	2.7	0.0
	5	329	-12.5	11.7	0.0
	5	330	-5.5	9.7	0.0
	5	331	-5.6	1.5	0.0
	5	332	-2.2	4.1	0.0
	5	333	-10.3	-1.1	0.0
	5	334	-2.6	4.3	0.0
	5	335	-1.1	6.6	0.0
	5	336	-5.5	12.0	0.0
	5	337	-3.9	8.4	0.0
	5	338	-8.7	-1.8	0.0
	5	339	-4.3	9.6	0.0
	5	340	-6.6	3.3	0.0
	5	341	-10.0	9.0	0.0
	5	342	-4.5	2.9	0.0
	5	343	-6.9	2.3	0.0
	5	344	-7.3	-3.7	0.0
	5	345	-12.0	3.5	0.0
	5	346	-12.8	-1.2	0.0
	5	347	-11.1	1.3	0.0
	5	348	-13.8	-2.3	0.0
	5	349	-7.9	-0.3	0.0
	5	350	2.2	2.8	0.0
	5	351	-4.3	-1.2	0.0
	5	352	-1.6	0.0	0.0
	5	353	-6.1	0.3	0.0
	5	354	-10.6	-4.6	0.0
	5	355	-15.9	-7.2	0.0
	5	356	-4.4	4.0	0.0
	5	357	-4.4	2.1	0.0
	5	358	-7.5	5.2	0.0
	5	359	-2.5	10.2	0.0
	5	360	-14.5	-3.5	0.0
	5	361	-5.7	-0.5	0.0
	5	362	-14.3	-2.4	0.0
	5	363	-14.0	-0.9	0.0
	5	364	-17.1	-6.8	0.0
	5	365	-13.7	-11.9	0.0
	6	1	-7.3	9.3	0.0
	6	2	-12.9	1.1	0.0
	6	3	-9.6	-0.3	0.0
	6	4	-9.3	-3.1	0.0
	6	5	-5.6	0.7	0.0
	6	6	-10.7	-5.9	5.33953488372
	6	7	-11.6	-3.0	4.19534883721
	6	8	-9.7	-1.2	0.0
	6	9	-2.5	8.0	0.0
	6	10	-1.2	0.4	0.0
	6	11	-9.2	-3.3	0.0
	6	12	-23.7	0.0	0.0
	6	13	-13.2	-3.0	0.0
	6	14	-13.0	-5.1	0.0
	6	15	-16.5	-3.4	0.0
	6	16	-14.1	1.6	0.0
	6	17	-7.6	1.2	0.0
	6	18	-6.9	-3.1	0.0
	6	19	-4.9	-0.5	0.0
	6	20	-10.5	1.2	0.0
	6	21	-13.9	-7.2	0.0
	6	22	-8.4	-5.2	0.0
	6	23	-9.3	1.3	0.0
	6	24	-21.0	-4.5	0.0
	6	25	-15.3	-1.4	0.0
	6	26	-30.5	-10.5	0.572093023256
	6	27	-27.1	-9.5	2.19302325581
	6	28	-25.0	-2.8	0.0
	6	29	-14.5	-6.4	0.0
	6	30	-16.1	-4.5	0.0
	6	31	-12.3	-7.4	0.0
	6	32	-10.8	0.4	0.0
	6	33	-22.0	-8.9	0.0
	6	34	-24.7	-13.9	0.476744186047
	6	35	-26.6	-12.6	0.0
	6	36	-22.8	-7.9	0.0
	6	37	-22.7	-0.1	0.0
	6	38	-16.6	2.8	0.0
	6	39	-10.7	-1.3	0.0
	6	40	-11.5	-5.3	0.0
	6	41	-18.8	-2.6	0.0
	6	42	-14.3	-3.8	0.0
	6	43	-15.1	-2.5	0.0
	6	44	-7.1	-2.9	0.0
	6	45	-5.3	-0.3	0.0
	6	46	1.9	6.2	0.0
	6	47	-3.4	0.3	0.0
	6	48	-8.5	2.3	0.0953488372093
	6	49	-12.5	3.0	0.0
	6	50	-9.7	3.3	0.0
	6	51	-9.2	10.4	0.0
	6	52	-14.8	2.5	0.0
	6	53	-8.8	5.1	0.0
	6	54	-13.2	-1.4	0.0
	6	55	-13.8	1.3	3.0511627907
	6	56	-12.8	0.6	1.14418604651
	6	57	-10.0	3.7	0.0
	6	58	-12.9	-3.0	0.0
	6	59	-5.5	4.1	0.0
	6	60	-5.7	6.3	0.0
	6	61	2.9	14.8	0.0
	6	62	5.7	11.0	0.0
	6	63	-0.2	8.1	0.0
	6	64	-2.0	5.9	0.0
	6	65	-1.0	1.1	0.0
	6	66	0.5	4.0	0.0
	6	67	4.3	10.9	0.0
	6	68	5.1	9.6	0.0
	6	69	5.8	12.0	0.0
	6	70	7.1	10.0	0.0
	6	71	3.1	10.0	0.0
	6	72	-0.3	9.4	0.0
	6	73	1.2	10.9	0.0
	6	74	-2.4	11.1	0.0
	6	75	3.3	13.5	0.0953488372093
	6	76	3.4	12.3	0.0
	6	77	3.7	14.2	0.0
	6	78	1.4	7.4	0.0
	6	79	4.0	9.3	0.0
	6	80	-5.1	6.2	5.24418604651
	6	81	-5.0	10.9	0.0
	6	82	-5.8	7.5	0.0
	6	83	-6.0	7.9	0.0
	6	84	0.0	12.3	0.0953488372093
	6	85	2.3	16.0	0.0
	6	86	2.2	19.7	0.0
	6	87	3.9	20.3	0.0
	6	88	5.1	16.8	0.0
	6	89	3.1	18.1	2.28837209302
	6	90	6.5	17.9	0.0
	6	91	4.0	19.2	0.0
	6	92	0.7	15.3	12.3953488372
	6	93	-1.5	14.0	4.48139534884
	6	94	-2.6	13.6	0.0
	6	95	-3.9	11.8	0.0
	6	96	-0.1	11.4	0.0
	6	97	2.4	9.5	0.381395348837
	6	98	3.0	13.6	0.0
	6	99	-0.9	12.9	0.0
	6	100	-2.4	13.6	0.0
	6	101	-0.9	14.1	0.0
	6	102	-1.1	9.2	0.0
	6	103	-3.3	8.7	0.667441860465
	6	104	-0.9	10.5	0.476744186047
	6	105	-0.4	13.9	19.4511627907
	6	106	5.1	17.2	0.0
	6	107	13.7	20.8	9.05813953488
	6	108	11.8	19.9	0.0
	6	109	8.5	21.0	0.0
	6	110	9.3	20.8	0.0
	6	111	7.6	22.8	0.0
	6	112	10.5	27.1	0.0
	6	113	17.8	33.7	0.0
	6	114	13.0	24.7	0.667441860465
	6	115	10.7	23.6	0.0
	6	116	10.2	20.9	0.190697674419
	6	117	5.0	20.6	0.0
	6	118	11.4	23.7	0.0
	6	119	10.1	23.3	0.0
	6	120	8.6	23.8	0.0
	6	121	6.5	26.6	0.0
	6	122	5.0	19.8	8.29534883721
	6	123	7.7	21.3	0.0
	6	124	6.7	15.2	4.1
	6	125	6.9	19.9	0.0
	6	126	8.5	21.2	0.0
	6	127	8.9	20.0	0.0
	6	128	10.7	24.4	0.0
	6	129	5.5	23.7	0.0
	6	130	5.8	21.1	0.0
	6	131	6.2	20.6	0.0
	6	132	5.5	19.7	2.28837209302
	6	133	8.9	26.1	24.9813953488
	6	134	3.9	24.3	16.4953488372
	6	135	1.8	27.3	0.0
	6	136	7.8	23.5	0.0
	6	137	4.9	19.9	0.0
	6	138	7.1	23.3	0.0
	6	139	10.2	25.4	0.0
	6	140	12.8	26.1	0.0
	6	141	6.8	19.9	25.5534883721
	6	142	9.7	25.9	0.0
	6	143	11.6	28.5	0.0
	6	144	9.5	24.2	0.0
	6	145	14.1	22.9	1.14418604651
	6	146	14.4	24.9	0.0
	6	147	12.7	21.9	0.0
	6	148	10.9	21.4	0.0
	6	149	12.6	24.9	0.0
	6	150	8.5	23.1	5.72093023256
	6	151	8.6	26.2	0.0
	6	152	10.6	26.9	0.0
	6	153	10.9	22.2	0.0953488372093
	6	154	12.2	27.3	3.81395348837
	6	155	20.7	30.3	0.0
	6	156	19.3	29.0	0.0
	6	157	19.3	27.6	0.190697674419
	6	158	16.3	28.6	0.0
	6	159	13.5	26.8	0.0
	6	160	9.7	23.1	0.0
	6	161	8.8	23.0	0.0
	6	162	7.5	17.6	0.0953488372093
	6	163	4.3	16.8	3.52790697674
	6	164	9.5	21.8	0.190697674419
	6	165	8.8	24.1	0.0
	6	166	11.1	21.1	0.0
	6	167	10.2	26.7	0.0
	6	168	13.3	26.0	6.38837209302
	6	169	17.8	30.6	5.05348837209
	6	170	15.9	30.7	0.0
	6	171	14.5	28.3	0.0
	6	172	17.1	29.5	0.0
	6	173	15.3	22.5	0.0
	6	174	13.3	23.1	0.0
[truncated: 8,957 more rows]
