# Supplementary material for: Comparing CMIP-3 and CMIP-5 climate projections on flooding estimation of Devils Lake of North Dakota, USA
Source: PeerJ. 2018 Apr 30;6:e4711. doi: 10.7717/peerj.4711 (PMC5933320; doi:10.7717/peerj.4711)
Supplement: Supplemental Information 2 [file peerj-06-4711-s002.zip › FutureClimate/CMIP-5_MarkSim/EDMZ_FIOESM_rcp26_2025.dat]

	1	1	-2.3	-1.8	0.0
	1	2	-13.4	-0.2	0.0
	1	3	-4.5	-3.4	0.0
	1	4	-7.3	-4.6	0.0953488372093
	1	5	-13.6	-2.6	0.0
	1	6	-26.0	-2.0	0.0
	1	7	-29.7	-4.2	8.10465116279
	1	8	-22.0	-10.3	0.0
	1	9	-18.9	-9.9	0.0
	1	10	-18.8	-16.0	0.0
	1	11	-20.4	-10.8	0.0
	1	12	-17.6	-3.6	0.0
	1	13	-19.6	-12.2	0.0
	1	14	-22.7	-19.0	0.0953488372093
	1	15	-13.3	-2.1	0.0
	1	16	-11.2	-8.8	0.0
	1	17	-19.6	-6.2	0.0
	1	18	-5.1	10.5	0.0
	1	19	-11.6	13.4	0.0
	1	20	-14.6	3.7	0.0
	1	21	-16.1	-0.2	0.0
	1	22	-12.8	-4.0	0.0
	1	23	-16.9	-6.4	0.0
	1	24	-22.5	-5.6	0.0
	1	25	-12.9	-1.3	0.0
	1	26	-19.9	-2.7	0.0
	1	27	-13.2	0.8	0.0
	1	28	-11.4	-6.5	0.667441860465
	1	29	-5.7	-2.1	0.0
	1	30	-12.3	-2.2	0.0
	1	31	-6.1	7.2	0.0
	1	32	0.1	6.0	0.0
	1	33	7.8	16.4	0.0
	1	34	-4.2	5.2	0.0
	1	35	-9.3	-8.9	0.0
	1	36	-6.2	-0.2	0.0
	1	37	-6.7	-6.4	0.0
	1	38	-9.0	-5.2	0.0
	1	39	-8.0	2.4	0.0
	1	40	-3.1	6.3	0.0
	1	41	-7.7	-2.3	0.0
	1	42	-13.4	-7.7	0.381395348837
	1	43	-23.0	-7.2	0.0
	1	44	-21.1	-4.0	0.0
	1	45	-24.7	-7.4	0.0
	1	46	-23.1	-5.5	0.0
	1	47	-23.8	-5.1	0.0
	1	48	-26.8	-16.2	2.38372093023
	1	49	-22.5	-13.5	4.86279069767
	1	50	-19.2	1.2	0.0
	1	51	-15.6	-1.2	0.0
	1	52	-16.0	-3.7	0.0
	1	53	-27.0	-4.1	0.0
	1	54	-22.0	6.8	0.0
	1	55	-22.1	-2.3	0.0
	1	56	-13.7	-3.2	0.0
	1	57	-14.9	-3.7	0.0
	1	58	-17.6	-3.5	0.0
	1	59	-13.3	-1.4	0.0
	1	60	-8.8	-2.5	1.14418604651
	1	61	-0.1	0.5	0.0
	1	62	0.0	2.7	0.0
	1	63	-6.8	-5.1	0.0
	1	64	-10.8	4.3	0.0
	1	65	-11.8	7.0	0.0
	1	66	-10.4	7.2	0.0
	1	67	-15.5	4.4	0.0
	1	68	-12.2	-4.9	0.0
	1	69	-9.0	-4.7	0.0
	1	70	-7.8	-6.5	0.0
	1	71	-10.5	-6.1	0.0
	1	72	-9.5	-3.5	0.0
	1	73	-15.1	0.4	0.0
	1	74	-16.3	-1.4	0.0
	1	75	-14.9	4.8	0.0
	1	76	-18.3	-1.7	0.0
	1	77	-17.5	-2.6	0.0
	1	78	-13.6	0.2	2.86046511628
	1	79	-10.9	1.3	0.0
	1	80	-11.7	5.3	0.0
	1	81	-4.8	3.2	0.0
	1	82	-6.9	6.2	0.0
	1	83	-1.1	9.4	0.0
	1	84	1.9	6.8	0.0
	1	85	-2.4	11.2	0.0
	1	86	-3.3	9.1	0.0
	1	87	-2.4	15.1	0.0
	1	88	3.6	16.0	0.0
	1	89	4.5	19.3	0.0
	1	90	2.4	18.9	0.0
	1	91	4.1	16.1	0.0
	1	92	4.8	14.2	0.0
	1	93	3.8	13.2	0.0
	1	94	-1.1	11.6	0.0
	1	95	-2.1	12.8	0.0
	1	96	-0.1	12.2	0.0
	1	97	7.6	11.8	0.0
	1	98	2.5	19.1	0.0
	1	99	10.1	20.0	0.0
	1	100	11.7	23.0	0.0
	1	101	3.6	23.4	0.0
	1	102	5.1	21.4	0.0
	1	103	3.8	16.7	0.190697674419
	1	104	1.0	19.8	0.0
	1	105	-1.8	19.9	0.0
	1	106	0.6	18.8	0.0
	1	107	1.8	21.1	0.0
	1	108	4.0	24.9	0.0
	1	109	-2.6	16.2	0.0
	1	110	-6.3	10.8	0.0
	1	111	-0.4	18.2	0.0
	1	112	3.7	22.6	0.0
	1	113	3.9	21.9	0.0
	1	114	4.7	9.3	0.381395348837
	1	115	7.0	20.8	0.0
	1	116	9.7	23.0	0.0
	1	117	5.9	21.6	1.23953488372
	1	118	10.3	24.7	0.0
	1	119	8.4	24.6	0.0
	1	120	13.2	24.4	0.0
	1	121	13.2	24.7	0.0
	1	122	12.2	25.3	0.0
	1	123	7.0	23.6	0.0
	1	124	3.3	24.6	59.7837209302
	1	125	6.7	27.3	0.0
	1	126	9.2	24.9	0.0
	1	127	7.3	22.0	0.0
	1	128	2.4	20.5	0.0
	1	129	1.9	25.7	0.0
	1	130	2.7	20.7	0.0
	1	131	10.2	21.6	0.0
	1	132	8.9	19.4	0.0
	1	133	3.9	13.0	5.62558139535
	1	134	12.4	19.3	1.62093023256
	1	135	7.4	21.2	0.0
	1	136	8.5	15.7	0.0
	1	137	7.9	21.0	0.0
	1	138	7.8	21.5	0.0
	1	139	4.4	21.0	5.24418604651
	1	140	5.5	21.4	0.0
	1	141	0.3	19.2	0.0
	1	142	8.5	20.7	0.0
	1	143	7.3	20.2	0.0
	1	144	12.4	20.3	0.381395348837
	1	145	5.0	19.8	23.5511627907
	1	146	2.5	18.2	0.0
	1	147	3.6	20.4	0.381395348837
	1	148	7.1	21.2	0.0
	1	149	3.6	20.5	0.0
	1	150	3.5	17.8	0.0
	1	151	7.9	21.7	0.0
	1	152	11.4	29.9	0.0
	1	153	4.5	23.8	0.0
	1	154	12.4	20.4	3.14651162791
	1	155	12.8	25.7	0.0
	1	156	12.7	23.9	0.0
	1	157	8.9	22.0	0.0
	1	158	9.1	23.8	0.0
	1	159	10.1	21.5	35.6604651163
	1	160	10.0	23.6	0.0
	1	161	10.6	25.3	0.0
	1	162	16.0	29.6	10.3930232558
	1	163	18.7	30.9	0.0
	1	164	14.6	32.8	0.0
	1	165	14.4	28.9	0.0
	1	166	13.6	29.6	0.0
	1	167	11.8	27.7	0.0
	1	168	14.3	27.3	0.0
	1	169	14.8	26.7	0.0
	1	170	14.5	18.9	22.9790697674
	1	171	14.0	20.5	3.14651162791
	1	172	13.3	25.6	0.0
	1	173	10.6	22.5	0.0
	1	174	10.2	19.5	55.8744186047
	1	175	11.6	21.4	4.67209302326
	1	176	14.9	27.9	0.0
	1	177	10.9	25.4	1.81162790698
	1	178	18.5	26.2	14.7790697674
	1	179	16.2	29.5	0.0
	1	180	14.3	28.8	0.0
	1	181	19.0	29.3	0.0
	1	182	18.3	28.7	0.0953488372093
	1	183	21.0	29.5	4.29069767442
	1	184	18.9	28.7	0.190697674419
	1	185	12.4	25.3	0.0
	1	186	12.9	21.1	0.0
	1	187	12.0	24.9	0.0
	1	188	12.3	29.0	0.0
	1	189	16.1	28.2	0.0
	1	190	18.4	28.3	0.0
	1	191	19.1	33.6	0.0
	1	192	21.5	36.8	0.0
	1	193	19.8	32.3	0.0
	1	194	20.6	29.4	0.0953488372093
	1	195	17.3	28.2	0.0
	1	196	13.8	27.2	0.0
	1	197	17.0	31.5	6.1023255814
	1	198	19.9	34.4	0.953488372093
	1	199	21.3	33.6	0.0
	1	200	18.9	32.5	0.0
	1	201	14.1	28.2	0.0
	1	202	15.8	27.0	4.48139534884
	1	203	14.7	28.8	2.0023255814
	1	204	14.5	28.6	0.0
	1	205	15.9	31.5	0.0
	1	206	14.2	29.9	0.0
	1	207	13.7	30.5	0.0
	1	208	15.0	28.8	0.0
	1	209	9.6	24.6	19.7372093023
	1	210	12.3	28.0	31.3697674419
	1	211	10.2	27.5	8.48604651163
	1	212	14.1	28.4	0.0
	1	213	13.0	27.3	0.0
	1	214	14.7	30.9	0.0
	1	215	14.3	28.9	1.14418604651
	1	216	15.6	25.7	0.381395348837
	1	217	19.0	27.7	0.667441860465
	1	218	18.1	27.8	0.0
	1	219	16.0	29.8	0.0
	1	220	15.4	32.0	0.0
	1	221	9.1	28.6	0.0
	1	222	9.8	24.4	17.0674418605
	1	223	10.1	24.1	0.0953488372093
	1	224	10.6	22.6	19.3558139535
	1	225	11.4	26.5	0.0
	1	226	11.7	25.5	0.0
	1	227	8.1	23.0	0.0
	1	228	11.3	27.4	0.0
	1	229	10.8	21.8	26.2209302326
	1	230	15.4	22.5	0.0
	1	231	15.3	29.5	0.0
	1	232	14.6	21.5	0.190697674419
	1	233	12.6	29.3	0.0
	1	234	12.7	27.8	0.0
	1	235	12.3	29.3	0.0
	1	236	19.6	29.3	0.0
	1	237	18.5	30.5	0.0
	1	238	15.3	28.4	0.0
	1	239	11.8	22.8	1.23953488372
	1	240	13.7	24.6	0.0
	1	241	12.8	28.1	0.0
	1	242	10.7	28.3	0.0
	1	243	11.5	30.7	0.0
	1	244	16.2	29.0	11.4418604651
	1	245	11.4	25.2	0.190697674419
	1	246	10.8	27.0	0.0
	1	247	14.0	25.4	0.0
	1	248	11.5	23.1	0.0
	1	249	6.4	19.8	0.858139534884
	1	250	11.2	24.4	0.0
	1	251	5.3	19.4	3.90930232558
	1	252	4.7	19.2	0.286046511628
	1	253	1.3	20.8	0.0
	1	254	0.1	21.9	0.0
	1	255	-4.8	19.5	0.0
	1	256	3.2	26.0	0.0
	1	257	6.8	26.5	0.0
	1	258	5.5	18.3	1.33488372093
	1	259	10.7	26.1	0.0
	1	260	11.9	25.4	0.0
	1	261	11.9	28.1	0.0
	1	262	9.0	24.1	0.0
	1	263	9.2	19.4	0.0
	1	264	11.3	20.9	0.0
	1	265	7.4	26.2	0.0
	1	266	11.5	24.5	0.0
	1	267	14.0	27.7	0.0
	1	268	15.3	25.1	0.0
	1	269	15.1	24.0	0.0
	1	270	10.8	23.1	0.0
	1	271	4.3	20.7	0.0
	1	272	5.3	21.4	0.0
	1	273	7.2	16.6	0.0
	1	274	4.7	15.3	0.0
	1	275	3.6	18.6	0.0
	1	276	1.5	15.8	0.0
	1	277	2.3	16.5	0.0
	1	278	2.8	15.8	0.190697674419
	1	279	3.1	17.0	0.0953488372093
	1	280	3.5	18.7	0.0
	1	281	5.5	17.7	0.0
	1	282	2.8	20.1	0.0
	1	283	8.9	22.7	0.0
	1	284	1.7	11.2	13.2534883721
	1	285	-2.1	9.7	0.0
	1	286	-0.3	13.0	0.0
	1	287	5.5	16.0	6.1023255814
	1	288	2.6	13.0	0.0
	1	289	4.0	14.7	0.0
	1	290	5.4	13.3	0.0
	1	291	4.7	12.7	0.0
	1	292	4.4	13.7	0.0
	1	293	0.7	14.6	0.0
	1	294	0.6	7.1	0.0
	1	295	-0.1	9.2	0.0
	1	296	-2.5	8.3	0.0
	1	297	-6.4	6.9	0.0
	1	298	6.1	16.4	0.0
	1	299	6.9	12.3	0.0
	1	300	5.1	15.2	0.0
	1	301	0.2	15.0	0.0
	1	302	1.1	7.8	0.0
	1	303	-5.8	6.0	0.0
	1	304	-2.6	4.8	0.0
	1	305	-1.5	9.7	0.0
	1	306	-1.2	15.1	0.0
	1	307	2.9	7.3	0.0
	1	308	5.2	10.2	0.0
	1	309	0.9	9.6	0.0
	1	310	-1.1	17.2	0.0
	1	311	3.8	18.9	0.0
	1	312	5.8	10.9	0.0
	1	313	1.9	5.7	12.4906976744
	1	314	-2.5	5.9	0.0
	1	315	-2.6	8.7	0.0
	1	316	-2.4	5.8	0.0
	1	317	1.0	7.9	0.0
	1	318	-10.8	5.7	0.0
	1	319	-5.4	1.6	0.0
	1	320	-6.9	0.7	0.0
	1	321	-6.1	-6.0	0.0
	1	322	-3.7	0.9	0.0
	1	323	-7.9	2.9	0.0
	1	324	-6.3	0.9	0.0
	1	325	-12.5	-8.2	0.0
	1	326	-9.1	-3.8	0.0
	1	327	-17.2	-7.7	0.0
	1	328	-8.1	8.4	0.0
	1	329	-14.5	-0.6	0.0
	1	330	-14.2	-5.3	0.0
	1	331	-14.0	-2.0	6.67441860465
	1	332	-16.0	-0.6	0.0
	1	333	-21.2	-6.4	0.0
	1	334	-26.8	-9.5	0.0
	1	335	-27.7	-6.6	0.0
	1	336	-24.6	-7.4	0.0
	1	337	-18.6	-15.1	0.0
	1	338	-17.4	-5.9	0.0
	1	339	-15.3	-6.7	0.0
	1	340	-16.0	-6.3	0.0
	1	341	-15.2	-8.3	0.0
	1	342	-12.6	-10.8	0.0
	1	343	-8.1	-6.1	0.0
	1	344	-13.1	-4.9	0.0
	1	345	-7.9	2.3	0.0
	1	346	-19.6	-13.4	1.23953488372
	1	347	-20.5	-13.0	0.0
	1	348	-24.1	-3.8	0.0
	1	349	-22.3	-11.5	0.0
	1	350	-19.5	-9.7	0.0
	1	351	-11.8	-8.0	0.0
	1	352	-14.1	-11.4	7.62790697674
	1	353	-17.5	-7.2	0.0
	1	354	-27.8	-12.7	1.90697674419
	1	355	-28.3	-14.5	0.0
	1	356	-21.7	-0.7	0.0
	1	357	-15.8	-0.3	2.86046511628
	1	358	-19.2	-3.8	0.0
	1	359	-13.3	-13.2	3.14651162791
	1	360	-17.2	-16.7	1.81162790698
	1	361	-23.4	-20.2	0.381395348837
	1	362	-21.6	-21.2	1.0488372093
	1	363	-19.8	-7.4	0.0
	1	364	-11.7	2.4	0.0
	1	365	-2.8	5.2	11.1558139535
	2	1	-11.7	-11.4	2.0976744186
	2	2	-17.9	-13.7	0.0
	2	3	-23.4	-17.5	0.0
	2	4	-27.6	-7.2	0.0
	2	5	-18.4	-7.6	0.0
	2	6	-19.2	-10.2	0.0
	2	7	-21.0	-4.4	0.0
	2	8	-18.4	-0.4	0.0
	2	9	-15.9	-6.5	0.0
	2	10	-12.1	-2.4	0.0
	2	11	-10.6	-4.9	0.0
	2	12	-15.6	-3.6	0.0
	2	13	-15.5	0.7	0.0
	2	14	-8.1	-3.4	0.0
	2	15	-9.7	-3.0	0.0
	2	16	-13.4	-5.8	0.0
	2	17	-18.4	-11.1	0.0
	2	18	-6.9	-5.1	0.0
	2	19	-4.8	6.1	0.0
	2	20	-8.6	-5.2	0.0
	2	21	-9.4	1.2	0.0
	2	22	-23.0	-8.7	0.0
	2	23	-25.4	-4.3	0.0
	2	24	-21.7	-7.7	0.0
	2	25	-20.9	-2.5	0.0
	2	26	-20.4	-11.3	0.0
	2	27	-11.2	1.6	0.0
	2	28	-12.9	-3.8	0.762790697674
	2	29	-8.1	-7.5	0.0
	2	30	-17.3	-9.3	0.0
	2	31	-20.8	-10.2	0.0
	2	32	-21.3	-10.2	0.0
	2	33	-15.6	-2.5	0.0
	2	34	-27.2	-10.9	0.0
	2	35	-26.7	-15.5	0.0
	2	36	-23.8	-12.9	0.0
	2	37	-16.9	-3.9	0.0
	2	38	-15.8	-2.5	0.0
	2	39	-18.2	-4.9	0.0
	2	40	-11.7	4.9	0.0
	2	41	-3.3	5.4	0.0
	2	42	0.0	8.5	0.0
	2	43	-0.7	2.3	0.0
	2	44	-7.0	1.3	0.0
	2	45	-13.6	0.0	0.0
	2	46	-15.9	-5.8	0.0
	2	47	-20.8	-7.5	0.0
	2	48	-20.4	-4.6	0.0
	2	49	-23.8	-7.2	0.0
	2	50	-15.5	-1.0	0.0
	2	51	-6.3	5.3	0.0
	2	52	-9.4	-0.1	0.0
	2	53	-11.9	4.5	0.0
	2	54	-2.3	1.0	0.0
	2	55	-2.8	-0.5	0.0
	2	56	-7.7	-5.6	0.0
	2	57	-7.3	-6.9	0.0
	2	58	-1.2	1.7	0.0
	2	59	1.9	7.1	0.0
	2	60	-6.6	-1.8	0.0
	2	61	-10.4	2.4	0.0
	2	62	-1.7	-0.3	1.33488372093
	2	63	-3.4	4.0	0.0
	2	64	-8.2	0.9	0.0
	2	65	-8.9	2.6	0.0
	2	66	-1.3	-0.5	0.0
	2	67	-1.2	-0.6	1.23953488372
	2	68	-5.5	8.4	0.0
	2	69	-3.4	5.8	0.0
	2	70	-3.4	2.2	0.0
	2	71	-5.7	5.8	0.0
	2	72	-5.1	5.4	0.0
	2	73	-1.7	7.7	0.0
	2	74	-2.6	3.1	0.0
	2	75	-4.4	4.9	0.0
	2	76	-0.6	6.7	0.0
	2	77	-3.0	13.1	0.0
	2	78	-4.6	4.9	0.0
	2	79	-0.8	10.3	0.0
	2	80	1.8	10.1	0.0
	2	81	-2.7	5.9	0.0
	2	82	-2.9	2.8	0.0
	2	83	-2.8	6.9	0.0
	2	84	-8.1	6.9	0.0
	2	85	-15.1	0.8	0.0
	2	86	-14.5	-6.5	0.572093023256
	2	87	-11.0	-0.4	0.0
	2	88	-17.2	-3.9	0.0
	2	89	-10.2	1.2	0.0
	2	90	-11.9	4.4	0.0
	2	91	-14.0	5.1	0.0
	2	92	-8.2	10.1	0.0
	2	93	-0.8	10.2	0.0
	2	94	-1.5	8.4	0.0
	2	95	1.1	16.3	0.0
	2	96	7.1	11.7	7.05581395349
	2	97	1.4	13.8	2.47906976744
	2	98	0.4	18.5	0.0
	2	99	-4.8	12.2	0.286046511628
	2	100	4.8	18.2	0.0
	2	101	5.0	11.0	0.0
	2	102	3.9	14.6	0.0
	2	103	-0.4	13.9	0.0
	2	104	10.5	21.8	0.0
	2	105	5.6	13.8	0.0
	2	106	3.9	14.5	0.0
	2	107	-1.3	14.5	0.0
	2	108	0.9	13.1	1.0488372093
	2	109	-0.9	14.5	0.0
	2	110	1.4	14.2	0.0
	2	111	6.7	15.4	0.0
	2	112	-2.3	15.2	2.76511627907
	2	113	-1.2	12.3	6.38837209302
	2	114	-2.4	15.0	0.0
	2	115	1.4	16.2	2.86046511628
	2	116	-1.9	17.0	13.1581395349
	2	117	1.3	21.0	0.0
	2	118	-3.2	12.4	0.0
	2	119	-4.6	14.0	0.0
	2	120	-6.0	12.8	7.53255813953
	2	121	-7.9	13.1	0.0
	2	122	-0.3	18.4	0.0
	2	123	4.0	21.7	0.0
	2	124	8.9	12.1	13.2534883721
	2	125	9.9	17.8	3.62325581395
	2	126	10.8	18.9	0.572093023256
	2	127	6.5	27.0	0.0
	2	128	4.5	25.1	0.0
	2	129	11.1	19.0	0.0
	2	130	8.4	16.5	27.7465116279
	2	131	7.8	21.2	0.0953488372093
	2	132	6.6	21.5	0.0
	2	133	4.6	24.2	0.0
	2	134	3.5	20.2	0.572093023256
	2	135	4.2	18.1	18.1162790698
	2	136	7.3	22.3	0.0
	2	137	3.4	21.5	0.0
	2	138	5.0	20.9	0.0
	2	139	4.7	20.2	0.762790697674
	2	140	1.7	21.5	13.4441860465
	2	141	0.7	19.2	0.0
	2	142	6.7	17.8	0.0
	2	143	7.7	19.9	0.0
	2	144	11.1	23.3	2.28837209302
	2	145	9.3	25.1	0.0
	2	146	9.5	22.3	3.33720930233
	2	147	10.6	24.4	0.0
	2	148	9.9	22.8	0.0
	2	149	5.1	19.3	0.0
	2	150	7.1	18.0	9.53488372093
	2	151	5.5	25.4	0.0
	2	152	7.8	26.5	0.0
	2	153	13.9	22.2	0.0
	2	154	10.8	24.0	0.0
	2	155	11.9	27.3	0.0
	2	156	14.3	26.9	0.0
	2	157	11.3	29.1	0.0
	2	158	8.1	26.6	8.77209302326
	2	159	14.0	28.1	0.0
	2	160	9.4	21.8	0.0
	2	161	8.6	25.4	0.0
	2	162	4.7	27.7	0.0
	2	163	9.5	31.2	0.0
	2	164	11.4	26.0	1.33488372093
	2	165	12.9	28.4	0.0
	2	166	14.4	26.8	8.67674418605
	2	167	16.0	31.7	0.0
	2	168	13.2	26.8	0.0
	2	169	16.1	26.3	0.0
	2	170	14.0	26.4	0.0
	2	171	11.9	31.0	0.0
	2	172	9.6	25.3	0.0
	2	173	11.1	24.7	0.0
	2	174	10.1	27.5	0.0
	2	175	12.2	26.2	1.43023255814
	2	176	12.8	26.8	6.00697674419
	2	177	10.5	26.0	0.0
	2	178	13.1	26.2	0.0
	2	179	15.9	27.4	0.0
	2	180	14.1	25.4	0.0
	2	181	17.9	30.8	0.0
	2	182	21.9	32.9	0.0
	2	183	21.2	29.6	0.0
	2	184	21.2	31.2	0.0
	2	185	12.9	24.5	0.0
	2	186	14.8	31.5	0.0
	2	187	18.0	33.4	0.0
	2	188	17.3	31.6	0.0
	2	189	14.6	23.5	0.0
	2	190	13.4	23.9	0.0
	2	191	10.2	22.4	0.0
	2	192	9.6	23.6	0.0
	2	193	8.4	23.0	0.0
	2	194	10.4	24.0	0.0
	2	195	11.0	27.9	0.0
	2	196	11.4	29.4	0.0
	2	197	18.6	33.9	0.0
	2	198	19.2	28.2	0.953488372093
	2	199	11.6	26.3	0.0
	2	200	14.2	29.4	0.0
	2	201	12.2	28.6	0.0
	2	202	11.8	24.4	0.0
	2	203	9.4	23.9	0.0
	2	204	11.6	27.2	0.0
	2	205	12.7	25.0	2.76511627907
	2	206	10.4	21.3	22.6930232558
	2	207	14.6	24.4	0.762790697674
	2	208	13.8	25.7	9.63023255814
	2	209	12.0	25.4	0.286046511628
	2	210	13.4	28.4	18.211627907
	2	211	15.9	27.6	7.05581395349
	2	212	13.5	26.7	12.1093023256
	2	213	17.5	27.0	0.0
	2	214	19.7	29.0	0.0
	2	215	16.2	25.6	22.311627907
	2	216	17.9	30.3	0.0
	2	217	14.3	29.2	0.0
	2	218	12.2	21.1	11.3465116279
	2	219	14.9	27.7	0.0
	2	220	13.5	26.8	19.4511627907
	2	221	12.1	27.5	0.0
	2	222	10.9	22.7	0.0
	2	223	14.8	29.1	0.0
	2	224	11.5	31.3	0.0
	2	225	10.1	29.6	0.0
	2	226	8.3	28.5	0.0
	2	227	12.9	30.0	1.33488372093
	2	228	12.1	24.9	4.67209302326
	2	229	14.4	30.5	2.95581395349
	2	230	18.2	31.3	0.572093023256
	2	231	14.7	32.1	0.0
	2	232	10.9	27.0	0.0
	2	233	13.1	31.0	0.0
	2	234	11.2	27.2	2.28837209302
	2	235	8.8	24.9	20.2139534884
	2	236	12.0	28.7	0.0
	2	237	12.6	31.7	0.0
	2	238	10.1	30.9	7.24651162791
	2	239	10.0	29.2	0.0
	2	240	7.6	30.2	0.0
	2	241	10.4	29.1	0.0
	2	242	11.9	24.5	0.0
	2	243	10.6	20.3	2.0023255814
	2	244	11.3	24.4	0.0
	2	245	9.6	29.0	0.0
	2	246	7.6	24.3	0.0
	2	247	4.9	24.4	0.0
	2	248	10.0	19.0	49.8674418605
	2	249	6.1	15.2	39.4744186047
	2	250	6.6	17.2	22.5023255814
	2	251	6.5	16.8	26.9837209302
	2	252	3.0	23.3	0.0
	2	253	4.5	17.3	0.381395348837
	2	254	4.1	14.3	3.24186046512
	2	255	0.1	14.5	0.0
	2	256	5.0	20.4	0.0
	2	257	5.2	12.6	0.0953488372093
	2	258	2.4	18.4	7.72325581395
	2	259	2.9	23.2	0.0
	2	260	5.5	23.4	0.0
	2	261	9.3	21.8	0.0
	2	262	12.3	22.3	0.0
	2	263	11.3	27.3	0.0
	2	264	8.4	24.1	0.0
	2	265	8.7	26.5	0.0
	2	266	12.0	21.3	0.953488372093
	2	267	9.0	22.0	8.39069767442
	2	268	6.4	21.0	0.0
	2	269	8.2	22.7	0.0
	2	270	8.0	19.1	0.0
	2	271	8.8	22.9	0.0
	2	272	1.6	18.8	0.0
	2	273	-2.3	15.9	0.0
	2	274	4.2	18.6	0.0
	2	275	-2.5	16.7	0.0
	2	276	1.0	17.3	0.0
	2	277	-1.1	10.7	0.667441860465
	2	278	-3.6	16.8	12.3953488372
	2	279	-0.7	16.6	0.0
	2	280	-1.8	15.5	0.0
	2	281	1.8	10.5	0.0
	2	282	-3.6	-1.4	8.77209302326
	2	283	-1.8	7.2	0.0
	2	284	-2.5	8.9	0.0
	2	285	-4.0	8.8	0.0
	2	286	0.7	11.3	0.0
	2	287	0.1	10.7	0.0
	2	288	1.1	13.7	0.0
	2	289	-3.0	13.5	0.0
	2	290	-3.7	9.5	0.0953488372093
	2	291	-1.0	13.8	0.0
	2	292	-2.1	11.0	11.2511627907
	2	293	-1.4	6.8	0.0953488372093
	2	294	-1.7	7.7	0.0
	2	295	0.8	5.3	0.0
	2	296	-2.8	6.9	0.0
	2	297	-6.3	4.3	0.0
	2	298	-2.5	4.5	0.0
	2	299	-5.6	5.8	0.0
	2	300	1.9	14.9	0.0
	2	301	-4.7	8.7	18.4023255814
	2	302	-5.6	7.7	0.0
	2	303	-4.1	5.3	7.43720930233
	2	304	-2.2	11.9	0.0
	2	305	-1.0	17.6	0.0
	2	306	-5.3	10.7	0.0
	2	307	-4.5	12.1	0.0
	2	308	-4.7	9.3	0.0
	2	309	-0.8	14.2	0.0
	2	310	-0.9	6.9	0.0
	2	311	-6.9	4.6	0.0
	2	312	-14.4	4.9	0.0
	2	313	-6.1	7.9	0.0
	2	314	-0.5	9.8	0.0
	2	315	-1.8	8.5	0.0
	2	316	-2.9	11.0	0.0
	2	317	-0.2	8.4	0.0
	2	318	3.3	8.8	0.0
	2	319	-1.1	5.2	0.0
	2	320	-9.5	0.4	0.0
	2	321	-7.6	6.7	0.0
	2	322	-0.5	5.6	0.286046511628
	2	323	2.7	6.7	3.14651162791
	2	324	-6.0	1.6	1.71627906977
	2	325	-9.4	-0.4	0.0953488372093
	2	326	-15.7	-2.6	0.953488372093
	2	327	-1.7	-1.2	0.0953488372093
	2	328	4.9	6.1	0.0
	2	329	0.3	2.3	0.0
	2	330	-9.9	0.8	0.0
	2	331	-6.4	-5.2	0.0
	2	332	-5.5	-2.7	0.286046511628
	2	333	-13.2	-1.5	0.0
	2	334	-16.1	-1.2	0.0
	2	335	-17.2	3.0	0.0
	2	336	-7.8	5.3	2.0976744186
	2	337	-4.7	7.0	10.7744186047
	2	338	-2.8	1.6	0.0
	2	339	-0.8	0.2	0.0
	2	340	-8.7	-6.1	0.0
	2	341	-17.7	-16.3	3.90930232558
	2	342	-22.4	-12.5	0.0
	2	343	-29.1	-13.1	0.0
	2	344	-24.8	-5.9	0.0
	2	345	-21.4	-9.3	0.0
	2	346	-7.0	-1.7	0.0
	2	347	-21.0	-3.5	0.0
	2	348	-9.4	1.2	0.0
	2	349	-14.4	-6.4	0.0
	2	350	-11.0	-7.5	0.0
	2	351	-11.3	-10.2	0.0
	2	352	-10.7	-7.6	0.0
	2	353	-18.6	-9.0	0.0
	2	354	-23.4	-2.9	0.0
	2	355	-12.3	1.3	0.0
	2	356	-9.6	3.8	0.476744186047
	2	357	-5.9	0.7	0.0
	2	358	-1.3	0.2	0.0
	2	359	-3.0	-2.5	0.0
	2	360	-9.4	-2.1	24.6953488372
	2	361	-20.4	-5.6	0.0
	2	362	-20.6	-9.8	0.0
	2	363	-9.9	-6.9	0.0
	2	364	-15.4	-9.9	0.0
	2	365	-16.7	-12.7	0.0
	3	1	-12.7	-1.8	0.0
	3	2	-11.2	1.3	0.0
	3	3	-6.1	3.1	0.0
	3	4	-4.0	-1.3	0.0
	3	5	-13.1	-7.7	0.0
	3	6	-16.9	2.9	0.0
	3	7	-24.0	-10.5	0.190697674419
	3	8	-22.9	-10.8	0.0
	3	9	-22.0	-18.7	0.0
	3	10	-26.1	-18.2	1.14418604651
	3	11	-20.4	-12.8	0.190697674419
	3	12	-20.7	-8.8	0.0
	3	13	-17.9	-12.7	0.0
	3	14	-22.7	-20.3	0.286046511628
	3	15	-18.5	-7.3	0.0
	3	16	-13.8	-9.2	0.0
	3	17	-19.4	-14.3	0.667441860465
	3	18	-23.4	-9.7	0.0
	3	19	-23.4	-15.8	1.14418604651
	3	20	-21.1	-14.3	0.0
	3	21	-17.1	-10.2	0.0
	3	22	-8.7	-2.6	0.0
	3	23	-7.4	-4.8	0.0
	3	24	-10.1	0.4	5.43488372093
	3	25	-12.9	-3.3	0.0
	3	26	-11.0	-4.6	0.0
	3	27	-6.4	2.9	0.0
	3	28	-15.1	0.1	0.0
	3	29	-6.3	0.0	0.0
	3	30	-20.2	-2.1	0.0
	3	31	-16.6	-2.7	7.72325581395
	3	32	-17.3	-6.4	0.0
	3	33	-16.8	-2.1	0.0
	3	34	-18.8	-5.2	0.0
	3	35	-26.4	-6.4	0.0
	3	36	-21.7	-6.4	0.0
	3	37	-14.9	-3.3	0.0
	3	38	-9.6	-0.3	0.0
	3	39	-15.2	-4.3	0.0
	3	40	-22.8	-7.5	0.0
	3	41	-20.8	-5.4	0.0
	3	42	-18.8	4.0	0.0
	3	43	-13.7	5.6	0.0
	3	44	-8.1	0.1	0.0
	3	45	-15.5	-4.3	0.0
	3	46	-11.5	-1.5	0.0
	3	47	-14.3	-2.6	0.0
	3	48	-9.6	1.4	0.0
	3	49	-7.7	4.0	0.0
	3	50	-11.1	-2.1	0.0
	3	51	-17.1	-4.6	0.0
	3	52	-17.6	-11.7	0.0
	3	53	-22.6	-12.7	0.0
	3	54	-18.7	-8.9	2.19302325581
	3	55	-14.2	-5.0	0.0
	3	56	-19.3	3.0	0.0
	3	57	-14.0	-1.1	0.0
	3	58	-8.4	-8.2	0.0
	3	59	-18.0	2.8	0.0
	3	60	-15.1	6.4	0.0
	3	61	-8.9	7.7	0.0
	3	62	1.3	5.8	0.0
	3	63	-4.8	4.7	5.05348837209
	3	64	-3.4	5.3	0.0
	3	65	0.2	2.0	0.0
	3	66	-1.0	-0.4	0.0
	3	67	-15.1	-9.1	0.0
	3	68	-14.6	-1.9	0.0
	3	69	-10.6	-2.2	0.762790697674
	3	70	-5.1	-2.3	0.190697674419
	3	71	-12.0	-0.7	0.0
	3	72	-7.6	-0.4	0.0
	3	73	-7.8	4.6	0.0
	3	74	-16.1	0.3	0.0
	3	75	-10.3	8.0	0.0
	3	76	-12.5	-0.5	0.0
	3	77	-16.2	-3.0	0.0
	3	78	-25.1	-3.5	0.0
	3	79	-25.5	-6.1	0.0
	3	80	-18.3	-4.7	0.0
	3	81	-7.0	1.6	0.0
	3	82	-6.3	8.2	4.67209302326
	3	83	-2.8	7.6	0.0
	3	84	3.1	14.6	11.4418604651
	3	85	3.1	10.5	0.762790697674
	3	86	1.7	10.0	0.0
	3	87	0.8	14.2	0.0
	3	88	8.3	22.0	0.0
	3	89	4.7	21.3	0.0
	3	90	7.0	18.1	0.0
	3	91	-1.5	8.1	0.0
	3	92	-6.3	9.2	0.0
	3	93	-4.1	9.7	3.52790697674
	3	94	-6.8	11.2	0.0
	3	95	3.6	19.3	0.0
	3	96	5.2	14.8	0.190697674419
	3	97	-1.0	11.0	0.858139534884
	3	98	-0.9	17.7	0.0
	3	99	2.0	13.1	9.34418604651
	3	100	6.6	16.8	1.62093023256
	3	101	8.8	11.1	1.0488372093
	3	102	4.7	12.5	0.0
	3	103	3.1	13.6	0.0
	3	104	4.3	11.3	0.0
	3	105	-2.7	10.9	0.0
	3	106	-1.4	15.0	0.0
	3	107	-2.3	14.8	0.0
	3	108	-8.9	9.8	0.0
	3	109	-2.8	15.7	0.0
	3	110	-2.6	17.6	0.0
	3	111	-1.5	12.8	11.3465116279
	3	112	1.6	13.8	2.76511627907
	3	113	5.6	10.2	4.57674418605
	3	114	3.6	17.5	0.0
	3	115	6.6	17.8	0.0
	3	116	0.8	14.1	0.0
	3	117	5.8	18.3	0.0
	3	118	7.3	16.7	0.0
	3	119	6.6	17.1	0.0
	3	120	8.6	16.0	0.0
	3	121	-0.1	14.8	0.0
	3	122	-3.5	8.2	0.0
	3	123	-5.4	10.4	0.0
	3	124	-4.5	15.4	0.0
	3	125	1.4	19.7	0.0
	3	126	5.2	24.8	0.0
	3	127	3.2	23.9	0.0
	3	128	0.9	18.1	0.0
	3	129	-0.6	21.3	0.0
	3	130	1.6	19.1	0.0
	3	131	4.6	21.1	0.0
	3	132	2.0	17.8	0.0
	3	133	3.3	20.7	0.0
	3	134	4.5	20.2	0.0
	3	135	6.5	19.8	0.0
	3	136	4.7	19.6	0.0
	3	137	-0.1	17.1	0.0
	3	138	1.6	17.9	0.0
	3	139	8.2	16.4	2.0023255814
	3	140	10.9	18.8	0.0
	3	141	7.8	14.8	0.0
	3	142	4.5	17.6	13.1581395349
	3	143	2.6	16.8	0.0
	3	144	1.8	13.9	0.0
	3	145	2.7	17.9	0.0
	3	146	3.6	21.3	0.0
	3	147	6.5	27.6	0.0
	3	148	9.3	26.9	0.0
	3	149	13.7	29.7	0.0
	3	150	16.3	29.8	0.0
	3	151	17.0	26.8	0.0
	3	152	12.5	27.8	0.0
	3	153	9.8	26.3	0.0
	3	154	12.4	24.7	0.0
	3	155	11.8	29.0	0.0
	3	156	16.8	31.7	0.0
	3	157	14.0	27.0	1.52558139535
	3	158	13.9	28.0	0.0
	3	159	15.3	28.5	0.0
	3	160	18.3	28.4	0.0
	3	161	13.4	26.8	0.0
	3	162	10.8	27.6	0.0
	3	163	11.5	27.0	0.0
	3	164	12.0	24.0	0.0953488372093
	3	165	8.9	24.3	0.0
	3	166	5.2	22.9	0.0
	3	167	9.0	20.2	0.0
	3	168	13.2	28.2	0.0
	3	169	14.0	28.8	0.0
	3	170	19.5	30.9	0.0
	3	171	18.2	32.1	0.0
	3	172	21.2	33.5	0.0
	3	173	18.7	32.6	0.0
	3	174	14.6	27.9	0.0
	3	175	13.3	26.4	0.0
	3	176	11.3	25.8	7.81860465116
	3	177	9.1	21.0	8.67674418605
	3	178	13.5	24.4	0.0
	3	179	13.8	22.6	15.8279069767
	3	180	17.3	23.5	4.19534883721
	3	181	13.8	27.2	0.0
	3	182	17.4	29.2	0.0
	3	183	11.7	29.2	22.311627907
	3	184	13.0	28.7	0.0
	3	185	16.1	27.8	0.0
	3	186	16.5	28.7	0.0
	3	187	14.6	23.9	0.286046511628
	3	188	12.9	26.8	0.0
	3	189	17.2	28.3	0.0
	3	190	17.4	29.7	0.0
	3	191	16.8	26.6	0.0
	3	192	15.0	26.0	0.0
	3	193	14.8	27.7	0.476744186047
	3	194	17.8	25.3	3.71860465116
	3	195	14.8	28.8	13.8255813953
	3	196	18.1	31.8	0.0
	3	197	16.9	25.7	0.381395348837
	3	198	21.2	29.7	2.28837209302
	3	199	18.5	30.8	14.3023255814
	3	200	18.0	27.1	0.0953488372093
	3	201	20.4	34.8	0.0
	3	202	17.4	33.5	0.0
	3	203	21.7	32.0	23.2651162791
	3	204	20.0	34.0	0.0
	3	205	16.1	29.9	0.0
	3	206	14.5	30.4	0.0
	3	207	17.5	29.4	0.0
	3	208	14.1	28.0	0.0
	3	209	14.1	28.8	0.0
	3	210	14.9	29.3	7.91395348837
	3	211	15.4	27.4	0.0
	3	212	16.7	27.1	0.0
	3	213	15.2	25.5	1.23953488372
	3	214	14.6	27.2	1.90697674419
	3	215	13.2	27.9	0.0953488372093
	3	216	15.5	28.6	0.286046511628
	3	217	14.7	31.2	0.190697674419
	3	218	14.3	24.9	29.0813953488
	3	219	13.9	22.5	0.0
	3	220	11.6	26.5	0.0
	3	221	14.5	29.3	0.0
	3	222	13.2	32.3	0.0
	3	223	11.5	27.8	0.0
	3	224	13.2	27.5	0.0
	3	225	15.6	29.3	0.0
	3	226	15.8	26.1	0.0
	3	227	16.4	25.8	0.0
	3	228	18.8	25.5	0.0
	3	229	20.9	29.8	0.0
	3	230	17.0	23.3	1.14418604651
	3	231	7.9	17.4	56.3511627907
	3	232	9.1	20.5	1.71627906977
	3	233	9.3	23.9	0.0
	3	234	9.7	27.7	0.0
	3	235	7.2	30.4	0.0
	3	236	12.1	30.1	0.0
	3	237	7.6	27.7	0.0
	3	238	10.4	25.6	0.0
	3	239	10.9	24.6	0.0
	3	240	11.4	25.8	0.0
	3	241	8.2	23.3	0.0
	3	242	6.8	20.8	19.2604651163
	3	243	9.2	24.4	0.0
	3	244	9.1	23.0	11.4418604651
	3	245	9.2	25.9	0.0
	3	246	12.4	24.0	0.0
	3	247	11.5	20.6	0.0
	3	248	12.3	22.5	4.76744186047
	3	249	13.0	29.6	0.0
	3	250	12.4	22.3	0.381395348837
	3	251	10.1	23.4	0.0
	3	252	9.3	25.0	0.0
	3	253	10.6	23.7	0.0
	3	254	9.2	26.2	0.0
	3	255	8.0	24.0	0.0
	3	256	7.6	22.4	0.0
	3	257	5.1	18.8	7.91395348837
	3	258	9.7	21.6	0.0
	3	259	12.9	21.3	0.0
	3	260	6.4	18.8	0.0
	3	261	6.4	21.3	0.0
	3	262	7.3	23.3	0.0
	3	263	13.8	31.0	0.0
	3	264	14.0	28.4	0.0
	3	265	15.0	27.1	0.0
	3	266	13.6	23.8	2.47906976744
	3	267	10.7	22.9	0.762790697674
	3	268	8.3	26.0	0.0
	3	269	12.6	20.9	19.2604651163
	3	270	9.2	15.2	1.90697674419
	3	271	6.9	19.9	0.0
	3	272	1.2	17.8	18.1162790698
	3	273	-0.8	12.9	0.0
	3	274	5.8	15.0	0.0
	3	275	10.5	17.8	0.667441860465
	3	276	13.0	20.8	0.0
	3	277	7.2	15.6	0.0
	3	278	15.7	24.7	0.0
	3	279	14.8	31.1	0.0
	3	280	16.3	29.0	0.0
	3	281	13.7	20.3	0.0
	3	282	10.7	19.8	4.95813953488
	3	283	11.8	20.0	0.0
	3	284	12.2	12.7	0.0
	3	285	7.8	12.9	0.0
	3	286	4.6	11.0	0.0
	3	287	-2.2	17.3	0.0
	3	288	1.3	18.8	0.0
	3	289	1.3	14.4	0.0
	3	290	3.0	9.3	4.00465116279
	3	291	0.2	19.3	0.0
	3	292	-3.6	14.3	4.95813953488
	3	293	-4.5	7.5	0.0
	3	294	-1.8	11.4	0.0
	3	295	-1.5	5.4	6.57906976744
	3	296	1.5	12.2	0.0
	3	297	6.2	12.4	0.0
	3	298	7.8	14.3	0.0
	3	299	3.4	9.1	0.0
	3	300	-0.3	12.7	0.0
	3	301	2.9	3.3	2.19302325581
	3	302	-0.9	4.7	0.762790697674
	3	303	-12.3	-0.1	0.953488372093
	3	304	-12.1	5.5	2.86046511628
	3	305	-11.7	-4.2	0.0
	3	306	-9.7	2.1	0.0
	3	307	-8.5	7.8	0.0
	3	308	-5.0	5.0	0.0
	3	309	-12.5	1.0	0.0
	3	310	-6.0	0.4	7.1511627907
	3	311	-4.0	5.2	0.667441860465
	3	312	-4.7	7.1	2.0023255814
	3	313	-3.5	8.2	0.0
	3	314	-6.5	1.5	0.0
	3	315	-4.0	3.3	0.0
	3	316	-3.9	2.4	0.0
	3	317	-8.6	1.9	0.0
	3	318	-5.3	9.9	0.0
	3	319	-7.2	4.8	0.0
	3	320	-1.7	6.2	8.29534883721
	3	321	-6.1	11.7	0.0
	3	322	1.4	11.5	0.0
	3	323	4.1	11.6	0.0
	3	324	3.2	7.9	4.95813953488
	3	325	0.9	4.8	0.0
	3	326	1.1	2.4	0.0
	3	327	-2.9	2.7	0.0
	3	328	-6.5	2.1	0.0
	3	329	-9.0	-0.8	0.762790697674
	3	330	-2.2	3.2	3.14651162791
	3	331	-3.4	-0.8	0.0
	3	332	-2.5	1.8	0.0
	3	333	0.4	4.2	1.43023255814
	3	334	-10.9	-6.4	2.0023255814
	3	335	-0.4	1.0	0.0
	3	336	-13.7	-4.0	0.0
	3	337	-15.5	-1.5	0.0
	3	338	-21.8	-5.8	0.0
	3	339	-27.1	-13.7	0.0
	3	340	-28.7	-13.0	0.0
	3	341	-34.8	-13.9	0.0
	3	342	-27.1	-10.9	0.0
	3	343	-26.3	-14.2	0.0
	3	344	-24.1	-10.0	0.0
	3	345	-22.8	-14.5	0.0
	3	346	-22.5	-11.3	0.0
	3	347	-20.9	-3.4	0.0
	3	348	-24.0	-4.2	0.0
	3	349	-21.3	0.9	0.0
	3	350	-22.5	-5.7	0.0
	3	351	-12.9	-7.5	0.0
	3	352	-17.2	-4.0	0.0
	3	353	-21.6	-9.7	0.0
	3	354	-21.4	-9.8	0.0
	3	355	-24.4	-18.5	2.95581395349
	3	356	-21.7	-15.3	0.476744186047
	3	357	-25.3	-11.6	0.0
	3	358	-21.8	-6.1	0.0
	3	359	-21.0	-6.3	0.190697674419
	3	360	-11.4	-3.1	0.0
	3	361	-14.9	-12.5	1.62093023256
	3	362	-9.5	-5.9	1.52558139535
	3	363	-8.9	-1.6	0.0
	3	364	-8.7	-5.6	0.0
	3	365	-10.2	-0.8	0.0
	4	1	-25.8	-11.9	0.0
	4	2	-23.0	-11.4	0.0
	4	3	-14.3	-6.8	0.0
	4	4	-13.1	-7.0	0.0
	4	5	-17.3	0.9	0.0
	4	6	-20.0	-7.1	0.0
	4	7	-16.7	-8.1	0.0
	4	8	-26.7	-6.7	0.0
	4	9	-22.2	-3.7	0.0
	4	10	-18.5	-13.4	0.0
	4	11	-21.0	-9.1	0.0
	4	12	-17.1	-6.4	1.52558139535
	4	13	-15.0	-12.9	6.1023255814
	4	14	-17.4	-9.8	0.0
	4	15	-15.6	-9.8	0.0
	4	16	-24.7	-10.2	0.0
	4	17	-19.3	-7.5	0.0
	4	18	-27.0	-18.1	4.48139534884
	4	19	-30.2	-11.9	0.0
	4	20	-26.7	-5.8	0.0
	4	21	-29.3	-9.0	0.0
	4	22	-18.7	-7.5	4.57674418605
	4	23	-18.0	-1.3	0.0
	4	24	-26.7	-8.2	0.0
	4	25	-21.4	-8.7	0.0
	4	26	-17.8	-6.8	0.0
	4	27	-11.8	4.3	0.0
	4	28	-7.1	7.0	0.0
	4	29	-8.4	0.8	0.0
	4	30	-14.4	-11.7	0.0
	4	31	-18.9	-6.5	0.0
	4	32	-22.5	-10.7	0.0
	4	33	-20.1	-3.9	0.0
	4	34	-13.3	-0.7	1.43023255814
	4	35	-15.8	4.6	0.0
	4	36	-12.0	7.1	0.0
	4	37	-7.7	2.6	0.0
	4	38	-22.5	-8.9	0.0
	4	39	-17.2	-3.5	0.0
	4	40	-21.1	-11.8	0.0
	4	41	-24.2	-11.3	0.0
	4	42	-25.3	-10.3	0.0
	4	43	-22.5	-9.8	0.0
	4	44	-21.3	-13.4	0.0
	4	45	-11.5	-7.2	0.0
	4	46	-18.4	-6.7	0.0
	4	47	-22.5	-6.0	0.0
	4	48	-22.2	-7.8	0.0
	4	49	-17.6	1.0	0.0
	4	50	-25.5	-1.4	0.0
	4	51	-22.7	0.2	0.0
	4	52	-15.7	-11.9	0.0
	4	53	-20.6	-9.2	0.0
	4	54	-21.3	-3.1	0.0
	4	55	-17.5	-6.7	0.0
	4	56	-22.0	-6.9	1.0488372093
	4	57	-12.9	-5.7	0.0
	4	58	-14.4	-3.6	0.0
	4	59	-18.6	-8.0	0.0
	4	60	-9.3	-6.4	0.0
	4	61	-4.3	-3.7	0.0
	4	62	-14.3	-11.1	0.0953488372093
	4	63	-11.2	-0.6	0.0
	4	64	-8.5	5.3	0.0
	4	65	-5.1	2.8	0.0
	4	66	-5.3	0.3	0.0
	4	67	-11.3	-6.7	0.0
	4	68	-14.8	-12.0	0.0
	4	69	-20.3	-7.5	0.0
	4	70	-20.4	-7.0	0.0
	4	71	-19.1	-5.0	0.0
	4	72	-15.1	-1.3	0.0
	4	73	-14.4	-3.0	0.0
	4	74	-21.1	-6.7	0.0
	4	75	-13.4	-4.3	0.0
	4	76	-10.4	2.9	0.0
	4	77	-2.2	4.9	0.0
	4	78	-4.9	9.0	0.0
	4	79	-5.9	9.7	0.0
	4	80	-2.1	6.4	0.0
	4	81	-9.7	0.2	0.0
	4	82	-9.0	5.6	0.0
	4	83	-9.7	1.1	0.0
	4	84	-6.3	-6.1	0.0
	4	85	-12.0	-7.9	0.0
	4	86	-10.9	-2.2	0.0
	4	87	-5.6	4.8	0.0
	4	88	-3.3	7.0	0.0
	4	89	0.4	6.9	0.0
	4	90	-9.1	3.6	0.0
	4	91	-8.5	2.3	0.0
	4	92	-5.5	7.9	0.0
	4	93	1.8	14.3	2.0976744186
	4	94	2.4	21.3	0.0
	4	95	5.6	17.1	0.0
	4	96	2.6	21.9	0.0
	4	97	7.4	19.7	0.0
	4	98	4.7	17.9	0.0
	4	99	12.1	17.7	0.0
	4	100	2.8	18.0	0.0
	4	101	0.1	12.5	0.0
	4	102	1.2	17.9	0.0
	4	103	1.4	19.2	0.0
	4	104	5.0	18.7	0.0
	4	105	2.6	20.4	0.0
	4	106	-0.1	18.2	0.0
	4	107	-3.9	10.7	0.0
	4	108	-8.4	8.5	0.0
	4	109	-3.7	7.1	10.6790697674
	4	110	-4.2	12.3	0.0
	4	111	-1.0	14.5	0.0
	4	112	0.0	21.9	0.0
	4	113	3.9	24.0	0.0
	4	114	6.5	19.3	0.0
	4	115	2.4	17.5	0.0
	4	116	3.7	20.4	0.0
	4	117	0.9	16.3	0.0
	4	118	4.5	13.2	21.8348837209
	4	119	2.1	16.6	0.0
	4	120	5.9	18.8	0.0
	4	121	4.4	13.5	0.0953488372093
	4	122	-2.7	12.8	11.2511627907
	4	123	-3.5	12.8	0.0953488372093
	4	124	0.0	12.7	0.572093023256
	4	125	-0.8	13.9	0.0
	4	126	0.5	18.8	0.0953488372093
	4	127	6.7	20.0	11.0604651163
	4	128	3.7	23.6	2.57441860465
	4	129	2.3	20.4	0.0
	4	130	1.0	11.3	2.95581395349
	4	131	-3.3	13.7	0.0
	4	132	-1.2	15.4	0.0
	4	133	3.1	14.5	0.0
	4	134	2.5	11.3	0.0
	4	135	3.7	14.4	0.0
	4	136	6.7	24.0	0.0
	4	137	12.8	28.8	0.0
	4	138	13.6	26.2	0.0
	4	139	12.8	20.7	0.0
	4	140	7.8	23.0	0.0
	4	141	11.3	25.5	0.0953488372093
	4	142	8.4	29.0	0.0
	4	143	6.9	23.6	12.776744186
	4	144	7.3	17.1	3.71860465116
	4	145	11.3	19.3	0.381395348837
	4	146	9.9	21.3	1.52558139535
	4	147	6.0	20.9	14.3023255814
	4	148	5.7	24.9	1.52558139535
	4	149	10.1	24.8	7.81860465116
	4	150	8.5	19.9	0.0
	4	151	13.4	21.4	17.9255813953
	4	152	7.8	26.8	0.286046511628
	4	153	8.9	24.1	3.43255813953
	4	154	10.5	20.9	0.0953488372093
	4	155	10.5	28.7	0.0
	4	156	10.2	27.9	0.0
	4	157	11.9	27.5	0.0
	4	158	15.3	23.4	11.7279069767
	4	159	13.8	22.2	0.0953488372093
	4	160	11.2	21.8	13.1581395349
	4	161	10.8	21.4	10.011627907
	4	162	8.2	28.1	0.0
	4	163	12.7	29.4	0.0
	4	164	17.0	33.5	0.0
	4	165	16.2	26.4	2.76511627907
	4	166	17.1	29.9	7.24651162791
	4	167	22.9	30.5	3.0511627907
	4	168	19.0	32.4	2.86046511628
	4	169	17.4	27.5	15.3511627907
	4	170	18.5	30.4	0.0953488372093
	4	171	18.8	26.6	0.0953488372093
	4	172	15.6	29.9	0.0
	4	173	15.8	27.6	0.0
	4	174	14.2	30.1	0.0
	4	175	15.7	30.3	0.0
	4	176	12.5	25.7	0.0
	4	177	11.0	21.9	0.0953488372093
	4	178	12.4	23.7	17.5441860465
	4	179	10.6	17.6	11.5372093023
	4	180	8.6	17.7	4.29069767442
	4	181	17.7	25.6	0.0
	4	182	12.0	24.6	0.0
	4	183	15.5	24.6	22.6930232558
	4	184	16.6	27.1	0.858139534884
	4	185	13.6	24.6	0.0
	4	186	9.7	21.3	0.0
	4	187	7.9	22.7	0.0
	4	188	8.9	20.7	3.43255813953
	4	189	9.6	24.7	0.0
	4	190	9.9	24.6	0.0
	4	191	15.2	26.5	0.0
	4	192	16.2	29.6	0.0
	4	193	17.4	27.6	0.0
	4	194	16.5	27.6	0.0
	4	195	19.1	29.9	0.0
	4	196	15.4	27.3	0.0
	4	197	15.8	24.4	0.0
	4	198	12.9	26.9	0.0
	4	199	15.2	27.8	0.0
	4	200	15.4	32.1	0.0
	4	201	19.7	31.1	0.0
	4	202	19.3	28.3	0.0
	4	203	16.4	25.5	0.0
	4	204	11.2	26.2	0.0
	4	205	12.1	23.9	8.10465116279
	4	206	11.2	27.7	0.0
	4	207	14.0	29.8	0.0
	4	208	12.8	28.1	0.0
	4	209	11.2	29.3	0.0
	4	210	14.0	28.6	0.0953488372093
	4	211	13.0	28.2	21.7395348837
	4	212	19.0	28.4	3.43255813953
	4	213	18.1	32.2	0.0
	4	214	21.3	35.2	0.0
	4	215	22.0	35.9	0.0
	4	216	23.7	35.1	0.0
	4	217	15.8	29.5	0.0
	4	218	16.9	25.7	0.0
	4	219	11.3	24.2	0.0
	4	220	13.1	23.8	0.0
	4	221	11.6	26.5	0.0
	4	222	10.1	29.4	0.0
	4	223	12.4	29.2	0.286046511628
	4	224	12.3	27.6	0.0
	4	225	11.7	29.4	0.0
	4	226	13.7	27.8	0.0
	4	227	17.2	27.7	0.0
	4	228	17.6	32.3	0.0
	4	229	19.2	27.0	0.0
	4	230	19.1	30.1	0.0
	4	231	17.7	30.6	0.0
	4	232	16.4	29.4	0.0
	4	233	16.8	30.6	0.0
	4	234	17.8	32.7	0.0
	4	235	15.1	25.8	0.0
	4	236	10.9	24.5	0.190697674419
	4	237	12.0	25.0	0.0
	4	238	10.5	25.6	0.0
	4	239	14.4	27.5	0.0
	4	240	13.8	27.0	0.0
	4	241	15.2	28.1	0.0953488372093
	4	242	16.1	26.8	0.381395348837
	4	243	13.7	26.4	1.43023255814
	4	244	17.6	28.5	10.2023255814
	4	245	18.3	29.7	0.0
	4	246	17.5	26.3	0.0
	4	247	10.3	25.6	0.0
	4	248	13.1	23.3	8.58139534884
	4	249	10.6	19.2	9.34418604651
	4	250	10.6	25.0	0.0
	4	251	7.0	22.0	0.0
	4	252	10.2	18.2	9.53488372093
	4	253	8.7	19.1	2.0023255814
	4	254	8.0	17.8	0.0953488372093
	4	255	3.9	15.2	1.90697674419
	4	256	-0.1	15.9	0.0
	4	257	-2.4	20.2	0.0
	4	258	-1.7	12.7	0.667441860465
	4	259	-1.1	17.2	0.0
	4	260	1.0	10.2	7.72325581395
	4	261	3.9	18.1	1.52558139535
	4	262	2.8	19.4	0.0
	4	263	6.3	25.2	0.0
	4	264	7.6	22.8	0.0
	4	265	8.5	26.6	0.0
	4	266	12.7	22.1	0.0
	4	267	7.6	19.5	0.0
	4	268	8.0	22.0	0.0
	4	269	9.9	12.2	1.81162790698
	4	270	4.0	16.7	1.33488372093
	4	271	3.1	18.2	0.0
	4	272	1.1	14.8	0.0
	4	273	6.4	14.9	0.0
	4	274	10.1	20.5	0.0
	4	275	0.2	15.2	0.0
	4	276	-1.0	13.1	0.0
	4	277	-0.9	13.9	0.0
	4	278	-3.1	12.1	0.0
	4	279	-2.6	14.2	0.0
	4	280	-2.4	14.2	0.0
	4	281	-8.3	7.4	2.38372093023
	4	282	-6.9	10.0	0.190697674419
	4	283	-6.0	11.9	0.0
	4	284	0.0	18.0	0.0
	4	285	6.3	21.2	0.0
	4	286	7.4	17.7	0.0
	4	287	7.1	14.5	5.81627906977
	4	288	9.3	18.1	0.0
	4	289	5.3	19.2	0.0
	4	290	3.4	17.2	0.0
	4	291	-3.3	-0.3	0.0953488372093
	4	292	-6.0	-4.0	2.0976744186
	4	293	-4.0	3.4	0.0
	4	294	-6.6	8.1	0.0
	4	295	-11.9	4.8	0.476744186047
	4	296	-4.3	10.8	0.0
	4	297	-3.6	1.3	0.0
	4	298	-8.8	1.6	0.0
	4	299	-13.4	6.4	0.0
	4	300	-14.2	8.7	0.0
	4	301	-15.7	1.7	0.0
	4	302	-7.3	4.5	1.23953488372
	4	303	-3.8	-2.6	12.3953488372
	4	304	-8.2	-1.4	0.0
	4	305	-7.6	-1.1	1.52558139535
	4	306	-9.9	-6.0	0.381395348837
	4	307	-5.5	2.9	4.19534883721
	4	308	-3.2	1.1	6.00697674419
	4	309	-9.8	0.8	0.0
	4	310	-4.1	3.8	1.52558139535
	4	311	-5.8	-0.3	0.0953488372093
	4	312	-13.4	0.1	1.71627906977
	4	313	-4.9	-3.2	0.0953488372093
	4	314	-14.6	-9.2	3.24186046512
	4	315	-14.4	-3.2	0.0
	4	316	-8.8	-2.8	0.0
	4	317	-5.2	0.6	11.1558139535
	4	318	-7.0	2.9	8.86744186047
	4	319	-10.9	2.0	0.0
	4	320	-6.2	1.7	0.0
	4	321	-9.4	-2.5	0.0
	4	322	-12.8	-3.7	0.0
	4	323	-15.0	-6.4	0.0
	4	324	-18.3	-8.6	0.0
	4	325	-12.0	-3.4	4.29069767442
	4	326	-8.5	4.4	0.0
	4	327	-5.9	5.4	0.0
	4	328	1.7	4.5	0.762790697674
	4	329	0.0	2.1	3.0511627907
	4	330	-0.3	12.4	0.0
	4	331	0.9	9.6	0.0
	4	332	1.5	9.4	0.0
	4	333	3.3	17.9	0.0
	4	334	3.2	10.4	0.0
	4	335	0.5	2.6	0.0
	4	336	-4.3	0.3	0.0
	4	337	-9.9	5.5	0.0
	4	338	-9.3	6.2	7.91395348837
	4	339	-7.6	-4.5	0.0
	4	340	-14.6	-1.0	0.0
	4	341	-10.1	1.4	0.0
	4	342	-16.1	1.4	0.0
	4	343	-16.8	1.6	0.0
	4	344	-9.2	0.5	0.0
	4	345	-9.4	4.1	0.0
	4	346	-5.3	-0.6	0.0
	4	347	-10.6	-7.4	0.0953488372093
	4	348	-12.4	0.5	0.0
	4	349	-15.7	-6.7	0.0
	4	350	-16.4	-3.9	0.0
	4	351	-14.9	-10.3	0.0
	4	352	-17.2	-16.2	0.0
	4	353	-20.6	-10.7	0.0
	4	354	-19.6	-0.4	0.0
	4	355	-15.4	0.2	2.76511627907
	4	356	-3.5	1.3	0.0
	4	357	-11.6	0.8	0.0
	4	358	-9.3	-1.3	0.0
	4	359	-6.3	-2.3	0.0
	4	360	-6.8	2.0	0.0
	4	361	-3.8	1.6	0.0
	4	362	-14.6	2.7	2.66976744186
	4	363	-16.1	5.1	0.0
	4	364	-8.5	-5.7	0.0
	4	365	-18.7	-3.6	0.0
	4	366	-13.5	-4.5	0.0
	5	1	-22.7	-17.0	5.62558139535
	5	2	-14.2	-5.2	0.0
	5	3	-16.9	-12.3	0.0
	5	4	-15.5	-8.5	3.43255813953
	5	5	-15.1	-8.1	0.0
	5	6	-18.7	-10.8	0.0
	5	7	-18.9	-7.6	0.0
	5	8	-19.2	-13.6	3.81395348837
	5	9	-28.3	-17.4	0.381395348837
	5	10	-22.1	-6.9	0.0
	5	11	-13.4	-9.2	1.33488372093
	5	12	-11.0	-6.8	1.43023255814
	5	13	-16.1	-11.2	0.0953488372093
	5	14	-14.1	-9.3	0.0953488372093
	5	15	-11.0	-2.4	0.0
	5	16	-19.6	-1.8	0.0
	5	17	-25.9	-14.4	0.0
	5	18	-24.1	-1.1	0.0
	5	19	-16.4	-5.3	6.96046511628
	5	20	-18.6	0.6	0.0
	5	21	-17.9	-6.9	0.0
	5	22	-22.0	-9.3	0.0
	5	23	-17.9	-5.0	1.62093023256
	5	24	-10.0	0.8	0.858139534884
	5	25	-18.9	-1.5	0.0
	5	26	-14.7	-2.8	0.0
	5	27	-14.7	-6.0	0.0
	5	28	-11.9	-9.1	0.0
	5	29	-15.0	-6.8	2.0023255814
	5	30	-19.5	-9.9	5.62558139535
	5	31	-25.6	-13.2	0.0
	5	32	-21.2	-8.4	0.0
	5	33	-16.3	-4.3	4.19534883721
	5	34	-21.1	1.6	4.1
	5	35	-21.6	-1.8	0.0
	5	36	-18.5	-5.3	0.0
	5	37	-9.5	0.5	0.190697674419
	5	38	-14.0	-4.3	0.381395348837
	5	39	-7.1	-3.5	0.0
	5	40	-7.3	-6.1	0.0
	5	41	-5.8	-5.5	0.0
	5	42	-7.0	-4.6	0.0
	5	43	-2.7	4.4	0.0
	5	44	-11.9	2.3	0.0
	5	45	-17.7	-8.2	0.0
	5	46	-17.9	-9.6	0.0
	5	47	-11.9	-4.1	0.0
	5	48	-5.6	-4.4	6.86511627907
	5	49	-10.3	-1.0	0.0
	5	50	-17.5	-4.2	0.0
	5	51	-1.6	9.5	0.0
	5	52	1.7	7.3	0.0
	5	53	-14.3	2.2	0.0
	5	54	-9.9	7.3	0.0
	5	55	-13.0	-3.4	0.0
	5	56	-18.7	-8.6	0.0
	5	57	-17.6	-4.7	0.0
	5	58	-11.2	6.9	0.0
	5	59	-9.7	1.2	0.0
	5	60	-11.0	6.5	0.0
	5	61	-16.6	7.1	0.0
	5	62	-17.3	0.1	0.0
	5	63	-12.2	1.8	0.0
	5	64	-7.2	4.8	0.0
	5	65	-9.2	4.0	0.0
	5	66	-9.3	-1.1	0.0
	5	67	-9.1	3.1	0.0
	5	68	-8.6	-0.1	0.0
	5	69	-9.0	-0.6	0.0
	5	70	-17.0	0.5	0.0
	5	71	-12.5	2.7	0.0
	5	72	-10.3	7.4	0.0
	5	73	-8.7	3.6	0.0
	5	74	-1.2	4.8	1.52558139535
	5	75	-5.3	0.6	0.0
	5	76	-3.7	1.0	0.0
	5	77	-12.7	2.0	0.0
	5	78	-6.3	6.1	0.0
	5	79	-4.0	0.0	0.0
	5	80	-5.0	3.5	0.858139534884
	5	81	-5.1	10.2	0.0
	5	82	-5.7	1.4	1.81162790698
	5	83	-10.5	4.5	0.0
	5	84	-10.2	3.6	0.0
	5	85	-12.0	2.5	4.57674418605
	5	86	-11.8	5.2	0.0
	5	87	-2.3	8.9	0.0
	5	88	3.4	10.6	0.0
	5	89	-0.4	9.0	0.0
	5	90	-9.5	1.7	7.62790697674
	5	91	-11.2	5.7	0.0
	5	92	-4.6	10.5	0.0
	5	93	0.8	14.5	0.0
	5	94	-4.2	13.8	0.0
	5	95	-7.8	14.6	0.0
	5	96	-1.6	8.6	1.43023255814
	5	97	7.9	16.9	0.0
	5	98	5.5	18.8	0.0
	5	99	2.8	17.0	0.0
	5	100	-2.9	18.5	0.0
	5	101	-7.8	11.4	0.0
	5	102	-0.3	13.2	0.0
	5	103	0.2	16.4	0.0
	5	104	4.4	21.0	0.0
	5	105	4.9	24.7	0.0
	5	106	7.3	25.0	0.0
	5	107	10.6	24.6	0.0
	5	108	7.9	24.5	0.0
	5	109	2.1	14.3	1.23953488372
	5	110	-1.4	14.3	0.0
	5	111	-0.1	18.7	0.0
	5	112	5.4	18.8	0.0
	5	113	0.2	11.2	0.0
	5	114	-1.0	9.8	0.0
	5	115	-6.4	11.6	0.0
	5	116	-1.9	16.6	0.0
	5	117	1.7	20.9	0.476744186047
	5	118	2.0	24.8	0.0
	5	119	2.7	15.2	0.0
	5	120	4.0	22.0	0.0
	5	121	5.9	16.1	4.1
	5	122	3.7	16.4	0.0
	5	123	-2.6	14.1	0.0
	5	124	-2.2	10.0	0.0
	5	125	-2.7	10.1	0.0
	5	126	0.2	14.7	0.0
	5	127	3.9	14.5	0.0
	5	128	1.4	22.1	0.0
	5	129	1.2	24.8	0.0
	5	130	4.8	18.9	0.0
	5	131	0.4	18.6	0.0
	5	132	1.8	17.9	0.0
	5	133	0.3	15.7	0.0
	5	134	3.6	15.5	0.0
	5	135	6.5	18.5	0.0
	5	136	5.0	19.7	0.0
	5	137	0.9	15.1	4.67209302326
	5	138	7.0	20.5	7.43720930233
	5	139	7.6	23.0	0.0953488372093
	5	140	9.3	24.7	0.0
	5	141	8.8	26.4	0.0
	5	142	12.0	26.3	0.0
	5	143	7.8	25.1	0.0
	5	144	5.1	16.8	2.19302325581
	5	145	5.2	21.1	0.0
	5	146	6.4	21.7	2.0976744186
	5	147	6.6	19.5	0.381395348837
	5	148	10.0	20.5	1.90697674419
	5	149	6.8	18.2	3.52790697674
	5	150	7.1	22.0	0.0
	5	151	11.4	25.0	0.0
	5	152	15.3	27.2	0.0
	5	153	10.2	20.0	0.0
	5	154	7.7	14.6	16.1139534884
	5	155	4.5	19.3	6.00697674419
	5	156	9.4	24.5	0.0
	5	157	14.0	27.2	0.0
	5	158	14.4	30.9	0.0
	5	159	12.2	27.6	0.0
	5	160	11.8	20.9	0.0
	5	161	8.8	22.3	0.0
	5	162	9.7	21.2	0.476744186047
	5	163	8.5	21.1	0.0
	5	164	12.1	24.8	0.0
	5	165	10.2	25.1	0.0
	5	166	15.1	23.0	4.57674418605
	5	167	16.3	24.2	1.0488372093
	5	168	13.9	27.2	0.0
	5	169	15.5	26.9	0.476744186047
	5	170	13.4	27.2	6.96046511628
	5	171	12.9	26.4	0.0953488372093
	5	172	9.1	26.4	0.0
	5	173	10.6	29.5	0.0
	5	174	13.0	26.6	0.0
	5	175	13.7	30.8	1.90697674419
	5	176	9.4	29.4	0.0
	5	177	12.0	28.0	0.0
	5	178	12.9	30.7	0.0
	5	179	16.4	33.1	0.0
	5	180	14.5	29.9	0.0
	5	181	12.5	31.2	0.0
	5	182	12.4	26.0	0.0
	5	183	10.7	21.2	1.43023255814
	5	184	8.8	17.7	1.81162790698
	5	185	18.3	34.2	0.0
	5	186	16.1	29.2	0.0
	5	187	17.0	29.1	0.0
	5	188	18.7	32.1	0.0
	5	189	17.5	30.6	0.0
	5	190	18.2	27.0	0.0
	5	191	14.4	29.2	0.0
	5	192	12.0	23.1	18.7837209302
	5	193	16.8	28.2	0.572093023256
	5	194	17.3	32.5	0.0
	5	195	17.2	26.1	30.7976744186
	5	196	17.6	33.3	0.0
	5	197	19.5	27.7	0.0
	5	198	19.7	33.8	0.0
	5	199	17.9	28.9	0.762790697674
	5	200	16.0	26.6	0.0
	5	201	15.2	24.9	7.34186046512
	5	202	14.8	27.5	0.0
	5	203	13.2	27.4	0.0
	5	204	12.6	27.0	0.0
	5	205	15.7	28.9	0.0
	5	206	11.3	26.6	0.0
	5	207	14.4	27.6	0.0
	5	208	16.8	30.5	0.0
	5	209	16.1	28.8	5.81627906977
	5	210	16.2	29.0	0.0
	5	211	16.5	29.8	0.0
	5	212	21.0	33.6	0.0
	5	213	24.0	33.1	0.0
	5	214	20.0	27.1	0.0
	5	215	13.3	24.0	0.0
	5	216	14.8	27.4	0.0
	5	217	15.8	30.0	0.0
	5	218	15.9	28.9	0.0
	5	219	15.7	30.5	0.0
	5	220	18.3	30.3	0.858139534884
	5	221	17.7	29.9	0.0
	5	222	15.9	26.5	0.0
	5	223	15.8	25.3	0.0
	5	224	13.8	22.5	0.0
	5	225	13.8	21.1	26.3162790698
	5	226	15.1	19.1	32.323255814
	5	227	9.3	18.9	1.33488372093
	5	228	11.4	21.9	0.381395348837
	5	229	9.6	26.4	0.0
	5	230	15.9	27.7	0.0
	5	231	14.5	26.5	0.0
	5	232	12.0	29.9	0.0
	5	233	14.0	28.2	0.0
	5	234	15.6	29.8	0.0
	5	235	12.7	32.7	0.0
	5	236	16.7	29.8	0.0
	5	237	15.3	28.5	0.0
	5	238	15.9	30.0	0.0
	5	239	15.9	30.0	0.190697674419
	5	240	17.5	30.3	0.0
	5	241	12.1	24.2	0.0
	5	242	9.0	19.3	0.0953488372093
	5	243	8.2	28.4	0.0
	5	244	8.5	27.8	0.0
	5	245	11.2	29.9	0.0
	5	246	12.1	33.1	0.0
	5	247	13.2	29.8	0.0
	5	248	11.0	28.2	0.0
	5	249	12.5	21.9	0.381395348837
	5	250	10.6	25.6	0.0
	5	251	9.4	25.4	0.0
	5	252	9.6	17.9	15.6372093023
	5	253	9.2	24.4	0.0
	5	254	8.0	20.7	0.0
	5	255	5.4	21.9	0.0
	5	256	5.2	24.7	0.0
	5	257	16.1	29.0	0.0
	5	258	17.3	27.8	0.0
	5	259	13.4	18.5	0.476744186047
	5	260	13.9	24.9	0.0
	5	261	14.1	24.7	0.0
	5	262	13.6	27.3	0.0
	5	263	15.7	26.9	0.0
	5	264	8.9	22.2	0.0
	5	265	5.9	27.1	0.0
	5	266	11.1	26.4	0.0
	5	267	8.8	19.2	0.0
	5	268	10.0	22.3	0.0
	5	269	10.4	21.5	0.0
	5	270	12.7	21.2	0.0
	5	271	10.9	20.8	0.0
	5	272	7.6	19.9	0.0
	5	273	6.7	16.8	0.0
	5	274	9.5	14.4	0.0
	5	275	6.7	16.0	0.190697674419
	5	276	4.5	24.5	0.0
	5	277	8.3	20.9	10.7744186047
	5	278	5.6	23.7	0.0
	5	279	10.2	22.2	0.0
	5	280	5.4	14.5	0.0
	5	281	-1.0	8.2	0.0
	5	282	3.3	17.3	0.0
	5	283	4.8	14.5	0.0
	5	284	2.8	13.8	0.0
	5	285	1.2	11.4	0.190697674419
	5	286	-0.7	11.4	0.0
	5	287	3.9	19.3	0.0
	5	288	0.7	17.3	0.0
	5	289	0.7	21.6	0.0
	5	290	3.0	17.6	0.286046511628
	5	291	1.3	17.9	0.0
	5	292	1.2	11.0	0.0
	5	293	0.9	10.0	0.0
	5	294	-1.2	9.5	0.0
	5	295	0.2	11.4	0.0
	5	296	1.6	14.7	0.0
	5	297	0.0	14.5	0.0
	5	298	-3.8	12.2	0.0953488372093
	5	299	-1.8	9.6	0.0
	5	300	0.0	7.7	0.762790697674
	5	301	-2.4	9.9	0.0
	5	302	-4.9	5.1	0.0
	5	303	-5.2	3.9	3.52790697674
	5	304	-11.4	6.5	0.0
	5	305	-8.3	2.5	0.0
	5	306	-11.8	0.5	0.0
	5	307	-10.2	8.7	0.0
	5	308	2.2	12.4	0.0
	5	309	5.3	13.8	0.0
	5	310	-5.3	3.1	0.0
	5	311	-11.2	4.4	0.0
	5	312	-10.0	5.9	0.0
	5	313	-10.6	3.4	0.0
	5	314	-7.4	6.7	0.0
	5	315	-3.4	11.4	0.0
	5	316	-1.4	16.5	0.0
	5	317	2.5	15.2	0.0
	5	318	9.3	21.9	0.0
	5	319	10.2	16.7	0.0
	5	320	1.1	6.0	0.286046511628
	5	321	-1.2	7.4	0.0
	5	322	-1.8	17.1	0.0
	5	323	-4.2	9.0	0.0
	5	324	-8.3	5.1	0.0
	5	325	-15.1	-7.4	0.0
	5	326	-11.4	0.9	0.0
	5	327	-14.4	-6.6	0.0
	5	328	-18.1	-1.2	0.0
	5	329	-16.0	8.3	0.0
	5	330	-8.6	6.1	0.0
	5	331	-8.8	-2.8	0.0
	5	332	-5.2	-0.1	0.0
	5	333	-14.1	-5.7	0.0
	5	334	-5.9	-0.1	0.0
	5	335	-4.4	2.3	0.0
	5	336	-9.3	8.0	0.0
	5	337	-7.6	4.1	0.0
	5	338	-12.9	-7.0	0.0
	5	339	-8.2	5.2	0.0
	5	340	-10.9	-1.6	0.0
	5	341	-14.7	4.4	0.0
	5	342	-8.8	-2.2	0.0
	5	343	-11.5	-2.9	0.0
	5	344	-12.0	-9.5	0.0
	5	345	-17.3	-1.8	0.0
	5	346	-18.2	-6.8	0.0
	5	347	-16.4	-4.2	0.0
	5	348	-19.4	-8.1	0.0
	5	349	-13.0	-6.0	0.0
	5	350	-2.6	-1.8	0.0
	5	351	-9.1	-7.0	0.0
	5	352	-6.2	-5.7	0.0
	5	353	-11.2	-5.3	0.0
	5	354	-16.1	-10.7	0.0
	5	355	-22.1	-13.4	0.0
	5	356	-9.3	-1.3	0.0
	5	357	-9.3	-3.2	0.0
	5	358	-12.8	0.2	0.0
	5	359	-7.2	5.6	0.0
	5	360	-20.4	-9.1	0.0
	5	361	-10.7	-5.9	0.0
	5	362	-20.2	-7.8	0.0
	5	363	-19.8	-6.2	0.0
	5	364	-23.2	-12.4	0.0
	5	365	-19.3	-17.8	0.0
	6	1	-12.2	5.1	0.0
	6	2	-18.4	-3.6	0.0
	6	3	-14.6	-5.1	0.0
	6	4	-14.2	-7.9	0.0
	6	5	-10.0	-3.7	0.0
	6	6	-15.6	-10.5	0.667441860465
	6	7	-16.5	-7.3	0.0953488372093
	6	8	-14.4	-5.5	0.0
	6	9	-6.4	4.4	0.0
	6	10	-4.9	-3.6	0.0
	6	11	-13.5	-7.4	0.0
	6	12	-29.2	-3.7	0.0
	6	13	-17.8	-6.8	0.0
	6	14	-17.5	-9.0	0.0
	6	15	-21.1	-7.0	0.0
	6	16	-18.5	-1.7	0.0
	6	17	-11.3	-2.1	0.0
	6	18	-10.5	-6.5	0.0
	6	19	-8.4	-3.6	0.0
	6	20	-14.3	-1.9	0.0
	6	21	-17.9	-10.6	0.0
	6	22	-12.0	-8.5	0.0
	6	23	-12.9	-1.6	0.0
	6	24	-25.3	-7.7	0.0
	6	25	-19.2	-4.3	0.0
	6	26	-35.4	-13.7	0.476744186047
	6	27	-31.8	-12.6	1.90697674419
	6	28	-29.5	-5.7	0.0
	6	29	-18.3	-9.5	0.0
	6	30	-19.9	-7.5	0.0
	6	31	-15.9	-10.6	0.0
	6	32	-14.3	-2.5	0.0
	6	33	-26.2	-12.2	0.0
	6	34	-29.1	-17.3	0.572093023256
	6	35	-31.2	-16.1	0.0
	6	36	-27.2	-11.3	0.0
	6	37	-27.1	-3.2	0.0
	6	38	-20.6	-0.2	0.0
	6	39	-14.2	-4.6	0.0
	6	40	-15.1	-8.8	0.0
	6	41	-22.9	-6.1	0.0
	6	42	-18.2	-7.4	0.0
	6	43	-19.1	-6.1	0.0
	6	44	-10.6	-6.6	0.0
	6	45	-8.7	-4.0	0.0
	6	46	-1.0	2.8	0.0
	6	47	-6.7	-3.5	0.0
	6	48	-12.2	-1.4	0.0953488372093
	6	49	-16.6	-0.8	0.0
	6	50	-13.7	-0.6	0.0
	6	51	-13.2	6.8	0.0
	6	52	-19.3	-1.7	0.0
	6	53	-12.8	1.0	0.0
	6	54	-17.7	-6.1	0.0
	6	55	-18.3	-3.2	3.33720930233
	6	56	-17.3	-4.0	1.33488372093
	6	57	-14.3	-0.9	0.0
	6	58	-17.5	-8.2	0.0
	6	59	-9.5	-0.8	0.0
	6	60	-9.7	1.5	0.0
	6	61	-0.4	10.7	0.0
	6	62	2.6	6.5	0.0
	6	63	-3.8	3.3	0.0
	6	64	-5.8	0.8	0.0
	6	65	-6.8	-2.5	0.0
	6	66	-3.2	-1.4	0.0
	6	67	0.9	6.0	0.0
	6	68	1.8	4.6	0.0
	6	69	2.5	7.1	0.0
	6	70	4.0	4.9	0.0
	6	71	-0.5	4.8	0.0
	6	72	-4.2	4.1	0.0
	6	73	-2.6	5.7	0.0
	6	74	-6.6	5.9	0.0
	6	75	-0.3	8.7	0.0953488372093
	6	76	-0.2	7.2	0.0
	6	77	0.1	9.3	0.0
	6	78	-2.4	1.8	0.0
	6	79	0.4	3.9	0.0
	6	80	-9.6	0.7	4.48139534884
	6	81	-9.5	5.6	0.0
	6	82	-10.3	1.9	0.0
	6	83	-10.6	2.4	0.0
	6	84	-4.0	7.5	0.0953488372093
	6	85	-1.5	11.3	0.0
	6	86	-1.5	15.5	0.0
	6	87	0.4	16.1	0.0
	6	88	1.7	12.3	0.0
	6	89	-0.5	14.0	0.0953488372093
	6	90	3.3	13.6	0.0
	6	91	0.6	15.1	0.0
	6	92	-3.0	11.1	11.5372093023
	6	93	-5.4	9.8	7.43720930233
	6	94	-6.6	9.2	0.0
	6	95	-8.0	7.3	0.0
	6	96	-3.8	7.0	0.0
	6	97	-1.1	5.2	1.33488372093
	6	98	-0.4	9.5	0.0
	6	99	-4.5	8.9	0.0
	6	100	-6.1	9.7	0.0
	6	101	-4.4	10.3	0.0
	6	102	-4.7	5.1	0.0
	6	103	-6.9	4.9	0.667441860465
	6	104	-4.2	6.9	0.0953488372093
	6	105	-3.7	10.5	10.2976744186
	6	106	2.3	14.1	0.0
	6	107	11.6	18.1	8.00930232558
	6	108	9.7	17.1	0.0
	6	109	6.1	18.3	0.0
	6	110	6.9	18.2	0.0
	6	111	5.2	20.4	0.0
	6	112	8.3	24.9	0.0
	6	113	16.2	32.0	0.0
	6	114	11.2	22.6	12.9674418605
	6	115	8.7	21.4	0.0
	6	116	8.2	18.7	0.190697674419
	6	117	2.6	18.4	0.0
	6	118	9.5	21.7	0.0
	6	119	8.1	21.3	0.0
	6	120	6.5	21.9	0.0
	6	121	4.4	24.9	0.0
	6	122	2.8	17.8	4.57674418605
	6	123	5.7	19.4	0.0
	6	124	4.6	13.1	0.381395348837
	6	125	4.9	17.9	0.0
	6	126	6.5	19.3	0.0
	6	127	7.0	18.0	0.0
	6	128	8.9	22.6	0.0
	6	129	3.4	22.0	0.0
	6	130	3.7	19.2	0.0
	6	131	4.1	18.6	0.0
	6	132	3.3	17.8	8.86744186047
	6	133	6.9	24.5	31.3697674419
	6	134	1.6	22.6	10.2976744186
	6	135	-0.7	25.6	0.0
	6	136	5.7	21.7	0.0
	6	137	2.5	17.8	0.0
	6	138	4.9	21.4	0.0
	6	139	8.2	23.5	0.0
	6	140	10.9	24.3	0.0
	6	141	4.4	17.8	21.7395348837
	6	142	7.5	24.0	0.0
	6	143	9.5	26.6	0.0
	6	144	7.2	22.1	0.0
	6	145	12.1	20.8	0.858139534884
	6	146	12.4	22.7	0.0
	6	147	10.5	19.6	0.0
	6	148	8.5	19.0	0.0
	6	149	10.3	22.6	0.0
	6	150	5.8	20.8	28.3186046512
	6	151	5.8	24.0	0.0
	6	152	7.9	24.7	0.0
	6	153	8.2	19.8	6.86511627907
	6	154	9.6	25.1	3.62325581395
	6	155	18.9	28.2	0.0
	6	156	17.3	26.7	0.0
	6	157	17.3	25.3	0.190697674419
	6	158	13.9	26.2	0.0
	6	159	10.8	24.3	0.0
	6	160	6.5	20.2	0.0
	6	161	5.4	20.1	0.0
	6	162	4.0	14.4	0.190697674419
	6	163	0.4	13.6	7.81860465116
	6	164	6.2	18.9	2.38372093023
	6	165	5.3	21.1	0.0
	6	166	7.8	17.8	0.0
	6	167	6.7	23.9	0.0
	6	168	10.2	23.2	5.62558139535
	6	169	15.2	28.2	0.286046511628
	6	170	13.0	28.0	0.0
	6	171	11.5	25.4	0.0
	6	172	14.4	26.7	0.0
	6	173	12.3	19.1	0.0
	6	174	10.0	19.7	0.0
[truncated: 8,957 more rows]
