# Supplementary material for: Comparing CMIP-3 and CMIP-5 climate projections on flooding estimation of Devils Lake of North Dakota, USA
Source: PeerJ. 2018 Apr 30;6:e4711. doi: 10.7717/peerj.4711 (PMC5933320; doi:10.7717/peerj.4711)
Supplement: Supplemental Information 2 [file peerj-06-4711-s002.zip › FutureClimate/CMIP-5_MarkSim/EDMZ_FIOESM_rcp45_2025.dat]

	1	1	-2.3	5.5	11.1558139535
	1	2	-2.0	-1.3	0.0
	1	3	-12.9	0.0	0.0
	1	4	-4.1	-3.1	0.0
	1	5	-7.0	-4.2	0.0953488372093
	1	6	-13.3	-2.3	0.0
	1	7	-25.7	-1.7	0.0
	1	8	-29.5	-3.9	7.91395348837
	1	9	-21.8	-10.0	0.0
	1	10	-18.7	-9.7	0.0
	1	11	-18.6	-15.8	0.0
	1	12	-20.3	-10.6	0.0
	1	13	-17.6	-3.5	0.0
	1	14	-19.7	-12.2	0.0
	1	15	-22.8	-19.0	0.0953488372093
	1	16	-13.5	-2.2	0.0
	1	17	-11.3	-8.9	0.0
	1	18	-19.9	-6.4	0.0
	1	19	-5.3	10.3	0.0
	1	20	-11.9	13.2	0.0
	1	21	-14.9	3.4	0.0
	1	22	-16.6	-0.6	0.0
	1	23	-13.3	-4.5	0.0
	1	24	-17.4	-6.9	0.0
	1	25	-23.1	-6.2	0.0
	1	26	-13.5	-1.8	0.0
	1	27	-20.6	-3.3	0.0
	1	28	-13.9	0.2	0.0
	1	29	-12.1	-7.2	0.667441860465
	1	30	-6.4	-2.8	0.0
	1	31	-13.1	-2.9	0.0
	1	32	-6.8	6.6	0.0
	1	33	-0.6	5.3	0.0
	1	34	7.3	15.8	0.0
	1	35	-5.0	4.4	0.0
	1	36	-10.3	-9.8	0.0
	1	37	-7.1	-1.1	0.0
	1	38	-7.7	-7.3	0.0
	1	39	-9.9	-6.1	0.0
	1	40	-9.0	1.6	0.0
	1	41	-4.0	5.5	0.0
	1	42	-8.7	-3.2	0.0
	1	43	-14.5	-8.6	0.381395348837
	1	44	-24.4	-8.2	0.0
	1	45	-22.4	-5.0	0.0
	1	46	-26.1	-8.4	0.0
	1	47	-24.5	-6.5	0.0
	1	48	-25.1	-6.0	0.0
	1	49	-28.2	-17.1	2.47906976744
	1	50	-23.9	-14.5	5.1488372093
	1	51	-20.4	0.5	0.0
	1	52	-16.8	-2.0	0.0
	1	53	-17.2	-4.5	0.0
	1	54	-28.4	-4.9	0.0
	1	55	-23.3	6.1	0.0
	1	56	-23.3	-3.0	0.0
	1	57	-14.8	-3.9	0.0
	1	58	-16.0	-4.4	0.0
	1	59	-18.7	-4.1	0.0
	1	60	-14.3	-2.0	0.0
	1	61	-9.7	-3.1	1.14418604651
	1	62	-0.6	-0.3	0.0
	1	63	-0.5	2.0	0.0
	1	64	-7.6	-5.7	0.0
	1	65	-11.6	3.8	0.0
	1	66	-12.7	6.6	0.0
	1	67	-11.3	6.8	0.0
	1	68	-16.4	4.0	0.0
	1	69	-13.1	-5.4	0.0
	1	70	-9.7	-5.2	0.0
	1	71	-8.3	-7.2	0.0
	1	72	-11.3	-6.6	0.0
	1	73	-10.2	-4.0	0.0
	1	74	-15.9	-0.1	0.0
	1	75	-17.1	-1.9	0.0
	1	76	-15.7	4.3	0.0
	1	77	-19.1	-2.3	0.0
	1	78	-18.3	-3.2	0.0
	1	79	-14.3	-0.3	3.24186046512
	1	80	-11.6	0.7	0.0
	1	81	-12.5	4.7	0.0
	1	82	-5.5	2.6	0.0
	1	83	-7.6	5.6	0.0
	1	84	-1.6	8.8	0.0
	1	85	1.3	6.2	0.0
	1	86	-3.0	10.6	0.0
	1	87	-3.9	8.4	0.0
	1	88	-3.0	14.5	0.0
	1	89	3.1	15.4	0.0
	1	90	4.0	18.7	0.0
	1	91	1.9	18.3	0.0
	1	92	3.5	15.4	0.0
	1	93	4.3	13.5	0.0
	1	94	3.3	9.9	6.00697674419
	1	95	-1.7	8.2	0.0953488372093
	1	96	-2.7	9.4	0.953488372093
	1	97	-0.7	11.3	0.0
	1	98	7.1	11.0	0.0
	1	99	1.9	18.3	0.0
	1	100	9.7	19.3	0.0
	1	101	11.3	22.3	0.0
	1	102	3.0	20.6	1.71627906977
	1	103	4.6	20.7	0.0
	1	104	3.3	16.0	0.286046511628
	1	105	0.5	19.1	0.0
	1	106	-2.3	19.2	0.0
	1	107	0.1	18.1	0.0
	1	108	1.3	20.4	0.0
	1	109	3.6	24.4	0.0
	1	110	-3.1	15.6	0.0
	1	111	-6.8	10.1	0.0
	1	112	-0.8	17.6	0.0
	1	113	3.4	22.1	0.0
	1	114	3.6	21.4	0.0
	1	115	4.5	8.8	0.286046511628
	1	116	6.8	20.4	0.0
	1	117	9.5	22.7	0.0
	1	118	5.8	21.4	1.14418604651
	1	119	10.2	24.5	0.0
	1	120	8.3	24.5	0.0
	1	121	13.1	24.2	0.0
	1	122	13.1	24.6	0.0
	1	123	12.1	25.3	0.0
	1	124	7.0	23.5	0.0
	1	125	3.3	24.6	61.4046511628
	1	126	6.7	27.4	0.0
	1	127	9.3	24.9	0.0
	1	128	7.4	22.1	0.0
	1	129	2.5	20.6	0.0
	1	130	2.0	25.8	0.0
	1	131	2.8	20.9	0.0
	1	132	10.4	21.8	0.0
	1	133	9.0	19.6	0.0
	1	134	4.0	13.3	5.62558139535
	1	135	12.5	19.5	1.62093023256
	1	136	7.6	21.5	0.0
	1	137	8.7	16.0	0.0
	1	138	8.1	21.3	0.0
	1	139	7.9	21.8	0.0
	1	140	4.6	21.3	5.24418604651
	1	141	5.6	21.7	0.0
	1	142	0.4	19.5	0.0
	1	143	8.6	21.0	0.0
	1	144	7.4	20.5	0.0
	1	145	12.6	20.5	0.381395348837
	1	146	5.1	20.0	23.3604651163
	1	147	2.6	18.3	0.0
	1	148	3.8	20.5	0.381395348837
	1	149	7.2	21.3	0.0
	1	150	3.7	20.6	0.0
	1	151	3.6	17.9	0.0
	1	152	7.9	21.7	0.0
	1	153	11.4	29.9	0.0
	1	154	4.5	23.7	0.0
	1	155	12.4	20.3	3.24186046512
	1	156	12.8	25.6	0.0
	1	157	12.6	23.8	0.0
	1	158	8.9	21.8	0.0
	1	159	9.1	23.6	0.0
	1	160	10.1	21.2	35.2790697674
	1	161	10.0	23.3	0.0
	1	162	10.6	25.0	0.0
	1	163	15.9	29.4	10.5837209302
	1	164	18.6	30.7	0.0
	1	165	14.6	32.5	0.0
	1	166	14.4	28.6	0.0
	1	167	13.6	29.3	0.0
	1	168	11.7	27.3	0.0
	1	169	14.3	26.9	0.0
	1	170	14.7	26.3	0.0
	1	171	14.5	18.5	23.1697674419
	1	172	14.0	20.2	3.24186046512
	1	173	13.3	25.3	0.0
	1	174	10.6	22.1	0.0
	1	175	10.2	19.2	56.4465116279
	1	176	11.7	21.2	4.95813953488
	1	177	15.0	27.7	0.0
	1	178	11.0	25.2	1.90697674419
	1	179	18.6	26.0	15.1604651163
	1	180	16.3	29.3	0.0
	1	181	14.5	28.6	0.0
	1	182	19.2	29.2	0.0
	1	183	18.5	28.7	0.0953488372093
	1	184	21.2	29.5	4.48139534884
	1	185	19.1	28.8	0.190697674419
	1	186	12.7	25.4	0.0
	1	187	13.3	21.3	0.0
	1	188	12.4	25.0	0.0
	1	189	12.7	29.2	0.0
	1	190	16.4	28.4	0.0
	1	191	18.7	28.5	0.0
	1	192	19.5	33.8	0.0
	1	193	21.8	37.1	0.0
	1	194	20.1	32.6	0.0
	1	195	20.9	29.8	0.190697674419
	1	196	17.7	28.7	0.0
	1	197	14.3	27.7	0.0
	1	198	17.4	31.9	6.1976744186
	1	199	20.3	34.8	0.953488372093
	1	200	21.6	34.0	0.0
	1	201	19.3	32.9	0.0
	1	202	14.6	28.7	0.0
	1	203	16.2	27.5	4.57674418605
	1	204	15.2	29.4	2.0976744186
	1	205	14.9	29.2	0.0
	1	206	16.3	32.0	0.0
	1	207	14.6	30.5	0.0
	1	208	14.1	31.0	0.0
	1	209	15.3	29.4	0.0
	1	210	10.0	25.2	19.3558139535
	1	211	12.7	28.5	30.988372093
	1	212	10.5	30.5	0.0
	1	213	14.3	28.9	0.0
	1	214	13.2	27.7	0.0
	1	215	14.9	31.3	0.0
	1	216	14.5	29.3	1.14418604651
	1	217	15.6	26.1	0.381395348837
	1	218	19.1	30.5	0.0
	1	219	18.2	28.1	0.0
	1	220	16.0	30.0	0.0
	1	221	15.4	32.1	0.0
	1	222	9.0	28.7	0.0
	1	223	9.6	24.5	16.3046511628
	1	224	9.9	24.2	0.0953488372093
	1	225	10.4	22.7	18.1162790698
	1	226	11.1	26.5	0.0
	1	227	11.4	25.4	0.0
	1	228	7.7	22.9	0.0
	1	229	10.9	27.3	0.0
	1	230	10.3	21.7	24.3139534884
	1	231	15.0	22.3	0.0
	1	232	14.8	29.3	0.0
	1	233	14.1	24.1	0.0
	1	234	12.1	29.0	0.0
	1	235	12.1	27.5	0.0
	1	236	11.8	29.0	0.0
	1	237	19.2	29.0	0.0
	1	238	18.0	30.1	0.0
	1	239	14.7	28.0	0.0
	1	240	11.2	25.1	0.0
	1	241	13.1	24.1	0.0
	1	242	12.2	27.6	0.0
	1	243	10.0	27.8	0.0
	1	244	10.8	30.3	0.0
	1	245	15.6	28.6	10.3930232558
	1	246	10.7	24.8	0.190697674419
	1	247	10.2	26.5	0.0
	1	248	13.4	24.9	0.0
	1	249	10.9	22.6	0.0
	1	250	5.7	19.2	0.858139534884
	1	251	10.6	23.8	0.0
	1	252	4.6	18.9	3.90930232558
	1	253	4.0	18.7	0.286046511628
	1	254	0.5	20.2	0.0
	1	255	-0.6	21.4	0.0
	1	256	-5.6	18.9	0.0
	1	257	2.6	25.5	0.0
	1	258	6.2	26.1	0.0
	1	259	5.0	20.5	0.0
	1	260	10.2	25.6	0.0
	1	261	11.5	24.9	0.0
	1	262	11.5	27.6	0.0
	1	263	8.6	23.6	0.0
	1	264	8.8	18.9	0.0
	1	265	11.0	20.4	0.0
	1	266	7.0	25.7	0.0
	1	267	11.2	24.0	0.0
	1	268	13.7	27.2	0.0
	1	269	15.0	24.7	0.0
	1	270	14.8	23.5	0.0
	1	271	10.5	22.6	0.0
	1	272	3.9	20.1	0.0
	1	273	5.0	20.9	0.0
	1	274	6.9	16.0	0.0
	1	275	4.4	14.7	0.0
	1	276	3.2	18.0	0.0
	1	277	1.2	15.2	0.0
	1	278	2.0	15.9	0.0
	1	279	2.5	15.2	0.190697674419
	1	280	2.8	16.4	0.0953488372093
	1	281	3.2	18.0	0.0
	1	282	5.2	17.0	0.0
	1	283	2.4	19.5	0.0
	1	284	8.6	22.1	0.0
	1	285	1.3	10.5	11.7279069767
	1	286	-2.5	8.9	0.0
	1	287	-0.7	12.2	0.0
	1	288	5.1	15.4	5.81627906977
	1	289	2.2	12.2	0.0
	1	290	3.6	13.9	0.0
	1	291	5.1	12.5	0.0
	1	292	4.3	11.9	0.0
	1	293	4.0	12.9	0.0
	1	294	0.2	13.9	0.0
	1	295	0.1	6.2	0.0
	1	296	-0.5	8.3	0.0
	1	297	-3.0	7.5	0.0
	1	298	-6.9	6.0	0.0
	1	299	5.7	15.7	0.0
	1	300	6.5	11.5	0.0
	1	301	4.7	14.5	0.0
	1	302	-0.4	14.3	0.0
	1	303	0.6	6.9	0.0
	1	304	-6.5	5.1	0.0
	1	305	-3.2	3.9	0.0
	1	306	-2.1	8.9	0.0
	1	307	-1.7	14.4	0.0
	1	308	2.4	6.5	0.0
	1	309	4.7	9.5	0.0
	1	310	0.4	8.9	0.0
	1	311	-1.6	16.7	0.0
	1	312	3.3	18.4	0.0
	1	313	5.3	10.3	0.0
	1	314	1.4	5.1	12.3
	1	315	-3.1	5.3	0.0
	1	316	-3.2	5.7	3.0511627907
	1	317	-2.9	5.3	0.0
	1	318	0.6	7.4	0.0
	1	319	-11.4	5.2	0.0
	1	320	-5.9	1.1	0.0
	1	321	-7.4	0.3	0.0
	1	322	-6.6	-6.5	0.0
	1	323	-4.1	0.5	0.0
	1	324	-8.4	2.6	0.0
	1	325	-6.7	0.7	0.0
	1	326	-13.0	-8.4	0.0
	1	327	-9.5	-4.0	0.0
	1	328	-17.6	-7.9	0.0
	1	329	-8.4	8.2	0.0
	1	330	-14.9	-0.7	0.0
	1	331	-14.5	-5.4	0.0
	1	332	-14.2	-2.0	7.24651162791
	1	333	-16.3	-0.6	0.0
	1	334	-21.4	-6.4	0.0
	1	335	-27.0	-9.4	0.0
	1	336	-27.9	-6.5	0.0
	1	337	-24.7	-7.2	0.0
	1	338	-18.7	-14.8	0.0
	1	339	-17.4	-5.7	0.0
	1	340	-15.3	-6.4	0.0
	1	341	-16.0	-6.0	0.0
	1	342	-15.1	-7.9	0.0
	1	343	-12.5	-10.4	0.0
	1	344	-8.0	-5.7	0.0
	1	345	-12.9	-4.5	0.0
	1	346	-7.7	2.7	0.0
	1	347	-19.3	-12.9	1.33488372093
	1	348	-20.2	-12.4	0.0
	1	349	-23.7	-3.3	0.0
	1	350	-22.0	-10.9	0.0
	1	351	-19.2	-9.1	0.0
	1	352	-11.5	-7.4	0.0
	1	353	-13.7	-10.7	7.91395348837
	1	354	-17.1	-6.6	0.0
	1	355	-27.3	-12.0	2.0023255814
	1	356	-27.7	-13.8	0.0
	1	357	-21.2	-0.1	0.0
	1	358	-15.3	0.3	3.0511627907
	1	359	-18.7	-3.2	0.0
	1	360	-12.9	-12.6	3.24186046512
	1	361	-16.7	-16.0	1.81162790698
	1	362	-22.9	-19.5	0.381395348837
	1	363	-20.9	-20.7	1.0488372093
	1	364	-19.4	-6.9	0.0
	1	365	-11.3	2.9	0.0
	2	1	-16.3	-12.1	0.0
	2	2	-11.3	-10.9	2.0976744186
	2	3	-17.5	-13.2	0.0
	2	4	-23.0	-17.0	0.0
	2	5	-27.2	-6.8	0.0
	2	6	-18.1	-7.2	0.0
	2	7	-18.9	-9.8	0.0
	2	8	-20.8	-4.1	0.0
	2	9	-18.2	-0.1	0.0
	2	10	-15.7	-6.3	0.0
	2	11	-12.0	-2.2	0.0
	2	12	-10.6	-4.8	0.0
	2	13	-15.5	-3.6	0.0
	2	14	-15.5	0.7	0.0
	2	15	-8.2	-3.4	0.0
	2	16	-9.8	-3.1	0.0
	2	17	-13.6	-6.0	0.0
	2	18	-18.6	-11.3	0.0
	2	19	-7.1	-5.3	0.0
	2	20	-5.1	5.9	0.0
	2	21	-8.9	-5.5	0.0
	2	22	-9.7	0.8	0.0
	2	23	-23.6	-9.2	0.0
	2	24	-26.0	-4.8	0.0
	2	25	-22.4	-8.3	0.0
	2	26	-21.6	-3.1	0.0
	2	27	-21.1	-12.0	0.0
	2	28	-11.8	0.9	0.0
	2	29	-13.6	-4.5	0.762790697674
	2	30	-8.8	-8.3	0.0
	2	31	-18.1	-10.2	0.0
	2	32	-21.8	-11.1	0.0
	2	33	-22.3	-11.1	0.0
	2	34	-16.5	-3.4	0.0
	2	35	-28.4	-11.9	0.0
	2	36	-28.0	-16.5	0.0
	2	37	-25.0	-13.9	0.0
	2	38	-18.0	-4.8	0.0
	2	39	-16.9	-3.4	0.0
	2	40	-19.4	-5.9	0.0
	2	41	-12.7	4.1	0.0
	2	42	-4.2	4.6	0.0
	2	43	-0.8	7.8	0.0
	2	44	-1.6	1.4	0.0
	2	45	-8.0	0.4	0.0
	2	46	-14.8	-0.9	0.0
	2	47	-17.1	-6.8	0.0
	2	48	-22.1	-8.5	0.0
	2	49	-21.7	-5.5	0.0
	2	50	-25.2	-8.1	0.0
	2	51	-16.7	-1.8	0.0
	2	52	-7.3	4.6	0.0
	2	53	-10.5	-0.8	0.0
	2	54	-13.0	3.8	0.0
	2	55	-3.2	0.3	0.0
	2	56	-3.7	-1.2	0.0
	2	57	-8.4	-6.5	0.0
	2	58	-8.2	-7.6	0.0
	2	59	-1.8	0.9	0.0
	2	60	1.2	6.6	0.0
	2	61	-7.4	-2.4	0.0
	2	62	-11.3	1.8	0.0
	2	63	-2.2	-1.0	1.62093023256
	2	64	-4.2	3.6	0.0
	2	65	-9.1	0.4	0.0
	2	66	-9.7	2.1	0.0
	2	67	-1.8	-1.1	0.0
	2	68	-1.8	-1.0	0.190697674419
	2	69	-6.2	8.0	0.0
	2	70	-4.1	5.4	0.0
	2	71	-4.1	1.8	0.0
	2	72	-6.4	5.4	0.0
	2	73	-5.7	4.9	0.0
	2	74	-2.3	7.2	0.0
	2	75	-3.3	2.6	0.0
	2	76	-5.1	4.5	0.0
	2	77	-1.2	6.3	0.0
	2	78	-3.6	12.6	0.0
	2	79	-5.3	4.4	0.0
	2	80	-1.4	9.8	0.0
	2	81	1.3	7.1	12.5860465116
	2	82	-3.3	5.3	0.0
	2	83	-3.5	2.2	0.0
	2	84	-3.4	6.3	0.0
	2	85	-8.8	6.3	0.0
	2	86	-15.9	0.1	0.0
	2	87	-15.3	-7.2	0.476744186047
	2	88	-11.7	-1.3	0.0
	2	89	-18.0	-4.8	0.0
	2	90	-11.0	0.3	0.0
	2	91	-12.7	3.5	0.0
	2	92	-14.8	4.3	0.0
	2	93	-8.9	9.3	0.0
	2	94	-1.5	9.4	0.0
	2	95	-2.1	7.5	0.0
	2	96	0.5	15.5	0.0
	2	97	6.6	10.9	5.43488372093
	2	98	0.8	13.1	3.14651162791
	2	99	-0.2	17.7	0.0
	2	100	-5.5	11.4	0.190697674419
	2	101	4.3	17.5	0.0
	2	102	4.5	10.1	0.0
	2	103	3.4	13.8	0.0
	2	104	-0.9	13.1	0.0
	2	105	10.1	21.1	0.0
	2	106	5.2	13.0	0.0
	2	107	3.4	13.8	0.0
	2	108	-1.8	13.8	0.0
	2	109	0.4	12.4	2.0023255814
	2	110	-1.4	13.8	0.0
	2	111	1.0	13.6	0.0
	2	112	6.4	14.8	0.0
	2	113	-2.6	14.8	2.28837209302
	2	114	-1.5	14.6	0.0
	2	115	-2.7	14.5	0.0
	2	116	1.1	15.9	3.24186046512
	2	117	-2.2	16.7	0.572093023256
	2	118	1.1	20.7	0.0
	2	119	-3.4	12.1	0.0
	2	120	-4.7	13.8	0.0
	2	121	-6.2	12.7	0.0953488372093
	2	122	-8.0	12.9	0.0
	2	123	-0.4	18.3	0.0
	2	124	4.0	21.7	0.0
	2	125	8.9	12.1	12.5860465116
	2	126	9.9	17.9	0.476744186047
	2	127	10.8	19.0	0.667441860465
	2	128	6.5	27.1	0.0
	2	129	4.6	25.2	0.0
	2	130	11.2	19.2	0.0
	2	131	8.5	16.7	43.8604651163
	2	132	7.9	21.5	2.66976744186
	2	133	6.8	21.7	0.0
	2	134	4.8	24.4	0.0
	2	135	3.7	23.0	0.0
	2	136	4.4	21.0	0.0
	2	137	7.5	22.6	0.0
	2	138	3.6	21.8	0.0
	2	139	5.2	21.2	0.0
	2	140	4.9	20.5	3.90930232558
	2	141	1.9	21.8	2.76511627907
	2	142	0.9	19.5	0.0
	2	143	6.9	18.0	0.0
	2	144	7.9	20.1	0.0
	2	145	11.2	23.6	2.0023255814
	2	146	9.5	25.2	0.0
	2	147	9.6	22.5	2.38372093023
	2	148	10.7	24.5	0.0
	2	149	10.0	22.9	0.0
	2	150	5.1	19.4	0.0
	2	151	7.1	18.1	9.82093023256
	2	152	5.5	25.4	0.0
	2	153	7.8	26.4	0.0
	2	154	13.9	22.1	0.0
	2	155	10.8	23.9	0.0
	2	156	11.9	27.2	0.0
	2	157	14.3	26.8	0.0
	2	158	11.3	29.0	0.0
	2	159	8.0	26.4	1.62093023256
	2	160	13.9	27.9	0.0
	2	161	9.4	21.5	0.0
	2	162	8.5	25.1	0.0
	2	163	4.6	27.4	0.0
	2	164	9.5	30.9	0.0
	2	165	11.3	25.7	5.62558139535
	2	166	12.8	28.0	0.0
	2	167	14.3	26.5	4.19534883721
	2	168	15.9	31.4	0.0
	2	169	13.2	26.5	0.0
	2	170	16.0	26.0	0.0
	2	171	13.9	26.0	0.0
	2	172	11.9	30.7	0.0
	2	173	9.5	24.9	0.0
	2	174	11.1	24.4	0.0
	2	175	10.1	27.2	0.0
	2	176	12.2	26.0	0.0953488372093
	2	177	12.9	26.6	3.81395348837
	2	178	10.6	25.7	0.0
	2	179	13.2	26.0	0.0
	2	180	16.0	27.2	0.0
	2	181	14.3	25.3	0.0
	2	182	18.0	30.7	0.0
	2	183	22.0	32.9	0.0
	2	184	21.4	29.6	0.0
	2	185	21.4	31.2	0.0
	2	186	13.2	24.6	0.0
	2	187	15.1	31.6	0.0
	2	188	18.3	33.5	0.0
	2	189	17.6	31.8	0.0
	2	190	14.9	23.8	0.0
	2	191	13.8	24.2	0.0
	2	192	10.7	22.7	0.0
	2	193	10.2	24.0	0.0
	2	194	9.0	23.4	0.0
	2	195	10.9	24.4	0.0
	2	196	11.5	28.3	0.0
	2	197	11.9	29.8	0.0
	2	198	19.0	34.3	0.0
	2	199	19.6	31.2	0.0
	2	200	12.2	26.8	0.0
	2	201	14.7	29.9	0.0
	2	202	12.7	29.2	0.0
	2	203	12.3	25.0	0.0
	2	204	9.9	24.5	0.0
	2	205	12.1	27.8	0.0
	2	206	13.1	25.6	2.76511627907
	2	207	10.9	22.0	22.6930232558
	2	208	15.0	25.0	0.762790697674
	2	209	14.2	26.3	9.53488372093
	2	210	12.4	26.0	0.381395348837
	2	211	13.7	28.9	17.8302325581
	2	212	16.1	28.1	7.1511627907
	2	213	13.8	27.2	11.7279069767
	2	214	17.7	27.5	0.0
	2	215	19.8	29.4	0.0
	2	216	16.3	26.0	21.3581395349
	2	217	18.0	30.6	0.0
	2	218	14.3	29.4	0.0
	2	219	12.2	21.4	12.3953488372
	2	220	14.9	27.9	0.0
	2	221	13.4	27.0	18.8790697674
	2	222	11.9	27.6	0.0
	2	223	10.7	22.8	0.0
	2	224	14.6	29.1	0.0
	2	225	11.2	31.4	0.0
	2	226	9.8	29.6	0.0
	2	227	7.9	28.5	0.0
	2	228	12.5	30.0	1.43023255814
	2	229	11.7	24.8	4.95813953488
	2	230	14.0	30.3	2.95581395349
	2	231	17.9	31.1	0.476744186047
	2	232	14.2	31.9	0.0
	2	233	10.3	26.7	0.0
	2	234	12.5	30.7	0.0
	2	235	10.6	26.9	2.47906976744
	2	236	8.2	24.6	19.4511627907
	2	237	11.4	28.3	0.0
	2	238	12.0	31.3	0.0
	2	239	9.4	30.6	7.43720930233
	2	240	9.4	28.8	0.0
	2	241	6.8	29.8	0.0
	2	242	9.7	28.7	0.0
	2	243	11.2	24.0	0.0
	2	244	9.9	19.8	2.0976744186
	2	245	10.6	23.8	0.0
	2	246	8.9	28.5	0.0
	2	247	6.9	23.7	0.0
	2	248	4.1	23.8	0.0
	2	249	9.4	21.3	0.0
	2	250	5.3	17.7	0.0
	2	251	5.9	16.6	20.976744186
	2	252	5.8	19.2	0.0
	2	253	2.3	22.8	0.0
	2	254	3.8	16.8	0.476744186047
	2	255	3.4	13.7	2.95581395349
	2	256	-0.6	13.8	0.0
	2	257	4.4	19.8	0.0
	2	258	4.6	12.1	0.0953488372093
	2	259	1.8	17.8	7.1511627907
	2	260	2.3	22.7	0.0
	2	261	5.0	22.9	0.0
	2	262	8.9	21.2	0.0
	2	263	11.9	21.8	0.0
	2	264	10.9	26.8	0.0
	2	265	8.0	23.7	0.0
	2	266	8.3	26.0	0.0
	2	267	11.7	20.9	0.858139534884
	2	268	8.6	21.6	7.43720930233
	2	269	6.0	20.5	0.0
	2	270	7.9	22.2	0.0
	2	271	7.7	18.5	0.0
	2	272	8.5	22.4	0.0
	2	273	1.3	18.2	0.0
	2	274	-2.7	15.3	0.0
	2	275	3.9	18.0	0.0
	2	276	-2.9	16.1	0.0
	2	277	0.7	16.7	0.0
	2	278	-1.5	10.1	0.667441860465
	2	279	-4.0	16.2	10.7744186047
	2	280	-1.0	13.3	0.0953488372093
	2	281	-2.2	14.8	0.0
	2	282	1.4	6.9	2.95581395349
	2	283	-4.0	-2.2	7.72325581395
	2	284	-2.2	3.3	6.1976744186
	2	285	-2.9	8.1	0.0
	2	286	-4.4	8.0	0.0
	2	287	0.3	10.6	0.0
	2	288	-0.3	9.9	0.0
	2	289	0.7	12.9	0.0
	2	290	-3.4	12.7	0.0
	2	291	-4.2	8.8	0.0953488372093
	2	292	-1.4	13.0	0.0
	2	293	-2.6	10.3	10.3930232558
	2	294	-1.8	6.0	0.0953488372093
	2	295	-2.2	6.8	0.0
	2	296	0.4	4.4	0.0
	2	297	-3.4	6.0	0.0
	2	298	-6.9	3.4	0.0
	2	299	-3.1	3.6	0.0
	2	300	-6.2	4.9	0.0
	2	301	1.4	14.1	0.0
	2	302	-5.3	8.0	16.7813953488
	2	303	-6.2	6.9	0.0
	2	304	-4.7	7.2	0.0
	2	305	-2.8	11.1	0.0
	2	306	-1.5	16.9	0.0
	2	307	-5.9	10.0	0.0
	2	308	-5.1	11.4	0.0
	2	309	-5.3	8.6	0.0
	2	310	-1.4	13.5	0.0
	2	311	-1.4	6.2	0.0
	2	312	-7.5	3.9	0.0
	2	313	-15.1	4.3	0.0
	2	314	-6.7	7.2	0.0
	2	315	-1.1	9.3	0.0
	2	316	-2.3	7.9	0.0
	2	317	-3.4	10.5	0.0
	2	318	-0.7	7.9	0.0
	2	319	2.9	8.4	0.0
	2	320	-1.6	4.8	0.0
	2	321	-10.0	-0.1	0.0
	2	322	-8.1	6.3	0.0
	2	323	-0.9	5.3	0.286046511628
	2	324	2.3	6.4	3.33720930233
	2	325	-6.4	1.3	1.81162790698
	2	326	-9.9	2.0	0.0
	2	327	-16.2	-0.1	0.0
	2	328	-1.5	0.8	0.0
	2	329	4.8	5.9	0.0
	2	330	0.1	2.3	0.0
	2	331	-10.2	0.8	0.0
	2	332	-6.7	-5.2	0.0
	2	333	-5.7	-2.7	0.381395348837
	2	334	-13.4	-1.5	0.0
	2	335	-16.2	-1.1	0.0
	2	336	-17.4	3.1	0.0
	2	337	-7.8	5.5	2.28837209302
	2	338	-4.8	7.2	12.0139534884
	2	339	-2.8	1.8	0.0
	2	340	-0.8	0.5	0.0
	2	341	-8.7	-5.8	0.0
	2	342	-17.6	-15.9	4.29069767442
	2	343	-22.3	-12.1	0.0
	2	344	-28.9	-12.6	0.0
	2	345	-24.6	-5.4	0.0
	2	346	-21.2	-8.8	0.0
	2	347	-6.7	-3.7	0.572093023256
	2	348	-20.7	-3.0	0.0
	2	349	-9.1	1.7	0.0
	2	350	-14.1	-5.8	0.0
	2	351	-10.7	-6.9	0.0
	2	352	-11.0	-9.5	0.0
	2	353	-10.0	-7.2	0.0
	2	354	-18.1	-8.3	0.0
	2	355	-22.9	-2.3	0.0
	2	356	-11.9	1.8	0.0
	2	357	-9.2	4.3	0.476744186047
	2	358	-5.5	1.2	0.0
	2	359	-0.8	0.6	0.0
	2	360	-2.4	-2.1	0.0
	2	361	-9.0	-1.5	25.2674418605
	2	362	-19.9	-5.0	0.0
	2	363	-20.1	-9.2	0.0
	2	364	-9.5	-6.4	0.0
	2	365	-15.0	-9.4	0.0
	3	1	-9.8	-0.3	0.0
	3	2	-12.3	-1.4	0.0
	3	3	-10.9	1.7	0.0
	3	4	-5.8	3.5	0.0
	3	5	-3.7	-0.9	0.0
	3	6	-12.8	-7.3	0.0
	3	7	-16.6	3.2	0.0
	3	8	-23.7	-10.2	3.71860465116
	3	9	-22.7	-10.5	0.0
	3	10	-21.8	-18.5	0.0
	3	11	-26.0	-18.0	0.286046511628
	3	12	-20.3	-12.6	0.0953488372093
	3	13	-20.7	-8.7	0.0
	3	14	-17.9	-12.7	0.0
	3	15	-22.7	-20.4	1.14418604651
	3	16	-18.7	-7.4	0.0
	3	17	-14.0	-9.3	0.0
	3	18	-19.6	-14.5	0.0953488372093
	3	19	-23.8	-10.0	0.0
	3	20	-23.8	-16.1	0.0953488372093
	3	21	-21.5	-14.7	0.0
	3	22	-17.5	-10.7	0.0
	3	23	-9.1	-3.0	0.0
	3	24	-7.8	-5.3	0.0
	3	25	-10.7	0.0	1.33488372093
	3	26	-13.4	-3.9	0.0
	3	27	-11.6	-5.2	0.0
	3	28	-7.0	2.3	0.0
	3	29	-15.8	-0.6	0.0
	3	30	-7.0	-0.7	0.0
	3	31	-21.2	-2.9	0.0
	3	32	-17.5	-3.4	6.57906976744
	3	33	-18.3	-7.2	0.0
	3	34	-17.7	-2.9	0.0
	3	35	-19.8	-6.1	0.0
	3	36	-27.6	-7.3	0.0
	3	37	-22.9	-7.3	0.0
	3	38	-16.0	-4.2	0.0
	3	39	-10.6	-1.2	0.0
	3	40	-16.4	-5.3	0.0
	3	41	-24.1	-8.5	0.0
	3	42	-22.0	-6.3	0.0
	3	43	-20.0	3.2	0.0
	3	44	-14.9	4.8	0.0
	3	45	-9.1	-0.8	0.0
	3	46	-16.7	-5.2	0.0
	3	47	-12.6	-2.4	0.0
	3	48	-15.5	-3.5	0.0
	3	49	-10.7	0.6	0.0
	3	50	-8.8	3.2	0.0
	3	51	-12.2	-2.9	0.0
	3	52	-18.3	-5.4	0.0
	3	53	-18.8	-12.6	0.0
	3	54	-23.9	-13.5	0.0
	3	55	-19.9	-9.7	0.0953488372093
	3	56	-15.3	-5.8	0.0
	3	57	-20.5	2.4	0.0
	3	58	-15.1	-1.8	0.0
	3	59	-9.3	-8.9	0.0
	3	60	-19.1	2.2	0.0
	3	61	-16.2	5.8	0.0
	3	62	-9.8	7.3	0.0
	3	63	0.6	5.4	0.0
	3	64	-5.5	4.3	5.91162790698
	3	65	-4.2	4.8	0.0
	3	66	-0.5	1.5	0.0
	3	67	-1.7	-0.9	0.0
	3	68	-16.0	-9.6	0.0
	3	69	-15.5	-2.3	0.0
	3	70	-11.4	-2.6	9.34418604651
	3	71	-5.8	-2.7	0.0953488372093
	3	72	-12.8	-1.1	0.0
	3	73	-8.4	-0.8	0.0
	3	74	-8.5	4.1	0.0
	3	75	-17.0	-0.2	0.0
	3	76	-11.0	7.6	0.0
	3	77	-13.3	-1.1	0.0
	3	78	-17.0	-3.5	0.0
	3	79	-26.1	-4.1	0.0
	3	80	-26.4	-6.7	0.0
	3	81	-19.1	-5.4	0.0
	3	82	-7.6	1.0	0.0
	3	83	-7.0	7.7	6.00697674419
	3	84	-3.4	7.0	0.0
	3	85	2.6	14.1	16.2093023256
	3	86	2.5	9.9	0.572093023256
	3	87	1.2	9.3	0.0
	3	88	0.2	13.5	0.0
	3	89	7.9	21.5	0.0
	3	90	4.2	20.7	0.0
	3	91	6.6	17.4	0.0
	3	92	-2.1	7.3	0.0
	3	93	-7.0	8.3	0.0
	3	94	-4.8	8.9	1.14418604651
	3	95	-7.5	10.4	0.0
	3	96	3.1	18.6	0.0
	3	97	4.7	14.1	0.190697674419
	3	98	-1.6	10.2	7.24651162791
	3	99	-1.5	16.9	0.0
	3	100	1.4	12.4	10.1069767442
	3	101	6.1	16.1	2.19302325581
	3	102	8.3	10.3	1.43023255814
	3	103	4.2	11.7	0.0
	3	104	2.6	12.8	0.0
	3	105	3.8	10.4	0.0
	3	106	-3.3	10.1	0.0
	3	107	-1.9	14.2	0.0
	3	108	-2.8	14.0	0.0
	3	109	-9.4	9.0	0.0
	3	110	-3.2	15.0	0.0
	3	111	-3.0	17.0	0.0
	3	112	-1.9	12.3	11.6325581395
	3	113	1.2	13.3	8.58139534884
	3	114	5.3	9.7	8.77209302326
	3	115	3.3	17.0	0.0
	3	116	6.4	17.4	0.0
	3	117	0.6	13.7	0.0
	3	118	5.6	17.9	0.0
	3	119	7.2	16.4	0.0
	3	120	6.5	16.8	0.0
	3	121	8.5	15.8	0.0
	3	122	-0.2	14.7	0.0
	3	123	-3.6	8.1	0.0
	3	124	-5.5	10.3	0.0
	3	125	-4.5	15.4	0.0
	3	126	1.4	19.7	0.0
	3	127	5.2	24.9	0.0
	3	128	3.3	24.0	0.0
	3	129	1.0	18.3	0.0
	3	130	-0.5	21.5	0.0
	3	131	1.7	19.3	0.0
	3	132	4.7	21.3	0.0
	3	133	2.2	18.1	0.0
	3	134	3.5	21.0	0.0
	3	135	4.7	20.4	0.0
	3	136	6.7	20.1	0.0
	3	137	4.9	19.9	0.0
	3	138	0.1	17.4	0.0
	3	139	1.8	18.2	0.0
	3	140	8.3	16.8	4.57674418605
	3	141	11.0	19.1	0.0
	3	142	8.0	15.1	0.0
	3	143	4.7	17.9	2.19302325581
	3	144	2.8	17.1	0.0
	3	145	1.9	14.1	0.0
	3	146	2.8	18.1	0.0
	3	147	3.7	21.4	0.0
	3	148	6.6	27.7	0.0
	3	149	9.3	27.0	0.0
	3	150	13.7	29.8	0.0
	3	151	16.3	29.8	0.0
	3	152	17.1	26.8	0.0
	3	153	12.5	27.7	0.0
	3	154	9.8	26.2	0.0
	3	155	12.4	24.6	0.0
	3	156	11.7	28.9	0.0
	3	157	16.8	31.5	0.0
	3	158	14.0	26.8	2.0976744186
	3	159	13.9	27.8	0.0
	3	160	15.2	28.3	0.0
	3	161	18.2	28.2	0.0
	3	162	13.3	26.5	0.0
	3	163	10.7	27.3	0.0
	3	164	11.4	26.7	0.0
	3	165	11.9	23.7	0.953488372093
	3	166	8.9	23.9	0.0
	3	167	5.1	22.5	0.0
	3	168	9.0	19.7	0.0
	3	169	13.2	27.8	0.0
	3	170	13.9	28.5	0.0
	3	171	19.5	30.6	0.0
	3	172	18.2	31.8	0.0
	3	173	21.2	33.2	0.0
	3	174	18.7	32.3	0.0
	3	175	14.7	27.6	0.0
	3	176	13.3	26.1	0.0
	3	177	11.3	25.6	7.24651162791
	3	178	9.2	20.8	0.858139534884
	3	179	13.6	24.2	0.0
	3	180	13.9	22.4	13.6348837209
	3	181	17.4	23.4	0.572093023256
	3	182	14.0	27.1	0.0
	3	183	17.6	29.1	0.0
	3	184	12.0	29.2	0.0953488372093
	3	185	13.2	28.7	0.0
	3	186	16.4	27.8	0.0
	3	187	16.7	28.8	0.0
	3	188	14.9	24.1	1.62093023256
	3	189	13.3	27.0	0.0
	3	190	17.5	28.5	0.0
	3	191	17.7	29.9	0.0
	3	192	17.2	26.9	0.0
	3	193	15.4	26.3	0.0
	3	194	15.2	28.1	0.0953488372093
	3	195	18.2	25.8	2.86046511628
	3	196	15.2	29.2	1.33488372093
	3	197	18.5	32.2	0.0
	3	198	17.3	26.3	6.96046511628
	3	199	21.6	30.2	0.0953488372093
	3	200	18.9	31.3	33.3720930233
	3	201	18.5	27.7	0.286046511628
	3	202	20.8	35.2	0.0
	3	203	17.8	34.0	0.0
	3	204	22.1	32.5	26.0302325581
	3	205	20.3	34.5	0.0
	3	206	16.5	30.5	0.0
	3	207	14.9	30.9	0.0
	3	208	17.8	30.0	0.0
	3	209	14.5	28.6	0.0
	3	210	14.4	29.4	0.0
	3	211	15.2	29.8	9.72558139535
	3	212	15.7	27.9	0.0
	3	213	16.9	27.6	0.0
	3	214	15.4	25.9	0.0953488372093
	3	215	14.8	27.6	0.0953488372093
	3	216	13.4	28.3	0.667441860465
	3	217	15.6	29.0	12.1093023256
	3	218	14.7	31.5	0.381395348837
	3	219	14.3	25.2	23.8372093023
	3	220	13.8	22.7	0.0
	3	221	11.6	26.7	0.0
	3	222	14.4	29.5	0.0
	3	223	13.0	32.4	0.0
	3	224	11.3	27.8	0.0
	3	225	12.9	27.5	0.0
	3	226	15.3	29.3	0.0
	3	227	15.5	26.1	0.0
	3	228	16.1	25.7	0.0
	3	229	18.5	25.4	0.0
	3	230	20.6	29.6	0.0
	3	231	16.6	23.2	1.43023255814
	3	232	7.3	20.3	0.0
	3	233	8.5	23.2	0.0
	3	234	8.7	23.6	0.0
	3	235	9.0	27.4	0.0
	3	236	6.5	30.1	0.0
	3	237	11.5	29.8	0.0
	3	238	6.9	27.2	0.0
	3	239	9.8	25.1	0.0
	3	240	10.2	24.1	0.0
	3	241	10.7	25.3	0.0
	3	242	7.5	22.8	0.0
	3	243	6.0	20.3	11.0604651163
	3	244	8.5	23.9	0.0
	3	245	8.3	25.2	0.0
	3	246	8.5	25.3	0.0
	3	247	11.7	23.4	0.0
	3	248	10.9	20.0	0.0
	3	249	11.7	22.0	0.190697674419
	3	250	12.4	29.1	0.0
	3	251	11.8	21.8	9.15348837209
	3	252	9.5	22.9	0.0
	3	253	8.7	24.5	0.0
	3	254	10.1	23.2	0.0
	3	255	8.7	25.7	0.0
	3	256	7.4	23.5	0.0
	3	257	7.1	21.9	0.0
	3	258	4.5	18.3	3.62325581395
	3	259	9.2	21.1	0.0
	3	260	12.5	20.8	0.0
	3	261	5.9	18.3	0.0
	3	262	6.0	20.7	0.0
	3	263	6.8	22.8	0.0
	3	264	13.4	30.6	0.0
	3	265	13.7	28.0	0.0
	3	266	14.7	26.6	0.0
	3	267	13.3	23.4	2.28837209302
	3	268	10.3	22.5	0.953488372093
	3	269	8.0	25.6	0.0
	3	270	12.3	20.4	12.6813953488
	3	271	8.9	14.7	1.62093023256
	3	272	6.6	19.4	0.0
	3	273	0.8	17.3	11.9186046512
	3	274	-1.2	12.3	0.0
	3	275	5.5	14.4	0.0
	3	276	10.2	17.3	1.23953488372
	3	277	12.7	20.2	0.0
	3	278	6.9	14.9	0.0
	3	279	15.5	24.2	0.0
	3	280	14.6	30.6	0.0
	3	281	16.1	28.5	0.0
	3	282	13.5	19.7	0.0
	3	283	10.4	19.2	4.95813953488
	3	284	11.6	19.4	0.0
	3	285	11.9	12.0	0.0
	3	286	7.4	12.1	0.0
	3	287	4.2	10.2	0.0
	3	288	-2.7	16.6	0.0
	3	289	0.9	18.1	0.0
	3	290	0.9	13.6	0.0
	3	291	2.6	8.5	3.90930232558
	3	292	-0.2	18.6	0.0
	3	293	-4.1	13.6	18.0209302326
	3	294	-5.0	6.6	0.0
	3	295	-2.3	10.6	0.0
	3	296	-2.0	4.6	4.86279069767
	3	297	1.0	11.3	0.0
	3	298	5.8	11.6	0.0
	3	299	7.4	13.6	0.0
	3	300	3.0	8.3	0.0
	3	301	-0.8	11.9	0.0
	3	302	2.0	2.8	2.38372093023
	3	303	-1.5	3.9	0.381395348837
	3	304	-13.0	-0.9	11.2511627907
	3	305	-12.8	4.7	8.67674418605
	3	306	-12.4	-5.2	0.0
	3	307	-10.4	1.2	0.0
	3	308	-9.1	7.0	0.0
	3	309	-5.7	4.2	0.0
	3	310	-13.2	0.2	0.0
	3	311	-6.6	-0.4	5.53023255814
	3	312	-4.6	4.6	0.858139534884
	3	313	-5.3	6.5	3.81395348837
	3	314	-4.0	7.6	0.0
	3	315	-7.1	0.8	0.0
	3	316	-4.5	2.7	0.0
	3	317	-4.4	1.8	0.0
	3	318	-9.2	1.4	0.0
	3	319	-5.8	9.5	0.0
	3	320	-7.7	4.4	0.0
	3	321	-2.2	5.9	8.39069767442
	3	322	-6.6	11.3	0.0
	3	323	1.1	11.2	0.0
	3	324	3.8	11.4	0.0
	3	325	2.9	7.7	1.0488372093
	3	326	0.6	4.5	0.0
	3	327	0.8	2.2	0.0
	3	328	-3.2	2.5	0.0
	3	329	-6.8	2.0	0.0
	3	330	-9.3	1.7	0.0
	3	331	-2.4	5.5	0.0
	3	332	-3.6	-0.9	0.0
	3	333	-2.7	1.9	0.0
	3	334	0.2	4.3	0.0953488372093
	3	335	-10.7	-6.5	1.23953488372
	3	336	-0.5	1.1	0.0
	3	337	-13.8	-3.8	0.0
	3	338	-15.5	-1.3	0.0
	3	339	-21.8	-5.5	0.0
	3	340	-27.0	-13.4	0.0
	3	341	-28.6	-12.6	0.0
	3	342	-34.6	-13.5	0.0
	3	343	-26.9	-10.5	0.0
	3	344	-26.1	-13.7	0.0
	3	345	-23.9	-9.5	0.0
	3	346	-22.6	-13.9	0.0
	3	347	-22.2	-10.7	0.0
	3	348	-20.6	-2.9	0.0
	3	349	-23.7	-3.6	0.0
	3	350	-20.9	1.4	0.0
	3	351	-22.1	-5.2	0.0
	3	352	-12.5	-6.9	0.0
	3	353	-16.8	-3.4	0.0
	3	354	-21.2	-9.0	0.0
	3	355	-20.9	-9.1	0.0
	3	356	-23.9	-17.8	3.43255813953
	3	357	-21.2	-11.7	0.0
	3	358	-24.8	-10.9	0.0
	3	359	-21.3	-5.5	0.0
	3	360	-20.5	-5.7	0.190697674419
	3	361	-11.0	-2.5	0.0
	3	362	-14.4	-11.8	2.76511627907
	3	363	-9.1	-5.3	4.1
	3	364	-8.6	-1.0	0.0
	3	365	-8.4	-5.1	0.0
	4	1	-13.1	-4.0	0.0
	4	2	-25.3	-11.4	0.0
	4	3	-22.6	-10.9	0.0
	4	4	-14.0	-6.4	0.0
	4	5	-12.8	-6.7	0.0
	4	6	-17.1	1.2	0.0
	4	7	-19.7	-6.8	0.0
	4	8	-16.6	-7.8	0.0
	4	9	-26.5	-6.5	0.0
	4	10	-22.1	-3.6	0.0
	4	11	-18.4	-13.2	0.0
	4	12	-21.0	-9.1	0.0
	4	13	-17.2	-6.4	0.286046511628
	4	14	-15.1	-12.9	5.62558139535
	4	15	-17.6	-9.9	0.0
	4	16	-15.7	-9.9	0.0
	4	17	-24.9	-10.4	0.0
	4	18	-19.6	-7.7	0.0
	4	19	-27.4	-15.5	0.0
	4	20	-30.6	-12.3	0.0
	4	21	-27.2	-6.2	0.0
	4	22	-29.9	-9.5	0.0
	4	23	-19.3	-8.0	4.76744186047
	4	24	-18.6	-1.8	0.0
	4	25	-27.5	-8.8	0.0
	4	26	-22.1	-9.4	0.0
	4	27	-18.6	-7.5	0.0
	4	28	-12.5	3.7	0.0
	4	29	-7.7	6.4	0.0
	4	30	-9.1	0.1	0.0
	4	31	-15.2	-12.7	0.0
	4	32	-19.9	-7.4	0.0
	4	33	-23.6	-11.7	0.0
	4	34	-21.2	-4.8	0.0
	4	35	-14.3	-1.5	1.0488372093
	4	36	-16.8	3.8	0.0
	4	37	-13.0	6.3	0.0
	4	38	-8.6	1.8	0.0
	4	39	-23.7	-10.0	0.0
	4	40	-18.4	-4.5	0.0
	4	41	-22.3	-12.9	0.0
	4	42	-25.5	-12.4	0.0
	4	43	-26.7	-11.4	0.0
	4	44	-23.9	-10.8	0.0
	4	45	-22.6	-14.4	0.0
	4	46	-12.6	-8.2	0.0
	4	47	-19.6	-7.7	0.0
	4	48	-23.9	-7.0	0.0
	4	49	-23.6	-8.7	0.0
	4	50	-18.8	0.3	0.0
	4	51	-26.8	-2.2	0.0
	4	52	-24.0	-0.5	0.0
	4	53	-16.8	-12.8	0.0
	4	54	-21.9	-10.0	0.0
	4	55	-22.6	-3.8	0.0
	4	56	-18.6	-7.4	0.0
	4	57	-23.2	-4.8	0.0
	4	58	-13.9	-6.3	0.0
	4	59	-15.4	-4.2	0.0
	4	60	-19.7	-8.6	0.0
	4	61	-10.2	-7.1	0.0
	4	62	-5.1	-4.3	0.0
	4	63	-15.3	-11.7	0.572093023256
	4	64	-12.1	-1.1	0.0
	4	65	-9.3	4.9	0.0
	4	66	-5.9	2.4	0.0
	4	67	-6.1	-0.2	0.0
	4	68	-12.1	-7.2	0.0
	4	69	-15.6	-12.6	0.0
	4	70	-21.2	-8.0	0.0
	4	71	-21.3	-7.5	0.0
	4	72	-20.0	-5.5	0.0
	4	73	-15.9	-1.7	0.0
	4	74	-15.2	-3.5	0.0
	4	75	-21.9	-7.3	0.0
	4	76	-14.1	-4.9	0.0
	4	77	-11.1	2.4	0.0
	4	78	-2.8	4.4	0.0
	4	79	-5.5	8.5	0.0
	4	80	-6.6	9.2	0.0
	4	81	-2.7	5.8	0.0
	4	82	-10.4	-0.5	0.0
	4	83	-9.7	5.0	0.0
	4	84	-10.5	0.4	0.0
	4	85	-6.9	-6.8	0.0
	4	86	-12.7	-8.8	0.0
	4	87	-11.7	-3.0	0.0
	4	88	-6.2	1.1	13.5395348837
	4	89	-3.9	3.5	11.4418604651
	4	90	-0.2	3.3	6.38837209302
	4	91	-9.8	-0.2	0.476744186047
	4	92	-9.2	1.4	0.0
	4	93	-6.2	7.1	0.0
	4	94	1.3	13.6	0.0953488372093
	4	95	1.9	20.7	0.0
	4	96	5.1	16.3	0.0
	4	97	2.0	21.2	0.0
	4	98	6.9	18.9	0.0
	4	99	4.2	17.1	0.0
	4	100	11.7	17.0	0.0
	4	101	2.2	17.2	0.0
	4	102	-0.4	11.7	0.0
	4	103	0.6	17.1	0.0
	4	104	0.9	18.5	0.0
	4	105	4.6	18.0	0.0
	4	106	2.1	19.8	0.0
	4	107	-0.6	17.5	0.0
	4	108	-4.4	7.0	18.688372093
	4	109	-8.9	7.7	0.0
	4	110	-4.2	6.4	1.0488372093
	4	111	-4.6	8.8	1.43023255814
	4	112	-1.4	11.1	4.19534883721
	4	113	-0.4	21.5	0.0
	4	114	3.6	23.6	0.0
	4	115	6.3	18.9	0.0
	4	116	2.2	17.1	0.0
	4	117	3.5	20.1	0.0
	4	118	0.7	16.1	0.0
	4	119	4.4	13.0	0.381395348837
	4	120	2.0	16.5	0.0
	4	121	5.8	18.7	0.0
	4	122	4.3	13.4	6.38837209302
	4	123	-2.8	12.8	2.95581395349
	4	124	-3.5	12.9	2.86046511628
	4	125	0.1	12.8	0.381395348837
	4	126	-0.8	14.0	0.0
	4	127	0.6	18.9	6.67441860465
	4	128	6.7	20.1	4.76744186047
	4	129	3.8	23.7	6.38837209302
	4	130	2.4	20.6	0.0
	4	131	1.1	11.6	28.6046511628
	4	132	-3.1	14.0	0.0
	4	133	-1.0	15.7	0.0
	4	134	3.3	14.8	0.0
	4	135	2.6	11.7	0.0
	4	136	3.9	14.8	0.0
	4	137	6.9	24.3	0.0
	4	138	13.0	29.1	0.0
	4	139	13.7	26.5	0.0
	4	140	13.0	21.0	0.0
	4	141	8.0	23.2	0.0
	4	142	11.4	25.8	13.2534883721
	4	143	8.6	29.2	0.0
	4	144	7.0	23.8	1.90697674419
	4	145	7.4	17.3	2.86046511628
	4	146	11.4	19.5	0.762790697674
	4	147	10.0	21.4	0.286046511628
	4	148	6.1	21.0	10.011627907
	4	149	5.7	25.0	0.0953488372093
	4	150	10.2	24.9	46.3395348837
	4	151	8.5	19.9	0.0
	4	152	13.4	21.4	12.3953488372
	4	153	7.8	26.8	6.38837209302
	4	154	9.0	24.1	0.0953488372093
	4	155	10.5	20.8	0.190697674419
	4	156	10.5	28.6	0.0
	4	157	10.1	27.8	0.0
	4	158	11.9	27.3	0.0
	4	159	15.3	23.2	8.2
	4	160	13.7	21.9	38.1395348837
	4	161	11.1	21.5	7.1511627907
	4	162	10.7	21.1	9.82093023256
	4	163	8.1	27.8	0.0
	4	164	12.6	29.1	0.0
	4	165	16.9	33.2	0.0
	4	166	16.2	26.1	0.0953488372093
	4	167	17.0	29.6	20.7860465116
	4	168	22.8	30.2	0.286046511628
	4	169	18.9	32.1	4.19534883721
	4	170	17.4	27.2	5.91162790698
	4	171	18.5	30.1	16.0186046512
	4	172	18.8	26.3	0.0953488372093
	4	173	15.6	27.2	0.0953488372093
	4	174	15.8	24.7	4.00465116279
	4	175	14.2	29.9	0.0
	4	176	15.7	30.1	0.0
	4	177	12.6	25.5	0.0
	4	178	11.1	21.7	1.0488372093
	4	179	12.6	23.5	14.2069767442
	4	180	10.7	17.4	5.33953488372
	4	181	8.8	17.7	7.62790697674
	4	182	17.8	25.5	0.0
	4	183	12.2	24.6	0.0
	4	184	15.7	24.6	24.2186046512
	4	185	16.9	27.1	1.14418604651
	4	186	13.9	24.6	0.0
	4	187	10.0	21.5	0.0
	4	188	8.3	22.9	0.0
	4	189	9.4	21.0	0.858139534884
	4	190	10.1	24.9	0.0
	4	191	10.4	24.9	0.0
	4	192	15.6	26.8	0.0
	4	193	16.6	29.9	0.0
	4	194	17.8	28.0	0.0
	4	195	16.9	28.0	0.0
	4	196	19.5	30.4	0.0
	4	197	15.8	27.8	0.0
	4	198	16.2	25.0	0.0
	4	199	13.5	27.5	0.0
	4	200	15.6	28.3	0.0
	4	201	15.8	32.6	0.0
	4	202	20.1	31.6	0.0
	4	203	19.7	28.9	0.0
	4	204	16.9	26.1	0.0
	4	205	11.7	26.8	0.0
	4	206	12.6	24.5	8.39069767442
	4	207	11.6	28.3	0.0
	4	208	14.4	30.3	0.0
	4	209	13.2	28.7	0.0
	4	210	11.6	29.8	0.0
	4	211	14.3	29.1	0.190697674419
	4	212	13.3	28.6	18.4976744186
	4	213	19.2	28.9	0.0953488372093
	4	214	18.3	32.6	0.0
	4	215	21.4	35.5	0.0
	4	216	22.1	36.2	0.0
	4	217	23.8	35.4	0.0
	4	218	15.9	29.8	0.0
	4	219	16.9	26.0	0.0
	4	220	11.3	24.4	0.0
	4	221	13.1	24.0	0.0
	4	222	11.5	26.6	0.0
	4	223	9.9	29.5	0.0
	4	224	12.2	29.3	2.86046511628
	4	225	12.1	27.7	0.0
	4	226	11.4	29.3	0.0
	4	227	13.3	27.7	0.0
	4	228	16.9	27.6	0.0
	4	229	17.2	32.2	0.0
	4	230	18.9	26.8	0.0
	4	231	18.7	29.9	0.0
	4	232	17.3	30.4	0.0
	4	233	15.9	29.1	0.0
	4	234	16.4	30.4	0.0
	4	235	17.3	32.4	0.0
	4	236	14.5	25.5	0.0
	4	237	10.3	26.8	0.0
	4	238	11.4	24.6	0.0
	4	239	9.8	25.1	0.0
	4	240	13.8	27.0	0.0
	4	241	13.2	26.5	0.0
	4	242	14.6	27.7	0.0953488372093
	4	243	15.5	26.4	1.90697674419
	4	244	13.1	25.9	12.3
	4	245	17.1	28.1	3.90930232558
	4	246	17.8	29.2	0.0
	4	247	17.0	25.8	0.0
	4	248	9.7	25.1	0.0
	4	249	12.5	22.8	0.0953488372093
	4	250	10.0	18.6	8.39069767442
	4	251	10.0	24.4	0.0
	4	252	6.3	21.5	0.0
	4	253	9.6	17.7	8.77209302326
	4	254	8.1	18.6	12.776744186
	4	255	7.4	17.2	8.00930232558
	4	256	3.2	14.6	1.62093023256
	4	257	-0.8	15.2	0.0
	4	258	-3.1	19.6	0.0
	4	259	-2.4	12.1	0.476744186047
	4	260	-1.7	16.7	0.0
	4	261	0.4	9.6	5.53023255814
	4	262	3.4	20.3	0.0
	4	263	2.2	18.8	0.0
	4	264	5.9	24.8	0.0
	4	265	7.2	22.3	0.0
	4	266	8.1	26.2	0.0
	4	267	12.4	21.6	0.0
	4	268	7.2	19.0	0.0
	4	269	7.6	21.5	0.0
	4	270	9.6	11.6	17.6395348837
	4	271	3.6	18.8	0.0
	4	272	2.7	17.7	0.0
	4	273	0.7	14.2	0.0
	4	274	6.1	14.3	0.0
	4	275	9.8	19.9	0.0
	4	276	-0.1	14.6	0.0
	4	277	-1.4	12.5	0.0
	4	278	-1.3	13.2	0.0
	4	279	-3.5	11.4	0.0
	4	280	-3.0	13.5	0.0
	4	281	-2.7	13.5	0.0
	4	282	-8.7	6.7	3.43255813953
	4	283	-7.3	9.3	0.476744186047
	4	284	-6.4	11.1	0.0
	4	285	-0.3	17.4	0.0
	4	286	6.0	20.5	0.0
	4	287	7.1	17.0	0.0
	4	288	6.7	13.8	0.0953488372093
	4	289	9.0	17.4	0.0
	4	290	4.9	18.5	0.0
	4	291	3.0	16.4	0.0
	4	292	-3.8	-1.2	0.953488372093
	4	293	-6.5	-5.0	0.667441860465
	4	294	-4.6	2.4	0.0
	4	295	-7.2	7.2	0.0
	4	296	-12.6	3.9	4.38604651163
	4	297	-4.9	10.0	0.0
	4	298	-4.2	0.3	0.0
	4	299	-9.4	0.6	0.0
	4	300	-14.1	5.5	0.0
	4	301	-14.9	7.8	0.0
	4	302	-16.4	0.8	0.0
	4	303	-8.0	3.6	1.14418604651
	4	304	-4.4	-3.5	11.7279069767
	4	305	-8.9	-2.3	0.0
	4	306	-8.2	-2.0	0.0953488372093
	4	307	-10.6	-6.9	0.0953488372093
	4	308	-6.1	2.2	0.286046511628
	4	309	-3.8	0.3	5.62558139535
	4	310	-10.4	0.0	0.0
	4	311	-4.7	3.1	5.05348837209
	4	312	-6.4	-1.0	2.86046511628
	4	313	-14.2	-0.5	4.95813953488
	4	314	-5.6	-3.7	1.14418604651
	4	315	-15.3	-9.9	3.14651162791
	4	316	-15.1	-3.9	0.0
	4	317	-9.4	-3.5	0.0
	4	318	-5.7	0.1	10.9651162791
	4	319	-7.6	2.4	11.0604651163
	4	320	-11.4	1.5	0.0
	4	321	-6.7	1.3	0.0
	4	322	-9.9	-3.0	0.0
	4	323	-13.4	-4.1	0.0
	4	324	-15.6	-6.7	0.0
	4	325	-18.8	-9.0	0.0
	4	326	-12.4	-3.7	6.86511627907
	4	327	-8.8	4.2	0.0
	4	328	-6.3	5.3	0.0
	4	329	1.4	4.4	0.476744186047
	4	330	-0.3	2.0	8.2
	4	331	-0.5	12.4	0.0
	4	332	0.7	9.6	0.0
	4	333	1.4	9.4	0.0
	4	334	3.2	17.9	0.0
	4	335	3.1	10.5	0.0
	4	336	0.4	2.7	0.0
	4	337	-4.3	0.4	0.0
	4	338	-10.0	5.7	0.0
	4	339	-9.3	6.4	0.667441860465
	4	340	-7.5	-4.2	0.0
	4	341	-14.5	-0.7	0.0
	4	342	-10.0	1.7	0.0
	4	343	-16.0	1.8	0.0
	4	344	-16.6	1.9	0.0
	4	345	-9.0	0.9	0.0
	4	346	-9.2	4.5	0.0
	4	347	-5.1	-0.1	0.0
	4	348	-10.0	-7.2	0.476744186047
	4	349	-12.1	1.1	0.0
	4	350	-15.4	-6.1	0.0
	4	351	-16.0	-3.4	0.0
	4	352	-14.5	-9.7	0.0
	4	353	-16.8	-15.5	0.0
	4	354	-20.2	-10.0	0.0
	4	355	-19.1	0.2	0.0
	4	356	-14.9	0.8	3.43255813953
	4	357	-3.2	1.9	0.0
	4	358	-11.2	1.4	0.0
	4	359	-8.9	-0.7	0.0
	4	360	-5.9	-1.7	0.0
	4	361	-6.4	2.5	0.0
	4	362	-3.5	2.1	0.0
	4	363	-14.1	3.2	4.57674418605
	4	364	-15.7	5.5	0.0
	4	365	-8.1	-5.2	0.0
	4	366	-18.3	-3.1	0.0
	5	1	-18.9	-17.2	0.0
	5	2	-22.1	-16.6	4.29069767442
	5	3	-13.6	-4.9	0.0
	5	4	-16.6	-11.8	0.0
	5	5	-15.2	-8.1	2.57441860465
	5	6	-14.8	-7.8	0.0
	5	7	-18.4	-10.5	0.0
	5	8	-18.7	-7.3	0.0
	5	9	-19.0	-10.6	0.0
	5	10	-28.1	-14.2	0.0
	5	11	-22.0	-6.7	0.0
	5	12	-13.4	-6.5	0.0
	5	13	-10.9	-4.2	0.0
	5	14	-16.1	-11.1	1.14418604651
	5	15	-14.2	-9.4	0.0953488372093
	5	16	-11.1	-2.5	0.0
	5	17	-19.8	-2.0	0.0
	5	18	-26.2	-14.7	0.0
	5	19	-24.4	-1.3	0.0
	5	20	-16.8	-5.5	7.81860465116
	5	21	-19.0	0.3	0.0
	5	22	-18.4	-7.3	0.0
	5	23	-22.5	-9.8	0.0
	5	24	-18.4	-5.5	1.62093023256
	5	25	-10.5	0.3	0.667441860465
	5	26	-19.6	-2.0	0.0
	5	27	-15.4	-3.4	0.0
	5	28	-15.4	-6.7	0.0
	5	29	-12.6	-9.8	0.0
	5	30	-15.8	-7.5	2.0976744186
	5	31	-20.4	-10.7	5.43488372093
	5	32	-26.6	-14.1	0.0
	5	33	-22.2	-9.3	0.0
	5	34	-17.3	-5.1	5.91162790698
	5	35	-22.2	0.8	3.62325581395
	5	36	-22.7	-2.6	0.0
	5	37	-19.7	-6.2	0.0
	5	38	-10.5	-0.3	0.572093023256
	5	39	-15.1	-2.7	0.0
	5	40	-8.1	-4.4	0.0
	5	41	-8.3	-7.1	0.0
	5	42	-6.8	-6.4	0.0
	5	43	-8.0	-5.5	0.0
	5	44	-3.6	3.6	0.0
	5	45	-13.1	1.5	0.0
	5	46	-19.0	-9.2	0.0
	5	47	-19.2	-10.6	0.0
	5	48	-13.0	-5.0	0.0
	5	49	-6.6	-5.2	7.1511627907
	5	50	-11.4	-1.8	0.0
	5	51	-18.7	-5.0	0.0
	5	52	-2.5	8.9	0.0
	5	53	0.9	6.6	0.0
	5	54	-15.4	1.5	0.0
	5	55	-11.0	4.4	1.0488372093
	5	56	-14.1	-4.1	0.0
	5	57	-19.8	-9.3	0.0
	5	58	-18.7	-5.4	0.0
	5	59	-12.2	6.3	0.0
	5	60	-10.6	0.6	0.0
	5	61	-11.9	6.0	0.0
	5	62	-17.7	6.6	0.0
	5	63	-18.3	-0.4	0.0
	5	64	-13.1	1.3	0.0
	5	65	-8.0	4.4	0.0
	5	66	-10.0	3.5	0.0
	5	67	-10.2	-4.4	1.43023255814
	5	68	-9.9	0.0	6.29302325581
	5	69	-9.4	-0.6	0.0
	5	70	-9.8	-1.1	0.0
	5	71	-17.9	-2.7	1.33488372093
	5	72	-13.3	2.2	0.0
	5	73	-11.1	7.0	0.0
	5	74	-9.4	3.2	0.0
	5	75	-1.8	4.4	3.81395348837
	5	76	-6.0	0.1	0.0
	5	77	-4.3	0.5	0.0
	5	78	-13.4	1.5	0.0
	5	79	-7.0	5.6	0.0
	5	80	-4.6	-0.5	0.0
	5	81	-5.6	3.0	1.14418604651
	5	82	-5.8	9.6	0.0
	5	83	-6.3	0.8	0.286046511628
	5	84	-11.2	3.8	0.0
	5	85	-10.9	2.9	0.0
	5	86	-12.7	1.9	2.86046511628
	5	87	-12.6	4.5	0.0
	5	88	-2.9	8.3	0.0
	5	89	2.9	9.9	0.0
	5	90	-1.0	8.2	0.0
	5	91	-10.2	0.9	6.48372093023
	5	92	-12.0	4.8	0.0
	5	93	-5.2	9.7	0.0
	5	94	0.2	13.8	0.0
	5	95	-4.9	13.0	0.0
	5	96	-8.5	13.8	0.0
	5	97	-2.2	7.8	0.190697674419
	5	98	7.4	16.1	0.0
	5	99	5.0	18.1	0.0
	5	100	2.3	16.3	0.0
	5	101	-3.5	17.7	0.0
	5	102	-8.5	10.5	0.0
	5	103	-0.9	12.4	0.0
	5	104	-0.3	15.6	0.0
	5	105	3.9	20.3	0.0
	5	106	4.4	24.1	0.0
	5	107	6.9	24.4	0.0
	5	108	10.3	24.0	0.0
	5	109	7.6	24.0	0.0
	5	110	1.7	13.7	0.953488372093
	5	111	-1.9	13.6	0.0
	5	112	-0.5	18.2	0.0
	5	113	5.1	18.2	0.0
	5	114	-0.1	10.7	0.0
	5	115	-1.3	9.2	0.0
	5	116	-6.7	11.1	0.0
	5	117	-2.2	16.2	0.0
	5	118	1.4	20.7	0.476744186047
	5	119	1.9	24.5	0.0
	5	120	2.5	14.9	0.0
	5	121	3.9	21.8	0.0
	5	122	5.8	16.0	4.1
	5	123	3.7	16.3	0.0
	5	124	-2.7	14.1	0.0
	5	125	-2.2	10.0	0.0
	5	126	-2.7	10.1	0.0
	5	127	0.3	14.8	0.0
	5	128	3.9	14.6	0.0
	5	129	1.5	22.2	0.0
	5	130	1.3	24.9	0.0
	5	131	5.0	19.1	0.0
	5	132	0.5	18.9	0.0
	5	133	2.0	18.2	0.0
	5	134	0.5	15.9	0.0
	5	135	3.8	15.8	0.0
	5	136	6.7	18.8	0.0
	5	137	5.2	20.0	0.0
	5	138	1.1	15.4	0.0953488372093
	5	139	7.1	20.8	12.2046511628
	5	140	7.8	23.2	0.0953488372093
	5	141	9.4	25.0	0.0
	5	142	8.9	26.7	0.0
	5	143	12.2	26.5	0.0
	5	144	8.0	25.3	0.0
	5	145	5.2	17.0	2.57441860465
	5	146	5.3	21.3	0.0
	5	147	6.5	21.8	0.762790697674
	5	148	6.7	19.6	0.0953488372093
	5	149	10.1	20.6	24.0279069767
	5	150	6.9	18.3	19.5465116279
	5	151	7.1	22.0	0.0
	5	152	11.5	25.0	0.0
	5	153	15.3	27.2	0.0
	5	154	10.2	19.9	0.0
	5	155	7.7	14.6	16.1139534884
	5	156	4.5	19.2	5.53023255814
	5	157	9.4	24.3	0.0
	5	158	14.0	27.0	0.0
	5	159	14.3	30.7	0.0
	5	160	12.2	27.4	0.0
	5	161	11.7	20.6	0.0
	5	162	8.7	22.0	0.0
	5	163	9.6	20.9	0.0953488372093
	5	164	8.4	20.7	0.0
	5	165	12.0	24.5	0.0
	5	166	10.2	24.7	0.0
	5	167	15.1	22.7	0.762790697674
	5	168	16.2	23.9	2.38372093023
	5	169	13.8	26.8	0.0
	5	170	15.4	26.6	0.0953488372093
	5	171	13.4	26.9	1.62093023256
	5	172	12.9	26.0	0.381395348837
	5	173	9.1	26.0	0.0
	5	174	10.6	29.1	0.0
	5	175	13.1	26.3	0.0
	5	176	13.8	30.6	0.286046511628
	5	177	9.5	29.1	0.0
	5	178	12.1	27.7	0.0
	5	179	13.0	30.5	0.0
	5	180	16.5	33.0	0.0
	5	181	14.6	29.7	0.0
	5	182	12.7	31.1	0.0
	5	183	12.6	25.9	0.0
	5	184	11.0	21.2	0.0953488372093
	5	185	9.1	17.7	0.381395348837
	5	186	18.6	34.2	0.0
	5	187	16.4	29.3	0.0
	5	188	17.3	26.7	41.2860465116
	5	189	19.0	29.9	0.667441860465
	5	190	17.9	28.3	2.19302325581
	5	191	18.5	27.3	0.0
	5	192	14.8	29.5	0.0
	5	193	12.4	23.5	16.9720930233
	5	194	17.2	28.6	1.52558139535
	5	195	17.7	32.8	0.0
	5	196	17.6	26.5	2.0976744186
	5	197	18.0	33.7	0.0
	5	198	19.9	28.2	0.0
	5	199	20.1	34.2	0.0
	5	200	18.3	29.4	3.62325581395
	5	201	16.4	27.2	0.0
	5	202	15.6	25.5	27.7465116279
	5	203	15.2	28.0	0.0
	5	204	13.7	28.0	0.0
	5	205	13.1	27.6	0.0
	5	206	16.1	29.4	0.0
	5	207	11.8	27.2	0.0
	5	208	14.7	28.2	0.0
	5	209	17.1	31.0	0.0
	5	210	16.4	29.3	6.48372093023
	5	211	16.5	29.5	0.0
	5	212	16.7	30.2	0.0
	5	213	21.2	34.0	0.0
	5	214	24.1	33.4	0.0
	5	215	20.2	27.6	0.0
	5	216	13.5	24.4	0.0
	5	217	14.9	27.8	0.0
	5	218	15.9	30.2	0.0
	5	219	15.9	29.2	0.0
	5	220	15.6	30.7	0.0
	5	221	18.2	30.5	3.90930232558
	5	222	17.6	30.0	0.0
	5	223	15.8	26.6	0.0
	5	224	15.7	25.4	0.0
	5	225	13.5	22.5	0.0
	5	226	13.5	21.1	4.57674418605
	5	227	14.8	19.1	8.77209302326
	5	228	8.9	18.8	10.5837209302
	5	229	11.0	21.8	1.90697674419
	5	230	9.1	26.2	0.0
	5	231	15.5	27.5	0.0
	5	232	14.0	26.3	0.0
	5	233	11.5	29.6	0.0
	5	234	13.5	27.9	0.0
	5	235	15.1	29.4	0.0
	5	236	12.1	32.4	0.0
	5	237	16.2	29.5	0.0
	5	238	14.8	28.1	0.0
	5	239	15.4	29.6	0.0
	5	240	15.3	29.6	0.0953488372093
	5	241	17.0	29.9	0.0
	5	242	11.4	23.7	0.0
	5	243	8.3	18.8	0.381395348837
	5	244	7.5	27.9	0.0
	5	245	7.7	27.3	0.0
	5	246	10.5	29.5	0.0
	5	247	11.5	32.7	0.0
	5	248	12.6	29.4	0.0
	5	249	10.4	27.7	0.0
	5	250	11.9	21.4	0.381395348837
	5	251	10.0	25.0	0.0
	5	252	8.8	24.8	0.0
	5	253	9.0	17.4	28.5093023256
	5	254	8.6	23.9	0.0
	5	255	7.4	20.1	0.0
	5	256	4.8	21.3	0.0
	5	257	4.6	24.2	0.0
	5	258	15.7	28.6	0.0
	5	259	17.0	27.3	0.0
	5	260	13.0	18.0	0.667441860465
	5	261	13.5	24.4	0.0
	5	262	13.7	24.2	0.0
	5	263	13.2	26.8	0.0
	5	264	15.4	26.4	0.0
	5	265	8.5	21.7	0.0
	5	266	5.5	26.7	0.0
	5	267	10.8	26.0	0.0
	5	268	8.5	18.7	0.0
	5	269	9.7	21.8	0.0
	5	270	10.1	21.0	0.0
	5	271	12.5	20.7	0.0
	5	272	10.6	20.3	0.0
	5	273	7.3	19.3	0.0
	5	274	6.4	16.2	0.0
	5	275	9.2	13.8	0.0
	5	276	6.4	15.5	0.381395348837
	5	277	4.2	24.0	0.0
	5	278	8.1	20.4	14.2069767442
	5	279	5.3	23.2	0.0
	5	280	9.9	21.6	0.0
	5	281	5.1	13.8	0.0
	5	282	-1.4	7.4	0.0
	5	283	3.0	16.6	0.0
	5	284	4.5	13.8	0.0
	5	285	2.4	13.1	0.0
	5	286	0.8	10.6	0.0953488372093
	5	287	-1.1	10.6	0.0
	5	288	3.6	16.2	0.0953488372093
	5	289	0.2	16.5	0.0
	5	290	0.3	21.0	0.0
	5	291	2.6	17.0	0.858139534884
	5	292	0.9	17.2	0.0
	5	293	0.8	10.2	0.0
	5	294	0.5	9.1	0.0
	5	295	-1.7	8.7	0.0
	5	296	-0.2	10.5	0.0
	5	297	1.1	13.9	0.0
	5	298	-0.5	13.7	0.0
	5	299	-4.4	11.5	0.0953488372093
	5	300	-2.3	8.7	0.0
	5	301	-0.5	6.9	7.34186046512
	5	302	-2.9	9.1	0.0
	5	303	-5.5	4.2	0.0
	5	304	-5.8	5.9	0.0
	5	305	-12.1	5.7	0.0
	5	306	-9.0	1.7	0.0
	5	307	-12.5	-0.4	0.0
	5	308	-10.9	8.0	0.0
	5	309	1.7	11.7	0.0
	5	310	4.8	13.2	0.0
	5	311	-5.9	2.3	0.0
	5	312	-11.9	3.7	0.0
	5	313	-10.7	5.2	0.0
	5	314	-11.3	2.8	0.0
	5	315	-8.0	6.1	0.0
	5	316	-3.9	10.9	0.0
	5	317	-1.9	16.0	0.0
	5	318	2.1	14.7	0.0
	5	319	8.9	21.5	0.0
	5	320	9.9	16.3	0.0
	5	321	0.7	5.6	0.381395348837
	5	322	-1.7	7.0	0.0
	5	323	-2.2	16.9	0.0
	5	324	-4.6	8.7	0.0
	5	325	-8.7	4.8	0.0
	5	326	-15.6	-7.7	0.0
	5	327	-11.8	0.6	0.0
	5	328	-14.8	-6.8	0.0
	5	329	-18.5	-1.3	0.0
	5	330	-16.3	8.2	0.0
	5	331	-8.9	6.0	0.0
	5	332	-9.1	-2.8	0.0
	5	333	-5.4	0.0	0.0
	5	334	-14.3	-5.7	0.0
	5	335	-6.0	0.0	0.0
	5	336	-4.5	2.4	0.0
	5	337	-9.4	8.2	0.0
	5	338	-7.7	4.3	0.0
	5	339	-12.9	-6.7	0.0
	5	340	-8.2	5.5	0.0
	5	341	-10.8	-1.3	0.0
	5	342	-14.6	4.8	0.0
	5	343	-8.7	-1.8	0.0
	5	344	-11.3	-2.5	0.0
	5	345	-11.9	-9.1	0.0
	5	346	-17.0	-1.3	0.0
	5	347	-17.9	-6.3	0.0
	5	348	-16.2	-3.7	0.0
	5	349	-19.1	-7.6	0.0
	5	350	-12.7	-5.4	0.0
	5	351	-2.1	-1.6	0.0
	5	352	-8.8	-6.4	0.0
	5	353	-5.9	-5.1	0.0
	5	354	-10.8	-4.7	0.0
	5	355	-15.7	-10.0	0.0
	5	356	-21.6	-12.7	0.0
	5	357	-8.9	-0.7	0.0
	5	358	-8.9	-2.6	0.0
	5	359	-12.4	0.8	0.0
	5	360	-6.8	6.2	0.0
	5	361	-19.9	-8.5	0.0
	5	362	-10.3	-5.3	0.0
	5	363	-19.7	-7.2	0.0
	5	364	-19.3	-5.6	0.0
	5	365	-22.7	-11.8	0.0
	6	1	-15.3	2.8	0.0
	6	2	-11.8	5.5	0.0
	6	3	-18.0	-3.2	0.0
	6	4	-14.2	-4.6	0.0
	6	5	-13.9	-7.5	0.0
	6	6	-9.8	-3.4	0.0
	6	7	-15.4	-10.2	4.38604651163
	6	8	-16.3	-7.0	3.52790697674
	6	9	-14.2	-5.3	0.0
	6	10	-6.3	4.5	0.0
	6	11	-4.8	-3.4	0.0
	6	12	-13.5	-7.3	0.0
	6	13	-29.2	-3.7	0.0
	6	14	-17.8	-6.8	0.0
	6	15	-17.5	-9.1	0.0
	6	16	-21.2	-7.1	0.0
	6	17	-18.6	-1.9	0.0
	6	18	-11.5	-2.3	0.0
	6	19	-10.8	-6.7	0.0
	6	20	-8.7	-3.9	0.0
	6	21	-14.7	-2.2	0.0
	6	22	-18.3	-11.0	0.0
	6	23	-12.4	-9.0	0.0
	6	24	-13.4	-2.1	0.0
	6	25	-26.0	-8.2	0.0
	6	26	-19.8	-4.9	0.0
	6	27	-36.3	-14.4	0.476744186047
	6	28	-32.7	-13.3	1.90697674419
	6	29	-30.5	-6.4	0.0
	6	30	-19.1	-10.3	0.0
	6	31	-20.8	-8.3	0.0
	6	32	-16.8	-11.5	0.0
	6	33	-15.2	-3.3	0.0
	6	34	-27.4	-13.2	0.0
	6	35	-30.3	-15.3	0.0
	6	36	-32.5	-17.1	0.0
	6	37	-28.4	-12.3	0.0
	6	38	-28.4	-4.1	0.0
	6	39	-21.8	-1.1	0.0
	6	40	-15.3	-5.5	0.0
	6	41	-16.3	-9.8	0.0
	6	42	-24.3	-7.1	0.0
	6	43	-19.5	-8.4	0.0
	6	44	-20.4	-7.1	0.0
	6	45	-11.7	-7.6	0.0
	6	46	-9.7	-4.9	0.0
	6	47	-1.9	2.0	0.0
	6	48	-7.7	-4.4	0.0
	6	49	-13.4	-2.2	0.0953488372093
	6	50	-17.8	-1.7	0.0
	6	51	-14.8	-1.4	0.0
	6	52	-14.3	6.1	0.0
	6	53	-20.5	-2.5	0.0
	6	54	-13.9	0.3	0.0
	6	55	-18.8	-6.9	0.0
	6	56	-19.4	-3.9	3.33720930233
	6	57	-18.4	-4.6	1.23953488372
	6	58	-15.3	-1.6	0.0
	6	59	-18.6	-8.9	0.0
	6	60	-10.5	-1.4	0.0
	6	61	-10.6	0.9	0.0
	6	62	-1.1	10.3	0.0
	6	63	1.9	6.0	0.0
	6	64	-4.6	2.8	0.0
	6	65	-6.6	0.3	0.0
	6	66	-7.4	-3.2	0.0
	6	67	-3.9	-1.9	0.0
	6	68	0.3	5.6	0.0
	6	69	1.2	4.1	0.0
	6	70	1.9	6.7	0.0
	6	71	3.4	4.4	0.0
	6	72	-1.1	4.4	0.0
	6	73	-4.9	3.7	0.0
	6	74	-3.2	5.2	0.0
	6	75	-7.3	5.5	0.0
	6	76	-0.9	8.4	0.190697674419
	6	77	-0.8	6.7	0.0
	6	78	-0.5	8.9	0.0
	6	79	-3.0	1.3	0.0
	6	80	-0.2	3.4	0.0
	6	81	-10.3	0.1	6.00697674419
	6	82	-10.2	5.1	0.0
	6	83	-11.0	1.3	0.0
	6	84	-11.3	1.8	0.0
	6	85	-4.6	6.9	0.0953488372093
	6	86	-2.1	10.7	0.0
	6	87	-2.1	14.9	0.0
	6	88	-0.2	15.5	0.0
	6	89	1.2	11.6	0.0
	6	90	-1.1	13.4	2.57441860465
	6	91	2.7	12.9	0.0
	6	92	0.0	14.4	0.0
	6	93	-3.6	10.4	13.8255813953
	6	94	-6.1	9.0	4.67209302326
	6	95	-7.2	8.3	0.0
	6	96	-8.7	6.4	0.0
	6	97	-4.4	6.1	0.0
	6	98	-1.7	4.3	1.81162790698
	6	99	-1.0	8.6	0.0
	6	100	-5.1	8.0	0.0
	6	101	-6.8	8.8	0.0
	6	102	-5.1	9.4	0.0
	6	103	-5.3	4.2	0.0
	6	104	-7.6	4.0	0.0953488372093
	6	105	-4.8	6.0	5.81627906977
	6	106	-4.3	9.8	21.4534883721
	6	107	1.8	13.3	0.0
	6	108	11.2	17.4	6.86511627907
	6	109	9.3	16.4	0.0
	6	110	5.7	17.7	0.0
	6	111	6.6	15.0	1.23953488372
	6	112	4.8	19.8	0.0
	6	113	8.1	24.5	0.0
	6	114	16.0	31.6	0.0
	6	115	10.9	22.2	12.6813953488
	6	116	8.5	21.0	0.0
	6	117	8.0	18.4	0.190697674419
	6	118	2.4	18.1	0.0
	6	119	9.4	21.5	0.0
	6	120	8.0	21.1	0.0
	6	121	6.4	21.7	0.0
	6	122	4.3	24.8	0.0
	6	123	2.7	17.8	0.572093023256
	6	124	5.7	19.3	0.0
	6	125	4.6	13.1	6.76976744186
	6	126	4.9	18.0	0.0
	6	127	6.6	19.4	0.0
	6	128	7.1	18.1	0.0
	6	129	9.0	22.8	0.0
	6	130	3.5	22.1	0.0
	6	131	3.8	19.4	0.0
	6	132	4.2	18.9	0.0
	6	133	3.5	18.1	16.2093023256
	6	134	7.1	24.7	16.1139534884
	6	135	1.7	22.9	0.0953488372093
	6	136	-0.5	25.8	0.0
	6	137	5.9	21.9	0.0
	6	138	2.7	18.1	0.0
	6	139	5.1	21.7	0.0
	6	140	8.3	23.8	0.0
	6	141	11.0	24.5	0.0
	6	142	4.6	18.1	26.411627907
	6	143	7.6	24.2	0.0
	6	144	9.6	26.8	0.0
	6	145	7.4	22.3	0.0
	6	146	12.2	21.0	0.0953488372093
	6	147	12.5	22.9	0.0
	6	148	10.6	19.7	0.0
	6	149	8.6	19.1	0.0
	6	150	10.3	22.7	0.0
	6	151	5.9	20.9	5.72093023256
	6	152	5.9	24.0	0.0
	6	153	7.9	24.6	0.0
	6	154	8.2	19.7	6.76976744186
	6	155	9.6	25.0	0.190697674419
	6	156	18.8	28.1	0.0
	6	157	17.3	26.5	0.0
	6	158	17.3	25.1	0.667441860465
	6	159	13.9	26.0	0.0
	6	160	10.7	24.0	0.0
	6	161	6.4	19.9	0.0
	6	162	5.4	19.7	0.0
	6	163	3.9	14.1	0.286046511628
	6	164	0.3	13.2	0.381395348837
	6	165	6.1	18.6	3.43255813953
	6	166	5.2	20.7	0.0
	6	167	7.7	17.4	0.0
	6	168	6.7	23.5	0.0
	6	169	10.1	22.8	12.5860465116
	6	170	15.2	27.9	1.62093023256
	6	171	13.0	27.6	0.0
	6	172	11.5	25.1	0.0
	6	173	14.4	26.3	0.0
	6	174	12.3	18.7	0.0
[truncated: 8,957 more rows]
