# Supplementary material for: Comparing CMIP-3 and CMIP-5 climate projections on flooding estimation of Devils Lake of North Dakota, USA
Source: PeerJ. 2018 Apr 30;6:e4711. doi: 10.7717/peerj.4711 (PMC5933320; doi:10.7717/peerj.4711)
Supplement: Supplemental Information 2 [file peerj-06-4711-s002.zip › FutureClimate/CMIP-5_MarkSim/EDMZ_FIOESM_rcp45_2055.dat]

	1	1	-10.4	2.2	0.0
	1	2	-1.8	-0.8	0.0
	1	3	-4.4	-2.2	0.0953488372093
	1	4	-10.4	-0.1	0.0
	1	5	-22.1	0.5	0.0
	1	6	-25.7	0.7	0.0
	1	7	-18.4	-7.5	0.0
	1	8	-15.5	-7.2	0.0
	1	9	-15.4	-13.1	0.0
	1	10	-17.0	-8.2	0.0
	1	11	-14.4	-1.2	0.0
	1	12	-16.4	-9.7	0.0
	1	13	-19.3	-16.6	0.0953488372093
	1	14	-10.5	0.0	0.0
	1	15	-8.5	-6.5	0.0
	1	16	-16.6	-4.1	0.0
	1	17	-2.8	12.1	0.0
	1	18	-9.1	14.9	0.0
	1	19	-11.9	5.4	0.0
	1	20	-13.5	1.6	0.0
	1	21	-10.4	-2.2	0.0
	1	22	-14.3	-4.5	0.0
	1	23	-19.7	-3.8	0.0
	1	24	-10.6	0.4	0.0
	1	25	-17.3	-1.0	0.0
	1	26	-11.0	2.4	0.0
	1	27	-9.3	-5.1	0.953488372093
	1	28	-3.9	-0.6	0.0
	1	29	-10.2	-0.7	0.0
	1	30	-4.3	8.5	0.0
	1	31	1.6	7.3	0.0
	1	32	9.1	17.5	0.0
	1	33	-2.5	6.5	0.0
	1	34	-7.6	-7.1	0.0
	1	35	-4.5	1.2	0.0
	1	36	-5.1	-4.7	0.0
	1	37	-7.2	-3.6	0.0
	1	38	-6.3	3.9	0.0
	1	39	-1.6	7.6	0.0
	1	40	-6.0	-0.7	0.0
	1	41	-11.5	-6.2	0.476744186047
	1	42	-20.7	-5.4	0.0
	1	43	-18.9	-2.3	0.0
	1	44	-22.3	-5.5	0.0
	1	45	-20.8	-3.6	0.0
	1	46	-21.3	-3.1	0.0
	1	47	-24.2	-14.1	0.0953488372093
	1	48	-20.1	-11.5	6.38837209302
	1	49	-16.8	3.2	0.0
	1	50	-13.4	1.0	0.0
	1	51	-13.7	-1.3	0.0
	1	52	-24.2	-1.7	0.0
	1	53	-19.4	8.9	0.0
	1	54	-19.3	0.3	0.0
	1	55	-11.3	-0.6	0.0
	1	56	-12.4	-1.0	0.0
	1	57	-14.9	-0.7	0.0
	1	58	-10.7	1.5	0.0
	1	59	-6.5	0.1	10.8697674419
	1	60	2.4	2.8	0.0
	1	61	3.0	4.6	0.0
	1	62	-4.4	-1.8	0.0
	1	63	-8.1	7.2	0.0
	1	64	-9.1	9.9	0.0
	1	65	-7.7	10.1	0.0
	1	66	-12.5	7.5	0.0
	1	67	-9.4	-1.3	0.0
	1	68	-6.2	-1.0	0.0
	1	69	-3.9	-3.8	0.0
	1	70	-7.6	-2.2	0.0
	1	71	-6.7	0.2	0.0
	1	72	-11.9	4.0	0.0
	1	73	-13.0	2.3	0.0
	1	74	-11.7	8.2	0.0
	1	75	-14.9	2.0	0.0
	1	76	-14.1	1.2	0.0
	1	77	-10.4	3.5	4.76744186047
	1	78	-7.9	4.9	0.0
	1	79	-8.7	8.6	0.0
	1	80	-2.2	6.6	0.0
	1	81	-4.2	9.4	0.0
	1	82	1.3	12.4	0.0
	1	83	4.0	10.0	0.0
	1	84	0.0	14.1	0.0
	1	85	-0.8	12.1	0.0
	1	86	0.0	17.7	0.0
	1	87	5.6	18.6	0.0
	1	88	6.4	21.6	0.0
	1	89	4.5	21.2	0.0
	1	90	6.0	18.5	0.0
	1	91	6.7	16.7	0.0
	1	92	5.7	15.7	0.0
	1	93	1.1	14.1	0.0
	1	94	0.0	15.2	0.0
	1	95	1.9	14.5	0.0
	1	96	9.2	14.2	0.0
	1	97	4.3	21.0	0.0
	1	98	11.6	21.9	0.0
	1	99	13.1	24.7	0.0
	1	100	5.3	22.7	2.38372093023
	1	101	6.7	23.1	0.0
	1	102	5.5	18.3	0.953488372093
	1	103	2.8	21.5	0.0
	1	104	0.1	21.5	0.0
	1	105	2.4	20.5	0.0
	1	106	3.5	22.7	0.0
	1	107	5.6	26.4	0.0
	1	108	-0.7	18.0	0.0
	1	109	-4.2	12.7	0.0
	1	110	1.4	19.8	0.0
	1	111	5.4	24.1	0.0
	1	112	5.5	23.4	0.0
	1	113	6.4	11.0	1.90697674419
	1	114	8.5	22.3	0.0
	1	115	11.1	24.5	0.0
	1	116	7.6	22.9	16.876744186
	1	117	11.7	26.2	0.0
	1	118	9.9	26.1	0.0
	1	119	14.5	25.9	0.0
	1	120	14.5	26.2	0.0
	1	121	13.6	26.8	0.0
	1	122	8.7	25.2	0.0
	1	123	5.2	25.9	4.76744186047
	1	124	8.4	28.8	0.0
	1	125	10.9	26.5	0.0
	1	126	9.1	23.8	0.0
	1	127	4.5	22.3	0.0
	1	128	4.0	27.3	0.0
	1	129	4.7	22.6	0.0
	1	130	11.9	23.4	0.0
	1	131	10.7	21.3	0.0
	1	132	5.9	14.8	6.1976744186
	1	133	14.0	20.9	6.86511627907
	1	134	9.3	20.3	4.48139534884
	1	135	10.4	17.8	0.0
	1	136	9.8	22.9	0.0
	1	137	9.6	23.3	0.0
	1	138	6.5	22.5	5.81627906977
	1	139	7.5	23.3	0.0
	1	140	2.5	21.1	0.0
	1	141	10.3	22.5	0.0
	1	142	9.1	22.0	0.0
	1	143	14.0	21.7	0.476744186047
	1	144	6.9	21.3	24.5046511628
	1	145	4.5	19.9	0.0
	1	146	5.6	21.7	0.381395348837
	1	147	8.9	22.8	0.0
	1	148	5.5	22.0	0.0
	1	149	5.4	19.4	0.0
	1	150	9.5	23.1	0.0
	1	151	12.8	31.0	0.0
	1	152	6.2	25.0	0.0
	1	153	13.7	21.3	3.90930232558
	1	154	14.0	26.7	0.0
	1	155	13.9	24.9	0.0
	1	156	10.3	23.0	0.0
	1	157	10.4	24.7	0.0
	1	158	11.3	22.1	39.4744186047
	1	159	11.2	24.4	0.0
	1	160	11.8	26.0	0.0
	1	161	16.9	30.0	11.9186046512
	1	162	19.5	31.4	0.0
	1	163	15.5	33.2	0.0
	1	164	15.3	29.3	0.0
	1	165	14.5	30.0	0.0
	1	166	12.7	28.0	0.0
	1	167	15.1	27.6	0.0
	1	168	15.6	27.0	0.0
	1	169	15.3	19.0	26.888372093
	1	170	14.8	20.6	3.71860465116
	1	171	14.1	25.9	0.0
	1	172	11.5	22.7	0.0
	1	173	11.1	19.5	65.4093023256
	1	174	12.5	21.5	5.91162790698
	1	175	15.7	28.1	0.0
	1	176	11.8	25.4	2.19302325581
	1	177	19.2	26.2	17.6395348837
	1	178	17.0	29.7	0.0
	1	179	15.2	29.0	0.0
	1	180	19.7	29.6	0.0
	1	181	19.1	28.8	0.0953488372093
	1	182	21.7	32.2	0.0
	1	183	19.7	31.5	0.0
	1	184	13.4	25.8	0.0
	1	185	14.0	21.7	0.0
	1	186	13.1	25.5	0.0
	1	187	13.5	29.6	0.0
	1	188	17.1	28.9	0.0
	1	189	19.4	29.0	0.0
	1	190	20.1	34.3	0.0
	1	191	22.3	37.5	0.0
	1	192	20.8	33.1	0.0
	1	193	21.6	30.1	0.190697674419
	1	194	18.5	29.3	0.0
	1	195	15.2	28.4	0.0
	1	196	18.3	32.3	8.39069767442
	1	197	21.0	35.2	1.23953488372
	1	198	22.4	34.7	0.0
	1	199	20.2	33.7	0.0
	1	200	15.7	29.6	0.0
	1	201	17.3	28.3	5.53023255814
	1	202	16.4	30.1	2.86046511628
	1	203	16.2	30.3	0.0
	1	204	17.5	33.1	0.0
	1	205	16.0	31.6	0.0
	1	206	15.5	32.2	0.0
	1	207	16.7	30.7	0.0
	1	208	11.8	26.4	19.8325581395
	1	209	14.3	29.7	33.1813953488
	1	210	12.4	29.3	9.05813953488
	1	211	16.0	30.5	0.0
	1	212	15.0	29.4	0.0
	1	213	16.6	32.9	0.0
	1	214	16.3	30.7	1.33488372093
	1	215	17.4	27.7	0.572093023256
	1	216	20.6	29.6	0.762790697674
	1	217	19.8	30.1	0.0
	1	218	17.9	32.0	0.0
	1	219	17.3	34.0	0.0
	1	220	11.4	30.9	0.0
	1	221	12.1	26.6	16.9720930233
	1	222	12.3	26.4	0.0953488372093
	1	223	12.8	24.9	18.688372093
	1	224	13.6	29.0	0.0
	1	225	13.8	28.0	0.0
	1	226	10.5	25.7	0.0
	1	227	13.4	29.9	0.0
	1	228	12.9	24.2	25.3627906977
	1	229	17.2	25.2	0.0
	1	230	17.1	31.8	0.0
	1	231	16.4	27.0	0.0
	1	232	14.6	31.6	0.0
	1	233	14.6	30.1	0.0
	1	234	14.3	31.6	0.0
	1	235	21.1	31.5	0.0
	1	236	20.0	32.6	0.0
	1	237	17.0	30.7	0.0
	1	238	13.8	28.0	0.0
	1	239	15.5	27.0	0.0
	1	240	14.7	30.2	0.0
	1	241	12.7	30.5	0.0
	1	242	13.4	32.7	0.0
	1	243	17.8	30.7	11.7279069767
	1	244	13.3	27.1	0.190697674419
	1	245	12.8	29.1	0.0
	1	246	15.7	27.6	0.0
	1	247	13.4	25.4	0.0
	1	248	8.6	21.8	0.953488372093
	1	249	13.1	26.5	0.0
	1	250	7.6	21.4	4.38604651163
	1	251	7.0	21.2	0.381395348837
	1	252	3.8	23.0	0.0
	1	253	2.7	24.1	0.0
	1	254	-2.0	21.7	0.0
	1	255	5.5	27.9	0.0
	1	256	8.8	28.4	0.0
	1	257	7.7	23.1	0.0
	1	258	12.5	27.9	0.0
	1	259	13.7	27.1	0.0
	1	260	13.6	29.7	0.0
	1	261	10.9	25.9	0.0
	1	262	11.1	21.4	0.0
	1	263	13.0	22.7	0.0
	1	264	9.3	27.8	0.0
	1	265	13.2	26.1	0.0
	1	266	15.5	29.2	0.0
	1	267	16.7	26.7	0.0
	1	268	16.4	25.6	0.0
	1	269	12.4	24.7	0.0
	1	270	6.2	22.3	0.0
	1	271	7.2	23.1	0.0
	1	272	9.0	18.4	0.0
	1	273	6.5	17.1	0.0
	1	274	5.4	20.2	0.0
	1	275	3.5	17.6	0.0
	1	276	4.2	18.2	0.0
	1	277	4.7	17.2	0.286046511628
	1	278	4.9	18.3	0.0953488372093
	1	279	5.3	17.5	14.111627907
	1	280	7.1	19.2	0.0
	1	281	4.5	21.6	0.0
	1	282	10.3	24.0	0.0
	1	283	3.4	12.6	14.2069767442
	1	284	-0.2	11.5	0.0
	1	285	1.5	14.7	0.0
	1	286	7.0	20.0	0.0
	1	287	4.1	14.7	0.0
	1	288	5.5	16.3	0.0
	1	289	6.9	14.9	0.0
	1	290	6.1	14.4	0.0
	1	291	5.8	15.3	0.0
	1	292	2.2	16.2	0.0
	1	293	2.1	8.9	0.0
	1	294	1.5	10.9	0.0
	1	295	-0.9	10.1	0.0
	1	296	-4.7	8.7	0.0
	1	297	7.3	18.0	0.0
	1	298	8.1	13.9	0.0
	1	299	6.4	16.8	0.0
	1	300	1.6	16.6	0.0
	1	301	2.5	9.6	0.0
	1	302	-4.3	7.9	0.0
	1	303	-1.2	6.7	0.0
	1	304	-0.1	11.5	0.0
	1	305	0.2	16.7	0.0
	1	306	4.1	9.2	0.0
	1	307	6.3	12.0	0.0
	1	308	2.2	11.5	0.0
	1	309	0.3	18.8	0.0
	1	310	5.0	20.5	0.0
	1	311	6.9	12.7	0.0
	1	312	3.2	10.1	0.0
	1	313	-1.1	7.9	0.0
	1	314	-1.2	10.6	0.0
	1	315	-1.0	7.9	0.0
	1	316	2.3	9.8	0.0
	1	317	-9.1	7.7	0.0
	1	318	-3.8	3.8	0.0
	1	319	-5.3	3.0	0.0
	1	320	-4.5	-3.6	0.0
	1	321	-2.2	3.1	0.0
	1	322	-6.2	5.1	0.0
	1	323	-4.7	3.2	0.0
	1	324	-10.6	-5.5	0.0
	1	325	-7.3	-1.3	0.0
	1	326	-15.0	-5.0	0.0
	1	327	-6.3	10.4	0.0
	1	328	-12.4	1.8	0.0
	1	329	-12.1	-2.7	0.0
	1	330	-11.8	0.2	9.34418604651
	1	331	-13.7	1.8	0.0
	1	332	-18.6	-3.8	0.0
	1	333	-24.0	-6.7	0.0
	1	334	-24.8	-3.9	0.0
	1	335	-21.7	-4.7	0.0
	1	336	-16.0	-12.0	0.0
	1	337	-14.8	-3.2	0.0
	1	338	-12.8	-3.9	0.0
	1	339	-13.4	-3.6	0.0
	1	340	-12.5	-5.4	0.0
	1	341	-10.0	-7.8	0.0
	1	342	-5.7	-3.3	0.0
	1	343	-10.4	-2.1	0.0
	1	344	-5.4	4.8	0.0
	1	345	-16.5	-10.6	1.81162790698
	1	346	-17.3	-9.8	0.0
	1	347	-20.6	-1.1	0.0
	1	348	-18.9	-8.4	0.0
	1	349	-16.2	-6.7	0.0
	1	350	-8.9	-5.0	0.0
	1	351	-11.0	-8.6	10.2976744186
	1	352	-14.2	-4.2	0.0
	1	353	-23.9	-9.9	2.66976744186
	1	354	-24.3	-11.3	0.0
	1	355	-18.0	2.0	0.0
	1	356	-12.5	2.1	4.00465116279
	1	357	-15.6	-0.9	0.0
	1	358	-10.3	-10.1	4.29069767442
	1	359	-13.7	-13.6	2.47906976744
	1	360	-19.6	-17.1	0.476744186047
	1	361	-18.4	-17.5	1.33488372093
	1	362	-16.2	-4.5	0.0
	1	363	-8.6	4.9	0.0
	1	364	-0.3	7.3	14.6837209302
	1	365	0.2	0.9	0.0
	2	1	-14.4	-10.6	0.0
	2	2	-19.6	-14.3	0.0
	2	3	-23.5	-4.4	0.0
	2	4	-14.9	-4.8	0.0
	2	5	-15.7	-7.4	0.0
	2	6	-17.4	-1.8	0.0
	2	7	-15.0	2.0	0.0
	2	8	-12.7	-3.9	0.0
	2	9	-9.1	0.0	0.0
	2	10	-7.8	-2.5	0.0
	2	11	-12.5	-1.3	0.0
	2	12	-12.4	2.8	0.0
	2	13	-5.6	-1.1	0.0
	2	14	-7.1	-0.9	0.0
	2	15	-10.6	-3.6	0.0
	2	16	-15.4	-8.8	0.0
	2	17	-4.5	-3.0	0.0
	2	18	-2.6	7.8	0.0
	2	19	-6.2	-3.2	0.0
	2	20	-7.0	2.9	0.0
	2	21	-20.1	-6.7	0.0
	2	22	-22.4	-2.5	0.0
	2	23	-19.0	-5.9	0.0
	2	24	-18.2	-0.9	0.0
	2	25	-17.8	-9.5	0.0
	2	26	-9.0	3.1	0.0
	2	27	-10.7	0.2	0.0
	2	28	-6.1	-5.8	0.0
	2	29	-15.0	-7.7	0.0
	2	30	-18.4	-8.6	0.0
	2	31	-19.0	-8.5	0.0
	2	32	-13.5	-1.1	0.0
	2	33	-24.7	-9.2	0.0
	2	34	-24.3	-13.7	0.0
	2	35	-21.4	-11.2	0.0
	2	36	-14.9	-2.3	0.0
	2	37	-13.8	-0.9	0.0
	2	38	-16.1	-3.3	0.0
	2	39	-9.8	6.3	0.0
	2	40	-1.8	6.8	0.0
	2	41	1.5	9.9	0.0
	2	42	0.7	3.9	0.0
	2	43	-5.2	2.9	0.0
	2	44	-11.6	1.7	0.0
	2	45	-13.8	-3.9	0.0
	2	46	-18.5	-5.5	0.0
	2	47	-18.0	-2.5	0.0
	2	48	-21.3	-5.0	0.0
	2	49	-13.3	1.1	0.0
	2	50	-4.4	7.2	0.0
	2	51	-7.4	2.1	0.0
	2	52	-9.7	6.6	0.0
	2	53	-0.5	3.4	0.0
	2	54	-1.0	1.9	0.0
	2	55	-4.9	-3.6	0.0
	2	56	-5.2	-4.0	0.0
	2	57	1.5	3.4	0.0
	2	58	3.7	9.6	0.0
	2	59	-4.3	1.1	0.0
	2	60	-7.9	5.2	0.0
	2	61	1.1	1.7	2.0976744186
	2	62	-1.2	6.9	0.0
	2	63	-5.7	4.0	0.0
	2	64	-6.3	5.7	0.0
	2	65	1.7	2.1	0.0
	2	66	1.1	2.5	2.0976744186
	2	67	-3.0	11.3	0.0
	2	68	-1.0	9.0	0.0
	2	69	-1.0	5.6	0.0
	2	70	-3.1	9.0	0.0
	2	71	-2.5	8.6	0.0
	2	72	0.7	10.8	0.0
	2	73	-0.2	6.5	0.0
	2	74	-1.8	8.3	0.0
	2	75	1.7	10.0	0.0
	2	76	-0.5	16.0	0.0
	2	77	-2.0	8.3	0.0
	2	78	1.6	13.4	0.0
	2	79	4.0	13.2	0.0
	2	80	-0.2	9.2	0.0
	2	81	-0.4	6.2	0.0
	2	82	-0.3	10.1	0.0
	2	83	-5.4	10.1	0.0
	2	84	-11.9	4.3	0.0
	2	85	-11.5	-3.1	0.381395348837
	2	86	-8.1	3.0	0.0
	2	87	-14.0	-0.3	0.0
	2	88	-7.5	4.4	0.0
	2	89	-9.1	7.4	0.0
	2	90	-11.1	8.1	0.0
	2	91	-5.7	12.7	0.0
	2	92	1.3	12.8	0.0
	2	93	0.7	11.0	0.0
	2	94	3.0	18.5	0.0
	2	95	8.7	13.8	9.05813953488
	2	96	3.3	15.8	4.1
	2	97	2.3	20.4	0.0
	2	98	-2.7	14.1	0.190697674419
	2	99	6.5	20.1	0.0
	2	100	6.6	13.2	0.0
	2	101	5.5	16.6	0.0
	2	102	1.5	15.9	0.0
	2	103	11.8	23.4	0.0
	2	104	7.2	15.7	0.0
	2	105	5.5	16.4	0.0
	2	106	0.5	16.4	0.0
	2	107	2.6	14.7	1.71627906977
	2	108	0.9	16.3	0.0
	2	109	3.2	16.0	0.0
	2	110	8.2	17.2	0.0
	2	111	-0.3	16.7	0.762790697674
	2	112	0.7	13.9	9.72558139535
	2	113	-0.4	16.8	0.0
	2	114	3.2	17.7	7.1511627907
	2	115	0.1	18.5	5.62558139535
	2	116	3.2	22.6	0.0
	2	117	-1.1	14.3	0.0
	2	118	-2.4	15.9	0.0
	2	119	-3.8	14.5	3.90930232558
	2	120	-5.5	15.0	0.0
	2	121	1.7	20.2	0.0
	2	122	5.8	23.4	0.0
	2	123	10.6	13.8	6.29302325581
	2	124	11.5	19.4	3.0511627907
	2	125	12.3	20.5	0.953488372093
	2	126	8.3	28.5	0.0
	2	127	6.4	26.7	0.0
	2	128	12.7	20.9	0.0
	2	129	10.2	18.2	12.1093023256
	2	130	9.6	22.8	2.95581395349
	2	131	8.5	23.3	0.0
	2	132	6.6	25.9	0.0
	2	133	5.6	24.6	0.0
	2	134	6.3	22.6	0.0
	2	135	9.2	24.1	0.0
	2	136	5.5	23.4	0.0
	2	137	7.0	22.7	0.0
	2	138	6.8	21.8	0.286046511628
	2	139	3.9	23.0	1.43023255814
	2	140	3.0	18.1	69.6046511628
	2	141	8.6	19.7	0.0
	2	142	9.6	21.7	0.0
	2	143	12.7	24.7	0.381395348837
	2	144	11.0	26.6	0.0
	2	145	11.2	23.6	0.0953488372093
	2	146	12.2	25.8	0.0
	2	147	11.5	24.3	0.0
	2	148	6.9	20.8	0.0
	2	149	8.8	19.3	0.858139534884
	2	150	7.2	26.6	0.0
	2	151	9.4	27.6	0.0
	2	152	15.2	23.4	0.0
	2	153	12.2	25.1	0.0
	2	154	13.2	28.3	0.0
	2	155	15.5	27.9	0.0
	2	156	12.6	29.9	0.0
	2	157	9.4	27.2	12.3
	2	158	15.1	28.8	0.0
	2	159	10.7	22.6	0.0
	2	160	9.8	26.0	0.0
	2	161	6.0	28.3	0.0
	2	162	10.6	31.6	0.0
	2	163	12.4	26.3	7.53255813953
	2	164	13.8	28.8	0.0
	2	165	15.2	27.1	1.90697674419
	2	166	16.8	32.1	0.0
	2	167	14.1	27.2	0.0
	2	168	16.8	26.6	0.0
	2	169	14.8	26.7	0.0
	2	170	12.8	31.3	0.0
	2	171	10.5	25.5	0.0
	2	172	12.0	25.0	0.0
	2	173	11.0	27.7	0.0
	2	174	13.0	26.3	0.572093023256
	2	175	13.6	26.8	13.2534883721
	2	176	11.4	26.2	0.0
	2	177	13.9	26.5	0.0
	2	178	16.6	27.7	0.0
	2	179	14.9	25.7	0.0
	2	180	18.6	31.1	0.0
	2	181	22.5	33.2	0.0
	2	182	21.9	30.0	0.0
	2	183	21.9	31.6	0.0
	2	184	13.9	25.0	0.0
	2	185	15.7	32.0	0.0
	2	186	18.9	33.9	0.0
	2	187	18.3	32.2	0.0
	2	188	15.7	24.3	0.0
	2	189	14.5	24.7	0.0
	2	190	11.6	23.3	0.0
	2	191	11.1	24.6	0.0
	2	192	10.0	24.1	0.0
	2	193	11.9	25.1	0.0
	2	194	12.5	28.9	0.0
	2	195	12.9	30.5	0.0
	2	196	19.8	34.9	0.0
	2	197	20.4	31.9	0.0
	2	198	13.3	27.7	0.0
	2	199	15.8	30.7	0.0
	2	200	13.9	30.1	0.0
	2	201	13.6	26.1	0.0
	2	202	11.4	25.7	0.0
	2	203	13.5	28.9	0.0
	2	204	14.5	26.5	4.57674418605
	2	205	12.4	23.1	26.0302325581
	2	206	16.3	26.1	0.953488372093
	2	207	15.7	27.4	5.62558139535
	2	208	14.0	27.2	3.71860465116
	2	209	15.3	30.1	4.19534883721
	2	210	17.6	29.4	12.3953488372
	2	211	15.5	28.5	7.62790697674
	2	212	19.2	29.2	0.0
	2	213	21.2	31.1	0.0
	2	214	18.0	27.6	10.7744186047
	2	215	19.5	32.4	0.0
	2	216	16.2	31.3	0.0
	2	217	14.3	26.6	0.0
	2	218	16.8	30.0	0.0
	2	219	15.5	28.8	0.667441860465
	2	220	14.2	29.9	0.0
	2	221	13.1	25.4	0.0
	2	222	16.7	31.4	0.0
	2	223	13.6	33.5	0.0
	2	224	12.4	31.9	0.0
	2	225	10.7	30.9	0.0
	2	226	14.9	31.9	5.1488372093
	2	227	14.2	27.1	4.00465116279
	2	228	16.3	32.4	5.72093023256
	2	229	19.8	33.1	0.0953488372093
	2	230	16.5	34.2	0.0
	2	231	13.0	29.4	0.0
	2	232	15.0	33.1	0.0
	2	233	13.3	29.2	1.52558139535
	2	234	11.1	27.1	7.1511627907
	2	235	14.0	30.9	0.0
	2	236	14.6	33.7	0.0
	2	237	12.2	32.7	4.95813953488
	2	238	12.1	31.4	0.0
	2	239	9.8	32.3	0.0
	2	240	12.4	31.2	0.0
	2	241	13.8	26.9	0.0
	2	242	12.6	22.5	11.823255814
	2	243	13.2	26.7	0.0
	2	244	11.7	31.0	0.0
	2	245	9.8	26.5	0.0
	2	246	7.2	26.6	0.0
	2	247	12.0	24.2	0.0
	2	248	8.3	20.8	0.0
	2	249	8.8	19.3	30.988372093
	2	250	8.7	22.1	0.0
	2	251	5.4	25.5	0.0
	2	252	6.8	19.4	0.190697674419
	2	253	6.4	16.4	0.476744186047
	2	254	2.7	17.0	0.0
	2	255	7.2	22.5	0.0
	2	256	7.4	14.8	0.667441860465
	2	257	4.7	20.2	0.190697674419
	2	258	5.2	25.1	0.0
	2	259	7.6	25.3	0.0
	2	260	11.2	23.7	0.0
	2	261	13.9	24.1	0.0
	2	262	13.0	28.9	0.0
	2	263	10.3	25.9	0.0
	2	264	10.5	28.1	0.0
	2	265	13.6	22.8	0.0953488372093
	2	266	10.7	23.5	8.77209302326
	2	267	8.3	22.7	0.0
	2	268	10.0	24.3	0.0
	2	269	9.8	20.8	0.0
	2	270	10.5	24.5	0.0
	2	271	3.7	20.5	0.0
	2	272	0.0	17.7	0.0
	2	273	6.1	20.2	0.0
	2	274	-0.3	18.4	0.0
	2	275	3.0	19.0	0.0
	2	276	0.9	12.3	4.1
	2	277	-1.4	18.2	2.28837209302
	2	278	1.3	15.3	4.86279069767
	2	279	0.2	17.1	0.0
	2	280	3.6	12.3	0.0
	2	281	-1.5	0.4	10.1069767442
	2	282	0.1	5.8	7.1511627907
	2	283	-0.6	10.7	0.0
	2	284	-2.1	10.6	0.0
	2	285	2.4	13.0	0.0
	2	286	1.8	12.5	0.0
	2	287	2.7	15.3	0.0
	2	288	-1.2	15.1	0.0
	2	289	-1.9	11.0	0.286046511628
	2	290	0.7	15.4	0.0
	2	291	-0.5	12.4	0.953488372093
	2	292	0.2	8.3	0.0953488372093
	2	293	-0.1	9.5	0.0
	2	294	2.3	7.2	0.0
	2	295	-1.2	8.7	0.0
	2	296	-4.6	6.2	0.0
	2	297	-1.0	6.4	0.0
	2	298	-4.0	7.7	0.0
	2	299	3.2	16.4	0.0
	2	300	-3.1	10.2	19.2604651163
	2	301	-4.0	9.5	0.0
	2	302	-2.6	9.8	0.0
	2	303	-0.7	13.6	0.0
	2	304	0.4	19.1	0.0
	2	305	-3.8	12.5	0.0
	2	306	-3.0	13.8	0.0
	2	307	-3.2	11.1	0.0
	2	308	0.5	15.8	0.0
	2	309	0.5	8.9	0.0
	2	310	-5.3	6.6	0.0
	2	311	-12.6	7.0	0.0
	2	312	-4.6	9.8	0.0
	2	313	0.8	11.7	0.0
	2	314	-0.4	10.4	0.0
	2	315	-1.5	12.8	0.0
	2	316	1.2	10.3	0.0
	2	317	4.6	10.8	0.0
	2	318	0.3	7.3	0.0
	2	319	-7.8	2.7	0.0
	2	320	-5.9	8.7	0.0
	2	321	0.9	10.0	0.0
	2	322	4.0	8.5	3.62325581395
	2	323	-4.3	6.3	0.0
	2	324	-7.6	4.5	0.0
	2	325	-13.7	2.4	0.0
	2	326	0.4	3.2	0.0
	2	327	7.1	7.4	0.0
	2	328	1.8	4.6	0.0
	2	329	-7.9	3.2	0.0
	2	330	-4.6	-2.6	0.0
	2	331	-3.6	-0.5	2.0976744186
	2	332	-11.0	0.9	0.0
	2	333	-13.7	1.2	0.0
	2	334	-14.7	5.3	0.0
	2	335	-5.6	7.3	2.86046511628
	2	336	-2.7	9.0	14.8744186047
	2	337	-0.8	4.0	0.0
	2	338	1.1	2.7	0.0
	2	339	-6.4	-3.3	0.0
	2	340	-14.9	-13.5	6.1023255814
	2	341	-19.4	-9.5	0.0
	2	342	-25.6	-10.0	0.0
	2	343	-21.5	-3.1	0.0
	2	344	-18.2	-6.3	0.0
	2	345	-4.5	1.0	0.0
	2	346	-17.7	-0.7	0.0
	2	347	-6.7	3.7	0.0
	2	348	-11.4	-3.5	0.0
	2	349	-8.2	-4.5	0.0
	2	350	-8.4	-7.1	0.0
	2	351	-7.6	-4.9	0.0
	2	352	-15.2	-6.0	0.0
	2	353	-19.7	-0.1	0.0
	2	354	-9.2	3.9	0.0
	2	355	-6.7	6.1	5.53023255814
	2	356	-3.2	3.3	0.0
	2	357	1.4	2.6	0.0
	2	358	-0.2	0.1	0.0
	2	359	-6.4	0.4	33.6581395349
	2	360	-16.7	-2.7	0.0
	2	361	-17.0	-6.7	0.0
	2	362	-6.8	-4.0	0.0
	2	363	-12.0	-6.9	0.0
	2	364	-13.2	-9.6	0.0
	2	365	-8.7	-8.6	5.81627906977
	3	1	-8.1	3.8	0.0
	3	2	-3.4	5.5	0.0
	3	3	-1.3	1.2	0.0
	3	4	-9.9	-4.9	0.0
	3	5	-13.5	5.2	0.0
	3	6	-20.2	-8.0	0.190697674419
	3	7	-19.3	-8.0	0.0
	3	8	-18.4	-15.7	0.0
	3	9	-22.4	-12.5	0.0
	3	10	-17.0	-10.4	0.286046511628
	3	11	-17.3	-6.3	0.0
	3	12	-14.7	-10.1	0.0
	3	13	-20.2	-17.1	0.381395348837
	3	14	-15.4	-5.1	0.0
	3	15	-11.0	-6.9	0.0
	3	16	-16.4	-12.2	0.858139534884
	3	17	-20.3	-7.5	0.0
	3	18	-20.3	-13.8	1.33488372093
	3	19	-18.1	-12.1	0.0
	3	20	-14.4	-8.2	0.0
	3	21	-6.5	-0.8	0.0
	3	22	-5.2	-3.0	0.0
	3	23	-7.9	1.8	6.38837209302
	3	24	-10.5	-1.6	0.0
	3	25	-8.8	-2.9	0.0
	3	26	-4.5	4.4	0.0
	3	27	-12.8	1.6	0.0
	3	28	-4.4	1.5	0.0
	3	29	-17.9	-0.6	0.0
	3	30	-14.4	-1.4	9.05813953488
	3	31	-15.1	-4.8	0.0
	3	32	-14.6	-0.6	0.0
	3	33	-16.6	-3.6	0.0
	3	34	-23.9	-4.8	0.0
	3	35	-19.4	-4.8	0.0
	3	36	-12.9	-1.8	0.0
	3	37	-7.8	1.2	0.0
	3	38	-13.2	-2.7	0.0
	3	39	-20.6	-5.8	0.0
	3	40	-18.6	-3.7	0.0
	3	41	-16.6	5.5	0.0
	3	42	-11.8	7.1	0.0
	3	43	-6.3	1.7	0.0
	3	44	-13.5	-2.5	0.0
	3	45	-9.5	0.3	0.0
	3	46	-12.2	-0.7	0.0
	3	47	-7.7	3.2	0.0
	3	48	-5.9	5.9	0.0
	3	49	-9.1	0.0	0.0
	3	50	-14.8	-2.3	0.0
	3	51	-15.2	-9.1	0.0
	3	52	-19.9	-9.9	0.0
	3	53	-16.2	-3.5	0.0
	3	54	-11.8	-2.4	0.0
	3	55	-16.7	5.4	0.0
	3	56	-11.5	1.5	0.0
	3	57	-6.1	-5.2	0.0
	3	58	-15.3	5.4	0.0
	3	59	-12.5	8.9	0.0
	3	60	-6.5	10.3	0.0
	3	61	3.3	8.6	0.0
	3	62	-2.5	7.3	1.81162790698
	3	63	-1.2	8.1	0.0
	3	64	2.3	5.1	0.0
	3	65	1.2	2.9	0.0
	3	66	-12.1	-5.3	0.0
	3	67	-11.6	1.6	0.0
	3	68	-7.8	1.0	1.43023255814
	3	69	-2.5	1.0	0.0953488372093
	3	70	-9.1	2.9	0.0
	3	71	-4.9	3.2	0.0
	3	72	-5.0	7.9	0.0
	3	73	-12.9	3.9	0.0
	3	74	-7.3	11.2	0.0
	3	75	-9.5	3.1	0.0
	3	76	-12.9	0.8	0.0
	3	77	-21.3	0.4	0.0
	3	78	-21.7	-2.1	0.0
	3	79	-14.9	-0.8	0.0
	3	80	-4.2	5.2	0.0
	3	81	-3.6	11.1	4.95813953488
	3	82	-0.3	10.7	0.0
	3	83	5.2	17.1	20.5
	3	84	5.2	13.1	1.23953488372
	3	85	3.9	12.9	0.0
	3	86	3.0	16.8	0.0
	3	87	10.1	24.3	0.0
	3	88	6.7	23.5	0.0
	3	89	8.8	20.4	0.0
	3	90	0.8	10.9	0.0
	3	91	-3.8	11.9	0.0
	3	92	-1.8	12.0	3.71860465116
	3	93	-4.4	13.7	0.0
	3	94	5.5	21.4	0.0
	3	95	7.0	16.7	0.0953488372093
	3	96	1.0	13.1	8.10465116279
	3	97	1.1	19.7	0.0
	3	98	3.8	15.0	12.3953488372
	3	99	8.2	18.5	4.76744186047
	3	100	10.2	13.0	1.23953488372
	3	101	6.3	14.6	0.0
	3	102	4.8	15.6	0.0
	3	103	5.9	13.3	0.0
	3	104	-0.8	13.0	0.0
	3	105	0.4	16.8	0.0
	3	106	-0.4	16.6	0.0
	3	107	-6.7	11.8	0.0
	3	108	-0.8	17.4	0.0
	3	109	-0.7	19.3	0.0
	3	110	0.4	14.4	3.81395348837
	3	111	3.3	15.3	6.86511627907
	3	112	7.1	11.8	0.953488372093
	3	113	5.3	19.1	0.0
	3	114	8.2	19.5	0.0
	3	115	2.7	15.9	0.0
	3	116	7.4	19.9	0.0
	3	117	8.9	18.4	0.0
	3	118	8.2	18.8	0.0
	3	119	10.2	17.8	0.0
	3	120	1.9	16.7	0.0
	3	121	-1.3	10.4	0.0
	3	122	-3.1	12.5	0.0
	3	123	-2.2	17.3	0.0
	3	124	3.4	21.5	0.0
	3	125	7.1	26.4	0.0
	3	126	5.2	25.6	0.0
	3	127	3.0	20.0	0.0
	3	128	1.6	23.1	0.0
	3	129	3.7	21.0	0.0
	3	130	6.6	23.0	0.0
	3	131	4.2	19.8	0.0
	3	132	5.4	19.7	0.0953488372093
	3	133	6.6	22.1	0.0
	3	134	8.4	21.7	0.0
	3	135	6.7	21.5	0.0
	3	136	2.3	19.1	0.0
	3	137	3.8	19.9	0.0
	3	138	10.0	18.2	1.90697674419
	3	139	12.6	20.7	0.0
	3	140	9.7	16.9	0.0
	3	141	6.5	19.3	10.488372093
	3	142	4.7	18.7	0.0
	3	143	3.9	15.9	0.0
	3	144	4.8	19.7	0.0
	3	145	5.6	22.9	0.0
	3	146	8.3	28.9	0.0
	3	147	10.9	28.2	0.0
	3	148	15.0	30.9	0.0
	3	149	17.5	31.0	0.0
	3	150	18.2	28.0	0.0
	3	151	13.8	28.9	0.0
	3	152	11.3	27.4	0.0
	3	153	13.7	25.8	0.0
	3	154	13.1	29.9	0.0
	3	155	17.8	32.5	0.0
	3	156	15.2	27.6	25.6488372093
	3	157	15.0	28.8	0.0
	3	158	16.3	29.2	0.0
	3	159	19.1	29.1	0.0
	3	160	14.4	27.4	0.0
	3	161	11.9	28.2	0.0
	3	162	12.5	27.5	0.0
	3	163	13.0	24.3	1.62093023256
	3	164	10.0	24.7	0.0
	3	165	6.4	23.3	0.0
	3	166	10.0	20.6	0.0
	3	167	14.1	28.5	0.0
	3	168	14.8	29.1	0.0
	3	169	20.2	31.2	0.0
	3	170	18.9	32.4	0.0
	3	171	21.8	33.7	0.0
	3	172	19.4	32.8	0.0
	3	173	15.4	28.1	0.0
	3	174	14.1	26.6	0.0
	3	175	12.1	25.8	8.86744186047
	3	176	10.0	21.1	9.91627906977
	3	177	14.3	24.7	0.0
	3	178	14.6	22.6	3.0511627907
	3	179	18.0	23.6	11.7279069767
	3	180	14.7	27.5	0.0
	3	181	18.2	29.5	0.0
	3	182	12.7	29.3	23.6465116279
	3	183	13.9	29.1	0.0
	3	184	17.0	28.2	0.0
	3	185	17.4	29.3	0.0
	3	186	15.6	24.3	0.858139534884
	3	187	14.0	27.4	0.0
	3	188	18.1	29.0	0.0
	3	189	18.4	30.4	0.0
	3	190	17.9	27.4	0.0
	3	191	16.2	26.9	0.0
	3	192	16.0	28.4	0.0953488372093
	3	193	19.0	26.2	4.1
	3	194	16.1	29.6	65.123255814
	3	195	19.3	32.8	0.0
	3	196	18.2	26.8	17.2581395349
	3	197	22.3	30.7	0.667441860465
	3	198	19.8	31.8	7.81860465116
	3	199	19.4	28.3	4.86279069767
	3	200	21.6	36.0	0.0
	3	201	18.8	34.8	0.0
	3	202	22.9	33.2	0.953488372093
	3	203	21.3	35.4	0.0
	3	204	17.7	31.6	0.0
	3	205	16.2	32.1	0.0
	3	206	19.1	31.2	0.0
	3	207	15.9	29.9	0.0
	3	208	15.9	30.8	0.0
	3	209	16.7	30.9	7.81860465116
	3	210	17.2	29.5	0.0
	3	211	18.4	29.3	0.0
	3	212	17.0	30.3	0.0
	3	213	16.5	29.0	0.953488372093
	3	214	15.2	29.8	1.0488372093
	3	215	17.3	30.5	0.0953488372093
	3	216	16.6	33.0	0.0953488372093
	3	217	16.3	27.0	11.823255814
	3	218	15.9	25.1	0.0
	3	219	13.8	29.0	0.0
	3	220	16.4	31.6	0.0
	3	221	15.2	34.3	0.0
	3	222	13.7	30.2	0.0
	3	223	15.2	29.9	0.0
	3	224	17.4	31.6	0.0
	3	225	17.6	28.6	0.0
	3	226	18.1	28.4	0.0
	3	227	20.4	28.1	0.0
	3	228	22.3	32.1	0.0
	3	229	18.7	25.6	1.14418604651
	3	230	10.2	20.0	55.7790697674
	3	231	11.3	22.9	1.81162790698
	3	232	11.5	26.5	0.0
	3	233	11.8	30.0	0.0
	3	234	9.5	32.6	0.0
	3	235	14.1	32.3	0.0
	3	236	9.9	29.9	0.0
	3	237	12.5	28.0	0.0
	3	238	12.9	27.0	0.0
	3	239	13.4	28.1	0.0
	3	240	10.4	25.8	0.0
	3	241	9.1	23.0	19.4511627907
	3	242	11.3	26.8	0.0
	3	243	11.2	25.0	13.1581395349
	3	244	11.3	28.1	0.0
	3	245	14.2	26.3	0.0
	3	246	13.4	23.0	0.0
	3	247	14.2	24.5	5.1488372093
	3	248	14.8	28.9	0.0953488372093
	3	249	14.2	24.3	0.381395348837
	3	250	12.1	25.6	0.0
	3	251	11.3	27.1	0.0
	3	252	12.5	25.8	0.0
	3	253	11.2	28.2	0.0
	3	254	10.0	26.0	0.0
	3	255	9.7	24.5	0.0
	3	256	7.3	20.7	8.67674418605
	3	257	11.6	23.7	0.0
	3	258	14.6	23.4	0.0
	3	259	8.4	20.9	0.0
	3	260	8.5	23.2	0.0
	3	261	9.3	25.2	0.0
	3	262	15.3	32.4	0.0
	3	263	15.6	30.0	0.0
	3	264	16.5	28.6	0.0
	3	265	15.2	25.2	2.66976744186
	3	266	12.3	24.4	0.858139534884
	3	267	10.1	27.6	0.0
	3	268	14.1	22.3	21.2627906977
	3	269	10.9	16.8	2.19302325581
	3	270	8.7	21.6	0.0
	3	271	3.2	19.3	21.0720930233
	3	272	1.4	14.8	0.0
	3	273	7.6	16.8	0.0
	3	274	12.0	19.2	0.667441860465
	3	275	14.4	22.3	0.0
	3	276	8.8	17.3	0.0
	3	277	16.9	26.1	0.0
	3	278	16.0	32.2	0.0
	3	279	17.5	30.2	0.0
	3	280	15.0	21.8	0.0
	3	281	12.0	21.0	5.43488372093
	3	282	13.1	21.5	0.0
	3	283	13.5	14.4	0.0
	3	284	9.2	14.5	0.0
	3	285	6.1	12.7	0.0
	3	286	-0.4	18.8	0.0
	3	287	2.9	20.2	0.0
	3	288	2.9	16.0	0.0
	3	289	4.5	10.8	4.29069767442
	3	290	1.8	20.8	0.0
	3	291	-1.9	15.6	5.53023255814
	3	292	-2.8	9.3	0.0
	3	293	-0.2	13.1	0.0
	3	294	0.0	7.0	6.86511627907
	3	295	2.9	13.8	0.0
	3	296	7.4	14.1	0.0
	3	297	9.0	15.9	0.0
	3	298	4.7	10.9	0.0
	3	299	1.1	14.4	0.0
	3	300	4.5	4.6	2.66976744186
	3	301	0.5	6.4	0.762790697674
	3	302	-10.5	1.7	1.23953488372
	3	303	-10.3	7.1	3.90930232558
	3	304	-9.9	-2.0	0.0
	3	305	-8.0	4.1	0.0
	3	306	-6.8	9.7	0.0
	3	307	-3.5	7.0	0.0
	3	308	-10.8	3.1	0.0
	3	309	-4.5	5.2	0.0
	3	310	-2.5	9.7	0.0
	3	311	-3.2	8.8	2.66976744186
	3	312	-2.0	10.1	0.0
	3	313	-4.9	3.7	0.0
	3	314	-2.5	5.4	0.0
	3	315	-2.4	4.5	0.0
	3	316	-7.0	4.1	0.0
	3	317	-3.7	11.8	0.0
	3	318	-5.6	6.9	0.0
	3	319	-0.3	8.0	10.011627907
	3	320	-4.5	13.5	0.0
	3	321	2.8	13.4	0.0
	3	322	5.4	13.5	0.0
	3	323	4.6	9.7	8.48604651163
	3	324	3.2	6.1	0.0
	3	325	2.6	4.6	0.0
	3	326	-1.3	4.9	0.0
	3	327	-4.7	4.4	0.0
	3	328	-7.1	4.1	0.0
	3	329	-0.5	7.8	0.0
	3	330	-1.6	1.6	0.0
	3	331	-0.8	4.2	0.0
	3	332	2.0	6.2	2.0976744186
	3	333	-8.3	-4.4	3.52790697674
	3	334	1.4	3.4	0.0
	3	335	-11.3	-1.4	0.0
	3	336	-13.0	1.0	0.0
	3	337	-18.9	-3.0	0.0
	3	338	-23.9	-10.7	0.0
	3	339	-25.4	-10.0	0.0
	3	340	-31.2	-10.8	0.0
	3	341	-23.8	-7.9	0.0
	3	342	-23.0	-11.1	0.0
	3	343	-20.8	-7.0	0.0
	3	344	-19.6	-11.3	0.0
	3	345	-19.2	-8.2	0.0
	3	346	-17.7	-0.7	0.0
	3	347	-20.6	-1.4	0.0
	3	348	-17.9	3.5	0.0
	3	349	-19.0	-2.9	0.0
	3	350	-9.9	-4.5	0.0
	3	351	-13.9	-1.1	0.0
	3	352	-18.1	-6.6	0.0
	3	353	-17.8	-6.7	0.0
	3	354	-20.6	-15.4	4.00465116279
	3	355	-18.1	-12.3	0.572093023256
	3	356	-21.5	-8.5	0.0
	3	357	-18.1	-3.2	0.0
	3	358	-17.4	-3.7	0.286046511628
	3	359	-8.3	-0.3	0.0
	3	360	-11.6	-9.6	2.0976744186
	3	361	-6.5	-3.3	2.0976744186
	3	362	-6.0	1.1	0.0
	3	363	-5.8	-2.8	0.0
	3	364	-7.1	1.8	0.0
	3	365	-9.5	0.8	0.0
	4	1	-19.2	-8.4	0.0
	4	2	-11.1	-4.1	0.0
	4	3	-9.9	-4.3	0.0
	4	4	-14.0	3.3	0.0
	4	5	-16.5	-4.5	0.0
	4	6	-13.5	-5.4	0.0
	4	7	-22.8	-4.1	0.0
	4	8	-18.7	-1.3	0.0
	4	9	-15.2	-10.7	0.0
	4	10	-17.7	-6.6	0.0
	4	11	-14.0	-4.4	3.24186046512
	4	12	-12.7	-10.0	7.43720930233
	4	13	-14.4	-7.5	0.0
	4	14	-12.7	-7.5	0.0
	4	15	-21.4	-7.9	0.0
	4	16	-16.3	-5.3	0.0
	4	17	-23.7	-12.8	0.0
	4	18	-26.8	-9.8	0.0
	4	19	-23.5	-3.9	0.0
	4	20	-26.1	-7.1	0.0
	4	21	-16.1	-3.1	0.0
	4	22	-15.5	0.4	0.0
	4	23	-23.8	-6.4	0.0
	4	24	-18.8	-6.9	0.0
	4	25	-15.4	-5.1	0.0
	4	26	-9.7	5.7	0.0
	4	27	-5.2	8.3	0.0
	4	28	-6.5	2.3	0.0
	4	29	-12.2	-10.0	0.0
	4	30	-16.7	-4.9	0.0
	4	31	-20.1	-9.1	0.0
	4	32	-17.8	-2.4	0.0
	4	33	-11.3	3.1	0.0
	4	34	-13.7	6.0	0.0
	4	35	-10.1	8.4	0.0
	4	36	-5.9	4.0	0.0
	4	37	-20.2	-7.3	0.0
	4	38	-15.1	-1.9	0.0
	4	39	-18.9	-10.0	0.0
	4	40	-21.8	-9.5	0.0
	4	41	-22.9	-8.4	0.0
	4	42	-20.2	-7.9	0.0
	4	43	-19.0	-11.3	0.0
	4	44	-9.6	-5.2	0.0
	4	45	-16.1	-4.7	0.0
	4	46	-20.1	-4.0	0.0
	4	47	-19.8	-5.6	0.0
	4	48	-15.3	3.1	0.0
	4	49	-22.8	0.8	0.0
	4	50	-20.1	2.4	0.0
	4	51	-13.3	-9.2	0.0
	4	52	-18.0	-6.5	0.0
	4	53	-18.6	-0.6	0.0
	4	54	-14.9	-3.9	0.0
	4	55	-19.2	-1.3	0.0
	4	56	-10.4	-2.7	0.0
	4	57	-11.8	-0.7	0.0
	4	58	-15.8	-4.8	0.0
	4	59	-6.9	-3.2	0.0
	4	60	-2.1	-0.5	0.0
	4	61	-11.5	-7.9	11.823255814
	4	62	-8.5	2.6	0.0
	4	63	-5.9	8.3	0.0
	4	64	-2.7	5.9	0.0
	4	65	-2.9	3.6	0.0
	4	66	-8.5	-3.0	0.0
	4	67	-11.7	-7.9	0.0
	4	68	-16.9	-3.6	0.0
	4	69	-17.0	-3.1	0.0
	4	70	-15.7	-1.1	0.0
	4	71	-11.9	2.4	0.0
	4	72	-11.2	0.8	0.0
	4	73	-17.5	-2.7	0.0
	4	74	-10.3	-0.4	0.0
	4	75	-7.5	6.4	0.0
	4	76	0.3	8.3	0.0
	4	77	-2.3	12.1	0.0
	4	78	-3.2	12.8	0.0
	4	79	0.4	9.7	0.0
	4	80	-6.8	3.7	0.0
	4	81	-6.2	8.9	0.0
	4	82	-6.9	4.5	0.0
	4	83	-3.7	-2.3	0.0
	4	84	-9.0	-4.0	0.0
	4	85	-8.1	1.4	0.0
	4	86	-3.0	4.8	0.0953488372093
	4	87	-0.9	7.0	6.1976744186
	4	88	2.5	6.8	7.05581395349
	4	89	-6.5	3.4	0.0953488372093
	4	90	-5.9	5.4	0.0
	4	91	-3.1	10.6	0.0
	4	92	3.8	16.4	3.14651162791
	4	93	4.3	23.3	0.0
	4	94	7.3	19.2	0.0
	4	95	4.4	23.7	0.0
	4	96	9.0	21.6	0.0
	4	97	6.4	19.8	0.0
	4	98	13.4	19.7	0.0
	4	99	4.5	19.9	0.0
	4	100	2.0	14.6	0.0
	4	101	2.9	19.7	0.0
	4	102	3.2	21.0	0.0
	4	103	6.6	20.4	0.0
	4	104	4.3	22.1	0.0
	4	105	1.7	19.9	0.0
	4	106	-1.9	9.5	20.5
	4	107	-6.2	10.5	0.0
	4	108	-1.7	8.8	6.1976744186
	4	109	-2.2	11.0	0.953488372093
	4	110	0.9	13.2	0.953488372093
	4	111	1.8	23.4	0.0
	4	112	5.5	25.4	0.0
	4	113	8.1	20.9	0.0
	4	114	4.2	19.2	0.0
	4	115	5.4	22.0	0.0
	4	116	2.8	18.1	0.0
	4	117	6.3	14.8	16.1139534884
	4	118	4.0	18.4	0.0
	4	119	7.5	20.5	0.0
	4	120	6.2	15.1	7.72325581395
	4	121	-0.6	14.5	0.190697674419
	4	122	-1.2	14.6	0.667441860465
	4	123	2.1	14.5	0.0953488372093
	4	124	1.4	15.9	0.0
	4	125	2.7	20.4	0.0953488372093
	4	126	8.5	21.5	11.7279069767
	4	127	5.7	25.0	2.95581395349
	4	128	4.4	22.3	0.0
	4	129	3.1	13.3	4.57674418605
	4	130	-0.8	15.9	0.0
	4	131	1.2	17.5	0.0
	4	132	5.2	16.7	0.0
	4	133	4.6	13.6	0.0
	4	134	5.8	16.6	0.0
	4	135	8.6	25.7	0.0
	4	136	14.4	30.3	0.0
	4	137	15.1	27.9	0.0
	4	138	14.4	22.6	0.0
	4	139	9.7	24.7	0.0
	4	140	12.9	26.9	0.0953488372093
	4	141	10.2	30.5	0.0
	4	142	8.7	24.9	14.3023255814
	4	143	9.1	18.6	3.81395348837
	4	144	12.9	20.8	0.476744186047
	4	145	11.5	22.6	2.57441860465
	4	146	7.8	22.1	15.2558139535
	4	147	7.5	26.0	2.19302325581
	4	148	11.7	25.9	10.3930232558
	4	149	10.1	21.3	0.0
	4	150	14.7	22.5	18.8790697674
	4	151	9.3	27.7	0.381395348837
	4	152	10.4	25.0	3.81395348837
	4	153	11.8	21.8	0.0953488372093
	4	154	11.8	29.6	0.0
	4	155	11.5	28.8	0.0
	4	156	13.1	28.3	0.0
	4	157	16.4	24.0	13.3488372093
	4	158	14.8	22.7	0.0953488372093
	4	159	12.3	22.3	15.2558139535
	4	160	11.9	21.8	11.4418604651
	4	161	9.4	28.6	0.0
	4	162	13.7	29.9	0.0
	4	163	17.8	33.9	0.0
	4	164	17.0	26.6	3.14651162791
	4	165	17.8	30.0	8.39069767442
	4	166	23.4	30.6	3.62325581395
	4	167	19.6	32.5	3.33720930233
	4	168	18.1	27.6	18.0209302326
	4	169	19.2	30.5	0.0953488372093
	4	170	19.5	26.6	0.0953488372093
	4	171	16.3	30.1	0.0
	4	172	16.5	27.8	0.0
	4	173	14.9	30.3	0.0
	4	174	16.4	30.5	0.0
	4	175	13.4	26.0	0.0
	4	176	11.9	22.0	0.190697674419
	4	177	13.3	23.7	20.5953488372
	4	178	11.5	17.7	13.4441860465
	4	179	9.7	17.9	5.1488372093
	4	180	18.4	25.9	0.0
	4	181	12.9	25.0	0.0
	4	182	16.4	24.8	21.2627906977
	4	183	17.5	27.3	0.0953488372093
	4	184	14.6	25.1	0.0
	4	185	10.8	21.9	0.0
	4	186	9.2	23.4	0.0
	4	187	10.2	21.2	4.95813953488
	4	188	10.9	25.4	0.0
	4	189	11.3	25.5	0.0
	4	190	16.3	27.4	0.0
	4	191	17.3	30.4	0.0
	4	192	18.5	28.6	0.0
	4	193	17.7	28.7	0.0
	4	194	20.2	31.0	0.0
	4	195	16.7	28.5	0.0
	4	196	17.1	25.8	0.0
	4	197	14.5	28.2	0.0
	4	198	16.6	29.1	0.0
	4	199	16.9	33.4	0.0
	4	200	21.0	32.5	0.0
	4	201	20.6	29.8	0.0
	4	202	18.0	27.3	0.0
	4	203	13.1	28.0	0.0
	4	204	14.0	25.5	4.48139534884
	4	205	13.1	29.5	0.0
	4	206	15.8	31.5	0.0
	4	207	14.7	30.0	0.0
	4	208	13.2	31.2	0.0
	4	209	15.8	30.3	1.62093023256
	4	210	15.0	29.9	7.43720930233
	4	211	20.6	30.2	0.572093023256
	4	212	19.8	34.1	0.0
	4	213	22.6	36.9	0.0
	4	214	23.4	37.7	0.0
	4	215	24.9	36.9	0.0
	4	216	17.6	31.7	0.0
	4	217	18.7	28.1	0.0
	4	218	13.5	26.7	0.0
	4	219	15.2	26.4	0.0
	4	220	13.8	28.9	0.0
	4	221	12.3	31.7	0.0
	4	222	14.5	31.2	3.24186046512
	4	223	14.4	30.0	0.0
	4	224	13.8	31.7	0.0
	4	225	15.6	30.2	0.0
	4	226	18.9	30.1	0.0
	4	227	19.2	34.4	0.0
	4	228	20.8	29.5	0.0
	4	229	20.6	32.3	0.0
	4	230	19.3	32.8	0.0
	4	231	18.1	31.7	0.0
	4	232	18.5	32.8	0.0
	4	233	19.4	34.7	0.0
	4	234	16.8	28.3	0.0
	4	235	13.0	29.5	0.0
	4	236	14.0	27.5	0.0
	4	237	12.6	28.0	0.0
	4	238	16.2	29.7	0.0
	4	239	15.6	29.2	0.0
	4	240	16.9	29.9	0.0953488372093
	4	241	17.7	28.7	0.286046511628
	4	242	15.5	28.3	19.6418604651
	4	243	19.1	30.3	11.0604651163
	4	244	19.8	31.7	0.0
	4	245	19.0	28.4	0.0
	4	246	12.3	27.8	0.0
	4	247	14.8	25.2	9.63023255814
	4	248	12.6	21.3	6.1976744186
	4	249	12.5	27.1	0.0
	4	250	9.1	24.3	0.0
	4	251	12.1	20.2	1.43023255814
	4	252	10.7	21.1	0.0953488372093
	4	253	10.1	19.8	4.86279069767
	4	254	6.2	17.3	5.53023255814
	4	255	2.4	18.2	0.0
	4	256	0.3	22.3	0.0
	4	257	0.9	14.8	0.667441860465
	4	258	1.4	19.4	0.0
	4	259	3.4	12.3	3.33720930233
	4	260	6.1	19.9	2.66976744186
	4	261	5.0	21.4	0.0
	4	262	8.3	26.9	0.0
	4	263	9.5	24.6	0.0
	4	264	10.3	28.2	0.0
	4	265	14.3	23.8	0.0
	4	266	9.5	21.4	0.0
	4	267	9.8	23.7	0.0
	4	268	11.6	13.9	3.43255813953
	4	269	5.9	18.3	0.0953488372093
	4	270	5.1	20.0	0.0
	4	271	3.2	16.6	0.0
	4	272	8.2	16.7	0.0
	4	273	11.7	22.1	0.0
	4	274	2.3	17.0	0.0
	4	275	1.1	15.0	0.0
	4	276	1.1	15.6	0.0
	4	277	-1.0	13.9	0.0
	4	278	-0.5	15.9	0.0
	4	279	-0.3	15.9	0.0
	4	280	-6.0	9.0	1.33488372093
	4	281	-4.7	11.5	0.286046511628
	4	282	-3.9	13.6	0.0
	4	283	1.8	19.5	0.0
	4	284	7.8	22.6	0.0
	4	285	8.8	19.2	0.0
	4	286	8.5	15.9	5.91162790698
	4	287	10.6	19.5	0.0
	4	288	6.7	20.6	0.0
	4	289	4.9	18.7	0.0
	4	290	-1.6	4.9	0.0
	4	291	-4.2	1.4	0.0
	4	292	-2.3	5.3	0.0
	4	293	-4.8	9.9	0.0
	4	294	-10.0	6.4	7.34186046512
	4	295	-2.7	12.5	0.0
	4	296	-2.0	3.3	0.0
	4	297	-7.0	3.6	0.0
	4	298	-11.5	8.2	0.0
	4	299	-12.2	10.4	0.0
	4	300	-13.7	3.7	0.0
	4	301	-5.7	6.1	1.33488372093
	4	302	-2.3	-0.7	0.381395348837
	4	303	-6.6	0.8	0.0
	4	304	-6.0	0.7	1.43023255814
	4	305	-8.3	-4.1	0.381395348837
	4	306	-4.0	4.7	7.24651162791
	4	307	-1.7	2.9	6.67441860465
	4	308	-8.1	2.9	0.0
	4	309	-2.6	8.4	0.0
	4	310	-4.3	4.6	0.0
	4	311	-11.7	2.0	0.476744186047
	4	312	-2.9	-1.7	3.14651162791
	4	313	-12.8	-7.0	1.90697674419
	4	314	-12.6	-0.9	0.0
	4	315	-7.2	-0.5	0.0
	4	316	-3.6	5.4	0.0
	4	317	-5.4	4.8	7.05581395349
	4	318	-9.1	4.2	0.0
	4	319	-4.6	3.9	0.0
	4	320	-7.7	-0.2	0.0
	4	321	-11.0	-1.3	0.0
	4	322	-13.1	-3.8	0.0
	4	323	-16.2	-6.0	0.0
	4	324	-10.1	-1.3	8.48604651163
	4	325	-6.7	6.6	0.0
	4	326	-4.2	7.6	0.0
	4	327	3.2	6.4	0.572093023256
	4	328	1.5	4.1	10.2023255814
	4	329	1.3	14.3	0.0
	4	330	2.5	11.7	0.0
	4	331	3.1	11.5	0.0
	4	332	4.9	19.6	0.0
	4	333	4.8	12.4	0.0
	4	334	2.2	4.9	0.0
	4	335	-2.3	2.7	0.0
	4	336	-7.7	7.8	0.0
	4	337	-7.0	8.2	12.0139534884
	4	338	-5.3	-1.8	0.0
	4	339	-12.0	1.6	0.0
	4	340	-7.6	3.8	0.0
	4	341	-13.4	3.9	0.0
	4	342	-13.9	4.1	0.0
	4	343	-6.7	3.1	0.0
	4	344	-6.8	6.5	0.0
	4	345	-3.0	2.0	0.0
	4	346	-7.9	-4.9	0.572093023256
	4	347	-9.6	3.1	0.0
	4	348	-12.7	-3.8	0.0
	4	349	-13.3	-1.1	0.0
	4	350	-11.8	-7.2	0.0
	4	351	-13.9	-12.9	0.0
	4	352	-17.2	-7.6	0.0
	4	353	-16.1	2.3	0.0
	4	354	-12.1	2.6	7.81860465116
	4	355	-1.0	3.9	0.0
	4	356	-8.6	3.4	0.0
	4	357	-6.4	1.4	0.0
	4	358	-3.5	0.4	0.0
	4	359	-4.0	4.5	0.0
	4	360	-1.2	4.2	0.0
	4	361	-11.3	4.9	0.572093023256
	4	362	-12.7	7.5	0.0
	4	363	-5.5	-2.9	0.0
	4	364	-15.1	-0.9	0.0
	4	365	-10.3	-1.8	0.0
	4	366	-21.8	-8.9	0.0
	5	1	-11.1	-2.5	0.0
	5	2	-13.5	-9.3	0.0
	5	3	-12.2	-3.2	0.0
	5	4	-11.8	-5.4	0.0
	5	5	-15.2	-8.0	0.0
	5	6	-15.5	-4.9	0.0
	5	7	-15.8	-8.1	0.0
	5	8	-24.4	-11.6	0.0
	5	9	-18.6	-4.4	0.0
	5	10	-10.4	-4.1	0.0
	5	11	-8.1	-1.9	0.0
	5	12	-13.0	-8.9	0.0953488372093
	5	13	-11.2	-7.2	0.0953488372093
	5	14	-8.3	-0.3	0.0
	5	15	-16.5	0.2	0.0
	5	16	-22.6	-12.1	0.0
	5	17	-20.9	0.8	0.0
	5	18	-13.7	-3.5	8.58139534884
	5	19	-15.8	2.4	0.0
	5	20	-15.2	-4.9	0.0
	5	21	-19.1	-7.3	0.0
	5	22	-15.2	-0.8	0.0
	5	23	-7.7	4.7	0.0
	5	24	-16.3	0.2	0.0
	5	25	-12.4	-1.2	0.0
	5	26	-12.4	-4.3	0.0
	5	27	-9.8	-7.4	0.0
	5	28	-12.7	-5.4	2.38372093023
	5	29	-17.1	-8.5	6.67441860465
	5	30	-23.0	-11.5	0.0
	5	31	-18.8	-6.8	0.0
	5	32	-14.2	-3.0	6.38837209302
	5	33	-18.8	2.8	4.76744186047
	5	34	-19.3	-0.3	0.0
	5	35	-16.4	-3.7	0.0
	5	36	-7.7	4.3	0.0
	5	37	-12.1	-0.2	0.0
	5	38	-5.4	-1.9	0.0
	5	39	-5.6	-4.4	0.0
	5	40	-4.1	-3.8	0.0
	5	41	-5.3	-2.9	0.0
	5	42	-1.1	5.9	0.0
	5	43	-10.0	3.9	0.0
	5	44	-15.6	-6.3	0.0
	5	45	-15.8	-7.5	0.0
	5	46	-9.9	-2.1	0.0
	5	47	-3.9	-2.6	8.96279069767
	5	48	-8.4	1.0	0.0
	5	49	-15.2	-2.0	0.0
	5	50	0.1	11.3	0.0
	5	51	3.3	9.2	0.0
	5	52	-12.0	4.4	0.0
	5	53	-7.8	9.4	0.0
	5	54	-10.7	-0.8	0.0
	5	55	-16.0	-5.7	0.0
	5	56	-15.0	-1.9	0.0
	5	57	-8.8	9.3	0.0
	5	58	-7.3	3.9	0.0
	5	59	-8.5	9.0	0.0
	5	60	-13.8	9.7	0.0
	5	61	-14.4	3.1	0.0
	5	62	-9.6	4.8	0.0
	5	63	-4.7	7.7	0.0
	5	64	-6.6	7.0	0.0
	5	65	-6.7	2.2	0.0
	5	66	-6.4	6.2	0.0
	5	67	-6.0	3.3	0.0
	5	68	-6.3	2.9	0.0
	5	69	-13.8	3.9	0.0
	5	70	-9.5	6.0	0.0
	5	71	-7.4	10.6	0.0
	5	72	-5.9	7.0	0.0
	5	73	1.2	7.9	4.95813953488
	5	74	-2.7	4.2	0.0
	5	75	-1.2	4.6	0.0
	5	76	-9.6	5.6	0.0
	5	77	-3.6	9.4	0.0
	5	78	-1.4	3.7	0.0
	5	79	-2.4	6.7	1.52558139535
	5	80	-2.5	13.2	0.0
	5	81	-3.0	4.6	3.0511627907
	5	82	-7.6	7.8	0.0
	5	83	-7.3	6.9	0.0
	5	84	-9.0	5.5	6.67441860465
	5	85	-8.9	8.4	0.0
	5	86	0.1	11.9	0.0
	5	87	5.5	13.4	0.0
	5	88	1.8	11.8	0.0
	5	89	-6.8	4.5	25.076744186
	5	90	-8.5	8.6	0.0
	5	91	-2.2	13.1	0.0
	5	92	2.8	16.9	0.0
	5	93	-2.0	16.1	0.0
	5	94	-5.4	16.9	0.0
	5	95	0.5	10.8	0.667441860465
	5	96	9.4	19.0	0.0
	5	97	7.1	20.8	0.0
	5	98	4.6	19.0	0.0
	5	99	-0.9	20.4	0.0
	5	100	-5.5	13.5	0.0
	5	101	1.6	15.2	0.0
	5	102	2.0	18.2	0.0
	5	103	6.0	22.6	0.0
	5	104	6.5	26.2	0.0
	5	105	8.8	26.5	0.0
	5	106	11.9	26.1	0.0
	5	107	9.4	26.0	0.0
	5	108	3.8	15.8	0.0953488372093
	5	109	0.4	16.1	0.0
	5	110	1.7	20.3	0.0
	5	111	6.9	20.4	0.0
	5	112	2.0	13.2	0.0
	5	113	0.9	11.7	0.0
	5	114	-4.2	13.5	0.0
	5	115	0.1	18.3	0.0
	5	116	3.5	22.2	0.667441860465
	5	117	3.9	23.8	2.19302325581
	5	118	4.5	13.9	31.5604651163
	5	119	5.8	23.6	0.0
	5	120	7.6	17.7	5.43488372093
	5	121	5.5	18.2	0.0
	5	122	-0.5	16.1	0.0
	5	123	0.0	12.1	0.0
	5	124	-0.5	12.3	0.0
	5	125	2.3	16.7	0.0
	5	126	5.8	16.5	0.0
	5	127	3.5	23.9	0.0
	5	128	3.4	26.4	0.0
	5	129	6.8	20.8	0.0
	5	130	2.6	20.6	0.0
	5	131	4.0	19.9	0.0
	5	132	2.6	17.8	0.0
	5	133	5.7	17.6	0.0
	5	134	8.5	20.5	0.0
	5	135	7.0	21.6	0.0
	5	136	3.2	16.9	0.858139534884
	5	137	8.9	22.1	2.66976744186
	5	138	9.5	24.4	0.190697674419
	5	139	11.1	26.4	0.0
	5	140	10.6	28.0	0.0
	5	141	13.6	27.9	0.0
	5	142	9.6	26.7	0.0
	5	143	7.0	18.3	11.3465116279
	5	144	7.1	22.8	0.0
	5	145	8.3	23.0	0.0953488372093
	5	146	8.4	20.8	1.33488372093
	5	147	11.6	21.8	5.91162790698
	5	148	8.5	19.5	1.90697674419
	5	149	8.8	23.4	0.0
	5	150	12.9	26.2	0.0
	5	151	16.5	28.3	0.0
	5	152	11.6	21.3	0.0
	5	153	9.3	19.0	0.0
	5	154	6.2	23.2	0.0
	5	155	10.8	25.5	0.0
	5	156	15.2	28.1	0.0
	5	157	15.5	31.6	0.0
	5	158	13.4	28.4	0.0
	5	159	12.9	21.7	0.0
	5	160	10.0	23.0	0.0
	5	161	10.8	21.6	0.572093023256
	5	162	9.7	21.7	0.0
	5	163	13.0	25.4	0.0
	5	164	11.3	25.5	0.0
	5	165	16.0	23.3	5.24418604651
	5	166	17.1	24.4	1.14418604651
	5	167	14.7	27.5	0.0
	5	168	16.2	27.0	0.572093023256
	5	169	14.3	27.3	8.10465116279
	5	170	13.7	26.4	0.0953488372093
	5	171	10.1	26.6	0.0
	5	172	11.5	29.7	0.0
	5	173	13.8	26.9	0.0
	5	174	14.5	30.8	2.38372093023
	5	175	10.4	29.6	0.0
	5	176	12.9	28.2	0.0
	5	177	13.7	30.9	0.0
	5	178	17.2	33.4	0.0
	5	179	15.3	30.1	0.0
	5	180	13.4	31.4	0.0
	5	181	13.4	26.3	0.0
	5	182	11.8	21.4	1.71627906977
	5	183	9.9	17.9	2.38372093023
	5	184	19.1	34.6	0.0
	5	185	17.0	29.7	0.0
	5	186	18.0	29.6	0.0
	5	187	19.6	32.6	0.0
	5	188	18.5	28.5	0.572093023256
	5	189	19.1	27.8	0.0
	5	190	15.5	30.0	0.0
	5	191	13.3	23.8	21.3581395349
	5	192	18.0	28.9	0.762790697674
	5	193	18.5	33.4	0.0
	5	194	18.4	26.9	32.9906976744
	5	195	18.8	34.3	0.0
	5	196	20.7	28.9	0.0
	5	197	20.9	34.9	0.0
	5	198	19.2	30.0	1.0488372093
	5	199	17.4	25.1	0.190697674419
	5	200	16.7	26.2	11.6325581395
	5	201	16.4	29.0	0.0
	5	202	15.0	29.0	0.0
	5	203	14.4	28.7	0.0
	5	204	17.3	30.6	0.0
	5	205	13.3	28.4	0.0
	5	206	16.1	29.5	0.0
	5	207	18.4	32.3	0.0
	5	208	17.8	30.4	6.29302325581
	5	209	17.9	30.9	0.0
	5	210	18.2	31.7	0.0
	5	211	22.4	35.4	0.0
	5	212	25.2	34.9	0.0
	5	213	21.5	29.4	0.0
	5	214	15.3	26.4	0.0
	5	215	16.7	29.7	0.0
	5	216	17.7	32.1	0.0
	5	217	17.7	31.1	0.0
	5	218	17.5	32.7	0.0
	5	219	19.9	32.2	1.0488372093
	5	220	19.4	32.1	0.0
	5	221	17.7	29.0	0.0
	5	222	17.7	27.9	0.0
	5	223	15.7	25.2	0.0
	5	224	15.7	23.5	25.8395348837
	5	225	17.0	21.7	30.8930232558
	5	226	11.6	21.5	2.19302325581
	5	227	13.5	24.3	0.572093023256
	5	228	11.8	28.9	0.0
	5	229	17.7	30.1	0.0
	5	230	16.3	29.0	0.0
	5	231	14.0	32.1	0.0
	5	232	15.9	30.5	0.0
	5	233	17.3	32.0	0.0
	5	234	14.7	34.7	0.0
	5	235	18.4	32.0	0.0
	5	236	17.0	30.8	0.0
	5	237	17.6	32.1	0.0
	5	238	17.6	31.8	0.190697674419
	5	239	19.1	32.4	0.0
	5	240	14.0	26.6	0.0
	5	241	11.2	21.6	0.0953488372093
	5	242	10.4	30.5	0.0
	5	243	10.6	29.9	0.0
	5	244	13.1	31.9	0.0
	5	245	14.0	34.9	0.0
	5	246	15.0	31.8	0.0
	5	247	12.9	30.2	0.0
	5	248	14.3	23.9	0.381395348837
	5	249	12.5	27.6	0.0
	5	250	11.4	27.4	0.0
	5	251	11.5	20.0	18.0209302326
	5	252	11.2	26.4	0.0
	5	253	10.1	22.9	0.0
	5	254	7.6	24.0	0.0
	5	255	7.4	26.7	0.0
	5	256	17.6	30.7	0.0
	5	257	18.7	29.5	0.0
	5	258	15.1	20.3	0.572093023256
	5	259	15.5	26.7	0.0
	5	260	15.6	26.5	0.0
	5	261	15.2	28.9	0.0
	5	262	17.1	28.5	0.0
	5	263	10.7	24.0	0.0
	5	264	7.9	28.7	0.0
	5	265	12.8	28.0	0.0
	5	266	10.6	21.1	0.0
	5	267	11.7	24.0	0.0
	5	268	12.1	23.2	0.0
	5	269	14.2	22.9	0.0
	5	270	12.5	22.4	0.0
	5	271	9.4	21.5	0.0
	5	272	8.5	18.6	0.0
	5	273	11.1	16.2	0.0
	5	274	8.4	17.5	0.286046511628
	5	275	6.3	25.9	0.0
	5	276	9.9	22.1	11.823255814
	5	277	7.3	25.1	0.0
	5	278	11.6	23.7	0.0
	5	279	7.1	16.2	0.0
	5	280	0.9	10.1	0.0
	5	281	5.0	18.9	0.0
	5	282	6.4	16.1	0.0
	5	283	4.4	15.5	0.0
	5	284	2.9	12.8	0.190697674419
	5	285	1.1	13.1	0.0
	5	286	5.5	20.7	0.0
	5	287	2.3	18.8	0.0
	5	288	2.3	23.0	0.0
	5	289	4.5	18.9	0.381395348837
	5	290	2.9	19.4	0.0
	5	291	2.8	12.7	0.0
	5	292	2.4	11.7	0.0
	5	293	0.3	11.3	0.0
	5	294	1.7	13.0	0.0
	5	295	3.0	16.3	0.0
	5	296	1.5	16.0	0.0
	5	297	-2.3	13.7	0.0953488372093
	5	298	-0.3	11.3	0.0
	5	299	1.4	9.3	0.953488372093
	5	300	-0.9	11.6	0.0
	5	301	-3.3	7.0	0.0
	5	302	-3.6	8.6	0.0
	5	303	-9.6	8.4	0.0
	5	304	-6.7	4.6	0.0
	5	305	-10.1	2.6	0.0
	5	306	-8.6	10.6	0.0
	5	307	3.5	14.2	0.0
	5	308	6.4	15.5	0.0
	5	309	-3.8	5.1	0.0
	5	310	-9.5	6.5	0.0
	5	311	-8.4	7.9	0.0
	5	312	-8.9	5.5	0.0
	5	313	-5.8	8.7	0.0
	5	314	-1.9	13.2	0.0
	5	315	0.0	18.1	0.0
	5	316	3.8	16.9	0.0
	5	317	10.3	23.4	0.0
	5	318	11.2	18.4	0.0
	5	319	2.4	7.8	0.381395348837
	5	320	0.2	9.4	0.0
	5	321	-0.3	18.8	0.0
	5	322	-2.6	10.9	0.0
	5	323	-6.5	7.2	0.0
	5	324	-13.1	-4.8	0.0
	5	325	-9.5	3.2	0.0
	5	326	-12.4	-4.1	0.0
	5	327	-15.9	1.2	0.0
	5	328	-13.8	10.4	0.0
	5	329	-6.7	8.2	0.0
	5	330	-6.9	-0.3	0.0
	5	331	-3.4	2.3	0.0
	5	332	-11.8	-3.1	0.0
	5	333	-3.9	2.4	0.0
	5	334	-2.4	4.6	0.0
	5	335	-7.1	10.2	0.0
	5	336	-5.5	6.4	0.0
	5	337	-10.5	-4.2	0.0
	5	338	-6.0	7.5	0.0
	5	339	-8.4	1.0	0.0
	5	340	-12.1	6.8	0.0
	5	341	-6.4	0.4	0.0
	5	342	-8.9	-0.2	0.0
	5	343	-9.4	-6.6	0.0
	5	344	-14.3	0.9	0.0
	5	345	-15.1	-4.0	0.0
	5	346	-13.4	-1.4	0.0
	5	347	-16.2	-5.2	0.0
	5	348	-10.1	-3.1	0.0
	5	349	0.1	0.5	0.0
	5	350	-6.4	-4.1	0.0
	5	351	-3.6	-2.8	0.0
	5	352	-8.3	-2.5	0.0
	5	353	-12.9	-7.6	0.0
	5	354	-18.5	-10.2	0.0
	5	355	-6.4	1.4	0.0
	5	356	-6.4	-0.4	0.0
	5	357	-9.6	2.9	0.0
	5	358	-4.3	8.1	0.0
	5	359	-16.8	-6.1	0.0
	5	360	-7.6	-3.0	0.0
	5	361	-16.5	-4.9	0.0
	5	362	-16.2	-3.3	0.0
	5	363	-19.4	-9.3	0.0
	5	364	-15.7	-14.5	0.0
	5	365	-16.2	-13.5	0.0
	6	1	-14.8	-1.0	0.0
	6	2	-11.3	-2.3	0.0
	6	3	-10.9	-5.1	0.0
	6	4	-7.1	-1.1	0.0
	6	5	-12.3	-8.0	0.858139534884
	6	6	-13.2	-4.9	0.0953488372093
	6	7	-11.2	-2.9	0.0
	6	8	-3.8	6.5	0.0
	6	9	-2.4	-1.2	0.0
	6	10	-10.5	-4.9	0.0
	6	11	-25.4	-1.4	0.0
	6	12	-14.6	-4.4	0.0
	6	13	-14.4	-6.6	0.0
	6	14	-17.9	-4.8	0.0
	6	15	-15.4	0.3	0.0
	6	16	-8.7	-0.1	0.0
	6	17	-8.3	-4.2	0.0
	6	18	-6.3	-1.5	0.0
	6	19	-11.7	0.0	0.0
	6	20	-15.1	-8.5	0.0
	6	21	-9.6	-6.5	0.0
	6	22	-10.5	0.1	0.0
	6	23	-22.4	-5.8	0.0
	6	24	-16.6	-2.6	0.0
	6	25	-32.2	-12.1	0.572093023256
	6	26	-28.8	-8.0	0.0
	6	27	-26.7	-4.1	0.0
	6	28	-15.9	-7.8	0.0
	6	29	-17.5	-5.8	0.0
	6	30	-13.7	-8.9	0.0
	6	31	-12.2	-1.0	0.0
	6	32	-23.7	-10.5	0.0
	6	33	-26.5	-12.5	0.0
	6	34	-28.6	-14.3	0.0
	6	35	-24.7	-9.6	0.0
	6	36	-24.6	-1.7	0.0
	6	37	-18.4	1.3	0.0
	6	38	-12.2	-3.0	0.0
	6	39	-13.2	-7.1	0.0
	6	40	-20.7	-4.4	0.0
	6	41	-16.1	-5.6	0.0
	6	42	-16.9	-4.3	0.0
	6	43	-8.7	-4.8	0.0
	6	44	-6.9	-2.2	0.0
	6	45	0.5	4.5	0.0
	6	46	-4.9	-1.6	0.0
	6	47	-10.2	0.3	0.0953488372093
	6	48	-14.4	1.2	0.0
	6	49	-11.5	1.4	0.0
	6	50	-11.0	8.7	0.0
	6	51	-16.8	0.5	0.0
	6	52	-10.6	3.2	0.0
	6	53	-15.2	-3.5	0.0
	6	54	-15.7	-0.9	4.67209302326
	6	55	-14.7	-1.6	1.90697674419
	6	56	-11.8	1.7	0.0
	6	57	-14.8	-5.2	0.0
	6	58	-7.2	2.0	0.0
	6	59	-7.3	4.3	0.0
	6	60	1.6	13.2	0.0
	6	61	4.5	9.2	0.0
	6	62	-1.6	6.2	0.0
	6	63	-3.4	3.9	0.0
	6	64	-3.3	-0.2	0.0
	6	65	-0.9	1.9	0.0
	6	66	3.1	9.0	0.0
	6	67	3.9	7.7	0.0
	6	68	4.6	10.2	0.0
	6	69	6.0	8.1	0.0
	6	70	1.8	8.1	0.0
	6	71	-1.7	7.5	0.0
	6	72	-0.1	9.0	0.0
	6	73	-3.9	9.2	0.0
	6	74	2.0	11.6	0.190697674419
	6	75	2.2	10.4	0.0
	6	76	2.4	12.4	0.0
	6	77	0.1	5.4	0.0
	6	78	2.7	7.4	0.0
	6	79	-6.7	3.9	7.62790697674
	6	80	-6.6	8.9	0.0
	6	81	-7.4	5.4	0.0
	6	82	-7.7	5.9	0.0
	6	83	-1.4	10.3	0.0953488372093
	6	84	0.9	14.2	0.0
	6	85	0.8	18.1	0.0
	6	86	2.6	18.7	0.0
	6	87	3.8	15.0	0.0
	6	88	1.7	16.3	0.0953488372093
	6	89	5.3	16.2	0.0
	6	90	2.7	17.5	0.0
	6	91	-0.7	13.4	18.4976744186
	6	92	-3.0	12.1	11.4418604651
	6	93	-4.2	11.8	0.0
	6	94	-5.6	9.9	0.0
	6	95	-1.6	9.6	0.0
	6	96	1.0	7.5	1.90697674419
	6	97	1.6	11.9	0.0
	6	98	-2.4	11.2	0.0
	6	99	-4.0	11.9	0.0
	6	100	-2.4	12.5	0.0
	6	101	-2.6	7.5	0.0
	6	102	-4.8	6.9	0.0953488372093
	6	103	-2.2	8.7	3.33720930233
	6	104	-1.7	12.3	0.0953488372093
	6	105	4.0	16.0	0.0
	6	106	12.9	19.5	11.0604651163
	6	107	11.0	18.8	0.0
	6	108	7.6	20.0	0.0
	6	109	8.4	19.9	0.0
	6	110	6.7	21.9	0.0
	6	111	9.8	26.3	0.0
	6	112	17.3	33.1	0.0
	6	113	12.5	23.9	15.2558139535
	6	114	10.2	22.9	0.0
	6	115	9.7	20.1	0.0953488372093
	6	116	4.4	20.1	0.0
	6	117	11.0	23.3	0.0
	6	118	9.7	22.9	0.0
	6	119	8.2	23.5	0.0
	6	120	6.2	26.4	0.0
	6	121	4.7	19.4	5.24418604651
	6	122	7.5	21.1	0.0
	6	123	6.4	14.8	1.14418604651
	6	124	6.7	19.8	0.0
	6	125	8.3	21.1	0.0
	6	126	8.8	19.9	0.0
	6	127	10.6	24.4	0.0
	6	128	5.4	23.7	0.0
	6	129	5.7	21.1	0.0
	6	130	6.1	20.6	0.0
	6	131	5.4	19.5	19.6418604651
	6	132	8.8	26.0	11.9186046512
	6	133	3.8	24.1	26.888372093
	6	134	1.7	27.3	0.0
	6	135	7.7	23.5	0.0
	6	136	4.7	19.8	0.0
	6	137	6.9	23.3	0.0
	6	138	10.0	25.2	0.0
	6	139	12.6	26.0	0.0
	6	140	6.5	19.4	4.19534883721
	6	141	9.3	25.7	0.0
	6	142	11.2	28.2	0.0
	6	143	9.1	23.8	0.0
	6	144	13.7	22.2	1.43023255814
	6	145	13.9	24.3	0.0
	6	146	12.1	21.2	0.0
	6	147	10.2	20.6	0.0
	6	148	11.8	24.1	0.0
	6	149	7.6	22.0	3.0511627907
	6	150	7.6	25.3	0.0
	6	151	9.5	25.9	0.0
	6	152	9.8	20.8	6.96046511628
	6	153	11.0	25.9	0.667441860465
	6	154	19.8	29.1	0.0
	6	155	18.3	27.6	0.0
	6	156	18.3	25.9	0.0953488372093
	6	157	15.0	27.1	0.0
	6	158	12.0	25.1	0.0
	6	159	7.9	21.1	0.0
	6	160	6.8	20.8	0.0
	6	161	5.3	15.0	0.667441860465
	6	162	1.8	14.0	5.91162790698
	6	163	7.4	19.3	4.1
	6	164	6.5	21.7	0.0
	6	165	8.8	18.3	0.0
	6	166	7.8	24.3	0.0
	6	167	11.1	23.3	0.762790697674
	6	168	16.0	28.3	5.81627906977
	6	169	13.8	28.3	0.0
	6	170	12.4	25.7	0.0
	6	171	15.2	26.9	0.0
	6	172	13.1	19.4	0.0
	6	173	10.9	19.9	0.0
	6	174	10.3	25.3	0.0
[truncated: 8,957 more rows]
