# Supplementary material for: Comparing CMIP-3 and CMIP-5 climate projections on flooding estimation of Devils Lake of North Dakota, USA
Source: PeerJ. 2018 Apr 30;6:e4711. doi: 10.7717/peerj.4711 (PMC5933320; doi:10.7717/peerj.4711)
Supplement: Supplemental Information 2 [file peerj-06-4711-s002.zip › FutureClimate/CMIP-5_MarkSim/EDMZ_FIOESM_rcp60_2025.dat]

	1	1	-2.3	5.4	1.23953488372
	1	2	-2.1	-1.3	0.0
	1	3	-12.9	0.0	0.0
	1	4	-4.0	-3.2	0.0
	1	5	-7.1	-4.2	0.0953488372093
	1	6	-13.4	-2.2	0.0
	1	7	-25.8	-1.7	0.0
	1	8	-29.5	-1.4	0.0
	1	9	-21.8	-9.9	0.0
	1	10	-18.7	-9.6	0.0
	1	11	-18.6	-15.7	0.0
	1	12	-20.3	-10.5	0.0
	1	13	-17.5	-3.4	0.0
	1	14	-19.6	-12.0	0.0
	1	15	-22.7	-18.9	0.286046511628
	1	16	-13.4	-2.0	0.0
	1	17	-11.2	-8.7	0.0
	1	18	-19.7	-6.2	0.0
	1	19	-5.1	10.6	0.0
	1	20	-11.7	13.4	0.0
	1	21	-14.7	3.7	0.0
	1	22	-16.3	-0.2	0.0
	1	23	-13.0	-4.0	0.0
	1	24	-17.1	-6.4	0.0
	1	25	-22.7	-5.6	0.0
	1	26	-13.1	-1.3	0.0
	1	27	-20.1	-2.7	0.0
	1	28	-13.4	0.8	0.0
	1	29	-11.6	-6.7	0.0953488372093
	1	30	-5.9	-2.2	0.0
	1	31	-12.6	-2.2	0.0
	1	32	-6.3	7.2	0.0
	1	33	-0.1	5.9	0.0
	1	34	7.7	16.3	0.0
	1	35	-4.4	5.1	0.0
	1	36	-9.4	-9.2	0.0
	1	37	-6.5	-0.3	0.0
	1	38	-6.8	-6.7	0.0
	1	39	-9.2	-5.2	0.0
	1	40	-8.3	2.4	0.0
	1	41	-3.4	6.2	0.0
	1	42	-8.0	-2.4	0.0
	1	43	-13.7	-7.8	0.0953488372093
	1	44	-23.4	-7.3	0.0
	1	45	-21.5	-4.1	0.0
	1	46	-25.1	-7.5	0.0
	1	47	-23.6	-5.6	0.0
	1	48	-24.2	-5.2	0.0
	1	49	-27.2	-16.3	2.38372093023
	1	50	-23.0	-13.7	0.286046511628
	1	51	-19.6	1.1	0.0
	1	52	-16.0	-1.3	0.0
	1	53	-16.4	-3.8	0.0
	1	54	-27.5	-4.3	0.0
	1	55	-22.6	6.6	0.0
	1	56	-22.6	-2.5	0.0
	1	57	-14.2	-3.4	0.0
	1	58	-15.5	-4.0	0.0
	1	59	-18.2	-3.8	0.0
	1	60	-13.8	-1.7	0.0
	1	61	-9.4	-2.9	0.381395348837
	1	62	-0.4	0.0	0.0
	1	63	-0.4	2.3	0.0
	1	64	-7.4	-5.6	0.0
	1	65	-11.4	3.8	0.0
	1	66	-12.5	6.6	0.0
	1	67	-11.2	6.7	0.0
	1	68	-16.3	3.9	0.0
	1	69	-13.0	-5.6	0.0
	1	70	-9.8	-5.4	0.0
	1	71	-8.6	-7.2	0.0
	1	72	-11.4	-6.9	0.0
	1	73	-10.4	-4.4	0.0
	1	74	-16.1	-0.4	0.0
	1	75	-17.3	-2.3	0.0
	1	76	-16.0	4.0	0.0
	1	77	-19.4	-2.7	0.0
	1	78	-18.6	-3.7	0.0
	1	79	-14.7	-0.8	5.33953488372
	1	80	-12.0	0.2	0.0
	1	81	-12.8	4.2	0.0
	1	82	-5.8	2.1	0.0
	1	83	-8.0	5.1	0.0
	1	84	-2.0	8.3	0.0
	1	85	1.0	5.7	0.0
	1	86	-3.3	10.2	0.0
	1	87	-4.3	8.0	0.0
	1	88	-3.4	14.1	0.0
	1	89	2.7	15.0	0.0
	1	90	3.7	18.3	0.0
	1	91	1.5	17.9	0.0
	1	92	3.2	15.0	0.0
	1	93	4.0	13.1	0.0
	1	94	3.0	12.1	0.0
	1	95	-2.0	10.5	0.0
	1	96	-3.1	11.7	0.0
	1	97	-1.0	11.0	0.0
	1	98	6.9	10.7	0.0
	1	99	1.6	18.1	0.0
	1	100	9.5	19.1	0.0
	1	101	11.1	22.1	0.0
	1	102	2.8	20.4	4.1
	1	103	4.4	20.5	0.0
	1	104	3.1	15.8	0.286046511628
	1	105	0.2	19.0	0.0
	1	106	-2.6	19.0	0.0
	1	107	-0.2	17.9	0.0
	1	108	1.1	20.3	0.0
	1	109	3.3	24.3	0.0
	1	110	-3.4	15.4	0.0
	1	111	-7.1	9.9	0.0
	1	112	-1.1	17.5	0.0
	1	113	3.2	22.0	0.0
	1	114	3.3	21.3	0.0
	1	115	4.2	8.6	6.29302325581
	1	116	6.6	20.2	0.0
	1	117	9.3	22.5	0.0
	1	118	5.5	21.2	3.90930232558
	1	119	10.0	24.4	0.0
	1	120	8.0	24.3	0.0
	1	121	12.9	24.1	0.0
	1	122	12.9	24.5	0.0
	1	123	11.9	25.1	0.0
	1	124	6.7	23.4	0.0
	1	125	3.1	24.4	0.667441860465
	1	126	6.4	27.2	0.0
	1	127	9.0	24.7	0.0
	1	128	7.2	21.9	0.0
	1	129	2.2	20.4	0.0
	1	130	1.7	25.7	0.0
	1	131	2.5	20.7	0.0
	1	132	10.2	21.6	0.0
	1	133	8.8	19.4	0.0
	1	134	3.8	13.0	1.52558139535
	1	135	12.3	19.3	6.86511627907
	1	136	7.4	21.3	0.0
	1	137	8.5	15.8	0.0
	1	138	7.9	21.2	0.0
	1	139	7.8	21.7	0.0
	1	140	4.5	21.1	0.0953488372093
	1	141	5.5	21.6	0.0
	1	142	0.3	19.5	0.0
	1	143	8.5	20.9	0.0
	1	144	7.4	20.5	0.0
	1	145	12.5	20.5	5.33953488372
	1	146	5.1	20.0	28.6046511628
	1	147	2.6	18.4	0.0
	1	148	3.8	20.6	1.81162790698
	1	149	7.3	21.5	0.0
	1	150	3.7	20.8	0.0
	1	151	3.7	18.1	0.0
	1	152	8.0	22.0	0.0
	1	153	11.6	30.1	0.0
	1	154	4.7	24.0	0.0
	1	155	12.5	20.5	8.29534883721
	1	156	12.9	25.9	0.0
	1	157	12.8	24.1	0.0
	1	158	9.1	22.2	0.0
	1	159	9.3	23.9	0.0
	1	160	10.3	21.6	33.5627906977
	1	161	10.2	23.8	0.0
	1	162	10.8	25.4	0.0
	1	163	16.1	29.7	55.7790697674
	1	164	18.8	31.0	0.0
	1	165	14.7	32.9	0.0
	1	166	14.5	29.0	0.0
	1	167	13.7	29.7	0.0
	1	168	11.9	27.7	0.0
	1	169	14.4	27.3	0.0
	1	170	14.8	26.7	0.0
	1	171	14.6	18.8	11.9186046512
	1	172	14.0	20.5	8.39069767442
	1	173	13.3	25.6	0.0
	1	174	10.6	22.5	0.0
	1	175	10.2	19.5	3.81395348837
	1	176	11.6	21.4	51.7744186047
	1	177	14.9	27.9	0.0
	1	178	10.9	25.3	3.90930232558
	1	179	18.5	26.1	0.572093023256
	1	180	16.2	29.5	0.0
	1	181	14.3	28.8	0.0
	1	182	19.0	29.3	0.0
	1	183	18.3	28.7	0.0953488372093
	1	184	21.0	29.5	4.29069767442
	1	185	18.9	28.7	0.190697674419
	1	186	12.4	25.3	0.0
	1	187	12.9	21.2	0.0
	1	188	12.0	25.0	0.0
	1	189	12.3	29.1	0.0
	1	190	16.1	28.3	0.0
	1	191	18.4	28.4	0.0
	1	192	19.2	33.7	0.0
	1	193	21.5	37.0	0.0
	1	194	19.8	32.5	0.0
	1	195	20.6	29.6	0.190697674419
	1	196	17.4	28.5	0.0
	1	197	13.9	27.5	0.0
	1	198	17.1	31.7	6.1023255814
	1	199	20.0	34.6	0.953488372093
	1	200	21.4	33.9	0.0
	1	201	19.1	32.8	0.0
	1	202	14.4	28.6	0.0
	1	203	16.0	27.4	4.57674418605
	1	204	15.0	29.2	2.0976744186
	1	205	14.8	29.1	0.0
	1	206	16.2	32.0	0.0
	1	207	14.6	30.5	0.0
	1	208	14.1	31.1	0.0
	1	209	15.4	29.4	0.0
	1	210	10.1	25.2	20.023255814
	1	211	12.8	28.6	31.9418604651
	1	212	10.7	30.7	0.0
	1	213	14.5	29.1	0.0
	1	214	13.5	28.0	0.0
	1	215	15.2	31.6	0.0
	1	216	14.8	29.5	1.14418604651
	1	217	16.0	26.4	0.381395348837
	1	218	19.4	28.3	0.667441860465
	1	219	18.6	28.5	0.0
	1	220	16.5	30.5	0.0
	1	221	15.9	32.6	0.0
	1	222	9.7	29.3	0.0
	1	223	10.4	25.1	17.0674418605
	1	224	10.6	24.8	0.0953488372093
	1	225	11.1	23.3	19.1651162791
	1	226	11.9	27.3	0.0
	1	227	12.2	26.2	0.0
	1	228	8.6	23.8	0.0
	1	229	11.7	28.1	0.0
	1	230	11.2	22.5	25.4581395349
	1	231	15.7	23.2	0.0
	1	232	15.6	30.1	0.0
	1	233	14.8	25.0	0.0
	1	234	12.9	29.8	0.0
	1	235	12.9	28.3	0.0
	1	236	12.6	29.8	0.0
	1	237	19.7	29.8	0.0
	1	238	18.6	30.9	0.0
	1	239	15.4	28.8	0.0
	1	240	11.9	26.0	0.0
	1	241	13.7	25.0	0.0
	1	242	12.8	28.4	0.0
	1	243	10.7	28.6	0.0
	1	244	11.4	31.0	0.0
	1	245	16.1	29.2	10.2976744186
	1	246	11.2	25.4	0.190697674419
	1	247	10.7	27.2	0.0
	1	248	13.8	25.6	0.0
	1	249	11.3	23.3	0.0
	1	250	6.1	19.9	0.858139534884
	1	251	11.0	24.5	0.0
	1	252	5.0	19.4	3.81395348837
	1	253	4.4	19.3	0.286046511628
	1	254	0.9	20.8	0.0
	1	255	-0.3	22.0	0.0
	1	256	-5.3	19.5	0.0
	1	257	2.8	26.0	0.0
	1	258	6.4	26.6	0.0
	1	259	5.2	21.1	0.0
	1	260	10.3	26.1	0.0
	1	261	11.6	25.3	0.0
	1	262	11.6	28.1	0.0
	1	263	8.7	24.1	0.0
	1	264	8.9	19.4	0.0
	1	265	11.0	20.8	0.0
	1	266	7.0	26.1	0.0
	1	267	11.2	24.4	0.0
	1	268	13.7	27.6	0.0
	1	269	15.0	25.0	0.0
	1	270	14.8	23.9	0.0
	1	271	10.5	23.0	0.0
	1	272	3.9	20.5	0.0
	1	273	4.9	21.3	0.0
	1	274	6.9	16.5	0.0
	1	275	4.3	15.2	0.0
	1	276	3.2	18.4	0.0
	1	277	1.1	15.6	0.0
	1	278	1.9	16.3	0.0
	1	279	2.4	15.5	0.190697674419
	1	280	2.7	16.7	0.0953488372093
	1	281	3.1	18.4	0.0
	1	282	5.1	17.4	0.0
	1	283	2.3	19.8	0.0
	1	284	8.5	22.3	0.0
	1	285	1.2	10.7	12.5860465116
	1	286	-2.6	9.2	0.0
	1	287	-0.8	12.5	0.0
	1	288	5.0	15.5	6.00697674419
	1	289	2.0	12.4	0.0
	1	290	3.4	14.1	0.0
	1	291	4.9	12.6	0.0
	1	292	4.1	12.0	0.0
	1	293	3.7	13.0	0.0
	1	294	0.0	13.8	0.0
	1	295	-0.2	6.2	0.0
	1	296	-0.8	8.2	0.0
	1	297	-3.4	7.3	0.0
	1	298	-7.4	5.8	0.0
	1	299	5.3	15.5	0.0
	1	300	6.2	11.2	0.0
	1	301	4.3	14.2	0.0
	1	302	-0.8	13.9	0.0
	1	303	0.2	6.5	0.0
	1	304	-7.0	4.6	0.0
	1	305	-3.7	3.4	0.0
	1	306	-2.6	8.4	0.0
	1	307	-2.3	13.9	0.0
	1	308	1.8	5.9	0.0
	1	309	4.2	8.8	0.0
	1	310	-0.2	8.2	0.0
	1	311	-2.2	16.1	0.0
	1	312	2.7	17.8	0.0
	1	313	4.8	9.6	0.0
	1	314	0.8	4.2	13.3488372093
	1	315	-3.8	4.5	0.0
	1	316	-3.9	4.8	3.24186046512
	1	317	-3.6	4.4	0.0
	1	318	-0.1	6.5	0.0
	1	319	-12.2	4.3	0.0
	1	320	-6.6	0.2	0.0
	1	321	-8.2	-0.7	0.0
	1	322	-7.6	-7.3	0.0
	1	323	-4.8	-0.4	0.0
	1	324	-9.1	1.7	0.0
	1	325	-7.5	-0.2	0.0
	1	326	-13.7	-9.4	0.0
	1	327	-10.2	-5.0	0.0
	1	328	-18.4	-8.8	0.0
	1	329	-9.1	7.5	0.0
	1	330	-15.6	-1.5	0.0
	1	331	-15.2	-6.2	0.0
	1	332	-14.9	-2.8	7.24651162791
	1	333	-16.9	-1.3	0.0
	1	334	-22.1	-7.1	0.0
	1	335	-27.7	-10.1	0.0
	1	336	-28.6	-7.1	0.0
	1	337	-25.3	-7.8	0.0
	1	338	-19.2	-15.5	0.0
	1	339	-17.9	-6.2	0.0
	1	340	-15.8	-6.8	0.0
	1	341	-16.4	-6.4	0.0
	1	342	-15.5	-8.3	0.0
	1	343	-12.8	-10.7	0.0
	1	344	-8.3	-6.0	0.0
	1	345	-13.2	-4.8	0.0
	1	346	-8.0	2.5	0.0
	1	347	-19.6	-13.2	0.762790697674
	1	348	-20.5	-12.6	0.0
	1	349	-24.0	-3.5	0.0
	1	350	-22.2	-11.1	0.0
	1	351	-19.4	-9.3	0.0
	1	352	-11.6	-7.5	0.0
	1	353	-13.9	-10.9	12.1093023256
	1	354	-17.3	-6.7	0.0
	1	355	-27.5	-12.2	2.0023255814
	1	356	-27.9	-13.9	0.0
	1	357	-21.3	-0.1	0.0
	1	358	-15.5	0.2	2.38372093023
	1	359	-18.8	-3.2	0.0
	1	360	-13.0	-12.7	2.86046511628
	1	361	-16.8	-16.1	0.572093023256
	1	362	-23.0	-19.6	0.381395348837
	1	363	-20.9	-20.8	1.14418604651
	1	364	-19.5	-6.9	0.0
	1	365	-11.4	2.9	0.0
	2	1	-16.3	-12.1	0.0
	2	2	-11.4	-8.2	0.0
	2	3	-17.6	-13.1	0.0
	2	4	-23.1	-16.9	0.0
	2	5	-27.3	-6.7	0.0
	2	6	-18.2	-7.1	0.0
	2	7	-19.0	-9.8	0.0
	2	8	-20.8	-4.0	0.0
	2	9	-18.3	-0.1	0.0
	2	10	-15.7	-6.2	0.0
	2	11	-12.0	-2.1	0.0
	2	12	-10.5	-4.6	0.0
	2	13	-15.5	-3.4	0.0
	2	14	-15.4	0.8	0.0
	2	15	-8.1	-3.2	0.0
	2	16	-9.7	-2.9	0.0
	2	17	-13.4	-5.7	0.0
	2	18	-18.5	-11.0	0.0
	2	19	-6.9	-5.0	0.0
	2	20	-4.9	6.2	0.0
	2	21	-8.7	-5.2	0.0
	2	22	-9.5	1.2	0.0
	2	23	-23.2	-8.7	0.0
	2	24	-25.6	-4.3	0.0
	2	25	-22.0	-7.8	0.0
	2	26	-21.1	-2.6	0.0
	2	27	-20.6	-11.4	0.0
	2	28	-11.4	1.5	0.0
	2	29	-13.1	-4.0	1.90697674419
	2	30	-8.3	-7.6	0.0
	2	31	-17.5	-9.4	0.0
	2	32	-21.1	-10.3	0.0
	2	33	-21.6	-10.3	0.0
	2	34	-15.9	-2.6	0.0
	2	35	-27.5	-11.0	0.0
	2	36	-27.1	-15.6	0.0
	2	37	-24.1	-13.0	0.0
	2	38	-17.2	-3.9	0.0
	2	39	-16.1	-2.5	0.0
	2	40	-18.5	-5.0	0.0
	2	41	-12.0	4.9	0.0
	2	42	-3.6	5.4	0.0
	2	43	-0.2	8.5	0.0
	2	44	-1.0	2.2	0.0
	2	45	-7.3	1.2	0.0
	2	46	-13.9	-0.1	0.0
	2	47	-16.3	-5.9	0.0
	2	48	-21.2	-7.6	0.0
	2	49	-20.8	-4.7	0.0
	2	50	-24.3	-7.3	0.0
	2	51	-15.9	-1.1	0.0
	2	52	-6.6	5.2	0.0
	2	53	-9.8	-0.2	0.0
	2	54	-12.3	4.4	0.0
	2	55	-2.7	0.9	0.0
	2	56	-3.2	-0.7	0.0
	2	57	-7.9	-6.0	0.0
	2	58	-7.8	-7.1	0.0
	2	59	-1.5	1.3	0.0
	2	60	1.5	6.8	0.0
	2	61	-7.1	-2.2	0.0
	2	62	-11.0	2.0	0.0
	2	63	-2.1	-0.8	1.33488372093
	2	64	-4.0	3.6	0.0
	2	65	-8.9	0.4	0.0
	2	66	-9.5	2.1	0.0
	2	67	-1.8	-1.0	0.0
	2	68	-1.8	-1.2	0.0953488372093
	2	69	-6.2	7.8	0.0
	2	70	-4.1	5.2	0.0
	2	71	-4.2	1.6	0.0
	2	72	-6.5	5.1	0.0
	2	73	-5.9	4.6	0.0
	2	74	-2.5	6.9	0.0
	2	75	-3.4	2.2	0.0
	2	76	-5.3	4.1	0.0
	2	77	-1.4	5.9	0.0
	2	78	-3.9	12.3	0.0
	2	79	-5.5	3.9	0.0
	2	80	-1.7	9.4	0.0
	2	81	1.0	9.1	0.0
	2	82	-3.7	4.8	0.0
	2	83	-3.8	1.7	0.0
	2	84	-3.7	5.8	0.0
	2	85	-9.2	5.8	0.0
	2	86	-16.3	-0.4	0.0
	2	87	-15.8	-7.9	0.667441860465
	2	88	-12.2	-1.8	0.0
	2	89	-18.5	-5.4	0.0
	2	90	-11.4	-0.2	0.0
	2	91	-13.1	3.1	0.0
	2	92	-15.3	3.8	0.0
	2	93	-9.4	8.9	0.0
	2	94	-1.8	9.0	0.0
	2	95	-2.4	7.1	0.0
	2	96	0.2	15.2	0.0
	2	97	6.3	10.5	7.1511627907
	2	98	0.5	12.7	1.90697674419
	2	99	-0.5	17.5	0.0
	2	100	-5.8	11.1	0.190697674419
	2	101	4.1	17.2	0.0
	2	102	4.3	9.9	0.0
	2	103	3.1	13.6	0.0
	2	104	-1.2	12.9	0.0
	2	105	9.9	21.0	0.0
	2	106	4.9	12.8	0.0
	2	107	3.2	13.6	0.0
	2	108	-2.1	13.7	0.0
	2	109	0.1	12.2	1.0488372093
	2	110	-1.6	13.7	0.0
	2	111	0.8	13.4	0.0
	2	112	6.2	14.7	0.0
	2	113	-2.9	14.5	2.28837209302
	2	114	-1.8	11.6	6.57906976744
	2	115	-3.0	14.4	0.0
	2	116	0.8	15.7	7.62790697674
	2	117	-2.4	16.5	5.72093023256
	2	118	0.9	20.5	0.0
	2	119	-3.7	11.9	0.0
	2	120	-5.1	13.6	0.0
	2	121	-6.5	12.4	0.190697674419
	2	122	-8.3	12.7	0.0
	2	123	-0.7	18.1	0.0
	2	124	3.7	21.5	0.0
	2	125	8.7	11.8	18.0209302326
	2	126	9.7	17.6	2.57441860465
	2	127	10.6	18.8	0.0953488372093
	2	128	6.3	26.9	0.0
	2	129	4.3	25.0	0.0
	2	130	11.0	19.0	0.0
	2	131	8.3	16.4	0.0953488372093
	2	132	7.7	21.2	4.38604651163
	2	133	6.6	21.5	0.0
	2	134	4.5	24.3	0.0
	2	135	3.4	20.3	2.19302325581
	2	136	4.2	18.1	2.57441860465
	2	137	7.3	22.4	0.0
	2	138	3.4	21.7	0.0
	2	139	5.0	21.0	0.0
	2	140	4.8	20.4	11.6325581395
	2	141	1.7	21.6	4.48139534884
	2	142	0.8	19.4	0.0
	2	143	6.8	18.0	0.0
	2	144	7.8	20.1	0.0
	2	145	11.2	23.5	0.0953488372093
	2	146	9.5	25.3	0.0
	2	147	9.6	22.5	19.2604651163
	2	148	10.7	24.6	0.0
	2	149	10.0	23.0	0.0
	2	150	5.2	19.5	0.0
	2	151	7.2	18.2	12.1093023256
	2	152	5.6	25.6	0.0
	2	153	7.9	26.7	0.0
	2	154	14.1	22.4	0.0
	2	155	11.0	24.2	0.0
	2	156	12.1	27.5	0.0
	2	157	14.5	27.1	0.0
	2	158	11.5	29.3	0.0
	2	159	8.2	26.7	2.66976744186
	2	160	14.1	28.3	0.0
	2	161	9.6	21.9	0.0
	2	162	8.7	25.5	0.0
	2	163	4.8	27.8	0.0
	2	164	9.7	31.3	0.0
	2	165	11.5	26.1	1.0488372093
	2	166	13.0	28.4	0.0
	2	167	14.4	26.9	4.95813953488
	2	168	16.0	31.8	0.0
	2	169	13.3	26.9	0.0
	2	170	16.1	26.4	0.0
	2	171	14.0	26.4	0.0
	2	172	12.0	31.1	0.0
	2	173	9.6	25.3	0.0
	2	174	11.1	24.7	0.0
	2	175	10.1	27.5	0.0
	2	176	12.2	26.2	0.762790697674
	2	177	12.8	26.7	0.286046511628
	2	178	10.5	26.0	0.0
	2	179	13.1	26.2	0.0
	2	180	15.9	27.4	0.0
	2	181	14.1	25.5	0.0
	2	182	17.8	30.8	0.0
	2	183	21.8	33.0	0.0
	2	184	21.2	29.7	0.0
	2	185	21.2	31.3	0.0
	2	186	12.9	24.6	0.0
	2	187	14.8	31.6	0.0
	2	188	18.0	33.5	0.0
	2	189	17.3	31.7	0.0
	2	190	14.6	23.7	0.0
	2	191	13.4	24.0	0.0
	2	192	10.3	22.6	0.0
	2	193	9.7	23.8	0.0
	2	194	8.5	23.3	0.0
	2	195	10.5	24.2	0.0
	2	196	11.1	28.1	0.0
	2	197	11.5	29.7	0.0
	2	198	18.7	34.2	0.0
	2	199	19.4	28.5	1.81162790698
	2	200	11.8	26.7	0.0
	2	201	14.4	29.7	0.0
	2	202	12.4	29.1	0.0
	2	203	12.1	24.9	0.0
	2	204	9.7	24.4	0.0
	2	205	11.9	27.7	0.0
	2	206	13.0	25.5	2.86046511628
	2	207	10.8	21.9	19.9279069767
	2	208	14.9	25.0	1.43023255814
	2	209	14.2	26.3	0.762790697674
	2	210	12.5	26.0	3.43255813953
	2	211	13.8	29.0	10.8697674419
	2	212	16.3	28.2	13.4441860465
	2	213	14.0	27.3	6.96046511628
	2	214	17.9	27.8	0.0
	2	215	20.0	29.7	0.0
	2	216	16.6	26.3	18.5930232558
	2	217	18.3	31.0	0.0
	2	218	14.8	29.9	0.0
	2	219	12.7	21.8	0.762790697674
	2	220	15.4	28.4	0.0
	2	221	14.0	27.4	1.0488372093
	2	222	12.6	28.3	0.0
	2	223	11.4	23.6	0.0
	2	224	15.3	29.8	0.0
	2	225	12.0	32.0	0.0
	2	226	10.6	30.3	0.0
	2	227	8.8	29.2	0.0
	2	228	13.3	30.6	2.0023255814
	2	229	12.5	25.6	2.95581395349
	2	230	14.8	31.0	12.9674418605
	2	231	18.5	31.7	0.0953488372093
	2	232	15.0	32.7	0.0
	2	233	11.2	27.6	0.0
	2	234	13.3	31.5	0.0
	2	235	11.5	27.6	7.62790697674
	2	236	9.1	25.4	1.81162790698
	2	237	12.1	29.1	0.0
	2	238	12.8	32.0	0.0
	2	239	10.2	31.2	14.8744186047
	2	240	10.1	29.6	0.0
	2	241	7.6	30.5	0.0
	2	242	10.4	29.4	0.0
	2	243	11.9	24.8	0.0
	2	244	10.5	20.6	1.81162790698
	2	245	11.2	24.6	0.0
	2	246	9.5	29.2	0.0
	2	247	7.5	24.5	0.0
	2	248	4.7	24.6	0.0
	2	249	9.8	22.0	0.0
	2	250	5.8	18.4	0.0
	2	251	6.4	17.2	20.5
	2	252	6.2	19.9	0.0
	2	253	2.7	23.4	0.0
	2	254	4.2	17.3	2.76511627907
	2	255	3.7	14.3	0.476744186047
	2	256	-0.3	14.5	0.0
	2	257	4.7	20.4	0.0
	2	258	4.8	12.6	4.00465116279
	2	259	2.0	18.3	2.38372093023
	2	260	2.5	23.2	0.0
	2	261	5.1	23.4	0.0
	2	262	9.0	21.7	0.0
	2	263	12.0	22.2	0.0
	2	264	11.0	27.2	0.0
	2	265	8.1	24.1	0.0
	2	266	8.3	26.4	0.0
	2	267	11.7	21.2	0.858139534884
	2	268	8.6	21.9	2.57441860465
	2	269	6.0	20.9	0.0
	2	270	7.9	22.6	0.0
	2	271	7.7	18.9	0.0
	2	272	8.5	22.8	0.0
	2	273	1.2	18.7	0.0
	2	274	-2.7	15.8	0.0
	2	275	3.8	18.4	0.0
	2	276	-2.9	16.5	0.0
	2	277	0.6	17.1	0.0
	2	278	-1.6	10.4	3.81395348837
	2	279	-4.1	16.5	0.190697674419
	2	280	-1.1	16.3	0.0
	2	281	-2.3	15.1	0.0
	2	282	1.3	10.2	0.0
	2	283	-4.1	-1.9	8.86744186047
	2	284	-2.3	6.7	0.0
	2	285	-3.0	8.4	0.0
	2	286	-4.6	8.3	0.0
	2	287	0.2	10.8	0.0
	2	288	-0.5	10.2	0.0
	2	289	0.5	13.1	0.0
	2	290	-3.7	12.9	0.0
	2	291	-4.4	8.8	0.0953488372093
	2	292	-1.7	13.0	0.0
	2	293	-2.9	10.2	5.53023255814
	2	294	-2.1	5.9	0.0953488372093
	2	295	-2.5	6.8	0.0
	2	296	0.0	4.2	0.0
	2	297	-3.7	5.8	0.0
	2	298	-7.3	3.2	0.0
	2	299	-3.5	3.3	0.0
	2	300	-6.7	4.6	0.0
	2	301	1.0	13.8	0.0
	2	302	-5.8	7.5	18.688372093
	2	303	-6.7	6.4	0.0
	2	304	-5.3	3.9	4.86279069767
	2	305	-3.3	10.6	0.0
	2	306	-2.1	16.4	0.0
	2	307	-6.5	9.4	0.0
	2	308	-5.8	10.8	0.0
	2	309	-6.0	7.9	0.0
	2	310	-2.0	12.9	0.0
	2	311	-2.0	2.8	12.1093023256
	2	312	-8.3	3.1	0.0
	2	313	-16.0	3.4	0.0
	2	314	-7.5	6.4	0.0
	2	315	-1.7	8.5	0.0
	2	316	-3.0	7.1	0.0
	2	317	-4.1	9.7	0.0
	2	318	-1.3	7.1	0.0
	2	319	2.3	7.6	0.0
	2	320	-2.3	3.9	0.0
	2	321	-10.8	-1.0	0.0
	2	322	-8.8	5.4	0.0
	2	323	-1.6	4.4	0.286046511628
	2	324	1.7	5.6	3.24186046512
	2	325	-7.1	0.4	0.0953488372093
	2	326	-10.6	-1.5	3.14651162791
	2	327	-17.0	-3.7	0.0953488372093
	2	328	-2.8	-2.1	0.0953488372093
	2	329	4.0	5.5	0.0
	2	330	-0.5	1.5	0.0
	2	331	-10.8	0.0	0.0
	2	332	-7.2	-6.0	0.0
	2	333	-6.2	-3.5	1.71627906977
	2	334	-14.0	-2.2	0.0
	2	335	-16.8	-1.8	0.0
	2	336	-17.9	2.6	0.0
	2	337	-8.3	5.0	2.0976744186
	2	338	-5.2	6.7	6.1976744186
	2	339	-3.2	1.4	0.0
	2	340	-1.1	0.0	0.0
	2	341	-9.1	-6.2	0.0
	2	342	-18.0	-16.4	3.52790697674
	2	343	-22.7	-12.5	0.0
	2	344	-29.3	-13.0	0.0
	2	345	-24.9	-5.7	0.0
	2	346	-21.5	-9.1	0.0
	2	347	-7.0	-1.4	0.0
	2	348	-21.0	-3.2	0.0
	2	349	-9.3	1.5	0.0
	2	350	-14.3	-6.0	0.0
	2	351	-10.8	-7.0	0.0
	2	352	-11.1	-9.7	0.0
	2	353	-10.1	-7.4	0.0
	2	354	-18.3	-8.4	0.0
	2	355	-23.1	-2.3	0.0
	2	356	-12.0	1.8	0.0
	2	357	-9.3	4.2	3.24186046512
	2	358	-5.6	1.2	0.0
	2	359	-0.8	0.5	0.0
	2	360	-2.4	-2.2	0.0
	2	361	-9.1	-1.6	21.4534883721
	2	362	-20.0	-5.0	0.0
	2	363	-20.3	-9.2	0.0
	2	364	-9.6	-6.4	0.0
	2	365	-15.1	-9.4	0.0
	3	1	-9.9	-0.3	0.0
	3	2	-12.4	-1.3	0.0
	3	3	-11.0	1.7	0.0
	3	4	-5.9	3.5	0.0
	3	5	-3.8	-0.9	0.0
	3	6	-12.9	-7.2	0.0
	3	7	-16.7	3.3	0.0
	3	8	-23.7	-10.2	2.86046511628
	3	9	-22.8	-10.4	0.0
	3	10	-21.8	-18.4	0.0
	3	11	-26.0	-18.0	0.667441860465
	3	12	-20.3	-12.6	0.0953488372093
	3	13	-20.6	-8.5	0.0
	3	14	-17.8	-12.5	0.0
	3	15	-22.6	-20.3	0.476744186047
	3	16	-18.5	-7.2	0.0
	3	17	-13.8	-9.1	0.0
	3	18	-19.4	-14.3	0.572093023256
	3	19	-23.5	-9.7	0.0
	3	20	-23.5	-15.8	0.762790697674
	3	21	-21.2	-14.3	0.0
	3	22	-17.2	-10.2	0.0
	3	23	-8.8	-2.6	0.0
	3	24	-7.5	-4.9	0.0
	3	25	-10.3	0.3	4.76744186047
	3	26	-13.0	-3.3	0.0
	3	27	-11.2	-4.6	0.0
	3	28	-6.6	2.9	0.0
	3	29	-15.3	0.0	0.0
	3	30	-6.5	-0.1	0.0
	3	31	-20.5	-2.2	0.0
	3	32	-16.8	-2.8	6.96046511628
	3	33	-17.6	-6.5	0.0
	3	34	-17.0	-2.2	0.0
	3	35	-19.1	-5.2	0.0
	3	36	-26.7	-6.5	0.0
	3	37	-22.0	-6.5	0.0
	3	38	-15.2	-3.4	0.0
	3	39	-9.9	-0.3	0.0
	3	40	-15.5	-4.4	0.0
	3	41	-23.2	-7.5	0.0
	3	42	-21.1	-5.4	0.0
	3	43	-19.1	4.0	0.0
	3	44	-14.1	5.5	0.0
	3	45	-8.4	0.0	0.0
	3	46	-15.9	-4.4	0.0
	3	47	-11.8	-1.6	0.0
	3	48	-14.7	-2.7	0.0
	3	49	-10.0	1.3	0.0
	3	50	-8.1	3.9	0.0
	3	51	-11.5	-2.2	0.0
	3	52	-17.5	-4.7	0.0
	3	53	-18.1	-11.8	0.0
	3	54	-23.1	-12.8	0.0
	3	55	-19.2	-9.2	2.28837209302
	3	56	-14.7	-5.2	0.0
	3	57	-19.9	2.8	0.0
	3	58	-14.5	-1.4	0.0
	3	59	-8.9	-8.5	0.0
	3	60	-18.6	2.5	0.0
	3	61	-15.7	6.1	0.0
	3	62	-9.5	7.4	0.0
	3	63	0.8	5.5	0.0
	3	64	-5.3	4.3	5.33953488372
	3	65	-4.0	4.8	0.0
	3	66	-0.4	1.5	0.0
	3	67	-1.6	-1.0	0.0
	3	68	-15.9	-9.8	0.0
	3	69	-15.5	-2.5	0.0
	3	70	-11.4	-2.9	0.762790697674
	3	71	-5.8	-3.0	0.286046511628
	3	72	-12.9	-1.4	0.0
	3	73	-8.5	-1.1	0.0
	3	74	-8.7	3.8	0.0
	3	75	-17.2	-0.5	0.0
	3	76	-11.2	7.2	0.0
	3	77	-13.6	-1.5	0.0
	3	78	-17.4	-4.0	0.0
	3	79	-26.5	-4.6	0.0
	3	80	-26.9	-7.3	0.0
	3	81	-19.5	-6.0	0.0
	3	82	-8.0	0.5	0.0
	3	83	-7.4	7.2	5.1488372093
	3	84	-3.7	6.5	0.0
	3	85	2.3	13.6	12.6813953488
	3	86	2.2	9.4	0.858139534884
	3	87	0.9	8.8	0.0
	3	88	-0.1	13.1	0.0
	3	89	7.6	21.2	0.0
	3	90	3.9	20.4	0.0
	3	91	6.3	17.1	0.0
	3	92	-2.4	6.9	0.0
	3	93	-7.4	8.0	0.0
	3	94	-5.2	8.5	4.00465116279
	3	95	-7.9	10.0	0.0
	3	96	2.8	18.3	0.0
	3	97	4.4	13.7	0.190697674419
	3	98	-1.9	9.9	0.858139534884
	3	99	-1.8	16.7	0.0
	3	100	1.1	12.1	7.81860465116
	3	101	5.9	15.8	1.62093023256
	3	102	8.1	10.0	1.14418604651
	3	103	3.9	11.5	0.0
	3	104	2.4	12.6	0.0
	3	105	3.6	10.2	0.0
	3	106	-3.6	9.9	0.0
	3	107	-2.2	14.1	0.0
	3	108	-3.1	13.9	0.0
	3	109	-9.8	8.8	0.0
	3	110	-3.5	14.9	0.0
	3	111	-3.3	16.9	0.0
	3	112	-2.2	12.1	12.1093023256
	3	113	1.0	13.1	2.66976744186
	3	114	5.1	9.5	4.76744186047
	3	115	3.1	16.9	0.0
	3	116	6.1	17.3	0.0
	3	117	0.3	13.6	0.0
	3	118	5.4	17.8	0.0
	3	119	6.9	16.2	0.0
	3	120	6.2	16.7	0.0
	3	121	8.3	15.6	0.0
	3	122	-0.5	14.5	0.0
	3	123	-3.9	7.9	0.0
	3	124	-5.8	10.1	0.0
	3	125	-4.9	15.2	0.0
	3	126	1.1	19.5	0.0
	3	127	5.0	24.7	0.0
	3	128	3.0	23.8	0.0
	3	129	0.7	18.1	0.0
	3	130	-0.8	21.3	0.0
	3	131	1.5	19.1	0.0
	3	132	4.5	21.1	0.0
	3	133	1.9	17.9	0.0
	3	134	3.2	20.8	0.0
	3	135	4.5	20.3	0.0
	3	136	6.5	19.9	0.0
	3	137	4.7	19.7	0.0
	3	138	-0.1	17.2	0.0
	3	139	1.6	18.1	0.0
	3	140	8.2	16.6	2.0023255814
	3	141	10.9	19.0	0.0
	3	142	7.9	15.0	0.0
	3	143	4.6	17.8	13.0627906977
	3	144	2.7	17.1	0.0
	3	145	1.9	14.2	0.0
	3	146	2.8	18.2	0.0
	3	147	3.8	21.5	0.0
	3	148	6.6	27.8	0.0
	3	149	9.4	27.1	0.0
	3	150	13.8	29.9	0.0
	3	151	16.4	30.0	0.0
	3	152	17.1	27.0	0.0
	3	153	12.6	28.0	0.0
	3	154	9.9	26.5	0.0
	3	155	12.5	24.9	0.0
	3	156	11.9	29.2	0.0
	3	157	16.9	31.8	0.0
	3	158	14.2	27.1	1.52558139535
	3	159	14.0	28.2	0.0
	3	160	15.4	28.7	0.0
	3	161	18.4	28.6	0.0
	3	162	13.5	26.9	0.0
	3	163	10.9	27.7	0.0
	3	164	11.6	27.1	0.0
	3	165	12.1	24.0	0.0953488372093
	3	166	9.0	24.3	0.0
	3	167	5.3	23.0	0.0
	3	168	9.1	20.2	0.0
	3	169	13.3	28.2	0.0
	3	170	14.0	28.9	0.0
	3	171	19.6	31.0	0.0
	3	172	18.2	32.2	0.0
	3	173	21.3	33.5	0.0
	3	174	18.8	32.6	0.0
	3	175	14.7	27.9	0.0
	3	176	13.3	26.4	0.0
	3	177	11.3	25.8	7.91395348837
	3	178	9.1	21.0	8.67674418605
	3	179	13.5	24.4	0.0
	3	180	13.8	22.5	15.923255814
	3	181	17.3	23.5	4.19534883721
	3	182	13.8	27.2	0.0
	3	183	17.4	29.2	0.0
	3	184	11.7	29.1	0.381395348837
	3	185	12.9	28.8	0.0
	3	186	16.1	27.8	0.0
	3	187	16.4	28.8	0.0
	3	188	14.6	23.9	0.0953488372093
	3	189	12.9	26.9	0.0
	3	190	17.2	28.4	0.0
	3	191	17.4	29.8	0.0
	3	192	16.9	26.8	0.0
	3	193	15.1	26.2	0.0
	3	194	14.8	27.8	0.476744186047
	3	195	17.9	25.5	0.858139534884
	3	196	14.9	29.0	44.8139534884
	3	197	18.2	32.0	0.0
	3	198	17.0	26.0	3.0511627907
	3	199	21.3	30.0	5.24418604651
	3	200	18.7	31.1	0.0953488372093
	3	201	18.2	27.5	9.91627906977
	3	202	20.6	35.1	0.0
	3	203	17.6	33.9	0.0
	3	204	21.9	32.4	7.43720930233
	3	205	20.2	34.5	0.0
	3	206	16.4	30.4	0.0
	3	207	14.8	30.9	0.0
	3	208	17.8	30.0	0.0
	3	209	14.5	28.6	0.0
	3	210	14.5	29.5	0.0
	3	211	15.3	29.8	10.2023255814
	3	212	15.9	28.1	0.0
	3	213	17.1	27.8	0.0
	3	214	15.7	26.1	3.33720930233
	3	215	15.1	27.8	0.0953488372093
	3	216	13.7	28.6	0.0953488372093
	3	217	16.0	29.3	4.57674418605
	3	218	15.1	31.8	0.476744186047
	3	219	14.8	25.6	0.286046511628
	3	220	14.4	23.3	0.0
	3	221	12.2	27.3	0.0
	3	222	15.0	30.1	0.0
	3	223	13.6	32.9	0.0
	3	224	12.1	28.5	0.0
	3	225	13.6	28.2	0.0
	3	226	16.0	30.0	0.0
	3	227	16.2	26.9	0.0
	3	228	16.8	26.6	0.0
	3	229	19.1	26.2	0.0
	3	230	21.1	30.4	0.0
	3	231	17.3	23.9	1.33488372093
	3	232	8.3	18.0	24.8860465116
	3	233	9.4	21.0	4.1
	3	234	9.6	24.5	0.0
	3	235	9.9	28.2	0.0
	3	236	7.4	30.9	0.0
	3	237	12.3	30.6	0.0
	3	238	7.8	28.1	0.0
	3	239	10.5	26.0	0.0
	3	240	11.0	25.0	0.0
	3	241	11.4	26.1	0.0
	3	242	8.2	23.7	0.0
	3	243	6.8	21.1	14.3023255814
	3	244	9.2	24.7	0.0
	3	245	9.0	23.2	33.5627906977
	3	246	9.1	26.1	0.0
	3	247	12.2	24.2	0.0
	3	248	11.3	20.8	0.0
	3	249	12.2	22.6	0.0953488372093
	3	250	12.8	29.7	0.0
	3	251	12.2	22.4	0.476744186047
	3	252	9.9	23.5	0.0
	3	253	9.0	25.1	0.0
	3	254	10.4	23.8	0.0
	3	255	8.9	26.3	0.0
	3	256	7.7	24.0	0.0
	3	257	7.3	22.5	0.0
	3	258	4.7	18.8	0.286046511628
	3	259	9.4	21.6	0.0
	3	260	12.6	21.3	0.0
	3	261	6.0	18.8	0.0
	3	262	6.1	21.2	0.0
	3	263	6.9	23.3	0.0
	3	264	13.5	30.9	0.0
	3	265	13.7	28.4	0.0
	3	266	14.7	27.0	0.0
	3	267	13.3	23.7	1.52558139535
	3	268	10.3	22.8	1.0488372093
	3	269	8.0	26.0	0.0
	3	270	12.3	20.8	16.0186046512
	3	271	8.9	15.1	1.81162790698
	3	272	6.6	19.8	0.0
	3	273	0.7	17.6	21.4534883721
	3	274	-1.2	12.8	0.0
	3	275	5.4	14.8	0.0
	3	276	10.2	17.6	0.286046511628
	3	277	12.7	20.6	0.0
	3	278	6.8	15.3	0.0
	3	279	15.4	24.5	0.0
	3	280	14.5	30.9	0.0
	3	281	16.1	28.8	0.0
	3	282	13.4	20.0	0.0
	3	283	10.3	19.5	1.62093023256
	3	284	11.5	19.6	0.0
	3	285	11.9	12.2	0.0
	3	286	7.3	12.4	0.0
	3	287	4.1	10.4	0.0
	3	288	-2.8	16.8	0.0
	3	289	0.7	18.2	0.0
	3	290	0.7	13.7	0.0
	3	291	2.4	8.6	4.48139534884
	3	292	-0.5	18.7	0.0
	3	293	-4.4	13.5	20.8813953488
	3	294	-5.3	6.6	0.0
	3	295	-2.6	10.5	0.0
	3	296	-2.4	4.4	3.71860465116
	3	297	0.7	11.2	0.0
	3	298	5.5	11.4	0.0
	3	299	7.1	13.3	0.0
	3	300	2.6	8.0	0.0
	3	301	-1.2	11.6	0.0
	3	302	1.5	2.4	8.48604651163
	3	303	-1.9	3.4	0.0953488372093
	3	304	-13.7	-1.5	3.52790697674
	3	305	-13.4	4.1	5.81627906977
	3	306	-13.1	-5.9	0.0
	3	307	-11.1	0.6	0.0
	3	308	-9.8	6.4	0.0
	3	309	-6.3	3.5	0.0
	3	310	-14.0	-0.6	0.0
	3	311	-7.3	-1.2	3.43255813953
	3	312	-5.3	3.8	0.476744186047
	3	313	-6.0	5.7	4.67209302326
	3	314	-4.7	6.8	0.0
	3	315	-7.8	-0.1	0.0
	3	316	-5.3	1.8	0.0
	3	317	-5.2	0.9	0.0
	3	318	-10.0	0.4	0.0
	3	319	-6.5	8.7	0.0
	3	320	-8.5	3.5	0.0
	3	321	-2.9	5.0	7.81860465116
	3	322	-7.4	10.5	0.0
	3	323	0.4	10.4	0.0
	3	324	3.2	8.3	1.43023255814
	3	325	2.3	6.8	5.62558139535
	3	326	-0.3	4.0	0.0
	3	327	0.3	1.3	0.0
	3	328	-3.8	1.7	0.0
	3	329	-7.4	1.2	0.0
	3	330	-9.9	-1.7	0.858139534884
	3	331	-3.0	2.4	0.858139534884
	3	332	-4.1	-1.6	0.0
	3	333	-3.2	1.2	0.0
	3	334	-0.2	3.7	1.23953488372
	3	335	-11.5	-7.0	2.47906976744
	3	336	-0.9	0.6	0.0
	3	337	-14.3	-4.4	0.0
	3	338	-16.0	-1.8	0.0
	3	339	-22.3	-6.0	0.0
	3	340	-27.6	-13.9	0.0
	3	341	-29.1	-13.1	0.0
	3	342	-35.2	-13.9	0.0
	3	343	-27.4	-10.9	0.0
	3	344	-26.5	-14.1	0.0
	3	345	-24.2	-9.8	0.0
	3	346	-22.9	-14.2	0.0
	3	347	-22.5	-11.0	0.0
	3	348	-20.9	-3.1	0.0
	3	349	-23.9	-3.8	0.0
	3	350	-21.1	1.2	0.0
	3	351	-22.3	-5.3	0.0
	3	352	-12.7	-7.0	0.0
	3	353	-16.9	-3.5	0.0
	3	354	-21.3	-9.1	0.0
	3	355	-21.1	-9.2	0.0
	3	356	-24.1	-17.9	2.28837209302
	3	357	-21.4	-11.8	0.0
	3	358	-25.0	-11.0	0.0
	3	359	-21.5	-5.5	0.0
	3	360	-20.7	-5.8	0.190697674419
	3	361	-11.1	-2.5	0.0
	3	362	-14.6	-11.9	1.81162790698
	3	363	-9.2	-5.4	3.62325581395
	3	364	-8.7	-1.0	0.0
	3	365	-8.5	-5.1	0.0
	4	1	-13.2	-4.0	0.0
	4	2	-25.4	-11.4	0.0
	4	3	-22.7	-10.9	0.0
	4	4	-14.1	-6.4	0.0
	4	5	-12.9	-6.6	0.0
	4	6	-17.1	1.3	0.0
	4	7	-19.8	-6.8	0.0
	4	8	-16.6	-7.7	0.0
	4	9	-26.5	-6.4	0.0
	4	10	-22.1	-3.5	0.0
	4	11	-18.4	-13.1	0.0
	4	12	-21.0	-8.9	0.0
	4	13	-17.1	-6.3	2.0023255814
	4	14	-14.9	-12.9	5.33953488372
	4	15	-17.4	-9.7	0.0
	4	16	-15.6	-9.7	0.0
	4	17	-24.7	-10.1	0.0
	4	18	-19.4	-7.4	0.0
	4	19	-27.1	-15.1	0.0
	4	20	-30.3	-11.9	0.0
	4	21	-26.9	-5.8	0.0
	4	22	-29.5	-9.0	0.0
	4	23	-18.9	-7.6	3.14651162791
	4	24	-18.2	-1.3	0.0
	4	25	-27.0	-8.3	0.0
	4	26	-21.6	-8.8	0.0
	4	27	-18.1	-6.9	0.0
	4	28	-12.0	4.3	0.0
	4	29	-7.3	6.9	0.0
	4	30	-8.6	0.7	0.0
	4	31	-14.6	-11.8	0.0
	4	32	-19.2	-6.6	0.0
	4	33	-22.8	-10.8	0.0
	4	34	-20.4	-4.0	0.0
	4	35	-13.6	-0.8	1.71627906977
	4	36	-16.1	4.6	0.0
	4	37	-12.3	7.1	0.0
	4	38	-7.9	2.5	0.0
	4	39	-22.8	-9.0	0.0
	4	40	-17.5	-3.6	0.0
	4	41	-21.4	-11.9	0.0
	4	42	-24.6	-11.4	0.0
	4	43	-25.7	-10.4	0.0
	4	44	-22.9	-9.9	0.0
	4	45	-21.7	-13.4	0.0
	4	46	-11.8	-7.3	0.0
	4	47	-18.8	-6.8	0.0
	4	48	-23.0	-6.1	0.0
	4	49	-22.7	-7.9	0.0
	4	50	-18.0	0.9	0.0
	4	51	-26.0	-1.5	0.0
	4	52	-23.2	0.1	0.0
	4	53	-16.2	-12.1	0.0
	4	54	-21.1	-9.4	0.0
	4	55	-21.9	-3.3	0.0
	4	56	-18.0	-6.9	0.0
	4	57	-22.6	-7.2	1.0488372093
	4	58	-13.5	-6.0	0.0
	4	59	-14.9	-3.9	0.0
	4	60	-19.3	-8.3	0.0
	4	61	-9.9	-6.8	0.0
	4	62	-4.8	-4.1	0.0
	4	63	-15.0	-11.7	8.29534883721
	4	64	-11.9	-1.1	0.0
	4	65	-9.1	4.8	0.0
	4	66	-5.8	2.3	0.0
	4	67	-6.0	-0.3	0.0
	4	68	-12.1	-7.4	0.0
	4	69	-15.6	-12.8	0.0
	4	70	-21.3	-8.3	0.0
	4	71	-21.4	-7.8	0.0
	4	72	-20.1	-5.8	0.0
	4	73	-16.1	-2.1	0.0
	4	74	-15.4	-3.9	0.0
	4	75	-22.2	-7.7	0.0
	4	76	-14.4	-5.4	0.0
	4	77	-11.4	1.9	0.0
	4	78	-3.0	3.9	0.0
	4	79	-5.8	8.1	0.0
	4	80	-6.9	8.7	0.0
	4	81	-3.0	5.4	0.0
	4	82	-10.8	-1.0	0.0
	4	83	-10.1	4.5	0.0
	4	84	-10.9	-0.2	0.0
	4	85	-7.5	-7.3	0.0
	4	86	-13.2	-9.4	0.0
	4	87	-12.1	-3.5	0.0
	4	88	-6.6	0.6	12.776744186
	4	89	-4.3	2.9	10.8697674419
	4	90	-0.5	2.8	0.0953488372093
	4	91	-10.2	-0.7	0.476744186047
	4	92	-9.6	1.0	0.0
	4	93	-6.6	6.7	0.0
	4	94	0.9	13.3	1.90697674419
	4	95	1.6	20.4	0.0
	4	96	4.8	16.0	0.0
	4	97	1.7	20.9	0.0
	4	98	6.7	18.7	0.0
	4	99	3.9	16.9	0.0
	4	100	11.5	16.8	0.0
	4	101	2.0	17.0	0.0
	4	102	-0.7	11.5	0.0
	4	103	0.4	16.9	0.0
	4	104	0.7	18.3	0.0
	4	105	4.3	17.8	0.0
	4	106	1.9	19.6	0.0
	4	107	-0.9	17.3	0.0
	4	108	-4.7	6.8	33.0860465116
	4	109	-9.2	7.6	0.0
	4	110	-4.4	6.2	6.29302325581
	4	111	-4.9	8.5	2.19302325581
	4	112	-1.6	10.9	2.0023255814
	4	113	-0.6	21.4	0.0
	4	114	3.4	23.5	0.0
	4	115	6.1	18.8	0.0
	4	116	1.9	17.0	0.0
	4	117	3.3	19.9	0.0
	4	118	0.5	15.9	0.0
	4	119	4.2	12.7	14.9697674419
	4	120	1.7	16.3	0.0
	4	121	5.5	18.5	0.0
	4	122	4.1	13.1	4.76744186047
	4	123	-3.1	12.5	0.0953488372093
	4	124	-3.8	12.6	3.81395348837
	4	125	-0.2	12.5	0.0953488372093
	4	126	-1.1	13.8	0.0
	4	127	0.3	18.7	0.0953488372093
	4	128	6.5	19.9	0.0953488372093
	4	129	3.6	23.5	9.34418604651
	4	130	2.1	20.4	0.0
	4	131	0.8	11.3	25.9348837209
	4	132	-3.4	13.8	0.0
	4	133	-1.2	15.5	0.0
	4	134	3.1	14.6	0.0
	4	135	2.4	11.5	0.0
	4	136	3.7	14.6	0.0
	4	137	6.7	24.1	0.0
	4	138	12.9	29.0	0.0
	4	139	13.6	26.4	0.0
	4	140	12.9	20.9	0.0
	4	141	7.9	23.2	0.0
	4	142	11.4	25.7	0.0953488372093
	4	143	8.5	29.2	0.0
	4	144	7.0	23.8	10.8697674419
	4	145	7.4	17.3	3.90930232558
	4	146	11.4	19.5	0.476744186047
	4	147	10.0	21.4	7.34186046512
	4	148	6.2	21.1	2.28837209302
	4	149	5.8	25.1	21.4534883721
	4	150	10.3	25.0	3.52790697674
	4	151	8.6	20.1	0.0
	4	152	13.5	21.6	9.91627906977
	4	153	7.9	26.9	11.6325581395
	4	154	9.1	24.3	0.190697674419
	4	155	10.6	21.1	0.286046511628
	4	156	10.7	28.9	0.0
	4	157	10.3	28.1	0.0
	4	158	12.0	27.7	0.0
	4	159	15.5	23.5	14.7790697674
	4	160	13.9	22.3	37.9488372093
	4	161	11.3	21.9	0.0953488372093
	4	162	10.9	21.5	8.29534883721
	4	163	8.4	28.2	0.0
	4	164	12.8	29.5	0.0
	4	165	17.0	33.6	0.0
	4	166	16.3	26.4	1.90697674419
	4	167	17.1	29.9	13.1581395349
	4	168	22.9	30.5	1.43023255814
	4	169	19.0	32.4	3.14651162791
	4	170	17.5	27.5	11.823255814
	4	171	18.6	30.4	13.4441860465
	4	172	18.9	26.6	0.0953488372093
	4	173	15.6	29.9	0.0
	4	174	15.8	27.6	0.0
	4	175	14.2	30.1	0.0
	4	176	15.7	30.3	0.0
	4	177	12.5	25.7	0.0
	4	178	11.0	21.9	4.95813953488
	4	179	12.4	23.6	0.476744186047
	4	180	10.5	17.5	11.0604651163
	4	181	8.6	17.7	10.7744186047
	4	182	17.6	25.6	0.0
	4	183	11.9	24.7	0.0
	4	184	15.5	24.6	22.8837209302
	4	185	16.6	27.1	0.858139534884
	4	186	13.5	24.6	0.0
	4	187	9.6	21.4	0.0
	4	188	7.9	22.8	0.0
	4	189	8.9	20.8	3.43255813953
	4	190	9.6	24.8	0.0
	4	191	10.0	24.8	0.0
	4	192	15.2	26.7	0.0
	4	193	16.2	29.8	0.0
	4	194	17.5	27.8	0.0
	4	195	16.6	27.9	0.0
	4	196	19.2	30.2	0.0
	4	197	15.5	27.6	0.0
	4	198	15.9	24.8	0.0
	4	199	13.1	27.3	0.0
	4	200	15.3	28.1	0.0
	4	201	15.6	32.5	0.0
	4	202	19.9	31.5	0.0
	4	203	19.5	28.7	0.0
	4	204	16.7	26.1	0.0
	4	205	11.6	26.7	0.0
	4	206	12.5	24.4	8.29534883721
	4	207	11.6	28.3	0.0
	4	208	14.3	30.3	0.0
	4	209	13.2	28.8	0.0
	4	210	11.6	29.9	0.0
	4	211	14.4	29.2	0.0953488372093
	4	212	13.4	28.7	22.1209302326
	4	213	19.4	29.0	3.52790697674
	4	214	18.5	32.8	0.0
	4	215	21.6	35.8	0.0
	4	216	22.4	36.5	0.0
	4	217	24.0	35.7	0.0
	4	218	16.3	30.2	0.0
	4	219	17.4	26.5	0.0
	4	220	11.8	25.0	0.0
	4	221	13.6	24.6	0.0
	4	222	12.2	27.2	0.0
	4	223	10.6	30.1	0.0
	4	224	12.9	29.8	0.286046511628
	4	225	12.8	28.4	0.0
	4	226	12.2	30.1	0.0
	4	227	14.1	28.5	0.0
	4	228	17.5	28.3	0.0
	4	229	17.9	32.9	0.0
	4	230	19.5	27.7	0.0
	4	231	19.3	30.7	0.0
	4	232	17.9	31.2	0.0
	4	233	16.6	29.9	0.0
	4	234	17.1	31.1	0.0
	4	235	18.0	33.2	0.0
	4	236	15.2	26.3	0.0
	4	237	11.1	24.9	0.190697674419
	4	238	12.1	25.5	0.0
	4	239	10.6	26.0	0.0
	4	240	14.5	27.9	0.0
	4	241	13.8	27.3	0.0
	4	242	15.2	28.3	0.0953488372093
	4	243	16.0	27.1	0.381395348837
	4	244	13.7	26.6	1.52558139535
	4	245	17.5	28.7	9.91627906977
	4	246	18.2	29.9	0.0
	4	247	17.4	26.5	0.0
	4	248	10.1	25.8	0.0
	4	249	12.9	23.4	8.39069767442
	4	250	10.4	19.3	9.82093023256
	4	251	10.3	25.1	0.0
	4	252	6.7	22.1	0.0
	4	253	9.9	18.2	8.39069767442
	4	254	8.4	19.2	2.28837209302
	4	255	7.7	17.8	0.0953488372093
	4	256	3.5	15.2	2.47906976744
	4	257	-0.5	15.9	0.0
	4	258	-2.8	20.2	0.0
	4	259	-2.2	12.6	0.572093023256
	4	260	-1.6	17.2	0.0
	4	261	0.6	10.2	7.05581395349
	4	262	3.5	18.0	1.71627906977
	4	263	2.3	19.3	0.0
	4	264	6.0	25.2	0.0
	4	265	7.2	22.7	0.0
	4	266	8.1	26.6	0.0
	4	267	12.4	22.0	0.0
	4	268	7.2	19.4	0.0
	4	269	7.6	21.9	0.0
	4	270	9.6	12.0	1.81162790698
	4	271	3.6	16.6	1.23953488372
	4	272	2.7	18.1	0.0
	4	273	0.7	14.6	0.0
	4	274	6.1	14.7	0.0
	4	275	9.8	20.3	0.0
	4	276	-0.2	15.0	0.0
	4	277	-1.5	12.9	0.0
	4	278	-1.4	13.6	0.0
	4	279	-3.6	11.8	0.0
	4	280	-3.1	13.9	0.0
	4	281	-2.8	13.9	0.0
	4	282	-8.8	6.9	2.28837209302
	4	283	-7.4	9.6	0.190697674419
	4	284	-6.5	11.5	0.0
	4	285	-0.5	17.6	0.0
	4	286	5.8	20.8	0.0
	4	287	7.0	17.2	0.0
	4	288	6.6	13.9	5.62558139535
	4	289	8.9	17.5	0.0
	4	290	4.7	18.6	0.0
	4	291	2.8	16.5	0.0
	4	292	-4.0	-1.2	0.0953488372093
	4	293	-6.8	-5.1	2.0976744186
	4	294	-4.9	2.4	0.0
	4	295	-7.5	7.2	0.0
	4	296	-13.0	3.7	0.476744186047
	4	297	-5.2	9.8	0.0
	4	298	-4.5	0.1	0.0
	4	299	-9.8	0.3	0.0
	4	300	-14.6	5.2	0.0
	4	301	-15.4	7.5	0.0
	4	302	-17.0	0.4	0.0
	4	303	-8.5	3.1	1.23953488372
	4	304	-4.9	-4.1	12.776744186
	4	305	-9.5	-6.1	0.0953488372093
	4	306	-8.9	-2.7	1.52558139535
	4	307	-11.3	-7.7	0.381395348837
	4	308	-6.7	1.4	4.19534883721
	4	309	-4.4	-0.5	6.29302325581
	4	310	-11.2	-0.8	0.0
	4	311	-5.4	2.3	1.52558139535
	4	312	-7.1	-1.9	0.0953488372093
	4	313	-15.0	-1.4	1.62093023256
	4	314	-6.6	-4.4	0.0953488372093
	4	315	-16.2	-11.0	3.43255813953
	4	316	-16.0	-4.9	0.0
	4	317	-10.2	-4.5	0.0
	4	318	-6.5	-0.9	12.0139534884
	4	319	-8.4	1.5	9.2488372093
	4	320	-12.3	0.6	0.0
	4	321	-7.5	0.4	0.0
	4	322	-10.7	-3.9	0.0
	4	323	-14.2	-5.1	0.0
	4	324	-16.4	-7.8	0.0
	4	325	-19.7	-10.0	0.0
	4	326	-13.2	-4.6	4.38604651163
	4	327	-9.5	3.4	0.0
	4	328	-6.9	4.5	0.0
	4	329	0.9	3.6	0.858139534884
	4	330	-0.8	1.2	3.14651162791
	4	331	-1.1	11.8	0.0
	4	332	0.2	9.0	0.0
	4	333	0.9	8.8	0.0
	4	334	2.8	17.5	0.0
	4	335	2.7	9.9	0.0
	4	336	0.0	2.2	0.0
	4	337	-4.7	-0.1	0.0
	4	338	-10.4	5.2	0.0
	4	339	-9.7	6.0	7.81860465116
	4	340	-7.9	-4.7	0.0
	4	341	-14.9	-1.1	0.0
	4	342	-10.3	1.3	0.0
	4	343	-16.4	1.5	0.0
	4	344	-16.9	1.6	0.0
	4	345	-9.3	0.7	0.0
	4	346	-9.4	4.3	0.0
	4	347	-5.4	-0.3	0.0
	4	348	-10.3	-7.4	0.0953488372093
	4	349	-12.3	0.9	0.0
	4	350	-15.6	-6.3	0.0
	4	351	-16.2	-3.5	0.0
	4	352	-14.7	-9.8	0.0
	4	353	-16.9	-15.6	0.0
	4	354	-20.4	-10.1	0.0
	4	355	-19.3	0.1	0.0
	4	356	-15.1	0.7	2.66976744186
	4	357	-3.3	1.8	0.0
	4	358	-11.3	1.3	0.0
	4	359	-9.0	-0.7	0.0
	4	360	-6.0	-1.8	0.0
	4	361	-6.5	2.5	0.0
	4	362	-3.5	2.1	0.0
	4	363	-14.2	3.1	2.57441860465
	4	364	-15.8	5.6	0.0
	4	365	-8.2	-5.2	0.0
	4	366	-18.4	-3.1	0.0
	5	1	-19.0	-17.2	0.0
	5	2	-22.1	-16.7	1.62093023256
	5	3	-13.6	-5.0	0.0
	5	4	-16.7	-11.8	0.0
	5	5	-15.2	-8.1	2.95581395349
	5	6	-14.9	-7.7	0.0
	5	7	-18.5	-10.4	0.0
	5	8	-18.7	-7.2	0.0
	5	9	-19.0	-13.3	0.762790697674
	5	10	-28.1	-17.1	0.381395348837
	5	11	-22.0	-6.6	0.0
	5	12	-13.3	-9.0	0.858139534884
	5	13	-10.9	-6.6	3.43255813953
	5	14	-16.0	-11.0	0.381395348837
	5	15	-14.1	-9.2	0.0953488372093
	5	16	-11.0	-2.3	0.0
	5	17	-19.6	-1.7	0.0
	5	18	-26.0	-14.4	0.0
	5	19	-24.2	-1.1	0.0
	5	20	-16.5	-5.3	7.43720930233
	5	21	-18.7	0.7	0.0
	5	22	-18.1	-6.9	0.0
	5	23	-22.1	-9.3	0.0
	5	24	-18.1	-5.1	1.52558139535
	5	25	-10.1	0.7	0.667441860465
	5	26	-19.1	-1.5	0.0
	5	27	-14.9	-2.9	0.0
	5	28	-14.9	-6.0	0.0
	5	29	-12.1	-9.2	0.0
	5	30	-15.2	-6.9	2.0976744186
	5	31	-19.8	-10.1	4.76744186047
	5	32	-25.9	-13.3	0.0
	5	33	-21.5	-8.5	0.0
	5	34	-16.6	-4.4	5.53023255814
	5	35	-21.4	1.5	2.76511627907
	5	36	-21.9	-1.8	0.0
	5	37	-18.9	-5.3	0.0
	5	38	-9.8	0.4	0.572093023256
	5	39	-14.3	-1.8	0.0
	5	40	-7.4	-3.5	0.0
	5	41	-7.6	-6.2	0.0
	5	42	-6.1	-5.5	0.0
	5	43	-7.3	-4.6	0.0
	5	44	-3.0	4.3	0.0
	5	45	-12.3	2.2	0.0
	5	46	-18.1	-8.3	0.0
	5	47	-18.3	-9.7	0.0
	5	48	-12.2	-4.1	0.0
	5	49	-6.0	-4.5	6.76976744186
	5	50	-10.7	-1.1	0.0
	5	51	-17.9	-4.3	0.0
	5	52	-1.9	9.4	0.0
	5	53	1.4	7.2	0.0
	5	54	-14.8	2.1	0.0
	5	55	-10.4	7.1	0.0
	5	56	-13.5	-3.6	0.0
	5	57	-19.2	-8.8	0.0
	5	58	-18.1	-5.0	0.0
	5	59	-11.7	6.6	0.0
	5	60	-10.2	0.9	0.0
	5	61	-11.5	6.2	0.0
	5	62	-17.3	6.8	0.0
	5	63	-17.9	-0.3	0.0
	5	64	-12.9	1.3	0.0
	5	65	-7.8	4.4	0.0
	5	66	-9.9	3.5	0.0
	5	67	-10.0	-1.7	0.0
	5	68	-9.8	2.5	0.0
	5	69	-9.4	-0.8	0.0
	5	70	-9.8	-1.3	0.0
	5	71	-18.0	-0.2	0.0
	5	72	-13.4	1.9	0.0
	5	73	-11.2	6.7	0.0
	5	74	-9.6	2.8	0.0
	5	75	-1.9	4.0	3.0511627907
	5	76	-6.2	-0.4	0.0
	5	77	-4.6	0.0	0.0
	5	78	-13.7	1.1	0.0
	5	79	-7.3	5.2	0.0
	5	80	-4.9	-1.0	0.0
	5	81	-6.0	2.5	0.953488372093
	5	82	-6.1	9.2	0.0
	5	83	-6.7	0.2	2.0023255814
	5	84	-11.6	3.3	0.0
	5	85	-11.3	2.4	0.0
	5	86	-13.2	1.3	4.57674418605
	5	87	-13.0	4.0	0.0
	5	88	-3.3	7.8	0.0
	5	89	2.6	9.5	0.0
	5	90	-1.4	7.8	0.0
	5	91	-10.7	0.3	17.3534883721
	5	92	-12.4	4.4	0.0
	5	93	-5.6	9.3	0.0
	5	94	-0.1	13.5	0.0
	5	95	-5.3	12.7	0.0
	5	96	-8.9	13.5	0.0
	5	97	-2.5	7.4	0.572093023256
	5	98	7.1	15.9	0.0
	5	99	4.7	17.9	0.0
	5	100	2.0	16.0	0.0
	5	101	-3.8	17.5	0.0
	5	102	-8.8	10.3	0.0
	5	103	-1.1	12.1	0.0
	5	104	-0.6	15.4	0.0
	5	105	3.7	20.1	0.0
	5	106	4.2	24.0	0.0
	5	107	6.7	24.3	0.0
	5	108	10.1	23.9	0.0
	5	109	7.4	23.9	0.0
	5	110	1.4	13.4	0.0953488372093
	5	111	-2.1	13.5	0.0
	5	112	-0.8	18.0	0.0
	5	113	4.8	18.1	0.0
	5	114	-0.4	10.5	0.0
	5	115	-1.6	9.1	0.0
	5	116	-7.0	11.0	0.0
	5	117	-2.4	16.1	0.0
	5	118	1.2	20.5	0.572093023256
	5	119	1.6	24.4	0.0
	5	120	2.3	14.8	0.0
	5	121	3.7	21.6	0.0
	5	122	5.5	15.8	5.24418604651
	5	123	3.4	16.1	0.0
	5	124	-3.0	13.9	0.0
	5	125	-2.5	9.7	0.0
	5	126	-3.0	9.9	0.0
	5	127	0.0	14.6	0.0
	5	128	3.7	14.4	0.0
	5	129	1.2	22.1	0.0
	5	130	1.1	24.7	0.0
	5	131	4.7	18.9	0.0
	5	132	0.3	18.7	0.0
	5	133	1.7	18.0	0.0
	5	134	0.3	15.7	0.0
	5	135	3.6	15.6	0.0
	5	136	6.5	18.6	0.0
	5	137	5.0	19.9	0.0
	5	138	0.9	15.2	0.572093023256
	5	139	7.0	20.6	2.0976744186
	5	140	7.7	23.1	0.0953488372093
	5	141	9.3	24.9	0.0
	5	142	8.8	26.6	0.0
	5	143	12.1	26.5	0.0
	5	144	7.9	25.3	0.0
	5	145	5.2	17.0	10.7744186047
	5	146	5.3	21.3	0.0
	5	147	6.5	21.8	0.0953488372093
	5	148	6.7	19.7	1.14418604651
	5	149	10.2	20.7	3.62325581395
	5	150	6.9	18.4	1.52558139535
	5	151	7.2	22.2	0.0
	5	152	11.6	25.2	0.0
	5	153	15.4	27.4	0.0
	5	154	10.4	20.2	0.0
	5	155	7.9	14.8	16.0186046512
	5	156	4.7	19.5	6.76976744186
	5	157	9.6	24.7	0.0
	5	158	14.2	27.4	0.0
	5	159	14.5	31.0	0.0
	5	160	12.3	27.8	0.0
	5	161	11.9	21.1	0.0
	5	162	8.9	22.4	0.0
	5	163	9.8	21.2	0.476744186047
	5	164	8.6	21.2	0.0
	5	165	12.2	24.9	0.0
	5	166	10.4	25.2	0.0
	5	167	15.2	23.1	4.57674418605
	5	168	16.4	24.2	1.0488372093
	5	169	14.0	27.2	0.0
	5	170	15.5	26.9	0.476744186047
	5	171	13.5	27.2	6.96046511628
	5	172	12.9	26.3	0.0953488372093
	5	173	9.2	26.4	0.0
	5	174	10.6	29.5	0.0
	5	175	13.0	26.6	0.0
	5	176	13.7	30.7	1.81162790698
	5	177	9.4	29.4	0.0
	5	178	12.0	28.0	0.0
	5	179	12.9	30.7	0.0
	5	180	16.4	33.1	0.0
	5	181	14.5	29.9	0.0
	5	182	12.5	31.2	0.0
	5	183	12.4	26.0	0.0
	5	184	10.7	21.1	0.381395348837
	5	185	8.8	17.7	3.24186046512
	5	186	18.3	34.2	0.0
	5	187	16.1	29.2	0.0
	5	188	17.0	29.2	0.0
	5	189	18.7	32.2	0.0
	5	190	17.6	30.7	0.0
	5	191	18.2	27.1	0.0
	5	192	14.4	29.3	0.0
	5	193	12.0	23.3	20.5953488372
	5	194	16.9	28.4	4.67209302326
	5	195	17.4	32.7	0.0
	5	196	17.3	26.3	12.6813953488
	5	197	17.7	33.6	0.0
	5	198	19.7	28.0	0.0
	5	199	19.9	34.1	0.0
	5	200	18.1	29.2	0.953488372093
	5	201	16.2	27.0	0.0
	5	202	15.4	25.3	2.19302325581
	5	203	15.0	27.9	0.0
	5	204	13.5	27.9	0.0
	5	205	12.9	27.5	0.0
	5	206	16.0	29.4	0.0
	5	207	11.7	27.2	0.0
	5	208	14.7	28.2	0.0
	5	209	17.2	31.1	0.0
	5	210	16.5	29.3	12.4906976744
	5	211	16.6	29.6	0.0
	5	212	16.9	30.4	0.0
	5	213	21.3	34.2	0.0
	5	214	24.3	33.7	0.0
	5	215	20.4	27.9	0.0
	5	216	13.8	24.8	0.0
	5	217	15.2	28.2	0.0
	5	218	16.3	30.7	0.0
	5	219	16.3	29.6	0.0
	5	220	16.1	31.2	0.0
	5	221	18.7	30.9	1.14418604651
	5	222	18.1	30.6	0.0
	5	223	16.4	27.3	0.0
	5	224	16.3	26.1	0.0
	5	225	14.2	23.3	0.0
	5	226	14.2	21.8	26.6976744186
	5	227	15.5	19.9	28.7
	5	228	9.8	19.6	11.9186046512
	5	229	11.8	22.6	0.286046511628
	5	230	10.0	27.1	0.0
	5	231	16.2	28.3	0.0
	5	232	14.8	27.2	0.0
	5	233	12.3	30.4	0.0
	5	234	14.2	28.7	0.0
	5	235	15.8	30.3	0.0
	5	236	12.9	33.1	0.0
	5	237	16.9	30.3	0.0
	5	238	15.4	28.9	0.0
	5	239	16.0	30.4	0.0
	5	240	15.9	30.3	0.0953488372093
	5	241	17.5	30.6	0.0
	5	242	12.1	24.6	0.0
	5	243	9.0	19.6	0.381395348837
	5	244	8.2	28.6	0.0
	5	245	8.4	28.0	0.0
	5	246	11.1	30.1	0.0
	5	247	12.0	33.3	0.0
	5	248	13.1	30.0	0.0
	5	249	10.8	28.4	0.0
	5	250	12.3	22.0	0.0953488372093
	5	251	10.4	25.7	0.0
	5	252	9.1	25.5	0.0
	5	253	9.3	17.9	5.81627906977
	5	254	8.9	24.4	0.0
	5	255	7.7	20.7	0.0
	5	256	5.0	21.9	0.0
	5	257	4.8	24.7	0.0
	5	258	15.9	29.0	0.0
	5	259	17.1	27.8	0.0
	5	260	13.1	18.4	0.0953488372093
	5	261	13.6	24.8	0.0
	5	262	13.8	24.7	0.0
	5	263	13.3	27.2	0.0
	5	264	15.4	26.8	0.0
	5	265	8.5	22.2	0.0
	5	266	5.6	27.1	0.0
	5	267	10.8	26.3	0.0
	5	268	8.5	19.1	0.0
	5	269	9.7	22.2	0.0
	5	270	10.1	21.4	0.0
	5	271	12.4	21.1	0.0
	5	272	10.6	20.7	0.0
	5	273	7.3	19.7	0.0
	5	274	6.4	16.7	0.0
	5	275	9.2	14.2	0.0
	5	276	6.3	18.5	0.0
	5	277	4.1	24.3	0.0
	5	278	8.0	20.6	12.776744186
	5	279	5.2	23.5	0.0
	5	280	9.9	22.0	0.0
	5	281	5.0	14.2	0.0
	5	282	-1.5	7.8	0.0
	5	283	2.9	16.9	0.0
	5	284	4.4	14.1	0.0
	5	285	2.3	13.4	0.0
	5	286	0.7	10.8	0.0953488372093
	5	287	-1.3	10.8	0.0
	5	288	3.4	18.8	0.0
	5	289	0.1	16.7	0.0
	5	290	0.1	21.1	0.0
	5	291	2.4	17.0	1.71627906977
	5	292	0.7	17.3	0.0
	5	293	0.6	10.2	0.0
	5	294	0.2	9.1	0.0
	5	295	-2.0	8.6	0.0
	5	296	-0.6	10.4	0.0
	5	297	0.8	13.8	0.0
	5	298	-0.8	13.5	0.0
	5	299	-4.8	11.2	0.0953488372093
	5	300	-2.7	8.5	0.0
	5	301	-0.9	6.5	0.476744186047
	5	302	-3.4	8.7	0.0
	5	303	-6.0	3.8	0.0
	5	304	-6.3	2.5	0.0953488372093
	5	305	-12.7	5.2	0.0
	5	306	-9.6	1.0	0.0
	5	307	-13.3	-1.1	0.0
	5	308	-11.6	7.4	0.0
	5	309	1.2	8.7	0.190697674419
	5	310	4.3	10.2	4.29069767442
	5	311	-6.6	-1.3	0.858139534884
	5	312	-12.7	2.9	0.0
	5	313	-11.5	4.4	0.0
	5	314	-12.1	1.9	0.0
	5	315	-8.8	5.2	0.0
	5	316	-4.6	10.1	0.0
	5	317	-2.5	15.3	0.0
	5	318	1.5	11.8	15.2558139535
	5	319	8.4	19.0	10.6790697674
	5	320	9.4	15.6	0.0
	5	321	0.0	4.7	0.0953488372093
	5	322	-2.3	6.1	0.0
	5	323	-2.9	16.2	0.0
	5	324	-5.3	7.9	0.0
	5	325	-9.5	3.9	0.0
	5	326	-16.4	-8.6	0.0
	5	327	-12.6	-0.2	0.0
	5	328	-15.6	-7.8	0.0
	5	329	-19.3	-2.2	0.0
	5	330	-17.0	7.5	0.0
	5	331	-9.5	5.4	0.0
	5	332	-9.7	-3.6	0.0
	5	333	-6.0	-0.7	0.0
	5	334	-14.9	-6.4	0.0
	5	335	-6.5	-0.6	0.0
	5	336	-4.9	1.8	0.0
	5	337	-9.8	7.7	0.0
	5	338	-8.1	3.8	0.0
	5	339	-13.4	-7.2	0.0
	5	340	-8.6	5.0	0.0
	5	341	-11.2	-1.7	0.0
	5	342	-15.0	4.4	0.0
	5	343	-9.0	-2.2	0.0
	5	344	-11.7	-2.8	0.0
	5	345	-12.1	-9.4	0.0
	5	346	-17.3	-1.6	0.0
	5	347	-18.2	-6.6	0.0
	5	348	-16.4	-3.9	0.0
	5	349	-19.3	-7.8	0.0
	5	350	-12.9	-5.6	0.0
	5	351	-2.2	-1.7	0.0
	5	352	-9.0	-6.5	0.0
	5	353	-6.0	-5.2	0.0
	5	354	-11.0	-4.8	0.0
	5	355	-15.8	-10.1	0.0
	5	356	-21.8	-12.8	0.0
	5	357	-9.1	-0.7	0.0
	5	358	-9.0	-2.6	0.0
	5	359	-12.5	0.7	0.0
	5	360	-6.9	6.1	0.0
	5	361	-20.0	-8.5	0.0
	5	362	-10.4	-5.3	0.0
	5	363	-19.8	-7.2	0.0
	5	364	-19.4	-5.6	0.0
	5	365	-22.8	-11.8	0.0
	6	1	-15.4	2.9	0.0
	6	2	-11.9	5.5	0.0
	6	3	-18.1	-3.2	0.0
	6	4	-14.3	-4.6	0.0
	6	5	-13.9	-7.4	0.0
	6	6	-9.8	-3.3	0.0
	6	7	-15.4	-10.2	0.667441860465
	6	8	-16.3	-7.0	0.0953488372093
	6	9	-14.2	-5.2	0.0
	6	10	-6.3	4.6	0.0
	6	11	-4.8	-3.3	0.0
	6	12	-13.5	-7.2	0.0
	6	13	-29.1	-3.5	0.0
	6	14	-17.7	-6.6	0.0
	6	15	-17.5	-8.9	0.0
	6	16	-21.1	-6.9	0.0
	6	17	-18.5	-1.6	0.0
	6	18	-11.4	-2.0	0.0
	6	19	-10.5	-6.6	0.0
	6	20	-8.3	-3.7	0.0
	6	21	-14.5	-1.9	0.0
	6	22	-18.0	-10.6	0.0
	6	23	-12.1	-8.5	0.0
	6	24	-13.0	-1.6	0.0
	6	25	-25.5	-7.7	0.0
	6	26	-19.4	-4.4	0.0
	6	27	-35.7	-13.9	0.476744186047
	6	28	-32.1	-12.7	1.81162790698
	6	29	-29.8	-5.8	0.0
	6	30	-18.5	-9.5	0.0
	6	31	-20.2	-7.6	0.0
	6	32	-16.1	-10.7	0.0
	6	33	-14.6	-2.5	0.0
	6	34	-26.6	-12.3	0.0
	6	35	-29.4	-17.4	0.572093023256
	6	36	-31.6	-16.2	0.0
	6	37	-27.5	-11.3	0.0
	6	38	-27.4	-3.3	0.0
	6	39	-20.9	-0.2	0.0
	6	40	-14.5	-4.6	0.0
	6	41	-15.5	-8.9	0.0
	6	42	-23.3	-6.2	0.0
	6	43	-18.6	-7.5	0.0
	6	44	-19.5	-6.2	0.0
	6	45	-10.9	-6.7	0.0
	6	46	-9.0	-4.1	0.0
	6	47	-1.3	2.7	0.0
	6	48	-7.0	-3.6	0.0
	6	49	-12.6	-1.5	0.0953488372093
	6	50	-17.0	-0.9	0.0
	6	51	-14.1	-0.7	0.0
	6	52	-13.6	6.7	0.0
	6	53	-19.7	-1.9	0.0
	6	54	-13.3	0.8	0.0
	6	55	-18.2	-6.3	0.0
	6	56	-18.8	-3.4	3.33720930233
	6	57	-17.8	-4.3	1.33488372093
	6	58	-14.8	-1.2	0.0
	6	59	-18.1	-8.5	0.0
	6	60	-10.0	-1.1	0.0
	6	61	-10.3	1.2	0.0
	6	62	-0.9	10.4	0.0
	6	63	2.1	6.1	0.0
	6	64	-4.4	2.9	0.0
	6	65	-6.4	0.3	0.0
	6	66	-7.4	-3.1	0.0
	6	67	-3.8	-2.0	0.0
	6	68	0.4	5.5	0.0
	6	69	1.2	4.0	0.0
	6	70	1.9	6.5	0.0
	6	71	3.4	4.2	0.0
	6	72	-1.2	4.1	0.0
	6	73	-5.0	3.4	0.0
	6	74	-3.4	4.9	0.0
	6	75	-7.4	5.1	0.0
	6	76	-1.1	7.9	0.0953488372093
	6	77	-1.0	6.3	0.0
	6	78	-0.7	8.5	0.0
	6	79	-3.3	0.8	0.0
	6	80	-0.4	2.9	0.0
	6	81	-10.7	-0.4	4.95813953488
	6	82	-10.6	4.6	0.0
	6	83	-11.4	0.8	0.0
	6	84	-11.7	1.3	0.0
	6	85	-4.9	6.4	0.0953488372093
	6	86	-2.4	10.3	0.0
	6	87	-2.5	14.5	0.0
	6	88	-0.5	15.1	0.0
	6	89	0.8	11.2	0.0
	6	90	-1.4	12.9	0.0953488372093
	6	91	2.4	12.5	0.0
	6	92	-0.4	14.0	0.0
	6	93	-4.0	9.9	13.0627906977
	6	94	-6.4	8.6	8.29534883721
	6	95	-7.6	8.0	0.0
	6	96	-9.1	6.0	0.0
	6	97	-4.8	5.7	0.0
	6	98	-2.0	3.9	1.43023255814
	6	99	-1.3	8.3	0.0
	6	100	-5.5	7.7	0.0
	6	101	-7.1	8.5	0.0
	6	102	-5.4	9.1	0.0
	6	103	-5.6	3.9	0.0
	6	104	-7.9	3.7	0.0953488372093
	6	105	-5.1	5.8	2.86046511628
	6	106	-4.6	9.5	0.0953488372093
	6	107	1.5	13.2	0.0
	6	108	11.1	17.2	9.34418604651
	6	109	9.1	16.3	0.0
	6	110	5.5	17.6	0.0
	6	111	6.4	17.5	0.0
	6	112	4.6	19.7	0.0
	6	113	7.9	24.4	0.0
	6	114	15.8	31.6	0.0
	6	115	10.7	22.1	13.8255813953
	6	116	8.3	20.9	0.0
	6	117	7.8	18.2	0.0953488372093
	6	118	2.2	18.0	0.0
	6	119	9.2	21.3	0.0
	6	120	7.8	21.0	0.0
	6	121	6.2	21.6	0.0
	6	122	4.0	24.6	0.0
	6	123	2.5	17.5	4.48139534884
	6	124	5.4	19.1	0.0
	6	125	4.3	12.8	0.953488372093
	6	126	4.6	17.8	0.0
	6	127	6.3	19.2	0.0
	6	128	6.8	17.9	0.0
	6	129	8.7	22.6	0.0
	6	130	3.2	21.9	0.0
	6	131	3.5	19.2	0.0
	6	132	4.0	18.7	0.0
	6	133	3.2	17.8	20.2139534884
	6	134	6.9	24.5	10.6790697674
	6	135	1.5	22.6	23.4558139535
	6	136	-0.7	25.7	0.0
	6	137	5.7	21.8	0.0
	6	138	2.5	18.0	0.0
	6	139	4.9	21.6	0.0
	6	140	8.2	23.7	0.0
	6	141	10.9	24.5	0.0
	6	142	4.5	18.0	3.52790697674
	6	143	7.6	24.2	0.0
	6	144	9.5	26.8	0.0
	6	145	7.3	22.3	0.0
	6	146	12.2	21.0	1.43023255814
	6	147	12.5	23.0	0.0
	6	148	10.7	19.8	0.0
	6	149	8.7	19.3	0.0
	6	150	10.4	22.9	0.0
	6	151	6.0	21.0	1.43023255814
	6	152	6.0	24.2	0.0
	6	153	8.1	24.9	0.0
	6	154	8.4	19.9	6.38837209302
	6	155	9.8	25.2	0.476744186047
	6	156	19.0	28.3	0.0
	6	157	17.4	26.9	0.0
	6	158	17.4	25.4	0.0953488372093
	6	159	14.0	26.4	0.0
	6	160	10.9	24.4	0.0
	6	161	6.7	20.4	0.0
	6	162	5.6	20.2	0.0
	6	163	4.1	14.5	0.667441860465
	6	164	0.5	13.6	5.1488372093
	6	165	6.3	19.0	3.52790697674
	6	166	5.4	21.2	0.0
	6	167	7.9	17.9	0.0
	6	168	6.8	23.9	0.0
	6	169	10.2	23.2	0.667441860465
	6	170	15.3	28.2	4.95813953488
	6	171	13.0	28.0	0.0
	6	172	11.5	25.5	0.0
	6	173	14.4	26.7	0.0
	6	174	12.3	19.2	0.0
[truncated: 8,957 more rows]
