# Supplementary material for: Comparing CMIP-3 and CMIP-5 climate projections on flooding estimation of Devils Lake of North Dakota, USA
Source: PeerJ. 2018 Apr 30;6:e4711. doi: 10.7717/peerj.4711 (PMC5933320; doi:10.7717/peerj.4711)
Supplement: Supplemental Information 2 [file peerj-06-4711-s002.zip › FutureClimate/CMIP-5_MarkSim/EDMZ_FIOESM_rcp60_2055.dat]

	1	1	0.3	1.3	0.0
	1	2	-9.9	2.3	0.0
	1	3	-1.4	-0.7	0.0
	1	4	-4.4	-1.6	0.0953488372093
	1	5	-10.3	0.3	0.0
	1	6	-22.1	0.8	0.0
	1	7	-25.6	-1.4	1.14418604651
	1	8	-18.4	-7.2	0.0
	1	9	-15.5	-6.9	0.0
	1	10	-15.5	-12.8	0.0
	1	11	-17.1	-7.9	0.0
	1	12	-14.5	-1.0	0.0
	1	13	-16.5	-9.5	0.0
	1	14	-19.5	-16.1	0.286046511628
	1	15	-10.7	0.1	0.0
	1	16	-8.7	-6.4	0.0
	1	17	-16.9	-4.1	0.0
	1	18	-3.0	12.1	0.0
	1	19	-9.4	14.8	0.0
	1	20	-12.3	5.3	0.0
	1	21	-13.9	1.5	0.0
	1	22	-10.8	-2.3	0.0
	1	23	-14.8	-4.7	0.0
	1	24	-20.2	-4.0	0.0
	1	25	-11.1	0.1	0.0
	1	26	-17.9	-1.3	0.0
	1	27	-11.5	2.1	0.0
	1	28	-9.8	-5.2	0.0953488372093
	1	29	-4.4	-0.9	0.0
	1	30	-10.9	-1.1	0.0
	1	31	-4.8	8.2	0.0
	1	32	1.1	6.9	0.0
	1	33	8.6	17.1	0.0
	1	34	-3.1	6.0	0.0
	1	35	-8.2	-7.8	0.0
	1	36	-5.2	0.7	0.0
	1	37	-5.7	-5.4	0.0
	1	38	-7.9	-4.2	0.0
	1	39	-7.0	3.3	0.0
	1	40	-2.3	7.1	0.0
	1	41	-6.8	-1.4	0.0
	1	42	-12.3	-6.6	0.0953488372093
	1	43	-21.8	-6.1	0.0
	1	44	-19.9	-2.9	0.0
	1	45	-23.3	-6.2	0.0
	1	46	-21.8	-4.3	0.0
	1	47	-22.4	-3.9	0.0
	1	48	-25.3	-14.6	2.38372093023
	1	49	-21.2	-12.0	0.286046511628
	1	50	-17.8	2.6	0.0
	1	51	-14.3	0.3	0.0
	1	52	-14.6	-2.1	0.0
	1	53	-25.3	-2.5	0.0
	1	54	-20.4	8.2	0.0
	1	55	-20.4	-0.5	0.0
	1	56	-12.3	-1.3	0.0
	1	57	-13.4	-1.7	0.0
	1	58	-15.9	-1.4	0.0
	1	59	-11.6	0.7	0.0
	1	60	-7.3	-0.3	0.381395348837
	1	61	1.7	2.1	0.0
	1	62	2.3	4.0	0.0
	1	63	-5.2	-2.6	0.0
	1	64	-9.0	6.5	0.0
	1	65	-9.9	9.2	0.0
	1	66	-8.6	9.4	0.0
	1	67	-13.4	6.9	0.0
	1	68	-10.2	-2.1	0.0
	1	69	-7.0	-1.8	0.0
	1	70	-4.7	-4.6	0.0
	1	71	-8.4	-3.0	0.0
	1	72	-7.4	-0.6	0.0
	1	73	-12.8	3.2	0.0
	1	74	-13.9	1.5	0.0
	1	75	-12.5	7.5	0.0
	1	76	-15.7	1.2	0.0
	1	77	-15.0	0.4	0.0
	1	78	-11.2	3.0	6.96046511628
	1	79	-8.6	4.1	0.0
	1	80	-9.4	7.9	0.0
	1	81	-2.8	5.8	0.0
	1	82	-4.9	8.7	0.0
	1	83	0.7	11.7	0.0
	1	84	3.5	9.2	0.0
	1	85	-0.5	13.4	0.0
	1	86	-1.4	11.3	0.0
	1	87	-0.6	17.1	0.0
	1	88	5.1	17.9	0.0
	1	89	6.0	21.0	0.0
	1	90	3.9	20.6	0.0
	1	91	5.5	17.8	0.0
	1	92	6.2	15.9	0.0
	1	93	5.2	12.4	0.190697674419
	1	94	0.5	10.7	4.19534883721
	1	95	-0.6	11.8	0.762790697674
	1	96	1.3	13.7	0.0
	1	97	8.7	13.3	0.0
	1	98	3.7	20.2	0.0
	1	99	11.1	21.1	0.0
	1	100	12.6	23.9	0.0
	1	101	4.7	22.2	4.86279069767
	1	102	6.2	22.3	0.0
	1	103	4.9	17.7	0.286046511628
	1	104	2.1	20.7	0.0
	1	105	-0.6	20.7	0.0
	1	106	1.7	19.5	0.0
	1	107	2.8	21.8	0.0
	1	108	4.9	25.6	0.0
	1	109	-1.5	16.9	0.0
	1	110	-5.1	11.5	0.0
	1	111	0.6	18.8	0.0
	1	112	4.6	23.2	0.0
	1	113	4.7	22.4	0.0
	1	114	5.6	10.1	7.1511627907
	1	115	7.8	21.3	0.0
	1	116	10.4	23.5	0.0
	1	117	6.8	22.3	3.62325581395
	1	118	11.1	25.3	0.0
	1	119	9.2	25.2	0.0
	1	120	13.8	25.0	0.0
	1	121	13.9	25.3	0.0
	1	122	12.9	25.9	0.0
	1	123	7.9	24.2	0.0
	1	124	4.3	25.3	0.476744186047
	1	125	7.6	28.0	0.0
	1	126	10.1	25.6	0.0
	1	127	8.3	22.8	0.0
	1	128	3.6	21.4	0.0
	1	129	3.1	26.5	0.0
	1	130	3.9	21.7	0.0
	1	131	11.2	22.5	0.0
	1	132	10.0	20.4	0.0
	1	133	5.1	14.2	1.43023255814
	1	134	13.4	20.4	7.1511627907
	1	135	8.6	19.8	0.0953488372093
	1	136	9.7	17.0	0.0
	1	137	9.2	22.2	0.0
	1	138	9.1	22.7	0.0
	1	139	5.9	22.2	0.0953488372093
	1	140	6.9	22.7	0.0
	1	141	2.0	20.6	0.0
	1	142	9.8	22.0	0.0
	1	143	8.7	21.6	0.0
	1	144	13.7	21.7	5.53023255814
	1	145	6.6	21.2	29.7488372093
	1	146	4.2	19.6	0.0
	1	147	5.4	21.8	1.90697674419
	1	148	8.7	22.6	0.0
	1	149	5.3	21.9	0.0
	1	150	5.3	19.3	0.0
	1	151	9.5	23.1	0.0
	1	152	12.8	31.0	0.0
	1	153	6.3	25.1	0.0
	1	154	13.8	21.8	8.29534883721
	1	155	14.2	26.9	0.0
	1	156	14.0	25.2	0.0
	1	157	10.5	23.3	0.0
	1	158	10.7	25.0	0.0
	1	159	11.6	22.8	33.8488372093
	1	160	11.5	24.8	0.0
	1	161	12.1	26.4	0.0
	1	162	17.2	30.6	55.9697674419
	1	163	19.8	31.9	0.0
	1	164	15.9	33.7	0.0
	1	165	15.7	29.9	0.0
	1	166	15.0	30.6	0.0
	1	167	13.2	28.7	0.0
	1	168	15.6	28.3	0.0
	1	169	16.0	27.7	0.0
	1	170	15.8	20.1	12.0139534884
	1	171	15.3	21.7	8.29534883721
	1	172	14.6	26.7	0.0
	1	173	12.0	23.6	0.0
	1	174	11.6	20.7	3.90930232558
	1	175	13.0	22.6	51.488372093
	1	176	16.2	28.9	0.0
	1	177	12.4	26.5	3.81395348837
	1	178	19.6	27.2	0.667441860465
	1	179	17.4	30.5	0.0
	1	180	15.6	29.8	0.0
	1	181	20.1	30.3	0.0
	1	182	19.4	29.7	0.0953488372093
	1	183	22.0	30.6	4.38604651163
	1	184	20.0	29.8	0.190697674419
	1	185	13.8	26.5	0.0
	1	186	14.4	22.5	0.0
	1	187	13.5	26.1	0.0
	1	188	13.8	30.2	0.0
	1	189	17.4	29.4	0.0
	1	190	19.6	29.5	0.0
	1	191	20.3	34.6	0.0
	1	192	22.5	37.8	0.0
	1	193	20.9	33.4	0.0
	1	194	21.7	30.7	0.190697674419
	1	195	18.6	29.6	0.0
	1	196	15.3	28.6	0.0
	1	197	18.4	32.7	6.29302325581
	1	198	21.1	35.5	0.953488372093
	1	199	22.4	34.8	0.0
	1	200	20.2	33.7	0.0
	1	201	15.7	29.6	0.0
	1	202	17.3	28.4	4.67209302326
	1	203	16.3	30.2	2.19302325581
	1	204	16.1	30.1	0.0
	1	205	17.4	32.9	0.0
	1	206	15.9	31.3	0.0
	1	207	15.4	31.9	0.0
	1	208	16.6	30.3	0.0
	1	209	11.6	26.2	20.023255814
	1	210	14.1	29.5	32.2279069767
	1	211	12.1	29.0	8.77209302326
	1	212	15.7	29.9	0.0
	1	213	14.7	28.8	0.0
	1	214	16.3	32.2	0.0
	1	215	16.0	30.3	1.23953488372
	1	216	17.1	27.2	0.381395348837
	1	217	20.3	29.1	0.667441860465
	1	218	19.5	29.2	0.0
	1	219	17.5	31.1	0.0
	1	220	16.9	33.2	0.0
	1	221	10.9	29.9	0.0
	1	222	11.5	25.9	17.2581395349
	1	223	11.8	25.6	0.0953488372093
	1	224	12.2	24.1	19.3558139535
	1	225	13.0	27.9	0.0
	1	226	13.2	26.9	0.0
	1	227	9.8	24.4	0.0
	1	228	12.7	28.7	0.0
	1	229	12.2	23.3	25.6488372093
	1	230	16.6	23.9	0.0
	1	231	16.4	30.7	0.0
	1	232	15.7	25.7	0.0
	1	233	13.9	30.5	0.0
	1	234	13.9	29.0	0.0
	1	235	13.5	30.5	0.0
	1	236	20.5	30.5	0.0
	1	237	19.3	31.6	0.0
	1	238	16.2	29.6	0.0
	1	239	12.9	26.9	0.0
	1	240	14.7	25.9	0.0
	1	241	13.8	29.3	0.0
	1	242	11.7	29.5	0.0
	1	243	12.5	31.9	0.0
	1	244	17.0	30.2	10.1069767442
	1	245	12.3	26.6	0.286046511628
	1	246	11.8	28.3	0.0
	1	247	14.8	26.8	0.0
	1	248	12.5	24.6	0.0
	1	249	7.5	21.4	0.858139534884
	1	250	12.2	25.8	0.0
	1	251	6.5	21.0	3.81395348837
	1	252	5.9	20.9	0.286046511628
	1	253	2.6	22.4	0.0
	1	254	1.5	23.5	0.0
	1	255	-3.3	21.2	0.0
	1	256	4.5	27.5	0.0
	1	257	7.9	28.0	0.0
	1	258	6.8	22.8	0.0
	1	259	11.7	27.6	0.0
	1	260	13.0	26.9	0.0
	1	261	13.0	29.6	0.0
	1	262	10.2	25.8	0.0
	1	263	10.4	21.3	0.0
	1	264	12.5	22.7	0.0
	1	265	8.6	27.8	0.0
	1	266	12.7	26.1	0.0
	1	267	15.0	29.2	0.0
	1	268	16.3	26.8	0.0
	1	269	16.1	25.7	0.0
	1	270	12.1	24.8	0.0
	1	271	5.8	22.5	0.0
	1	272	6.8	23.2	0.0
	1	273	8.6	18.6	0.0
	1	274	6.2	17.3	0.0
	1	275	5.1	20.4	0.0
	1	276	3.2	17.8	0.0
	1	277	3.9	18.4	0.0
	1	278	4.4	17.7	0.190697674419
	1	279	4.7	18.8	0.0953488372093
	1	280	5.1	20.4	0.0
	1	281	6.9	19.4	0.0
	1	282	4.3	21.7	0.0
	1	283	10.2	24.1	0.0
	1	284	3.3	13.0	13.0627906977
	1	285	-0.4	11.5	0.0
	1	286	1.3	14.7	0.0
	1	287	6.8	17.6	6.1976744186
	1	288	4.0	14.6	0.0
	1	289	5.3	16.2	0.0
	1	290	6.7	14.8	0.0
	1	291	5.9	14.1	0.0
	1	292	5.6	15.1	0.0
	1	293	2.0	15.9	0.0
	1	294	1.8	8.5	0.0
	1	295	1.2	10.5	0.0
	1	296	-1.3	9.6	0.0
	1	297	-5.1	8.1	0.0
	1	298	7.0	17.4	0.0
	1	299	7.8	13.3	0.0
	1	300	6.0	16.2	0.0
	1	301	1.1	15.9	0.0
	1	302	2.0	8.8	0.0
	1	303	-4.9	7.0	0.0
	1	304	-1.8	5.7	0.0
	1	305	-0.7	10.5	0.0
	1	306	-0.4	15.8	0.0
	1	307	3.5	8.1	0.0
	1	308	5.7	11.0	0.0
	1	309	1.5	10.4	0.0
	1	310	-0.5	17.9	0.0
	1	311	4.3	19.5	0.0
	1	312	6.2	11.6	0.0
	1	313	2.4	6.4	12.9674418605
	1	314	-2.0	6.6	0.0
	1	315	-2.1	9.4	0.0
	1	316	-1.9	6.6	0.0
	1	317	1.5	8.6	0.0
	1	318	-10.2	6.4	0.0
	1	319	-4.8	2.5	0.0
	1	320	-6.3	1.6	0.0
	1	321	-5.5	-5.1	0.0
	1	322	-3.1	1.8	0.0
	1	323	-7.3	3.9	0.0
	1	324	-5.6	2.0	0.0
	1	325	-11.7	-6.9	0.0
	1	326	-8.3	-2.6	0.0
	1	327	-16.2	-6.4	0.0
	1	328	-7.2	9.4	0.0
	1	329	-13.4	0.7	0.0
	1	330	-13.1	-3.9	0.0
	1	331	-12.7	-0.5	7.62790697674
	1	332	-14.7	0.9	0.0
	1	333	-19.6	-4.7	0.0
	1	334	-25.0	-7.6	0.0
	1	335	-25.7	-4.8	0.0
	1	336	-22.6	-5.5	0.0
	1	337	-16.7	-12.8	0.0
	1	338	-15.4	-3.9	0.0
	1	339	-13.3	-4.5	0.0
	1	340	-13.9	-4.0	0.0
	1	341	-13.0	-5.8	0.0
	1	342	-10.4	-8.2	0.0
	1	343	-6.1	-3.6	0.0
	1	344	-10.7	-2.4	0.0
	1	345	-5.7	4.6	0.0
	1	346	-16.7	-10.4	0.858139534884
	1	347	-17.5	-9.9	0.0
	1	348	-20.8	-1.1	0.0
	1	349	-19.0	-8.4	0.0
	1	350	-16.3	-6.6	0.0
	1	351	-9.0	-4.9	0.0
	1	352	-11.0	-8.1	13.8255813953
	1	353	-14.2	-4.0	0.0
	1	354	-23.8	-9.3	2.38372093023
	1	355	-24.2	-13.8	3.62325581395
	1	356	-17.9	2.3	0.0
	1	357	-12.4	2.7	2.66976744186
	1	358	-15.5	-0.6	0.0
	1	359	-10.0	-9.6	3.43255813953
	1	360	-13.6	-12.9	0.572093023256
	1	361	-19.4	-16.2	0.286046511628
	1	362	-17.6	-17.3	1.14418604651
	1	363	-16.0	-4.1	0.0
	1	364	-8.4	3.1	16.876744186
	1	365	0.3	7.4	1.33488372093
	2	1	-8.4	-8.0	4.1
	2	2	-14.3	-10.1	0.0
	2	3	-19.4	-13.8	0.0
	2	4	-23.4	-4.0	0.0
	2	5	-14.9	-4.4	0.0
	2	6	-15.6	-7.0	0.0
	2	7	-17.4	-1.5	0.0
	2	8	-15.0	2.3	0.0
	2	9	-12.7	-3.6	0.0
	2	10	-9.2	0.2	0.0
	2	11	-7.9	-2.2	0.0
	2	12	-12.6	-1.1	0.0
	2	13	-12.6	2.9	0.0
	2	14	-5.7	-1.0	0.0
	2	15	-7.2	-0.8	0.0
	2	16	-10.9	-3.5	0.0
	2	17	-15.7	-8.8	0.0
	2	18	-4.7	-3.0	0.0
	2	19	-2.9	7.8	0.0
	2	20	-6.5	-3.3	0.0
	2	21	-7.4	2.8	0.0
	2	22	-20.6	-6.9	0.0
	2	23	-22.9	-2.6	0.0
	2	24	-19.5	-6.1	0.0
	2	25	-18.8	-1.1	0.0
	2	26	-18.4	-9.8	0.0
	2	27	-9.5	2.8	0.0
	2	28	-11.3	-2.5	1.71627906977
	2	29	-6.7	-6.2	0.0
	2	30	-15.7	-8.1	0.0
	2	31	-19.2	-9.0	0.0
	2	32	-19.7	-9.0	0.0
	2	33	-14.2	-1.5	0.0
	2	34	-25.6	-9.8	0.0
	2	35	-25.2	-14.3	0.0
	2	36	-22.4	-11.8	0.0
	2	37	-15.7	-2.9	0.0
	2	38	-14.6	-1.5	0.0
	2	39	-17.0	-3.9	0.0
	2	40	-10.6	5.8	0.0
	2	41	-2.5	6.3	0.0
	2	42	0.8	9.4	0.0
	2	43	0.1	3.2	0.0
	2	44	-6.0	2.3	0.0
	2	45	-12.5	1.1	0.0
	2	46	-14.8	-4.6	0.0
	2	47	-19.5	-6.2	0.0
	2	48	-19.1	-3.3	0.0
	2	49	-22.4	-5.8	0.0
	2	50	-14.3	0.4	0.0
	2	51	-5.2	6.6	0.0
	2	52	-8.3	1.4	0.0
	2	53	-10.6	6.0	0.0
	2	54	-1.3	2.6	0.0
	2	55	-1.7	1.2	0.0
	2	56	-5.7	-4.4	0.0
	2	57	-6.0	-4.8	0.0
	2	58	0.8	2.8	0.0
	2	59	3.0	8.9	0.0
	2	60	-5.1	0.3	0.0
	2	61	-8.8	4.5	0.0
	2	62	0.6	1.1	1.43023255814
	2	63	-2.0	6.2	0.0
	2	64	-6.5	3.3	0.0
	2	65	-7.1	5.0	0.0
	2	66	1.1	1.3	0.0
	2	67	0.4	2.0	0.476744186047
	2	68	-3.7	10.7	0.0
	2	69	-1.7	8.3	0.0
	2	70	-1.7	4.9	0.0
	2	71	-3.8	8.3	0.0
	2	72	-3.2	7.9	0.0
	2	73	0.1	10.2	0.0
	2	74	-0.8	5.8	0.0
	2	75	-2.5	7.6	0.0
	2	76	1.1	9.3	0.0
	2	77	-1.1	15.4	0.0
	2	78	-2.6	7.5	0.0
	2	79	1.0	12.7	0.0
	2	80	3.5	10.1	14.2069767442
	2	81	-0.8	8.5	0.0
	2	82	-1.0	5.5	0.0
	2	83	-0.9	9.3	0.0
	2	84	-6.0	9.3	0.0
	2	85	-12.7	3.5	0.0
	2	86	-12.2	-3.6	0.381395348837
	2	87	-8.8	2.1	0.0
	2	88	-14.8	-1.3	0.0
	2	89	-8.2	3.5	0.0
	2	90	-9.8	6.5	0.0
	2	91	-11.8	7.2	0.0
	2	92	-6.4	11.9	0.0
	2	93	0.7	11.9	0.0
	2	94	0.1	10.1	0.0
	2	95	2.5	17.7	0.0
	2	96	8.2	13.2	9.15348837209
	2	97	2.7	15.2	2.38372093023
	2	98	1.7	19.7	0.0
	2	99	-3.4	13.5	0.190697674419
	2	100	6.0	19.3	0.0
	2	101	6.1	12.2	0.0
	2	102	5.0	15.7	0.0
	2	103	0.8	15.0	0.0
	2	104	11.3	22.6	0.0
	2	105	6.6	14.7	0.0
	2	106	4.9	15.4	0.0
	2	107	-0.2	15.4	0.0
	2	108	1.9	13.9	0.667441860465
	2	109	0.1	15.3	0.0
	2	110	2.4	14.9	0.0
	2	111	7.5	16.1	0.0
	2	112	-1.2	16.0	0.953488372093
	2	113	-0.2	13.1	8.67674418605
	2	114	-1.3	15.7	0.0
	2	115	2.3	16.9	0.286046511628
	2	116	-0.9	17.7	6.96046511628
	2	117	2.3	21.6	0.0
	2	118	-2.2	13.1	0.0
	2	119	-3.5	14.7	0.0
	2	120	-4.9	13.7	2.76511627907
	2	121	-6.6	13.9	0.0
	2	122	0.7	19.1	0.0
	2	123	4.9	22.4	0.0
	2	124	9.8	13.0	2.19302325581
	2	125	10.7	18.7	2.86046511628
	2	126	11.6	19.8	0.286046511628
	2	127	7.5	27.7	0.0
	2	128	5.6	25.9	0.0
	2	129	12.0	20.0	0.0
	2	130	9.4	17.5	27.3651162791
	2	131	8.9	22.2	0.858139534884
	2	132	7.8	22.5	0.0
	2	133	5.9	25.2	0.0
	2	134	4.8	21.4	3.24186046512
	2	135	5.6	19.3	0.190697674419
	2	136	8.6	23.4	0.0
	2	137	4.8	22.7	0.0
	2	138	6.4	22.1	0.0
	2	139	6.2	21.5	2.47906976744
	2	140	3.3	22.7	0.190697674419
	2	141	2.4	20.5	0.0
	2	142	8.2	19.2	0.0
	2	143	9.2	21.3	0.0
	2	144	12.4	24.6	12.5860465116
	2	145	10.8	26.3	0.0
	2	146	10.9	23.6	0.762790697674
	2	147	12.0	25.6	0.0
	2	148	11.3	24.1	0.0
	2	149	6.7	20.7	0.0
	2	150	8.7	19.5	4.19534883721
	2	151	7.2	26.6	0.0
	2	152	9.4	27.7	0.0
	2	153	15.2	23.5	0.0
	2	154	12.3	25.2	0.0
	2	155	13.3	28.5	0.0
	2	156	15.6	28.1	0.0
	2	157	12.8	30.2	0.0
	2	158	9.7	27.8	0.190697674419
	2	159	15.3	29.2	0.0
	2	160	11.0	23.0	0.0
	2	161	10.2	26.5	0.0
	2	162	6.5	28.7	0.0
	2	163	11.1	32.1	0.0
	2	164	12.8	27.1	3.24186046512
	2	165	14.2	29.4	0.0
	2	166	15.6	27.9	7.72325581395
	2	167	17.2	32.6	0.0
	2	168	14.5	27.8	0.0
	2	169	17.3	27.4	0.0
	2	170	15.3	27.4	0.0
	2	171	13.3	31.9	0.0
	2	172	11.0	26.3	0.0
	2	173	12.5	25.8	0.0
	2	174	11.6	28.5	0.0
	2	175	13.5	27.3	0.476744186047
	2	176	14.2	27.8	10.5837209302
	2	177	11.9	27.0	0.0
	2	178	14.4	27.3	0.0
	2	179	17.1	28.4	0.0
	2	180	15.4	26.5	0.0
	2	181	19.0	31.8	0.0
	2	182	22.8	33.9	0.0
	2	183	22.2	30.7	0.0
	2	184	22.1	32.2	0.0
	2	185	14.3	25.7	0.0
	2	186	16.1	32.5	0.0
	2	187	19.2	34.4	0.0
	2	188	18.5	32.7	0.0
	2	189	15.9	24.9	0.0
	2	190	14.8	25.2	0.0
	2	191	11.9	23.8	0.0
	2	192	11.3	25.0	0.0
	2	193	10.2	24.5	0.0
	2	194	12.1	25.5	0.0
	2	195	12.7	29.2	0.0
	2	196	13.0	30.7	0.0
	2	197	19.9	35.1	0.0
	2	198	20.5	29.6	1.81162790698
	2	199	13.4	27.8	0.0
	2	200	15.8	30.7	0.0
	2	201	13.9	30.1	0.0
	2	202	13.6	26.0	0.0
	2	203	11.3	25.5	0.0
	2	204	13.4	28.7	0.0
	2	205	14.4	26.6	2.95581395349
	2	206	12.3	23.1	20.023255814
	2	207	16.2	26.0	1.43023255814
	2	208	15.5	27.3	0.858139534884
	2	209	13.8	27.0	3.52790697674
	2	210	15.1	29.9	11.1558139535
	2	211	17.4	29.1	13.5395348837
	2	212	15.2	28.2	7.05581395349
	2	213	19.0	28.5	0.0
	2	214	21.0	30.4	0.0
	2	215	17.7	27.1	18.7837209302
	2	216	19.2	31.7	0.0
	2	217	15.9	30.5	0.0
	2	218	13.9	22.7	0.762790697674
	2	219	16.4	29.1	0.0
	2	220	15.0	28.2	1.0488372093
	2	221	13.7	26.2	2.95581395349
	2	222	12.6	21.2	0.0953488372093
	2	223	16.2	30.4	0.0
	2	224	13.0	32.5	0.0
	2	225	11.8	30.8	0.0
	2	226	10.0	29.8	0.0
	2	227	14.3	31.2	2.0023255814
	2	228	13.5	26.3	3.0511627907
	2	229	15.7	31.6	13.0627906977
	2	230	19.3	32.4	0.0953488372093
	2	231	15.9	33.2	0.0
	2	232	12.2	28.2	0.0
	2	233	14.3	32.1	0.0
	2	234	12.5	28.4	7.62790697674
	2	235	10.1	26.2	1.90697674419
	2	236	13.1	29.9	0.0
	2	237	13.7	32.7	0.0
	2	238	11.2	32.0	14.7790697674
	2	239	11.2	30.4	0.0
	2	240	8.8	31.4	0.0
	2	241	11.4	30.3	0.0
	2	242	12.9	25.8	0.0
	2	243	11.6	21.8	1.81162790698
	2	244	12.3	25.7	0.0
	2	245	10.7	30.2	0.0
	2	246	8.7	25.7	0.0
	2	247	6.1	25.8	0.0
	2	248	11.0	23.4	0.0
	2	249	7.2	19.9	0.0
	2	250	7.8	18.9	20.3093023256
	2	251	7.6	21.4	0.0
	2	252	4.2	24.8	0.0
	2	253	5.7	19.1	2.66976744186
	2	254	5.3	16.2	0.476744186047
	2	255	1.5	16.4	0.0
	2	256	6.2	22.1	0.0
	2	257	6.4	14.7	4.00465116279
	2	258	3.7	20.2	2.47906976744
	2	259	4.2	24.8	0.0
	2	260	6.8	25.1	0.0
	2	261	10.4	23.5	0.0
	2	262	13.3	24.0	0.0
	2	263	12.4	28.8	0.0
	2	264	9.6	25.8	0.0
	2	265	9.9	28.1	0.0
	2	266	13.1	23.1	0.858139534884
	2	267	10.2	23.8	2.66976744186
	2	268	7.7	22.8	0.0
	2	269	9.5	24.4	0.0
	2	270	9.3	20.9	0.0
	2	271	10.1	24.6	0.0
	2	272	3.2	20.7	0.0
	2	273	-0.5	17.9	0.0
	2	274	5.7	20.4	0.0
	2	275	-0.6	18.6	0.0
	2	276	2.7	19.2	0.0
	2	277	0.7	12.8	3.90930232558
	2	278	-1.7	18.6	0.190697674419
	2	279	1.1	18.4	0.0
	2	280	0.0	17.3	0.0
	2	281	3.4	12.5	0.0
	2	282	-1.7	1.0	9.2488372093
	2	283	-0.1	6.2	4.1
	2	284	-0.8	10.8	0.0
	2	285	-2.2	10.6	0.0
	2	286	2.3	13.1	0.0
	2	287	1.7	12.4	0.0
	2	288	2.5	15.2	0.0
	2	289	-1.4	15.0	0.0
	2	290	-2.1	11.1	0.0953488372093
	2	291	0.5	15.2	0.0
	2	292	-0.7	12.5	5.62558139535
	2	293	0.0	8.3	0.0953488372093
	2	294	-0.4	9.1	0.0
	2	295	2.0	6.7	0.0
	2	296	-1.6	8.2	0.0
	2	297	-5.0	5.6	0.0
	2	298	-1.4	5.7	0.0
	2	299	-4.5	7.0	0.0
	2	300	2.8	15.8	0.0
	2	301	-3.7	9.8	18.7837209302
	2	302	-4.6	8.7	0.0
	2	303	-3.2	6.3	4.86279069767
	2	304	-1.3	12.7	0.0
	2	305	-0.2	18.3	0.0
	2	306	-4.5	11.5	0.0
	2	307	-3.8	12.8	0.0
	2	308	-4.0	10.1	0.0
	2	309	-0.2	14.8	0.0
	2	310	-0.3	7.7	0.0
	2	311	-6.3	5.3	0.0
	2	312	-13.7	5.7	0.0
	2	313	-5.5	8.6	0.0
	2	314	0.0	10.5	0.0
	2	315	-1.3	9.2	0.0
	2	316	-2.4	11.7	0.0
	2	317	0.3	9.1	0.0
	2	318	3.8	9.6	0.0
	2	319	-0.6	6.0	0.0
	2	320	-8.9	1.3	0.0
	2	321	-6.9	7.5	0.0
	2	322	0.0	6.5	0.286046511628
	2	323	3.2	7.6	3.24186046512
	2	324	-5.3	2.6	0.0953488372093
	2	325	-8.7	0.7	3.14651162791
	2	326	-14.8	-1.4	0.0953488372093
	2	327	-0.5	-0.4	0.0953488372093
	2	328	6.1	6.8	0.0
	2	329	1.1	3.6	0.0
	2	330	-8.8	2.1	0.0
	2	331	-5.4	-3.7	0.0
	2	332	-4.4	-1.2	1.81162790698
	2	333	-11.8	0.0	0.0
	2	334	-14.5	0.4	0.0
	2	335	-15.6	4.6	0.0
	2	336	-6.3	7.0	2.38372093023
	2	337	-3.3	8.7	6.29302325581
	2	338	-1.3	3.5	0.0
	2	339	0.7	2.2	0.0
	2	340	-6.9	-3.8	0.0
	2	341	-15.4	-13.6	3.90930232558
	2	342	-19.9	-9.9	0.0
	2	343	-26.1	-10.4	0.0
	2	344	-21.9	-3.3	0.0
	2	345	-18.6	-6.5	0.0
	2	346	-4.7	0.9	0.0
	2	347	-18.0	-0.8	0.0
	2	348	-6.8	3.7	0.0
	2	349	-11.5	-3.4	0.0
	2	350	-8.2	-4.4	0.0
	2	351	-8.5	-6.9	0.0
	2	352	-7.4	-4.9	0.0
	2	353	-15.2	-5.7	0.0
	2	354	-19.7	0.2	0.0
	2	355	-9.2	4.2	0.0
	2	356	-6.6	6.6	3.62325581395
	2	357	-3.1	3.6	0.0
	2	358	1.7	2.7	0.0
	2	359	0.2	0.3	0.0
	2	360	-6.3	1.0	25.076744186
	2	361	-16.6	-2.3	0.0
	2	362	-16.8	-6.3	0.0
	2	363	-6.7	-3.6	0.0
	2	364	-11.9	-6.5	0.0
	2	365	-13.1	-9.1	0.0
	3	1	-9.4	1.2	0.0
	3	2	-8.0	4.2	0.0
	3	3	-3.3	5.9	0.0
	3	4	-1.3	1.6	0.0
	3	5	-9.9	-4.5	0.0
	3	6	-13.4	5.6	0.0
	3	7	-20.2	-7.4	3.43255813953
	3	8	-19.3	-7.7	0.0
	3	9	-18.4	-15.4	0.0
	3	10	-22.4	-15.0	0.190697674419
	3	11	-17.1	-9.8	0.0953488372093
	3	12	-17.4	-6.1	0.0
	3	13	-14.8	-9.9	0.0
	3	14	-19.7	-17.3	1.0488372093
	3	15	-15.6	-4.9	0.0
	3	16	-11.2	-6.8	0.0
	3	17	-16.6	-11.9	0.0953488372093
	3	18	-20.6	-7.5	0.0
	3	19	-20.6	-13.5	0.0953488372093
	3	20	-18.5	-12.1	0.0
	3	21	-14.8	-8.3	0.0
	3	22	-6.8	-0.9	0.0
	3	23	-5.6	-3.2	0.0
	3	24	-8.4	1.9	1.14418604651
	3	25	-11.0	-1.8	0.0
	3	26	-9.3	-3.2	0.0
	3	27	-5.0	4.1	0.0
	3	28	-13.4	1.3	0.0
	3	29	-4.9	1.1	0.0
	3	30	-18.6	-1.0	0.0
	3	31	-15.1	-1.5	5.91162790698
	3	32	-15.8	-5.3	0.0
	3	33	-15.4	-1.1	0.0
	3	34	-17.4	-4.1	0.0
	3	35	-24.9	-5.4	0.0
	3	36	-20.3	-5.4	0.0
	3	37	-13.7	-2.4	0.0
	3	38	-8.5	0.6	0.0
	3	39	-14.1	-3.3	0.0
	3	40	-21.5	-6.4	0.0
	3	41	-19.5	-4.4	0.0
	3	42	-17.6	4.9	0.0
	3	43	-12.7	6.5	0.0
	3	44	-7.1	1.1	0.0
	3	45	-14.4	-3.2	0.0
	3	46	-10.4	-0.3	0.0
	3	47	-13.2	-1.4	0.0
	3	48	-8.6	2.6	0.0
	3	49	-6.7	5.2	0.0
	3	50	-10.0	-0.7	0.0
	3	51	-15.8	-3.0	0.0
	3	52	-16.2	-9.9	0.0
	3	53	-21.0	-10.8	0.0
	3	54	-17.2	-7.0	0.0953488372093
	3	55	-12.8	-3.2	0.0
	3	56	-17.7	4.8	0.0
	3	57	-12.5	0.8	0.0
	3	58	-7.0	-6.0	0.0
	3	59	-16.3	4.7	0.0
	3	60	-13.4	8.3	0.0
	3	61	-7.4	9.7	0.0
	3	62	2.6	7.9	0.0
	3	63	-3.2	6.9	6.00697674419
	3	64	-1.9	7.5	0.0
	3	65	1.6	4.4	0.0
	3	66	0.5	2.1	0.0
	3	67	-13.0	-6.1	0.0
	3	68	-12.5	0.9	0.0
	3	69	-8.6	0.6	9.53488372093
	3	70	-3.2	0.5	0.0953488372093
	3	71	-9.9	2.1	0.0
	3	72	-5.6	2.5	0.0
	3	73	-5.8	7.2	0.0
	3	74	-13.7	3.2	0.0
	3	75	-8.1	10.6	0.0
	3	76	-10.2	2.4	0.0
	3	77	-13.8	0.0	0.0
	3	78	-22.3	-0.5	0.0
	3	79	-22.6	-3.0	0.0
	3	80	-15.7	-1.7	0.0
	3	81	-4.9	4.4	0.0
	3	82	-4.3	10.6	6.38837209302
	3	83	-0.9	10.0	0.0
	3	84	4.7	16.7	17.5441860465
	3	85	4.7	12.7	0.667441860465
	3	86	3.4	12.1	0.0
	3	87	2.5	16.2	0.0
	3	88	9.7	23.7	0.0
	3	89	6.2	22.9	0.0
	3	90	8.4	19.8	0.0
	3	91	0.2	10.1	0.0
	3	92	-4.5	11.0	0.0
	3	93	-2.4	11.5	0.953488372093
	3	94	-5.1	10.2	1.0488372093
	3	95	4.9	20.6	0.0
	3	96	6.5	16.2	0.286046511628
	3	97	0.4	12.5	7.72325581395
	3	98	0.5	18.9	0.0
	3	99	3.2	14.4	12.776744186
	3	100	7.7	17.9	5.43488372093
	3	101	9.7	12.3	1.62093023256
	3	102	5.7	13.6	0.0
	3	103	4.2	14.6	0.0
	3	104	5.3	12.3	0.0
	3	105	-1.6	11.9	0.0
	3	106	-0.3	15.8	0.0
	3	107	-1.2	15.6	0.0
	3	108	-7.6	10.6	0.0
	3	109	-1.7	16.4	0.0
	3	110	-1.5	18.3	0.0
	3	111	-0.5	13.6	10.9651162791
	3	112	2.5	14.6	12.2046511628
	3	113	6.4	11.0	5.91162790698
	3	114	4.5	18.1	0.0
	3	115	7.4	18.4	0.0
	3	116	1.8	14.8	0.0
	3	117	6.6	18.9	0.0
	3	118	8.1	17.3	0.0
	3	119	7.4	17.7	0.0
	3	120	9.4	16.7	0.0
	3	121	0.9	15.6	0.0
	3	122	-2.4	9.1	0.0
	3	123	-4.2	11.2	0.0
	3	124	-3.3	16.2	0.0
	3	125	2.4	20.5	0.0
	3	126	6.2	25.5	0.0
	3	127	4.3	24.7	0.0
	3	128	2.1	19.1	0.0
	3	129	0.6	22.2	0.0
	3	130	2.9	20.1	0.0
	3	131	5.8	22.1	0.0
	3	132	3.3	18.9	0.0
	3	133	4.6	19.2	0.0953488372093
	3	134	5.8	21.3	0.0
	3	135	7.7	20.9	0.0
	3	136	6.1	20.8	0.0
	3	137	1.5	18.4	0.0
	3	138	3.1	19.2	0.0
	3	139	9.5	17.8	24.6
	3	140	12.1	20.1	0.0
	3	141	9.2	16.3	0.0
	3	142	6.1	19.1	13.8255813953
	3	143	4.2	18.3	0.0
	3	144	3.5	15.4	0.0
	3	145	4.4	19.4	0.0
	3	146	5.3	22.6	0.0
	3	147	8.1	28.7	0.0
	3	148	10.7	28.1	0.0
	3	149	14.9	30.8	0.0
	3	150	17.4	30.9	0.0
	3	151	18.2	28.0	0.0
	3	152	13.8	28.9	0.0
	3	153	11.3	27.5	0.0
	3	154	13.8	25.9	0.0
	3	155	13.2	30.1	0.0
	3	156	18.0	32.7	0.0
	3	157	15.3	28.1	0.572093023256
	3	158	15.2	29.1	0.0
	3	159	16.5	29.6	0.0
	3	160	19.4	29.5	0.0
	3	161	14.7	27.9	0.0
	3	162	12.2	28.6	0.0
	3	163	12.9	28.0	0.0
	3	164	13.4	25.1	2.0023255814
	3	165	10.5	25.4	0.0
	3	166	7.0	24.0	0.0
	3	167	10.6	21.4	0.0
	3	168	14.6	29.2	0.0
	3	169	15.3	29.8	0.0
	3	170	20.5	31.8	0.0
	3	171	19.3	33.0	0.0
	3	172	22.2	34.3	0.0
	3	173	19.8	33.4	0.0
	3	174	15.9	28.9	0.0
	3	175	14.6	27.4	0.0
	3	176	12.7	26.9	0.667441860465
	3	177	10.6	22.2	8.58139534884
	3	178	14.8	25.5	0.0
	3	179	15.1	23.7	0.286046511628
	3	180	18.4	24.7	3.90930232558
	3	181	15.1	28.2	0.0
	3	182	18.5	30.2	0.0
	3	183	13.2	30.2	3.33720930233
	3	184	14.3	29.8	0.0
	3	185	17.3	28.9	0.0
	3	186	17.7	29.9	0.0
	3	187	15.9	25.2	1.81162790698
	3	188	14.3	28.0	0.0
	3	189	18.4	29.5	0.0
	3	190	18.6	30.8	0.0
	3	191	18.1	27.9	0.0
	3	192	16.4	27.3	0.0
	3	193	16.2	29.0	0.381395348837
	3	194	19.1	26.8	0.0953488372093
	3	195	16.2	30.1	9.91627906977
	3	196	19.4	33.0	0.0
	3	197	18.2	27.2	0.0953488372093
	3	198	22.3	31.0	12.2046511628
	3	199	19.8	32.1	0.953488372093
	3	200	19.4	28.6	10.7744186047
	3	201	21.6	36.0	0.0
	3	202	18.8	34.7	0.0
	3	203	22.9	33.3	8.77209302326
	3	204	21.2	35.3	0.0
	3	205	17.6	31.3	0.0
	3	206	16.1	31.8	0.0
	3	207	18.9	30.9	0.0
	3	208	15.7	29.5	0.0
	3	209	15.8	30.3	0.0
	3	210	16.5	30.7	1.81162790698
	3	211	17.0	28.9	0.0
	3	212	18.2	28.6	0.0
	3	213	16.8	27.0	0.190697674419
	3	214	16.2	28.6	1.81162790698
	3	215	14.9	29.4	1.81162790698
	3	216	17.0	30.0	0.0953488372093
	3	217	16.2	32.5	0.381395348837
	3	218	15.9	26.4	24.6953488372
	3	219	15.4	24.1	0.0
	3	220	13.3	28.0	0.0
	3	221	16.0	30.7	0.0
	3	222	14.7	33.5	0.0
	3	223	13.1	29.1	0.0
	3	224	14.6	28.8	0.0
	3	225	16.9	30.6	0.0
	3	226	17.1	27.5	0.0
	3	227	17.6	27.2	0.0
	3	228	19.9	26.9	0.0
	3	229	21.8	31.0	0.0
	3	230	18.1	24.7	1.52558139535
	3	231	9.4	18.9	14.4930232558
	3	232	10.5	21.9	4.57674418605
	3	233	10.7	25.3	0.0
	3	234	11.0	28.9	0.0
	3	235	8.6	31.5	0.0
	3	236	13.2	31.3	0.0
	3	237	8.9	28.8	0.0
	3	238	11.6	26.9	0.0
	3	239	12.0	25.9	0.0
	3	240	12.4	27.0	0.0
	3	241	9.3	24.7	0.0
	3	242	8.0	22.2	11.1558139535
	3	243	10.3	25.8	0.0
	3	244	10.1	27.0	0.0
	3	245	10.3	27.2	0.0
	3	246	13.3	25.4	0.0
	3	247	12.5	22.1	0.0
	3	248	13.3	24.0	0.190697674419
	3	249	13.9	30.8	0.0
	3	250	13.3	23.8	8.77209302326
	3	251	11.1	24.9	0.0
	3	252	10.3	26.5	0.0
	3	253	11.6	25.2	0.0
	3	254	10.3	27.7	0.0
	3	255	9.1	25.6	0.0
	3	256	8.8	24.1	0.0
	3	257	6.3	20.6	3.62325581395
	3	258	10.8	23.3	0.0
	3	259	13.9	23.1	0.0
	3	260	7.6	20.6	0.0
	3	261	7.7	23.0	0.0
	3	262	8.5	25.0	0.0
	3	263	14.8	32.3	0.0
	3	264	15.0	29.9	0.0
	3	265	16.0	28.6	0.0
	3	266	14.7	25.5	2.19302325581
	3	267	11.8	24.6	0.953488372093
	3	268	9.6	27.6	0.0
	3	269	13.7	22.7	12.776744186
	3	270	10.5	17.2	1.62093023256
	3	271	8.3	21.8	0.0
	3	272	2.8	19.7	12.2046511628
	3	273	1.0	15.0	0.0
	3	274	7.3	17.0	0.0
	3	275	11.8	19.6	1.23953488372
	3	276	14.1	22.5	0.0
	3	277	8.6	17.5	0.0
	3	278	16.7	26.2	0.0
	3	279	15.9	32.3	0.0
	3	280	17.3	30.3	0.0
	3	281	14.8	21.9	0.0
	3	282	11.9	21.4	5.53023255814
	3	283	13.0	21.5	0.0
	3	284	13.4	14.4	0.0
	3	285	9.1	14.6	0.0
	3	286	6.0	12.7	0.0
	3	287	-0.6	18.8	0.0
	3	288	2.7	20.2	0.0
	3	289	2.7	15.9	0.0
	3	290	4.3	10.9	4.48139534884
	3	291	1.6	20.6	0.0
	3	292	-2.1	15.6	20.5953488372
	3	293	-3.0	9.0	0.0
	3	294	-0.5	12.7	0.0
	3	295	-0.3	6.8	5.05348837209
	3	296	2.6	13.3	0.0
	3	297	7.2	13.6	0.0
	3	298	8.7	15.4	0.0
	3	299	4.4	10.2	0.0
	3	300	0.7	13.7	0.0
	3	301	4.0	4.1	2.38372093023
	3	302	0.0	5.8	0.476744186047
	3	303	-11.2	1.1	12.6813953488
	3	304	-11.0	6.5	9.63023255814
	3	305	-10.7	-3.2	0.0
	3	306	-8.8	3.0	0.0
	3	307	-7.6	8.6	0.0
	3	308	-4.3	5.8	0.0
	3	309	-11.7	1.8	0.0
	3	310	-5.3	1.3	5.91162790698
	3	311	-3.4	6.0	0.858139534884
	3	312	-4.1	7.9	3.90930232558
	3	313	-2.9	8.9	0.0
	3	314	-5.9	2.3	0.0
	3	315	-3.5	4.1	0.0
	3	316	-3.4	3.2	0.0
	3	317	-8.0	2.7	0.0
	3	318	-4.7	10.6	0.0
	3	319	-6.6	5.6	0.0
	3	320	-1.2	7.1	8.48604651163
	3	321	-5.5	12.4	0.0
	3	322	2.0	12.3	0.0
	3	323	4.6	12.5	0.0
	3	324	3.8	8.8	0.953488372093
	3	325	1.9	5.4	0.0
	3	326	1.8	3.5	0.0
	3	327	-2.1	3.8	0.0
	3	328	-5.6	3.3	0.0
	3	329	-8.0	0.5	0.858139534884
	3	330	-1.3	4.5	3.24186046512
	3	331	-2.4	0.6	0.0
	3	332	-1.5	3.3	0.0
	3	333	1.4	5.7	0.0953488372093
	3	334	-8.9	-5.1	1.14418604651
	3	335	0.8	2.7	0.0
	3	336	-12.0	-2.2	0.0
	3	337	-13.7	0.4	0.0
	3	338	-19.7	-3.7	0.0
	3	339	-24.6	-11.3	0.0
	3	340	-26.1	-10.5	0.0
	3	341	-31.8	-11.3	0.0
	3	342	-24.3	-8.3	0.0
	3	343	-23.5	-11.4	0.0
	3	344	-21.2	-7.2	0.0
	3	345	-19.9	-11.5	0.0
	3	346	-19.5	-8.4	0.0
	3	347	-17.9	-0.7	0.0
	3	348	-20.8	-1.4	0.0
	3	349	-18.0	1.2	7.72325581395
	3	350	-19.1	-2.8	0.0
	3	351	-10.0	-4.4	0.0
	3	352	-13.9	-1.0	0.0
	3	353	-18.1	-6.4	0.0
	3	354	-17.7	-6.4	0.0
	3	355	-20.5	-14.8	3.62325581395
	3	356	-18.0	-11.7	0.667441860465
	3	357	-21.3	-8.1	0.0
	3	358	-18.0	-2.8	0.0
	3	359	-17.2	-3.0	0.190697674419
	3	360	-8.2	0.1	0.0
	3	361	-11.4	-8.9	2.76511627907
	3	362	-6.3	-2.6	4.29069767442
	3	363	-5.8	1.5	0.0
	3	364	-5.7	-2.4	0.0
	3	365	-7.0	2.2	0.0
	4	1	-21.6	-8.5	0.0
	4	2	-19.1	-8.0	0.0
	4	3	-11.0	-3.7	0.0
	4	4	-9.9	-3.9	0.0
	4	5	-13.9	3.6	0.0
	4	6	-16.4	-4.1	0.0
	4	7	-13.4	-5.1	0.0
	4	8	-22.9	-3.8	0.0
	4	9	-18.7	-1.1	0.0
	4	10	-15.3	-10.4	0.0
	4	11	-17.8	-6.4	0.0
	4	12	-14.2	-3.9	4.86279069767
	4	13	-12.3	-10.2	3.33720930233
	4	14	-14.6	-7.3	0.0
	4	15	-12.9	-7.4	0.0
	4	16	-21.7	-7.9	0.0
	4	17	-16.6	-5.3	0.0
	4	18	-24.1	-12.9	0.0
	4	19	-27.2	-9.8	0.0
	4	20	-24.0	-4.0	0.0
	4	21	-26.6	-7.2	0.0
	4	22	-16.5	-5.8	4.19534883721
	4	23	-16.0	0.2	0.0
	4	24	-24.5	-6.7	0.0
	4	25	-19.4	-7.2	0.0
	4	26	-16.0	-5.5	0.0
	4	27	-10.2	5.4	0.0
	4	28	-5.7	8.0	0.0
	4	29	-7.0	1.9	0.0
	4	30	-12.9	-10.5	0.0
	4	31	-17.4	-5.4	0.0
	4	32	-21.0	-9.6	0.0
	4	33	-18.7	-2.9	0.0
	4	34	-12.1	0.3	1.14418604651
	4	35	-14.5	5.5	0.0
	4	36	-10.9	7.9	0.0
	4	37	-6.7	3.5	0.0
	4	38	-21.2	-7.9	0.0
	4	39	-16.0	-2.6	0.0
	4	40	-19.8	-10.7	0.0
	4	41	-22.9	-10.2	0.0
	4	42	-24.0	-9.2	0.0
	4	43	-21.2	-8.6	0.0
	4	44	-20.0	-12.1	0.0
	4	45	-10.4	-6.0	0.0
	4	46	-17.1	-5.4	0.0
	4	47	-21.2	-4.7	0.0
	4	48	-20.9	-6.4	0.0
	4	49	-16.3	2.4	0.0
	4	50	-23.9	0.1	0.0
	4	51	-21.2	1.7	0.0
	4	52	-14.3	-10.0	0.0
	4	53	-19.1	-7.3	0.0
	4	54	-19.7	-1.3	0.0
	4	55	-15.9	-4.7	0.0
	4	56	-20.2	-4.8	0.476744186047
	4	57	-11.4	-3.5	0.0
	4	58	-12.7	-1.4	0.0
	4	59	-16.8	-5.6	0.0
	4	60	-7.7	-4.0	0.0
	4	61	-2.8	-1.3	0.0
	4	62	-12.5	-8.4	5.05348837209
	4	63	-9.4	1.8	0.0
	4	64	-6.7	7.6	0.0
	4	65	-3.4	5.2	0.0
	4	66	-3.6	2.9	0.0
	4	67	-9.3	-3.8	0.0
	4	68	-12.6	-8.8	0.0
	4	69	-17.8	-4.4	0.0
	4	70	-17.9	-3.9	0.0
	4	71	-16.6	-1.9	0.0
	4	72	-12.8	1.6	0.0
	4	73	-12.1	0.0	0.0
	4	74	-18.4	-3.5	0.0
	4	75	-11.0	-1.3	0.0
	4	76	-8.2	5.6	0.0
	4	77	-0.3	7.6	0.0
	4	78	-2.9	11.5	0.0
	4	79	-3.9	12.1	0.0
	4	80	-0.2	8.9	0.0
	4	81	-7.5	2.9	0.0
	4	82	-6.9	8.1	0.0
	4	83	-7.6	3.7	0.0
	4	84	-4.3	-3.2	0.0
	4	85	-9.8	-5.0	0.0
	4	86	-8.8	0.5	0.0
	4	87	-3.7	4.3	14.7790697674
	4	88	-1.5	6.4	9.72558139535
	4	89	2.0	6.2	3.33720930233
	4	90	-7.2	2.9	1.14418604651
	4	91	-6.6	4.4	0.0
	4	92	-3.8	9.7	0.0
	4	93	3.3	15.9	3.43255813953
	4	94	3.8	22.6	0.0
	4	95	6.8	18.4	0.0
	4	96	3.8	23.0	0.0
	4	97	8.5	20.8	0.0
	4	98	5.8	19.0	0.0
	4	99	13.0	18.8	0.0
	4	100	3.9	19.0	0.0
	4	101	1.3	13.6	0.0
	4	102	2.3	18.8	0.0
	4	103	2.5	20.1	0.0
	4	104	6.0	19.5	0.0
	4	105	3.6	21.2	0.0
	4	106	0.9	18.9	0.0
	4	107	-2.7	8.7	37.2813953488
	4	108	-7.2	9.3	0.0
	4	109	-2.6	8.0	7.72325581395
	4	110	-3.1	10.2	2.28837209302
	4	111	0.0	12.4	2.95581395349
	4	112	0.9	22.5	0.0
	4	113	4.7	24.5	0.0
	4	114	7.3	19.9	0.0
	4	115	3.3	18.1	0.0
	4	116	4.6	21.0	0.0
	4	117	1.9	17.0	0.0
	4	118	5.4	14.0	0.0953488372093
	4	119	3.0	17.3	0.0
	4	120	6.7	19.5	0.0
	4	121	5.3	14.3	5.91162790698
	4	122	-1.6	13.7	1.0488372093
	4	123	-2.3	13.8	3.14651162791
	4	124	1.2	13.7	3.81395348837
	4	125	0.4	14.8	0.0
	4	126	1.7	19.7	3.71860465116
	4	127	7.7	20.9	1.62093023256
	4	128	4.9	24.5	8.39069767442
	4	129	3.5	21.4	0.0
	4	130	2.3	12.6	3.71860465116
	4	131	-1.8	14.9	0.0
	4	132	0.3	16.6	0.0
	4	133	4.4	15.8	0.0
	4	134	3.9	12.7	0.0
	4	135	5.1	15.8	0.0
	4	136	8.0	25.1	0.0
	4	137	13.9	29.8	0.0
	4	138	14.7	27.3	0.0
	4	139	14.0	22.0	0.0
	4	140	9.2	24.2	0.0
	4	141	12.5	26.7	1.62093023256
	4	142	9.8	30.1	0.0
	4	143	8.4	24.9	17.6395348837
	4	144	8.8	18.6	0.0953488372093
	4	145	12.6	20.8	0.381395348837
	4	146	11.3	22.6	0.0953488372093
	4	147	7.7	22.3	13.8255813953
	4	148	7.3	26.2	1.43023255814
	4	149	11.6	26.1	41.0953488372
	4	150	10.0	21.3	0.0
	4	151	14.7	22.8	0.0953488372093
	4	152	9.4	28.0	5.81627906977
	4	153	10.5	25.4	3.90930232558
	4	154	12.0	22.3	0.381395348837
	4	155	12.0	29.8	0.0
	4	156	11.7	29.0	0.0
	4	157	13.3	28.6	0.0
	4	158	16.6	24.6	6.00697674419
	4	159	15.1	23.4	45.2906976744
	4	160	12.7	23.0	13.9209302326
	4	161	12.3	22.6	11.4418604651
	4	162	9.8	29.1	0.0
	4	163	14.1	30.4	0.0
	4	164	18.1	34.4	0.0
	4	165	17.4	27.5	4.19534883721
	4	166	18.2	30.8	6.86511627907
	4	167	23.7	31.4	4.19534883721
	4	168	20.0	33.3	4.48139534884
	4	169	18.5	28.5	0.476744186047
	4	170	19.6	31.3	14.8744186047
	4	171	19.9	27.6	0.0953488372093
	4	172	16.8	30.9	0.0
	4	173	17.0	28.6	0.0
	4	174	15.4	31.1	0.0
	4	175	16.9	31.2	0.0
	4	176	13.9	26.8	0.0
	4	177	12.4	23.1	3.14651162791
	4	178	13.8	24.8	16.0186046512
	4	179	12.0	18.9	12.3
	4	180	10.2	19.1	0.0953488372093
	4	181	18.8	26.7	0.0
	4	182	13.4	25.8	0.0
	4	183	16.7	25.8	23.5511627907
	4	184	17.8	28.2	0.476744186047
	4	185	14.9	25.8	0.0
	4	186	11.2	22.7	0.0
	4	187	9.6	24.0	0.0
	4	188	10.6	22.2	0.286046511628
	4	189	11.3	26.0	0.0
	4	190	11.6	26.0	0.0
	4	191	16.6	27.8	0.0
	4	192	17.5	30.8	0.0
	4	193	18.7	28.9	0.0
	4	194	17.9	29.0	0.0
	4	195	20.3	31.2	0.0
	4	196	16.8	28.7	0.0
	4	197	17.2	26.0	0.0
	4	198	14.6	28.4	0.0
	4	199	16.7	29.2	0.0
	4	200	16.9	33.4	0.0
	4	201	21.0	32.5	0.0
	4	202	20.6	29.7	0.0
	4	203	17.9	27.1	0.0
	4	204	13.0	27.8	0.0
	4	205	13.9	25.5	2.0976744186
	4	206	13.0	29.2	0.0
	4	207	15.6	31.2	0.0
	4	208	14.6	29.6	0.0
	4	209	13.0	30.7	0.0
	4	210	15.6	30.1	1.33488372093
	4	211	14.7	29.6	0.190697674419
	4	212	20.4	29.9	0.667441860465
	4	213	19.5	33.5	0.0
	4	214	22.4	36.4	0.0
	4	215	23.2	37.1	0.0
	4	216	24.7	36.3	0.0
	4	217	17.3	30.9	0.0
	4	218	18.3	27.2	0.0
	4	219	13.0	25.7	0.0
	4	220	14.7	25.3	0.0
	4	221	13.3	27.9	0.0
	4	222	11.8	30.7	0.0
	4	223	14.0	30.5	0.286046511628
	4	224	13.9	29.0	0.0
	4	225	13.2	30.6	0.0
	4	226	15.0	29.1	0.0
	4	227	18.4	28.9	0.0
	4	228	18.7	33.4	0.0
	4	229	20.3	28.3	0.0
	4	230	20.1	31.3	0.0
	4	231	18.7	31.8	0.0
	4	232	17.4	30.6	0.0
	4	233	17.9	31.8	0.0
	4	234	18.7	33.8	0.0
	4	235	16.1	27.1	0.0
	4	236	12.1	25.8	2.86046511628
	4	237	13.1	26.3	0.0
	4	238	11.6	26.9	0.0
	4	239	15.4	28.7	0.0
	4	240	14.8	28.2	0.0
	4	241	16.1	29.3	0.0953488372093
	4	242	16.9	28.1	2.0023255814
	4	243	14.6	27.7	7.05581395349
	4	244	18.4	29.8	1.23953488372
	4	245	19.1	30.8	0.0
	4	246	18.2	27.6	0.0
	4	247	11.3	27.0	0.0
	4	248	14.0	24.7	8.2
	4	249	11.6	20.8	17.0674418605
	4	250	11.5	26.4	0.0
	4	251	8.1	23.6	0.0
	4	252	11.2	19.9	7.53255813953
	4	253	9.7	20.8	10.9651162791
	4	254	9.1	19.5	3.71860465116
	4	255	5.1	17.1	2.19302325581
	4	256	1.3	17.7	0.0
	4	257	-0.9	21.9	0.0
	4	258	-0.2	14.7	0.0953488372093
	4	259	0.4	19.1	0.0
	4	260	2.4	12.4	7.72325581395
	4	261	5.3	20.0	2.0023255814
	4	262	4.2	21.2	0.0
	4	263	7.6	26.8	0.0
	4	264	8.8	24.5	0.0
	4	265	9.7	28.2	0.0
	4	266	13.8	23.8	0.0
	4	267	8.9	21.4	0.0
	4	268	9.3	23.7	0.0
	4	269	11.2	14.3	2.38372093023
	4	270	5.5	18.7	0.0953488372093
	4	271	4.6	20.1	0.0
	4	272	2.7	16.8	0.0
	4	273	7.9	16.9	0.0
	4	274	11.4	22.3	0.0
	4	275	1.9	17.2	0.0
	4	276	0.8	15.2	0.0
	4	277	0.8	15.8	0.0
	4	278	-1.3	14.1	0.0
	4	279	-0.8	16.1	0.0
	4	280	-0.6	16.1	0.0
	4	281	-6.2	9.5	3.52790697674
	4	282	-4.9	12.0	0.190697674419
	4	283	-4.1	13.7	0.0
	4	284	1.7	19.6	0.0
	4	285	7.6	22.6	0.0
	4	286	8.7	19.2	0.0
	4	287	8.4	16.1	6.1976744186
	4	288	10.5	19.5	0.0
	4	289	6.6	20.5	0.0
	4	290	4.7	18.5	0.0
	4	291	-1.8	1.5	0.381395348837
	4	292	-4.4	-2.2	0.0953488372093
	4	293	-2.6	4.9	0.0
	4	294	-5.1	9.5	0.0
	4	295	-10.3	6.2	7.91395348837
	4	296	-3.0	12.0	0.0
	4	297	-2.4	2.7	0.0
	4	298	-7.4	2.9	0.0
	4	299	-12.0	7.5	0.0
	4	300	-12.8	9.7	0.0
	4	301	-14.4	2.9	0.0
	4	302	-6.3	5.6	1.33488372093
	4	303	-2.9	-1.4	2.76511627907
	4	304	-7.3	-0.3	0.0
	4	305	-6.7	0.0	0.286046511628
	4	306	-9.0	-4.9	0.0953488372093
	4	307	-4.7	3.9	6.67441860465
	4	308	-2.5	2.0	2.19302325581
	4	309	-9.0	1.6	0.0
	4	310	-3.5	4.7	6.67441860465
	4	311	-5.2	0.6	2.28837209302
	4	312	-12.7	1.0	2.66976744186
	4	313	-4.0	-2.6	2.86046511628
	4	314	-13.9	-8.2	2.66976744186
	4	315	-13.7	-2.4	0.0
	4	316	-8.2	-2.0	0.0
	4	317	-4.6	1.5	10.9651162791
	4	318	-6.5	3.7	7.24651162791
	4	319	-10.2	2.9	0.0
	4	320	-5.7	2.6	0.0
	4	321	-8.8	-1.6	0.0
	4	322	-12.1	-2.7	0.0
	4	323	-14.3	-5.3	0.0
	4	324	-17.4	-7.5	0.0
	4	325	-11.2	-2.3	6.96046511628
	4	326	-7.6	5.5	0.0
	4	327	-5.1	6.5	0.0
	4	328	2.4	5.7	1.0488372093
	4	329	0.8	3.3	3.0511627907
	4	330	0.6	13.5	0.0
	4	331	1.8	10.8	0.0
	4	332	2.5	10.7	0.0
	4	333	4.3	19.0	0.0
	4	334	4.2	11.7	0.0
	4	335	1.7	4.2	0.0
	4	336	-2.9	2.0	0.0
	4	337	-8.3	7.2	0.0
	4	338	-7.6	8.0	9.53488372093
	4	339	-5.9	-2.4	0.0
	4	340	-12.5	1.1	0.0
	4	341	-8.1	3.5	0.0
	4	342	-13.8	3.6	0.0
	4	343	-14.3	3.8	0.0
	4	344	-7.0	2.9	0.0
	4	345	-7.1	6.4	0.0
	4	346	-3.2	1.9	0.0
	4	347	-7.6	-5.1	0.572093023256
	4	348	-9.7	3.1	0.0
	4	349	-12.8	-3.8	0.0
	4	350	-13.3	-1.0	0.0
	4	351	-11.8	-7.1	0.0
	4	352	-13.9	-12.7	0.0
	4	353	-17.1	-7.3	0.0
	4	354	-16.1	2.5	0.0
	4	355	-12.1	3.1	6.1976744186
	4	356	-0.9	4.2	0.0
	4	357	-8.5	3.8	0.0
	4	358	-6.3	1.8	0.0
	4	359	-3.4	0.8	0.0
	4	360	-3.9	4.9	0.0
	4	361	-1.0	4.6	0.0
	4	362	-11.1	5.5	4.48139534884
	4	363	-12.5	7.9	0.0
	4	364	-5.4	-2.5	0.0
	4	365	-15.0	-0.5	0.0
	4	366	-10.1	-1.3	0.0
	5	1	-18.7	-13.4	3.90930232558
	5	2	-10.6	-2.4	0.0
	5	3	-13.4	-8.9	0.0
	5	4	-12.1	-5.3	0.0953488372093
	5	5	-11.8	-5.0	0.0
	5	6	-15.1	-7.6	0.0
	5	7	-15.4	-4.6	0.0
	5	8	-15.8	-10.4	3.62325581395
	5	9	-24.4	-14.1	0.476744186047
	5	10	-18.6	-4.1	0.0
	5	11	-10.5	-6.4	1.23953488372
	5	12	-8.2	-4.2	3.52790697674
	5	13	-13.1	-8.5	1.0488372093
	5	14	-11.4	-6.8	0.0953488372093
	5	15	-8.4	-0.2	0.0
	5	16	-16.7	0.3	0.0
	5	17	-22.9	-12.0	0.0
	5	18	-21.3	0.8	0.0
	5	19	-14.0	-3.3	7.24651162791
	5	20	-16.2	2.4	0.0
	5	21	-15.6	-5.0	0.0
	5	22	-19.6	-7.5	0.0
	5	23	-15.7	-3.4	1.33488372093
	5	24	-8.2	2.2	0.476744186047
	5	25	-16.9	-0.1	0.0
	5	26	-12.9	-1.4	0.0
	5	27	-13.0	-4.6	0.0
	5	28	-10.3	-7.7	0.0
	5	29	-13.4	-5.5	1.90697674419
	5	30	-17.8	-8.6	4.86279069767
	5	31	-23.8	-11.9	0.0
	5	32	-19.6	-7.3	0.0
	5	33	-14.9	-3.2	5.05348837209
	5	34	-19.6	2.5	2.66976744186
	5	35	-20.2	-0.8	0.0
	5	36	-17.2	-4.3	0.0
	5	37	-8.5	3.7	0.0
	5	38	-12.9	-0.8	0.0
	5	39	-6.2	-2.5	0.0
	5	40	-6.3	-5.1	0.0
	5	41	-4.9	-4.5	0.0
	5	42	-6.0	-3.5	0.0
	5	43	-1.8	5.3	0.0
	5	44	-10.9	3.3	0.0
	5	45	-16.5	-7.0	0.0
	5	46	-16.7	-8.3	0.0
	5	47	-10.8	-2.8	0.0
	5	48	-4.7	-3.0	6.38837209302
	5	49	-9.2	0.3	0.0
	5	50	-16.2	-2.7	0.0
	5	51	-0.6	10.7	0.0
	5	52	2.6	8.6	0.0
	5	53	-13.0	3.8	0.0
	5	54	-8.7	8.7	0.0
	5	55	-11.6	-1.6	0.0
	5	56	-17.1	-6.5	0.0
	5	57	-15.9	-2.7	0.0
	5	58	-9.7	8.6	0.0
	5	59	-8.2	3.2	0.0
	5	60	-9.4	8.4	0.0
	5	61	-14.8	9.1	0.0
	5	62	-15.3	2.4	0.0
	5	63	-10.4	4.0	0.0
	5	64	-5.5	7.1	0.0
	5	65	-7.4	6.3	0.0
	5	66	-7.5	1.4	0.0
	5	67	-7.2	5.5	0.0
	5	68	-6.7	2.5	0.0
	5	69	-7.1	2.1	0.0
	5	70	-14.7	3.2	0.0
	5	71	-10.3	5.3	0.0
	5	72	-8.2	9.9	0.0
	5	73	-6.7	6.3	0.0
	5	74	0.6	7.5	0.0953488372093
	5	75	-3.4	3.4	0.0
	5	76	-1.8	3.8	0.0
	5	77	-10.4	4.8	0.0
	5	78	-4.3	8.7	0.0
	5	79	-2.0	2.9	0.0
	5	80	-3.0	6.2	1.23953488372
	5	81	-3.1	12.5	0.0
	5	82	-3.7	4.1	2.47906976744
	5	83	-8.3	7.0	0.0
	5	84	-8.0	6.1	0.0
	5	85	-9.7	5.0	6.67441860465
	5	86	-9.6	7.6	0.0
	5	87	-0.5	8.6	6.1976744186
	5	88	5.0	12.7	0.0
	5	89	1.2	11.0	0.0
	5	90	-7.5	3.9	20.5
	5	91	-9.2	7.7	0.0
	5	92	-2.8	12.3	0.0
	5	93	2.3	16.2	0.0
	5	94	-2.6	15.3	0.0
	5	95	-6.1	16.1	0.0
	5	96	-0.1	10.2	0.0953488372093
	5	97	9.0	18.2	0.0
	5	98	6.6	20.0	0.0
	5	99	4.0	18.2	0.0
	5	100	-1.5	19.5	0.0
	5	101	-6.3	12.6	0.0
	5	102	0.9	14.3	0.0
	5	103	1.4	17.3	0.0
	5	104	5.4	21.8	0.0
	5	105	5.9	25.4	0.0
	5	106	8.2	25.7	0.0
	5	107	11.4	25.2	0.0
	5	108	8.8	25.2	0.0
	5	109	3.0	15.1	2.19302325581
	5	110	-0.4	15.0	0.0
	5	111	0.8	19.4	0.0
	5	112	6.2	19.4	0.0
	5	113	1.2	12.0	0.0
	5	114	0.0	10.5	0.0
	5	115	-5.3	12.3	0.0
	5	116	-0.9	17.2	0.0
	5	117	2.6	21.6	0.762790697674
	5	118	3.0	25.3	0.0
	5	119	3.6	15.9	0.0
	5	120	5.0	22.6	0.0
	5	121	6.7	16.9	5.81627906977
	5	122	4.7	17.1	0.0
	5	123	-1.5	15.0	0.0
	5	124	-1.0	10.9	0.0
	5	125	-1.5	11.0	0.0
	5	126	1.4	15.6	0.0
	5	127	5.0	15.4	0.0
	5	128	2.6	23.0	0.0
	5	129	2.4	25.6	0.0
	5	130	6.0	19.9	0.0
	5	131	1.7	19.7	0.0
	5	132	3.1	19.0	0.0
	5	133	1.7	16.8	0.0
	5	134	4.9	16.7	0.0
	5	135	7.8	19.7	0.0
	5	136	6.3	20.9	0.0
	5	137	2.5	16.4	14.8744186047
	5	138	8.3	21.7	1.33488372093
	5	139	8.9	24.2	0.0953488372093
	5	140	10.6	25.9	0.0
	5	141	10.1	27.6	0.0
	5	142	13.3	27.5	0.0
	5	143	9.2	26.3	0.0
	5	144	6.6	18.2	16.1139534884
	5	145	6.8	22.5	0.0
	5	146	8.0	23.0	4.57674418605
	5	147	8.1	20.9	0.0953488372093
	5	148	11.5	21.9	2.86046511628
	5	149	8.4	19.6	16.6860465116
	5	150	8.7	23.3	0.0
	5	151	12.8	26.2	0.0
	5	152	16.5	28.4	0.0
	5	153	11.7	21.4	0.0
	5	154	9.4	16.2	15.0651162791
	5	155	6.3	20.7	0.0953488372093
	5	156	11.0	25.7	0.0
	5	157	15.3	28.3	0.0
	5	158	15.7	31.9	0.0
	5	159	13.6	28.7	0.0
	5	160	13.2	22.2	0.0
	5	161	10.3	23.5	0.0
	5	162	11.2	22.4	0.0953488372093
	5	163	10.1	22.3	0.0
	5	164	13.5	26.0	0.0
	5	165	11.7	26.2	0.0
	5	166	16.4	24.2	1.90697674419
	5	167	17.5	25.3	1.62093023256
	5	168	15.2	28.2	0.0
	5	169	16.7	27.9	0.476744186047
	5	170	14.7	28.2	7.24651162791
	5	171	14.2	27.4	0.0953488372093
	5	172	10.6	27.4	0.0
	5	173	12.0	30.4	0.0
	5	174	14.3	27.6	0.0
	5	175	15.0	31.7	9.34418604651
	5	176	10.9	30.3	0.0
	5	177	13.4	29.0	0.0
	5	178	14.2	31.6	0.0
	5	179	17.6	34.0	0.0
	5	180	15.7	30.8	0.0
	5	181	13.9	32.1	0.0
	5	182	13.8	27.1	0.0
	5	183	12.2	22.5	1.81162790698
	5	184	10.4	19.1	3.62325581395
	5	185	19.4	35.1	0.0
	5	186	17.3	30.3	0.0
	5	187	18.2	30.2	0.0
	5	188	19.8	33.1	0.0
	5	189	18.7	31.7	0.0
	5	190	19.4	28.3	0.0
	5	191	15.8	30.4	0.0
	5	192	13.5	24.5	1.71627906977
	5	193	18.1	29.5	1.43023255814
	5	194	18.6	33.6	0.0
	5	195	18.5	27.5	25.6488372093
	5	196	18.9	34.5	0.0
	5	197	20.8	29.1	0.0
	5	198	20.9	35.0	0.0
	5	199	19.2	30.3	0.572093023256
	5	200	17.4	28.1	0.0
	5	201	16.7	26.4	11.823255814
	5	202	16.3	29.0	0.0
	5	203	14.9	28.9	0.0
	5	204	14.3	28.5	0.0
	5	205	17.3	30.3	0.0
	5	206	13.1	28.1	0.0
	5	207	16.0	29.1	0.0
	5	208	18.3	31.9	0.0
	5	209	17.6	30.2	10.011627907
	5	210	17.7	30.4	0.0
	5	211	18.0	31.2	0.0
	5	212	22.2	34.9	0.0
	5	213	25.0	34.3	0.0
	5	214	21.3	28.6	0.0
	5	215	15.0	25.6	0.0
	5	216	16.3	28.9	0.0
	5	217	17.3	31.3	0.0
	5	218	17.3	30.3	0.0
	5	219	17.1	31.8	0.0
	5	220	19.5	31.6	0.858139534884
	5	221	19.0	31.2	0.0
	5	222	17.3	27.9	0.0
	5	223	17.2	26.7	0.0
	5	224	15.2	24.0	0.0
	5	225	15.2	22.6	24.6953488372
	5	226	16.4	20.7	12.9674418605
	5	227	10.9	20.5	11.5372093023
	5	228	12.8	23.4	2.28837209302
	5	229	11.1	27.7	0.0
	5	230	17.1	28.9	0.0
	5	231	15.6	27.8	0.0
	5	232	13.3	31.0	0.0
	5	233	15.1	29.4	0.0
	5	234	16.6	30.9	0.0
	5	235	13.9	33.7	0.0
	5	236	17.7	31.0	0.0
	5	237	16.3	29.7	0.0
	5	238	16.9	31.1	0.0
	5	239	16.8	31.1	0.190697674419
	5	240	18.3	31.4	0.0
	5	241	13.1	25.5	0.0
	5	242	10.2	20.8	0.0953488372093
	5	243	9.4	29.6	0.0
	5	244	9.6	29.0	0.0
	5	245	12.1	31.1	0.0
	5	246	13.0	34.2	0.0
	5	247	14.1	31.0	0.0
	5	248	12.0	29.5	0.0
	5	249	13.4	23.4	0.286046511628
	5	250	11.6	27.0	0.0
	5	251	10.4	26.8	0.0
	5	252	10.6	19.6	16.4
	5	253	10.2	25.9	0.0
	5	254	9.1	22.3	0.0
	5	255	6.6	23.5	0.0
	5	256	6.4	26.3	0.0
	5	257	16.9	30.4	0.0
	5	258	18.1	29.2	0.0
	5	259	14.4	20.3	0.762790697674
	5	260	14.9	26.5	0.0
	5	261	15.0	26.3	0.0
	5	262	14.6	28.8	0.0
	5	263	16.6	28.4	0.0
	5	264	10.1	24.0	0.0
	5	265	7.3	28.7	0.0
	5	266	12.3	28.0	0.0
	5	267	10.1	21.1	0.0
	5	268	11.2	24.0	0.0
	5	269	11.7	23.3	0.0
	5	270	13.9	23.0	0.0
	5	271	12.1	22.6	0.0
	5	272	9.0	21.7	0.0
	5	273	8.1	18.8	0.0
	5	274	10.8	16.4	0.0
	5	275	8.1	20.5	0.0
	5	276	6.0	26.1	0.0
	5	277	9.7	22.6	16.6860465116
	5	278	7.1	25.3	0.0
	5	279	11.5	23.8	0.0
	5	280	6.9	16.3	0.0
	5	281	0.7	10.2	0.0
	5	282	4.9	19.0	0.0
	5	283	6.3	16.2	0.0
	5	284	4.3	15.5	0.0
	5	285	2.8	13.1	0.0953488372093
	5	286	0.9	13.1	0.0
	5	287	5.3	20.7	0.0
	5	288	2.2	18.7	0.0
	5	289	2.2	22.9	0.0
	5	290	4.3	19.0	0.667441860465
	5	291	2.7	19.2	0.0
	5	292	2.6	12.4	0.0
	5	293	2.2	11.4	0.0
	5	294	0.1	10.9	0.0
	5	295	1.4	12.6	0.0
	5	296	2.7	15.8	0.0
	5	297	1.2	15.5	0.0
	5	298	-2.7	13.4	0.0953488372093
	5	299	-0.7	10.7	0.0
	5	300	1.0	8.9	2.38372093023
	5	301	-1.4	10.9	0.0
	5	302	-3.9	6.1	0.0
	5	303	-4.2	5.0	0.0953488372093
	5	304	-10.3	7.5	0.0
	5	305	-7.4	3.5	0.0
	5	306	-10.9	1.5	0.0
	5	307	-9.4	9.5	0.0
	5	308	2.8	13.2	0.0
	5	309	5.8	14.5	0.0
	5	310	-4.6	3.9	0.0
	5	311	-10.5	5.2	0.0
	5	312	-9.3	6.6	0.0
	5	313	-9.9	4.2	0.0
	5	314	-6.8	7.4	0.0
	5	315	-2.8	12.1	0.0
	5	316	-0.9	17.1	0.0
	5	317	3.0	15.8	0.0
	5	318	9.6	22.4	0.0
	5	319	10.6	17.3	0.0
	5	320	1.6	6.9	0.476744186047
	5	321	-0.7	8.2	0.0
	5	322	-1.2	17.8	0.0
	5	323	-3.5	9.8	0.0
	5	324	-7.6	6.0	0.0
	5	325	-14.2	-6.2	0.0
	5	326	-10.6	2.0	0.0
	5	327	-13.5	-5.3	0.0
	5	328	-17.0	0.1	0.0
	5	329	-14.8	9.4	0.0
	5	330	-7.5	7.3	0.0
	5	331	-7.7	-1.3	0.0
	5	332	-4.1	1.4	0.0
	5	333	-12.7	-4.0	0.0
	5	334	-4.6	1.5	0.0
	5	335	-3.1	3.9	0.0
	5	336	-7.8	9.6	0.0
	5	337	-6.1	5.9	0.0
	5	338	-11.1	-4.9	0.0
	5	339	-6.5	7.0	0.0
	5	340	-8.9	0.5	0.0
	5	341	-12.6	6.4	0.0
	5	342	-6.8	0.1	0.0
	5	343	-9.3	-0.5	0.0
	5	344	-9.7	-6.8	0.0
	5	345	-14.6	0.7	0.0
	5	346	-15.4	-4.1	0.0
	5	347	-13.6	-1.5	0.0
	5	348	-16.4	-5.2	0.0
	5	349	-10.2	-3.1	0.0
	5	350	0.2	0.4	0.0
	5	351	-6.4	-3.9	0.0
	5	352	-3.6	-2.6	0.0
	5	353	-8.2	-2.2	0.0
	5	354	-12.8	-7.3	0.0
	5	355	-18.4	-9.9	0.0
	5	356	-6.3	1.8	0.0
	5	357	-6.3	-0.1	0.0
	5	358	-9.5	3.2	0.0
	5	359	-4.2	8.4	0.0
	5	360	-16.6	-5.7	0.0
	5	361	-7.5	-2.5	0.0
	5	362	-16.4	-7.0	15.2558139535
	5	363	-16.0	-5.4	3.71860465116
	5	364	-19.2	-8.8	0.0
	5	365	-15.6	-14.0	0.0
	6	1	-8.9	7.8	0.0
	6	2	-14.7	-0.5	0.0
	6	3	-11.2	-1.9	0.0
	6	4	-10.9	-4.7	0.0
	6	5	-7.0	-0.7	0.0
	6	6	-12.3	-7.4	3.43255813953
	6	7	-13.2	-4.3	0.953488372093
	6	8	-11.2	-2.6	0.0
	6	9	-3.8	6.8	0.0
	6	10	-2.4	-0.9	0.0
	6	11	-10.6	-4.7	0.0
	6	12	-25.5	-1.2	0.0
	6	13	-14.7	-4.3	0.0
	6	14	-14.5	-6.5	0.0
	6	15	-18.1	-4.7	0.0
	6	16	-15.7	0.4	0.0
	6	17	-9.0	0.0	0.0
	6	18	-8.3	-4.4	0.0
	6	19	-6.3	-1.7	0.0
	6	20	-12.1	-0.1	0.0
	6	21	-15.5	-8.6	0.0
	6	22	-10.0	-6.7	0.0
	6	23	-10.9	0.0	0.0
	6	24	-23.0	-6.1	0.0
	6	25	-17.1	-2.9	0.0
	6	26	-32.9	-12.1	0.476744186047
	6	27	-29.5	-11.1	1.43023255814
	6	28	-27.4	-4.4	0.0
	6	29	-16.6	-8.2	0.0
	6	30	-18.2	-6.3	0.0
	6	31	-14.4	-9.4	0.0
	6	32	-12.9	-1.4	0.0
	6	33	-24.6	-11.1	0.0
	6	34	-27.4	-16.0	0.572093023256
	6	35	-29.6	-14.9	0.0
	6	36	-25.7	-10.2	0.0
	6	37	-25.6	-2.3	0.0
	6	38	-19.3	0.7	0.0
	6	39	-13.1	-3.6	0.0
	6	40	-14.0	-7.8	0.0
	6	41	-21.7	-5.1	0.0
	6	42	-17.0	-6.3	0.0
	6	43	-17.9	-5.0	0.0
	6	44	-9.6	-5.5	0.0
	6	45	-7.7	-2.9	0.0
	6	46	-0.2	3.9	0.0
	6	47	-5.7	-2.3	0.0
	6	48	-11.1	-0.1	0.0953488372093
	6	49	-15.4	0.5	0.0
	6	50	-12.4	0.7	0.0
	6	51	-11.9	8.1	0.0
	6	52	-17.8	-0.2	0.0
	6	53	-11.5	2.5	0.0
	6	54	-16.2	-4.3	0.0
	6	55	-16.7	-1.4	3.90930232558
	6	56	-15.7	-2.1	1.43023255814
	6	57	-12.7	1.0	0.0
	6	58	-15.8	-6.0	0.0
	6	59	-8.0	1.3	0.0
	6	60	-8.2	3.6	0.0
	6	61	0.9	12.5	0.0
	6	62	3.8	8.5	0.0
	6	63	-2.3	5.5	0.0
	6	64	-4.2	3.1	0.0
	6	65	-4.1	-0.9	0.0
	6	66	-1.6	1.2	0.0
	6	67	2.4	8.4	0.0
	6	68	3.3	7.0	0.0
	6	69	4.0	9.5	0.0
	6	70	5.4	7.4	0.0
	6	71	1.2	7.4	0.0
	6	72	-2.3	6.8	0.0
	6	73	-0.8	8.3	0.0
	6	74	-4.6	8.5	0.0
	6	75	1.4	11.2	0.0953488372093
	6	76	1.6	9.7	0.0
	6	77	1.8	11.8	0.0
	6	78	-0.5	4.6	0.0
	6	79	2.2	6.6	0.0
	6	80	-7.4	3.5	0.0953488372093
	6	81	-7.3	8.2	0.0
	6	82	-8.1	4.6	0.0
	6	83	-8.4	5.1	0.0
	6	84	-2.0	9.9	1.14418604651
	6	85	0.3	13.5	0.0
	6	86	0.3	17.4	0.0
	6	87	2.1	18.0	0.0
	6	88	3.3	14.3	0.0
	6	89	1.2	15.9	1.33488372093
	6	90	4.7	15.4	0.0
	6	91	2.1	16.8	0.0
	6	92	-1.3	12.9	3.62325581395
	6	93	-3.7	11.5	11.1558139535
	6	94	-4.8	10.9	0.0
	6	95	-6.2	9.0	0.0
	6	96	-2.2	8.6	0.0
	6	97	0.3	6.8	1.71627906977
	6	98	1.0	11.0	0.0
	6	99	-3.0	10.2	0.0
	6	100	-4.7	11.0	0.0
	6	101	-3.1	11.5	0.0
	6	102	-3.3	6.4	0.0
	6	103	-5.6	6.1	0.572093023256
	6	104	-3.0	8.0	6.57906976744
	6	105	-2.5	11.6	24.3139534884
	6	106	3.3	14.9	0.0
	6	107	12.3	18.9	2.76511627907
	6	108	10.4	17.8	0.0
	6	109	6.9	19.0	0.0
	6	110	7.8	16.3	1.90697674419
	6	111	6.0	21.0	0.0
	6	112	9.1	25.5	0.0
	6	113	16.8	32.4	0.0
	6	114	11.8	23.2	0.858139534884
	6	115	9.5	22.0	0.0
	6	116	9.0	19.4	0.0953488372093
	6	117	3.5	19.0	0.0
	6	118	10.3	22.3	0.0
	6	119	8.9	21.9	0.0
	6	120	7.4	22.5	0.0
	6	121	5.3	25.5	0.0
	6	122	3.8	18.6	7.43720930233
	6	123	6.6	20.1	0.0
	6	124	5.6	14.0	3.43255813953
	6	125	5.9	18.8	0.0
	6	126	7.5	20.1	0.0
	6	127	8.0	18.9	0.0
	6	128	9.8	23.5	0.0
	6	129	4.5	22.9	0.0
	6	130	4.8	20.2	0.0
	6	131	5.3	19.7	0.0
	6	132	4.6	18.9	2.66976744186
	6	133	8.1	25.5	2.19302325581
	6	134	3.0	23.7	0.667441860465
	6	135	0.8	26.6	0.0
	6	136	7.0	22.8	0.0
	6	137	4.0	19.1	0.0
	6	138	6.3	22.6	0.0
	6	139	9.5	24.7	0.0
	6	140	12.1	25.5	0.0
	6	141	6.0	19.2	0.381395348837
	6	142	8.9	25.2	0.0
	6	143	10.8	27.8	0.0
	6	144	8.7	23.4	0.0
	6	145	13.4	22.2	0.0953488372093
	6	146	13.7	24.0	0.0
	6	147	11.9	21.0	0.0
	6	148	10.0	20.5	0.0
	6	149	11.7	23.9	0.0
	6	150	7.5	22.2	1.43023255814
	6	151	7.5	25.2	0.0
	6	152	9.5	25.9	0.0
	6	153	9.8	21.2	1.81162790698
	6	154	11.1	26.3	3.81395348837
	6	155	19.9	29.3	0.0
	6	156	18.4	27.8	0.0
	6	157	18.4	26.5	0.572093023256
	6	158	15.2	27.4	0.0
	6	159	12.3	25.5	0.0
	6	160	8.2	21.5	0.0
	6	161	7.2	21.3	0.0
	6	162	5.8	15.9	0.381395348837
	6	163	2.4	15.0	5.81627906977
	6	164	7.9	20.2	1.62093023256
	6	165	7.0	22.3	0.0
	6	166	9.4	19.1	0.0
	6	167	8.4	25.0	0.0
	6	168	11.6	24.3	5.33953488372
	6	169	16.5	29.2	3.43255813953
	6	170	14.3	29.0	0.0
	6	171	12.9	26.5	0.0
	6	172	15.7	27.7	0.0
	6	173	13.6	20.3	0.0
	6	174	11.5	20.9	0.0
[truncated: 8,957 more rows]
