# Supplementary material for: Comparing CMIP-3 and CMIP-5 climate projections on flooding estimation of Devils Lake of North Dakota, USA
Source: PeerJ. 2018 Apr 30;6:e4711. doi: 10.7717/peerj.4711 (PMC5933320; doi:10.7717/peerj.4711)
Supplement: Supplemental Information 2 [file peerj-06-4711-s002.zip › FutureClimate/CMIP-5_MarkSim/EDMZ_FIOESM_rcp85_2025.dat]

	1	1	-2.2	5.6	1.23953488372
	1	2	-1.9	-1.2	0.0
	1	3	-12.8	0.2	0.0
	1	4	-3.9	-3.0	0.0
	1	5	-6.8	-4.2	0.0953488372093
	1	6	-13.1	-2.2	0.0
	1	7	-25.5	-1.7	0.0
	1	8	-29.2	-1.5	0.0
	1	9	-21.6	-10.0	0.0
	1	10	-18.5	-9.7	0.0
	1	11	-18.5	-15.8	0.0
	1	12	-20.1	-10.7	0.0
	1	13	-17.4	-3.5	0.0
	1	14	-19.5	-12.3	0.0
	1	15	-22.6	-19.2	0.286046511628
	1	16	-13.3	-2.3	0.0
	1	17	-11.2	-9.1	0.0
	1	18	-19.8	-6.6	0.0
	1	19	-5.2	10.2	0.0
	1	20	-11.9	13.0	0.0
	1	21	-14.9	3.2	0.0
	1	22	-16.6	-0.8	0.0
	1	23	-13.3	-4.7	0.0
	1	24	-17.5	-7.1	0.0
	1	25	-23.2	-6.4	0.0
	1	26	-13.6	-2.1	0.0
	1	27	-20.7	-3.6	0.0
	1	28	-14.0	-0.1	0.0
	1	29	-12.2	-7.6	0.0953488372093
	1	30	-6.5	-3.1	0.0
	1	31	-13.3	-3.2	0.0
	1	32	-7.0	6.3	0.0
	1	33	-0.7	5.0	0.0
	1	34	7.1	15.6	0.0
	1	35	-5.2	4.1	0.0
	1	36	-10.6	-10.1	0.0
	1	37	-7.3	-1.4	0.0
	1	38	-8.0	-7.6	0.0
	1	39	-10.2	-6.4	0.0
	1	40	-9.2	1.3	0.0
	1	41	-4.3	5.2	0.0
	1	42	-9.0	-3.5	0.0
	1	43	-14.8	-8.9	0.0953488372093
	1	44	-24.7	-8.5	0.0
	1	45	-22.8	-5.2	0.0
	1	46	-26.4	-8.6	0.0
	1	47	-24.8	-6.7	0.0
	1	48	-25.4	-6.2	0.0
	1	49	-28.5	-17.3	2.76511627907
	1	50	-24.1	-14.6	0.286046511628
	1	51	-20.6	0.4	0.0
	1	52	-16.9	-2.0	0.0
	1	53	-17.3	-4.4	0.0
	1	54	-28.5	-4.9	0.0
	1	55	-23.3	6.2	0.0
	1	56	-23.3	-2.8	0.0
	1	57	-14.8	-3.7	0.0
	1	58	-15.9	-4.2	0.0
	1	59	-18.5	-3.9	0.0
	1	60	-14.1	-1.7	0.0
	1	61	-9.5	-2.8	0.381395348837
	1	62	-0.3	0.0	0.0
	1	63	-0.1	2.3	0.0
	1	64	-7.3	-5.2	0.0
	1	65	-11.2	4.3	0.0
	1	66	-12.2	7.1	0.0
	1	67	-10.7	7.3	0.0
	1	68	-15.8	4.6	0.0
	1	69	-12.4	-4.7	0.0
	1	70	-9.1	-4.4	0.0
	1	71	-7.4	-6.5	0.0
	1	72	-10.5	-5.7	0.0
	1	73	-9.4	-3.1	0.0
	1	74	-14.9	0.9	0.0
	1	75	-16.1	-0.9	0.0
	1	76	-14.7	5.3	0.0
	1	77	-17.9	-1.2	0.0
	1	78	-17.1	-2.0	0.0
	1	79	-13.2	0.8	6.1976744186
	1	80	-10.5	1.9	0.0
	1	81	-11.3	5.9	0.0
	1	82	-4.4	3.8	0.0
	1	83	-6.5	6.8	0.0
	1	84	-0.6	10.0	0.0
	1	85	2.3	7.4	0.0
	1	86	-1.9	11.8	0.0
	1	87	-2.8	9.7	0.0
	1	88	-1.9	15.6	0.0
	1	89	4.0	16.5	0.0
	1	90	4.9	19.8	0.0
	1	91	2.8	19.4	0.0
	1	92	4.5	16.5	0.0
	1	93	5.2	14.7	0.0
	1	94	4.2	11.1	0.190697674419
	1	95	-0.6	9.4	3.24186046512
	1	96	-1.7	10.6	0.667441860465
	1	97	0.3	12.6	0.0
	1	98	7.9	12.3	0.0
	1	99	2.8	19.4	0.0
	1	100	10.4	20.3	0.0
	1	101	11.9	23.2	0.0
	1	102	3.8	23.7	0.0
	1	103	5.3	21.6	0.0
	1	104	4.0	17.0	0.286046511628
	1	105	1.2	20.1	0.0
	1	106	-1.6	20.1	0.0
	1	107	0.8	19.0	0.0
	1	108	1.9	21.3	0.0
	1	109	4.1	25.1	0.0
	1	110	-2.5	16.4	0.0
	1	111	-6.2	11.0	0.0
	1	112	-0.3	18.4	0.0
	1	113	3.8	22.8	0.0
	1	114	4.0	22.0	0.0
	1	115	4.8	9.5	5.72093023256
	1	116	7.1	21.0	0.0
	1	117	9.8	23.2	0.0
	1	118	6.0	21.8	4.00465116279
	1	119	10.4	24.9	0.0
	1	120	8.5	24.9	0.0
	1	121	13.3	24.6	0.0
	1	122	13.3	25.0	0.0
	1	123	12.3	25.6	0.0
	1	124	7.1	23.9	0.0
	1	125	3.5	24.9	0.858139534884
	1	126	6.9	27.6	0.0
	1	127	9.4	25.2	0.0
	1	128	7.6	22.4	0.0
	1	129	2.7	21.0	0.0
	1	130	2.2	26.1	0.0
	1	131	3.0	21.3	0.0
	1	132	10.5	22.1	0.0
	1	133	9.2	20.0	0.0
	1	134	4.3	13.6	1.71627906977
	1	135	12.7	19.8	6.57906976744
	1	136	7.8	21.9	0.0
	1	137	9.0	16.4	0.0
	1	138	8.4	21.7	0.0
	1	139	8.3	22.2	0.0
	1	140	5.0	21.6	0.0953488372093
	1	141	6.0	22.2	0.0
	1	142	0.9	20.0	0.0
	1	143	9.0	21.5	0.0
	1	144	7.9	21.1	0.0
	1	145	12.9	21.0	5.1488372093
	1	146	5.6	20.6	27.3651162791
	1	147	3.2	19.1	0.0
	1	148	4.3	21.2	1.71627906977
	1	149	7.8	22.1	0.0
	1	150	4.3	21.4	0.0
	1	151	4.2	18.7	0.0
	1	152	8.5	22.6	0.0
	1	153	12.0	30.6	0.0
	1	154	5.2	24.6	0.0
	1	155	13.0	21.2	8.10465116279
	1	156	13.3	26.4	0.0
	1	157	13.2	24.7	0.0
	1	158	9.6	22.9	0.0
	1	159	9.7	24.5	0.0
	1	160	10.7	22.2	32.5139534884
	1	161	10.6	24.3	0.0
	1	162	11.2	26.0	0.0
	1	163	16.5	30.2	54.5395348837
	1	164	19.1	31.5	0.0
	1	165	15.1	33.3	0.0
	1	166	14.9	29.5	0.0
	1	167	14.1	30.2	0.0
	1	168	12.3	28.2	0.0
	1	169	14.8	27.8	0.0
	1	170	15.2	27.3	0.0
	1	171	15.0	19.5	11.823255814
	1	172	14.4	21.1	8.29534883721
	1	173	13.7	26.2	0.0
	1	174	11.1	23.1	0.0
	1	175	10.7	20.0	3.81395348837
	1	176	12.1	21.9	52.0604651163
	1	177	15.4	28.4	0.0
	1	178	11.4	25.8	3.90930232558
	1	179	18.9	26.6	0.572093023256
	1	180	16.6	29.9	0.0
	1	181	14.8	29.2	0.0
	1	182	19.4	29.8	0.0
	1	183	18.7	29.1	0.0953488372093
	1	184	21.4	29.9	4.38604651163
	1	185	19.3	29.1	0.190697674419
	1	186	12.9	25.8	0.0
	1	187	13.4	21.7	0.0
	1	188	12.5	25.4	0.0
	1	189	12.8	29.5	0.0
	1	190	16.5	28.7	0.0
	1	191	18.8	28.8	0.0
	1	192	19.5	34.0	0.0
	1	193	21.8	37.3	0.0
	1	194	20.2	32.8	0.0
	1	195	21.0	29.9	0.190697674419
	1	196	17.7	28.9	0.0
	1	197	14.3	27.9	0.0
	1	198	17.5	32.0	6.29302325581
	1	199	20.3	34.9	0.953488372093
	1	200	21.7	34.2	0.0
	1	201	19.4	33.1	0.0
	1	202	14.7	28.9	0.0
	1	203	16.3	27.7	4.57674418605
	1	204	15.3	29.5	2.0976744186
	1	205	15.1	29.4	0.0
	1	206	16.4	32.3	0.0
	1	207	14.9	30.7	0.0
	1	208	14.3	31.3	0.0
	1	209	15.6	29.7	0.0
	1	210	10.4	25.5	18.4023255814
	1	211	13.0	28.8	29.8441860465
	1	212	10.9	30.9	0.0
	1	213	14.7	29.3	0.0
	1	214	13.7	28.2	0.0
	1	215	15.4	31.8	0.0
	1	216	15.0	29.7	1.14418604651
	1	217	16.2	26.6	0.476744186047
	1	218	19.5	31.1	0.0
	1	219	18.7	28.7	0.0
	1	220	16.6	30.7	0.0
	1	221	16.0	32.8	0.0
	1	222	9.8	29.5	0.0
	1	223	10.5	25.3	15.2558139535
	1	224	10.8	25.1	0.0953488372093
	1	225	11.3	23.6	16.7813953488
	1	226	12.1	27.5	0.0
	1	227	12.3	26.5	0.0
	1	228	8.8	24.0	0.0
	1	229	11.9	28.3	0.0
	1	230	11.4	22.7	23.0744186047
	1	231	15.9	23.5	0.0
	1	232	15.8	30.4	0.0
	1	233	15.1	25.3	0.0
	1	234	13.2	30.1	0.0
	1	235	13.2	28.6	0.0
	1	236	12.9	30.1	0.0
	1	237	20.0	30.1	0.0
	1	238	18.9	31.2	0.0
	1	239	15.7	29.1	0.0
	1	240	12.3	26.3	0.0
	1	241	14.1	25.3	0.0
	1	242	13.3	28.7	0.0
	1	243	11.1	28.9	0.0
	1	244	11.9	31.3	0.0
	1	245	16.5	29.5	11.6325581395
	1	246	11.8	25.8	0.190697674419
	1	247	11.2	27.6	0.0
	1	248	14.3	26.0	0.0
	1	249	11.9	23.7	0.0
	1	250	6.8	20.3	0.858139534884
	1	251	11.6	24.9	0.0
	1	252	5.7	19.9	4.1
	1	253	5.1	19.7	0.286046511628
	1	254	1.7	21.3	0.0
	1	255	0.5	22.4	0.0
	1	256	-4.4	20.0	0.0
	1	257	3.6	26.4	0.0
	1	258	7.1	27.0	0.0
	1	259	5.9	18.8	1.43023255814
	1	260	10.9	26.5	0.0
	1	261	12.2	25.7	0.0
	1	262	12.2	28.4	0.0
	1	263	9.3	24.5	0.0
	1	264	9.5	19.8	0.0
	1	265	11.5	21.3	0.0
	1	266	7.6	26.5	0.0
	1	267	11.7	24.8	0.0
	1	268	14.1	28.0	0.0
	1	269	15.4	25.4	0.0
	1	270	15.2	24.3	0.0
	1	271	11.0	23.4	0.0
	1	272	4.4	21.0	0.0
	1	273	5.4	21.7	0.0
	1	274	7.3	17.0	0.0
	1	275	4.8	15.7	0.0
	1	276	3.6	18.9	0.0
	1	277	1.6	16.1	0.0
	1	278	2.4	16.8	0.0
	1	279	2.9	16.0	0.190697674419
	1	280	3.1	17.2	0.0953488372093
	1	281	3.5	18.9	0.0
	1	282	5.5	17.9	0.0
	1	283	2.7	20.3	0.0
	1	284	8.8	22.8	0.0
	1	285	1.7	11.3	11.5372093023
	1	286	-2.1	9.9	0.0
	1	287	-0.3	13.1	0.0
	1	288	5.4	16.1	5.72093023256
	1	289	2.5	13.1	0.0
	1	290	3.9	14.8	0.0
	1	291	5.3	13.4	0.0
	1	292	4.6	12.8	0.0
	1	293	4.2	13.7	0.0
	1	294	0.5	14.6	0.0
	1	295	0.4	7.1	0.0
	1	296	-0.2	9.1	0.0
	1	297	-2.7	8.3	0.0
	1	298	-6.6	6.8	0.0
	1	299	5.9	16.3	0.0
	1	300	6.7	12.1	0.0
	1	301	4.9	15.1	0.0
	1	302	-0.1	14.9	0.0
	1	303	0.9	7.6	0.0
	1	304	-6.2	5.8	0.0
	1	305	-2.9	4.5	0.0
	1	306	-1.8	9.5	0.0
	1	307	-1.5	14.8	0.0
	1	308	2.6	7.0	0.0
	1	309	4.9	9.9	0.0
	1	310	0.6	9.4	0.0
	1	311	-1.4	17.0	0.0
	1	312	3.4	18.7	0.0
	1	313	5.5	10.7	0.0
	1	314	1.6	5.3	12.4906976744
	1	315	-2.9	5.6	0.0
	1	316	-3.0	5.9	3.14651162791
	1	317	-2.8	5.6	0.0
	1	318	0.7	7.6	0.0
	1	319	-11.3	5.4	0.0
	1	320	-5.8	1.4	0.0
	1	321	-7.3	0.5	0.0
	1	322	-6.5	-6.3	0.0
	1	323	-4.1	0.7	0.0
	1	324	-8.3	2.8	0.0
	1	325	-6.7	0.8	0.0
	1	326	-12.9	-8.3	0.0
	1	327	-9.5	-3.9	0.0
	1	328	-17.6	-7.7	0.0
	1	329	-8.4	8.3	0.0
	1	330	-14.9	-0.6	0.0
	1	331	-14.5	-5.3	0.0
	1	332	-14.3	-2.0	8.10465116279
	1	333	-16.3	-0.5	0.0
	1	334	-21.5	-6.3	0.0
	1	335	-27.1	-9.2	0.0
	1	336	-27.9	-6.4	0.0
	1	337	-24.8	-7.1	0.0
	1	338	-18.7	-14.7	0.0
	1	339	-17.5	-5.6	0.0
	1	340	-15.4	-6.2	0.0
	1	341	-16.0	-5.8	0.0
	1	342	-15.1	-7.7	0.0
	1	343	-12.5	-10.2	0.0
	1	344	-8.0	-5.5	0.0
	1	345	-12.9	-4.3	0.0
	1	346	-7.7	2.9	0.0
	1	347	-19.4	-12.7	0.762790697674
	1	348	-20.2	-12.2	0.0
	1	349	-23.7	-3.1	0.0
	1	350	-21.9	-10.7	0.0
	1	351	-19.1	-8.9	0.0
	1	352	-11.4	-7.2	0.0
	1	353	-13.7	-10.5	12.1093023256
	1	354	-17.0	-6.3	0.0
	1	355	-27.2	-11.9	2.0023255814
	1	356	-27.6	-13.6	0.0
	1	357	-21.1	0.1	0.0
	1	358	-15.2	0.5	2.28837209302
	1	359	-18.5	-3.0	0.0
	1	360	-12.8	-12.4	2.76511627907
	1	361	-16.5	-15.8	0.572093023256
	1	362	-22.7	-19.3	0.286046511628
	1	363	-20.7	-20.5	1.0488372093
	1	364	-19.2	-6.7	0.0
	1	365	-11.1	3.0	0.0
	2	1	-16.1	-11.9	0.0
	2	2	-11.1	-10.8	3.52790697674
	2	3	-17.3	-13.0	0.0
	2	4	-22.8	-16.8	0.0
	2	5	-26.9	-6.7	0.0
	2	6	-17.9	-7.1	0.0
	2	7	-18.7	-9.8	0.0
	2	8	-20.5	-4.0	0.0
	2	9	-18.0	-0.1	0.0
	2	10	-15.5	-6.2	0.0
	2	11	-11.8	-2.2	0.0
	2	12	-10.4	-4.8	0.0
	2	13	-15.4	-3.6	0.0
	2	14	-15.3	0.6	0.0
	2	15	-8.1	-3.5	0.0
	2	16	-9.7	-3.2	0.0
	2	17	-13.5	-6.1	0.0
	2	18	-18.5	-11.5	0.0
	2	19	-7.0	-5.5	0.0
	2	20	-5.0	5.7	0.0
	2	21	-8.9	-5.7	0.0
	2	22	-9.8	0.6	0.0
	2	23	-23.6	-9.4	0.0
	2	24	-26.0	-5.0	0.0
	2	25	-22.5	-8.6	0.0
	2	26	-21.7	-3.4	0.0
	2	27	-21.3	-12.4	0.0
	2	28	-11.9	0.7	0.0
	2	29	-13.8	-4.8	2.0976744186
	2	30	-8.9	-8.6	0.0
	2	31	-18.3	-10.5	0.0
	2	32	-22.0	-11.5	0.0
	2	33	-22.6	-11.4	0.0
	2	34	-16.8	-3.7	0.0
	2	35	-28.7	-12.2	0.0
	2	36	-28.3	-16.9	0.0
	2	37	-25.3	-14.3	0.0
	2	38	-18.3	-5.1	0.0
	2	39	-17.2	-3.7	0.0
	2	40	-19.7	-6.2	0.0
	2	41	-13.0	3.9	0.0
	2	42	-4.5	4.4	0.0
	2	43	-1.1	7.5	0.0
	2	44	-1.8	1.2	0.0
	2	45	-8.2	0.2	0.0
	2	46	-15.0	-1.1	0.0
	2	47	-17.4	-7.0	0.0
	2	48	-22.3	-8.6	0.0
	2	49	-21.9	-5.6	0.0
	2	50	-25.4	-8.2	0.0
	2	51	-16.9	-1.8	0.0
	2	52	-7.4	4.5	0.0
	2	53	-10.6	-0.8	0.0
	2	54	-13.0	3.9	0.0
	2	55	-3.2	0.4	0.0
	2	56	-3.7	-1.1	0.0
	2	57	-8.3	-6.5	0.0
	2	58	-8.2	-7.3	0.0
	2	59	-1.6	1.0	0.0
	2	60	1.3	6.8	0.0
	2	61	-7.2	-2.1	0.0
	2	62	-11.0	2.2	0.0
	2	63	-1.8	-0.7	1.52558139535
	2	64	-3.9	4.0	0.0
	2	65	-8.6	0.9	0.0
	2	66	-9.2	2.7	0.0
	2	67	-1.2	-0.7	0.0
	2	68	-1.4	-0.4	0.572093023256
	2	69	-5.6	8.6	0.0
	2	70	-3.5	6.1	0.0
	2	71	-3.5	2.6	0.0
	2	72	-5.7	6.1	0.0
	2	73	-5.0	5.8	0.0
	2	74	-1.6	8.1	0.0
	2	75	-2.5	3.6	0.0
	2	76	-4.2	5.4	0.0
	2	77	-0.4	7.2	0.0
	2	78	-2.7	13.5	0.0
	2	79	-4.3	5.4	0.0
	2	80	-0.5	10.9	0.0
	2	81	2.2	10.6	0.0
	2	82	-2.3	6.5	0.0
	2	83	-2.4	3.4	0.0
	2	84	-2.3	7.5	0.0
	2	85	-7.6	7.5	0.0
	2	86	-14.5	1.5	0.0
	2	87	-13.9	-5.8	0.286046511628
	2	88	-10.4	0.2	0.0
	2	89	-16.6	-3.2	0.0
	2	90	-9.7	1.8	0.0
	2	91	-11.3	5.0	0.0
	2	92	-13.4	5.7	0.0
	2	93	-7.7	10.6	0.0
	2	94	-0.4	10.7	0.0
	2	95	-1.1	8.9	0.0
	2	96	1.4	16.7	0.0
	2	97	7.4	12.1	7.05581395349
	2	98	1.7	14.2	2.0023255814
	2	99	0.7	18.8	0.0
	2	100	-4.5	12.5	0.190697674419
	2	101	5.1	18.5	0.0
	2	102	5.2	11.3	0.0
	2	103	4.1	14.9	0.0
	2	104	-0.1	14.2	0.0
	2	105	10.6	22.0	0.0
	2	106	5.8	14.0	0.0
	2	107	4.0	14.8	0.0
	2	108	-1.2	14.8	0.0
	2	109	1.0	13.3	0.572093023256
	2	110	-0.8	14.7	0.0
	2	111	1.5	14.4	0.0
	2	112	6.8	15.6	0.0
	2	113	-2.1	18.1	0.0
	2	114	-1.1	15.4	0.0
	2	115	-2.3	15.2	0.0
	2	116	1.5	16.4	0.381395348837
	2	117	-1.8	17.2	7.43720930233
	2	118	1.4	21.2	0.0
	2	119	-3.1	12.7	0.0
	2	120	-4.4	14.3	0.0
	2	121	-5.9	13.1	2.57441860465
	2	122	-7.7	13.4	0.0
	2	123	-0.2	18.7	0.0
	2	124	4.2	22.0	0.0
	2	125	9.1	12.4	2.47906976744
	2	126	10.0	18.2	2.57441860465
	2	127	11.0	19.3	0.286046511628
	2	128	6.7	27.4	0.0
	2	129	4.8	25.5	0.0
	2	130	11.4	19.5	0.0
	2	131	8.7	17.0	25.4581395349
	2	132	8.1	21.7	0.858139534884
	2	133	7.0	22.0	0.0
	2	134	5.0	24.7	0.0
	2	135	3.9	23.4	0.0
	2	136	4.7	21.4	0.0
	2	137	7.8	22.9	0.0
	2	138	3.9	22.2	0.0
	2	139	5.5	21.6	0.0
	2	140	5.3	20.9	2.38372093023
	2	141	2.3	22.2	0.286046511628
	2	142	1.4	20.0	0.0
	2	143	7.3	18.6	0.0
	2	144	8.3	20.7	0.0
	2	145	11.6	24.0	11.4418604651
	2	146	9.9	25.8	0.0
	2	147	10.1	23.0	0.953488372093
	2	148	11.2	25.2	0.0
	2	149	10.5	23.6	0.0
	2	150	5.7	20.2	0.0
	2	151	7.7	18.8	4.1
	2	152	6.2	26.1	0.0
	2	153	8.4	27.2	0.0
	2	154	14.5	23.0	0.0
	2	155	11.4	24.8	0.0
	2	156	12.5	28.0	0.0
	2	157	14.9	27.7	0.0
	2	158	11.9	29.8	0.0
	2	159	8.7	27.3	0.190697674419
	2	160	14.5	28.8	0.0
	2	161	10.0	22.6	0.0
	2	162	9.2	26.1	0.0
	2	163	5.4	28.3	0.0
	2	164	10.1	31.7	0.0
	2	165	11.9	26.6	3.14651162791
	2	166	13.4	28.9	0.0
	2	167	14.8	27.4	7.62790697674
	2	168	16.4	32.2	0.0
	2	169	13.7	27.4	0.0
	2	170	16.5	26.9	0.0
	2	171	14.4	26.9	0.0
	2	172	12.4	31.5	0.0
	2	173	10.1	25.8	0.0
	2	174	11.6	25.3	0.0
	2	175	10.6	28.0	0.0
	2	176	12.6	26.7	0.381395348837
	2	177	13.3	27.2	10.8697674419
	2	178	11.0	26.5	0.0
	2	179	13.5	26.7	0.0
	2	180	16.3	27.9	0.0
	2	181	14.5	25.9	0.0
	2	182	18.2	31.2	0.0
	2	183	22.2	33.3	0.0
	2	184	21.5	30.1	0.0
	2	185	21.5	31.7	0.0
	2	186	13.4	25.0	0.0
	2	187	15.2	32.0	0.0
	2	188	18.4	33.8	0.0
	2	189	17.7	32.1	0.0
	2	190	15.0	24.1	0.0
	2	191	13.8	24.5	0.0
	2	192	10.8	23.0	0.0
	2	193	10.2	24.2	0.0
	2	194	9.0	23.7	0.0
	2	195	11.0	24.7	0.0
	2	196	11.6	28.5	0.0
	2	197	12.0	30.0	0.0
	2	198	19.1	34.5	0.0
	2	199	19.7	31.3	0.0
	2	200	12.3	27.0	0.0
	2	201	14.8	30.1	0.0
	2	202	12.8	29.4	0.0
	2	203	12.4	25.2	0.0
	2	204	10.1	24.8	0.0
	2	205	12.3	28.0	0.0
	2	206	13.3	25.8	2.76511627907
	2	207	11.1	22.2	18.9744186047
	2	208	15.2	25.2	1.33488372093
	2	209	14.5	26.6	1.0488372093
	2	210	12.7	26.3	3.24186046512
	2	211	14.0	29.2	10.5837209302
	2	212	16.5	28.5	12.3
	2	213	14.2	27.6	6.48372093023
	2	214	18.1	28.0	0.0
	2	215	20.2	29.9	0.0
	2	216	16.8	26.5	16.7813953488
	2	217	18.4	31.2	0.0
	2	218	14.9	30.1	0.0
	2	219	12.9	22.1	0.858139534884
	2	220	15.5	28.7	0.0
	2	221	14.1	27.6	1.0488372093
	2	222	12.7	28.5	0.0
	2	223	11.6	23.8	0.0
	2	224	15.4	30.0	0.0
	2	225	12.1	32.2	0.0
	2	226	10.8	30.5	0.0
	2	227	9.0	29.4	0.0
	2	228	13.5	30.8	2.0976744186
	2	229	12.7	25.8	2.95581395349
	2	230	15.0	31.2	11.823255814
	2	231	18.7	32.0	0.0953488372093
	2	232	15.2	32.9	0.0
	2	233	11.4	27.8	0.0
	2	234	13.6	31.7	0.0
	2	235	11.8	27.9	7.34186046512
	2	236	9.4	25.7	1.81162790698
	2	237	12.5	29.4	0.0
	2	238	13.1	32.3	0.0
	2	239	10.6	31.5	15.1604651163
	2	240	10.5	29.9	0.0
	2	241	8.1	30.9	0.0
	2	242	10.8	29.8	0.0
	2	243	12.3	25.2	0.0
	2	244	11.0	21.0	1.52558139535
	2	245	11.7	25.0	0.0
	2	246	10.1	29.5	0.0
	2	247	8.1	24.9	0.0
	2	248	5.4	25.0	0.0
	2	249	10.4	19.6	55.7790697674
	2	250	6.5	15.8	32.323255814
	2	251	7.0	17.7	24.3139534884
	2	252	6.9	17.3	1.23953488372
	2	253	3.4	23.8	0.0
	2	254	4.9	17.8	3.43255813953
	2	255	4.5	14.8	0.476744186047
	2	256	0.5	15.0	0.0
	2	257	5.4	20.9	0.0
	2	258	5.5	13.1	4.95813953488
	2	259	2.7	18.8	2.57441860465
	2	260	3.2	23.6	0.0
	2	261	5.8	23.8	0.0
	2	262	9.5	22.2	0.0
	2	263	12.5	22.7	0.0
	2	264	11.5	27.6	0.0
	2	265	8.6	24.5	0.0
	2	266	8.9	26.8	0.0
	2	267	12.2	21.6	1.0488372093
	2	268	9.1	22.3	2.95581395349
	2	269	6.5	21.3	0.0
	2	270	8.4	23.0	0.0
	2	271	8.1	19.4	0.0
	2	272	8.9	23.2	0.0
	2	273	1.8	19.1	0.0
	2	274	-2.2	16.2	0.0
	2	275	4.3	18.9	0.0
	2	276	-2.4	17.0	0.0
	2	277	1.1	17.6	0.0
	2	278	-1.1	11.0	3.90930232558
	2	279	-3.5	17.0	0.190697674419
	2	280	-0.6	14.1	0.0953488372093
	2	281	-1.8	15.7	0.0
	2	282	1.8	10.8	0.0
	2	283	-3.6	-1.2	8.29534883721
	2	284	-1.8	4.3	3.71860465116
	2	285	-2.5	9.1	0.0
	2	286	-4.1	9.0	0.0
	2	287	0.6	11.5	0.0
	2	288	0.0	10.9	0.0
	2	289	1.0	13.7	0.0
	2	290	-3.1	13.6	0.0
	2	291	-3.8	9.6	0.0953488372093
	2	292	-1.1	13.8	0.0
	2	293	-2.3	11.0	5.05348837209
	2	294	-1.5	6.7	0.0953488372093
	2	295	-1.9	7.7	0.0
	2	296	0.6	5.2	0.0
	2	297	-3.1	6.8	0.0
	2	298	-6.6	4.2	0.0
	2	299	-2.8	4.4	0.0
	2	300	-5.9	5.7	0.0
	2	301	1.6	14.7	0.0
	2	302	-5.0	8.5	15.6372093023
	2	303	-5.9	7.5	0.0
	2	304	-4.4	7.8	0.0
	2	305	-2.5	11.6	0.0
	2	306	-1.3	17.4	0.0
	2	307	-5.6	10.5	0.0
	2	308	-4.9	11.8	0.0
	2	309	-5.1	9.1	0.0
	2	310	-1.2	13.9	0.0
	2	311	-1.2	6.6	0.0
	2	312	-7.3	4.3	0.0
	2	313	-14.9	4.6	0.0
	2	314	-6.5	7.6	0.0
	2	315	-0.9	9.6	0.0
	2	316	-2.2	8.2	0.0
	2	317	-3.3	10.7	0.0
	2	318	-0.5	8.1	0.0
	2	319	3.0	8.6	0.0
	2	320	-1.5	5.0	0.0
	2	321	-9.9	0.2	0.0
	2	322	-8.0	6.5	0.0
	2	323	-0.9	5.4	0.286046511628
	2	324	2.4	6.5	3.52790697674
	2	325	-6.4	1.4	0.0953488372093
	2	326	-9.8	2.1	0.0
	2	327	-16.2	0.0	0.0
	2	328	-1.5	0.9	0.0
	2	329	4.9	5.9	0.0
	2	330	0.0	2.4	0.0
	2	331	-10.2	0.9	0.0
	2	332	-6.7	-5.1	0.0
	2	333	-5.7	-2.7	1.90697674419
	2	334	-13.4	-1.4	0.0
	2	335	-16.3	-1.0	0.0
	2	336	-17.4	3.2	0.0
	2	337	-7.9	5.6	2.38372093023
	2	338	-4.8	7.3	6.76976744186
	2	339	-2.8	2.0	0.0
	2	340	-0.8	0.6	0.0
	2	341	-8.7	-5.6	0.0
	2	342	-17.6	-15.8	3.90930232558
	2	343	-22.3	-11.9	0.0
	2	344	-29.0	-12.5	0.0
	2	345	-24.6	-5.2	0.0
	2	346	-21.2	-8.6	0.0
	2	347	-6.8	-3.6	0.476744186047
	2	348	-20.7	-2.8	0.0
	2	349	-9.1	1.8	0.0
	2	350	-14.1	-5.6	0.0
	2	351	-10.6	-6.7	0.0
	2	352	-10.9	-9.3	0.0
	2	353	-9.8	-7.2	0.0
	2	354	-18.1	-8.1	0.0
	2	355	-22.8	-2.0	0.0
	2	356	-11.8	2.0	0.0
	2	357	-9.1	4.5	3.24186046512
	2	358	-5.4	1.4	0.0
	2	359	-0.6	0.7	0.0
	2	360	-2.2	-2.0	0.0
	2	361	-8.9	-1.4	20.976744186
	2	362	-19.7	-4.8	0.0
	2	363	-20.0	-9.0	0.0
	2	364	-9.3	-6.2	0.0
	2	365	-14.8	-9.2	0.0
	3	1	-9.6	-0.2	0.0
	3	2	-12.2	-1.2	0.0
	3	3	-10.7	1.8	0.0
	3	4	-5.7	3.6	0.0
	3	5	-3.6	-0.8	0.0
	3	6	-12.6	-7.2	0.0
	3	7	-16.4	3.3	0.0
	3	8	-23.5	-10.2	3.52790697674
	3	9	-22.5	-10.5	0.0
	3	10	-21.6	-18.5	0.0
	3	11	-25.8	-15.1	0.0
	3	12	-20.2	-12.7	0.0953488372093
	3	13	-20.5	-8.8	0.0
	3	14	-17.7	-12.7	0.0
	3	15	-22.9	-20.3	1.0488372093
	3	16	-18.5	-7.5	0.0
	3	17	-13.9	-9.5	0.0
	3	18	-19.5	-14.8	0.0953488372093
	3	19	-23.7	-10.2	0.0
	3	20	-23.7	-16.4	0.0953488372093
	3	21	-21.4	-14.9	0.0
	3	22	-17.5	-10.9	0.0
	3	23	-9.1	-3.3	0.0
	3	24	-7.9	-5.6	0.0
	3	25	-10.7	-0.3	1.33488372093
	3	26	-13.5	-4.1	0.0
	3	27	-11.7	-5.5	0.0
	3	28	-7.1	2.1	0.0
	3	29	-16.0	-0.9	0.0
	3	30	-7.1	-1.0	0.0
	3	31	-21.4	-3.2	0.0
	3	32	-17.7	-3.7	7.05581395349
	3	33	-18.5	-7.6	0.0
	3	34	-18.0	-3.3	0.0
	3	35	-20.1	-6.4	0.0
	3	36	-28.0	-7.6	0.0
	3	37	-23.2	-7.7	0.0
	3	38	-16.3	-4.5	0.0
	3	39	-10.8	-1.4	0.0
	3	40	-16.7	-5.6	0.0
	3	41	-24.5	-8.8	0.0
	3	42	-22.4	-6.6	0.0
	3	43	-20.3	3.0	0.0
	3	44	-15.2	4.6	0.0
	3	45	-9.4	-1.0	0.0
	3	46	-17.0	-8.2	7.05581395349
	3	47	-12.8	-2.5	0.0
	3	48	-15.7	-3.6	0.0
	3	49	-10.9	0.5	0.0
	3	50	-8.9	3.2	0.0
	3	51	-12.4	-3.0	0.0
	3	52	-18.4	-5.4	0.0
	3	53	-18.9	-12.6	0.0
	3	54	-23.9	-13.5	0.0
	3	55	-20.0	-9.7	0.0953488372093
	3	56	-15.3	-5.6	0.0
	3	57	-20.4	2.6	0.0
	3	58	-15.0	-1.6	0.0
	3	59	-9.2	-8.6	0.0
	3	60	-18.9	2.5	0.0
	3	61	-15.9	6.1	0.0
	3	62	-9.6	7.6	0.0
	3	63	0.9	5.7	0.0
	3	64	-5.2	4.7	6.1976744186
	3	65	-3.8	5.3	0.0
	3	66	-0.1	2.0	0.0
	3	67	-1.3	-0.3	0.0
	3	68	-15.3	-8.9	0.0
	3	69	-14.8	-1.6	0.0
	3	70	-10.7	-1.9	9.53488372093
	3	71	-5.1	-2.0	0.0953488372093
	3	72	-12.0	-0.3	0.0
	3	73	-7.6	0.1	0.0
	3	74	-7.7	5.0	0.0
	3	75	-15.9	0.8	0.0
	3	76	-10.0	8.5	0.0
	3	77	-12.2	0.0	0.0
	3	78	-15.9	-2.4	0.0
	3	79	-24.7	-2.8	0.0
	3	80	-25.0	-5.4	0.0
	3	81	-17.8	-4.0	0.0
	3	82	-6.5	2.3	0.0
	3	83	-5.9	8.8	3.0511627907
	3	84	-2.3	8.2	0.0
	3	85	3.5	15.1	10.7744186047
	3	86	3.5	11.0	0.858139534884
	3	87	2.2	10.5	0.0
	3	88	1.3	14.7	0.0
	3	89	8.7	22.5	0.0
	3	90	5.1	21.7	0.0
	3	91	7.4	18.5	0.0
	3	92	-1.0	8.7	0.0
	3	93	-5.8	9.7	0.0
	3	94	-3.7	10.1	3.71860465116
	3	95	-6.3	11.7	0.0
	3	96	4.0	19.7	0.0
	3	97	5.6	15.1	0.190697674419
	3	98	-0.6	11.4	4.57674418605
	3	99	-0.6	18.0	0.0
	3	100	2.2	13.5	26.0302325581
	3	101	6.8	17.1	1.62093023256
	3	102	9.0	11.4	0.667441860465
	3	103	4.9	12.8	0.0
	3	104	3.3	13.9	0.0
	3	105	4.5	11.5	0.0
	3	106	-2.5	11.2	0.0
	3	107	-1.2	15.2	0.0
	3	108	-2.1	15.0	0.0
	3	109	-8.7	10.0	0.0
	3	110	-2.6	15.9	0.0
	3	111	-2.5	17.8	0.0
	3	112	-1.4	13.0	11.4418604651
	3	113	1.7	14.0	8.67674418605
	3	114	5.7	10.4	6.29302325581
	3	115	3.7	17.7	0.0
	3	116	6.7	18.0	0.0
	3	117	0.9	14.4	0.0
	3	118	5.9	18.5	0.0
	3	119	7.4	16.9	0.0
	3	120	6.7	17.3	0.0
	3	121	8.7	16.3	0.0
	3	122	0.1	15.2	0.0
	3	123	-3.3	8.6	0.0
	3	124	-5.2	10.8	0.0
	3	125	-4.3	15.8	0.0
	3	126	1.6	20.1	0.0
	3	127	5.4	25.2	0.0
	3	128	3.5	24.3	0.0
	3	129	1.2	18.6	0.0
	3	130	-0.3	21.8	0.0
	3	131	2.0	19.6	0.0
	3	132	4.9	21.7	0.0
	3	133	2.4	18.4	0.0
	3	134	3.7	21.3	0.0
	3	135	5.0	20.8	0.0
	3	136	6.9	20.4	0.0
	3	137	5.2	20.3	0.0
	3	138	0.5	17.8	0.0
	3	139	2.1	18.6	0.0
	3	140	8.6	17.2	18.1162790698
	3	141	11.3	19.6	0.0
	3	142	8.4	15.7	0.0
	3	143	5.1	18.4	4.95813953488
	3	144	3.2	17.7	0.0
	3	145	2.5	14.8	0.0
	3	146	3.4	18.8	0.0
	3	147	4.3	22.1	0.0
	3	148	7.1	28.3	0.0
	3	149	9.9	27.6	0.0
	3	150	14.2	30.4	0.0
	3	151	16.7	30.5	0.0
	3	152	17.5	27.5	0.0
	3	153	13.0	28.5	0.0
	3	154	10.4	27.0	0.0
	3	155	13.0	25.5	0.0
	3	156	12.3	29.7	0.0
	3	157	17.3	32.3	0.0
	3	158	14.6	27.6	36.2325581395
	3	159	14.4	28.7	0.0
	3	160	15.8	29.2	0.0
	3	161	18.7	29.1	0.0
	3	162	13.9	27.4	0.0
	3	163	11.3	28.2	0.0
	3	164	12.0	27.6	0.0
	3	165	12.5	24.6	0.667441860465
	3	166	9.5	24.9	0.0
	3	167	5.9	23.5	0.0
	3	168	9.6	20.9	0.0
	3	169	13.7	28.7	0.0
	3	170	14.4	29.4	0.0
	3	171	19.9	31.4	0.0
	3	172	18.6	32.6	0.0
	3	173	21.6	33.9	0.0
	3	174	19.1	33.0	0.0
	3	175	15.1	28.4	0.0
	3	176	13.7	26.9	0.0
	3	177	11.7	26.2	2.19302325581
	3	178	9.6	21.5	8.29534883721
	3	179	13.9	24.9	0.0
	3	180	14.2	23.0	17.1627906977
	3	181	17.7	24.0	24.6953488372
	3	182	14.2	27.6	0.0
	3	183	17.8	29.6	0.0
	3	184	12.2	29.6	3.43255813953
	3	185	13.4	29.2	0.0
	3	186	16.5	28.3	0.0
	3	187	16.9	29.2	0.0
	3	188	15.1	24.4	1.81162790698
	3	189	13.4	27.3	0.0
	3	190	17.6	28.8	0.0
	3	191	17.8	30.2	0.0
	3	192	17.3	27.2	0.0
	3	193	15.5	26.6	0.0
	3	194	15.3	28.2	0.381395348837
	3	195	18.3	25.9	0.0953488372093
	3	196	15.3	29.3	10.011627907
	3	197	18.6	32.3	0.0
	3	198	17.3	26.4	0.0953488372093
	3	199	21.6	30.3	12.1093023256
	3	200	19.0	31.4	0.953488372093
	3	201	18.5	27.8	10.5837209302
	3	202	20.8	35.4	0.0
	3	203	17.9	34.1	0.0
	3	204	22.2	32.6	8.58139534884
	3	205	20.4	34.7	0.0
	3	206	16.7	30.7	0.0
	3	207	15.1	31.2	0.0
	3	208	18.1	30.3	0.0
	3	209	14.7	28.9	0.0
	3	210	14.7	29.7	0.0
	3	211	15.5	30.1	1.71627906977
	3	212	16.0	28.3	0.0
	3	213	17.3	28.1	0.0
	3	214	15.8	29.1	0.0
	3	215	15.2	28.0	1.71627906977
	3	216	13.9	28.8	1.62093023256
	3	217	16.1	29.5	9.53488372093
	3	218	15.3	32.0	0.381395348837
	3	219	14.9	25.8	16.4953488372
	3	220	14.5	23.6	0.0
	3	221	12.3	27.5	0.0
	3	222	15.1	30.3	0.0
	3	223	13.8	33.1	0.0
	3	224	12.2	28.7	0.0
	3	225	13.8	28.4	0.0
	3	226	16.1	30.2	0.0
	3	227	16.3	27.1	0.0
	3	228	16.9	26.8	0.0
	3	229	19.3	26.5	0.0
	3	230	21.3	30.6	0.0
	3	231	17.4	24.2	0.381395348837
	3	232	8.5	18.3	61.8813953488
	3	233	9.7	24.4	0.0
	3	234	9.9	24.8	0.0
	3	235	10.2	28.5	0.0
	3	236	7.8	31.1	0.0
	3	237	12.6	30.8	0.0
	3	238	8.2	28.4	0.0
	3	239	10.9	26.4	0.0
	3	240	11.4	25.3	0.0
	3	241	11.8	26.5	0.0
	3	242	8.7	24.0	0.0
	3	243	7.3	21.5	16.7813953488
	3	244	9.7	25.1	0.0
	3	245	9.5	26.3	0.0
	3	246	9.7	26.5	0.0
	3	247	12.8	24.6	0.0
	3	248	11.9	21.2	0.0
	3	249	12.7	23.1	4.1
	3	250	13.4	30.0	0.0
	3	251	12.7	22.8	7.62790697674
	3	252	10.5	23.9	0.0
	3	253	9.7	25.5	0.0
	3	254	11.0	24.2	0.0
	3	255	9.6	26.7	0.0
	3	256	8.3	24.5	0.0
	3	257	8.0	22.9	0.0
	3	258	5.4	19.3	5.91162790698
	3	259	10.0	22.1	0.0
	3	260	13.1	21.8	0.0
	3	261	6.6	19.3	0.0
	3	262	6.7	21.7	0.0
	3	263	7.5	23.7	0.0
	3	264	13.9	31.3	0.0
	3	265	14.2	28.8	0.0
	3	266	15.2	27.4	0.0
	3	267	13.8	24.1	2.57441860465
	3	268	10.8	23.2	1.23953488372
	3	269	8.5	26.3	0.0
	3	270	12.7	21.2	16.9720930233
	3	271	9.3	15.5	2.0976744186
	3	272	7.0	20.2	0.0
	3	273	1.3	18.1	5.91162790698
	3	274	-0.7	13.3	0.0
	3	275	5.9	15.3	0.0
	3	276	10.6	18.0	0.667441860465
	3	277	13.0	21.0	0.0
	3	278	7.2	15.8	0.0
	3	279	15.7	24.9	0.0
	3	280	14.8	31.2	0.0
	3	281	16.3	29.2	0.0
	3	282	13.7	20.5	0.0
	3	283	10.7	20.0	1.81162790698
	3	284	11.8	20.2	0.0
	3	285	12.2	12.8	0.0
	3	286	7.7	13.0	0.0
	3	287	4.5	11.1	0.0
	3	288	-2.3	17.4	0.0
	3	289	1.2	18.8	0.0
	3	290	1.2	14.5	0.0
	3	291	2.8	9.3	2.57441860465
	3	292	0.1	19.4	0.0
	3	293	-3.8	14.3	9.82093023256
	3	294	-4.7	7.5	0.0
	3	295	-2.0	11.4	0.0
	3	296	-1.7	5.3	0.0953488372093
	3	297	1.3	12.1	0.0
	3	298	6.0	12.3	0.0
	3	299	7.7	14.2	0.0
	3	300	3.2	9.0	0.0
	3	301	-0.5	12.6	0.0
	3	302	2.6	3.0	4.38604651163
	3	303	-1.2	4.5	0.667441860465
	3	304	-12.7	-0.3	10.5837209302
	3	305	-12.4	5.2	8.2
	3	306	-12.0	-4.5	0.0
	3	307	-10.1	1.8	0.0
	3	308	-8.8	7.6	0.0
	3	309	-5.4	4.7	0.0
	3	310	-13.0	0.7	0.0
	3	311	-6.4	0.0	3.90930232558
	3	312	-4.4	4.9	0.953488372093
	3	313	-5.1	6.8	2.19302325581
	3	314	-3.8	7.9	0.0
	3	315	-6.9	1.2	0.0
	3	316	-4.4	3.0	0.0
	3	317	-4.3	2.1	0.0
	3	318	-9.0	1.6	0.0
	3	319	-5.7	9.7	0.0
	3	320	-7.6	4.6	0.0
	3	321	-2.1	6.0	6.48372093023
	3	322	-6.5	11.5	0.0
	3	323	1.1	11.3	0.0
	3	324	3.8	11.5	0.0
	3	325	2.9	7.7	7.43720930233
	3	326	0.7	4.5	0.0
	3	327	0.8	2.3	0.0
	3	328	-3.2	2.6	0.0
	3	329	-6.8	2.1	0.0
	3	330	-9.3	-0.8	0.858139534884
	3	331	-2.4	3.2	2.76511627907
	3	332	-3.6	-0.8	0.0
	3	333	-2.7	2.0	0.0
	3	334	0.2	4.3	0.762790697674
	3	335	-10.7	-6.6	2.86046511628
	3	336	-0.5	1.2	0.0
	3	337	-13.8	-3.7	0.0
	3	338	-15.6	-1.2	0.0
	3	339	-21.9	-5.4	0.0
	3	340	-27.1	-13.2	0.0
	3	341	-28.7	-12.5	0.0
	3	342	-34.7	-13.3	0.0
	3	343	-27.0	-10.3	0.0
	3	344	-26.2	-13.5	0.0
	3	345	-23.9	-9.3	0.0
	3	346	-22.6	-13.7	0.0
	3	347	-22.2	-10.5	0.0
	3	348	-20.6	-2.7	0.0
	3	349	-23.7	-3.4	0.0
	3	350	-20.9	1.6	0.0
	3	351	-22.1	-4.9	0.0
	3	352	-12.5	-6.7	0.0
	3	353	-16.7	-3.2	0.0
	3	354	-21.1	-8.8	0.0
	3	355	-20.8	-8.9	0.0
	3	356	-23.8	-17.6	2.95581395349
	3	357	-21.1	-11.5	0.0
	3	358	-24.7	-10.7	0.0
	3	359	-21.2	-5.3	0.0
	3	360	-20.4	-5.5	0.190697674419
	3	361	-10.8	-2.3	0.0
	3	362	-14.3	-11.7	2.57441860465
	3	363	-8.9	-5.2	3.52790697674
	3	364	-8.4	-0.9	0.0
	3	365	-8.2	-4.9	0.0
	4	1	-13.0	-3.9	0.0
	4	2	-25.1	-11.3	0.0
	4	3	-22.4	-10.8	0.0
	4	4	-13.8	-6.3	0.0
	4	5	-12.6	-6.6	0.0
	4	6	-16.9	1.3	0.0
	4	7	-19.5	-6.8	0.0
	4	8	-16.4	-7.8	0.0
	4	9	-26.3	-6.5	0.0
	4	10	-21.9	-3.6	0.0
	4	11	-18.3	-13.3	0.0
	4	12	-20.9	-9.1	0.0
	4	13	-17.0	-6.5	4.38604651163
	4	14	-15.2	-12.8	1.33488372093
	4	15	-17.4	-10.0	0.0
	4	16	-15.6	-10.1	0.0
	4	17	-24.8	-10.6	0.0
	4	18	-19.5	-7.9	0.0
	4	19	-27.3	-15.7	0.0
	4	20	-30.6	-12.5	0.0
	4	21	-27.2	-6.5	0.0
	4	22	-29.9	-9.7	0.0
	4	23	-19.3	-8.3	4.95813953488
	4	24	-18.7	-2.0	0.0
	4	25	-27.6	-9.1	0.0
	4	26	-22.3	-9.7	0.0
	4	27	-18.7	-7.8	0.0
	4	28	-12.6	3.4	0.0
	4	29	-7.9	6.1	0.0
	4	30	-9.3	-0.2	0.0
	4	31	-15.4	-13.0	0.0
	4	32	-20.2	-7.7	0.0
	4	33	-23.9	-12.0	0.0
	4	34	-21.5	-5.1	0.0
	4	35	-14.6	-1.9	2.76511627907
	4	36	-17.1	3.5	0.0
	4	37	-13.3	6.1	0.0
	4	38	-8.9	1.5	0.0
	4	39	-24.1	-10.3	0.0
	4	40	-18.7	-4.8	0.0
	4	41	-22.7	-13.2	0.0
	4	42	-25.9	-12.7	0.0
	4	43	-27.0	-11.6	0.0
	4	44	-24.2	-11.1	0.0
	4	45	-22.9	-14.6	0.0
	4	46	-12.9	-8.3	0.0
	4	47	-19.9	-7.8	0.0
	4	48	-24.1	-7.1	0.0
	4	49	-23.8	-8.8	0.0
	4	50	-19.0	0.2	0.0
	4	51	-27.0	-2.2	0.0
	4	52	-24.2	-0.5	0.0
	4	53	-16.9	-12.7	0.0
	4	54	-21.9	-9.9	0.0
	4	55	-22.6	-3.7	0.0
	4	56	-18.6	-7.2	0.0
	4	57	-23.1	-7.4	1.33488372093
	4	58	-13.8	-6.1	0.0
	4	59	-15.2	-3.9	0.0
	4	60	-19.4	-8.2	0.0
	4	61	-9.9	-6.7	0.0
	4	62	-4.8	-3.8	0.0
	4	63	-14.9	-11.2	9.53488372093
	4	64	-11.6	-0.6	0.0
	4	65	-8.8	5.4	0.0
	4	66	-5.4	2.9	0.0
	4	67	-5.5	0.5	0.0
	4	68	-11.5	-6.5	0.0
	4	69	-14.9	-11.7	0.0
	4	70	-20.3	-7.1	0.0
	4	71	-20.4	-6.5	0.0
	4	72	-19.0	-4.5	0.0
	4	73	-15.0	-0.8	0.0
	4	74	-14.2	-2.5	0.0
	4	75	-20.8	-6.1	0.0
	4	76	-13.1	-3.7	0.0
	4	77	-10.1	3.5	0.0
	4	78	-1.9	5.5	0.0
	4	79	-4.5	9.6	0.0
	4	80	-5.5	10.2	0.0
	4	81	-1.7	7.0	0.0
	4	82	-9.2	0.8	0.0
	4	83	-8.5	6.3	0.0
	4	84	-9.2	1.7	0.0
	4	85	-5.8	-5.4	0.0
	4	86	-11.4	-7.2	0.0
	4	87	-10.4	-1.5	0.0
	4	88	-5.1	2.5	9.72558139535
	4	89	-2.8	4.8	9.91627906977
	4	90	0.8	4.6	6.76976744186
	4	91	-8.6	1.2	0.953488372093
	4	92	-8.0	2.9	0.0
	4	93	-5.0	8.4	0.0
	4	94	2.2	14.7	2.38372093023
	4	95	2.8	21.7	0.0
	4	96	5.9	17.5	0.0
	4	97	2.9	22.2	0.0
	4	98	7.7	20.0	0.0
	4	99	4.9	18.2	0.0
	4	100	12.3	18.0	0.0
	4	101	3.0	18.3	0.0
	4	102	0.4	12.9	0.0
	4	103	1.4	18.1	0.0
	4	104	1.6	19.5	0.0
	4	105	5.2	18.9	0.0
	4	106	2.7	20.7	0.0
	4	107	0.0	18.4	0.0
	4	108	-3.7	8.0	7.05581395349
	4	109	-8.2	8.7	0.0
	4	110	-3.6	7.3	6.48372093023
	4	111	-4.1	9.5	2.19302325581
	4	112	-0.9	11.8	0.476744186047
	4	113	0.1	22.1	0.0
	4	114	4.0	24.2	0.0
	4	115	6.6	19.5	0.0
	4	116	2.5	17.7	0.0
	4	117	3.8	20.6	0.0
	4	118	1.0	16.6	0.0
	4	119	4.7	13.4	0.572093023256
	4	120	2.2	16.9	0.0
	4	121	6.0	19.1	0.0
	4	122	4.6	13.8	6.57906976744
	4	123	-2.5	13.1	0.0953488372093
	4	124	-3.3	13.2	3.0511627907
	4	125	0.3	13.1	0.858139534884
	4	126	-0.5	14.4	0.0
	4	127	0.8	19.2	0.667441860465
	4	128	6.9	20.4	10.1069767442
	4	129	4.0	24.0	10.5837209302
	4	130	2.6	21.0	0.0
	4	131	1.3	11.9	23.6465116279
	4	132	-2.8	14.4	0.0
	4	133	-0.7	16.0	0.0
	4	134	3.5	15.2	0.0
	4	135	2.9	12.1	0.0
	4	136	4.2	15.2	0.0
	4	137	7.2	24.6	0.0
	4	138	13.2	29.4	0.0
	4	139	14.0	26.9	0.0
	4	140	13.3	21.5	0.0
	4	141	8.4	23.7	0.0
	4	142	11.8	26.2	9.34418604651
	4	143	9.0	29.7	0.0
	4	144	7.5	24.3	12.6813953488
	4	145	7.9	17.9	0.286046511628
	4	146	11.8	20.1	0.0953488372093
	4	147	10.4	22.0	6.86511627907
	4	148	6.7	21.6	17.1627906977
	4	149	6.3	25.6	0.667441860465
	4	150	10.7	25.5	33.0860465116
	4	151	9.1	20.8	0.0
	4	152	13.9	22.2	13.2534883721
	4	153	8.4	27.5	0.667441860465
	4	154	9.6	24.8	4.00465116279
	4	155	11.1	21.7	0.190697674419
	4	156	11.1	29.4	0.0
	4	157	10.8	28.6	0.0
	4	158	12.5	28.2	0.0
	4	159	15.8	24.1	19.0697674419
	4	160	14.3	22.9	64.5511627907
	4	161	11.8	22.5	8.86744186047
	4	162	11.4	22.1	7.91395348837
	4	163	8.8	28.7	0.0
	4	164	13.2	30.0	0.0
	4	165	17.4	34.0	0.0
	4	166	16.7	27.0	3.62325581395
	4	167	17.5	30.4	0.0953488372093
	4	168	23.2	30.9	4.00465116279
	4	169	19.3	32.8	0.286046511628
	4	170	17.8	28.0	17.2581395349
	4	171	18.9	30.8	4.95813953488
	4	172	19.2	27.1	0.0953488372093
	4	173	16.0	30.4	0.0
	4	174	16.2	28.1	0.0
	4	175	14.6	30.6	0.0
	4	176	16.1	30.7	0.0
	4	177	13.0	26.2	0.0
	4	178	11.5	22.4	2.19302325581
	4	179	12.9	24.1	3.90930232558
	4	180	11.0	18.1	8.86744186047
	4	181	9.1	18.3	4.76744186047
	4	182	18.0	26.1	0.0
	4	183	12.4	25.2	0.0
	4	184	15.9	25.1	18.8790697674
	4	185	17.0	27.5	1.14418604651
	4	186	14.0	25.1	0.0
	4	187	10.2	21.9	0.0
	4	188	8.5	23.3	0.0
	4	189	9.5	21.3	2.95581395349
	4	190	10.2	25.3	0.0
	4	191	10.5	25.2	0.0
	4	192	15.7	27.1	0.0
	4	193	16.6	30.1	0.0
	4	194	17.9	28.2	0.0
	4	195	17.0	28.3	0.0
	4	196	19.6	30.5	0.0
	4	197	15.9	28.0	0.0
	4	198	16.3	25.2	0.0
	4	199	13.5	27.6	0.0
	4	200	15.7	28.5	0.0
	4	201	15.9	32.8	0.0
	4	202	20.2	31.8	0.0
	4	203	19.8	29.1	0.0
	4	204	17.0	26.4	0.0
	4	205	11.9	27.0	0.0
	4	206	12.8	24.7	0.0953488372093
	4	207	11.9	28.6	0.0
	4	208	14.6	30.6	0.0
	4	209	13.5	29.0	0.0
	4	210	11.9	30.1	0.0
	4	211	14.6	29.4	1.52558139535
	4	212	13.7	29.0	3.43255813953
	4	213	19.6	29.3	11.0604651163
	4	214	18.7	33.0	0.0
	4	215	21.7	35.9	0.0
	4	216	22.5	36.7	0.0
	4	217	24.1	35.9	0.0
	4	218	16.4	30.4	0.0
	4	219	17.5	26.7	0.0
	4	220	12.0	25.2	0.0
	4	221	13.8	24.9	0.0
	4	222	12.3	27.5	0.0
	4	223	10.8	30.3	0.0
	4	224	13.1	30.0	1.33488372093
	4	225	13.0	28.6	0.0
	4	226	12.4	30.3	0.0
	4	227	14.2	28.7	0.0
	4	228	17.7	28.6	0.0
	4	229	18.0	33.1	0.0
	4	230	19.7	27.9	0.0
	4	231	19.5	30.9	0.0
	4	232	18.1	31.4	0.0
	4	233	16.8	30.2	0.0
	4	234	17.3	31.4	0.0
	4	235	18.2	33.4	0.0
	4	236	15.5	26.7	0.0
	4	237	11.4	27.9	0.0
	4	238	12.5	25.8	0.0
	4	239	11.0	26.4	0.0
	4	240	14.8	28.2	0.0
	4	241	14.2	27.6	0.0
	4	242	15.6	28.6	0.0953488372093
	4	243	16.4	27.4	1.52558139535
	4	244	14.1	27.0	12.2046511628
	4	245	17.9	29.1	6.57906976744
	4	246	18.6	30.2	0.0
	4	247	17.8	26.9	0.0
	4	248	10.7	26.2	0.0
	4	249	13.4	23.8	2.19302325581
	4	250	11.0	19.7	0.0953488372093
	4	251	10.9	25.5	0.0
	4	252	7.4	22.6	0.0
	4	253	10.5	18.7	0.0953488372093
	4	254	9.0	19.6	17.2581395349
	4	255	8.4	18.3	10.3930232558
	4	256	4.2	15.7	4.29069767442
	4	257	0.3	16.4	0.0
	4	258	-2.0	20.7	0.0
	4	259	-1.3	13.2	0.286046511628
	4	260	-0.7	17.7	0.0
	4	261	1.3	10.7	0.667441860465
	4	262	4.2	18.5	3.24186046512
	4	263	3.0	19.8	0.0
	4	264	6.6	25.6	0.0
	4	265	7.8	23.1	0.0
	4	266	8.7	27.0	0.0
	4	267	12.8	22.4	0.0
	4	268	7.8	19.9	0.0
	4	269	8.1	22.3	0.0
	4	270	10.1	12.5	1.0488372093
	4	271	4.1	17.0	8.86744186047
	4	272	3.2	18.6	0.0
	4	273	1.2	15.1	0.0
	4	274	6.5	15.2	0.0
	4	275	10.2	20.8	0.0
	4	276	0.3	15.5	0.0
	4	277	-0.9	13.4	0.0
	4	278	-0.9	14.2	0.0
	4	279	-3.1	12.4	0.0
	4	280	-2.5	14.5	0.0
	4	281	-2.3	14.4	0.0
	4	282	-8.3	7.6	2.47906976744
	4	283	-6.9	10.2	0.476744186047
	4	284	-6.0	12.1	0.0
	4	285	0.0	18.2	0.0
	4	286	6.2	21.3	0.0
	4	287	7.3	17.8	0.0
	4	288	7.0	14.6	4.67209302326
	4	289	9.2	18.1	0.0
	4	290	5.2	19.2	0.0
	4	291	3.3	17.2	0.0
	4	292	-3.4	2.9	0.0
	4	293	-6.2	-0.6	0.0
	4	294	-4.2	3.4	0.0
	4	295	-6.8	8.1	0.0
	4	296	-12.2	4.7	6.48372093023
	4	297	-4.5	10.8	0.0
	4	298	-3.8	1.2	0.0
	4	299	-9.0	1.5	0.0
	4	300	-13.7	6.2	0.0
	4	301	-14.5	8.5	0.0
	4	302	-16.0	1.5	0.0
	4	303	-7.7	4.2	0.667441860465
	4	304	-4.1	-2.9	10.8697674419
	4	305	-8.6	-1.7	0.0
	4	306	-7.9	-1.4	0.286046511628
	4	307	-10.3	-6.4	0.0953488372093
	4	308	-5.8	2.6	1.33488372093
	4	309	-3.5	0.8	0.286046511628
	4	310	-10.2	0.5	0.0
	4	311	-4.5	3.5	2.28837209302
	4	312	-6.2	-0.7	2.38372093023
	4	313	-13.9	-0.2	6.67441860465
	4	314	-5.3	-3.5	2.0976744186
	4	315	-15.1	-9.6	1.33488372093
	4	316	-14.9	-3.5	0.0
	4	317	-9.3	-3.2	0.0
	4	318	-5.6	0.3	0.762790697674
	4	319	-7.5	2.6	11.9186046512
	4	320	-11.3	1.8	0.0
	4	321	-6.6	1.5	0.0
	4	322	-9.9	-2.8	0.0
	4	323	-13.3	-3.9	0.0
	4	324	-15.5	-6.6	0.0
	4	325	-18.8	-8.8	0.0
	4	326	-12.4	-3.6	7.43720930233
	4	327	-8.8	4.3	0.0
	4	328	-6.2	5.4	0.0
	4	329	1.4	4.5	0.953488372093
	4	330	-0.3	2.0	3.71860465116
	4	331	-0.6	12.4	0.0
	4	332	0.7	9.7	0.0
	4	333	1.3	9.5	0.0
	4	334	3.2	18.0	0.0
	4	335	3.1	10.5	0.0
	4	336	0.4	2.8	0.0
	4	337	-4.4	0.5	0.0
	4	338	-10.0	5.8	0.0
	4	339	-9.4	6.5	9.34418604651
	4	340	-7.6	-4.1	0.0
	4	341	-14.6	-0.5	0.0
	4	342	-10.0	1.8	0.0
	4	343	-16.0	1.9	0.0
	4	344	-16.6	2.1	0.0
	4	345	-9.1	1.1	0.0
	4	346	-9.2	4.7	0.0
	4	347	-5.2	0.1	0.0
	4	348	-7.2	-7.0	0.0
	4	349	-12.1	1.2	0.0
	4	350	-15.4	-5.9	0.0
	4	351	-16.0	-3.1	0.0
	4	352	-14.5	-9.4	0.0
	4	353	-16.7	-15.3	0.0
	4	354	-20.1	-9.8	0.0
	4	355	-19.0	0.4	0.0
	4	356	-14.8	0.9	1.52558139535
	4	357	-3.1	2.1	0.0
	4	358	-11.1	1.6	0.0
	4	359	-8.8	-0.5	0.0
	4	360	-5.8	-1.5	0.0
	4	361	-6.3	2.7	0.0
	4	362	-3.3	2.3	0.0
	4	363	-14.0	3.3	3.71860465116
	4	364	-15.5	5.7	0.0
	4	365	-7.9	-5.0	0.0
	4	366	-18.1	-3.0	0.0
	5	1	-18.7	-17.0	0.0
	5	2	-22.0	-16.4	4.95813953488
	5	3	-13.5	-4.7	0.0
	5	4	-16.4	-11.7	0.0
	5	5	-15.0	-5.4	0.0
	5	6	-14.6	-7.7	0.0
	5	7	-18.2	-10.4	0.0
	5	8	-18.5	-7.3	0.0
	5	9	-18.8	-10.6	0.0
	5	10	-27.9	-14.2	0.0
	5	11	-21.8	-6.8	0.0
	5	12	-13.2	-6.5	0.0
	5	13	-10.8	-4.2	0.0
	5	14	-15.9	-11.3	1.0488372093
	5	15	-14.1	-9.5	0.0953488372093
	5	16	-11.0	-2.6	0.0
	5	17	-19.7	-2.1	0.0
	5	18	-26.1	-14.8	0.0
	5	19	-24.4	-1.5	0.0
	5	20	-16.7	-5.8	7.24651162791
	5	21	-19.0	0.1	0.0
	5	22	-18.4	-7.5	0.0
	5	23	-22.5	-10.0	0.0
	5	24	-18.5	-5.8	1.33488372093
	5	25	-10.5	0.0	0.762790697674
	5	26	-19.7	-2.3	0.0
	5	27	-15.5	-3.7	0.0
	5	28	-15.5	-7.0	0.0
	5	29	-12.8	-10.2	0.0
	5	30	-15.9	-7.8	1.43023255814
	5	31	-20.6	-11.1	5.91162790698
	5	32	-26.9	-14.5	0.0
	5	33	-22.4	-9.7	0.0
	5	34	-17.6	-5.5	1.62093023256
	5	35	-22.5	0.5	4.00465116279
	5	36	-23.0	-2.9	0.0
	5	37	-20.0	-6.5	0.0
	5	38	-10.8	-0.7	0.476744186047
	5	39	-15.4	-5.6	0.381395348837
	5	40	-8.4	-4.7	0.0
	5	41	-8.5	-7.4	0.0
	5	42	-7.0	-6.7	0.0
	5	43	-8.2	-5.8	0.0
	5	44	-3.8	3.4	0.0
	5	45	-13.3	1.3	0.0
	5	46	-19.2	-9.4	0.0
	5	47	-19.5	-10.8	0.0
	5	48	-13.2	-5.1	0.0
	5	49	-6.8	-5.4	6.1976744186
	5	50	-11.6	-4.5	0.667441860465
	5	51	-18.9	-5.1	0.0
	5	52	-2.6	8.8	0.0
	5	53	0.8	6.6	0.0
	5	54	-15.5	1.6	0.0
	5	55	-11.0	4.4	2.0023255814
	5	56	-14.1	-4.0	0.0
	5	57	-19.8	-9.1	0.0
	5	58	-18.6	-5.2	0.0
	5	59	-12.0	6.5	0.0
	5	60	-10.5	0.9	0.0
	5	61	-11.7	6.2	0.0
	5	62	-17.3	6.9	0.0
	5	63	-17.9	0.0	0.0
	5	64	-12.8	1.7	0.0
	5	65	-7.6	4.8	0.0
	5	66	-9.5	4.0	0.0
	5	67	-9.6	-3.8	2.66976744186
	5	68	-9.3	0.6	3.33720930233
	5	69	-8.8	0.1	0.0
	5	70	-9.1	-0.3	0.0
	5	71	-17.1	-2.0	1.14418604651
	5	72	-12.5	3.0	0.0
	5	73	-10.2	7.8	0.0
	5	74	-8.6	4.1	0.0
	5	75	-1.0	5.3	1.81162790698
	5	76	-5.1	1.1	0.0
	5	77	-3.5	1.6	0.0
	5	78	-12.3	2.6	0.0
	5	79	-6.0	6.7	0.0
	5	80	-3.6	0.7	0.0
	5	81	-4.6	4.1	0.953488372093
	5	82	-4.7	10.7	0.0
	5	83	-5.2	2.0	0.0953488372093
	5	84	-9.9	5.1	0.0
	5	85	-9.7	4.2	0.0
	5	86	-11.4	3.1	5.53023255814
	5	87	-11.3	5.8	0.0
	5	88	-1.8	9.5	0.0
	5	89	3.8	11.2	0.0
	5	90	0.0	9.5	0.0
	5	91	-8.9	2.2	17.6395348837
	5	92	-10.7	6.2	0.0
	5	93	-4.1	11.0	0.0
	5	94	1.2	15.0	0.0
	5	95	-3.8	14.2	0.0
	5	96	-7.4	15.0	0.0
	5	97	-1.2	9.0	0.858139534884
	5	98	8.1	17.3	0.0
	5	99	5.8	19.2	0.0
	5	100	3.1	17.4	0.0
	5	101	-2.6	18.8	0.0
	5	102	-7.5	11.7	0.0
	5	103	-0.1	13.5	0.0
	5	104	0.4	16.6	0.0
	5	105	4.6	21.2	0.0
	5	106	5.1	24.9	0.0
	5	107	7.4	25.2	0.0
	5	108	10.7	24.8	0.0
	5	109	8.1	24.7	0.0
	5	110	2.2	14.4	2.66976744186
	5	111	-1.3	14.5	0.0
	5	112	0.0	18.9	0.0
	5	113	5.5	18.9	0.0
	5	114	0.3	11.5	0.0
	5	115	-0.9	10.0	0.0
	5	116	-6.2	11.8	0.0
	5	117	-1.8	16.8	0.0
	5	118	1.8	21.1	0.667441860465
	5	119	2.1	25.0	0.0
	5	120	2.8	15.4	0.0
	5	121	4.2	22.2	0.0
	5	122	6.0	16.4	4.76744186047
	5	123	3.9	16.7	0.0
	5	124	-2.4	14.5	0.0
	5	125	-2.0	10.4	0.0
	5	126	-2.4	10.5	0.0
	5	127	0.5	15.2	0.0
	5	128	4.1	15.0	0.0
	5	129	1.7	22.6	0.0
	5	130	1.6	25.2	0.0
	5	131	5.2	19.4	0.0
	5	132	0.8	19.2	0.0
	5	133	2.2	18.5	0.0
	5	134	0.8	16.3	0.0
	5	135	4.1	16.2	0.0
	5	136	7.0	19.2	0.0
	5	137	5.4	20.4	0.0
	5	138	1.5	15.8	27.6511627907
	5	139	7.4	21.1	2.28837209302
	5	140	8.1	23.6	0.0953488372093
	5	141	9.8	25.4	0.0
	5	142	9.3	27.1	0.0
	5	143	12.5	27.0	0.0
	5	144	8.4	25.8	0.0
	5	145	5.7	17.6	2.19302325581
	5	146	5.8	21.9	0.0
	5	147	7.0	22.4	0.858139534884
	5	148	7.2	20.3	2.66976744186
	5	149	10.6	21.3	3.52790697674
	5	150	7.4	19.0	0.0953488372093
	5	151	7.7	22.8	0.0
	5	152	12.0	25.8	0.0
	5	153	15.8	27.9	0.0
	5	154	10.8	20.9	0.0
	5	155	8.4	18.6	0.0
	5	156	5.3	22.9	0.0
	5	157	10.1	25.3	0.0
	5	158	14.6	27.9	0.0
	5	159	14.9	31.5	0.0
	5	160	12.8	28.3	0.0
	5	161	12.4	21.7	0.0
	5	162	9.4	23.0	0.0
	5	163	10.3	21.8	0.0953488372093
	5	164	9.1	21.8	0.0
	5	165	12.6	25.5	0.0
	5	166	10.8	25.7	0.0
	5	167	15.6	23.6	7.81860465116
	5	168	16.7	24.8	5.43488372093
	5	169	14.4	27.7	0.0
	5	170	15.9	27.4	0.190697674419
	5	171	13.9	27.7	0.190697674419
	5	172	13.4	26.8	0.0953488372093
	5	173	9.7	26.9	0.0
	5	174	11.1	29.9	0.0
	5	175	13.5	27.2	0.0
	5	176	14.2	31.2	9.72558139535
	5	177	9.9	29.8	0.0
	5	178	12.5	28.4	0.0
	5	179	13.3	31.1	0.0
	5	180	16.8	33.5	0.0
	5	181	14.9	30.3	0.0
	5	182	13.0	31.6	0.0
	5	183	12.9	26.5	0.0
	5	184	11.2	21.7	2.19302325581
	5	185	9.3	18.2	0.0953488372093
	5	186	18.7	34.6	0.0
	5	187	16.5	29.7	0.0
	5	188	17.4	27.0	45.3860465116
	5	189	19.1	30.1	5.24418604651
	5	190	17.9	28.5	0.476744186047
	5	191	18.6	27.6	0.0
	5	192	14.8	29.7	0.0
	5	193	12.5	23.7	21.3581395349
	5	194	17.3	28.7	4.19534883721
	5	195	17.8	33.0	0.0
	5	196	17.7	26.7	6.86511627907
	5	197	18.1	33.9	0.0
	5	198	20.0	28.3	0.0
	5	199	20.2	34.4	0.0
	5	200	18.4	29.5	3.14651162791
	5	201	16.5	24.5	1.71627906977
	5	202	15.7	25.6	5.91162790698
	5	203	15.3	28.3	0.0
	5	204	13.8	28.2	0.0
	5	205	13.3	27.8	0.0
	5	206	16.3	29.7	0.0
	5	207	12.0	27.5	0.0
	5	208	15.0	28.5	0.0
	5	209	17.4	31.3	0.0
	5	210	16.7	29.6	0.762790697674
	5	211	16.8	29.9	0.0
	5	212	17.1	30.6	0.0
	5	213	21.5	34.4	0.0
	5	214	24.4	33.9	0.0
	5	215	20.5	28.1	0.0
	5	216	14.0	25.0	0.0
	5	217	15.4	28.4	0.0
	5	218	16.4	30.9	0.0
	5	219	16.5	29.8	0.0
	5	220	16.3	31.4	0.0
	5	221	18.8	31.1	3.71860465116
	5	222	18.2	30.8	0.0
	5	223	16.5	27.5	0.0
	5	224	16.4	26.3	0.0
	5	225	14.4	23.6	0.0
	5	226	14.4	25.1	0.0
	5	227	15.7	20.1	4.95813953488
	5	228	10.0	19.9	3.24186046512
	5	229	12.0	22.9	1.90697674419
	5	230	10.2	27.3	0.0
	5	231	16.4	28.6	0.0
	5	232	15.0	27.4	0.0
	5	233	12.5	30.6	0.0
	5	234	14.5	29.0	0.0
	5	235	16.0	30.5	0.0
	5	236	13.2	33.4	0.0
	5	237	17.1	30.5	0.0
	5	238	15.7	29.2	0.0
	5	239	16.3	30.7	0.0
	5	240	16.3	30.6	0.0953488372093
	5	241	17.9	31.0	0.0
	5	242	12.5	24.9	0.0
	5	243	9.5	20.0	0.0953488372093
	5	244	8.7	29.0	0.0
	5	245	8.9	28.4	0.0
	5	246	11.6	30.5	0.0
	5	247	12.5	33.6	0.0
	5	248	13.6	30.3	0.0
	5	249	11.4	28.7	0.0
	5	250	12.8	22.4	0.0953488372093
	5	251	10.9	26.1	0.0
	5	252	9.8	25.9	0.0
	5	253	9.9	18.4	14.7790697674
	5	254	9.5	24.9	0.0
	5	255	8.4	21.2	0.0
	5	256	5.7	22.4	0.0
	5	257	5.6	25.2	0.0
	5	258	16.3	29.4	0.0
	5	259	17.5	28.2	0.0
	5	260	13.7	18.9	0.953488372093
	5	261	14.1	25.3	0.0
	5	262	14.3	25.1	0.0
	5	263	13.8	27.6	0.0
	5	264	15.9	27.2	0.0
	5	265	9.1	22.6	0.0
	5	266	6.2	27.4	0.0
	5	267	11.3	26.7	0.0
	5	268	9.0	19.6	0.0
	5	269	10.2	22.6	0.0
	5	270	10.6	21.8	0.0
	5	271	12.9	21.5	0.0
	5	272	11.0	21.1	0.0
	5	273	7.7	20.2	0.0
	5	274	6.8	17.1	0.0
	5	275	9.6	14.7	0.0
	5	276	6.8	16.3	0.572093023256
	5	277	4.6	24.8	0.0
	5	278	8.4	21.1	14.4930232558
	5	279	5.6	23.9	0.0
	5	280	10.2	22.4	0.0
	5	281	5.4	14.7	0.0
	5	282	-1.0	8.4	0.0
	5	283	3.3	17.5	0.0
	5	284	4.8	14.7	0.0
	5	285	2.7	14.0	0.0
	5	286	1.1	11.5	0.0953488372093
	5	287	-0.8	11.5	0.0
	5	288	3.9	19.4	0.0
	5	289	0.6	17.3	0.0
	5	290	0.6	21.7	0.0
	5	291	2.9	17.7	1.52558139535
	5	292	1.2	18.0	0.0
	5	293	1.1	11.0	0.0
	5	294	0.7	10.0	0.0
	5	295	-1.4	9.5	0.0
	5	296	0.0	11.3	0.0
	5	297	1.4	14.7	0.0
	5	298	-0.2	14.4	0.0
	5	299	-4.1	12.1	0.0953488372093
	5	300	-2.0	9.5	0.0
	5	301	-0.2	7.6	0.0953488372093
	5	302	-2.6	9.7	0.0
	5	303	-5.2	4.9	0.0
	5	304	-5.5	6.5	0.0
	5	305	-11.7	6.3	0.0
	5	306	-8.7	2.3	0.0
	5	307	-12.2	0.2	0.0
	5	308	-10.6	8.5	0.0
	5	309	1.9	12.2	0.0
	5	310	5.0	13.6	0.0
	5	311	-5.6	2.8	0.0
	5	312	-11.6	4.1	0.0
	5	313	-10.4	5.6	0.0
	5	314	-11.0	3.1	0.0
	5	315	-7.8	6.4	0.0
	5	316	-3.8	11.2	0.0
	5	317	-1.7	16.3	0.0
	5	318	2.2	15.0	0.0
	5	319	9.0	21.7	0.0
	5	320	9.9	16.5	0.0
	5	321	0.7	5.8	0.190697674419
	5	322	-1.6	7.2	0.0
	5	323	-2.2	17.0	0.0
	5	324	-4.5	8.8	0.0
	5	325	-8.7	4.9	0.0
	5	326	-15.5	-7.5	0.0
	5	327	-11.8	0.8	0.0
	5	328	-14.8	-6.7	0.0
	5	329	-18.5	-1.2	0.0
	5	330	-16.3	8.3	0.0
	5	331	-8.9	6.1	0.0
	5	332	-9.1	-2.7	0.0
	5	333	-5.5	0.1	0.0
	5	334	-14.3	-5.6	0.0
	5	335	-6.0	0.1	0.0
	5	336	-4.5	2.5	0.0
	5	337	-9.4	8.3	0.0
	5	338	-7.7	4.4	0.0
	5	339	-13.0	-6.6	0.0
	5	340	-8.2	5.6	0.0
	5	341	-10.9	-1.2	0.0
	5	342	-14.7	4.9	0.0
	5	343	-8.7	-1.7	0.0
	5	344	-11.4	-2.3	0.0
	5	345	-11.9	-8.9	0.0
	5	346	-17.1	-1.2	0.0
	5	347	-17.9	-6.1	0.0
	5	348	-16.2	-3.5	0.0
	5	349	-19.1	-7.4	0.0
	5	350	-12.7	-5.2	0.0
	5	351	-1.9	-1.5	0.0
	5	352	-8.8	-6.2	0.0
	5	353	-5.8	-4.9	0.0
	5	354	-10.8	-4.5	0.0
	5	355	-15.6	-9.8	0.0
	5	356	-21.5	-12.5	0.0
	5	357	-8.8	-0.5	0.0
	5	358	-8.8	-2.4	0.0
	5	359	-12.2	1.0	0.0
	5	360	-6.7	6.3	0.0
	5	361	-19.8	-8.3	0.0
	5	362	-10.1	-5.1	0.0
	5	363	-19.5	-7.0	0.0
	5	364	-19.1	-5.4	0.0
	5	365	-22.5	-11.7	0.0
	6	1	-15.1	3.0	0.0
	6	2	-11.6	5.6	0.0
	6	3	-17.8	-3.1	0.0
	6	4	-14.0	-4.5	0.0
	6	5	-13.7	-7.4	0.0
	6	6	-9.6	-3.3	0.0
	6	7	-15.1	-10.2	3.0511627907
	6	8	-16.1	-7.0	0.0953488372093
	6	9	-14.0	-5.2	0.0
	6	10	-6.1	4.6	0.0
	6	11	-4.7	-3.4	0.0
	6	12	-13.3	-7.3	0.0
	6	13	-29.0	-3.7	0.0
	6	14	-17.6	-6.9	0.0
	6	15	-17.4	-9.2	0.0
	6	16	-21.1	-7.2	0.0
	6	17	-18.5	-2.0	0.0
	6	18	-11.5	-2.4	0.0
	6	19	-11.0	-6.7	0.0
	6	20	-8.9	-3.8	0.0
	6	21	-14.7	-2.4	0.0
	6	22	-18.3	-11.3	0.0
	6	23	-12.4	-9.2	0.0
	6	24	-13.4	-2.3	0.0
	6	25	-26.1	-8.5	0.0
	6	26	-19.9	-5.2	0.0
	6	27	-36.5	-14.8	0.476744186047
	6	28	-32.9	-13.7	0.0953488372093
	6	29	-30.7	-6.8	0.0
	6	30	-19.3	-10.6	0.0
	6	31	-21.0	-8.6	0.0
	6	32	-17.0	-11.8	0.0
	6	33	-15.5	-3.6	0.0
	6	34	-27.7	-13.5	0.0
	6	35	-30.7	-18.7	0.667441860465
	6	36	-32.9	-17.5	0.0
	6	37	-28.8	-12.6	0.0
	6	38	-28.7	-4.4	0.0
	6	39	-22.1	-1.3	0.0
	6	40	-15.6	-5.8	0.0
	6	41	-16.6	-10.1	0.0
	6	42	-24.6	-7.3	0.0
	6	43	-19.8	-8.7	0.0
	6	44	-20.7	-7.3	0.0
	6	45	-12.0	-7.8	0.0
	6	46	-10.0	-5.1	0.0
	6	47	-2.1	1.8	0.0
	6	48	-7.9	-4.6	0.0
	6	49	-13.6	-2.3	0.0953488372093
	6	50	-18.0	-1.8	0.0
	6	51	-15.0	-1.5	0.0
	6	52	-14.4	6.1	0.0
	6	53	-20.6	-2.5	0.0
	6	54	-14.0	0.3	0.0
	6	55	-18.9	-6.8	0.0
	6	56	-19.4	-3.8	4.29069767442
	6	57	-18.4	-4.5	1.52558139535
	6	58	-15.2	-1.4	0.0
	6	59	-18.5	-8.7	0.0
	6	60	-10.3	-1.1	0.0
	6	61	-10.4	1.3	0.0
	6	62	-0.9	10.6	0.0
	6	63	2.2	6.3	0.0
	6	64	-4.3	3.2	0.0
	6	65	-6.2	0.8	0.0
	6	66	-6.7	-2.8	0.0
	6	67	-3.4	-1.3	0.0
	6	68	0.8	6.2	0.0
	6	69	1.7	4.8	0.0
	6	70	2.4	7.4	0.0
	6	71	3.9	5.2	0.0
	6	72	-0.5	5.2	0.0
	6	73	-4.1	4.5	0.0
	6	74	-2.5	6.1	0.0
	6	75	-6.4	6.4	0.0
	6	76	-0.1	9.2	0.0953488372093
	6	77	0.1	7.7	0.0
	6	78	0.3	9.8	0.0
	6	79	-2.1	2.4	0.0
	6	80	0.7	4.5	0.0
	6	81	-9.2	1.3	5.1488372093
	6	82	-9.0	6.2	0.0
	6	83	-9.8	2.6	0.0
	6	84	-10.0	3.1	0.0
	6	85	-3.5	8.1	0.572093023256
	6	86	-1.0	11.9	0.0
	6	87	-1.1	16.0	0.0
	6	88	0.9	16.6	0.0
	6	89	2.1	12.8	0.0
	6	90	0.0	14.5	2.28837209302
	6	91	3.7	14.1	0.0
	6	92	1.0	15.6	0.0
	6	93	-2.5	11.5	10.1069767442
	6	94	-4.9	10.2	3.14651162791
	6	95	-6.1	9.7	0.0
	6	96	-7.5	7.8	0.0
	6	97	-3.4	7.4	0.0
	6	98	-0.7	5.6	0.190697674419
	6	99	0.0	9.9	0.0
	6	100	-4.2	9.3	0.0
	6	101	-5.8	10.0	0.0
	6	102	-4.1	10.6	0.0
	6	103	-4.4	5.5	0.0
	6	104	-6.7	5.2	0.667441860465
	6	105	-4.0	7.1	4.86279069767
	6	106	-3.5	10.8	1.52558139535
	6	107	2.4	14.3	0.0
	6	108	11.7	18.2	8.67674418605
	6	109	9.8	17.3	0.0
	6	110	6.2	18.5	0.0
	6	111	7.0	18.4	0.0
	6	112	5.3	20.5	0.0
	6	113	8.4	25.1	0.0
	6	114	16.3	32.1	0.0
	6	115	11.2	22.8	5.43488372093
	6	116	8.8	21.6	0.0
	6	117	8.3	18.9	0.286046511628
	6	118	2.7	18.6	0.0
	6	119	9.6	21.9	0.0
	6	120	8.2	21.6	0.0
	6	121	6.7	22.2	0.0
	6	122	4.5	25.1	0.0
	6	123	3.0	18.1	2.0023255814
	6	124	5.9	19.7	0.0
	6	125	4.8	13.4	0.381395348837
	6	126	5.1	18.3	0.0
	6	127	6.7	19.7	0.0
	6	128	7.3	18.5	0.0
	6	129	9.1	23.1	0.0
	6	130	3.7	22.4	0.0
	6	131	4.0	19.7	0.0
	6	132	4.4	19.2	0.0
	6	133	3.7	18.4	5.91162790698
	6	134	7.3	25.0	2.86046511628
	6	135	2.0	23.1	23.3604651163
	6	136	-0.2	26.2	0.0
	6	137	6.2	22.3	0.0
	6	138	3.1	18.6	0.0
	6	139	5.4	22.1	0.0
	6	140	8.7	24.2	0.0
	6	141	11.3	25.0	0.0
	6	142	5.0	18.6	16.2093023256
	6	143	8.0	24.7	0.0
	6	144	10.0	27.3	0.0
	6	145	7.8	22.9	0.0
	6	146	12.6	21.6	0.858139534884
	6	147	12.9	23.5	0.0
	6	148	11.1	20.5	0.0
	6	149	9.2	19.9	0.0
	6	150	10.9	23.4	0.0
	6	151	6.5	21.6	31.0837209302
	6	152	6.5	24.8	0.0
	6	153	8.5	25.4	0.0
	6	154	8.9	20.6	1.43023255814
	6	155	10.2	25.8	0.0953488372093
	6	156	19.3	28.9	0.0
	6	157	17.7	27.4	0.0
	6	158	17.7	25.9	0.381395348837
	6	159	14.4	27.0	0.0
	6	160	11.4	25.0	0.0
	6	161	7.2	21.0	0.0
	6	162	6.1	20.8	0.0
	6	163	4.7	15.2	0.476744186047
	6	164	1.1	14.4	1.52558139535
	6	165	6.8	19.6	1.43023255814
	6	166	5.9	21.9	0.0
	6	167	8.4	18.6	0.0
	6	168	7.3	24.5	0.0
	6	169	10.7	23.7	9.53488372093
	6	170	15.7	28.7	2.19302325581
	6	171	13.5	28.5	0.0
	6	172	12.0	26.0	0.0
	6	173	14.8	27.2	0.0
	6	174	12.7	19.8	0.0
[truncated: 8,957 more rows]
