# Supplementary material for: Comparing CMIP-3 and CMIP-5 climate projections on flooding estimation of Devils Lake of North Dakota, USA
Source: PeerJ. 2018 Apr 30;6:e4711. doi: 10.7717/peerj.4711 (PMC5933320; doi:10.7717/peerj.4711)
Supplement: Supplemental Information 2 [file peerj-06-4711-s002.zip › FutureClimate/CMIP-5_MarkSim/EDMZ_FIOESM_rcp85_2055.dat]

	1	1	-0.1	0.4	0.0
	1	2	-3.2	-0.8	0.0953488372093
	1	3	-8.9	1.6	0.0
	1	4	-20.3	2.2	0.0
	1	5	-23.7	2.4	0.0
	1	6	-16.6	-5.6	0.0
	1	7	-13.7	-5.3	0.0
	1	8	-13.7	-11.0	0.0
	1	9	-15.1	-6.2	0.0
	1	10	-12.6	0.6	0.0
	1	11	-14.5	-7.6	0.0
	1	12	-17.3	-14.8	0.0953488372093
	1	13	-8.8	1.8	0.0
	1	14	-6.8	-4.5	0.0
	1	15	-14.6	-2.2	0.0
	1	16	-1.3	13.6	0.0
	1	17	-7.4	16.3	0.0
	1	18	-10.1	7.1	0.0
	1	19	-11.6	3.4	0.0
	1	20	-8.6	-0.3	0.0
	1	21	-12.4	-2.6	0.0
	1	22	-17.5	-1.9	0.0
	1	23	-8.8	2.2	0.0
	1	24	-15.3	0.8	0.0
	1	25	-9.1	4.1	0.0
	1	26	-7.5	-3.5	1.33488372093
	1	27	-2.3	1.3	0.0
	1	28	-8.4	1.2	0.0
	1	29	-2.7	10.1	0.0
	1	30	3.0	9.0	0.0
	1	31	10.2	18.8	0.0
	1	32	-1.0	8.1	0.0
	1	33	-5.6	-5.4	0.0
	1	34	-2.9	3.0	0.0
	1	35	-3.1	-3.0	0.0
	1	36	-5.5	-1.6	0.0
	1	37	-4.6	5.6	0.0
	1	38	-0.1	9.3	0.0
	1	39	-4.4	1.2	0.0
	1	40	-9.7	-4.4	0.476744186047
	1	41	-18.6	-3.4	0.0
	1	42	-16.8	-0.3	0.0
	1	43	-20.1	-3.4	0.0
	1	44	-18.6	-1.5	0.0
	1	45	-19.2	-1.1	0.0
	1	46	-21.9	-12.1	0.0953488372093
	1	47	-18.0	-9.5	6.29302325581
	1	48	-14.8	5.2	0.0
	1	49	-11.5	3.0	0.0
	1	50	-11.7	0.8	0.0
	1	51	-21.9	0.4	0.0
	1	52	-17.2	10.7	0.0
	1	53	-17.2	2.4	0.0
	1	54	-9.4	1.7	0.0
	1	55	-10.5	1.3	0.0
	1	56	-12.8	1.6	0.0
	1	57	-8.8	3.7	0.0
	1	58	-4.7	5.2	0.0
	1	59	3.9	5.1	0.0
	1	60	5.3	6.0	0.0
	1	61	-2.6	0.7	0.0
	1	62	-6.2	9.4	0.0
	1	63	-7.1	12.0	0.0
	1	64	-5.7	12.2	0.0
	1	65	-10.3	9.8	0.0
	1	66	-7.2	1.3	0.0
	1	67	-4.2	1.6	0.0
	1	68	-1.9	-1.1	0.0
	1	69	-5.5	0.5	0.0
	1	70	-4.5	2.9	0.0
	1	71	-9.5	6.5	0.0
	1	72	-10.6	4.9	0.0
	1	73	-9.3	10.6	0.0
	1	74	-12.2	4.7	0.0
	1	75	-11.5	3.9	0.0
	1	76	-8.0	5.7	4.67209302326
	1	77	-5.5	7.5	0.0
	1	78	-6.3	11.0	0.0
	1	79	-0.1	9.1	0.0
	1	80	-2.0	11.8	0.0
	1	81	3.3	14.7	0.0
	1	82	5.9	12.3	0.0
	1	83	2.1	16.3	0.0
	1	84	1.2	14.3	0.0
	1	85	2.0	19.7	0.0
	1	86	7.4	20.5	0.0
	1	87	8.2	23.4	0.0
	1	88	6.3	23.0	0.0
	1	89	7.7	20.4	0.0
	1	90	8.4	18.7	0.0
	1	91	7.4	17.6	0.0
	1	92	3.0	16.1	0.0
	1	93	2.0	17.1	0.0
	1	94	3.8	16.5	0.0
	1	95	10.7	16.1	0.0
	1	96	6.0	22.6	0.0
	1	97	12.9	23.5	0.0
	1	98	14.3	26.1	0.0
	1	99	6.8	26.5	0.0
	1	100	8.2	24.5	0.0
	1	101	6.9	19.6	0.953488372093
	1	102	4.3	23.0	0.0
	1	103	1.7	22.9	0.0
	1	104	3.8	21.9	0.0
	1	105	4.9	24.0	0.0
	1	106	6.8	27.5	0.0
	1	107	0.7	19.4	0.0
	1	108	-2.7	14.2	0.0
	1	109	2.6	21.1	0.0
	1	110	6.5	25.2	0.0
	1	111	6.5	24.5	0.0
	1	112	7.3	12.0	1.33488372093
	1	113	9.4	23.4	0.0
	1	114	11.9	25.5	0.0
	1	115	8.4	23.7	15.5418604651
	1	116	12.4	27.2	0.0
	1	117	10.6	27.1	0.0
	1	118	15.0	26.9	0.0
	1	119	15.0	27.2	0.0
	1	120	14.1	27.8	0.0
	1	121	9.3	26.1	0.0
	1	122	5.9	26.6	3.24186046512
	1	123	9.0	29.7	0.0
	1	124	11.4	27.4	0.0
	1	125	9.6	24.8	0.0
	1	126	5.1	23.4	0.0
	1	127	4.6	28.3	0.0
	1	128	5.3	23.7	0.0
	1	129	12.4	24.5	0.0
	1	130	11.2	22.5	0.0
	1	131	6.5	15.9	5.33953488372
	1	132	14.4	21.9	5.81627906977
	1	133	9.9	21.3	3.90930232558
	1	134	10.9	19.3	0.0
	1	135	10.4	24.3	0.0
	1	136	10.3	24.7	0.0
	1	137	7.2	23.7	4.95813953488
	1	138	8.2	24.7	0.0
	1	139	3.5	22.7	0.0
	1	140	11.0	24.1	0.0
	1	141	10.0	23.7	0.0
	1	142	14.8	26.2	0.0
	1	143	7.9	25.8	0.0
	1	144	5.7	21.9	0.0
	1	145	6.8	23.3	0.381395348837
	1	146	10.0	24.7	0.0
	1	147	6.8	24.1	0.0
	1	148	6.8	21.6	0.0
	1	149	10.8	25.2	0.0
	1	150	14.0	32.7	0.0
	1	151	7.8	27.1	0.0
	1	152	15.0	23.3	3.52790697674
	1	153	15.4	28.8	0.0
	1	154	15.3	27.2	0.0
	1	155	11.9	25.5	0.0
	1	156	12.1	27.1	0.0
	1	157	13.0	24.3	36.1372093023
	1	158	13.0	26.9	0.0
	1	159	13.6	28.5	0.0
	1	160	18.4	31.9	11.0604651163
	1	161	20.8	33.6	0.0
	1	162	17.2	35.3	0.0
	1	163	17.1	31.8	0.0
	1	164	16.4	32.4	0.0
	1	165	14.7	30.6	0.0
	1	166	17.0	30.3	0.0
	1	167	17.4	29.7	0.0
	1	168	17.2	21.8	25.2674418605
	1	169	16.8	23.4	3.52790697674
	1	170	16.2	28.8	0.0
	1	171	13.8	25.9	0.0
	1	172	13.5	22.4	61.6906976744
	1	173	14.8	24.3	5.72093023256
	1	174	17.8	31.0	0.0
	1	175	14.2	28.0	2.0976744186
	1	176	21.0	28.8	16.7813953488
	1	177	18.9	32.5	0.0
	1	178	17.3	31.9	0.0
	1	179	21.5	32.4	0.0
	1	180	20.9	31.2	0.0953488372093
	1	181	23.3	32.0	5.43488372093
	1	182	21.5	31.3	0.286046511628
	1	183	15.8	28.9	0.0
	1	184	16.3	25.2	0.0
	1	185	15.5	28.6	0.0
	1	186	15.8	32.4	0.0
	1	187	19.1	31.7	0.0
	1	188	21.2	31.8	0.0
	1	189	21.9	36.6	0.0
	1	190	23.9	39.6	0.0
	1	191	22.5	35.6	0.0
	1	192	23.2	32.4	0.190697674419
	1	193	20.4	32.0	0.0
	1	194	17.4	31.1	0.0
	1	195	20.2	34.4	8.2
	1	196	22.7	37.1	1.14418604651
	1	197	23.9	37.0	0.0
	1	198	21.9	36.0	0.0
	1	199	17.8	32.2	0.0
	1	200	19.3	30.5	5.33953488372
	1	201	18.4	32.2	2.86046511628
	1	202	18.2	32.8	0.0
	1	203	19.4	35.4	0.0
	1	204	18.1	34.0	0.0
	1	205	17.6	34.5	0.0
	1	206	18.8	33.1	0.0
	1	207	14.2	28.6	19.1651162791
	1	208	16.5	31.7	32.2279069767
	1	209	14.7	34.3	0.0
	1	210	18.0	32.8	0.0
	1	211	17.1	31.8	0.0
	1	212	18.6	35.0	0.0
	1	213	18.3	35.5	0.0
	1	214	19.3	32.9	0.0
	1	215	22.3	34.5	0.0
	1	216	21.5	32.3	0.0
	1	217	19.7	34.1	0.0
	1	218	19.2	36.0	0.0
	1	219	13.8	33.0	0.0
	1	220	14.4	28.5	16.7813953488
	1	221	14.6	28.3	0.0953488372093
	1	222	15.1	26.9	18.4976744186
	1	223	15.7	31.2	0.0
	1	224	15.9	30.3	0.0
	1	225	12.9	28.1	0.0
	1	226	15.5	31.9	0.0
	1	227	15.1	26.1	25.5534883721
	1	228	19.0	27.6	0.0
	1	229	18.8	33.7	0.0
	1	230	18.2	29.2	0.0
	1	231	16.5	33.5	0.0
	1	232	16.5	32.1	0.0
	1	233	16.2	33.4	0.0
	1	234	22.4	33.4	0.0
	1	235	21.4	34.4	0.0
	1	236	18.6	32.6	0.0
	1	237	15.6	30.0	0.0
	1	238	17.1	29.1	0.0
	1	239	16.4	32.1	0.0
	1	240	14.4	32.3	0.0
	1	241	15.1	34.5	0.0
	1	242	19.2	32.2	12.776744186
	1	243	14.9	28.8	0.0953488372093
	1	244	14.4	31.0	0.0
	1	245	17.1	29.6	0.0
	1	246	14.9	27.5	0.0
	1	247	10.3	23.7	0.667441860465
	1	248	14.6	28.5	0.0
	1	249	9.3	23.2	3.71860465116
	1	250	8.7	23.1	0.286046511628
	1	251	5.6	25.1	0.0
	1	252	4.5	26.2	0.0
	1	253	0.0	23.9	0.0
	1	254	7.2	29.7	0.0
	1	255	10.3	30.2	0.0
	1	256	9.2	25.2	0.0
	1	257	13.7	29.7	0.0
	1	258	14.8	29.0	0.0
	1	259	14.8	31.4	0.0
	1	260	12.1	27.8	0.0
	1	261	12.3	23.5	0.0
	1	262	14.2	24.8	0.0
	1	263	10.5	29.6	0.0
	1	264	14.3	28.0	0.0
	1	265	16.5	30.8	0.0
	1	266	17.6	28.5	0.0
	1	267	17.4	27.4	0.0
	1	268	13.6	26.6	0.0
	1	269	7.6	24.3	0.0
	1	270	8.5	25.0	0.0
	1	271	10.2	20.5	0.0
	1	272	7.9	19.3	0.0
	1	273	6.8	22.2	0.0
	1	274	4.9	19.7	0.0
	1	275	5.6	20.3	0.0
	1	276	6.1	19.0	0.286046511628
	1	277	6.3	20.0	0.0953488372093
	1	278	6.7	22.2	0.0
	1	279	8.5	21.3	0.0
	1	280	6.0	23.5	0.0
	1	281	11.5	25.8	0.0
	1	282	5.0	14.5	20.7860465116
	1	283	1.5	13.8	0.0
	1	284	3.1	16.8	0.0
	1	285	8.4	21.9	0.0
	1	286	5.7	16.8	0.0
	1	287	7.0	18.3	0.0
	1	288	8.3	17.0	0.0
	1	289	7.6	16.4	0.0
	1	290	7.3	17.4	0.0
	1	291	3.9	18.2	0.0
	1	292	3.7	11.2	0.0
	1	293	3.1	13.1	0.0
	1	294	0.9	12.3	0.0
	1	295	-2.7	10.9	0.0
	1	296	8.7	19.8	0.0
	1	297	9.5	15.9	0.0
	1	298	7.8	18.6	0.0
	1	299	3.2	18.4	0.0
	1	300	4.1	11.6	0.0
	1	301	-2.4	9.9	0.0
	1	302	0.5	8.8	0.0
	1	303	1.5	13.4	0.0
	1	304	1.8	18.3	0.0
	1	305	5.5	11.1	0.0
	1	306	7.6	13.8	0.0
	1	307	3.6	13.2	0.0
	1	308	1.8	20.3	0.0
	1	309	6.2	21.9	0.0
	1	310	8.1	14.4	0.0
	1	311	4.5	11.8	0.0
	1	312	0.3	9.6	0.0
	1	313	0.2	12.2	0.0
	1	314	0.4	9.5	0.0
	1	315	3.6	11.4	0.0
	1	316	-7.6	9.3	0.0
	1	317	-2.5	5.5	0.0
	1	318	-4.0	4.6	0.0
	1	319	-3.2	-1.8	0.0
	1	320	-1.0	4.7	0.0
	1	321	-5.0	6.6	0.0
	1	322	-3.5	4.7	0.0
	1	323	-9.3	-3.9	0.0
	1	324	-6.1	0.2	0.0
	1	325	-13.7	-3.5	0.0
	1	326	-5.2	11.6	0.0
	1	327	-11.2	3.2	0.0
	1	328	-10.9	-1.3	0.0
	1	329	-10.7	1.2	7.43720930233
	1	330	-12.6	3.1	0.0
	1	331	-17.5	-2.4	0.0
	1	332	-22.7	-5.2	0.0
	1	333	-23.6	-2.6	0.0
	1	334	-20.6	-3.3	0.0
	1	335	-15.0	-10.5	0.0
	1	336	-13.8	-1.9	0.0
	1	337	-11.8	-2.6	0.0
	1	338	-12.4	-2.3	0.0
	1	339	-11.6	-4.1	0.0
	1	340	-9.2	-6.4	0.0
	1	341	-4.9	-2.0	0.0
	1	342	-9.5	-0.9	0.0
	1	343	-4.6	5.9	0.0
	1	344	-15.5	-9.5	0.572093023256
	1	345	-16.3	-8.4	0.0
	1	346	-19.5	0.2	0.0
	1	347	-17.9	-7.0	0.0
	1	348	-15.2	-5.3	0.0
	1	349	-8.0	-3.6	0.0
	1	350	-10.1	-7.4	20.1186046512
	1	351	-13.2	-2.8	0.0
	1	352	-22.6	-8.7	2.86046511628
	1	353	-23.0	-9.7	0.0
	1	354	-16.8	3.4	0.0
	1	355	-11.4	3.2	3.71860465116
	1	356	-14.4	0.5	0.0
	1	357	-9.0	-8.9	2.57441860465
	1	358	-12.5	-12.3	1.81162790698
	1	359	-18.2	-15.6	0.667441860465
	1	360	-16.9	-16.1	2.76511627907
	1	361	-14.8	-2.9	0.0
	1	362	-7.3	6.3	0.0
	1	363	0.9	8.2	13.2534883721
	1	364	1.3	2.4	0.0
	1	365	-8.5	3.2	0.0
	2	1	-17.9	-12.3	0.0
	2	2	-21.7	-2.7	0.0
	2	3	-13.3	-3.0	0.0
	2	4	-14.0	-5.5	0.0
	2	5	-15.7	-0.1	0.0
	2	6	-13.3	3.7	0.0
	2	7	-11.0	-2.1	0.0
	2	8	-7.6	1.7	0.0
	2	9	-6.2	-0.6	0.0
	2	10	-10.8	0.5	0.0
	2	11	-10.7	4.5	0.0
	2	12	-4.0	0.7	0.0
	2	13	-5.5	1.0	0.0
	2	14	-8.9	-1.7	0.0
	2	15	-13.5	-6.8	0.0
	2	16	-2.9	-1.1	0.0
	2	17	-1.1	9.4	0.0
	2	18	-4.6	-1.3	0.0
	2	19	-5.4	4.7	0.0
	2	20	-18.0	-4.7	0.0
	2	21	-20.1	-0.6	0.0
	2	22	-16.9	-3.9	0.0
	2	23	-16.1	1.0	0.0
	2	24	-15.7	-7.4	0.0
	2	25	-7.2	4.8	0.0
	2	26	-8.9	2.0	0.0
	2	27	-4.5	-3.8	0.0
	2	28	-13.0	-5.6	0.0
	2	29	-16.3	-6.5	0.0
	2	30	-16.8	-6.4	0.0
	2	31	-11.5	0.8	0.0
	2	32	-22.3	-7.1	0.0
	2	33	-22.0	-11.5	0.0
	2	34	-19.3	-9.0	0.0
	2	35	-12.9	-0.4	0.0
	2	36	-11.9	1.0	0.0
	2	37	-14.1	-1.3	0.0
	2	38	-8.1	8.0	0.0
	2	39	-0.3	8.5	0.0
	2	40	2.8	11.5	0.0
	2	41	2.1	5.7	0.0
	2	42	-3.6	4.8	0.0
	2	43	-9.8	3.6	0.0
	2	44	-11.9	-1.8	0.0
	2	45	-16.4	-3.3	0.0
	2	46	-16.0	-0.5	0.0
	2	47	-19.2	-2.8	0.0
	2	48	-11.4	3.1	0.0
	2	49	-2.8	9.0	0.0
	2	50	-5.7	4.1	0.0
	2	51	-7.9	8.5	0.0
	2	52	0.9	5.4	0.0
	2	53	0.5	4.0	0.0
	2	54	-2.5	-2.0	0.0
	2	55	-3.5	-1.6	0.0
	2	56	3.7	4.8	0.0
	2	57	5.1	11.5	0.0
	2	58	-2.6	3.4	0.0
	2	59	-6.0	7.3	0.0
	2	60	3.1	3.3	0.286046511628
	2	61	0.4	9.1	0.0
	2	62	-3.9	6.3	0.0
	2	63	-4.4	7.9	0.0
	2	64	3.3	4.5	0.0
	2	65	2.7	4.5	2.28837209302
	2	66	-1.1	13.4	0.0
	2	67	0.8	11.2	0.0
	2	68	0.8	8.0	0.0
	2	69	-1.2	11.3	0.0
	2	70	-0.6	10.9	0.0
	2	71	2.5	13.1	0.0
	2	72	1.7	9.0	0.0
	2	73	0.1	10.7	0.0
	2	74	3.6	12.3	0.0
	2	75	1.5	18.1	0.0
	2	76	0.0	10.7	0.0
	2	77	3.5	15.6	0.0
	2	78	5.8	15.4	0.0
	2	79	1.8	11.6	0.0
	2	80	1.7	8.8	0.0
	2	81	1.8	12.4	0.0
	2	82	-3.0	12.4	0.0
	2	83	-9.3	6.9	0.0
	2	84	-8.8	-0.6	1.14418604651
	2	85	-5.7	5.6	0.0
	2	86	-11.3	2.4	0.0
	2	87	-5.0	7.0	0.0
	2	88	-6.6	9.8	0.0
	2	89	-8.5	10.4	0.0
	2	90	-3.4	14.8	0.0
	2	91	3.2	14.9	0.0
	2	92	2.6	13.2	0.0
	2	93	4.8	20.3	0.0
	2	94	10.2	15.4	9.43953488372
	2	95	5.0	17.3	4.86279069767
	2	96	4.1	22.1	0.0
	2	97	-0.7	15.6	0.190697674419
	2	98	8.0	21.7	0.0
	2	99	8.1	15.0	0.0
	2	100	7.0	18.3	0.0
	2	101	3.1	17.6	0.0
	2	102	13.0	24.8	0.0
	2	103	8.5	17.3	0.0
	2	104	6.8	17.9	0.0
	2	105	2.0	17.9	0.0
	2	106	4.0	15.8	1.52558139535
	2	107	2.3	17.8	0.0
	2	108	4.4	17.4	0.0
	2	109	9.2	18.5	0.0
	2	110	0.9	20.8	0.0
	2	111	1.8	18.2	0.0
	2	112	0.7	18.1	0.0
	2	113	4.2	18.6	5.81627906977
	2	114	1.1	19.4	3.81395348837
	2	115	4.1	23.6	0.0
	2	116	-0.2	15.6	0.0
	2	117	-1.4	17.1	0.0
	2	118	-2.8	15.4	2.66976744186
	2	119	-4.5	16.3	0.0
	2	120	2.5	21.3	0.0
	2	121	6.5	24.4	0.0
	2	122	11.1	14.7	5.24418604651
	2	123	12.0	20.2	2.38372093023
	2	124	12.8	21.3	0.858139534884
	2	125	8.8	29.4	0.0
	2	126	7.0	27.7	0.0
	2	127	13.2	22.1	0.0
	2	128	10.7	19.1	9.72558139535
	2	129	10.1	23.6	2.47906976744
	2	130	9.1	24.5	0.0
	2	131	7.2	27.1	0.0
	2	132	6.2	25.8	0.0
	2	133	6.9	23.9	0.0
	2	134	9.8	25.4	0.0
	2	135	6.2	24.7	0.0
	2	136	7.7	24.1	0.0
	2	137	7.5	23.0	0.286046511628
	2	138	4.7	24.2	1.23953488372
	2	139	3.9	22.7	0.0
	2	140	9.4	21.4	0.0
	2	141	10.4	23.4	0.0
	2	142	13.5	26.0	0.381395348837
	2	143	11.9	28.2	0.0
	2	144	12.1	25.0	0.0953488372093
	2	145	13.2	27.6	0.0
	2	146	12.5	26.1	0.0
	2	147	8.2	22.9	0.0
	2	148	10.0	21.1	0.762790697674
	2	149	8.6	28.5	0.0
	2	150	10.7	29.5	0.0
	2	151	16.3	25.6	0.0
	2	152	13.5	27.3	0.0
	2	153	14.6	30.3	0.0
	2	154	16.8	30.0	0.0
	2	155	14.1	32.0	0.0
	2	156	11.2	29.1	11.2511627907
	2	157	16.5	31.1	0.0
	2	158	12.4	25.2	0.0
	2	159	11.7	28.5	0.0
	2	160	8.2	30.6	0.0
	2	161	12.6	33.8	0.0
	2	162	14.3	28.5	6.96046511628
	2	163	15.7	31.3	0.0
	2	164	17.0	29.3	1.81162790698
	2	165	18.5	34.4	0.0
	2	166	16.0	29.9	0.0
	2	167	18.6	29.4	0.0
	2	168	16.7	29.5	0.0
	2	169	15.0	33.8	0.0
	2	170	12.9	28.5	0.0
	2	171	14.3	28.0	0.0
	2	172	13.4	30.5	0.0
	2	173	15.3	28.8	0.572093023256
	2	174	15.9	29.3	12.5860465116
	2	175	13.8	29.2	0.0
	2	176	16.2	29.5	0.0
	2	177	18.7	30.6	0.0
	2	178	17.1	28.8	0.0
	2	179	20.5	33.8	0.0
	2	180	24.0	35.7	0.0
	2	181	23.5	32.7	0.0
	2	182	23.5	34.2	0.0
	2	183	16.2	28.2	0.0
	2	184	17.9	34.6	0.0
	2	185	20.8	36.3	0.0
	2	186	20.2	34.7	0.0
	2	187	17.8	27.5	0.0
	2	188	16.8	27.8	0.0
	2	189	14.1	26.6	0.0
	2	190	13.7	27.7	0.0
	2	191	12.6	27.2	0.0
	2	192	14.4	28.2	0.0
	2	193	14.9	31.7	0.0
	2	194	15.3	33.1	0.0
	2	195	21.6	37.2	0.0
	2	196	22.1	34.4	0.0
	2	197	15.6	30.5	0.0
	2	198	17.9	33.3	0.0
	2	199	16.2	32.7	0.0
	2	200	15.9	28.9	0.0
	2	201	13.9	28.5	0.0
	2	202	15.8	31.5	0.0
	2	203	16.7	28.8	4.38604651163
	2	204	14.8	25.6	25.2674418605
	2	205	18.4	28.3	0.953488372093
	2	206	17.8	29.6	5.43488372093
	2	207	16.2	29.3	3.52790697674
	2	208	17.4	32.0	4.29069767442
	2	209	19.5	31.4	12.0139534884
	2	210	17.6	30.5	7.43720930233
	2	211	21.0	31.6	0.0
	2	212	22.8	33.3	0.0
	2	213	19.8	29.6	10.5837209302
	2	214	21.3	31.5	2.38372093023
	2	215	18.2	30.4	12.6813953488
	2	216	16.5	25.5	17.2581395349
	2	217	18.7	32.2	0.0
	2	218	17.5	30.6	0.667441860465
	2	219	16.3	28.8	4.76744186047
	2	220	15.3	24.2	0.286046511628
	2	221	18.6	33.4	0.0
	2	222	15.8	35.4	0.0
	2	223	14.6	33.9	0.0
	2	224	13.0	32.9	0.0
	2	225	16.9	33.5	5.05348837209
	2	226	16.2	28.9	3.81395348837
	2	227	18.2	33.9	5.33953488372
	2	228	21.4	34.6	0.0953488372093
	2	229	18.3	36.0	0.0
	2	230	15.0	31.4	0.0
	2	231	16.9	35.0	0.0
	2	232	15.3	30.8	1.23953488372
	2	233	13.2	28.8	6.00697674419
	2	234	15.8	32.8	0.0
	2	235	16.4	35.4	0.0
	2	236	14.1	34.1	4.1
	2	237	14.0	33.2	0.0
	2	238	11.9	34.1	0.0
	2	239	14.2	33.1	0.0
	2	240	15.5	28.9	0.0
	2	241	14.3	24.4	11.4418604651
	2	242	14.9	28.7	0.0
	2	243	13.4	32.8	0.0
	2	244	11.6	28.6	0.0
	2	245	9.1	28.6	0.0
	2	246	13.6	26.4	0.0
	2	247	10.0	23.1	0.0
	2	248	10.5	21.2	33.6581395349
	2	249	10.3	24.3	0.0
	2	250	7.2	27.5	0.0
	2	251	8.4	21.3	0.0953488372093
	2	252	8.1	18.4	0.381395348837
	2	253	4.5	19.4	0.0
	2	254	8.8	24.7	0.0
	2	255	8.9	20.4	0.0
	2	256	6.3	22.0	0.0953488372093
	2	257	6.7	27.1	0.0
	2	258	9.1	27.3	0.0
	2	259	12.4	25.7	0.0
	2	260	15.1	26.1	0.0
	2	261	14.1	30.6	0.0
	2	262	11.5	27.7	0.0
	2	263	11.7	29.8	0.0
	2	264	14.7	24.5	0.0953488372093
	2	265	11.9	25.1	10.7744186047
	2	266	9.6	24.7	0.0
	2	267	11.2	26.2	0.0
	2	268	11.0	22.9	0.0
	2	269	11.7	26.3	0.0
	2	270	5.1	22.6	0.0
	2	271	1.6	19.9	0.0
	2	272	7.4	22.3	0.0
	2	273	1.3	20.5	0.0
	2	274	4.5	21.0	0.0
	2	275	2.5	14.2	0.476744186047
	2	276	0.3	19.9	15.4465116279
	2	277	2.9	17.1	0.0953488372093
	2	278	1.8	19.2	0.0
	2	279	5.1	14.7	0.0
	2	280	0.2	2.8	11.4418604651
	2	281	1.8	7.9	9.82093023256
	2	282	1.1	13.0	0.0
	2	283	-0.3	12.9	0.0
	2	284	4.0	15.3	0.0
	2	285	3.4	14.7	0.0
	2	286	4.3	17.4	0.0
	2	287	0.6	17.2	0.0
	2	288	-0.1	12.9	0.0953488372093
	2	289	2.4	17.4	0.0
	2	290	1.3	14.2	12.776744186
	2	291	2.0	10.2	0.0953488372093
	2	292	1.7	11.7	0.0
	2	293	3.9	9.5	0.0
	2	294	0.5	10.9	0.0
	2	295	-2.7	8.5	0.0
	2	296	0.8	8.6	0.0
	2	297	-2.1	9.8	0.0
	2	298	4.8	18.3	0.0
	2	299	-1.3	11.9	26.5069767442
	2	300	-2.2	11.6	0.0
	2	301	-0.8	11.8	0.0
	2	302	0.9	15.4	0.0
	2	303	2.0	20.7	0.0
	2	304	-2.0	14.3	0.0
	2	305	-1.3	15.6	0.0
	2	306	-1.5	12.9	0.0
	2	307	2.0	17.5	0.0
	2	308	2.0	10.7	0.0
	2	309	-3.7	8.4	0.0
	2	310	-10.7	8.8	0.0
	2	311	-3.0	11.5	0.0
	2	312	2.2	13.3	0.0
	2	313	1.0	12.0	0.0
	2	314	-0.1	14.3	0.0
	2	315	2.4	11.9	0.0
	2	316	5.7	12.3	0.0
	2	317	1.5	8.9	0.0
	2	318	-6.4	4.3	0.0
	2	319	-4.6	10.2	0.0
	2	320	2.0	11.4	0.0
	2	321	5.0	12.4	0.0
	2	322	-3.2	7.7	0.0
	2	323	-6.4	5.9	0.0
	2	324	-12.3	3.9	0.0
	2	325	1.3	4.6	0.0
	2	326	8.2	8.4	0.0
	2	327	2.7	5.9	0.0
	2	328	-6.9	4.5	0.0
	2	329	-3.6	-1.2	0.0
	2	330	-2.7	0.5	0.572093023256
	2	331	-9.9	2.2	0.0
	2	332	-12.6	2.5	0.0
	2	333	-13.7	6.5	0.0
	2	334	-4.8	8.2	3.43255813953
	2	335	-1.9	9.8	17.5441860465
	2	336	-0.1	5.2	0.0
	2	337	1.8	3.9	0.0
	2	338	-5.6	-2.0	0.0
	2	339	-13.9	-12.4	6.38837209302
	2	340	-18.3	-8.1	0.0
	2	341	-24.5	-8.6	0.0
	2	342	-20.4	-1.8	0.0
	2	343	-17.2	-5.0	0.0
	2	344	-3.7	2.2	0.0
	2	345	-16.7	0.5	0.0
	2	346	-5.9	4.9	0.0
	2	347	-10.5	-2.2	0.0
	2	348	-7.3	-3.2	0.0
	2	349	-7.5	-5.7	0.0
	2	350	-6.1	-4.0	0.0
	2	351	-14.2	-4.5	0.0
	2	352	-18.5	1.3	0.0
	2	353	-8.2	5.2	0.0
	2	354	-5.7	7.0	5.62558139535
	2	355	-2.3	4.6	0.0
	2	356	2.8	3.4	0.0
	2	357	1.0	1.3	0.0
	2	358	-5.3	1.5	30.8930232558
	2	359	-15.4	-1.1	0.0
	2	360	-15.6	-5.1	0.0
	2	361	-5.7	-2.4	0.0
	2	362	-10.7	-5.2	0.0
	2	363	-11.8	-7.8	0.0
	2	364	-7.3	-7.2	5.24418604651
	2	365	-12.9	-8.7	0.0
	3	1	-2.1	7.0	0.0
	3	2	-0.2	2.8	0.0
	3	3	-8.5	-3.1	0.0
	3	4	-11.9	6.8	0.0
	3	5	-18.4	-6.4	6.86511627907
	3	6	-17.5	-6.1	0.0
	3	7	-16.6	-13.6	0.0
	3	8	-20.4	-10.4	0.0
	3	9	-15.2	-8.7	0.381395348837
	3	10	-15.4	-4.3	0.0
	3	11	-12.9	-8.0	0.0
	3	12	-18.2	-15.2	0.381395348837
	3	13	-13.5	-3.1	0.0
	3	14	-9.3	-4.9	0.0
	3	15	-14.4	-10.5	0.667441860465
	3	16	-18.2	-5.5	0.0
	3	17	-18.2	-11.9	1.62093023256
	3	18	-16.1	-9.9	0.0
	3	19	-12.5	-6.1	0.0
	3	20	-4.8	1.1	0.0
	3	21	-3.6	-1.1	0.0
	3	22	-6.2	3.3	0.190697674419
	3	23	-8.7	0.3	0.0
	3	24	-7.1	-1.0	0.0
	3	25	-2.9	6.1	0.0
	3	26	-10.9	3.4	0.0
	3	27	-2.8	3.3	0.0
	3	28	-15.8	1.3	0.0
	3	29	-12.4	0.2	5.43488372093
	3	30	-13.1	-2.8	0.0
	3	31	-12.6	1.2	0.0
	3	32	-14.5	-1.7	0.0
	3	33	-21.6	-2.8	0.0
	3	34	-17.3	-2.8	0.0
	3	35	-11.0	0.1	0.0
	3	36	-6.1	3.0	0.0
	3	37	-11.4	-0.8	0.0
	3	38	-18.4	-3.7	0.0
	3	39	-16.5	-1.7	0.0
	3	40	-14.6	7.3	0.0
	3	41	-10.0	8.8	0.0
	3	42	-4.7	3.6	0.0
	3	43	-11.6	-0.5	0.0
	3	44	-7.8	2.3	0.0
	3	45	-10.4	1.3	0.0
	3	46	-6.0	5.1	0.0
	3	47	-4.2	7.7	0.0
	3	48	-7.3	2.0	0.0
	3	49	-12.8	-0.2	0.0
	3	50	-13.3	-6.7	0.0
	3	51	-17.8	-7.5	0.0
	3	52	-14.2	-1.3	0.0
	3	53	-9.9	-0.2	0.0
	3	54	-14.6	7.4	0.0
	3	55	-9.6	3.7	0.0
	3	56	-4.4	-2.7	0.0
	3	57	-13.2	7.5	0.0
	3	58	-10.4	10.9	0.0
	3	59	-4.7	12.3	0.0
	3	60	4.7	10.6	0.0
	3	61	-0.8	11.9	0.0
	3	62	0.5	10.3	0.0
	3	63	3.8	7.3	0.0
	3	64	2.8	5.3	0.0
	3	65	-9.9	-2.6	0.0
	3	66	-9.4	4.1	0.0
	3	67	-5.7	3.2	2.47906976744
	3	68	-0.6	3.2	0.953488372093
	3	69	-6.9	5.4	0.0
	3	70	-2.9	5.8	0.0
	3	71	-3.0	10.3	0.0
	3	72	-10.4	6.5	0.0
	3	73	-5.1	13.5	0.0
	3	74	-7.1	5.8	0.0
	3	75	-10.4	3.6	0.0
	3	76	-18.3	3.1	0.0
	3	77	-18.6	0.8	0.0
	3	78	-12.2	2.0	0.0
	3	79	-2.0	7.7	0.0
	3	80	-1.4	13.0	7.34186046512
	3	81	1.7	13.1	0.0
	3	82	7.0	18.8	21.5488372093
	3	83	7.0	15.0	1.43023255814
	3	84	5.8	15.1	0.0
	3	85	4.9	18.9	0.0
	3	86	11.6	26.0	0.0
	3	87	8.4	25.3	0.0
	3	88	10.4	22.3	0.0
	3	89	2.7	13.2	0.0
	3	90	-1.6	14.0	0.0
	3	91	0.3	16.8	0.0
	3	92	-2.2	15.7	0.0
	3	93	7.2	23.1	0.0
	3	94	8.6	18.3	0.286046511628
	3	95	2.9	14.7	10.2976744186
	3	96	2.9	21.4	0.0
	3	97	5.4	16.5	36.1372093023
	3	98	9.6	19.8	7.24651162791
	3	99	11.5	14.4	0.190697674419
	3	100	7.8	16.3	0.0
	3	101	6.3	17.2	0.0
	3	102	7.3	15.0	0.0
	3	103	0.8	14.7	0.0
	3	104	2.0	18.3	0.0
	3	105	1.1	18.1	0.0
	3	106	-5.0	13.4	0.0
	3	107	0.6	18.8	0.0
	3	108	0.7	20.6	0.0
	3	109	1.6	18.7	0.0
	3	110	4.4	19.5	0.0
	3	111	8.1	16.3	0.0
	3	112	6.3	20.4	0.0
	3	113	9.0	20.7	0.0
	3	114	3.6	17.2	0.0
	3	115	8.2	21.1	0.0
	3	116	9.6	19.6	0.0
	3	117	8.9	20.0	0.0
	3	118	10.8	19.0	0.0
	3	119	2.7	17.9	0.0
	3	120	-0.5	11.8	0.0
	3	121	-2.3	13.8	0.0
	3	122	-1.4	18.5	0.0
	3	123	4.0	22.5	0.0
	3	124	7.6	27.4	0.0
	3	125	5.8	26.6	0.0
	3	126	3.6	21.2	0.0
	3	127	2.2	24.2	0.0
	3	128	4.4	22.2	0.0
	3	129	7.1	24.1	0.0
	3	130	4.8	21.1	0.0
	3	131	6.0	23.8	0.0
	3	132	7.2	23.3	0.0
	3	133	9.0	23.0	0.0
	3	134	7.4	22.9	0.0
	3	135	3.0	20.6	0.0
	3	136	4.6	21.4	0.0
	3	137	10.7	22.7	0.0
	3	138	13.2	22.3	0.0
	3	139	10.4	18.6	0.0
	3	140	7.4	23.8	0.0
	3	141	5.7	20.5	0.0
	3	142	5.0	17.9	0.0
	3	143	5.8	21.6	0.0
	3	144	6.7	24.7	0.0
	3	145	9.4	30.5	0.0
	3	146	12.0	29.9	0.0
	3	147	16.0	32.6	0.0
	3	148	18.4	32.6	0.0
	3	149	19.1	29.8	0.0
	3	150	15.0	30.7	0.0
	3	151	12.6	29.4	0.0
	3	152	15.0	27.9	0.0
	3	153	14.4	31.9	0.0
	3	154	19.0	34.3	0.0
	3	155	16.5	29.4	5.53023255814
	3	156	16.4	31.0	0.0
	3	157	17.7	31.4	0.0
	3	158	20.4	31.3	0.0
	3	159	16.0	29.8	0.0
	3	160	13.7	30.6	0.0
	3	161	14.4	30.0	0.0
	3	162	14.9	26.6	0.953488372093
	3	163	12.1	27.5	0.0
	3	164	8.8	26.2	0.0
	3	165	12.3	23.7	0.0
	3	166	16.1	31.1	0.0
	3	167	16.7	31.7	0.0
	3	168	21.7	33.7	0.0
	3	169	20.5	34.8	0.0
	3	170	23.3	36.0	0.0
	3	171	21.1	35.2	0.0
	3	172	17.4	30.9	0.0
	3	173	16.3	29.5	0.0
	3	174	14.5	28.4	1.43023255814
	3	175	12.6	24.0	7.91395348837
	3	176	16.5	27.8	0.0
	3	177	16.8	25.4	19.2604651163
	3	178	19.9	26.3	33.8488372093
	3	179	16.9	30.4	0.0
	3	180	20.1	32.3	0.0
	3	181	15.1	31.7	22.4069767442
	3	182	16.2	32.0	0.0
	3	183	19.0	31.1	0.0
	3	184	19.4	32.1	0.0
	3	185	17.8	27.0	0.762790697674
	3	186	16.3	30.4	0.0
	3	187	20.1	31.8	0.0
	3	188	20.3	33.1	0.0
	3	189	19.9	30.4	0.0
	3	190	18.3	29.9	0.0
	3	191	18.1	30.7	0.0953488372093
	3	192	20.8	28.7	3.90930232558
	3	193	18.2	31.8	61.8813953488
	3	194	21.1	35.2	0.0
	3	195	20.1	29.2	16.5906976744
	3	196	23.8	32.8	0.667441860465
	3	197	21.6	33.9	7.53255813953
	3	198	21.2	30.6	4.67209302326
	3	199	23.2	38.1	0.0
	3	200	20.7	37.0	0.0
	3	201	24.4	35.1	0.953488372093
	3	202	22.9	37.6	0.0
	3	203	19.6	33.9	0.0
	3	204	18.3	34.4	0.0
	3	205	20.9	33.6	0.0
	3	206	18.0	32.4	0.0
	3	207	18.0	33.1	0.0
	3	208	18.7	32.8	7.62790697674
	3	209	19.2	31.9	0.0
	3	210	20.3	31.7	0.0
	3	211	19.0	32.6	0.0
	3	212	18.5	31.0	0.953488372093
	3	213	17.3	31.7	1.0488372093
	3	214	19.3	32.3	0.0953488372093
	3	215	18.6	34.6	0.0953488372093
	3	216	18.3	29.0	11.6325581395
	3	217	17.9	27.7	0.0
	3	218	16.0	31.2	0.0
	3	219	18.4	33.7	0.0
	3	220	17.3	36.2	0.0
	3	221	15.9	32.3	0.0
	3	222	17.2	32.0	0.0
	3	223	19.3	33.6	0.0
	3	224	19.4	30.8	0.0
	3	225	19.9	30.5	0.0
	3	226	21.9	30.2	0.0
	3	227	23.7	34.0	0.0
	3	228	20.3	30.8	0.0
	3	229	12.5	25.8	0.0
	3	230	13.5	28.3	0.0
	3	231	13.7	28.7	0.0
	3	232	13.9	32.0	0.0
	3	233	11.8	34.4	0.0
	3	234	15.9	34.1	0.0
	3	235	12.0	31.9	0.0
	3	236	14.4	30.0	0.0
	3	237	14.8	29.1	0.0
	3	238	15.1	30.1	0.0
	3	239	12.3	27.9	0.0
	3	240	11.1	24.8	21.0720930233
	3	241	13.1	28.8	0.0
	3	242	12.9	29.9	0.0
	3	243	13.0	30.0	0.0
	3	244	15.7	28.3	0.0
	3	245	14.9	25.2	0.0
	3	246	15.6	26.2	4.86279069767
	3	247	16.2	30.5	0.0953488372093
	3	248	15.6	26.0	0.190697674419
	3	249	13.5	27.6	0.0
	3	250	12.8	29.0	0.0
	3	251	13.9	27.8	0.0
	3	252	12.6	30.0	0.0
	3	253	11.5	28.0	0.0
	3	254	11.1	26.5	0.0
	3	255	8.8	22.5	9.91627906977
	3	256	12.9	25.7	0.0
	3	257	15.7	25.4	0.0
	3	258	9.8	23.1	0.0
	3	259	9.8	25.2	0.0
	3	260	10.6	27.1	0.0
	3	261	16.4	34.0	0.0
	3	262	16.6	31.7	0.0
	3	263	17.4	30.4	0.0
	3	264	16.2	26.8	3.0511627907
	3	265	13.5	25.9	0.953488372093
	3	266	11.3	29.3	0.0
	3	267	15.1	24.0	25.2674418605
	3	268	12.1	18.7	2.47906976744
	3	269	10.0	23.6	0.0
	3	270	4.7	21.0	10.488372093
	3	271	2.9	17.1	0.0
	3	272	8.9	19.0	0.0
	3	273	13.1	20.9	0.667441860465
	3	274	15.4	24.3	0.0
	3	275	10.1	19.4	0.0
	3	276	17.8	27.8	0.0
	3	277	17.0	33.7	0.0
	3	278	18.4	31.7	0.0
	3	279	16.0	23.7	0.0
	3	280	13.2	25.3	0.0
	3	281	14.2	23.3	0.0
	3	282	14.6	16.5	0.0
	3	283	10.5	16.7	0.0
	3	284	7.6	14.9	0.0
	3	285	1.3	20.8	0.0
	3	286	4.5	22.1	0.0
	3	287	4.5	18.0	0.0
	3	288	6.0	15.8	0.0
	3	289	3.5	22.6	0.0
	3	290	-0.1	17.3	28.1279069767
	3	291	-0.9	11.5	0.0
	3	292	1.5	15.1	0.0
	3	293	1.8	8.9	4.48139534884
	3	294	4.5	15.8	0.0
	3	295	8.9	16.1	0.0
	3	296	10.3	17.8	0.0
	3	297	6.3	12.9	0.0
	3	298	2.8	16.3	0.0
	3	299	6.0	6.4	11.823255814
	3	300	2.2	8.1	0.0953488372093
	3	301	-8.4	3.6	2.47906976744
	3	302	-8.2	8.8	6.67441860465
	3	303	-7.9	0.4	0.0
	3	304	-6.1	6.2	0.0
	3	305	-5.0	11.6	0.0
	3	306	-1.8	8.9	0.0
	3	307	-8.8	5.1	0.0
	3	308	-2.8	7.2	0.0
	3	309	-1.0	11.5	0.0
	3	310	-1.6	10.2	6.57906976744
	3	311	-0.5	11.8	0.0
	3	312	-3.4	5.5	0.0
	3	313	-1.1	7.2	0.0
	3	314	-1.0	6.3	0.0
	3	315	-5.4	5.8	0.0
	3	316	-2.4	13.3	0.0
	3	317	-4.2	8.5	0.0
	3	318	0.9	9.2	11.7279069767
	3	319	-3.2	14.9	0.0
	3	320	3.8	14.7	0.0
	3	321	6.3	14.8	0.0
	3	322	5.5	10.7	8.2
	3	323	4.6	7.0	0.0
	3	324	3.5	6.0	0.0
	3	325	-0.3	6.3	0.0
	3	326	-3.6	5.8	0.0
	3	327	-6.0	5.4	0.0
	3	328	0.4	9.0	0.0
	3	329	-0.7	2.9	0.0
	3	330	0.1	5.4	0.0
	3	331	2.8	7.1	2.0023255814
	3	332	-7.2	-3.5	4.1
	3	333	2.1	4.6	0.0
	3	334	-10.4	-0.1	0.0
	3	335	-12.0	2.3	0.0
	3	336	-17.9	-1.7	0.0
	3	337	-22.8	-9.3	0.0
	3	338	-24.3	-8.5	0.0
	3	339	-29.9	-9.4	0.0
	3	340	-22.7	-6.5	0.0
	3	341	-21.9	-9.6	0.0
	3	342	-19.8	-5.6	0.0
	3	343	-18.5	-9.8	0.0
	3	344	-18.2	-6.9	0.0
	3	345	-16.7	0.6	0.0
	3	346	-19.5	-0.1	0.0
	3	347	-16.9	4.7	0.0
	3	348	-18.0	-1.5	0.0
	3	349	-9.0	-3.2	0.0
	3	350	-12.9	0.2	0.0
	3	351	-17.0	-5.1	0.0
	3	352	-16.7	-5.2	0.0
	3	353	-19.4	-14.1	4.29069767442
	3	354	-16.9	-7.7	0.0
	3	355	-20.1	-6.9	0.0
	3	356	-16.9	-1.7	0.0
	3	357	-16.1	-2.5	0.190697674419
	3	358	-7.2	1.1	0.0
	3	359	-10.4	-8.3	6.00697674419
	3	360	-5.4	-2.1	3.71860465116
	3	361	-4.8	2.6	0.0
	3	362	-4.6	-1.2	0.0
	3	363	-5.9	3.3	0.0
	3	364	-8.2	2.4	0.0
	3	365	-6.8	5.3	0.0
	4	1	-9.6	-2.3	0.0
	4	2	-8.5	-2.5	0.0
	4	3	-12.3	4.9	0.0
	4	4	-14.7	-2.7	0.0
	4	5	-11.8	-3.6	0.0
	4	6	-20.9	-2.3	0.0
	4	7	-16.8	0.5	0.0
	4	8	-13.4	-8.6	0.0
	4	9	-15.8	-4.7	0.0
	4	10	-12.2	-2.8	5.72093023256
	4	11	-11.0	-8.4	5.24418604651
	4	12	-12.6	-5.4	0.0
	4	13	-10.9	-5.4	0.0
	4	14	-19.2	-5.9	0.0
	4	15	-14.3	-3.4	0.0
	4	16	-21.5	-10.6	0.0
	4	17	-24.4	-7.7	0.0
	4	18	-21.3	-2.0	0.0
	4	19	-23.7	-5.0	0.0
	4	20	-14.0	-1.1	0.0
	4	21	-13.5	2.2	0.0
	4	22	-21.5	-4.4	0.0
	4	23	-16.7	-4.9	0.0
	4	24	-13.4	-3.1	0.0
	4	25	-7.9	7.4	0.0
	4	26	-3.5	9.9	0.0
	4	27	-4.8	4.0	0.0
	4	28	-10.4	-7.9	0.0
	4	29	-14.6	-2.9	0.0
	4	30	-18.0	-7.0	0.0
	4	31	-15.8	-0.5	0.0
	4	32	-9.5	2.0	2.57441860465
	4	33	-11.8	7.6	0.0
	4	34	-8.3	10.0	0.0
	4	35	-4.3	5.8	0.0
	4	36	-18.1	-5.2	0.0
	4	37	-13.2	0.0	0.0
	4	38	-16.8	-7.8	0.0
	4	39	-19.7	-7.3	0.0
	4	40	-20.7	-6.3	0.0
	4	41	-18.1	-5.7	0.0
	4	42	-16.9	-9.0	0.0
	4	43	-7.8	-3.1	0.0
	4	44	-14.2	-2.6	0.0
	4	45	-18.0	-1.9	0.0
	4	46	-17.7	-3.4	0.0
	4	47	-13.3	5.0	0.0
	4	48	-20.6	2.8	0.0
	4	49	-18.0	4.4	0.0
	4	50	-11.4	-6.8	0.0
	4	51	-15.9	-4.2	0.0
	4	52	-16.5	1.6	0.0
	4	53	-12.9	-1.6	0.0
	4	54	-17.0	0.9	0.0
	4	55	-8.5	-0.4	0.0
	4	56	-9.8	1.6	0.0
	4	57	-13.6	-2.3	0.0
	4	58	-5.0	-0.8	0.0
	4	59	-0.4	1.9	0.0
	4	60	-9.5	-5.6	11.7279069767
	4	61	-6.6	4.9	0.0
	4	62	-4.0	10.4	0.0
	4	63	-0.9	8.2	0.0
	4	64	-1.1	6.0	0.0
	4	65	-6.4	-0.3	0.0
	4	66	-9.5	-5.0	0.0
	4	67	-14.4	-0.8	0.0
	4	68	-14.4	-0.3	0.0
	4	69	-13.2	1.6	0.0
	4	70	-9.6	5.0	0.0
	4	71	-8.9	3.5	0.0
	4	72	-14.8	0.2	0.0
	4	73	-7.9	2.3	0.0
	4	74	-5.2	8.9	0.0
	4	75	2.2	10.7	0.0
	4	76	-0.2	14.4	0.0
	4	77	-1.1	15.0	0.0
	4	78	2.4	12.1	0.0
	4	79	-4.5	6.4	0.0
	4	80	-3.8	11.3	0.0
	4	81	-4.5	7.1	0.0
	4	82	-1.4	0.6	0.0
	4	83	-6.5	-1.1	0.0
	4	84	-5.6	4.1	0.0
	4	85	-0.8	6.9	3.0511627907
	4	86	1.2	9.0	5.05348837209
	4	87	4.5	8.8	6.96046511628
	4	88	-4.1	5.5	1.0488372093
	4	89	-3.6	7.8	0.0
	4	90	-1.0	12.8	0.0
	4	91	5.6	18.0	4.48139534884
	4	92	6.1	25.0	0.0
	4	93	8.9	21.0	0.0
	4	94	6.1	25.3	0.0
	4	95	10.4	23.2	0.0
	4	96	7.9	21.5	0.0
	4	97	14.6	21.3	0.0
	4	98	6.1	21.5	0.0
	4	99	3.6	16.3	0.0
	4	100	4.5	21.2	0.0
	4	101	4.7	22.4	0.0
	4	102	7.9	21.8	0.0
	4	103	5.6	23.4	0.0
	4	104	3.1	21.2	0.0
	4	105	-0.4	10.8	33.1813953488
	4	106	-4.6	12.1	0.0
	4	107	-0.4	10.1	0.0953488372093
	4	108	-0.9	12.2	3.0511627907
	4	109	2.1	14.3	2.57441860465
	4	110	2.9	24.6	0.0
	4	111	6.5	26.5	0.0
	4	112	8.9	22.1	0.0
	4	113	5.1	20.4	0.0
	4	114	6.3	23.1	0.0
	4	115	3.7	19.3	0.0
	4	116	7.0	15.7	23.4558139535
	4	117	4.7	19.6	0.0
	4	118	8.2	21.6	0.0
	4	119	6.9	16.0	0.476744186047
	4	120	0.2	15.4	0.858139534884
	4	121	-0.5	15.4	1.23953488372
	4	122	2.8	15.3	3.0511627907
	4	123	2.1	17.2	0.0
	4	124	3.3	21.2	2.95581395349
	4	125	9.0	22.3	8.96279069767
	4	126	6.3	25.8	4.76744186047
	4	127	5.0	23.4	0.0
	4	128	3.8	14.3	0.0953488372093
	4	129	-0.1	17.3	0.0
	4	130	1.9	18.9	0.0
	4	131	5.9	18.1	0.0
	4	132	5.3	15.2	0.0
	4	133	6.5	18.1	0.0
	4	134	9.3	27.0	0.0
	4	135	15.0	31.5	0.0
	4	136	15.7	29.1	0.0
	4	137	15.0	24.1	0.0
	4	138	10.4	26.2	0.0
	4	139	13.6	28.0	14.2069767442
	4	140	11.0	31.8	0.0
	4	141	9.7	26.2	10.011627907
	4	142	10.1	20.2	0.572093023256
	4	143	13.7	22.3	0.476744186047
	4	144	12.5	24.1	0.0953488372093
	4	145	9.0	23.7	2.28837209302
	4	146	8.7	27.5	0.762790697674
	4	147	12.8	27.4	0.572093023256
	4	148	11.3	23.5	0.0
	4	149	15.8	24.3	11.5372093023
	4	150	10.7	29.3	9.53488372093
	4	151	11.9	26.8	4.19534883721
	4	152	13.3	23.8	0.286046511628
	4	153	13.3	31.6	0.0
	4	154	13.0	30.9	0.0
	4	155	14.6	30.5	0.0
	4	156	17.8	26.1	3.62325581395
	4	157	16.4	24.9	39.5697674419
	4	158	14.1	24.6	23.6465116279
	4	159	13.7	24.2	0.476744186047
	4	160	11.4	31.0	0.0
	4	161	15.5	32.2	0.0
	4	162	19.3	36.0	0.0
	4	163	18.7	28.9	0.381395348837
	4	164	19.4	32.1	18.688372093
	4	165	24.7	32.6	2.95581395349
	4	166	21.2	34.5	0.0953488372093
	4	167	19.8	29.9	12.776744186
	4	168	20.8	32.6	13.2534883721
	4	169	21.1	29.1	0.0953488372093
	4	170	18.3	29.9	4.67209302326
	4	171	18.5	30.6	0.0
	4	172	17.0	33.0	0.0
	4	173	18.4	33.1	0.0
	4	174	15.6	29.0	0.0
	4	175	14.3	24.8	4.48139534884
	4	176	15.6	26.5	13.8255813953
	4	177	14.0	20.8	11.0604651163
	4	178	12.3	21.0	0.0953488372093
	4	179	20.3	29.0	0.0
	4	180	15.3	28.2	0.0
	4	181	18.4	27.5	8.39069767442
	4	182	19.5	29.8	1.0488372093
	4	183	16.8	28.2	0.0
	4	184	13.4	25.3	0.0
	4	185	11.9	26.6	0.0
	4	186	12.9	27.6	0.0
	4	187	13.5	28.5	0.0
	4	188	13.8	28.6	0.0
	4	189	18.4	30.3	0.0
	4	190	19.3	33.1	0.0
	4	191	20.4	31.4	0.0
	4	192	19.7	31.4	0.0
	4	193	22.0	33.6	0.0
	4	194	18.8	31.3	0.0
	4	195	19.1	28.7	0.0
	4	196	16.7	31.0	0.0
	4	197	18.7	31.8	0.0
	4	198	18.9	35.7	0.0
	4	199	22.6	34.9	0.0
	4	200	22.3	32.4	0.0
	4	201	19.9	30.0	0.0
	4	202	15.4	30.6	0.0
	4	203	16.2	27.8	6.57906976744
	4	204	15.5	32.0	0.0
	4	205	17.9	33.9	0.0
	4	206	16.9	32.5	0.0
	4	207	15.6	33.5	0.0
	4	208	17.9	32.2	0.190697674419
	4	209	17.1	31.8	10.5837209302
	4	210	22.2	32.1	2.38372093023
	4	211	21.5	36.1	0.0
	4	212	24.1	38.8	0.0
	4	213	24.8	39.4	0.0
	4	214	26.2	38.7	0.0
	4	215	19.5	33.8	0.0
	4	216	20.5	30.5	0.0
	4	217	15.7	29.2	0.0
	4	218	17.2	28.8	0.0
	4	219	16.0	31.2	0.0
	4	220	14.6	33.7	0.0
	4	221	16.6	32.8	0.667441860465
	4	222	16.5	32.2	0.0
	4	223	16.0	33.7	0.0
	4	224	17.6	32.3	0.0
	4	225	20.6	32.1	0.0
	4	226	20.9	36.2	0.0
	4	227	22.3	31.5	0.0
	4	228	22.1	34.2	0.0
	4	229	20.9	34.7	0.0
	4	230	19.8	33.6	0.0
	4	231	20.1	34.6	0.0
	4	232	20.9	36.5	0.0
	4	233	18.5	30.4	0.0
	4	234	14.9	31.5	0.0
	4	235	15.8	29.6	0.0
	4	236	14.5	30.0	0.0
	4	237	17.8	31.7	0.0
	4	238	17.2	31.2	0.0
	4	239	18.4	31.5	0.0953488372093
	4	240	19.1	30.3	3.71860465116
	4	241	17.1	29.9	12.8720930233
	4	242	20.4	31.8	0.0953488372093
	4	243	21.0	33.4	0.0
	4	244	20.2	30.4	0.0
	4	245	13.9	29.8	0.0
	4	246	16.3	26.9	13.3488372093
	4	247	14.1	23.1	23.9325581395
	4	248	14.0	29.0	0.0
	4	249	10.8	26.4	0.0
	4	250	13.5	22.1	3.43255813953
	4	251	12.2	22.9	4.38604651163
	4	252	11.5	21.6	0.190697674419
	4	253	7.8	19.2	6.1976744186
	4	254	4.2	20.6	0.0
	4	255	2.1	24.4	0.0
	4	256	2.7	16.8	0.0953488372093
	4	257	3.2	21.7	0.0
	4	258	5.0	14.5	0.0953488372093
	4	259	7.6	21.7	6.48372093023
	4	260	6.5	23.5	0.0
	4	261	9.7	28.8	0.0
	4	262	10.8	26.5	0.0
	4	263	11.6	30.0	0.0
	4	264	15.3	25.8	0.0
	4	265	10.7	23.4	0.0
	4	266	11.0	25.6	0.0
	4	267	12.8	15.9	10.8697674419
	4	268	7.3	23.2	0.0
	4	269	6.5	22.1	0.0
	4	270	4.7	18.9	0.0
	4	271	9.5	18.9	0.0
	4	272	12.8	24.0	0.0
	4	273	3.8	19.2	0.0
	4	274	2.6	17.2	0.0
	4	275	2.7	17.9	0.0
	4	276	0.7	16.2	0.0
	4	277	1.1	18.1	0.0
	4	278	1.3	18.1	0.0
	4	279	-4.1	11.0	1.0488372093
	4	280	-2.9	13.5	0.0953488372093
	4	281	-2.0	15.9	0.0
	4	282	3.4	21.5	0.0
	4	283	9.1	24.4	0.0
	4	284	10.1	21.2	0.0
	4	285	9.8	17.6	6.1976744186
	4	286	11.9	21.4	0.0
	4	287	8.1	22.5	0.0
	4	288	6.4	20.6	0.0
	4	289	0.2	7.3	0.0
	4	290	-2.3	4.0	0.0
	4	291	-0.5	7.7	0.0
	4	292	-2.9	12.1	0.0
	4	293	-7.8	8.3	6.38837209302
	4	294	-0.8	14.6	0.0
	4	295	-0.2	5.7	0.0
	4	296	-5.0	5.9	0.0
	4	297	-9.2	10.4	0.0
	4	298	-10.0	12.5	0.0
	4	299	-11.4	6.0	0.0
	4	300	-3.8	7.9	0.0953488372093
	4	301	-0.5	1.2	18.0209302326
	4	302	-4.7	3.0	0.0
	4	303	-4.1	2.6	2.19302325581
	4	304	-6.3	-2.1	0.0953488372093
	4	305	-2.2	6.4	9.34418604651
	4	306	-0.1	4.6	7.24651162791
	4	307	-6.3	4.9	0.0
	4	308	-1.0	10.2	0.0
	4	309	-2.7	3.2	4.57674418605
	4	310	-9.8	3.6	1.90697674419
	4	311	-1.2	-0.2	0.0953488372093
	4	312	-10.9	-5.3	0.667441860465
	4	313	-10.8	1.0	0.0
	4	314	-5.6	1.4	0.0
	4	315	-2.2	3.9	5.62558139535
	4	316	-4.0	6.1	15.3511627907
	4	317	-7.6	5.8	0.0
	4	318	-3.3	5.6	0.0
	4	319	-6.3	1.5	0.0
	4	320	-9.5	0.4	0.0
	4	321	-11.6	-2.1	0.0
	4	322	-14.7	-4.3	0.0
	4	323	-8.8	-0.1	10.7744186047
	4	324	-5.5	8.0	0.0
	4	325	-3.1	8.9	0.0
	4	326	4.0	7.4	1.62093023256
	4	327	2.4	5.1	12.4906976744
	4	328	2.1	15.4	0.0
	4	329	3.3	12.8	0.0
	4	330	3.9	12.6	0.0
	4	331	5.6	20.6	0.0
	4	332	5.5	13.5	0.0
	4	333	3.0	6.1	0.0
	4	334	-1.5	3.9	0.0
	4	335	-6.8	8.9	0.0
	4	336	-6.2	9.0	10.7744186047
	4	337	-4.5	-0.6	0.0
	4	338	-11.1	2.8	0.0
	4	339	-6.8	5.0	0.0
	4	340	-12.4	5.1	0.0
	4	341	-13.0	5.2	0.0
	4	342	-5.9	4.2	0.0
	4	343	-6.0	7.6	0.0
	4	344	-2.2	3.2	0.0
	4	345	-4.1	-3.5	0.0
	4	346	-8.7	4.3	0.0
	4	347	-11.7	-2.5	0.0
	4	348	-12.3	0.2	0.0
	4	349	-10.8	-5.8	0.0
	4	350	-12.9	-11.3	0.0
	4	351	-16.1	-6.1	0.0
	4	352	-15.0	3.6	0.0
	4	353	-11.1	6.3	0.0
	4	354	-0.1	5.2	0.0
	4	355	-7.5	4.8	0.0
	4	356	-5.4	2.8	0.0
	4	357	-2.5	1.8	0.0
	4	358	-3.0	5.9	0.0
	4	359	-0.2	5.5	0.0
	4	360	-10.0	6.1	5.53023255814
	4	361	-11.4	8.8	0.0
	4	362	-4.4	-1.3	0.0
	4	363	-13.7	0.7	0.0
	4	364	-8.9	-0.1	0.0
	4	365	-20.1	-7.1	0.0
	4	366	-17.6	-6.6	0.0
	5	1	-12.0	-7.4	0.0
	5	2	-10.7	-1.4	0.0
	5	3	-10.3	-3.6	0.0
	5	4	-13.6	-6.1	0.0
	5	5	-13.8	-3.1	0.0
	5	6	-14.0	-6.2	0.0
	5	7	-22.4	-9.6	0.0
	5	8	-16.7	-2.5	0.0
	5	9	-8.8	-2.2	0.0
	5	10	-6.6	-0.1	0.0
	5	11	-11.3	-7.3	1.23953488372
	5	12	-9.5	-5.6	0.0953488372093
	5	13	-6.6	1.5	0.0
	5	14	-14.6	2.0	0.0
	5	15	-20.4	-9.9	0.0
	5	16	-18.8	2.6	0.0
	5	17	-11.8	-1.9	9.05813953488
	5	18	-13.8	4.2	0.0
	5	19	-13.2	-3.0	0.0
	5	20	-17.0	-5.3	0.0
	5	21	-13.3	1.1	0.0
	5	22	-6.0	6.4	0.0
	5	23	-14.3	2.0	0.0
	5	24	-10.5	0.7	0.0
	5	25	-10.5	-2.3	0.0
	5	26	-8.0	-5.3	0.0
	5	27	-10.8	-3.7	2.47906976744
	5	28	-15.1	-6.8	3.43255813953
	5	29	-20.8	-9.3	0.0
	5	30	-16.7	-4.8	0.0
	5	31	-12.3	-1.4	6.67441860465
	5	32	-16.7	4.2	2.57441860465
	5	33	-17.2	1.6	0.0
	5	34	-14.4	-1.8	0.0
	5	35	-6.0	6.0	0.0
	5	36	-10.2	1.6	0.0
	5	37	-3.8	0.0	0.0
	5	38	-4.0	-2.4	0.0
	5	39	-2.6	-1.8	0.0
	5	40	-3.7	-0.9	0.0
	5	41	0.3	7.6	0.0
	5	42	-8.3	5.7	0.0
	5	43	-13.6	-4.2	0.0
	5	44	-13.8	-5.4	0.0
	5	45	-8.2	-0.1	0.0
	5	46	-2.3	2.2	0.0
	5	47	-6.7	3.0	0.0
	5	48	-13.2	0.1	0.0
	5	49	1.5	13.0	0.0
	5	50	4.6	11.0	0.0
	5	51	-10.2	6.4	0.0
	5	52	-6.1	11.2	0.0
	5	53	-8.9	1.4	0.0
	5	54	-14.0	-3.3	0.0
	5	55	-12.9	0.4	0.0
	5	56	-7.0	11.2	0.0
	5	57	-5.5	6.0	0.0
	5	58	-6.6	11.0	0.0
	5	59	-11.7	11.7	0.0
	5	60	-12.2	5.4	0.0
	5	61	-7.6	7.0	0.0
	5	62	-2.9	9.9	0.0
	5	63	-4.7	9.2	0.0
	5	64	-4.7	4.6	0.0
	5	65	-4.5	8.5	0.0
	5	66	-4.0	5.7	0.0
	5	67	-4.3	5.3	0.0
	5	68	-11.4	6.4	0.0
	5	69	-7.3	8.4	0.0
	5	70	-5.3	12.8	0.0
	5	71	-3.8	9.4	0.0
	5	72	3.0	9.9	5.62558139535
	5	73	-0.7	6.7	0.0
	5	74	0.8	7.1	0.0
	5	75	-7.2	8.1	0.0
	5	76	-1.5	11.8	0.0
	5	77	0.6	6.3	0.0
	5	78	-0.3	8.8	0.286046511628
	5	79	-0.4	15.4	0.0
	5	80	-0.9	6.8	0.953488372093
	5	81	-5.1	10.3	0.0
	5	82	-4.9	9.4	0.0
	5	83	-6.5	7.7	4.57674418605
	5	84	-6.4	10.8	0.0
	5	85	2.1	14.1	0.0
	5	86	7.2	15.6	0.0
	5	87	3.7	14.1	0.0
	5	88	-4.4	6.6	25.076744186
	5	89	-6.0	10.9	0.0
	5	90	-0.1	15.2	0.0
	5	91	4.7	18.9	0.0
	5	92	0.1	18.1	0.0
	5	93	-3.2	18.8	0.0
	5	94	2.4	12.5	0.953488372093
	5	95	10.9	20.7	0.0
	5	96	8.7	22.5	0.0
	5	97	6.2	20.7	0.0
	5	98	1.0	22.0	0.0
	5	99	-3.5	15.4	0.0
	5	100	3.2	16.9	0.0
	5	101	3.6	19.8	0.0
	5	102	7.4	24.0	0.0
	5	103	7.8	27.5	0.0
	5	104	10.0	27.7	0.0
	5	105	13.0	27.3	0.0
	5	106	10.5	27.2	0.0
	5	107	5.0	20.0	0.0
	5	108	1.8	17.5	0.0
	5	109	2.9	21.6	0.0
	5	110	8.0	21.6	0.0
	5	111	3.2	14.6	0.0
	5	112	2.0	13.1	0.0
	5	113	-3.0	14.8	0.0
	5	114	1.1	19.5	0.0
	5	115	4.4	23.0	0.667441860465
	5	116	4.7	27.2	0.0
	5	117	5.3	18.2	0.0
	5	118	6.6	24.6	0.0
	5	119	8.2	21.6	0.0
	5	120	6.2	19.4	0.0
	5	121	0.3	17.3	0.0
	5	122	0.7	13.4	0.0
	5	123	0.3	13.6	0.0
	5	124	3.0	17.9	0.0
	5	125	6.4	17.8	0.0
	5	126	4.1	24.9	0.0
	5	127	4.0	27.4	0.0
	5	128	7.4	22.0	0.0
	5	129	3.3	21.8	0.0
	5	130	4.6	21.2	0.0
	5	131	3.3	19.1	0.0
	5	132	6.3	19.0	0.0
	5	133	9.1	21.9	0.0
	5	134	7.6	23.0	0.0
	5	135	3.9	18.1	33.276744186
	5	136	9.5	23.2	14.6837209302
	5	137	10.2	25.5	0.190697674419
	5	138	11.7	27.7	0.0
	5	139	11.3	29.4	0.0
	5	140	14.3	29.3	0.0
	5	141	10.5	28.2	0.0
	5	142	8.0	19.8	10.011627907
	5	143	8.1	24.5	0.0
	5	144	9.3	24.4	0.0953488372093
	5	145	9.5	22.4	1.90697674419
	5	146	12.7	23.4	22.1209302326
	5	147	9.7	21.2	0.286046511628
	5	148	10.0	25.4	0.0
	5	149	14.0	28.2	0.0
	5	150	17.6	30.2	0.0
	5	151	13.0	23.6	0.0
	5	152	10.8	21.5	0.0
	5	153	7.9	25.6	0.0
	5	154	12.4	27.7	0.0
	5	155	16.5	30.2	0.0
	5	156	16.9	33.6	0.0
	5	157	14.9	30.6	0.0
	5	158	14.6	24.4	0.0
	5	159	11.9	25.7	0.0
	5	160	12.7	24.0	0.0953488372093
	5	161	11.7	24.6	0.0
	5	162	14.9	28.0	0.0
	5	163	13.3	28.2	0.0
	5	164	17.7	25.7	0.953488372093
	5	165	18.8	26.8	1.23953488372
	5	166	16.6	30.2	0.0
	5	167	18.1	29.3	0.0953488372093
	5	168	16.3	29.6	0.0953488372093
	5	169	15.8	28.8	1.43023255814
	5	170	12.5	29.5	0.0
	5	171	13.8	32.3	0.0
	5	172	16.0	29.8	0.0
	5	173	16.7	33.0	9.15348837209
	5	174	12.9	32.3	0.0
	5	175	15.2	31.0	0.0
	5	176	16.0	33.6	0.0
	5	177	19.1	35.8	0.0
	5	178	17.5	32.8	0.0
	5	179	15.7	34.1	0.0
	5	180	15.7	29.4	0.0
	5	181	14.3	27.7	0.0
	5	182	12.6	21.1	1.52558139535
	5	183	21.0	36.9	0.0
	5	184	19.1	32.5	0.0
	5	185	19.9	32.4	0.0
	5	186	21.4	35.2	0.0
	5	187	20.4	33.8	0.0
	5	188	21.0	30.7	0.0
	5	189	17.7	32.7	0.0
	5	190	15.7	26.5	6.1023255814
	5	191	19.9	31.2	4.38604651163
	5	192	20.4	35.8	0.0
	5	193	20.3	29.4	21.2627906977
	5	194	20.7	36.6	0.0
	5	195	22.4	31.6	0.0
	5	196	22.6	37.1	0.0
	5	197	21.0	32.1	0.381395348837
	5	198	19.4	30.8	0.0
	5	199	18.7	31.7	0.0
	5	200	18.4	31.7	0.0
	5	201	17.1	31.6	0.0
	5	202	16.6	31.3	0.0
	5	203	19.3	33.0	0.0
	5	204	15.6	31.0	0.0
	5	205	18.2	32.0	0.0
	5	206	20.3	34.6	0.0
	5	207	19.7	32.3	4.29069767442
	5	208	19.8	33.3	0.0
	5	209	20.1	34.0	0.0
	5	210	23.9	37.4	0.0
	5	211	26.4	36.9	0.0
	5	212	23.1	31.7	0.0
	5	213	17.4	28.9	0.0
	5	214	18.7	32.0	0.0
	5	215	19.6	34.2	0.0
	5	216	19.6	33.3	0.0
	5	217	19.4	34.7	0.0
	5	218	21.6	33.8	1.62093023256
	5	219	21.1	34.2	0.0
	5	220	19.6	31.2	0.0
	5	221	19.5	30.1	0.0
	5	222	17.7	27.7	0.0
	5	223	17.7	25.5	27.6511627907
	5	224	18.8	23.8	29.6534883721
	5	225	13.9	23.5	7.91395348837
	5	226	15.6	26.3	1.23953488372
	5	227	14.0	31.0	0.0
	5	228	19.4	32.1	0.0
	5	229	18.1	31.1	0.0
	5	230	16.0	34.0	0.0
	5	231	17.7	32.5	0.0
	5	232	19.0	33.9	0.0
	5	233	16.5	36.4	0.0
	5	234	19.9	33.9	0.0
	5	235	18.7	32.7	0.0
	5	236	19.2	33.9	0.0
	5	237	19.1	33.2	0.0953488372093
	5	238	20.5	34.2	0.0
	5	239	15.7	28.7	0.0
	5	240	13.0	23.5	0.476744186047
	5	241	12.3	29.4	15.0651162791
	5	242	12.4	28.8	6.00697674419
	5	243	14.7	30.9	11.5372093023
	5	244	15.5	36.5	0.0
	5	245	16.5	33.5	0.0
	5	246	14.4	32.0	0.0
	5	247	15.7	25.6	0.476744186047
	5	248	14.0	29.6	0.0
	5	249	12.9	29.4	0.0
	5	250	13.0	21.8	6.1976744186
	5	251	12.6	28.4	0.0
	5	252	11.5	25.0	0.0
	5	253	9.1	26.1	0.0
	5	254	8.9	28.6	0.0
	5	255	18.6	32.4	0.0
	5	256	19.7	31.3	0.0
	5	257	16.2	22.1	0.667441860465
	5	258	16.6	28.6	0.0
	5	259	16.7	28.4	0.0
	5	260	16.2	30.7	0.0
	5	261	18.1	30.3	0.0
	5	262	11.9	26.0	0.0
	5	263	9.3	30.4	0.0
	5	264	13.9	29.7	0.0
	5	265	11.8	23.1	0.0
	5	266	12.9	25.9	0.0
	5	267	13.2	25.1	0.0
	5	268	15.3	24.9	0.0
	5	269	13.6	24.4	0.0
	5	270	10.6	23.5	0.0
	5	271	9.7	20.7	0.0
	5	272	12.3	18.4	0.0
	5	273	9.7	22.3	0.0
	5	274	7.6	27.7	0.0
	5	275	11.1	23.7	20.5953488372
	5	276	8.6	26.9	0.0
	5	277	12.8	25.5	0.0
	5	278	8.4	18.3	0.0
	5	279	2.5	12.5	0.0
	5	280	6.5	20.9	0.0
	5	281	7.8	18.3	0.0
	5	282	5.9	17.6	0.0
	5	283	4.5	17.8	0.0
	5	284	2.7	15.3	0.0
	5	285	7.0	22.6	0.0
	5	286	3.9	20.7	0.0
	5	287	4.0	24.7	0.0
	5	288	6.0	20.4	0.762790697674
	5	289	4.5	21.3	0.0
	5	290	4.4	14.8	0.0
	5	291	4.1	13.8	0.0
	5	292	2.1	13.4	0.0
	5	293	3.4	15.1	0.0
	5	294	4.6	18.2	0.0
	5	295	3.2	17.9	0.0
	5	296	-0.4	15.3	0.0953488372093
	5	297	1.5	13.4	0.0
	5	298	3.1	14.1	0.0
	5	299	0.9	13.6	0.0
	5	300	-1.5	9.1	0.0
	5	301	-1.8	10.6	0.0
	5	302	-7.6	10.4	0.0
	5	303	-4.8	6.7	0.0
	5	304	-8.1	4.8	0.0
	5	305	-6.6	12.4	0.0
	5	306	4.9	15.8	0.0
	5	307	7.7	17.1	0.0
	5	308	-2.1	7.1	0.0
	5	309	-7.7	8.3	0.0
	5	310	-6.6	9.6	0.0
	5	311	-7.2	7.3	0.0
	5	312	-4.2	10.3	0.0
	5	313	-0.5	14.7	0.0
	5	314	1.3	19.5	0.0
	5	315	4.9	18.2	0.0
	5	316	11.2	24.5	0.0
	5	317	12.1	19.6	0.0
	5	318	3.5	9.0	0.190697674419
	5	319	1.3	10.8	0.0
	5	320	0.8	20.0	0.0
	5	321	-1.4	12.3	0.0
	5	322	-5.3	8.6	0.0
	5	323	-11.7	-3.1	0.0
	5	324	-8.3	4.6	0.0
	5	325	-11.1	-2.5	0.0
	5	326	-14.6	2.6	0.0
	5	327	-12.6	11.6	0.0
	5	328	-5.6	9.5	0.0
	5	329	-5.9	1.1	0.0
	5	330	-2.5	3.6	0.0
	5	331	-10.8	-1.7	0.0
	5	332	-3.0	3.6	0.0
	5	333	-1.6	5.8	0.0
	5	334	-6.2	11.2	0.0
	5	335	-4.7	7.6	0.0
	5	336	-9.6	-2.9	0.0
	5	337	-5.2	8.6	0.0
	5	338	-7.6	2.2	0.0
	5	339	-11.2	7.9	0.0
	5	340	-5.6	1.7	0.0
	5	341	-8.1	1.0	0.0
	5	342	-8.5	-5.2	0.0
	5	343	-13.4	2.1	0.0
	5	344	-14.2	-2.7	0.0
	5	345	-12.5	-0.2	0.0
	5	346	-15.2	-3.8	0.0
	5	347	-9.2	-1.8	0.0
	5	348	1.2	1.4	0.0
	5	349	-5.5	-2.7	0.0
	5	350	-2.8	-1.5	0.0
	5	351	-7.3	-1.1	0.0
	5	352	-11.8	-6.1	0.0
	5	353	-17.3	-8.6	0.0
	5	354	-5.5	2.8	0.0
	5	355	-5.4	1.0	0.0
	5	356	-8.5	4.2	0.0
	5	357	-3.4	9.3	0.0
	5	358	-15.5	-4.5	0.0
	5	359	-6.5	-1.4	0.0
	5	360	-15.2	-3.2	0.0
	5	361	-14.8	-1.7	0.0
	5	362	-17.8	-7.6	0.0
	5	363	-14.3	-12.6	0.0
	5	364	-14.2	-12.1	0.0
	5	365	-9.2	-1.3	0.0
	6	1	-9.9	-0.7	0.0
	6	2	-9.5	-3.3	0.0
	6	3	-5.7	0.6	0.0
	6	4	-10.8	-6.5	1.43023255814
	6	5	-11.6	-3.4	4.00465116279
	6	6	-9.6	-1.2	0.0
	6	7	-2.4	8.1	0.0
	6	8	-1.0	0.6	0.0
	6	9	-8.9	-3.0	0.0
	6	10	-23.2	0.4	0.0
	6	11	-12.8	-2.5	0.0
	6	12	-12.5	-4.7	0.0
	6	13	-15.9	-2.8	0.0
	6	14	-13.5	2.1	0.0
	6	15	-7.0	1.8	0.0
	6	16	-6.3	-2.6	0.0
	6	17	-4.3	0.0	0.0
	6	18	-9.9	1.8	0.0
	6	19	-13.2	-6.5	0.0
	6	20	-7.8	-4.5	0.0
	6	21	-8.7	2.0	0.0
	6	22	-20.2	-3.8	0.0
	6	23	-14.5	-0.7	0.0
	6	24	-29.6	-10.3	0.190697674419
	6	25	-26.3	-9.3	0.0953488372093
	6	26	-24.3	-2.1	0.0
	6	27	-13.9	-5.7	0.0
	6	28	-15.4	-3.8	0.0
	6	29	-11.7	-6.8	0.0
	6	30	-10.3	0.9	0.0
	6	31	-21.4	-8.4	0.0
	6	32	-24.1	-10.3	0.0
	6	33	-26.1	-12.0	0.0
	6	34	-22.4	-7.4	0.0
	6	35	-22.3	0.2	0.0
	6	36	-16.3	3.1	0.0
	6	37	-10.4	-1.0	0.0
	6	38	-11.3	-5.0	0.0
	6	39	-18.5	-2.4	0.0
	6	40	-14.1	-3.6	0.0
	6	41	-14.9	-2.3	0.0
	6	42	-7.0	-2.7	0.0
	6	43	-5.2	-0.2	0.0
	6	44	1.9	6.3	0.0
	6	45	-3.4	0.4	0.0
	6	46	-8.5	2.0	0.0953488372093
	6	47	-12.5	3.1	0.0
	6	48	-9.7	3.4	0.0
	6	49	-9.2	10.5	0.0
	6	50	-14.8	2.6	0.0
	6	51	-8.8	5.2	0.0
	6	52	-13.2	-1.3	0.0
	6	53	-13.7	0.9	4.38604651163
	6	54	-12.7	0.3	1.90697674419
	6	55	-9.8	3.9	0.0
	6	56	-12.8	-2.8	0.0
	6	57	-5.4	4.2	0.0
	6	58	-5.5	6.4	0.0
	6	59	3.1	15.0	0.0
	6	60	5.9	11.2	0.0
	6	61	0.1	8.4	0.0
	6	62	-1.7	6.2	0.0
	6	63	-0.7	1.4	0.0
	6	64	0.8	4.4	0.0
	6	65	4.6	11.2	0.0
	6	66	5.5	10.0	0.0
	6	67	6.1	12.4	0.0
	6	68	7.5	10.4	0.0
	6	69	3.5	10.4	0.0
	6	70	0.2	9.8	0.0
	6	71	1.7	11.3	0.0
	6	72	-1.8	11.6	0.0
	6	73	3.8	13.5	0.0953488372093
	6	74	4.0	12.7	0.0
	6	75	4.2	14.7	0.0
	6	76	2.0	7.9	0.0
	6	77	4.6	9.8	0.0
	6	78	-4.4	6.2	7.91395348837
	6	79	-4.3	11.3	0.0
	6	80	-5.0	8.0	0.0
	6	81	-5.2	8.4	0.0
	6	82	0.7	12.3	0.572093023256
	6	83	2.9	16.4	0.0
	6	84	2.8	20.1	0.0
	6	85	4.5	20.6	0.0
	6	86	5.7	17.1	0.0
	6	87	3.7	18.0	2.0976744186
	6	88	7.0	18.2	0.0
	6	89	4.6	19.5	0.0
	6	90	1.3	15.1	0.476744186047
	6	91	-0.9	13.8	2.19302325581
	6	92	-2.0	13.9	0.0
	6	93	-3.3	12.1	0.0
	6	94	0.4	11.7	0.0
	6	95	2.8	9.2	2.47906976744
	6	96	3.4	13.9	0.0
	6	97	-0.4	13.2	0.0
	6	98	-2.0	13.9	0.0
	6	99	-0.5	14.3	0.0
	6	100	-0.7	9.5	0.0
	6	101	-2.9	8.4	0.572093023256
	6	102	-0.5	10.2	6.38837209302
	6	103	-0.1	13.6	21.4534883721
	6	104	5.4	17.5	0.0
	6	105	13.9	20.6	11.0604651163
	6	106	12.1	20.2	0.0
	6	107	8.7	21.3	0.0
	6	108	9.5	21.2	0.0
	6	109	7.8	23.1	0.0
	6	110	10.7	27.4	0.0
	6	111	18.0	34.0	0.0
	6	112	13.3	24.7	1.0488372093
	6	113	11.0	24.0	0.0
	6	114	10.5	21.0	0.286046511628
	6	115	5.3	21.2	0.0
	6	116	11.7	24.3	0.0
	6	117	10.4	24.0	0.0
	6	118	8.9	24.5	0.0
	6	119	6.9	27.3	0.0
	6	120	5.4	20.2	9.15348837209
	6	121	8.1	22.2	0.0
	6	122	7.1	15.7	0.953488372093
	6	123	7.3	20.9	0.0
	6	124	8.9	22.2	0.0
	6	125	9.3	21.1	0.0
	6	126	11.1	25.4	0.0
	6	127	6.0	24.8	0.0
	6	128	6.3	22.3	0.0
	6	129	6.7	21.8	0.0
	6	130	6.0	23.6	0.0
	6	131	9.4	26.8	23.2651162791
	6	132	4.4	25.0	22.6930232558
	6	133	2.4	28.4	0.0
	6	134	8.3	24.8	0.0
	6	135	5.4	21.3	0.0
	6	136	7.6	24.7	0.0
	6	137	10.7	26.6	0.0
	6	138	13.2	27.4	0.0
	6	139	7.3	20.7	8.10465116279
	6	140	10.1	27.1	0.0
	6	141	12.0	29.6	0.0
	6	142	10.0	25.4	0.0
	6	143	14.5	26.7	0.0
	6	144	14.8	26.1	0.0
	6	145	13.1	23.2	0.0
	6	146	11.3	22.7	0.0
	6	147	12.9	26.0	0.0
	6	148	8.9	23.7	18.3069767442
	6	149	8.9	27.2	0.0
	6	150	10.8	27.9	0.0
	6	151	11.2	22.7	5.1488372093
	6	152	12.5	27.6	0.476744186047
	6	153	20.8	31.1	0.0
	6	154	19.4	29.8	0.0
	6	155	19.5	27.8	0.286046511628
	6	156	16.4	29.3	0.0
	6	157	13.6	27.5	0.0
	6	158	9.8	23.8	0.0
	6	159	8.9	23.6	0.0
	6	160	7.6	17.7	0.381395348837
	6	161	4.4	16.9	0.0953488372093
	6	162	9.6	21.9	3.33720930233
	6	163	8.8	24.6	0.0
	6	164	11.1	21.6	0.0
	6	165	10.2	27.1	0.0
	6	166	13.3	25.8	10.2023255814
	6	167	17.9	30.5	5.72093023256
	6	168	15.9	31.0	0.0
	6	169	14.5	28.6	0.0
	6	170	17.2	29.8	0.0
	6	171	15.3	22.9	0.0
	6	172	13.3	23.4	0.0
	6	173	12.8	28.3	0.0
	6	174	19.6	33.5	0.0
[truncated: 8,957 more rows]
