# Supplementary material for: Comparing CMIP-3 and CMIP-5 climate projections on flooding estimation of Devils Lake of North Dakota, USA
Source: PeerJ. 2018 Apr 30;6:e4711. doi: 10.7717/peerj.4711 (PMC5933320; doi:10.7717/peerj.4711)
Supplement: Supplemental Information 2 [file peerj-06-4711-s002.zip › FutureClimate/CMIP-5_MarkSim/EDMZ_GFDLCM3_rcp26_2055.dat]

	1	1	-11.6	2.7	0.0
	1	2	-2.5	5.3	11.7279069767
	1	3	-2.3	-1.5	0.0
	1	4	-13.2	-0.3	0.0
	1	5	-4.4	-3.5	0.0
	1	6	-7.5	-4.6	0.0953488372093
	1	7	-13.9	-2.7	0.0
	1	8	-26.5	-2.1	0.0
	1	9	-30.3	-4.4	8.39069767442
	1	10	-22.6	-10.5	0.0
	1	11	-19.6	-10.2	0.0
	1	12	-19.5	-16.4	0.0
	1	13	-21.3	-11.2	0.0
	1	14	-18.5	-4.1	0.0
	1	15	-20.7	-12.9	0.0
	1	16	-23.9	-19.8	0.0953488372093
	1	17	-14.5	-2.8	0.0
	1	18	-12.3	-9.6	0.0
	1	19	-21.1	-7.1	0.0
	1	20	-6.2	9.9	0.0
	1	21	-13.1	12.7	0.0
	1	22	-16.1	2.9	0.0
	1	23	-17.8	-1.1	0.0
	1	24	-14.5	-5.0	0.0
	1	25	-18.8	-7.5	0.0
	1	26	-24.6	-6.7	0.0
	1	27	-14.7	-2.3	0.0
	1	28	-22.0	-3.8	0.0
	1	29	-15.1	-0.2	0.0
	1	30	-13.3	-7.7	0.667441860465
	1	31	-7.4	-3.3	0.0
	1	32	-14.3	-3.3	0.0
	1	33	-7.8	6.2	0.0
	1	34	-1.4	5.0	0.0
	1	35	6.6	15.5	0.0
	1	36	-5.9	4.1	0.0
	1	37	-10.8	-10.6	0.0
	1	38	-8.0	-1.4	0.0
	1	39	-8.2	-7.9	0.0
	1	40	-10.8	-6.4	0.0
	1	41	-9.8	1.4	0.0
	1	42	-4.7	5.3	0.0
	1	43	-9.5	-3.4	0.0
	1	44	-15.3	-8.8	0.381395348837
	1	45	-25.2	-8.4	0.0
	1	46	-23.2	-5.1	0.0
	1	47	-26.8	-8.5	0.0
	1	48	-25.1	-6.6	0.0
	1	49	-25.7	-6.2	0.0
	1	50	-28.7	-17.3	2.38372093023
	1	51	-24.3	-14.7	4.86279069767
	1	52	-20.7	0.3	0.0
	1	53	-17.0	-2.1	0.0
	1	54	-17.3	-4.6	0.0
	1	55	-28.5	-5.1	0.0
	1	56	-23.3	6.0	0.0
	1	57	-23.3	-3.1	0.0
	1	58	-14.7	-4.1	0.0
	1	59	-15.9	-4.6	0.0
	1	60	-18.5	-4.4	0.0
	1	61	-14.0	-2.2	0.0
	1	62	-9.5	-3.3	1.0488372093
	1	63	-0.9	0.0	0.0
	1	64	-0.8	2.3	0.0
	1	65	-7.3	-5.9	0.0
	1	66	-11.2	3.6	0.0
	1	67	-12.2	6.3	0.0
	1	68	-10.8	6.5	0.0
	1	69	-15.9	3.8	0.0
	1	70	-12.5	-5.7	0.0
	1	71	-9.2	-5.5	0.0
	1	72	-8.6	-6.7	0.0
	1	73	-10.7	-6.8	0.0
	1	74	-9.6	-4.2	0.0
	1	75	-15.3	-0.3	0.0
	1	76	-16.4	-2.1	0.0
	1	77	-15.1	4.2	0.0
	1	78	-18.4	-2.4	0.0
	1	79	-17.6	-3.3	0.0
	1	80	-13.7	-0.4	3.0511627907
	1	81	-11.0	0.7	0.0
	1	82	-11.9	4.7	0.0
	1	83	-5.0	2.6	0.0
	1	84	-7.1	5.7	0.0
	1	85	-1.2	9.0	0.0
	1	86	1.7	6.4	0.0
	1	87	-2.6	10.9	0.0
	1	88	-3.5	8.7	0.0
	1	89	-2.6	14.8	0.0
	1	90	3.4	15.8	0.0
	1	91	4.3	19.1	0.0
	1	92	2.2	18.8	0.0
	1	93	3.8	15.9	0.0
	1	94	4.6	14.1	0.0
	1	95	3.6	10.5	6.29302325581
	1	96	-1.4	8.9	0.0953488372093
	1	97	-2.5	10.2	1.0488372093
	1	98	-0.4	12.3	0.0
	1	99	7.3	12.0	0.0
	1	100	2.1	19.2	0.0
	1	101	9.9	20.2	0.0
	1	102	11.5	23.2	0.0
	1	103	3.3	21.5	1.71627906977
	1	104	4.9	21.8	0.0
	1	105	3.6	17.2	0.286046511628
	1	106	0.8	20.3	0.0
	1	107	-2.0	20.4	0.0
	1	108	0.4	19.4	0.0
	1	109	1.6	21.7	0.0
	1	110	3.9	25.6	0.0
	1	111	-2.7	17.0	0.0
	1	112	-6.3	11.7	0.0
	1	113	-0.4	19.1	0.0
	1	114	3.8	23.5	0.0
	1	115	4.0	22.8	0.0
	1	116	4.9	10.4	0.286046511628
	1	117	7.2	21.8	0.0
	1	118	10.0	24.0	0.0
	1	119	6.3	22.6	1.14418604651
	1	120	10.7	25.7	0.0
	1	121	8.8	25.7	0.0
	1	122	13.6	25.5	0.0
	1	123	13.6	25.8	0.0
	1	124	12.7	26.4	0.0
	1	125	7.7	24.7	0.0
	1	126	4.2	25.6	62.6441860465
	1	127	7.5	28.4	0.0
	1	128	10.0	26.0	0.0
	1	129	8.2	23.3	0.0
	1	130	3.5	21.8	0.0
	1	131	3.0	26.8	0.0
	1	132	3.9	22.0	0.0
	1	133	11.2	22.8	0.0
	1	134	10.0	20.7	0.0
	1	135	5.1	14.3	5.53023255814
	1	136	13.4	20.4	1.62093023256
	1	137	8.6	19.8	12.5860465116
	1	138	9.7	17.0	0.0
	1	139	9.2	22.2	0.0
	1	140	9.0	22.6	0.0
	1	141	5.8	22.0	5.05348837209
	1	142	6.8	22.5	0.0
	1	143	1.8	20.4	0.0
	1	144	9.7	21.8	0.0
	1	145	8.6	21.3	0.0
	1	146	13.5	21.2	0.381395348837
	1	147	6.4	20.8	22.6930232558
	1	148	3.9	19.2	0.0
	1	149	5.0	21.3	0.381395348837
	1	150	8.4	22.1	0.0
	1	151	4.9	21.4	0.0
	1	152	4.8	18.7	0.0
	1	153	9.0	22.6	0.0
	1	154	12.4	30.6	0.0
	1	155	5.7	24.6	0.0
	1	156	13.3	21.1	3.0511627907
	1	157	13.7	26.4	0.0
	1	158	13.5	24.6	0.0
	1	159	9.9	22.8	0.0
	1	160	10.0	24.5	0.0
	1	161	11.0	22.2	34.7069767442
	1	162	10.9	24.3	0.0
	1	163	11.4	26.0	0.0
	1	164	16.6	30.2	10.1069767442
	1	165	19.2	31.6	0.0
	1	166	15.3	33.4	0.0
	1	167	15.1	29.6	0.0
	1	168	14.3	30.3	0.0
	1	169	12.5	28.4	0.0
	1	170	15.0	28.1	0.0
	1	171	15.4	27.6	0.0
	1	172	15.1	19.9	22.788372093
	1	173	14.6	21.5	3.14651162791
	1	174	14.0	26.6	0.0
	1	175	11.3	23.6	0.0
	1	176	11.0	20.7	55.4930232558
	1	177	12.4	22.6	4.86279069767
	1	178	15.6	29.0	0.0
	1	179	11.8	26.5	1.81162790698
	1	180	19.2	27.3	14.8744186047
	1	181	16.9	30.7	0.0
	1	182	15.1	30.1	0.0
	1	183	19.7	30.6	0.0
	1	184	19.1	30.0	0.0953488372093
	1	185	21.7	33.2	0.0
	1	186	19.7	32.5	0.0
	1	187	13.5	27.0	0.0
	1	188	14.0	23.0	0.0
	1	189	13.2	26.6	0.0
	1	190	13.5	30.7	0.0
	1	191	17.1	29.9	0.0
	1	192	19.4	30.0	0.0
	1	193	20.1	35.1	0.0
	1	194	22.4	38.2	0.0
	1	195	20.7	33.9	0.0
	1	196	21.5	31.1	0.190697674419
	1	197	18.4	30.1	0.0
	1	198	15.1	29.2	0.0
	1	199	18.2	33.1	6.86511627907
	1	200	20.9	35.8	1.0488372093
	1	201	22.3	35.2	0.0
	1	202	20.1	34.2	0.0
	1	203	15.5	30.1	0.0
	1	204	17.1	28.8	4.76744186047
	1	205	16.1	30.5	2.38372093023
	1	206	15.8	30.5	0.0
	1	207	17.1	33.2	0.0
	1	208	15.5	31.7	0.0
	1	209	15.0	32.2	0.0
	1	210	16.2	30.6	0.0
	1	211	11.0	26.4	18.4023255814
	1	212	13.6	29.6	30.3209302326
	1	213	11.5	31.7	0.0
	1	214	15.2	30.0	0.0
	1	215	14.1	28.9	0.0
	1	216	15.7	32.3	0.0
	1	217	15.3	30.2	1.23953488372
	1	218	16.4	27.1	0.476744186047
	1	219	19.7	31.5	0.0
	1	220	18.8	29.1	0.0
	1	221	16.7	31.0	0.0
	1	222	16.0	33.0	0.0
	1	223	9.8	29.7	0.0
	1	224	10.4	25.5	15.8279069767
	1	225	10.6	25.1	0.0953488372093
	1	226	11.0	23.6	17.3534883721
	1	227	11.8	27.4	0.0
	1	228	12.0	26.3	0.0
	1	229	8.4	23.8	0.0
	1	230	11.4	28.1	0.0
	1	231	10.9	22.5	23.4558139535
	1	232	15.4	23.2	0.0
	1	233	15.3	30.0	0.0
	1	234	14.5	24.9	0.0
	1	235	12.6	29.7	0.0
	1	236	12.6	28.2	0.0
	1	237	12.2	29.7	0.0
	1	238	19.5	29.6	0.0
	1	239	18.3	30.8	0.0
	1	240	15.1	28.7	0.0
	1	241	11.6	25.8	0.0
	1	242	13.4	24.8	0.0
	1	243	12.6	28.3	0.0
	1	244	10.4	28.5	0.0
	1	245	11.2	30.9	0.0
	1	246	16.0	29.1	10.2023255814
	1	247	11.1	25.4	0.190697674419
	1	248	10.6	27.2	0.0
	1	249	13.7	25.6	0.0
	1	250	11.3	23.3	0.0
	1	251	6.1	20.0	0.858139534884
	1	252	11.0	24.6	0.0
	1	253	5.1	19.6	3.81395348837
	1	254	4.5	19.5	0.286046511628
	1	255	1.1	21.1	0.0
	1	256	0.0	22.3	0.0
	1	257	-4.9	19.9	0.0
	1	258	3.2	26.3	0.0
	1	259	6.8	26.9	0.0
	1	260	5.6	21.5	0.0
	1	261	10.7	26.5	0.0
	1	262	12.0	25.8	0.0
	1	263	12.1	28.5	0.0
	1	264	9.2	24.6	0.0
	1	265	9.4	20.0	0.0
	1	266	11.6	21.5	0.0
	1	267	7.6	26.7	0.0
	1	268	11.8	25.1	0.0
	1	269	14.2	28.2	0.0
	1	270	15.5	25.7	0.0
	1	271	15.3	24.7	0.0
	1	272	11.2	23.8	0.0
	1	273	4.7	21.4	0.0
	1	274	5.7	22.2	0.0
	1	275	7.6	17.4	0.0
	1	276	5.1	16.2	0.0
	1	277	4.0	19.3	0.0
	1	278	2.0	16.6	0.0
	1	279	2.7	17.3	0.0
	1	280	3.2	16.5	0.190697674419
	1	281	3.5	17.6	0.0953488372093
	1	282	3.9	19.3	0.0
	1	283	5.8	18.4	0.0
	1	284	3.1	20.7	0.0
	1	285	9.1	23.2	0.0
	1	286	2.0	11.8	13.0627906977
	1	287	-1.8	10.4	0.0
	1	288	-0.1	13.6	0.0
	1	289	5.6	16.5	6.1023255814
	1	290	2.7	13.5	0.0
	1	291	4.1	15.1	0.0
	1	292	5.5	13.7	0.0
	1	293	4.7	13.1	0.0
	1	294	4.3	14.0	0.0
	1	295	0.6	14.9	0.0
	1	296	0.4	7.3	0.0
	1	297	-0.2	9.4	0.0
	1	298	-2.7	8.4	0.0
	1	299	-6.6	6.9	0.0
	1	300	5.9	16.5	0.0
	1	301	6.7	12.2	0.0
	1	302	4.8	15.2	0.0
	1	303	-0.2	14.9	0.0
	1	304	0.7	7.6	0.0
	1	305	-6.4	5.8	0.0
	1	306	-3.1	4.6	0.0
	1	307	-2.0	9.5	0.0
	1	308	-1.7	14.8	0.0
	1	309	2.4	7.0	0.0
	1	310	4.7	9.9	0.0
	1	311	0.3	9.3	0.0
	1	312	-1.6	17.0	0.0
	1	313	3.2	18.7	0.0
	1	314	5.3	10.6	0.0
	1	315	1.4	7.9	0.0
	1	316	-3.2	5.6	0.0
	1	317	-3.2	8.5	0.0
	1	318	-3.0	5.6	0.0
	1	319	0.5	7.6	0.0
	1	320	-11.5	5.5	0.0
	1	321	-6.0	1.4	0.0
	1	322	-7.5	0.6	0.0
	1	323	-6.6	-6.2	0.0
	1	324	-4.2	0.8	0.0
	1	325	-8.4	2.9	0.0
	1	326	-6.8	1.0	0.0
	1	327	-13.0	-8.1	0.0
	1	328	-9.5	-3.7	0.0
	1	329	-17.6	-7.5	0.0
	1	330	-8.4	8.5	0.0
	1	331	-14.8	-0.3	0.0
	1	332	-14.5	-5.0	0.0
	1	333	-14.1	-1.7	6.57906976744
	1	334	-16.1	-0.2	0.0
	1	335	-21.3	-5.9	0.0
	1	336	-26.8	-8.9	0.0
	1	337	-27.7	-6.0	0.0
	1	338	-24.5	-6.8	0.0
	1	339	-18.4	-14.3	0.0
	1	340	-17.2	-5.2	0.0
	1	341	-15.1	-5.9	0.0
	1	342	-15.7	-5.5	0.0
	1	343	-14.8	-7.4	0.0
	1	344	-12.2	-9.8	0.0
	1	345	-7.8	-5.2	0.0
	1	346	-12.6	-4.0	0.0
	1	347	-7.5	3.1	0.0
	1	348	-19.1	-12.5	1.33488372093
	1	349	-20.0	-11.9	0.0
	1	350	-23.4	-2.9	0.0
	1	351	-21.7	-10.5	0.0
	1	352	-18.9	-8.7	0.0
	1	353	-11.3	-7.0	0.0
	1	354	-13.5	-10.4	7.91395348837
	1	355	-17.0	-6.3	0.0
	1	356	-27.2	-11.8	2.0976744186
	1	357	-27.6	-13.6	0.0
	1	358	-21.1	0.1	0.0
	1	359	-15.3	0.4	3.0511627907
	1	360	-18.7	-3.1	0.0
	1	361	-13.0	-12.6	3.33720930233
	1	362	-16.8	-16.0	1.90697674419
	1	363	-23.1	-19.6	0.381395348837
	1	364	-21.0	-20.9	1.0488372093
	1	365	-19.6	-7.0	0.0
	2	1	-15.2	-9.5	0.0
	2	2	-16.6	-12.3	0.0
	2	3	-11.7	-11.2	2.76511627907
	2	4	-18.0	-13.5	0.0
	2	5	-23.6	-17.3	0.0
	2	6	-27.8	-7.1	0.0
	2	7	-18.7	-7.6	0.0
	2	8	-19.6	-10.3	0.0
	2	9	-21.5	-4.5	0.0
	2	10	-19.0	-0.6	0.0
	2	11	-16.5	-6.8	0.0
	2	12	-12.8	-2.7	0.0
	2	13	-11.4	-5.3	0.0
	2	14	-16.5	-4.1	0.0
	2	15	-16.5	0.1	0.0
	2	16	-9.1	-4.0	0.0
	2	17	-10.7	-3.7	0.0
	2	18	-14.6	-6.6	0.0
	2	19	-19.8	-12.0	0.0
	2	20	-8.1	-5.9	0.0
	2	21	-6.0	5.4	0.0
	2	22	-10.0	-6.1	0.0
	2	23	-10.9	0.3	0.0
	2	24	-25.0	-9.8	0.0
	2	25	-27.5	-5.3	0.0
	2	26	-23.8	-8.9	0.0
	2	27	-23.0	-3.6	0.0
	2	28	-22.5	-12.6	0.0
	2	29	-13.0	0.5	0.0
	2	30	-14.8	-5.0	1.33488372093
	2	31	-9.9	-8.7	0.0
	2	32	-19.4	-10.6	0.0
	2	33	-23.1	-11.6	0.0
	2	34	-23.7	-11.5	0.0
	2	35	-17.7	-3.7	0.0
	2	36	-29.8	-12.2	0.0
	2	37	-29.3	-16.9	0.0
	2	38	-26.3	-14.3	0.0
	2	39	-19.1	-5.1	0.0
	2	40	-17.9	-3.6	0.0
	2	41	-20.4	-6.1	0.0
	2	42	-13.6	3.9	0.0
	2	43	-4.9	4.4	0.0
	2	44	-1.4	7.6	0.0
	2	45	-2.2	1.3	0.0
	2	46	-8.5	0.3	0.0
	2	47	-15.4	-1.0	0.0
	2	48	-17.7	-6.9	0.0
	2	49	-22.6	-8.6	0.0
	2	50	-22.1	-5.6	0.0
	2	51	-25.6	-8.2	0.0
	2	52	-17.0	-1.9	0.0
	2	53	-7.4	4.4	0.0
	2	54	-10.6	-1.0	0.0
	2	55	-13.1	3.7	0.0
	2	56	-3.2	0.2	0.0
	2	57	-3.7	-1.4	0.0
	2	58	-8.6	-6.5	0.0
	2	59	-8.1	-7.8	0.0
	2	60	-2.0	1.1	0.0
	2	61	1.3	6.4	0.0
	2	62	-7.2	-2.6	0.0
	2	63	-11.0	1.6	0.0
	2	64	-2.5	-0.7	1.43023255814
	2	65	-3.9	3.3	0.0
	2	66	-8.6	0.2	0.0
	2	67	-9.2	1.9	0.0
	2	68	-2.0	-0.7	0.0
	2	69	-1.4	-1.3	1.52558139535
	2	70	-5.7	7.8	0.0
	2	71	-3.6	5.2	0.0
	2	72	-3.6	1.6	0.0
	2	73	-5.8	5.2	0.0
	2	74	-5.2	4.7	0.0
	2	75	-1.8	7.1	0.0
	2	76	-2.7	2.4	0.0
	2	77	-4.5	4.3	0.0
	2	78	-0.7	6.2	0.0
	2	79	-3.1	12.6	0.0
	2	80	-4.7	4.3	0.0
	2	81	-0.9	9.8	0.0
	2	82	1.7	7.1	12.4906976744
	2	83	-2.9	5.4	0.0
	2	84	-3.0	2.3	0.0
	2	85	-2.9	6.4	0.0
	2	86	-8.3	6.5	0.0
	2	87	-15.3	0.4	0.0
	2	88	-14.8	-6.9	0.762790697674
	2	89	-11.2	-0.8	0.0
	2	90	-17.5	-4.3	0.0
	2	91	-10.5	0.9	0.0
	2	92	-12.2	4.1	0.0
	2	93	-14.4	5.0	0.0
	2	94	-8.6	9.9	0.0
	2	95	-1.2	10.1	0.0
	2	96	-1.8	8.4	0.0
	2	97	0.7	16.3	0.0
	2	98	6.8	11.8	8.39069767442
	2	99	1.0	13.9	2.19302325581
	2	100	0.0	18.6	0.0
	2	101	-5.2	12.5	0.190697674419
	2	102	4.6	18.5	0.0
	2	103	4.7	11.4	0.0
	2	104	3.6	15.1	0.0
	2	105	-0.7	14.4	0.0
	2	106	10.3	22.3	0.0
	2	107	5.4	14.4	0.0
	2	108	3.7	15.2	0.0
	2	109	-1.5	15.3	0.0
	2	110	0.7	13.8	1.0488372093
	2	111	-1.0	15.4	0.0
	2	112	1.4	15.1	0.0
	2	113	6.7	16.4	0.0
	2	114	-2.2	16.2	2.47906976744
	2	115	-1.1	13.4	6.96046511628
	2	116	-2.1	16.1	0.0
	2	117	1.6	17.3	8.39069767442
	2	118	-1.6	18.1	5.91162790698
	2	119	1.7	22.1	0.0
	2	120	-2.7	13.7	0.0
	2	121	-4.0	15.3	0.0
	2	122	-5.3	14.1	0.190697674419
	2	123	-7.0	14.5	0.0
	2	124	0.4	19.7	0.0
	2	125	4.7	22.9	0.0
	2	126	9.6	13.5	18.688372093
	2	127	10.6	19.1	2.57441860465
	2	128	11.5	20.2	0.0953488372093
	2	129	7.4	28.1	0.0
	2	130	5.5	26.2	0.0
	2	131	12.0	20.3	0.0
	2	132	9.4	17.8	0.0953488372093
	2	133	8.8	22.4	4.48139534884
	2	134	7.8	22.7	0.0
	2	135	5.9	25.4	0.0
	2	136	4.8	24.0	0.0
	2	137	5.6	22.0	0.0
	2	138	8.6	23.5	0.0
	2	139	4.8	22.7	0.0
	2	140	6.4	22.0	0.0
	2	141	6.1	21.3	11.3465116279
	2	142	3.2	22.5	4.38604651163
	2	143	2.3	20.3	0.0
	2	144	8.0	18.9	0.0
	2	145	9.0	21.0	0.0
	2	146	12.2	24.2	0.0953488372093
	2	147	10.6	26.0	0.0
	2	148	10.7	23.2	18.688372093
	2	149	11.7	25.2	0.0
	2	150	11.0	23.6	0.0
	2	151	6.4	20.2	0.0
	2	152	8.3	18.9	11.823255814
	2	153	6.7	26.1	0.0
	2	154	8.9	27.2	0.0
	2	155	14.8	23.0	0.0
	2	156	11.8	24.7	0.0
	2	157	12.8	28.0	0.0
	2	158	15.2	27.6	0.0
	2	159	12.2	29.8	0.0
	2	160	9.0	27.2	2.57441860465
	2	161	14.7	28.8	0.0
	2	162	10.3	22.5	0.0
	2	163	9.5	26.1	0.0
	2	164	5.6	28.4	0.0
	2	165	10.3	31.8	0.0
	2	166	12.1	26.7	1.0488372093
	2	167	13.6	29.1	0.0
	2	168	15.0	27.6	4.95813953488
	2	169	16.6	32.4	0.0
	2	170	13.9	27.7	0.0
	2	171	16.7	27.2	0.0
	2	172	14.6	27.3	0.0
	2	173	12.6	31.9	0.0
	2	174	10.3	26.3	0.0
	2	175	11.8	25.8	0.0
	2	176	10.9	28.5	0.0
	2	177	12.9	27.3	0.762790697674
	2	178	13.6	27.8	0.286046511628
	2	179	11.3	27.2	0.0
	2	180	13.9	27.5	0.0
	2	181	16.6	28.7	0.0
	2	182	14.9	26.9	0.0
	2	183	18.6	32.1	0.0
	2	184	22.5	34.2	0.0
	2	185	21.9	31.0	0.0
	2	186	21.9	32.6	0.0
	2	187	13.9	26.2	0.0
	2	188	15.8	33.0	0.0
	2	189	18.9	34.8	0.0
	2	190	18.3	33.1	0.0
	2	191	15.7	25.5	0.0
	2	192	14.6	25.8	0.0
	2	193	11.6	24.5	0.0
	2	194	11.1	25.6	0.0
	2	195	10.0	25.1	0.0
	2	196	11.9	26.1	0.0
	2	197	12.5	29.8	0.0
	2	198	12.8	31.2	0.0
	2	199	19.7	35.5	0.0
	2	200	20.3	32.5	0.0
	2	201	13.1	28.3	0.0
	2	202	15.6	31.2	0.0
	2	203	13.6	30.6	0.0
	2	204	13.3	26.5	0.0
	2	205	11.0	26.0	0.0
	2	206	13.1	29.2	0.0
	2	207	14.1	26.8	4.19534883721
	2	208	11.9	23.4	22.9790697674
	2	209	15.8	26.3	0.858139534884
	2	210	15.1	27.5	5.05348837209
	2	211	13.3	27.2	3.43255813953
	2	212	14.6	30.0	2.95581395349
	2	213	16.9	29.2	11.4418604651
	2	214	14.6	28.3	6.76976744186
	2	215	18.4	28.7	0.0
	2	216	20.4	30.5	0.0
	2	217	17.0	27.1	9.91627906977
	2	218	18.6	31.6	0.0
	2	219	15.1	30.5	0.0
	2	220	13.0	22.5	15.923255814
	2	221	15.6	28.9	0.0
	2	222	14.1	27.9	0.667441860465
	2	223	12.7	28.6	0.0
	2	224	11.5	23.9	0.0
	2	225	15.2	30.0	0.0
	2	226	11.9	32.2	0.0
	2	227	10.5	30.4	0.0
	2	228	8.6	29.3	0.0
	2	229	13.1	30.6	4.76744186047
	2	230	12.2	25.6	3.62325581395
	2	231	14.5	31.0	5.1488372093
	2	232	18.3	31.7	0.0953488372093
	2	233	14.7	32.6	0.0
	2	234	10.8	27.5	0.0
	2	235	13.0	31.4	0.0
	2	236	11.1	27.5	1.33488372093
	2	237	8.7	25.3	6.57906976744
	2	238	11.8	29.0	0.0
	2	239	12.4	31.9	0.0
	2	240	9.8	31.1	4.57674418605
	2	241	9.8	29.4	0.0
	2	242	7.3	30.4	0.0
	2	243	10.1	29.3	0.0
	2	244	11.6	24.7	0.0
	2	245	10.3	20.5	10.488372093
	2	246	11.0	24.6	0.0
	2	247	9.3	29.1	0.0
	2	248	7.3	24.5	0.0
	2	249	4.6	24.6	0.0
	2	250	9.8	22.1	0.0
	2	251	5.8	18.5	0.0
	2	252	6.4	17.4	26.6023255814
	2	253	6.3	20.0	0.0
	2	254	2.8	23.6	0.0
	2	255	4.4	17.6	0.190697674419
	2	256	4.0	14.6	0.476744186047
	2	257	0.1	14.9	0.0
	2	258	5.0	20.8	0.0
	2	259	5.2	13.1	0.572093023256
	2	260	2.5	18.8	0.190697674419
	2	261	3.0	23.6	0.0
	2	262	5.7	23.9	0.0
	2	263	9.5	22.3	0.0
	2	264	12.4	22.8	0.0
	2	265	11.5	27.8	0.0
	2	266	8.7	24.7	0.0
	2	267	8.9	27.0	0.0
	2	268	12.3	21.9	0.0953488372093
	2	269	9.3	22.6	7.62790697674
	2	270	6.7	21.7	0.0
	2	271	8.5	23.3	0.0
	2	272	8.4	19.8	0.0
	2	273	9.1	23.6	0.0
	2	274	2.1	19.5	0.0
	2	275	-1.8	16.7	0.0
	2	276	4.6	19.3	0.0
	2	277	-2.0	17.5	0.0
	2	278	1.5	18.1	0.0
	2	279	-0.7	11.5	3.71860465116
	2	280	-3.1	17.5	2.0023255814
	2	281	-0.2	14.6	4.38604651163
	2	282	-1.4	16.2	0.0
	2	283	2.1	11.3	0.0
	2	284	-3.2	-0.6	9.2488372093
	2	285	-1.5	4.8	6.57906976744
	2	286	-2.2	9.6	0.0
	2	287	-3.7	9.4	0.0
	2	288	0.9	11.9	0.0
	2	289	0.3	11.3	0.0
	2	290	1.2	14.1	0.0
	2	291	-2.9	14.0	0.0
	2	292	-3.6	9.9	0.286046511628
	2	293	-1.0	14.1	0.0
	2	294	-2.1	11.3	0.762790697674
	2	295	-1.4	7.0	0.0953488372093
	2	296	-1.8	7.9	0.0
	2	297	0.7	5.5	0.0
	2	298	-3.1	7.0	0.0
	2	299	-6.6	4.4	0.0
	2	300	-2.8	4.5	0.0
	2	301	-6.0	5.8	0.0
	2	302	1.5	14.8	0.0
	2	303	-5.1	8.6	17.4488372093
	2	304	-6.1	7.6	0.0
	2	305	-4.6	7.8	0.0
	2	306	-2.7	11.7	0.0
	2	307	-1.5	17.4	0.0
	2	308	-5.9	10.5	0.0
	2	309	-5.1	11.8	0.0
	2	310	-5.3	9.0	0.0
	2	311	-1.4	13.9	0.0
	2	312	-1.5	6.6	0.0
	2	313	-7.6	4.2	0.0
	2	314	-15.2	4.6	0.0
	2	315	-6.8	7.6	0.0
	2	316	-1.1	9.6	0.0
	2	317	-2.4	8.2	0.0
	2	318	-3.5	10.8	0.0
	2	319	-0.7	8.2	0.0
	2	320	2.8	8.6	0.0
	2	321	-1.7	5.1	0.0
	2	322	-10.1	0.2	0.0
	2	323	-8.1	6.6	0.0
	2	324	-1.0	5.5	0.286046511628
	2	325	2.3	6.7	2.95581395349
	2	326	-6.4	1.6	1.62093023256
	2	327	-9.9	2.3	0.0
	2	328	-16.2	0.2	0.0
	2	329	-1.5	1.1	0.0
	2	330	5.1	5.9	0.0
	2	331	0.1	2.6	0.0
	2	332	-10.1	1.1	0.0
	2	333	-6.6	-4.8	0.0
	2	334	-5.6	-2.4	1.23953488372
	2	335	-13.2	-1.1	0.0
	2	336	-16.1	-0.7	0.0
	2	337	-17.2	3.5	0.0
	2	338	-7.7	5.8	2.0023255814
	2	339	-4.6	7.6	11.0604651163
	2	340	-2.6	2.3	0.0
	2	341	-0.6	0.9	0.0
	2	342	-8.5	-5.3	0.0
	2	343	-17.3	-15.4	4.19534883721
	2	344	-22.0	-11.5	0.0
	2	345	-28.6	-12.1	0.0
	2	346	-24.3	-4.9	0.0
	2	347	-20.9	-8.3	0.0
	2	348	-6.5	-3.3	0.476744186047
	2	349	-20.4	-2.5	0.0
	2	350	-8.9	2.0	0.0
	2	351	-13.9	-5.4	0.0
	2	352	-10.5	-6.5	0.0
	2	353	-10.8	-9.2	0.0
	2	354	-9.7	-7.1	0.0
	2	355	-18.0	-8.1	0.0
	2	356	-22.8	-2.0	0.0
	2	357	-11.8	2.0	0.0
	2	358	-9.2	4.4	4.67209302326
	2	359	-5.5	1.3	0.0
	2	360	-0.7	0.6	0.0
	2	361	-2.3	-2.2	0.0
	2	362	-9.1	-1.6	26.5069767442
	2	363	-20.1	-5.0	0.0
	2	364	-20.3	-9.2	0.0
	2	365	-9.7	-6.5	0.0
	3	1	-8.6	-5.2	0.0
	3	2	-10.1	-0.5	0.0
	3	3	-12.7	-1.6	0.0
	3	4	-11.3	1.4	0.0
	3	5	-6.3	3.2	0.0
	3	6	-4.2	-1.3	0.0
	3	7	-13.4	-7.7	0.0
	3	8	-17.3	2.8	0.0
	3	9	-24.5	-10.7	6.38837209302
	3	10	-23.6	-11.0	0.0
	3	11	-22.7	-19.1	0.0
	3	12	-27.0	-18.7	1.14418604651
	3	13	-21.3	-13.3	0.0953488372093
	3	14	-21.7	-9.3	0.0
	3	15	-18.9	-13.3	0.0
	3	16	-23.5	-21.5	1.33488372093
	3	17	-19.8	-8.1	0.0
	3	18	-15.0	-10.0	0.0
	3	19	-20.8	-15.3	0.381395348837
	3	20	-25.1	-10.7	0.0
	3	21	-25.1	-16.8	1.43023255814
	3	22	-22.8	-15.4	0.0
	3	23	-18.8	-11.3	0.0
	3	24	-10.2	-3.6	0.0
	3	25	-8.9	-5.9	0.0
	3	26	-11.8	-0.6	2.47906976744
	3	27	-14.7	-4.4	0.0
	3	28	-12.8	-5.7	0.0
	3	29	-8.1	1.9	0.0
	3	30	-17.1	-1.0	0.0
	3	31	-8.0	-1.1	0.0
	3	32	-22.5	-3.3	0.0
	3	33	-18.7	-3.8	7.34186046512
	3	34	-19.5	-7.6	0.0
	3	35	-19.0	-3.3	0.0
	3	36	-21.0	-6.4	0.0
	3	37	-29.0	-7.6	0.0
	3	38	-24.1	-7.6	0.0
	3	39	-17.0	-4.5	0.0
	3	40	-11.5	-1.4	0.0
	3	41	-17.3	-5.5	0.0
	3	42	-25.2	-8.7	0.0
	3	43	-23.0	-6.5	0.0
	3	44	-20.9	3.0	0.0
	3	45	-15.6	4.6	0.0
	3	46	-9.7	-1.0	0.0
	3	47	-17.4	-5.4	0.0
	3	48	-13.1	-2.5	0.0
	3	49	-16.0	-3.6	0.0
	3	50	-11.1	0.4	0.0
	3	51	-9.1	3.1	0.0
	3	52	-12.5	-3.0	0.0
	3	53	-18.5	-5.5	0.0
	3	54	-19.0	-12.7	0.0
	3	55	-24.0	-13.7	0.0
	3	56	-20.0	-9.9	2.47906976744
	3	57	-15.3	-5.9	0.0
	3	58	-20.4	2.2	0.0
	3	59	-14.9	-2.0	0.0
	3	60	-9.2	-9.1	0.0
	3	61	-18.9	2.0	0.0
	3	62	-15.9	5.7	0.0
	3	63	-9.5	7.1	0.0
	3	64	0.9	5.1	0.0
	3	65	-5.2	4.1	5.62558139535
	3	66	-3.8	4.6	0.0
	3	67	-0.1	1.2	0.0
	3	68	-1.3	-1.1	0.0
	3	69	-15.4	-9.9	0.0
	3	70	-14.9	-2.6	0.0
	3	71	-10.8	-2.9	6.86511627907
	3	72	-5.2	-3.0	0.476744186047
	3	73	-12.2	-1.4	0.0
	3	74	-7.8	-1.0	0.0
	3	75	-7.9	3.9	0.0
	3	76	-16.3	-0.3	0.0
	3	77	-10.4	7.5	0.0
	3	78	-12.7	-1.2	0.0
	3	79	-16.4	-3.6	0.0
	3	80	-25.3	-4.1	0.0
	3	81	-25.7	-6.8	0.0
	3	82	-18.5	-5.4	0.0
	3	83	-7.1	1.1	0.0
	3	84	-6.5	7.8	3.14651162791
	3	85	-2.9	7.1	0.0
	3	86	3.0	14.2	11.4418604651
	3	87	2.9	10.1	0.953488372093
	3	88	1.6	9.6	0.0
	3	89	0.6	13.9	0.0
	3	90	8.2	21.8	0.0
	3	91	4.5	21.1	0.0
	3	92	6.8	17.9	0.0
	3	93	-1.7	8.0	0.0
	3	94	-6.6	9.0	0.0
	3	95	-4.5	9.6	4.48139534884
	3	96	-7.2	11.2	0.0
	3	97	3.3	19.3	0.0
	3	98	5.0	14.9	0.190697674419
	3	99	-1.3	11.1	7.81860465116
	3	100	-1.3	17.9	0.0
	3	101	1.6	13.4	10.2023255814
	3	102	6.3	17.1	2.0976744186
	3	103	8.5	11.5	1.52558139535
	3	104	4.4	13.0	0.0
	3	105	2.9	14.1	0.0
	3	106	4.0	11.8	0.0
	3	107	-3.0	11.6	0.0
	3	108	-1.6	15.6	0.0
	3	109	-2.5	15.5	0.0
	3	110	-9.0	10.6	0.0
	3	111	-2.8	16.5	0.0
	3	112	-2.6	18.4	0.0
	3	113	-1.5	13.8	12.3953488372
	3	114	1.6	14.8	8.96279069767
	3	115	5.7	11.3	9.43953488372
	3	116	3.8	18.5	0.0
	3	117	6.8	18.9	0.0
	3	118	1.2	15.3	0.0
	3	119	6.2	19.4	0.0
	3	120	7.7	17.9	0.0
	3	121	7.1	18.3	0.0
	3	122	9.1	17.3	0.0
	3	123	0.6	16.2	0.0
	3	124	-2.7	9.8	0.0
	3	125	-4.5	11.9	0.0
	3	126	-3.5	16.8	0.0
	3	127	2.3	21.0	0.0
	3	128	6.1	26.0	0.0
	3	129	4.2	25.1	0.0
	3	130	2.0	19.5	0.0
	3	131	0.6	22.6	0.0
	3	132	2.8	20.4	0.0
	3	133	5.8	22.4	0.0
	3	134	3.3	19.2	0.0
	3	135	4.6	22.0	0.0
	3	136	5.8	21.4	0.0
	3	137	7.7	21.0	0.0
	3	138	6.1	20.8	0.0
	3	139	1.5	18.4	0.0
	3	140	3.1	19.1	0.0
	3	141	9.4	17.6	4.48139534884
	3	142	12.0	20.0	0.0
	3	143	9.1	16.0	0.0
	3	144	5.9	18.7	2.19302325581
	3	145	4.1	17.9	0.0
	3	146	3.3	15.1	0.0
	3	147	4.1	19.0	0.0
	3	148	5.0	22.2	0.0
	3	149	7.8	28.4	0.0
	3	150	10.4	27.7	0.0
	3	151	14.6	30.5	0.0
	3	152	17.1	30.5	0.0
	3	153	17.9	27.5	0.0
	3	154	13.4	28.5	0.0
	3	155	10.8	27.0	0.0
	3	156	13.3	25.4	0.0
	3	157	12.7	29.6	0.0
	3	158	17.5	32.2	0.0
	3	159	14.8	27.6	1.90697674419
	3	160	14.7	28.7	0.0
	3	161	16.0	29.2	0.0
	3	162	18.9	29.1	0.0
	3	163	14.1	27.5	0.0
	3	164	11.5	28.3	0.0
	3	165	12.2	27.7	0.0
	3	166	12.7	24.7	0.858139534884
	3	167	9.7	25.1	0.0
	3	168	6.1	23.7	0.0
	3	169	9.8	21.1	0.0
	3	170	13.9	29.0	0.0
	3	171	14.6	29.7	0.0
	3	172	20.0	31.7	0.0
	3	173	18.7	32.9	0.0
	3	174	21.7	34.3	0.0
	3	175	19.3	33.4	0.0
	3	176	15.3	28.9	0.0
	3	177	14.0	27.5	0.0
	3	178	12.1	26.9	7.05581395349
	3	179	10.0	22.3	0.858139534884
	3	180	14.3	25.8	0.0
	3	181	14.6	23.9	13.3488372093
	3	182	18.0	24.9	0.572093023256
	3	183	14.7	28.5	0.0
	3	184	18.2	30.6	0.0
	3	185	12.8	30.5	0.381395348837
	3	186	14.0	30.2	0.0
	3	187	17.0	29.3	0.0
	3	188	17.4	30.3	0.0
	3	189	15.7	25.6	0.0953488372093
	3	190	14.1	28.5	0.0
	3	191	18.2	30.0	0.0
	3	192	18.4	31.4	0.0
	3	193	17.9	28.5	0.0
	3	194	16.2	27.9	0.0
	3	195	16.0	29.4	0.476744186047
	3	196	18.9	27.2	0.953488372093
	3	197	16.0	30.5	46.8162790698
	3	198	19.2	33.5	0.0
	3	199	18.1	27.6	3.24186046512
	3	200	22.2	31.4	5.24418604651
	3	201	19.7	32.5	0.0953488372093
	3	202	19.2	29.0	9.82093023256
	3	203	21.4	36.4	0.0
	3	204	18.6	35.1	0.0
	3	205	22.7	33.6	7.62790697674
	3	206	21.0	35.6	0.0
	3	207	17.3	31.7	0.0
	3	208	15.8	32.2	0.0
	3	209	18.6	31.2	0.0
	3	210	15.3	29.8	0.0
	3	211	15.3	30.6	0.0
	3	212	16.0	30.8	9.82093023256
	3	213	16.5	29.1	0.0
	3	214	17.7	28.8	0.0
	3	215	16.2	29.8	0.0
	3	216	15.6	28.6	0.0953488372093
	3	217	14.2	29.3	0.0953488372093
	3	218	16.3	29.9	4.57674418605
	3	219	15.5	32.4	0.476744186047
	3	220	15.1	26.2	23.4558139535
	3	221	14.6	23.9	0.0
	3	222	12.3	27.8	0.0
	3	223	15.1	30.4	0.0
	3	224	13.7	33.2	0.0
	3	225	12.0	28.8	0.0
	3	226	13.6	28.4	0.0
	3	227	15.9	30.2	0.0
	3	228	16.0	27.0	0.0
	3	229	16.6	26.6	0.0
	3	230	18.9	26.2	0.0
	3	231	20.9	30.4	0.0
	3	232	17.0	23.9	0.572093023256
	3	233	7.9	18.0	56.1604651163
	3	234	9.0	24.0	0.0
	3	235	9.2	24.4	0.0
	3	236	9.5	28.1	0.0
	3	237	7.0	30.8	0.0
	3	238	11.9	30.4	0.0
	3	239	7.4	27.9	0.0
	3	240	10.2	25.9	0.0
	3	241	10.6	24.8	0.0
	3	242	11.1	26.0	0.0
	3	243	7.9	23.5	0.0
	3	244	6.5	21.0	3.90930232558
	3	245	8.9	24.6	0.0
	3	246	8.8	25.8	0.0
	3	247	8.9	26.0	0.0
	3	248	12.1	24.2	0.0
	3	249	11.3	20.8	0.0
	3	250	12.1	22.7	0.190697674419
	3	251	12.8	29.8	0.0
	3	252	12.2	22.5	8.39069767442
	3	253	10.0	23.7	0.0
	3	254	9.2	25.3	0.0
	3	255	10.5	24.0	0.0
	3	256	9.2	26.5	0.0
	3	257	8.0	24.3	0.0
	3	258	7.6	22.8	0.0
	3	259	5.1	19.2	5.53023255814
	3	260	9.8	22.1	0.0
	3	261	13.0	21.8	0.0
	3	262	6.5	19.3	0.0
	3	263	6.6	21.8	0.0
	3	264	7.5	23.9	0.0
	3	265	13.9	31.4	0.0
	3	266	14.2	28.9	0.0
	3	267	15.2	27.6	0.0
	3	268	13.9	24.4	2.47906976744
	3	269	10.9	23.5	1.14418604651
	3	270	8.6	26.6	0.0
	3	271	12.9	21.5	18.211627907
	3	272	9.5	16.0	1.43023255814
	3	273	7.3	20.7	0.0
	3	274	1.6	18.5	26.5069767442
	3	275	-0.3	13.8	0.0
	3	276	6.2	15.8	0.0
	3	277	10.8	18.5	1.23953488372
	3	278	13.3	21.5	0.0
	3	279	7.5	16.4	0.0
	3	280	16.0	25.3	0.0
	3	281	15.1	31.6	0.0
	3	282	16.6	29.5	0.0
	3	283	14.0	21.0	0.0
	3	284	10.9	20.4	4.76744186047
	3	285	12.0	20.6	0.0
	3	286	12.4	13.3	0.0
	3	287	8.0	13.5	0.0
	3	288	4.8	11.6	0.0
	3	289	-2.1	17.8	0.0
	3	290	1.4	19.2	0.0
	3	291	1.4	14.8	0.0
	3	292	3.0	9.7	1.0488372093
	3	293	0.2	19.6	0.0
	3	294	-3.6	14.5	13.4441860465
	3	295	-4.6	7.8	0.0
	3	296	-2.0	11.6	0.0
	3	297	-1.7	5.6	0.190697674419
	3	298	1.3	12.3	0.0
	3	299	6.0	12.5	0.0
	3	300	7.6	14.4	0.0
	3	301	3.1	9.1	0.0
	3	302	-0.6	12.7	0.0
	3	303	2.7	2.9	0.667441860465
	3	304	-1.3	4.6	0.190697674419
	3	305	-12.9	-0.3	7.1511627907
	3	306	-12.7	5.2	8.86744186047
	3	307	-12.3	-4.5	0.0
	3	308	-10.4	1.8	0.0
	3	309	-9.1	7.5	0.0
	3	310	-5.7	4.7	0.0
	3	311	-13.3	0.7	0.0
	3	312	-6.7	2.9	0.0
	3	313	-4.6	7.5	0.0
	3	314	-5.3	6.8	3.43255813953
	3	315	-4.1	7.9	0.0
	3	316	-7.1	1.2	0.0
	3	317	-4.6	3.1	0.0
	3	318	-4.5	2.1	0.0
	3	319	-9.3	1.7	0.0
	3	320	-5.9	9.7	0.0
	3	321	-7.8	4.6	0.0
	3	322	-2.2	6.1	6.67441860465
	3	323	-6.7	11.6	0.0
	3	324	1.0	11.4	0.0
	3	325	3.8	11.6	0.0
	3	326	2.9	7.9	1.90697674419
	3	327	0.9	4.5	0.0
	3	328	0.8	2.5	0.0
	3	329	-3.2	2.8	0.0
	3	330	-6.7	2.3	0.0
	3	331	-9.2	2.0	0.0
	3	332	-2.4	5.9	0.0
	3	333	-3.5	-0.5	0.0
	3	334	-2.6	2.2	0.0
	3	335	0.3	4.6	1.43023255814
	3	336	-10.3	-6.4	0.0953488372093
	3	337	-0.3	1.5	0.0
	3	338	-13.6	-3.4	0.0
	3	339	-15.3	-0.9	0.0
	3	340	-21.5	-5.0	0.0
	3	341	-26.7	-12.9	0.0
	3	342	-28.3	-12.1	0.0
	3	343	-34.3	-12.9	0.0
	3	344	-26.6	-10.0	0.0
	3	345	-25.8	-13.2	0.0
	3	346	-23.6	-9.0	0.0
	3	347	-22.3	-13.4	0.0
	3	348	-21.9	-10.3	0.0
	3	349	-20.4	-2.5	0.0
	3	350	-23.4	-3.2	0.0
	3	351	-20.7	1.7	0.0
	3	352	-21.9	-4.8	0.0
	3	353	-12.4	-6.5	0.0
	3	354	-16.6	-3.1	0.0
	3	355	-21.0	-8.7	0.0
	3	356	-20.8	-8.9	0.0
	3	357	-23.8	-17.6	3.33720930233
	3	358	-21.1	-14.5	0.667441860465
	3	359	-24.8	-10.8	0.0
	3	360	-21.3	-5.4	0.0
	3	361	-20.6	-5.7	0.0953488372093
	3	362	-11.1	-2.5	0.0
	3	363	-14.6	-11.9	5.1488372093
	3	364	-9.3	-5.5	2.38372093023
	3	365	-8.8	-1.1	0.0
	4	1	-18.6	-3.3	0.0
	4	2	-13.5	-4.3	0.0
	4	3	-25.8	-11.7	0.0
	4	4	-23.2	-11.3	0.0
	4	5	-14.5	-6.8	0.0
	4	6	-13.4	-7.1	0.0
	4	7	-17.7	0.8	0.0
	4	8	-20.5	-7.3	0.0
	4	9	-17.3	-8.3	0.0
	4	10	-27.5	-7.0	0.0
	4	11	-23.0	-4.1	0.0
	4	12	-19.4	-13.9	0.0
	4	13	-22.1	-9.7	0.0
	4	14	-18.2	-7.0	0.286046511628
	4	15	-15.8	-13.9	6.1023255814
	4	16	-18.7	-10.6	0.0
	4	17	-16.8	-10.6	0.0
	4	18	-26.3	-11.1	0.0
	4	19	-20.8	-8.4	0.0
	4	20	-28.8	-16.1	0.0
	4	21	-32.2	-12.9	0.0
	4	22	-28.7	-6.8	0.0
	4	23	-31.4	-10.1	0.0
	4	24	-20.6	-8.6	5.05348837209
	4	25	-20.0	-2.3	0.0
	4	26	-29.1	-9.4	0.0
	4	27	-23.6	-9.9	0.0
	4	28	-19.9	-8.0	0.0
	4	29	-13.7	3.3	0.0
	4	30	-8.8	6.0	0.0
	4	31	-10.2	-0.3	0.0
	4	32	-16.5	-13.1	0.0
	4	33	-21.2	-7.8	0.0
	4	34	-24.9	-12.1	0.0
	4	35	-22.4	-5.1	0.0
	4	36	-15.4	-1.8	1.14418604651
	4	37	-17.9	3.6	0.0
	4	38	-14.0	6.1	0.0
	4	39	-9.5	1.5	0.0
	4	40	-24.8	-10.2	0.0
	4	41	-19.3	-4.7	0.0
	4	42	-23.3	-13.1	0.0
	4	43	-26.5	-12.6	0.0
	4	44	-27.6	-11.5	0.0
	4	45	-24.6	-11.0	0.0
	4	46	-23.3	-14.6	0.0
	4	47	-13.1	-8.3	0.0
	4	48	-20.1	-7.8	0.0
	4	49	-24.4	-7.1	0.0
	4	50	-24.0	-8.9	0.0
	4	51	-19.1	0.1	0.0
	4	52	-27.1	-2.3	0.0
	4	53	-24.2	-0.7	0.0
	4	54	-17.0	-12.9	0.0
	4	55	-21.9	-10.2	0.0
	4	56	-22.6	-4.0	0.0
	4	57	-18.6	-7.6	0.0
	4	58	-23.1	-5.0	0.0
	4	59	-13.7	-6.5	0.0
	4	60	-15.1	-4.4	0.0
	4	61	-19.4	-8.8	0.0
	4	62	-9.9	-7.3	0.0
	4	63	-4.8	-4.5	0.0
	4	64	-14.9	-12.0	0.572093023256
	4	65	-11.6	-1.4	0.0
	4	66	-8.8	4.6	0.0
	4	67	-5.4	2.1	0.0
	4	68	-5.6	-0.4	0.0
	4	69	-11.6	-7.5	0.0
	4	70	-15.0	-12.9	0.0
	4	71	-20.5	-8.2	0.0
	4	72	-20.6	-7.7	0.0
	4	73	-19.3	-5.7	0.0
	4	74	-15.3	-1.9	0.0
	4	75	-14.5	-3.7	0.0
	4	76	-21.2	-7.4	0.0
	4	77	-13.5	-5.0	0.0
	4	78	-10.5	2.3	0.0
	4	79	-2.3	4.3	0.0
	4	80	-5.0	8.5	0.0
	4	81	-6.0	9.2	0.0
	4	82	-2.2	5.9	0.0
	4	83	-9.9	-0.4	0.0
	4	84	-9.2	5.2	0.0
	4	85	-9.9	0.6	0.0
	4	86	-6.6	-6.5	0.0
	4	87	-12.2	-8.4	0.0
	4	88	-11.2	-2.5	0.0
	4	89	-5.8	1.6	13.5395348837
	4	90	-3.5	3.9	11.4418604651
	4	91	0.1	3.8	6.29302325581
	4	92	-9.4	0.4	0.381395348837
	4	93	-8.8	2.2	0.0
	4	94	-5.9	7.8	0.0
	4	95	1.5	14.3	0.0953488372093
	4	96	2.1	21.4	0.0
	4	97	5.3	17.2	0.0
	4	98	2.2	22.0	0.0
	4	99	7.1	19.8	0.0
	4	100	4.4	18.1	0.0
	4	101	11.9	18.0	0.0
	4	102	2.5	18.3	0.0
	4	103	-0.2	13.0	0.0
	4	104	0.9	18.3	0.0
	4	105	1.2	19.7	0.0
	4	106	4.8	19.2	0.0
	4	107	2.4	21.0	0.0
	4	108	-0.3	18.8	0.0
	4	109	-4.0	8.6	19.0697674419
	4	110	-8.5	9.4	0.0
	4	111	-3.7	8.1	1.0488372093
	4	112	-4.2	10.3	1.52558139535
	4	113	-0.9	12.6	4.38604651163
	4	114	0.1	22.8	0.0
	4	115	4.1	24.9	0.0
	4	116	6.7	20.3	0.0
	4	117	2.7	18.6	0.0
	4	118	4.1	21.5	0.0
	4	119	1.4	17.6	0.0
	4	120	5.0	14.5	0.381395348837
	4	121	2.7	17.9	0.0
	4	122	6.4	20.1	0.0
	4	123	5.1	14.8	6.57906976744
	4	124	-1.9	14.2	2.95581395349
	4	125	-2.5	14.2	2.86046511628
	4	126	1.0	14.1	0.381395348837
	4	127	0.3	15.4	0.0
	4	128	1.6	20.0	6.76976744186
	4	129	7.6	21.2	4.86279069767
	4	130	4.8	24.7	6.38837209302
	4	131	3.5	21.7	0.0
	4	132	2.2	12.8	28.5093023256
	4	133	-1.8	15.2	0.0
	4	134	0.3	16.8	0.0
	4	135	4.4	15.9	0.0
	4	136	3.9	12.8	0.0
	4	137	5.1	15.8	0.0
	4	138	8.0	25.1	0.0
	4	139	13.9	29.8	0.0
	4	140	14.6	27.2	0.0
	4	141	13.9	21.9	0.0
	4	142	9.1	24.0	0.0
	4	143	12.4	26.4	12.9674418605
	4	144	9.7	29.9	0.0
	4	145	8.2	24.5	1.81162790698
	4	146	8.6	18.1	2.76511627907
	4	147	12.4	20.3	0.762790697674
	4	148	11.0	22.1	0.286046511628
	4	149	7.3	21.7	9.72558139535
	4	150	6.9	25.7	0.0953488372093
	4	151	11.2	25.5	44.9093023256
	4	152	9.6	20.8	0.0
	4	153	14.3	22.2	11.9186046512
	4	154	8.9	27.4	6.1976744186
	4	155	10.0	24.8	0.0953488372093
	4	156	11.4	21.7	0.190697674419
	4	157	11.4	29.4	0.0
	4	158	11.1	28.6	0.0
	4	159	12.7	28.2	0.0
	4	160	16.1	24.1	7.91395348837
	4	161	14.5	22.9	36.423255814
	4	162	12.0	22.5	6.76976744186
	4	163	11.6	22.1	9.63023255814
	4	164	9.1	28.8	0.0
	4	165	13.4	30.1	0.0
	4	166	17.5	34.1	0.0
	4	167	16.8	27.1	4.19534883721
	4	168	17.6	30.6	1.43023255814
	4	169	23.3	31.1	4.00465116279
	4	170	19.5	33.1	1.33488372093
	4	171	18.0	28.3	17.8302325581
	4	172	19.1	31.2	16.7813953488
	4	173	19.4	27.5	0.0953488372093
	4	174	16.2	30.9	0.0
	4	175	16.4	28.6	0.0
	4	176	14.8	31.1	0.0
	4	177	16.3	31.3	0.0
	4	178	13.3	27.0	0.0
	4	179	11.9	23.2	3.43255813953
	4	180	13.3	25.0	8.58139534884
	4	181	11.5	19.1	8.10465116279
	4	182	9.6	19.3	9.43953488372
	4	183	18.4	27.1	0.0
	4	184	12.9	26.2	0.0
	4	185	16.4	26.1	23.3604651163
	4	186	17.5	28.5	1.0488372093
	4	187	14.6	26.3	0.0
	4	188	10.9	23.2	0.0
	4	189	9.3	24.6	0.0
	4	190	10.3	22.6	0.858139534884
	4	191	11.0	26.6	0.0
	4	192	11.3	26.6	0.0
	4	193	16.3	28.4	0.0
	4	194	17.3	31.3	0.0
	4	195	18.5	29.5	0.0
	4	196	17.7	29.5	0.0
	4	197	20.2	31.7	0.0
	4	198	16.6	29.3	0.0
	4	199	17.0	26.6	0.0
	4	200	14.4	28.9	0.0
	4	201	16.5	29.7	0.0
	4	202	16.7	33.8	0.0
	4	203	20.8	32.9	0.0
	4	204	20.4	30.2	0.0
	4	205	17.7	27.6	0.0
	4	206	12.7	28.2	0.0
	4	207	13.5	25.8	8.00930232558
	4	208	12.6	29.6	0.0
	4	209	15.3	31.5	0.0
	4	210	14.1	29.9	0.0
	4	211	12.6	31.0	0.0
	4	212	15.1	30.2	0.286046511628
	4	213	14.2	29.7	18.1162790698
	4	214	19.9	29.9	0.0953488372093
	4	215	19.0	33.6	0.0
	4	216	22.0	36.4	0.0
	4	217	22.7	37.1	0.0
	4	218	24.3	36.3	0.0
	4	219	16.6	30.8	0.0
	4	220	17.6	27.1	0.0
	4	221	12.1	25.6	0.0
	4	222	13.8	25.1	0.0
	4	223	12.3	27.6	0.0
	4	224	10.6	30.4	0.0
	4	225	12.9	30.1	2.76511627907
	4	226	12.7	28.6	0.0
	4	227	12.1	30.2	0.0
	4	228	13.9	28.6	0.0
	4	229	17.4	28.4	0.0
	4	230	17.7	32.9	0.0
	4	231	19.3	27.7	0.0
	4	232	19.1	30.6	0.0
	4	233	17.7	31.1	0.0
	4	234	16.3	29.9	0.0
	4	235	16.8	31.0	0.0
	4	236	17.7	33.1	0.0
	4	237	14.9	26.2	0.0
	4	238	10.7	27.5	0.0
	4	239	11.8	25.3	0.0
	4	240	10.2	25.9	0.0
	4	241	14.2	27.7	0.0
	4	242	13.5	27.2	0.0
	4	243	15.0	28.2	0.0953488372093
	4	244	15.8	27.0	1.90697674419
	4	245	13.5	26.5	12.0139534884
	4	246	17.4	28.7	3.81395348837
	4	247	18.1	29.8	0.0
	4	248	17.3	26.5	0.0
	4	249	10.1	25.8	0.0
	4	250	12.8	23.5	0.0953488372093
	4	251	10.4	19.4	8.00930232558
	4	252	10.4	25.2	0.0
	4	253	6.8	22.3	0.0
	4	254	10.0	18.5	8.77209302326
	4	255	8.5	19.4	12.776744186
	4	256	7.9	18.1	8.00930232558
	4	257	3.8	15.5	1.52558139535
	4	258	-0.1	16.3	0.0
	4	259	-2.3	20.6	0.0
	4	260	-1.6	13.2	0.476744186047
	4	261	-1.0	17.8	0.0
	4	262	1.2	10.8	5.62558139535
	4	263	4.1	21.4	0.0
	4	264	3.0	20.0	0.0
	4	265	6.6	25.7	0.0
	4	266	7.8	23.4	0.0
	4	267	8.8	27.2	0.0
	4	268	12.9	22.7	0.0
	4	269	7.9	20.2	0.0
	4	270	8.3	22.6	0.0
	4	271	10.3	13.0	19.1651162791
	4	272	4.3	17.4	0.953488372093
	4	273	3.5	19.0	0.0
	4	274	1.5	15.6	0.0
	4	275	6.8	15.7	0.0
	4	276	10.5	21.2	0.0
	4	277	0.7	16.0	0.0
	4	278	-0.5	14.0	0.0
	4	279	-0.5	14.7	0.0
	4	280	-2.7	12.9	0.0
	4	281	-2.1	15.0	0.0
	4	282	-1.9	14.9	0.0
	4	283	-7.8	8.1	3.81395348837
	4	284	-6.5	10.7	0.476744186047
	4	285	-5.6	12.6	0.0
	4	286	0.3	18.6	0.0
	4	287	6.5	21.7	0.0
	4	288	7.6	18.2	0.0
	4	289	7.2	15.0	0.0953488372093
	4	290	9.4	18.5	0.0
	4	291	5.3	19.6	0.0
	4	292	3.5	17.5	0.0
	4	293	-3.3	0.1	0.953488372093
	4	294	-6.0	-3.7	0.762790697674
	4	295	-4.1	3.7	0.0
	4	296	-6.8	8.3	0.0
	4	297	-12.1	4.9	4.76744186047
	4	298	-4.5	10.9	0.0
	4	299	-3.9	1.4	0.0
	4	300	-9.1	1.6	0.0
	4	301	-13.8	6.4	0.0
	4	302	-14.6	8.6	0.0
	4	303	-16.2	1.6	0.0
	4	304	-7.8	4.3	1.14418604651
	4	305	-4.3	-2.8	12.0139534884
	4	306	-8.8	-4.8	0.381395348837
	4	307	-8.2	-1.4	0.0953488372093
	4	308	-10.6	-6.4	0.0953488372093
	4	309	-6.1	2.6	0.286046511628
	4	310	-3.8	0.8	5.53023255814
	4	311	-10.5	0.4	0.0
	4	312	-4.7	3.5	4.95813953488
	4	313	-6.5	-0.7	2.76511627907
	4	314	-14.2	-0.2	4.86279069767
	4	315	-5.3	-3.8	1.14418604651
	4	316	-15.4	-9.6	2.95581395349
	4	317	-15.2	-3.5	0.0
	4	318	-9.5	-3.1	0.0
	4	319	-5.8	0.3	10.011627907
	4	320	-7.7	2.6	10.2023255814
	4	321	-11.5	1.8	0.0
	4	322	-6.8	1.6	0.0
	4	323	-10.0	-2.7	0.0
	4	324	-13.4	-3.8	0.0
	4	325	-15.6	-6.4	0.0
	4	326	-18.9	-8.6	0.0
	4	327	-12.5	-3.4	6.1023255814
	4	328	-8.8	4.5	0.0
	4	329	-6.2	5.6	0.0
	4	330	1.5	4.7	0.381395348837
	4	331	-0.2	2.3	7.24651162791
	4	332	-0.5	12.7	0.0
	4	333	0.8	9.9	0.0
	4	334	1.4	9.8	0.0
	4	335	3.3	18.2	0.0
	4	336	3.2	10.8	0.0
	4	337	0.6	3.1	0.0
	4	338	-4.2	0.9	0.0
	4	339	-9.8	6.1	0.0
	4	340	-9.1	6.8	0.667441860465
	4	341	-7.4	-3.7	0.0
	4	342	-14.3	-0.2	0.0
	4	343	-9.8	2.1	0.0
	4	344	-15.7	2.2	0.0
	4	345	-16.3	2.4	0.0
	4	346	-8.8	1.4	0.0
	4	347	-9.0	4.9	0.0
	4	348	-4.9	0.3	0.0
	4	349	-9.6	-7.0	0.476744186047
	4	350	-11.9	1.4	0.0
	4	351	-15.1	-5.7	0.0
	4	352	-15.8	-3.0	0.0
	4	353	-14.3	-9.3	0.0
	4	354	-16.6	-15.2	0.0
	4	355	-20.0	-9.7	0.0
	4	356	-19.0	0.4	0.0
	4	357	-14.9	0.9	3.52790697674
	4	358	-3.2	2.0	0.0
	4	359	-11.2	1.5	0.0
	4	360	-8.9	-0.6	0.0
	4	361	-6.0	-1.7	0.0
	4	362	-6.5	2.5	0.0
	4	363	-3.6	2.1	0.0
	4	364	-14.3	3.1	4.76744186047
	4	365	-15.9	5.4	0.0
	4	366	-8.3	-5.4	0.0
	5	1	-23.0	-12.0	0.0
	5	2	-19.3	-17.4	0.0
	5	3	-22.4	-17.0	1.14418604651
	5	4	-14.0	-5.3	0.0
	5	5	-17.1	-12.2	0.0
	5	6	-15.7	-8.5	2.38372093023
	5	7	-15.4	-8.2	0.0
	5	8	-19.1	-10.9	0.0
	5	9	-19.4	-7.8	0.0
	5	10	-19.8	-13.9	4.00465116279
	5	11	-29.1	-17.7	0.190697674419
	5	12	-22.9	-7.3	0.0
	5	13	-14.2	-9.7	1.33488372093
	5	14	-11.8	-7.3	3.90930232558
	5	15	-17.1	-11.8	0.953488372093
	5	16	-15.2	-10.0	0.0953488372093
	5	17	-12.0	-3.1	0.0
	5	18	-21.0	-2.5	0.0
	5	19	-27.6	-15.4	0.0
	5	20	-25.8	-1.9	0.0
	5	21	-18.0	-6.2	3.24186046512
	5	22	-20.3	-0.2	0.0
	5	23	-19.7	-7.9	0.0
	5	24	-23.9	-10.4	0.0
	5	25	-19.8	-6.1	1.52558139535
	5	26	-11.6	-0.2	0.762790697674
	5	27	-20.9	-2.6	0.0
	5	28	-16.6	-3.9	0.0
	5	29	-16.7	-7.2	0.0
	5	30	-13.8	-10.3	0.0
	5	31	-17.0	-8.0	2.19302325581
	5	32	-21.8	-11.2	5.72093023256
	5	33	-28.1	-14.6	0.0
	5	34	-23.5	-9.7	0.0
	5	35	-18.5	-5.5	6.1023255814
	5	36	-23.5	0.5	3.81395348837
	5	37	-24.0	-2.9	0.0
	5	38	-20.8	-6.5	0.0
	5	39	-11.4	1.8	0.0
	5	40	-16.1	-2.9	0.0
	5	41	-8.9	-4.6	0.0
	5	42	-9.1	-7.3	0.0
	5	43	-7.5	-6.6	0.0
	5	44	-8.7	-5.7	0.0
	5	45	-4.2	3.4	0.0
	5	46	-13.7	1.3	0.0
	5	47	-19.6	-9.4	0.0
	5	48	-19.8	-10.7	0.0
	5	49	-13.5	-5.1	0.0
	5	50	-7.0	-5.4	6.76976744186
	5	51	-11.8	-1.9	0.0
	5	52	-19.0	-5.1	0.0
	5	53	-2.7	8.8	0.0
	5	54	0.8	6.5	0.0
	5	55	-15.5	1.4	0.0
	5	56	-11.0	4.2	0.858139534884
	5	57	-14.1	-4.3	0.0
	5	58	-19.8	-9.5	0.0
	5	59	-18.6	-5.6	0.0
	5	60	-12.0	6.2	0.0
	5	61	-10.4	0.4	0.0
	5	62	-11.6	5.8	0.0
	5	63	-17.3	6.4	0.0
	5	64	-17.9	-0.6	0.0
	5	65	-12.7	1.0	0.0
	5	66	-7.6	4.1	0.0
	5	67	-9.6	3.3	0.0
	5	68	-9.7	-4.7	2.47906976744
	5	69	-9.4	-0.2	6.00697674419
	5	70	-8.9	-0.8	0.0
	5	71	-9.3	-1.3	0.0
	5	72	-17.2	-3.0	0.286046511628
	5	73	-12.7	2.0	0.0
	5	74	-10.5	6.8	0.0
	5	75	-8.9	3.0	0.0
	5	76	-1.3	4.2	3.52790697674
	5	77	-5.4	-0.1	0.0
	5	78	-3.8	0.4	0.0
	5	79	-12.8	1.4	0.0
	5	80	-6.4	5.6	0.0
	5	81	-4.1	-0.6	0.0
	5	82	-5.1	3.0	0.0953488372093
	5	83	-5.2	9.7	0.0
	5	84	-5.8	0.9	1.62093023256
	5	85	-10.6	4.0	0.0
	5	86	-10.4	3.1	0.0
	5	87	-12.2	2.1	5.81627906977
	5	88	-12.1	4.8	0.0
	5	89	-2.5	8.6	0.0
	5	90	3.2	10.4	0.0
	5	91	-0.7	8.7	0.0
	5	92	-9.8	1.4	20.7860465116
	5	93	-11.6	5.5	0.0
	5	94	-4.9	10.4	0.0
	5	95	0.5	14.5	0.0
	5	96	-4.6	13.8	0.0
	5	97	-8.2	14.6	0.0
	5	98	-1.9	8.7	0.0953488372093
	5	99	7.6	17.0	0.0
	5	100	5.2	19.0	0.0
	5	101	2.5	17.3	0.0
	5	102	-3.2	18.7	0.0
	5	103	-8.2	11.8	0.0
	5	104	-0.6	13.6	0.0
	5	105	-0.1	16.8	0.0
	5	106	4.2	21.4	0.0
	5	107	4.7	25.2	0.0
	5	108	7.1	25.5	0.0
	5	109	10.5	25.2	0.0
	5	110	7.8	25.2	0.0
	5	111	2.0	15.1	0.762790697674
	5	112	-1.5	15.2	0.0
	5	113	-0.1	19.6	0.0
	5	114	5.5	19.7	0.0
	5	115	0.4	12.4	0.0
	5	116	-0.8	11.0	0.0
	5	117	-6.1	12.8	0.0
	5	118	-1.6	17.8	0.0
	5	119	2.0	21.9	0.381395348837
	5	120	2.5	25.8	0.0
	5	121	3.2	16.5	0.0
	5	122	4.6	23.1	0.0
	5	123	6.4	17.4	1.81162790698
	5	124	4.4	17.7	0.0
	5	125	-1.8	15.6	0.0
	5	126	-1.2	11.6	0.0
	5	127	-1.7	11.7	0.0
	5	128	1.2	16.2	0.0
	5	129	4.9	16.0	0.0
	5	130	2.5	23.4	0.0
	5	131	2.4	25.9	0.0
	5	132	6.0	20.2	0.0
	5	133	1.7	20.0	0.0
	5	134	3.1	19.3	0.0
	5	135	1.7	17.1	0.0
	5	136	5.0	16.9	0.0
	5	137	7.8	19.8	0.0
	5	138	6.3	21.0	0.0
	5	139	2.4	16.3	26.9837209302
	5	140	8.3	21.6	2.28837209302
	5	141	8.9	24.0	0.0953488372093
	5	142	10.5	25.7	0.0
	5	143	10.0	27.4	0.0
	5	144	13.2	27.3	0.0
	5	145	9.1	26.0	0.0
	5	146	6.4	17.8	15.0651162791
	5	147	6.5	22.1	0.0
	5	148	7.7	22.5	0.0953488372093
	5	149	7.8	20.4	2.76511627907
	5	150	11.2	21.3	23.2651162791
	5	151	8.0	19.0	16.7813953488
	5	152	8.3	22.8	0.0
	5	153	12.4	25.8	0.0
	5	154	16.2	27.9	0.0
	5	155	11.2	20.8	0.0
	5	156	8.8	18.6	0.0
	5	157	5.7	22.9	0.0
	5	158	10.4	25.2	0.0
	5	159	14.8	27.9	0.0
	5	160	15.1	31.5	0.0
	5	161	13.0	28.3	0.0
	5	162	12.6	21.7	0.0
	5	163	9.6	23.1	0.0
	5	164	10.5	21.9	0.286046511628
	5	165	9.3	21.9	0.0
	5	166	12.8	25.6	0.0
	5	167	11.0	25.9	0.0
	5	168	15.8	23.8	3.52790697674
	5	169	16.9	25.0	0.0953488372093
	5	170	14.5	28.0	0.0
	5	171	16.1	27.7	0.0953488372093
	5	172	14.1	28.0	2.0023255814
	5	173	13.6	27.2	0.0953488372093
	5	174	9.9	27.3	0.0
	5	175	11.3	30.4	0.0
	5	176	13.7	27.7	0.0
	5	177	14.4	31.7	0.0953488372093
	5	178	10.3	30.4	0.0
	5	179	12.8	29.1	0.0
	5	180	13.7	31.8	0.0
	5	181	17.1	34.2	0.0
	5	182	15.3	31.1	0.0
	5	183	13.4	32.4	0.0
	5	184	13.4	27.4	0.0
	5	185	11.8	22.8	0.190697674419
	5	186	10.0	19.5	2.0023255814
	5	187	19.2	35.5	0.0
	5	188	17.1	30.7	0.0
	5	189	18.0	30.7	0.0
	5	190	19.6	33.6	0.0
	5	191	18.5	32.2	0.0
	5	192	19.2	28.8	0.0
	5	193	15.6	30.9	0.0
	5	194	13.3	25.0	6.1023255814
	5	195	18.0	29.9	1.43023255814
	5	196	18.5	34.1	0.0
	5	197	18.3	27.9	8.77209302326
	5	198	18.8	35.0	0.0
	5	199	20.6	29.6	0.0
	5	200	20.8	35.4	0.0
	5	201	19.1	30.7	0.762790697674
	5	202	17.2	28.6	0.0
	5	203	16.5	26.8	5.1488372093
	5	204	16.1	29.4	0.0
	5	205	14.6	29.4	0.0
	5	206	14.1	28.9	0.0
	5	207	17.0	30.7	0.0
	5	208	12.8	28.5	0.0
	5	209	15.6	29.5	0.0
	5	210	17.9	32.2	0.0
	5	211	17.2	30.4	14.4930232558
	5	212	17.3	30.7	0.0
	5	213	17.5	31.4	0.0
	5	214	21.8	35.0	0.0
	5	215	24.6	34.4	0.0
	5	216	20.8	28.7	0.0
	5	217	14.3	25.6	0.0
	5	218	15.6	28.9	0.0
	5	219	16.6	31.2	0.0
	5	220	16.6	30.2	0.0
	5	221	16.3	31.7	0.0
	5	222	18.8	31.3	4.1
	5	223	18.2	30.9	0.0
	5	224	16.4	27.6	0.0
	5	225	16.2	26.4	0.0
	5	226	14.1	23.6	0.0
	5	227	14.1	22.0	7.81860465116
	5	228	15.4	20.0	27.0790697674
	5	229	9.5	19.7	9.34418604651
	5	230	11.6	22.7	0.953488372093
	5	231	9.7	27.1	0.0
	5	232	16.0	28.3	0.0
	5	233	14.5	27.1	0.0
	5	234	11.9	30.3	0.0
	5	235	13.9	28.6	0.0
	5	236	15.5	30.1	0.0
	5	237	12.6	33.0	0.0
	5	238	16.6	30.1	0.0
	5	239	15.1	28.8	0.0
	5	240	15.7	30.2	0.0
	5	241	15.6	30.2	0.0953488372093
	5	242	17.3	30.5	0.0
	5	243	11.8	24.4	0.0
	5	244	8.7	19.5	0.0953488372093
	5	245	7.9	28.5	0.0
	5	246	8.2	27.9	0.0
	5	247	10.9	30.1	0.0
	5	248	11.8	33.3	0.0
	5	249	13.0	30.0	0.0
	5	250	10.8	28.4	0.0
	5	251	12.3	22.1	0.381395348837
	5	252	10.4	25.8	0.0
	5	253	9.2	25.6	0.0
	5	254	9.4	18.2	4.29069767442
	5	255	9.1	24.7	0.0
	5	256	7.9	21.0	0.0
	5	257	5.3	22.2	0.0
	5	258	5.2	25.1	0.0
	5	259	16.1	29.4	0.0
	5	260	17.4	28.1	0.0
	5	261	13.5	19.0	0.0953488372093
	5	262	14.0	25.3	0.0
	5	263	14.2	25.2	0.0
	5	264	13.7	27.8	0.0
	5	265	15.9	27.4	0.0
	5	266	9.1	22.8	0.0
	5	267	6.2	27.7	0.0
	5	268	11.4	27.0	0.0
	5	269	9.1	19.9	0.0
	5	270	10.3	22.9	0.0
	5	271	10.8	22.2	0.0
	5	272	13.0	21.9	0.0
	5	273	11.2	21.5	0.0
	5	274	8.0	20.6	0.0
	5	275	7.1	17.6	0.0
	5	276	9.9	15.2	0.0
	5	277	7.1	16.8	1.23953488372
	5	278	4.9	25.2	0.0
	5	279	8.7	21.5	14.7790697674
	5	280	6.0	24.4	0.0
	5	281	10.5	22.9	0.0
	5	282	5.7	15.2	0.0
	5	283	-0.6	9.0	0.0
	5	284	3.7	17.9	0.0
	5	285	5.1	15.2	0.0
	5	286	3.0	14.4	0.0
	5	287	1.4	11.9	0.0953488372093
	5	288	-0.5	12.0	0.0
	5	289	4.1	17.3	0.953488372093
	5	290	0.8	15.2	15.4465116279
	5	291	0.8	22.0	0.0
	5	292	3.0	17.9	1.52558139535
	5	293	1.3	18.2	0.0
	5	294	1.2	11.3	0.0
	5	295	0.8	10.2	0.0
	5	296	-1.4	9.8	0.0
	5	297	0.1	11.5	0.0
	5	298	1.4	14.8	0.0
	5	299	-0.2	14.5	0.0
	5	300	-4.2	12.3	0.0953488372093
	5	301	-2.1	9.6	0.0
	5	302	-0.3	7.7	6.57906976744
	5	303	-2.8	9.8	0.0
	5	304	-5.3	5.0	0.0
	5	305	-5.7	6.5	0.0
	5	306	-12.0	6.3	0.0
	5	307	-8.9	2.3	0.0
	5	308	-12.5	0.2	0.0
	5	309	-10.9	8.5	0.0
	5	310	1.7	12.2	0.0
	5	311	4.8	13.5	0.0
	5	312	-5.9	2.7	0.0
	5	313	-11.9	4.1	0.0
	5	314	-10.7	5.6	0.0
	5	315	-11.3	3.1	0.0
	5	316	-8.1	6.4	0.0
	5	317	-4.0	11.2	0.0
	5	318	-1.9	16.3	0.0
	5	319	2.0	15.0	0.0
	5	320	8.9	21.7	0.0
	5	321	9.8	16.5	0.0
	5	322	0.6	5.8	0.0953488372093
	5	323	-1.7	7.2	0.0
	5	324	-2.3	17.1	0.0
	5	325	-4.6	8.9	0.0
	5	326	-8.8	5.1	0.0
	5	327	-15.6	-7.3	0.0
	5	328	-11.8	1.0	0.0
	5	329	-14.8	-6.5	0.0
	5	330	-18.5	-1.0	0.0
	5	331	-16.2	8.5	0.0
	5	332	-8.8	6.4	0.0
	5	333	-9.0	-2.4	0.0
	5	334	-5.3	0.3	0.0
	5	335	-14.2	-5.2	0.0
	5	336	-5.9	0.4	0.0
	5	337	-4.3	2.8	0.0
	5	338	-9.2	8.5	0.0
	5	339	-7.5	4.7	0.0
	5	340	-12.7	-6.2	0.0
	5	341	-8.0	5.9	0.0
	5	342	-10.6	-0.9	0.0
	5	343	-14.4	5.2	0.0
	5	344	-8.5	-1.4	0.0
	5	345	-11.1	-2.0	0.0
	5	346	-11.6	-8.6	0.0
	5	347	-16.8	-0.9	0.0
	5	348	-17.7	-5.9	0.0
	5	349	-15.9	-3.3	0.0
	5	350	-18.8	-7.1	0.0
	5	351	-12.5	-5.0	0.0
	5	352	-1.7	-1.4	0.0
	5	353	-8.6	-6.0	0.0
	5	354	-5.7	-4.8	0.0
	5	355	-10.7	-4.4	0.0
	5	356	-15.6	-9.7	0.0
	5	357	-21.5	-12.5	0.0
	5	358	-8.9	-0.5	0.0
	5	359	-8.9	-2.5	0.0
	5	360	-12.4	0.8	0.0
	5	361	-6.8	6.2	0.0
	5	362	-20.0	-8.5	0.0
	5	363	-10.4	-5.3	0.0
	5	364	-19.9	-7.3	0.0
	5	365	-19.6	-5.7	0.0
	6	1	-20.2	2.1	0.0
	6	2	-15.6	2.7	0.0
	6	3	-12.2	5.3	0.0
	6	4	-18.4	-3.5	0.0
	6	5	-14.7	-4.9	0.0
	6	6	-14.4	-7.8	0.0
	6	7	-10.3	-3.7	0.0
	6	8	-16.0	-10.7	4.67209302326
	6	9	-17.0	-7.5	3.71860465116
	6	10	-14.9	-5.7	0.0
	6	11	-7.0	4.1	0.0
	6	12	-5.5	-3.9	0.0
	6	13	-14.3	-7.9	0.0
	6	14	-30.3	-4.2	0.0
	6	15	-18.8	-7.4	0.0
	6	16	-18.6	-9.7	0.0
	6	17	-22.4	-7.8	0.0
	6	18	-19.8	-2.5	0.0
	6	19	-12.6	-2.8	0.0
	6	20	-11.5	-7.7	0.0
	6	21	-9.3	-4.8	0.0
	6	22	-15.9	-2.8	0.0
	6	23	-19.6	-11.7	0.0
	6	24	-13.6	-9.6	0.0
	6	25	-14.6	-2.6	0.0
	6	26	-27.5	-8.8	0.0
	6	27	-21.2	-5.4	0.0
	6	28	-38.1	-15.0	0.476744186047
	6	29	-34.4	-13.9	1.23953488372
	6	30	-32.1	-6.9	0.0
	6	31	-20.4	-10.7	0.0
	6	32	-22.2	-8.7	0.0
	6	33	-18.0	-11.9	0.0
	6	34	-16.4	-3.6	0.0
	6	35	-28.8	-13.6	0.0
	6	36	-31.8	-15.6	0.0
	6	37	-34.0	-17.5	0.0
	6	38	-29.8	-12.6	0.0
	6	39	-29.6	-4.4	0.0
	6	40	-22.9	-1.3	0.0
	6	41	-16.3	-5.8	0.0
	6	42	-17.2	-10.0	0.0
	6	43	-25.2	-7.3	0.0
	6	44	-20.3	-8.6	0.0
	6	45	-21.2	-7.2	0.0
	6	46	-12.3	-7.8	0.0
	6	47	-10.3	-5.1	0.0
	6	48	-2.3	1.8	0.0
	6	49	-8.1	-4.6	0.0
	6	50	-13.8	-2.3	0.0953488372093
	6	51	-18.2	-1.8	0.0
	6	52	-15.1	-1.6	0.0
	6	53	-14.5	6.0	0.0
	6	54	-20.7	-2.6	0.0
	6	55	-14.0	0.1	0.0
	6	56	-18.9	-7.0	0.0
	6	57	-19.4	-4.1	3.14651162791
	6	58	-18.3	-4.9	1.33488372093
	6	59	-15.2	-1.7	0.0
	6	60	-18.4	-9.2	0.0
	6	61	-10.2	-1.6	0.0
	6	62	-10.4	0.7	0.0
	6	63	-0.9	10.1	0.0
	6	64	2.2	5.8	0.0
	6	65	-4.3	2.5	0.0
	6	66	-6.2	0.0	0.0
	6	67	-7.6	-2.8	0.0
	6	68	-3.5	-2.1	0.0
	6	69	0.7	5.3	0.0
	6	70	1.6	3.9	0.0
	6	71	2.3	6.5	0.0
	6	72	3.8	4.2	0.0
	6	73	-0.6	4.2	0.0
	6	74	-4.3	3.5	0.0
	6	75	-2.7	5.1	0.0
	6	76	-6.7	5.3	0.0
	6	77	-0.4	8.2	0.190697674419
	6	78	-0.3	6.6	0.0
	6	79	0.0	8.8	0.0
	6	80	-2.5	1.2	0.0
	6	81	0.3	3.4	0.0
	6	82	-9.7	0.1	6.00697674419
	6	83	-9.6	5.1	0.0
	6	84	-10.5	1.4	0.0
	6	85	-10.8	2.0	0.0
	6	86	-4.1	7.1	0.762790697674
	6	87	-1.6	11.0	0.0
	6	88	-1.7	15.2	0.0
	6	89	0.2	15.8	0.0
	6	90	1.5	12.0	0.0
	6	91	-0.7	13.8	2.0023255814
	6	92	3.0	13.4	0.0
	6	93	0.3	14.9	0.0
	6	94	-3.3	11.0	7.1511627907
	6	95	-5.7	9.7	9.43953488372
	6	96	-6.9	9.2	0.0
	6	97	-8.4	7.3	0.0
	6	98	-4.1	7.1	0.0
	6	99	-1.4	5.3	0.0953488372093
	6	100	-0.7	9.7	0.0
	6	101	-4.9	9.1	0.0
	6	102	-6.5	10.0	0.0
	6	103	-4.8	10.7	0.0
	6	104	-5.0	5.6	0.0
	6	105	-7.3	5.4	0.858139534884
	6	106	-4.5	7.4	6.38837209302
	6	107	-4.0	11.1	22.5023255814
	6	108	2.1	14.8	0.0
	6	109	11.5	18.7	11.2511627907
	6	110	9.6	17.8	0.0
	6	111	6.0	19.1	0.0
	6	112	6.9	16.4	0.476744186047
	6	113	5.2	21.2	0.0
	6	114	8.4	25.7	0.0
	6	115	16.3	32.7	0.0
	6	116	11.3	23.5	8.2
	6	117	8.9	22.4	0.0
	6	118	8.5	19.8	0.0953488372093
	6	119	3.0	19.6	0.0
	6	120	9.9	22.8	0.0
	6	121	8.6	22.5	0.0
	6	122	7.1	23.1	0.0
	6	123	5.0	26.0	0.0
	6	124	3.5	19.1	5.62558139535
	6	125	6.4	20.7	0.0
	6	126	5.4	14.5	0.953488372093
	6	127	5.7	19.3	0.0
	6	128	7.4	20.6	0.0
	6	129	7.9	19.4	0.0
	6	130	9.8	23.9	0.0
	6	131	4.5	23.2	0.0
	6	132	4.8	20.5	0.0
	6	133	5.3	20.0	0.0
	6	134	4.6	19.1	10.488372093
	6	135	8.1	25.6	0.0953488372093
	6	136	3.0	23.7	24.3139534884
	6	137	0.8	26.7	0.0
	6	138	7.0	22.8	0.0
	6	139	4.0	19.1	0.0
	6	140	6.3	22.6	0.0
	6	141	9.4	24.6	0.0
	6	142	12.0	25.3	0.0
	6	143	5.9	18.9	25.4581395349
	6	144	8.8	25.0	0.0
	6	145	10.7	27.5	0.0
	6	146	8.5	23.1	0.0
	6	147	13.2	21.7	0.0953488372093
	6	148	13.5	23.7	0.0
	6	149	11.7	20.6	0.0
	6	150	9.7	20.0	0.0
	6	151	11.4	23.5	0.0
	6	152	7.1	21.6	6.76976744186
	6	153	7.1	24.8	0.0
	6	154	9.0	25.4	0.0
	6	155	9.3	20.5	0.286046511628
	6	156	10.6	25.7	1.90697674419
	6	157	19.5	28.8	0.0
	6	158	18.0	27.4	0.0
	6	159	18.0	25.9	0.667441860465
	6	160	14.7	26.9	0.0
	6	161	11.6	25.0	0.0
	6	162	7.5	21.0	0.0
	6	163	6.4	20.9	0.0
	6	164	4.9	15.3	0.286046511628
	6	165	1.4	14.4	0.381395348837
	6	166	7.0	19.7	3.33720930233
	6	167	6.1	22.0	0.0
	6	168	8.6	18.8	0.0
	6	169	7.6	24.7	0.0
	6	170	10.9	24.0	12.3953488372
	6	171	15.8	28.9	1.52558139535
	6	172	13.7	28.9	0.0
	6	173	12.2	26.4	0.0
	6	174	15.0	27.7	0.0
[truncated: 8,957 more rows]
