# Supplementary material for: Comparing CMIP-3 and CMIP-5 climate projections on flooding estimation of Devils Lake of North Dakota, USA
Source: PeerJ. 2018 Apr 30;6:e4711. doi: 10.7717/peerj.4711 (PMC5933320; doi:10.7717/peerj.4711)
Supplement: Supplemental Information 2 [file peerj-06-4711-s002.zip › FutureClimate/CMIP-5_MarkSim/EDMZ_GFDLCM3_rcp45_2055.dat]

	1	1	-1.2	6.4	11.9186046512
	1	2	-1.0	-0.2	0.0
	1	3	-11.7	1.0	0.0
	1	4	-3.0	-2.1	0.0
	1	5	-5.9	-3.2	0.0953488372093
	1	6	-12.1	-1.3	0.0
	1	7	-24.3	-0.7	0.0
	1	8	-28.0	-3.0	8.39069767442
	1	9	-20.6	-9.0	0.0
	1	10	-17.6	-8.7	0.0
	1	11	-17.6	-14.7	0.0
	1	12	-19.2	-9.6	0.0
	1	13	-16.6	-2.6	0.0
	1	14	-18.7	-11.2	0.0
	1	15	-21.8	-18.0	0.0953488372093
	1	16	-12.7	-1.3	0.0
	1	17	-10.6	-8.0	0.0
	1	18	-19.1	-5.5	0.0
	1	19	-4.7	11.1	0.0
	1	20	-11.3	13.9	0.0
	1	21	-14.3	4.2	0.0
	1	22	-15.9	0.3	0.0
	1	23	-12.7	-3.5	0.0
	1	24	-16.9	-5.9	0.0
	1	25	-22.5	-5.2	0.0
	1	26	-13.0	-0.9	0.0
	1	27	-20.1	-2.4	0.0
	1	28	-13.4	1.1	0.0
	1	29	-11.7	-6.3	0.667441860465
	1	30	-6.0	-1.9	0.0
	1	31	-12.7	-2.0	0.0
	1	32	-6.4	7.4	0.0
	1	33	-0.2	6.2	0.0
	1	34	7.5	16.5	0.0
	1	35	-4.6	5.3	0.0
	1	36	-9.4	-9.2	0.0
	1	37	-6.7	-0.1	0.0
	1	38	-6.9	-6.6	0.0
	1	39	-9.5	-5.1	0.0
	1	40	-8.5	2.5	0.0
	1	41	-3.6	6.3	0.0
	1	42	-8.2	-2.3	0.0
	1	43	-14.0	-7.6	0.381395348837
	1	44	-23.7	-7.2	0.0
	1	45	-21.7	-4.0	0.0
	1	46	-25.2	-7.3	0.0
	1	47	-23.7	-5.5	0.0
	1	48	-24.2	-5.1	0.0
	1	49	-27.2	-16.1	2.38372093023
	1	50	-22.9	-13.5	4.76744186047
	1	51	-19.4	1.3	0.0
	1	52	-15.8	-1.1	0.0
	1	53	-16.1	-3.6	0.0
	1	54	-27.1	-4.1	0.0
	1	55	-22.0	6.8	0.0
	1	56	-22.0	-2.2	0.0
	1	57	-13.6	-3.1	0.0
	1	58	-14.7	-3.6	0.0
	1	59	-17.3	-3.4	0.0
	1	60	-12.9	-1.2	0.0
	1	61	-8.5	-2.4	1.0488372093
	1	62	0.1	0.8	0.0
	1	63	0.2	3.1	0.0
	1	64	-6.3	-4.9	0.0
	1	65	-10.2	4.5	0.0
	1	66	-11.1	7.2	0.0
	1	67	-9.7	7.4	0.0
	1	68	-14.7	4.7	0.0
	1	69	-11.4	-4.6	0.0
	1	70	-8.1	-4.3	0.0
	1	71	-7.3	-5.6	0.0
	1	72	-9.6	-5.6	0.0
	1	73	-8.5	-3.0	0.0
	1	74	-14.0	0.9	0.0
	1	75	-15.1	-0.9	0.0
	1	76	-13.8	5.3	0.0
	1	77	-17.0	-1.1	0.0
	1	78	-16.2	-2.0	0.0
	1	79	-12.4	0.9	3.14651162791
	1	80	-9.7	2.0	0.0
	1	81	-10.6	6.0	0.0
	1	82	-3.8	4.0	0.0
	1	83	-5.8	7.0	0.0
	1	84	-0.1	10.2	0.0
	1	85	2.7	7.7	0.0
	1	86	-1.4	12.1	0.0
	1	87	-2.3	10.1	0.0
	1	88	-1.4	16.0	0.0
	1	89	4.4	17.0	0.0
	1	90	5.3	20.2	0.0
	1	91	3.3	19.9	0.0
	1	92	4.9	17.2	0.0
	1	93	5.6	15.4	0.0
	1	94	4.6	11.9	6.76976744186
	1	95	-0.2	10.3	0.0953488372093
	1	96	-1.2	11.5	1.0488372093
	1	97	0.8	13.6	0.0
	1	98	8.3	13.4	0.0
	1	99	3.3	20.4	0.0
	1	100	10.8	21.4	0.0
	1	101	12.3	24.3	0.0
	1	102	4.3	22.6	1.81162790698
	1	103	5.9	22.9	0.0
	1	104	4.6	18.3	0.286046511628
	1	105	1.9	21.4	0.0
	1	106	-0.8	21.5	0.0
	1	107	1.5	20.5	0.0
	1	108	2.7	22.8	0.0
	1	109	4.8	26.5	0.0
	1	110	-1.6	18.2	0.0
	1	111	-5.1	13.0	0.0
	1	112	0.6	20.1	0.0
	1	113	4.7	24.4	0.0
	1	114	4.9	23.7	0.0
	1	115	5.8	11.5	0.286046511628
	1	116	8.0	22.6	0.0
	1	117	10.7	24.8	0.0
	1	118	7.0	23.4	1.14418604651
	1	119	11.3	26.5	0.0
	1	120	9.5	26.4	0.0
	1	121	14.1	26.1	0.0
	1	122	14.2	26.5	0.0
	1	123	13.2	27.0	0.0
	1	124	8.3	25.3	0.0
	1	125	4.8	26.2	61.023255814
	1	126	8.1	28.9	0.0
	1	127	10.5	26.5	0.0
	1	128	8.8	23.8	0.0
	1	129	4.1	22.3	0.0
	1	130	3.6	27.3	0.0
	1	131	4.4	22.5	0.0
	1	132	11.7	23.3	0.0
	1	133	10.4	21.2	0.0
	1	134	5.6	14.9	5.53023255814
	1	135	13.8	20.9	1.90697674419
	1	136	9.1	22.9	0.0
	1	137	10.2	17.5	0.0
	1	138	9.6	22.6	0.0
	1	139	9.5	23.1	0.0
	1	140	6.3	22.4	0.0953488372093
	1	141	7.3	23.0	0.0
	1	142	2.4	20.8	0.0
	1	143	10.2	22.2	0.0
	1	144	9.1	21.7	0.0
	1	145	14.0	21.7	4.95813953488
	1	146	6.9	21.2	26.0302325581
	1	147	4.5	19.7	0.0
	1	148	5.6	21.7	1.71627906977
	1	149	8.9	22.6	0.0
	1	150	5.6	21.9	0.0
	1	151	5.5	19.3	0.0
	1	152	9.6	23.1	0.0
	1	153	12.9	31.0	0.0
	1	154	6.4	25.1	0.0
	1	155	13.9	21.7	8.2
	1	156	14.2	26.9	0.0
	1	157	14.1	25.2	0.0
	1	158	10.6	23.4	0.0
	1	159	10.7	25.1	0.0
	1	160	11.7	22.7	32.5139534884
	1	161	11.6	24.9	0.0
	1	162	12.1	26.6	0.0
	1	163	17.2	30.7	54.7302325581
	1	164	19.8	32.1	0.0
	1	165	15.9	33.9	0.0
	1	166	15.7	30.2	0.0
	1	167	15.0	30.9	0.0
	1	168	13.2	29.0	0.0
	1	169	15.7	28.7	0.0
	1	170	16.1	28.1	0.0
	1	171	15.9	20.5	12.3953488372
	1	172	15.4	22.2	8.58139534884
	1	173	14.7	27.2	0.0
	1	174	12.2	24.3	0.0
	1	175	11.8	21.3	4.1
	1	176	13.2	23.2	54.2534883721
	1	177	16.4	29.6	0.0
	1	178	12.6	27.1	4.1
	1	179	19.8	27.8	0.667441860465
	1	180	17.6	31.2	0.0
	1	181	15.9	30.5	0.0
	1	182	20.3	31.1	0.0
	1	183	19.7	30.4	0.0953488372093
	1	184	22.3	31.2	4.76744186047
	1	185	20.3	30.5	0.190697674419
	1	186	14.2	27.4	0.0
	1	187	14.8	23.5	0.0
	1	188	13.9	27.1	0.0
	1	189	14.2	31.0	0.0
	1	190	17.8	30.3	0.0
	1	191	19.9	30.4	0.0
	1	192	20.6	35.4	0.0
	1	193	22.8	38.5	0.0
	1	194	21.3	34.2	0.0
	1	195	22.0	31.4	0.190697674419
	1	196	19.0	30.4	0.0
	1	197	15.8	29.5	0.0
	1	198	18.7	33.4	6.76976744186
	1	199	21.4	36.1	1.0488372093
	1	200	22.7	35.5	0.0
	1	201	20.5	34.4	0.0
	1	202	16.1	30.4	0.0
	1	203	17.6	29.1	4.76744186047
	1	204	16.6	30.8	2.28837209302
	1	205	16.4	30.8	0.0
	1	206	17.7	33.5	0.0
	1	207	16.1	32.0	0.0
	1	208	15.6	32.5	0.0
	1	209	16.8	30.9	0.0
	1	210	11.7	26.8	18.0209302326
	1	211	14.2	29.9	29.7488372093
	1	212	12.2	32.0	0.0
	1	213	15.8	30.4	0.0
	1	214	14.7	29.3	0.0
	1	215	16.3	32.7	0.0
	1	216	15.9	30.7	1.23953488372
	1	217	17.0	27.6	0.476744186047
	1	218	20.2	32.0	0.0
	1	219	19.3	29.6	0.0
	1	220	17.3	31.5	0.0
	1	221	16.7	33.5	0.0
	1	222	10.6	30.2	0.0
	1	223	11.2	26.1	15.0651162791
	1	224	11.4	25.8	0.0953488372093
	1	225	11.9	24.3	16.3046511628
	1	226	12.6	28.1	0.0
	1	227	12.8	27.1	0.0
	1	228	9.3	24.6	0.0
	1	229	12.3	28.8	0.0
	1	230	11.7	23.3	22.1209302326
	1	231	16.2	24.0	0.0
	1	232	16.0	30.8	0.0
	1	233	15.3	25.8	0.0
	1	234	13.4	30.5	0.0
	1	235	13.4	29.0	0.0
	1	236	13.1	30.4	0.0
	1	237	20.1	30.4	0.0
	1	238	19.0	31.5	0.0
	1	239	15.9	29.5	0.0
	1	240	12.5	26.7	0.0
	1	241	14.3	25.7	0.0
	1	242	13.4	29.0	0.0
	1	243	11.3	29.3	0.0
	1	244	12.1	31.6	0.0
	1	245	16.7	29.8	10.2023255814
	1	246	12.0	26.1	0.190697674419
	1	247	11.5	28.0	0.0
	1	248	14.5	26.4	0.0
	1	249	12.1	24.1	0.0
	1	250	7.1	20.8	0.858139534884
	1	251	11.9	25.4	0.0
	1	252	6.1	20.4	3.90930232558
	1	253	5.5	20.3	0.286046511628
	1	254	2.2	21.9	0.0
	1	255	1.1	23.0	0.0
	1	256	-3.7	20.7	0.0
	1	257	4.2	27.0	0.0
	1	258	7.6	27.5	0.0
	1	259	6.5	22.2	0.0
	1	260	11.5	27.1	0.0
	1	261	12.7	26.4	0.0
	1	262	12.7	29.1	0.0
	1	263	9.9	25.2	0.0
	1	264	10.1	20.7	0.0
	1	265	12.2	22.1	0.0
	1	266	8.4	27.3	0.0
	1	267	12.4	25.6	0.0
	1	268	14.8	28.7	0.0
	1	269	16.0	26.3	0.0
	1	270	15.8	25.2	0.0
	1	271	11.7	24.3	0.0
	1	272	5.4	22.0	0.0
	1	273	6.4	22.7	0.0
	1	274	8.2	18.0	0.0
	1	275	5.8	16.8	0.0
	1	276	4.6	19.9	0.0
	1	277	2.6	17.3	0.0
	1	278	3.4	17.9	0.0
	1	279	3.9	17.1	0.190697674419
	1	280	4.1	18.3	0.0953488372093
	1	281	4.5	20.0	0.0
	1	282	6.4	19.0	0.0
	1	283	3.7	21.3	0.0
	1	284	9.7	23.8	0.0
	1	285	2.6	12.6	12.2046511628
	1	286	-1.1	11.2	0.0
	1	287	0.6	14.4	0.0
	1	288	6.2	17.2	6.00697674419
	1	289	3.4	14.3	0.0
	1	290	4.7	16.0	0.0
	1	291	6.1	14.6	0.0
	1	292	5.3	14.0	0.0
	1	293	5.0	14.9	0.0
	1	294	1.3	15.8	0.0
	1	295	1.2	8.4	0.0
	1	296	0.5	10.4	0.0
	1	297	-1.9	9.5	0.0
	1	298	-5.8	8.1	0.0
	1	299	6.5	17.4	0.0
	1	300	7.3	13.3	0.0
	1	301	5.5	16.2	0.0
	1	302	0.5	16.0	0.0
	1	303	1.5	8.8	0.0
	1	304	-5.5	7.1	0.0
	1	305	-2.3	5.9	0.0
	1	306	-1.2	10.7	0.0
	1	307	-0.9	15.9	0.0
	1	308	3.1	8.3	0.0
	1	309	5.4	11.1	0.0
	1	310	1.2	10.6	0.0
	1	311	-0.8	18.0	0.0
	1	312	4.0	19.7	0.0
	1	313	6.0	11.8	0.0
	1	314	2.2	9.2	0.0
	1	315	-2.2	6.9	0.0
	1	316	-2.3	9.7	0.0
	1	317	-2.1	6.9	0.0
	1	318	1.3	8.9	0.0
	1	319	-10.4	6.8	0.0
	1	320	-5.0	2.8	0.0
	1	321	-6.5	2.0	0.0
	1	322	-5.6	-4.7	0.0
	1	323	-3.2	2.1	0.0
	1	324	-7.4	4.2	0.0
	1	325	-5.7	2.3	0.0
	1	326	-11.8	-6.6	0.0
	1	327	-8.4	-2.3	0.0
	1	328	-16.3	-6.0	0.0
	1	329	-7.3	9.7	0.0
	1	330	-13.6	1.0	0.0
	1	331	-13.2	-3.6	0.0
	1	332	-12.9	-0.4	7.1511627907
	1	333	-14.8	1.0	0.0
	1	334	-19.9	-4.6	0.0
	1	335	-25.3	-7.5	0.0
	1	336	-26.1	-4.7	0.0
	1	337	-23.0	-5.4	0.0
	1	338	-17.1	-12.8	0.0
	1	339	-15.8	-3.9	0.0
	1	340	-13.8	-4.6	0.0
	1	341	-14.4	-4.2	0.0
	1	342	-13.5	-6.1	0.0
	1	343	-11.0	-8.5	0.0
	1	344	-6.6	-4.0	0.0
	1	345	-11.3	-2.8	0.0
	1	346	-6.3	4.2	0.0
	1	347	-17.6	-11.1	1.33488372093
	1	348	-18.4	-10.5	0.0
	1	349	-21.8	-1.7	0.0
	1	350	-20.1	-9.1	0.0
	1	351	-17.4	-7.4	0.0
	1	352	-9.9	-5.7	0.0
	1	353	-12.1	-9.1	7.72325581395
	1	354	-15.4	-5.0	0.0
	1	355	-25.3	-10.5	2.0976744186
	1	356	-25.7	-15.2	3.62325581395
	1	357	-19.4	1.3	0.0
	1	358	-13.7	1.5	3.14651162791
	1	359	-17.0	-1.8	0.0
	1	360	-11.4	-11.1	3.33720930233
	1	361	-15.1	-14.6	1.90697674419
	1	362	-21.2	-18.0	0.286046511628
	1	363	-19.4	-19.0	0.953488372093
	1	364	-17.8	-5.6	0.0
	1	365	-10.0	1.6	5.33953488372
	2	1	-14.8	-10.8	0.0
	2	2	-10.1	-9.7	4.19534883721
	2	3	-16.1	-11.9	0.0
	2	4	-21.5	-15.7	0.0
	2	5	-25.7	-5.7	0.0
	2	6	-16.8	-6.1	0.0
	2	7	-17.7	-8.7	0.0
	2	8	-19.5	-3.1	0.0
	2	9	-17.1	0.8	0.0
	2	10	-14.7	-5.3	0.0
	2	11	-11.1	-1.3	0.0
	2	12	-9.7	-3.8	0.0
	2	13	-14.6	-2.7	0.0
	2	14	-14.6	1.5	0.0
	2	15	-7.5	-2.5	0.0
	2	16	-9.1	-2.2	0.0
	2	17	-12.8	-5.0	0.0
	2	18	-17.9	-10.3	0.0
	2	19	-6.5	-4.4	0.0
	2	20	-4.5	6.7	0.0
	2	21	-8.3	-4.6	0.0
	2	22	-9.2	1.6	0.0
	2	23	-22.9	-8.2	0.0
	2	24	-25.3	-3.8	0.0
	2	25	-21.8	-7.3	0.0
	2	26	-21.0	-2.2	0.0
	2	27	-20.6	-11.0	0.0
	2	28	-11.4	1.8	0.0
	2	29	-13.2	-3.6	2.0976744186
	2	30	-8.4	-7.3	0.0
	2	31	-17.7	-9.1	0.0
	2	32	-21.3	-10.1	0.0
	2	33	-21.8	-10.0	0.0
	2	34	-16.1	-2.4	0.0
	2	35	-27.8	-10.8	0.0
	2	36	-27.4	-15.3	0.0
	2	37	-24.5	-12.8	0.0
	2	38	-17.5	-3.8	0.0
	2	39	-16.4	-2.4	0.0
	2	40	-18.8	-4.8	0.0
	2	41	-12.2	5.0	0.0
	2	42	-3.8	5.5	0.0
	2	43	-0.4	8.6	0.0
	2	44	-1.1	2.3	0.0
	2	45	-7.4	1.3	0.0
	2	46	-14.1	0.0	0.0
	2	47	-16.4	-5.8	0.0
	2	48	-21.2	-7.5	0.0
	2	49	-20.7	-4.5	0.0
	2	50	-24.2	-7.1	0.0
	2	51	-15.8	-0.9	0.0
	2	52	-6.4	5.3	0.0
	2	53	-9.6	0.0	0.0
	2	54	-12.0	4.6	0.0
	2	55	-2.4	1.1	0.0
	2	56	-2.8	-0.4	0.0
	2	57	-7.6	-5.5	0.0
	2	58	-7.2	-6.7	0.0
	2	59	-1.1	1.8	0.0
	2	60	2.1	7.2	0.0
	2	61	-6.2	-1.7	0.0
	2	62	-10.0	2.5	0.0
	2	63	-1.5	0.1	1.33488372093
	2	64	-3.0	4.2	0.0
	2	65	-7.7	1.1	0.0
	2	66	-8.2	2.9	0.0
	2	67	-1.0	0.1	0.0
	2	68	-0.6	-0.3	0.476744186047
	2	69	-4.8	8.7	0.0
	2	70	-2.7	6.2	0.0
	2	71	-2.7	2.6	0.0
	2	72	-4.8	6.2	0.0
	2	73	-4.2	5.8	0.0
	2	74	-0.9	8.1	0.0
	2	75	-1.8	3.6	0.0
	2	76	-3.5	5.4	0.0
	2	77	0.2	7.3	0.0
	2	78	-2.1	13.6	0.0
	2	79	-3.6	5.5	0.0
	2	80	0.1	10.9	0.0
	2	81	2.7	8.3	13.5395348837
	2	82	-1.7	6.7	0.0
	2	83	-1.9	3.7	0.0
	2	84	-1.8	7.7	0.0
	2	85	-7.0	7.8	0.0
	2	86	-13.8	1.9	0.0
	2	87	-13.3	-5.3	0.381395348837
	2	88	-9.8	0.7	0.0
	2	89	-15.9	-2.6	0.0
	2	90	-9.1	2.5	0.0
	2	91	-10.7	5.7	0.0
	2	92	-12.8	6.5	0.0
	2	93	-7.2	11.3	0.0
	2	94	0.1	11.5	0.0
	2	95	-0.6	9.8	0.0
	2	96	1.9	17.6	0.0
	2	97	7.8	13.1	9.34418604651
	2	98	2.2	15.2	2.38372093023
	2	99	1.2	19.8	0.0
	2	100	-3.9	13.8	0.190697674419
	2	101	5.6	19.7	0.0
	2	102	5.8	12.8	0.0
	2	103	4.7	16.4	0.0
	2	104	0.5	15.7	0.0
	2	105	11.1	23.3	0.0
	2	106	6.4	15.7	0.0
	2	107	4.7	16.4	0.0
	2	108	-0.4	16.5	0.0
	2	109	1.8	15.0	0.667441860465
	2	110	0.1	16.5	0.0
	2	111	2.4	16.3	0.0
	2	112	7.6	17.5	0.0
	2	113	-1.1	17.2	1.0488372093
	2	114	0.0	14.4	8.67674418605
	2	115	-1.1	17.1	0.0
	2	116	2.5	18.2	0.381395348837
	2	117	-0.6	19.0	7.34186046512
	2	118	2.6	22.9	0.0
	2	119	-1.8	14.6	0.0
	2	120	-3.0	16.2	0.0
	2	121	-4.4	15.0	2.66976744186
	2	122	-6.1	15.3	0.0
	2	123	1.2	20.4	0.0
	2	124	5.4	23.5	0.0
	2	125	10.2	14.2	2.38372093023
	2	126	11.1	19.7	2.66976744186
	2	127	12.0	20.8	0.286046511628
	2	128	7.9	28.6	0.0
	2	129	6.1	26.7	0.0
	2	130	12.4	20.9	0.0
	2	131	9.9	18.3	25.2674418605
	2	132	9.3	22.9	0.858139534884
	2	133	8.3	23.2	0.0
	2	134	6.4	25.8	0.0
	2	135	5.3	24.4	0.0
	2	136	6.1	22.4	0.0
	2	137	9.0	23.9	0.0
	2	138	5.3	23.1	0.0
	2	139	6.9	22.5	0.0
	2	140	6.6	21.7	2.38372093023
	2	141	3.7	22.9	0.286046511628
	2	142	2.9	20.8	0.0
	2	143	8.5	19.3	0.0
	2	144	9.5	21.4	0.0
	2	145	12.7	24.6	10.8697674419
	2	146	11.0	26.4	0.0
	2	147	11.2	23.6	0.953488372093
	2	148	12.2	25.7	0.0
	2	149	11.5	24.1	0.0
	2	150	7.0	20.7	0.0
	2	151	8.9	19.4	4.00465116279
	2	152	7.3	26.6	0.0
	2	153	9.5	27.6	0.0
	2	154	15.3	23.5	0.0
	2	155	12.4	25.2	0.0
	2	156	13.4	28.5	0.0
	2	157	15.7	28.1	0.0
	2	158	12.8	30.2	0.0
	2	159	9.7	27.7	0.190697674419
	2	160	15.3	29.3	0.0
	2	161	11.0	23.2	0.0
	2	162	10.2	26.7	0.0
	2	163	6.5	28.9	0.0
	2	164	11.1	32.3	0.0
	2	165	12.9	27.3	3.24186046512
	2	166	14.3	29.6	0.0
	2	167	15.7	28.1	7.81860465116
	2	168	17.2	32.9	0.0
	2	169	14.6	28.2	0.0
	2	170	17.3	27.8	0.0
	2	171	15.3	27.9	0.0
	2	172	13.4	32.4	0.0
	2	173	11.2	26.9	0.0
	2	174	12.7	26.4	0.0
	2	175	11.7	29.1	0.0
	2	176	13.7	27.8	0.476744186047
	2	177	14.4	28.4	11.1558139535
	2	178	12.2	27.7	0.0
	2	179	14.7	28.0	0.0
	2	180	17.3	29.2	0.0
	2	181	15.7	27.4	0.0
	2	182	19.2	32.5	0.0
	2	183	23.0	34.6	0.0
	2	184	22.4	31.4	0.0
	2	185	22.4	33.0	0.0
	2	186	14.7	26.7	0.0
	2	187	16.5	33.3	0.0
	2	188	19.5	35.1	0.0
	2	189	18.9	33.5	0.0
	2	190	16.4	25.9	0.0
	2	191	15.3	26.2	0.0
	2	192	12.4	24.8	0.0
	2	193	11.9	26.0	0.0
	2	194	10.8	25.5	0.0
	2	195	12.6	26.4	0.0
	2	196	13.2	30.1	0.0
	2	197	13.5	31.5	0.0
	2	198	20.3	35.8	0.0
	2	199	20.8	32.8	0.0
	2	200	13.8	28.6	0.0
	2	201	16.2	31.5	0.0
	2	202	14.3	30.8	0.0
	2	203	13.9	26.8	0.0
	2	204	11.7	26.4	0.0
	2	205	13.7	29.5	0.0
	2	206	14.7	27.2	2.76511627907
	2	207	12.6	23.7	18.8790697674
	2	208	16.4	26.6	1.23953488372
	2	209	15.7	27.8	1.43023255814
	2	210	14.0	27.5	3.14651162791
	2	211	15.2	30.3	11.0604651163
	2	212	17.5	29.6	12.1093023256
	2	213	15.2	28.7	6.48372093023
	2	214	19.0	29.1	0.0
	2	215	20.9	30.9	0.0
	2	216	17.6	27.5	16.5906976744
	2	217	19.2	32.1	0.0
	2	218	15.7	30.9	0.0
	2	219	13.7	23.1	0.953488372093
	2	220	16.2	29.5	0.0
	2	221	14.8	28.4	1.14418604651
	2	222	13.4	29.2	0.0
	2	223	12.3	24.6	0.0
	2	224	15.9	30.6	0.0
	2	225	12.7	32.7	0.0
	2	226	11.4	31.0	0.0
	2	227	9.5	30.0	0.0
	2	228	13.9	31.3	2.19302325581
	2	229	13.1	26.3	2.95581395349
	2	230	15.3	31.6	11.2511627907
	2	231	18.9	32.4	0.0953488372093
	2	232	15.5	33.2	0.0
	2	233	11.7	28.2	0.0
	2	234	13.8	32.1	0.0
	2	235	12.0	28.3	7.1511627907
	2	236	9.6	26.1	1.90697674419
	2	237	12.6	29.8	0.0
	2	238	13.3	32.6	0.0
	2	239	10.8	31.8	13.9209302326
	2	240	10.7	30.2	0.0
	2	241	8.3	31.2	0.0
	2	242	11.0	30.1	0.0
	2	243	12.5	25.6	0.0
	2	244	11.2	21.4	1.81162790698
	2	245	11.9	25.4	0.0
	2	246	10.3	29.9	0.0
	2	247	8.3	25.3	0.0
	2	248	5.7	25.4	0.0
	2	249	10.7	22.9	0.0
	2	250	6.8	19.4	0.0
	2	251	7.4	18.3	21.5488372093
	2	252	7.3	20.9	0.0
	2	253	3.9	24.3	0.0
	2	254	5.3	18.4	2.95581395349
	2	255	5.0	15.5	0.476744186047
	2	256	1.1	15.7	0.0
	2	257	5.9	21.5	0.0
	2	258	6.1	13.9	4.38604651163
	2	259	3.4	19.5	2.57441860465
	2	260	3.9	24.3	0.0
	2	261	6.5	24.5	0.0
	2	262	10.2	22.9	0.0
	2	263	13.1	23.4	0.0
	2	264	12.1	28.3	0.0
	2	265	9.4	25.3	0.0
	2	266	9.6	27.6	0.0
	2	267	12.9	22.5	0.953488372093
	2	268	9.9	23.2	2.76511627907
	2	269	7.4	22.3	0.0
	2	270	9.2	23.9	0.0
	2	271	9.0	20.4	0.0
	2	272	9.8	24.1	0.0
	2	273	2.8	20.1	0.0
	2	274	-1.0	17.4	0.0
	2	275	5.3	19.9	0.0
	2	276	-1.2	18.1	0.0
	2	277	2.2	18.7	0.0
	2	278	0.1	12.2	3.90930232558
	2	279	-2.3	18.1	0.190697674419
	2	280	0.5	17.9	0.0
	2	281	-0.6	16.9	0.0
	2	282	2.8	12.1	0.0
	2	283	-2.4	0.4	8.58139534884
	2	284	-0.7	8.8	0.0
	2	285	-1.5	10.4	0.0
	2	286	-3.0	10.3	0.0
	2	287	1.6	12.8	0.0
	2	288	1.0	12.2	0.0
	2	289	1.9	15.0	0.0
	2	290	-2.1	14.8	0.0
	2	291	-2.9	10.8	0.0953488372093
	2	292	-0.2	15.0	0.0
	2	293	-1.4	12.2	5.33953488372
	2	294	-0.7	8.0	0.0953488372093
	2	295	-1.0	9.0	0.0
	2	296	1.4	6.6	0.0
	2	297	-2.3	8.1	0.0
	2	298	-5.7	5.6	0.0
	2	299	-2.0	5.7	0.0
	2	300	-5.1	7.0	0.0
	2	301	2.3	15.8	0.0
	2	302	-4.3	9.7	16.4
	2	303	-5.2	8.8	0.0
	2	304	-3.8	9.0	0.0
	2	305	-1.8	12.8	0.0
	2	306	-0.7	18.4	0.0
	2	307	-4.9	11.7	0.0
	2	308	-4.2	13.0	0.0
	2	309	-4.4	10.3	0.0
	2	310	-0.6	15.0	0.0
	2	311	-0.6	7.9	0.0
	2	312	-6.6	5.6	0.0
	2	313	-14.0	6.0	0.0
	2	314	-5.8	8.8	0.0
	2	315	-0.3	10.8	0.0
	2	316	-1.5	9.5	0.0
	2	317	-2.6	11.9	0.0
	2	318	0.1	9.4	0.0
	2	319	3.6	9.9	0.0
	2	320	-0.8	6.4	0.0
	2	321	-9.0	1.6	0.0
	2	322	-7.1	7.8	0.0
	2	323	-0.1	6.7	0.286046511628
	2	324	3.1	7.8	3.24186046512
	2	325	-5.4	2.8	0.0953488372093
	2	326	-8.8	1.0	3.14651162791
	2	327	-14.9	-1.2	0.0953488372093
	2	328	-0.6	-0.3	0.0953488372093
	2	329	6.3	6.7	0.0
	2	330	1.0	3.8	0.0
	2	331	-9.0	2.4	0.0
	2	332	-5.5	-3.5	0.0
	2	333	-4.5	-1.1	1.81162790698
	2	334	-12.0	0.2	0.0
	2	335	-14.8	0.5	0.0
	2	336	-15.8	4.7	0.0
	2	337	-6.5	6.9	2.38372093023
	2	338	-3.5	8.6	6.48372093023
	2	339	-1.6	3.4	0.0
	2	340	0.4	2.1	0.0
	2	341	-7.3	-4.0	0.0
	2	342	-15.9	-14.0	3.90930232558
	2	343	-20.5	-10.2	0.0
	2	344	-26.9	-10.7	0.0
	2	345	-22.6	-3.7	0.0
	2	346	-19.3	-7.0	0.0
	2	347	-5.4	0.4	0.0
	2	348	-18.9	-1.3	0.0
	2	349	-7.6	3.1	0.0
	2	350	-12.4	-4.2	0.0
	2	351	-9.1	-5.2	0.0
	2	352	-9.4	-7.8	0.0
	2	353	-8.4	-5.8	0.0
	2	354	-16.4	-6.7	0.0
	2	355	-21.0	-0.8	0.0
	2	356	-10.3	3.2	0.0
	2	357	-7.8	5.5	3.52790697674
	2	358	-4.2	2.5	0.0
	2	359	0.5	1.7	0.0
	2	360	-1.1	-0.9	0.0
	2	361	-7.6	-0.4	25.1720930233
	2	362	-18.3	-3.7	0.0
	2	363	-18.5	-7.8	0.0
	2	364	-8.2	-5.1	0.0
	2	365	-13.5	-8.1	0.0
	3	1	-8.6	0.8	0.0
	3	2	-11.1	-0.3	0.0
	3	3	-9.7	2.7	0.0
	3	4	-4.8	4.5	0.0
	3	5	-2.7	0.1	0.0
	3	6	-11.7	-6.2	0.0
	3	7	-15.4	4.1	0.0
	3	8	-22.4	-9.1	6.48372093023
	3	9	-21.5	-9.4	0.0
	3	10	-20.6	-17.3	0.0
	3	11	-24.8	-17.0	0.667441860465
	3	12	-19.3	-11.6	0.381395348837
	3	13	-19.6	-7.7	0.0
	3	14	-17.0	-11.6	0.0
	3	15	-21.6	-19.5	0.762790697674
	3	16	-17.8	-6.5	0.0
	3	17	-13.2	-8.4	0.0
	3	18	-18.8	-13.6	0.0953488372093
	3	19	-23.0	-9.0	0.0
	3	20	-23.0	-15.1	1.62093023256
	3	21	-20.8	-13.6	0.0
	3	22	-16.9	-9.7	0.0
	3	23	-8.6	-2.1	0.0
	3	24	-7.4	-4.4	0.0
	3	25	-10.2	0.8	3.0511627907
	3	26	-13.0	-2.9	0.0
	3	27	-11.2	-4.3	0.0
	3	28	-6.6	3.2	0.0
	3	29	-15.4	0.3	0.0
	3	30	-6.6	0.2	0.0
	3	31	-20.7	-1.9	0.0
	3	32	-17.0	-2.5	7.53255813953
	3	33	-17.8	-6.2	0.0
	3	34	-17.3	-2.0	0.0
	3	35	-19.3	-5.0	0.0
	3	36	-27.1	-6.3	0.0
	3	37	-22.3	-6.3	0.0
	3	38	-15.5	-3.2	0.0
	3	39	-10.1	-0.2	0.0
	3	40	-15.8	-4.2	0.0
	3	41	-23.5	-7.4	0.0
	3	42	-21.4	-5.3	0.0
	3	43	-19.4	4.1	0.0
	3	44	-14.3	5.6	0.0
	3	45	-8.6	0.1	0.0
	3	46	-16.0	-4.3	0.0
	3	47	-11.9	-1.4	0.0
	3	48	-14.7	-2.6	0.0
	3	49	-10.0	1.4	0.0
	3	50	-8.0	4.0	0.0
	3	51	-11.3	-2.0	0.0
	3	52	-17.3	-4.5	0.0
	3	53	-17.8	-11.6	0.0
	3	54	-22.6	-12.6	0.0
	3	55	-18.8	-8.9	1.90697674419
	3	56	-14.1	-4.9	0.0
	3	57	-19.2	3.1	0.0
	3	58	-13.8	-1.0	0.0
	3	59	-8.2	-8.1	0.0
	3	60	-17.7	2.9	0.0
	3	61	-14.7	6.5	0.0
	3	62	-8.5	7.9	0.0
	3	63	1.7	6.0	0.0
	3	64	-4.3	4.9	0.476744186047
	3	65	-2.9	5.5	0.0
	3	66	0.7	2.2	0.0
	3	67	-0.5	-0.1	0.0
	3	68	-14.2	-8.8	0.0
	3	69	-13.7	-1.5	0.0
	3	70	-9.7	-1.8	0.476744186047
	3	71	-4.3	-1.9	0.572093023256
	3	72	-11.1	-0.3	0.0
	3	73	-6.7	0.1	0.0
	3	74	-6.9	5.0	0.0
	3	75	-15.0	0.8	0.0
	3	76	-9.2	8.5	0.0
	3	77	-11.4	0.1	0.0
	3	78	-15.0	-2.3	0.0
	3	79	-23.7	-2.8	0.0
	3	80	-24.0	-5.3	0.0
	3	81	-17.0	-3.9	0.0
	3	82	-5.9	2.4	0.0
	3	83	-5.3	9.0	6.76976744186
	3	84	-1.8	8.4	0.0
	3	85	4.0	15.3	16.3046511628
	3	86	3.9	11.3	1.0488372093
	3	87	2.6	10.9	0.0
	3	88	1.7	15.1	0.0
	3	89	9.1	22.9	0.0
	3	90	5.5	22.2	0.0
	3	91	7.8	19.1	0.0
	3	92	-0.5	9.4	0.0
	3	93	-5.3	10.5	0.0
	3	94	-3.2	11.0	3.43255813953
	3	95	-5.8	9.9	3.62325581395
	3	96	4.4	20.5	0.0
	3	97	6.0	16.1	0.0953488372093
	3	98	-0.1	12.5	3.0511627907
	3	99	0.0	19.1	0.0
	3	100	2.8	14.7	35.5651162791
	3	101	7.3	18.3	6.1023255814
	3	102	9.4	12.8	0.0953488372093
	3	103	5.5	14.3	0.0
	3	104	3.9	15.4	0.0
	3	105	5.1	13.2	0.0
	3	106	-1.8	12.9	0.0
	3	107	-0.5	16.8	0.0
	3	108	-1.3	16.7	0.0
	3	109	-7.7	11.9	0.0
	3	110	-1.7	17.6	0.0
	3	111	-1.5	19.5	0.0
	3	112	-0.4	14.9	9.34418604651
	3	113	2.6	15.8	8.39069767442
	3	114	6.5	12.4	2.38372093023
	3	115	4.7	19.5	0.0
	3	116	7.6	19.8	0.0
	3	117	2.1	16.3	0.0
	3	118	6.9	20.3	0.0
	3	119	8.4	18.7	0.0
	3	120	7.8	19.1	0.0
	3	121	9.8	18.1	0.0
	3	122	1.4	17.0	0.0
	3	123	-1.9	10.7	0.0
	3	124	-3.6	12.7	0.0
	3	125	-2.7	17.5	0.0
	3	126	3.0	21.6	0.0
	3	127	6.7	26.5	0.0
	3	128	4.8	25.6	0.0
	3	129	2.6	20.1	0.0
	3	130	1.2	23.1	0.0
	3	131	3.4	20.9	0.0
	3	132	6.3	22.9	0.0
	3	133	3.9	19.7	0.0
	3	134	5.1	22.4	0.0
	3	135	6.3	21.9	0.0
	3	136	8.2	21.5	0.0
	3	137	6.5	21.3	0.0
	3	138	2.0	18.8	0.0
	3	139	3.6	19.6	0.0
	3	140	9.9	18.0	3.62325581395
	3	141	12.4	20.4	0.0
	3	142	9.6	16.5	0.0
	3	143	6.4	19.1	0.667441860465
	3	144	4.6	18.4	0.0
	3	145	3.9	15.6	0.0
	3	146	4.7	19.5	0.0
	3	147	5.6	22.7	0.0
	3	148	8.3	28.7	0.0
	3	149	10.9	28.1	0.0
	3	150	15.1	30.8	0.0
	3	151	17.6	30.9	0.0
	3	152	18.3	27.9	0.0
	3	153	14.0	28.9	0.0
	3	154	11.4	27.5	0.0
	3	155	13.9	25.9	0.0
	3	156	13.2	30.1	0.0
	3	157	18.0	32.7	0.0
	3	158	15.4	28.1	19.5465116279
	3	159	15.3	29.2	0.0
	3	160	16.6	29.7	0.0
	3	161	19.4	29.6	0.0
	3	162	14.7	28.0	0.0
	3	163	12.3	28.8	0.0
	3	164	12.9	28.2	0.0
	3	165	13.4	25.3	0.667441860465
	3	166	10.5	25.7	0.0
	3	167	7.0	24.4	0.0
	3	168	10.6	21.8	0.0
	3	169	14.6	29.5	0.0
	3	170	15.3	30.2	0.0
	3	171	20.6	32.3	0.0
	3	172	19.3	33.4	0.0
	3	173	22.2	34.8	0.0
	3	174	19.9	33.9	0.0
	3	175	16.0	29.5	0.0
	3	176	14.8	28.0	0.0
	3	177	12.9	27.4	6.29302325581
	3	178	10.9	22.9	0.190697674419
	3	179	15.0	26.3	0.0
	3	180	15.4	24.4	10.2023255814
	3	181	18.7	25.4	26.1255813953
	3	182	15.4	29.0	0.0
	3	183	18.8	31.0	0.0
	3	184	13.6	30.9	3.71860465116
	3	185	14.7	30.6	0.0
	3	186	17.7	29.8	0.0
	3	187	18.0	30.7	0.0
	3	188	16.3	26.0	1.90697674419
	3	189	14.8	28.9	0.0
	3	190	18.8	30.4	0.0
	3	191	19.0	31.7	0.0
	3	192	18.5	28.8	0.0
	3	193	16.9	28.3	0.0
	3	194	16.6	29.7	0.381395348837
	3	195	19.5	27.5	0.0953488372093
	3	196	16.7	30.8	10.3930232558
	3	197	19.8	33.7	0.0
	3	198	18.6	27.9	0.0953488372093
	3	199	22.6	31.7	12.3
	3	200	20.2	32.8	1.0488372093
	3	201	19.7	29.3	10.3930232558
	3	202	21.9	36.6	0.0
	3	203	19.1	35.4	0.0
	3	204	23.1	33.8	8.77209302326
	3	205	21.5	35.9	0.0
	3	206	17.9	32.0	0.0
	3	207	16.3	32.5	0.0
	3	208	19.1	31.5	0.0
	3	209	15.9	30.1	0.0
	3	210	15.9	30.9	0.0
	3	211	16.6	31.2	1.90697674419
	3	212	17.1	29.5	0.0
	3	213	18.2	29.2	0.0
	3	214	16.8	30.2	0.0
	3	215	16.2	29.0	1.81162790698
	3	216	14.8	29.7	1.62093023256
	3	217	16.9	30.3	10.011627907
	3	218	16.1	32.8	0.381395348837
	3	219	15.7	26.7	16.876744186
	3	220	15.2	24.5	0.0
	3	221	13.1	28.3	0.0
	3	222	15.7	31.0	0.0
	3	223	14.4	33.7	0.0
	3	224	12.8	29.4	0.0
	3	225	14.3	29.1	0.0
	3	226	16.6	30.8	0.0
	3	227	16.7	27.7	0.0
	3	228	17.3	27.3	0.0
	3	229	19.5	27.0	0.0
	3	230	21.5	31.1	0.0
	3	231	17.7	24.7	0.381395348837
	3	232	8.9	18.9	58.5441860465
	3	233	10.0	24.8	0.0
	3	234	10.2	25.3	0.0
	3	235	10.5	28.9	0.0
	3	236	8.0	31.5	0.0
	3	237	12.8	31.2	0.0
	3	238	8.4	28.7	0.0
	3	239	11.1	26.7	0.0
	3	240	11.5	25.7	0.0
	3	241	12.0	26.8	0.0
	3	242	8.9	24.4	0.0
	3	243	7.5	21.8	0.0953488372093
	3	244	9.9	25.5	0.0
	3	245	9.7	24.0	0.190697674419
	3	246	9.9	26.8	0.0
	3	247	13.0	25.0	0.0
	3	248	12.1	21.7	0.0
	3	249	13.0	23.5	4.1
	3	250	13.6	30.4	0.0
	3	251	13.0	23.3	0.0953488372093
	3	252	10.8	24.4	0.0
	3	253	10.0	26.0	0.0
	3	254	11.3	24.7	0.0
	3	255	10.0	27.2	0.0
	3	256	8.8	25.0	0.0
	3	257	8.5	23.5	0.0
	3	258	6.0	19.9	2.95581395349
	3	259	10.5	22.8	0.0
	3	260	13.6	22.5	0.0
	3	261	7.3	20.0	0.0
	3	262	7.4	22.4	0.0
	3	263	8.2	24.5	0.0
	3	264	14.5	31.9	0.0
	3	265	14.8	29.5	0.0
	3	266	15.8	28.1	0.0
	3	267	14.4	24.9	2.38372093023
	3	268	11.5	24.1	0.858139534884
	3	269	9.3	27.2	0.0
	3	270	13.4	22.1	18.0209302326
	3	271	10.1	16.6	0.953488372093
	3	272	7.9	21.2	0.0
	3	273	2.3	19.1	25.076744186
	3	274	0.5	14.5	0.0
	3	275	6.8	16.5	0.0
	3	276	11.4	19.1	1.0488372093
	3	277	13.8	22.1	0.0
	3	278	8.1	17.0	0.0
	3	279	16.4	25.9	0.0
	3	280	15.5	32.0	0.0
	3	281	17.0	30.0	0.0
	3	282	14.4	21.6	0.0
	3	283	11.5	21.0	4.76744186047
	3	284	12.5	21.2	0.0
	3	285	12.9	14.1	0.0
	3	286	8.5	14.3	0.0
	3	287	5.4	12.4	0.0
	3	288	-1.3	18.5	0.0
	3	289	2.1	19.9	0.0
	3	290	2.1	15.6	0.0
	3	291	3.7	10.6	3.81395348837
	3	292	0.9	20.4	0.0
	3	293	-2.8	15.4	0.572093023256
	3	294	-3.8	8.8	0.0
	3	295	-1.2	12.6	0.0
	3	296	-0.9	6.7	5.33953488372
	3	297	2.0	13.3	0.0
	3	298	6.6	13.5	0.0
	3	299	8.2	15.4	0.0
	3	300	3.8	10.2	0.0
	3	301	0.1	13.7	0.0
	3	302	3.6	4.0	7.62790697674
	3	303	-0.5	5.8	0.667441860465
	3	304	-11.9	1.1	10.9651162791
	3	305	-11.6	6.5	0.953488372093
	3	306	-11.3	-3.0	0.0
	3	307	-9.3	3.2	0.0
	3	308	-8.1	8.8	0.0
	3	309	-4.7	6.0	0.0
	3	310	-12.2	2.1	0.0
	3	311	-5.7	1.4	4.76744186047
	3	312	-3.7	6.2	0.572093023256
	3	313	-4.4	8.0	5.1488372093
	3	314	-3.2	9.2	0.0
	3	315	-6.1	2.6	0.0
	3	316	-3.7	4.4	0.0
	3	317	-3.6	3.5	0.0
	3	318	-8.2	3.0	0.0
	3	319	-4.9	10.9	0.0
	3	320	-6.8	5.9	0.0
	3	321	-1.3	7.3	6.76976744186
	3	322	-5.6	12.7	0.0
	3	323	1.9	12.6	0.0
	3	324	4.6	12.7	0.0
	3	325	3.7	9.0	6.86511627907
	3	326	2.2	5.3	0.0
	3	327	1.7	3.8	0.0
	3	328	-2.2	4.1	0.0
	3	329	-5.7	3.6	0.0
	3	330	-8.1	0.7	0.667441860465
	3	331	-1.4	4.6	3.33720930233
	3	332	-2.5	0.8	0.0
	3	333	-1.6	3.5	0.0
	3	334	1.2	5.8	1.62093023256
	3	335	-8.9	-5.3	2.76511627907
	3	336	0.6	2.7	0.0
	3	337	-12.3	-2.1	0.0
	3	338	-14.0	0.4	0.0
	3	339	-20.1	-3.7	0.0
	3	340	-25.1	-11.4	0.0
	3	341	-26.7	-10.7	0.0
	3	342	-32.5	-11.5	0.0
	3	343	-25.0	-8.6	0.0
	3	344	-24.2	-11.8	0.0
	3	345	-22.0	-7.7	0.0
	3	346	-20.7	-12.0	0.0
	3	347	-20.3	-8.9	0.0
	3	348	-18.8	-1.3	0.0
	3	349	-21.8	-2.0	0.0
	3	350	-19.1	0.4	15.5418604651
	3	351	-20.2	-3.6	0.0
	3	352	-11.0	-5.3	0.0
	3	353	-15.0	-1.9	0.0
	3	354	-19.3	-7.4	0.0
	3	355	-19.1	-7.5	0.0
	3	356	-22.0	-16.1	0.953488372093
	3	357	-19.4	-13.0	0.286046511628
	3	358	-22.9	-9.4	0.0
	3	359	-19.6	-4.1	0.0
	3	360	-18.8	-4.4	0.0953488372093
	3	361	-9.5	-1.2	0.0
	3	362	-12.9	-10.5	4.76744186047
	3	363	-7.8	-4.1	0.572093023256
	3	364	-7.3	0.1	0.0
	3	365	-7.1	-3.9	0.0
	4	1	-11.8	-2.9	0.0
	4	2	-23.8	-10.2	0.0
	4	3	-21.2	-9.7	0.0
	4	4	-12.8	-5.3	0.0
	4	5	-11.7	-5.6	0.0
	4	6	-15.9	2.1	0.0
	4	7	-18.5	-5.8	0.0
	4	8	-15.4	-6.8	0.0
	4	9	-25.2	-8.2	0.953488372093
	4	10	-21.0	-5.2	2.0023255814
	4	11	-17.4	-12.2	0.0
	4	12	-20.0	-8.1	0.0
	4	13	-16.2	-5.5	3.14651162791
	4	14	-14.1	-12.1	5.43488372093
	4	15	-16.7	-11.7	2.38372093023
	4	16	-15.0	-8.9	0.0
	4	17	-24.1	-9.4	0.0
	4	18	-18.8	-6.8	0.0
	4	19	-26.6	-17.4	5.72093023256
	4	20	-29.8	-11.3	0.0
	4	21	-26.5	-5.3	0.0
	4	22	-29.1	-8.5	0.0
	4	23	-18.7	-7.1	3.0511627907
	4	24	-18.1	-0.9	0.0
	4	25	-26.9	-7.8	0.0
	4	26	-21.6	-8.4	0.0
	4	27	-18.1	-6.5	0.0
	4	28	-12.1	4.5	0.0
	4	29	-7.4	7.2	0.0
	4	30	-8.7	1.0	0.0
	4	31	-14.8	-11.5	0.0
	4	32	-19.4	-6.3	0.0
	4	33	-23.1	-10.6	0.0
	4	34	-20.7	-3.8	0.0
	4	35	-13.9	-0.6	2.19302325581
	4	36	-16.3	4.7	0.0
	4	37	-12.6	7.2	0.0
	4	38	-8.2	2.7	0.0
	4	39	-23.1	-8.9	0.0
	4	40	-17.8	-3.5	0.0
	4	41	-21.7	-11.8	0.0
	4	42	-24.8	-11.3	0.0
	4	43	-25.9	-10.3	0.0
	4	44	-23.1	-9.8	0.0
	4	45	-21.8	-13.3	0.0
	4	46	-11.9	-7.2	0.0
	4	47	-18.8	-6.7	0.0
	4	48	-22.9	-6.0	0.0
	4	49	-22.6	-7.8	0.0
	4	50	-17.8	1.1	0.0
	4	51	-25.7	-1.3	0.0
	4	52	-22.9	0.3	0.0
	4	53	-15.8	-11.8	0.0
	4	54	-20.6	-9.1	0.0
	4	55	-21.3	-3.0	0.0
	4	56	-17.4	-6.6	0.0
	4	57	-21.8	-6.8	0.286046511628
	4	58	-12.7	-5.5	0.0
	4	59	-14.0	-3.4	0.0
	4	60	-18.2	-7.8	0.0
	4	61	-8.9	-6.3	0.0
	4	62	-3.9	-3.5	0.0
	4	63	-13.8	-10.9	7.24651162791
	4	64	-10.6	-0.4	0.0
	4	65	-7.9	5.5	0.0
	4	66	-4.5	3.1	0.0
	4	67	-4.7	0.6	0.0
	4	68	-10.5	-6.4	0.0
	4	69	-13.9	-11.6	0.0
	4	70	-19.2	-7.0	0.0
	4	71	-19.3	-9.6	1.43023255814
	4	72	-17.9	-7.5	1.14418604651
	4	73	-14.0	-0.8	0.0
	4	74	-13.3	-2.4	0.0
	4	75	-19.8	-6.1	0.0
	4	76	-12.2	-3.7	0.0
	4	77	-9.3	3.5	0.0
	4	78	-1.2	5.5	0.0
	4	79	-3.9	9.6	0.0
	4	80	-4.9	10.4	0.0
	4	81	-1.1	7.2	0.0
	4	82	-8.6	1.0	0.0
	4	83	-7.9	6.5	0.0
	4	84	-8.6	2.0	0.0
	4	85	-5.2	-5.0	0.0
	4	86	-10.8	-6.7	0.0
	4	87	-9.8	-0.9	0.0
	4	88	-4.5	3.0	11.823255814
	4	89	-2.3	5.4	4.95813953488
	4	90	1.3	5.3	8.48604651163
	4	91	-8.0	2.0	0.0953488372093
	4	92	-7.4	3.8	0.0
	4	93	-4.5	9.3	0.0
	4	94	2.7	15.6	2.28837209302
	4	95	3.2	22.5	0.0
	4	96	6.4	18.4	0.0
	4	97	3.4	23.1	0.0
	4	98	8.1	21.0	0.0
	4	99	5.4	19.3	0.0
	4	100	12.7	19.2	0.0
	4	101	3.6	19.5	0.0
	4	102	1.0	14.3	0.0
	4	103	2.0	19.5	0.0
	4	104	2.3	20.9	0.0
	4	105	5.8	20.4	0.0
	4	106	3.4	22.1	0.0
	4	107	0.8	20.0	0.0
	4	108	-2.8	12.9	0.0
	4	109	-7.2	10.7	0.0
	4	110	-2.6	9.3	11.5372093023
	4	111	-3.0	14.5	0.0
	4	112	0.1	16.6	0.0
	4	113	1.1	23.7	0.0
	4	114	4.9	25.7	0.0
	4	115	7.5	21.2	0.0
	4	116	3.6	19.5	0.0
	4	117	4.9	22.3	0.0
	4	118	2.2	18.4	0.0
	4	119	5.8	15.3	0.0953488372093
	4	120	3.4	18.7	0.0
	4	121	7.1	20.8	0.0
	4	122	5.8	15.6	6.1023255814
	4	123	-1.1	14.9	1.33488372093
	4	124	-1.7	14.9	2.95581395349
	4	125	1.7	14.8	3.43255813953
	4	126	0.9	16.0	0.0
	4	127	2.3	20.6	4.38604651163
	4	128	8.2	21.7	1.62093023256
	4	129	5.4	25.2	7.62790697674
	4	130	4.0	22.2	0.0
	4	131	2.8	13.3	4.67209302326
	4	132	-1.1	15.7	0.0
	4	133	0.9	17.3	0.0
	4	134	5.0	16.4	0.0
	4	135	4.4	13.3	0.0
	4	136	5.6	16.3	0.0
	4	137	8.5	25.5	0.0
	4	138	14.3	30.1	0.0
	4	139	15.0	27.6	0.0
	4	140	14.3	22.3	0.0
	4	141	9.6	24.4	0.0
	4	142	12.8	26.8	2.0023255814
	4	143	10.1	30.2	0.0
	4	144	8.7	24.9	15.2558139535
	4	145	9.1	18.6	0.0953488372093
	4	146	12.8	20.7	0.381395348837
	4	147	11.5	22.6	0.0953488372093
	4	148	7.9	22.2	12.776744186
	4	149	7.5	26.1	1.52558139535
	4	150	11.8	26.0	39.7604651163
	4	151	10.2	21.3	0.0
	4	152	14.8	22.7	0.0953488372093
	4	153	9.5	27.9	5.91162790698
	4	154	10.6	25.3	3.81395348837
	4	155	12.0	22.2	0.381395348837
	4	156	12.1	29.8	0.0
	4	157	11.7	29.1	0.0
	4	158	13.4	28.7	0.0
	4	159	16.6	24.6	6.00697674419
	4	160	15.1	23.4	44.0511627907
	4	161	12.7	23.1	13.7302325581
	4	162	12.3	22.7	11.2511627907
	4	163	9.9	29.3	0.0
	4	164	14.1	30.6	0.0
	4	165	18.1	34.6	0.0
	4	166	17.4	27.7	4.19534883721
	4	167	18.2	31.1	6.96046511628
	4	168	23.8	31.7	4.29069767442
	4	169	20.1	33.5	4.57674418605
	4	170	18.6	28.9	0.476744186047
	4	171	19.7	31.7	15.3511627907
	4	172	20.0	28.0	0.0953488372093
	4	173	16.9	31.4	0.0
	4	174	17.1	29.2	0.0
	4	175	15.6	31.7	0.0
	4	176	17.0	31.8	0.0
	4	177	14.1	27.5	0.0
	4	178	12.7	23.8	3.33720930233
	4	179	14.1	25.5	17.1627906977
	4	180	12.3	19.7	12.9674418605
	4	181	10.5	19.9	0.190697674419
	4	182	19.0	27.6	0.0
	4	183	13.7	26.7	0.0
	4	184	17.1	26.5	1.62093023256
	4	185	18.1	28.9	0.762790697674
	4	186	15.3	26.7	0.0
	4	187	11.7	23.7	0.0
	4	188	10.1	25.1	0.0
	4	189	11.1	23.0	0.0953488372093
	4	190	11.8	27.0	0.0
	4	191	12.1	27.0	0.0
	4	192	17.0	28.8	0.0
	4	193	17.9	31.6	0.0
	4	194	19.1	29.8	0.0
	4	195	18.3	29.9	0.0
	4	196	20.7	32.0	0.0
	4	197	17.2	29.6	0.0
	4	198	17.6	26.9	0.0
	4	199	15.0	29.2	0.0
	4	200	17.1	30.0	0.0
	4	201	17.3	34.1	0.0
	4	202	21.3	33.2	0.0
	4	203	20.9	30.5	0.0
	4	204	18.2	27.9	0.0
	4	205	13.4	28.5	0.0
	4	206	14.2	26.1	2.76511627907
	4	207	13.3	29.9	0.0
	4	208	15.8	31.8	0.0
	4	209	14.7	30.3	0.0
	4	210	13.2	31.3	0.0
	4	211	15.7	30.5	0.0953488372093
	4	212	14.8	30.1	3.71860465116
	4	213	20.4	30.3	12.8720930233
	4	214	19.5	34.0	0.0
	4	215	22.4	36.8	0.0
	4	216	23.1	37.4	0.0
	4	217	24.7	36.6	0.0
	4	218	17.2	31.3	0.0
	4	219	18.2	27.6	0.0
	4	220	12.8	26.1	0.0
	4	221	14.5	25.7	0.0
	4	222	13.0	28.2	0.0
	4	223	11.4	31.0	0.0
	4	224	13.7	30.6	2.86046511628
	4	225	13.5	29.2	0.0
	4	226	12.9	30.8	0.0
	4	227	14.7	29.3	0.0
	4	228	18.0	29.1	0.0
	4	229	18.3	33.5	0.0
	4	230	19.9	28.4	0.0
	4	231	19.7	31.3	0.0
	4	232	18.3	31.8	0.0
	4	233	17.1	30.6	0.0
	4	234	17.5	31.7	0.0
	4	235	18.4	33.7	0.0
	4	236	15.7	27.0	0.0
	4	237	11.6	28.3	0.0
	4	238	12.7	26.2	0.0
	4	239	11.2	26.7	0.0
	4	240	15.0	28.5	0.0
	4	241	14.4	28.0	0.0
	4	242	15.7	29.0	0.0953488372093
	4	243	16.6	27.8	1.14418604651
	4	244	14.3	27.3	2.0976744186
	4	245	18.1	29.4	12.9674418605
	4	246	18.8	30.5	0.0
	4	247	18.0	27.2	0.0
	4	248	11.0	26.6	0.0
	4	249	13.6	24.2	16.2093023256
	4	250	11.3	20.2	0.190697674419
	4	251	11.2	25.9	0.0
	4	252	7.7	23.1	0.0
	4	253	10.9	19.3	7.1511627907
	4	254	9.4	20.2	4.67209302326
	4	255	8.8	18.9	4.86279069767
	4	256	4.8	16.4	2.0023255814
	4	257	1.0	17.1	0.0
	4	258	-1.2	21.3	0.0
	4	259	-0.6	14.0	0.381395348837
	4	260	0.0	18.5	0.0
	4	261	2.1	11.6	3.62325581395
	4	262	5.0	19.3	0.476744186047
	4	263	3.8	20.6	0.0
	4	264	7.3	26.3	0.0
	4	265	8.5	23.9	0.0
	4	266	9.4	27.7	0.0
	4	267	13.5	23.3	0.0
	4	268	8.6	20.8	0.0
	4	269	9.0	23.2	0.0
	4	270	10.9	13.6	0.190697674419
	4	271	5.1	18.0	3.0511627907
	4	272	4.2	19.6	0.0
	4	273	2.3	16.2	0.0
	4	274	7.5	16.3	0.0
	4	275	11.0	21.8	0.0
	4	276	1.4	16.7	0.0
	4	277	0.2	14.6	0.0
	4	278	0.2	15.4	0.0
	4	279	-1.9	13.7	0.0
	4	280	-1.4	15.7	0.0
	4	281	-1.2	15.6	0.0
	4	282	-7.0	8.9	1.33488372093
	4	283	-5.7	11.5	0.190697674419
	4	284	-4.8	13.4	0.0
	4	285	1.0	19.3	0.0
	4	286	7.1	22.3	0.0
	4	287	8.1	18.9	0.0
	4	288	7.8	15.7	0.286046511628
	4	289	10.0	19.3	0.0
	4	290	6.0	20.3	0.0
	4	291	4.1	18.3	0.0
	4	292	-2.5	1.2	0.0953488372093
	4	293	-5.2	-2.5	2.19302325581
	4	294	-3.3	4.8	0.0
	4	295	-5.9	9.4	0.0
	4	296	-11.2	6.0	6.86511627907
	4	297	-3.7	12.0	0.0
	4	298	-3.1	2.6	0.0
	4	299	-8.2	2.9	0.0
	4	300	-12.8	7.5	0.0
	4	301	-13.6	9.7	0.0
	4	302	-15.1	2.9	0.0
	4	303	-6.9	5.5	0.286046511628
	4	304	-3.4	-1.4	0.0953488372093
	4	305	-7.8	-0.2	0.0
	4	306	-7.2	0.0	0.0953488372093
	4	307	-9.6	-4.9	0.476744186047
	4	308	-5.2	3.9	2.38372093023
	4	309	-2.9	2.1	4.76744186047
	4	310	-9.4	1.9	0.0
	4	311	-3.8	7.5	0.0
	4	312	-5.5	0.7	1.14418604651
	4	313	-13.1	1.2	6.1976744186
	4	314	-3.8	-2.9	2.19302325581
	4	315	-14.2	-8.0	0.286046511628
	4	316	-14.0	-2.0	0.0
	4	317	-8.5	-1.6	0.0
	4	318	-4.8	1.7	7.1511627907
	4	319	-6.6	4.0	11.2511627907
	4	320	-10.4	3.2	0.0
	4	321	-5.8	2.9	0.0
	4	322	-8.9	-1.2	0.0
	4	323	-12.2	-2.3	0.0
	4	324	-14.4	-4.9	0.0
	4	325	-17.6	-7.1	0.0
	4	326	-11.3	-2.0	5.91162790698
	4	327	-7.7	5.8	0.0
	4	328	-5.2	6.8	0.0
	4	329	2.3	5.8	0.476744186047
	4	330	0.7	3.5	0.476744186047
	4	331	0.4	13.7	0.0
	4	332	1.7	11.0	0.0
	4	333	2.3	10.8	0.0
	4	334	4.1	19.1	0.0
	4	335	4.1	11.8	0.0
	4	336	1.5	4.3	0.0
	4	337	-3.1	2.1	0.0
	4	338	-8.6	7.2	0.0
	4	339	-7.9	7.8	9.43953488372
	4	340	-6.2	-2.5	0.0
	4	341	-13.0	1.0	0.0
	4	342	-8.6	3.3	0.0
	4	343	-14.4	3.4	0.0
	4	344	-14.9	3.5	0.0
	4	345	-7.6	2.5	0.0
	4	346	-7.7	6.0	0.0
	4	347	-3.8	1.4	0.0
	4	348	-8.3	-5.8	1.23953488372
	4	349	-10.6	2.5	0.0
	4	350	-13.7	-4.5	0.0
	4	351	-14.3	-1.8	0.0
	4	352	-12.8	-8.0	0.0
	4	353	-15.0	-13.7	0.0
	4	354	-18.4	-8.4	0.0
	4	355	-17.4	1.6	0.0
	4	356	-13.3	2.0	0.476744186047
	4	357	-1.9	3.2	0.0
	4	358	-9.7	2.7	0.0
	4	359	-7.5	0.6	0.0
	4	360	-4.6	-0.5	0.0
	4	361	-5.1	3.7	0.0
	4	362	-2.3	3.3	0.0
	4	363	-12.7	4.2	4.86279069767
	4	364	-14.2	6.6	0.0
	4	365	-6.8	-4.0	0.0
	4	366	-16.8	-2.0	0.0
	5	1	-17.4	-15.8	0.0
	5	2	-20.7	-15.2	4.00465116279
	5	3	-12.4	-3.8	0.0
	5	4	-15.3	-10.6	0.0
	5	5	-13.9	-7.0	0.0953488372093
	5	6	-13.6	-6.7	0.0
	5	7	-17.2	-9.4	0.0
	5	8	-17.5	-6.3	0.0
	5	9	-17.8	-12.3	4.1
	5	10	-26.8	-16.1	0.476744186047
	5	11	-20.9	-5.8	0.0
	5	12	-12.4	-8.1	1.33488372093
	5	13	-10.1	-5.8	4.1
	5	14	-15.2	-10.2	1.23953488372
	5	15	-13.4	-8.4	0.0953488372093
	5	16	-10.3	-1.6	0.0
	5	17	-19.0	-1.1	0.0
	5	18	-25.3	-13.6	0.0
	5	19	-23.6	-0.5	0.0
	5	20	-16.1	-4.7	8.77209302326
	5	21	-18.3	1.2	0.0
	5	22	-17.7	-6.3	0.0
	5	23	-21.9	-8.8	0.0
	5	24	-17.8	-4.6	1.62093023256
	5	25	-10.0	1.1	0.476744186047
	5	26	-19.0	-1.1	0.0
	5	27	-14.9	-2.5	0.0
	5	28	-14.9	-5.7	0.0
	5	29	-12.2	-8.8	0.0
	5	30	-15.3	-6.5	2.28837209302
	5	31	-19.9	-9.7	5.81627906977
	5	32	-26.1	-13.0	0.0
	5	33	-21.7	-8.3	0.0
	5	34	-16.9	-4.2	5.91162790698
	5	35	-21.7	1.7	3.0511627907
	5	36	-22.2	-1.7	0.0
	5	37	-19.1	-5.2	0.0
	5	38	-10.1	2.9	0.0
	5	39	-14.6	-1.7	0.0
	5	40	-7.7	-3.4	0.0
	5	41	-7.8	-6.1	0.0
	5	42	-6.3	-5.4	0.0
	5	43	-7.5	-4.5	0.0
	5	44	-3.1	4.4	0.0
	5	45	-12.4	2.3	0.0
	5	46	-18.2	-8.2	0.0
	5	47	-18.4	-9.6	0.0
	5	48	-12.3	-4.0	0.0
	5	49	-5.9	-4.3	6.1976744186
	5	50	-10.6	-0.9	0.0
	5	51	-17.7	-4.1	0.0
	5	52	-1.8	9.6	0.0
	5	53	1.6	7.3	0.0
	5	54	-14.4	2.3	0.0
	5	55	-10.0	7.3	0.0
	5	56	-13.0	-3.3	0.0
	5	57	-18.5	-8.5	0.0
	5	58	-17.4	-4.6	0.0
	5	59	-11.0	7.0	0.0
	5	60	-9.4	1.3	0.0
	5	61	-10.6	6.6	0.0
	5	62	-16.2	7.2	0.0
	5	63	-16.7	0.3	0.0
	5	64	-11.7	2.0	0.0
	5	65	-6.6	5.0	0.0
	5	66	-8.6	4.2	0.0
	5	67	-8.6	-0.9	0.0
	5	68	-8.3	3.3	0.0
	5	69	-7.9	0.2	0.0
	5	70	-8.2	-0.3	0.0
	5	71	-16.0	0.9	0.0
	5	72	-11.5	3.1	0.0
	5	73	-9.3	7.8	0.0
	5	74	-7.8	4.1	0.0
	5	75	-0.3	5.3	0.0953488372093
	5	76	-4.4	1.1	0.0
	5	77	-2.8	1.6	0.0
	5	78	-11.5	2.7	0.0
	5	79	-5.3	6.8	0.0
	5	80	-3.0	0.8	0.0
	5	81	-4.0	4.3	1.23953488372
	5	82	-4.1	10.9	0.0
	5	83	-4.6	2.2	2.38372093023
	5	84	-9.3	5.3	0.0
	5	85	-9.0	4.5	0.0
	5	86	-10.8	3.5	6.57906976744
	5	87	-10.6	6.2	0.0
	5	88	-1.3	7.3	6.1023255814
	5	89	4.3	11.7	0.0
	5	90	0.5	10.1	0.0
	5	91	-8.4	3.0	20.6906976744
	5	92	-10.1	7.0	0.0
	5	93	-3.6	11.8	0.0
	5	94	1.7	15.8	0.0
	5	95	-3.3	15.1	0.0
	5	96	-6.8	16.0	0.0
	5	97	-0.7	10.1	0.0953488372093
	5	98	8.5	18.3	0.0
	5	99	6.2	20.2	0.0
	5	100	3.6	18.5	0.0
	5	101	-2.0	20.0	0.0
	5	102	-6.7	13.2	0.0
	5	103	0.6	15.0	0.0
	5	104	1.1	18.1	0.0
	5	105	5.2	22.5	0.0
	5	106	5.7	26.2	0.0
	5	107	8.0	26.5	0.0
	5	108	11.3	26.1	0.0
	5	109	8.7	26.1	0.0
	5	110	3.0	16.2	2.28837209302
	5	111	-0.4	16.3	0.0
	5	112	0.9	20.6	0.0
	5	113	6.3	20.7	0.0
	5	114	1.3	13.5	0.0
	5	115	0.2	12.1	0.0
	5	116	-5.0	13.9	0.0
	5	117	-0.6	18.7	0.0
	5	118	2.9	22.7	0.762790697674
	5	119	3.3	26.5	0.0
	5	120	4.0	17.3	0.0
	5	121	5.3	23.8	0.0
	5	122	7.1	18.1	5.43488372093
	5	123	5.1	18.5	0.0
	5	124	-1.0	16.3	0.0
	5	125	-0.5	12.3	0.0
	5	126	-0.9	12.4	0.0
	5	127	1.9	16.8	0.0
	5	128	5.5	16.6	0.0
	5	129	3.1	23.9	0.0
	5	130	3.0	26.4	0.0
	5	131	6.5	20.7	0.0
	5	132	2.3	20.5	0.0
	5	133	3.7	19.8	0.0
	5	134	2.3	17.6	0.0
	5	135	5.5	17.4	0.0
	5	136	8.3	20.3	0.0
	5	137	6.8	21.4	0.0
	5	138	3.0	16.8	14.9697674419
	5	139	8.7	22.0	2.38372093023
	5	140	9.3	24.3	0.0953488372093
	5	141	10.9	26.1	0.0
	5	142	10.5	27.8	0.0
	5	143	13.6	27.6	0.0
	5	144	9.6	26.4	0.0
	5	145	7.0	18.2	13.9209302326
	5	146	7.1	22.5	0.0
	5	147	8.2	23.0	4.00465116279
	5	148	8.4	20.8	0.0953488372093
	5	149	11.7	21.8	2.76511627907
	5	150	8.6	19.5	15.2558139535
	5	151	8.9	23.3	0.0
	5	152	13.0	26.2	0.0
	5	153	16.6	28.3	0.0
	5	154	11.8	21.4	0.0
	5	155	9.5	19.1	0.0
	5	156	6.4	23.4	0.0
	5	157	11.1	25.7	0.0
	5	158	15.4	28.4	0.0
	5	159	15.7	31.9	0.0
	5	160	13.7	28.8	0.0
	5	161	13.3	22.3	0.0
	5	162	10.4	23.7	0.0
	5	163	11.2	22.5	0.0953488372093
	5	164	10.1	22.5	0.0
	5	165	13.5	26.2	0.0
	5	166	11.8	26.5	0.0
	5	167	16.4	24.4	1.90697674419
	5	168	17.5	25.6	1.62093023256
	5	169	15.3	28.6	0.0
	5	170	16.8	28.2	0.572093023256
	5	171	14.8	28.5	7.53255813953
	5	172	14.3	27.8	0.0953488372093
	5	173	10.8	27.9	0.0
	5	174	12.2	30.9	0.0
	5	175	14.5	28.3	0.0
	5	176	15.2	32.2	9.82093023256
	5	177	11.2	30.9	0.0
	5	178	13.6	29.7	0.0
	5	179	14.5	32.3	0.0
	5	180	17.8	34.6	0.0
	5	181	16.0	31.6	0.0
	5	182	14.2	32.8	0.0
	5	183	14.2	27.9	0.0
	5	184	12.6	23.3	1.90697674419
	5	185	10.8	20.0	3.90930232558
	5	186	19.8	35.8	0.0
	5	187	17.7	31.1	0.0
	5	188	18.6	31.1	0.0
	5	189	20.2	33.9	0.0
	5	190	19.1	32.5	0.0
	5	191	19.7	29.2	0.0
	5	192	16.2	31.2	0.0
	5	193	14.0	25.4	1.90697674419
	5	194	18.5	30.2	1.71627906977
	5	195	19.0	34.4	0.0
	5	196	18.9	28.2	25.9348837209
	5	197	19.3	35.2	0.0
	5	198	21.1	29.9	0.0
	5	199	21.3	35.7	0.0
	5	200	19.6	30.9	0.572093023256
	5	201	17.8	28.9	0.0
	5	202	17.1	27.1	11.6325581395
	5	203	16.7	29.7	0.0
	5	204	15.2	29.6	0.0
	5	205	14.7	29.3	0.0
	5	206	17.5	31.0	0.0
	5	207	13.4	28.8	0.0
	5	208	16.2	29.8	0.0
	5	209	18.5	32.5	0.0
	5	210	17.8	30.7	9.43953488372
	5	211	17.8	31.0	0.0
	5	212	18.0	31.7	0.0
	5	213	22.3	35.4	0.0
	5	214	25.0	34.8	0.0
	5	215	21.3	29.2	0.0
	5	216	14.9	26.1	0.0
	5	217	16.2	29.3	0.0
	5	218	17.2	31.7	0.0
	5	219	17.2	30.7	0.0
	5	220	16.9	32.2	0.0
	5	221	19.3	31.8	0.953488372093
	5	222	18.8	31.5	0.0
	5	223	17.0	28.2	0.0
	5	224	16.9	27.0	0.0
	5	225	14.9	24.3	0.0
	5	226	14.8	22.7	21.3581395349
	5	227	16.1	20.8	12.9674418605
	5	228	10.4	20.6	9.82093023256
	5	229	12.4	23.4	1.90697674419
	5	230	10.6	27.8	0.0
	5	231	16.7	29.0	0.0
	5	232	15.2	27.9	0.0
	5	233	12.8	31.0	0.0
	5	234	14.7	29.4	0.0
	5	235	16.2	30.9	0.0
	5	236	13.4	33.7	0.0
	5	237	17.3	30.9	0.0
	5	238	15.9	29.6	0.0
	5	239	16.5	31.0	0.0
	5	240	16.4	30.9	0.190697674419
	5	241	18.0	31.3	0.0
	5	242	12.7	25.3	0.0
	5	243	9.7	20.4	0.0953488372093
	5	244	8.9	29.3	0.0
	5	245	9.1	28.7	0.0
	5	246	11.8	30.8	0.0
	5	247	12.7	33.9	0.0
	5	248	13.8	30.7	0.0
	5	249	11.6	29.1	0.0
	5	250	13.1	22.9	0.286046511628
	5	251	11.3	26.5	0.0
	5	252	10.1	26.3	0.0
	5	253	10.3	19.0	16.876744186
	5	254	9.9	25.4	0.0
	5	255	8.8	21.8	0.0
	5	256	6.3	23.0	0.0
	5	257	6.1	25.7	0.0
	5	258	16.7	30.0	0.0
	5	259	17.9	28.7	0.0
	5	260	14.2	19.7	0.858139534884
	5	261	14.6	25.9	0.0
	5	262	14.8	25.8	0.0
	5	263	14.3	28.3	0.0
	5	264	16.4	27.9	0.0
	5	265	9.8	23.4	0.0
	5	266	7.0	28.2	0.0
	5	267	12.0	27.5	0.0
	5	268	9.8	20.5	0.0
	5	269	10.9	23.5	0.0
	5	270	11.4	22.7	0.0
	5	271	13.6	22.5	0.0
	5	272	11.8	22.1	0.0
	5	273	8.6	21.2	0.0
	5	274	7.7	18.2	0.0
	5	275	10.4	15.9	0.0
	5	276	7.7	20.0	0.0
	5	277	5.5	25.7	0.0
	5	278	9.3	22.1	16.3046511628
	5	279	6.6	24.9	0.0
	5	280	11.0	23.4	0.0
	5	281	6.4	15.9	0.0
	5	282	0.1	9.8	0.0
	5	283	4.3	18.6	0.0
	5	284	5.7	15.9	0.0
	5	285	3.7	15.2	0.0
	5	286	2.1	12.7	0.0953488372093
	5	287	0.2	12.8	0.0
	5	288	4.7	20.4	0.0
	5	289	1.5	18.5	0.0
	5	290	1.5	22.7	0.0
	5	291	3.7	18.7	0.667441860465
	5	292	2.0	19.0	0.0
	5	293	1.9	12.3	0.0
	5	294	1.5	11.2	0.0
	5	295	-0.6	10.8	0.0
	5	296	0.8	12.5	0.0
	5	297	2.1	15.8	0.0
	5	298	0.5	15.5	0.0
	5	299	-3.3	13.3	0.0953488372093
	5	300	-1.3	10.7	0.0
	5	301	0.4	8.8	2.38372093023
	5	302	-1.9	10.9	0.0
	5	303	-4.5	6.2	0.0
	5	304	-4.8	7.8	0.0
	5	305	-11.0	7.6	0.0
	5	306	-8.0	3.6	0.0
	5	307	-11.5	1.6	0.0
	5	308	-9.9	9.7	0.0
	5	309	2.5	13.3	0.0
	5	310	5.5	14.7	0.0
	5	311	-5.0	4.1	0.0
	5	312	-10.9	5.5	0.0
	5	313	-9.7	6.9	0.0
	5	314	-10.3	4.5	0.0
	5	315	-7.1	7.7	0.0
	5	316	-3.1	12.3	0.0
	5	317	-1.0	17.3	0.0
	5	318	2.8	16.1	0.0
	5	319	9.5	22.7	0.0
	5	320	10.5	17.6	0.0
	5	321	1.5	7.1	0.381395348837
	5	322	-0.8	8.5	0.0
	5	323	-1.3	18.1	0.0
	5	324	-3.6	10.1	0.0
	5	325	-7.7	6.3	0.0
	5	326	-14.3	-5.8	0.0
	5	327	-10.7	2.3	0.0
	5	328	-13.6	-5.0	0.0
	5	329	-17.2	0.3	0.0
	5	330	-15.0	9.7	0.0
	5	331	-7.7	7.5	0.0
	5	332	-7.9	-1.1	0.0
	5	333	-4.3	1.6	0.0
	5	334	-12.9	-3.9	0.0
	5	335	-4.8	1.7	0.0
	5	336	-3.3	4.0	0.0
	5	337	-8.0	9.6	0.0
	5	338	-6.4	5.9	0.0
	5	339	-11.5	-4.9	0.0
	5	340	-6.8	6.9	0.0
	5	341	-9.4	0.4	0.0
	5	342	-13.1	6.2	0.0
	5	343	-7.3	-0.2	0.0
	5	344	-9.8	-0.8	0.0
	5	345	-10.3	-7.2	0.0
	5	346	-15.3	0.3	0.0
	5	347	-16.2	-4.6	0.0
	5	348	-14.5	-2.1	0.0
	5	349	-17.3	-5.9	0.0
	5	350	-11.1	-3.8	0.0
	5	351	-0.5	-0.3	0.0
	5	352	-7.3	-4.8	0.0
	5	353	-4.5	-3.5	0.0
	5	354	-9.3	-3.2	0.0
	5	355	-14.0	-8.4	0.0
	5	356	-19.8	-11.1	0.0
	5	357	-7.5	0.7	0.0
	5	358	-7.5	-1.2	0.0
	5	359	-10.8	2.0	0.0
	5	360	-5.5	7.3	0.0
	5	361	-18.2	-7.1	0.0
	5	362	-8.9	-4.0	0.0
	5	363	-18.1	-8.6	15.2558139535
	5	364	-17.7	-7.0	3.71860465116
	5	365	-21.1	-10.5	0.0
	6	1	-13.9	3.9	0.0
	6	2	-10.5	6.5	0.0
	6	3	-16.6	-2.1	0.0
	6	4	-13.0	-3.5	0.0
	6	5	-12.7	-6.4	0.0
	6	6	-8.7	-2.3	0.0
	6	7	-14.2	-9.2	3.43255813953
	6	8	-15.2	-6.0	0.953488372093
	6	9	-13.1	-4.3	0.0
	6	10	-5.4	5.4	0.0
	6	11	-4.0	-2.5	0.0
	6	12	-12.5	-6.3	0.0
	6	13	-28.0	-2.8	0.0
	6	14	-16.9	-5.9	0.0
	6	15	-16.7	-8.1	0.0
	6	16	-20.3	-6.2	0.0
	6	17	-17.8	-1.0	0.0
	6	18	-10.9	-1.4	0.0
	6	19	-9.8	-6.1	0.0
	6	20	-7.7	-3.4	0.0
	6	21	-14.1	-1.3	0.0
	6	22	-17.7	-10.0	0.0
	6	23	-11.9	-8.0	0.0
	6	24	-12.9	-1.2	0.0
	6	25	-25.4	-7.3	0.0
	6	26	-19.3	-4.0	0.0
	6	27	-35.7	-13.4	0.572093023256
	6	28	-32.1	-12.3	1.71627906977
	6	29	-29.9	-5.5	0.0
	6	30	-18.6	-9.2	0.0
	6	31	-20.3	-7.3	0.0
	6	32	-16.3	-10.4	0.0
	6	33	-14.8	-2.3	0.0
	6	34	-26.8	-12.1	0.0
	6	35	-29.8	-17.1	0.572093023256
	6	36	-31.9	-16.0	0.0
	6	37	-27.9	-11.2	0.0
	6	38	-27.8	-3.1	0.0
	6	39	-21.2	-0.1	0.0
	6	40	-14.8	-4.5	0.0
	6	41	-15.7	-8.7	0.0
	6	42	-23.6	-6.0	0.0
	6	43	-18.8	-7.4	0.0
	6	44	-19.7	-6.1	0.0
	6	45	-11.1	-6.6	0.0
	6	46	-9.1	-4.0	0.0
	6	47	-1.3	2.8	0.0
	6	48	-7.0	-3.5	0.0
	6	49	-12.6	-1.3	0.0953488372093
	6	50	-16.9	-0.8	0.0
	6	51	-13.9	-0.6	0.0
	6	52	-13.3	6.8	0.0
	6	53	-19.4	-1.7	0.0
	6	54	-12.9	1.1	0.0
	6	55	-17.7	-6.0	0.0
	6	56	-18.2	-3.1	3.62325581395
	6	57	-17.2	-3.9	1.33488372093
	6	58	-14.1	-0.8	0.0
	6	59	-17.3	-8.1	0.0
	6	60	-9.2	-0.6	0.0
	6	61	-9.4	1.7	0.0
	6	62	-0.1	10.9	0.0
	6	63	2.9	6.6	0.0
	6	64	-3.4	3.5	0.0
	6	65	-5.3	1.0	0.0
	6	66	-6.5	-1.9	0.0
	6	67	-2.6	-1.1	0.0
	6	68	1.5	6.3	0.0
	6	69	2.4	4.9	0.0
	6	70	3.1	7.4	0.0
	6	71	4.6	5.2	0.0
	6	72	0.3	5.2	0.0
	6	73	-3.3	4.5	0.0
	6	74	-1.7	3.6	0.667441860465
	6	75	-5.6	6.4	0.0
	6	76	0.6	9.2	0.0953488372093
	6	77	0.7	7.7	0.0
	6	78	1.0	9.9	0.0
	6	79	-1.4	2.5	0.0
	6	80	1.3	4.6	0.0
	6	81	-8.5	1.4	0.0953488372093
	6	82	-8.4	6.4	0.0
	6	83	-9.2	2.8	0.0
	6	84	-9.4	3.3	0.0
	6	85	-2.9	8.4	1.14418604651
	6	86	-0.5	12.2	0.0
	6	87	-0.6	16.3	0.0
	6	88	1.3	17.0	0.0
	6	89	2.6	13.3	0.0
	6	90	0.4	15.0	1.33488372093
	6	91	4.1	14.7	0.0
	6	92	1.4	16.2	0.0
	6	93	-2.0	12.3	3.62325581395
	6	94	-4.4	11.0	11.3465116279
	6	95	-5.5	10.6	0.0
	6	96	-6.9	8.8	0.0
	6	97	-2.8	8.6	0.0
	6	98	-0.2	6.8	1.71627906977
	6	99	0.5	11.2	0.0
	6	100	-3.5	10.6	0.0
	6	101	-5.1	11.5	0.0
	6	102	-3.5	12.1	0.0
	6	103	-3.7	7.2	0.0
	6	104	-5.9	6.9	0.572093023256
	6	105	-3.3	8.8	6.76976744186
	6	106	-2.7	12.4	24.9813953488
	6	107	3.1	16.0	0.0
	6	108	12.3	19.8	2.86046511628
	6	109	10.4	18.9	0.0
	6	110	6.9	20.2	0.0
	6	111	7.8	20.1	0.0
	6	112	6.1	22.2	0.0
	6	113	9.2	26.6	0.0
	6	114	16.9	33.4	0.0
	6	115	12.0	24.3	0.953488372093
	6	116	9.6	23.2	0.0
	6	117	9.2	20.6	0.0953488372093
	6	118	3.8	20.4	0.0
	6	119	10.6	23.6	0.0
	6	120	9.2	23.2	0.0
	6	121	7.7	23.8	0.0
	6	122	5.7	26.6	0.0
	6	123	4.2	19.8	7.05581395349
	6	124	7.0	21.3	0.0
	6	125	6.0	15.2	3.33720930233
	6	126	6.3	19.9	0.0
	6	127	8.0	21.2	0.0
	6	128	8.5	20.0	0.0
	6	129	10.3	24.4	0.0
	6	130	5.1	23.7	0.0
	6	131	5.4	21.0	0.0
	6	132	5.8	20.5	0.0
	6	133	5.1	22.2	0.0
	6	134	8.6	26.0	2.95581395349
	6	135	3.5	24.1	0.762790697674
	6	136	1.4	27.1	0.0
	6	137	7.5	23.3	0.0
	6	138	4.5	19.6	0.0
	6	139	6.7	23.0	0.0
	6	140	9.9	25.0	0.0
	6	141	12.5	25.7	0.0
	6	142	6.4	19.3	0.953488372093
	6	143	9.2	25.4	0.0
	6	144	11.1	27.9	0.0
	6	145	9.0	23.5	0.0
	6	146	13.6	22.1	0.190697674419
	6	147	13.9	24.1	0.0
	6	148	12.1	21.0	0.0
	6	149	10.3	20.5	0.0
	6	150	11.9	23.9	0.0
	6	151	7.7	22.1	1.52558139535
	6	152	7.7	25.2	0.0
	6	153	9.6	25.9	0.0
	6	154	9.9	21.1	1.71627906977
	6	155	11.2	26.2	3.52790697674
	6	156	20.0	29.3	0.0
	6	157	18.5	27.9	0.0
	6	158	18.5	26.4	0.572093023256
	6	159	15.3	27.4	0.0
	6	160	12.3	25.6	0.0
	6	161	8.2	21.7	0.0
	6	162	7.2	21.5	0.0
	6	163	5.8	16.0	0.381395348837
	6	164	2.4	15.2	5.72093023256
	6	165	7.9	20.4	1.62093023256
	6	166	7.0	22.7	0.0
	6	167	9.4	19.5	0.0
	6	168	8.5	25.4	0.0
	6	169	11.7	24.6	5.43488372093
	6	170	16.5	29.5	3.52790697674
	6	171	14.4	29.4	0.0
	6	172	13.0	27.0	0.0
	6	173	15.8	28.2	0.0
	6	174	13.8	21.1	0.0
[truncated: 8,957 more rows]
