# Supplementary material for: Comparing CMIP-3 and CMIP-5 climate projections on flooding estimation of Devils Lake of North Dakota, USA
Source: PeerJ. 2018 Apr 30;6:e4711. doi: 10.7717/peerj.4711 (PMC5933320; doi:10.7717/peerj.4711)
Supplement: Supplemental Information 2 [file peerj-06-4711-s002.zip › FutureClimate/CMIP-5_MarkSim/EDMZ_GFDLCM3_rcp60_2055.dat]

	1	1	-1.8	-1.2	0.0
	1	2	-12.8	0.3	0.0
	1	3	-3.9	-2.9	0.0
	1	4	-6.8	-4.2	0.0953488372093
	1	5	-13.1	-2.2	0.0
	1	6	-25.5	-1.6	0.0
	1	7	-29.2	-4.0	6.48372093023
	1	8	-21.6	-9.9	0.0
	1	9	-18.5	-9.6	0.0
	1	10	-18.5	-15.7	0.0
	1	11	-20.2	-10.6	0.0
	1	12	-17.5	-3.5	0.0
	1	13	-19.6	-12.2	0.0
	1	14	-22.8	-19.2	0.190697674419
	1	15	-13.5	-2.2	0.0
	1	16	-11.4	-8.9	0.0
	1	17	-20.0	-6.4	0.0
	1	18	-5.4	10.4	0.0
	1	19	-12.1	13.2	0.0
	1	20	-15.1	3.4	0.0
	1	21	-16.8	-0.6	0.0
	1	22	-13.6	-4.5	0.0
	1	23	-17.8	-6.9	0.0
	1	24	-23.5	-6.2	0.0
	1	25	-13.9	-1.8	0.0
	1	26	-21.1	-3.3	0.0
	1	27	-14.3	0.2	0.0
	1	28	-12.5	-7.4	1.43023255814
	1	29	-6.8	-2.8	0.0
	1	30	-13.6	-2.9	0.0
	1	31	-7.3	6.5	0.0
	1	32	-1.0	5.3	0.0
	1	33	6.9	15.8	0.0
	1	34	-5.5	4.4	0.0
	1	35	-10.4	-10.3	0.0
	1	36	-7.6	-1.1	0.0
	1	37	-7.8	-7.7	0.0
	1	38	-10.5	-6.2	0.0
	1	39	-9.5	1.5	0.0
	1	40	-4.5	5.4	0.0
	1	41	-9.2	-3.3	0.0
	1	42	-15.0	-8.9	0.381395348837
	1	43	-24.9	-8.3	0.0
	1	44	-22.9	-5.0	0.0
	1	45	-26.5	-8.4	0.0
	1	46	-24.9	-6.6	0.0
	1	47	-25.5	-6.1	0.0
	1	48	-28.5	-17.4	3.0511627907
	1	49	-24.1	-14.8	0.190697674419
	1	50	-20.6	0.4	0.0
	1	51	-16.9	-2.0	0.0
	1	52	-17.2	-4.5	0.0
	1	53	-28.3	-5.0	0.0
	1	54	-23.1	6.1	0.0
	1	55	-23.1	-3.0	0.0
	1	56	-14.5	-3.9	0.0
	1	57	-15.6	-4.4	0.0
	1	58	-18.2	-4.2	0.0
	1	59	-13.7	-1.9	0.0
	1	60	-9.2	-3.2	0.286046511628
	1	61	-0.6	0.3	0.0
	1	62	-0.4	2.6	0.0
	1	63	-6.9	-5.6	0.0
	1	64	-10.7	3.9	0.0
	1	65	-11.7	6.7	0.0
	1	66	-10.2	7.0	0.0
	1	67	-15.2	4.2	0.0
	1	68	-11.8	-5.1	0.0
	1	69	-8.5	-4.8	0.0
	1	70	-7.8	-6.0	0.0
	1	71	-9.9	-6.1	0.0
	1	72	-8.8	-3.4	0.0
	1	73	-14.3	0.5	0.0
	1	74	-15.4	-1.2	0.0
	1	75	-14.0	5.0	0.0
	1	76	-17.3	-1.4	0.0
	1	77	-16.5	-2.3	0.0
	1	78	-12.6	0.4	3.24186046512
	1	79	-9.9	1.8	0.0
	1	80	-10.7	5.8	0.0
	1	81	-3.9	3.7	0.0
	1	82	-6.0	6.8	0.0
	1	83	-0.3	10.0	0.0
	1	84	2.6	7.5	0.0
	1	85	-1.6	11.9	0.0
	1	86	-2.5	9.8	0.0
	1	87	-1.6	15.8	0.0
	1	88	4.3	16.8	0.0
	1	89	5.1	20.0	0.0
	1	90	3.1	19.7	0.0
	1	91	4.7	16.9	0.0
	1	92	5.4	15.2	0.0
	1	93	4.4	11.5	4.57674418605
	1	94	-0.5	9.9	0.476744186047
	1	95	-1.6	11.1	0.858139534884
	1	96	0.4	13.3	0.0
	1	97	8.0	13.0	0.0
	1	98	2.8	20.1	0.0
	1	99	10.4	21.1	0.0
	1	100	12.0	24.0	0.0
	1	101	3.8	24.4	0.0
	1	102	5.4	22.5	0.0
	1	103	4.0	17.7	0.286046511628
	1	104	1.2	21.0	0.0
	1	105	-1.6	21.0	0.0
	1	106	0.8	20.0	0.0
	1	107	1.9	22.2	0.0
	1	108	4.1	26.0	0.0
	1	109	-2.5	17.5	0.0
	1	110	-6.1	12.2	0.0
	1	111	-0.3	19.4	0.0
	1	112	3.9	23.8	0.0
	1	113	4.0	23.0	0.0
	1	114	4.9	10.5	5.91162790698
	1	115	7.2	21.9	0.0
	1	116	9.9	24.1	0.0
	1	117	6.1	22.6	19.8325581395
	1	118	10.5	25.8	0.0
	1	119	8.6	25.7	0.0
	1	120	13.4	25.4	0.0
	1	121	13.4	25.8	0.0
	1	122	12.4	26.3	0.0
	1	123	7.3	24.6	0.0
	1	124	3.8	25.4	25.076744186
	1	125	7.1	28.2	0.0
	1	126	9.6	25.8	0.0
	1	127	7.8	23.0	0.0
	1	128	3.0	21.5	0.0
	1	129	2.5	26.6	0.0
	1	130	3.3	21.7	0.0
	1	131	10.8	22.5	0.0
	1	132	9.5	20.3	0.0
	1	133	4.6	13.8	0.762790697674
	1	134	13.0	20.0	6.67441860465
	1	135	8.2	19.3	11.2511627907
	1	136	9.3	16.6	0.0
	1	137	8.8	21.9	0.0
	1	138	8.6	22.3	0.0
	1	139	5.4	21.6	2.76511627907
	1	140	6.4	22.2	0.0
	1	141	1.4	20.1	0.0
	1	142	9.4	21.5	0.0
	1	143	8.3	21.0	0.0
	1	144	13.3	20.9	3.14651162791
	1	145	6.1	20.4	24.3139534884
	1	146	3.7	19.0	0.0
	1	147	4.8	21.0	1.52558139535
	1	148	8.2	22.0	0.0
	1	149	4.8	21.3	0.0
	1	150	4.7	18.7	0.0
	1	151	8.9	22.5	0.0
	1	152	12.4	30.6	0.0
	1	153	5.7	24.6	0.0
	1	154	13.3	21.0	11.2511627907
	1	155	13.7	26.5	0.0
	1	156	13.6	24.8	0.0
	1	157	10.0	23.0	0.0
	1	158	10.1	24.7	0.0
	1	159	11.1	22.3	17.3534883721
	1	160	11.0	24.6	0.0
	1	161	11.6	26.3	0.0
	1	162	16.8	30.3	56.0651162791
	1	163	19.4	31.9	0.0
	1	164	15.5	33.7	0.0
	1	165	15.3	30.0	0.0
	1	166	14.6	30.7	0.0
	1	167	12.8	28.9	0.0
	1	168	15.3	28.6	0.0
	1	169	15.7	28.1	0.0
	1	170	15.5	20.3	11.0604651163
	1	171	15.0	22.0	0.0953488372093
	1	172	14.4	27.2	0.0
	1	173	11.8	24.2	0.0
	1	174	11.4	21.1	57.1139534884
	1	175	12.8	23.1	65.6953488372
	1	176	16.0	29.6	0.0
	1	177	12.2	26.9	0.190697674419
	1	178	19.5	27.7	11.9186046512
	1	179	17.3	31.2	0.0
	1	180	15.6	30.6	0.0
	1	181	20.1	31.2	0.0
	1	182	19.4	30.3	0.0953488372093
	1	183	22.0	33.7	0.0
	1	184	20.0	33.0	0.0
	1	185	13.9	27.5	0.0
	1	186	14.4	23.6	0.0
	1	187	13.6	27.2	0.0
	1	188	13.9	31.1	0.0
	1	189	17.5	30.4	0.0
	1	190	19.6	30.5	0.0
	1	191	20.4	35.5	0.0
	1	192	22.6	38.5	0.0
	1	193	21.0	34.3	0.0
	1	194	21.7	31.3	0.190697674419
	1	195	18.7	30.5	0.0
	1	196	15.4	29.5	0.0
	1	197	18.4	33.2	7.24651162791
	1	198	21.1	35.9	1.0488372093
	1	199	22.4	35.4	0.0
	1	200	20.2	34.4	0.0
	1	201	15.7	30.3	0.0
	1	202	17.2	28.8	4.76744186047
	1	203	16.2	30.6	2.57441860465
	1	204	15.9	30.7	0.0
	1	205	17.2	33.4	0.0
	1	206	15.6	31.8	0.0
	1	207	15.1	32.3	0.0
	1	208	16.3	30.7	0.0
	1	209	11.1	26.4	17.3534883721
	1	210	13.7	29.5	29.2720930233
	1	211	11.6	31.8	0.0
	1	212	15.2	30.1	0.0
	1	213	14.2	29.0	0.0
	1	214	15.8	32.4	0.0
	1	215	15.4	30.2	1.23953488372
	1	216	16.5	27.0	0.476744186047
	1	217	19.8	28.9	0.762790697674
	1	218	18.9	29.2	0.0
	1	219	16.8	31.1	0.0
	1	220	16.2	33.1	0.0
	1	221	10.0	29.8	0.0
	1	222	10.6	25.4	15.6372093023
	1	223	10.8	25.1	0.0953488372093
	1	224	11.3	23.6	17.2581395349
	1	225	12.0	27.6	0.0
	1	226	12.2	26.5	0.0
	1	227	8.7	24.0	0.0
	1	228	11.7	28.3	0.0
	1	229	11.2	22.5	23.7418604651
	1	230	15.7	23.4	0.0
	1	231	15.6	30.3	0.0
	1	232	14.8	25.2	0.0
	1	233	12.9	30.0	0.0
	1	234	12.9	28.5	0.0
	1	235	12.6	29.9	0.0
	1	236	19.8	29.9	0.0
	1	237	18.7	31.1	0.0
	1	238	15.5	29.0	0.0
	1	239	12.0	26.2	0.0
	1	240	13.9	25.2	0.0
	1	241	13.0	28.6	0.0
	1	242	10.9	28.8	0.0
	1	243	11.7	31.2	0.0
	1	244	16.4	29.3	11.1558139535
	1	245	11.6	25.6	0.190697674419
	1	246	11.0	27.5	0.0
	1	247	14.2	25.9	0.0
	1	248	11.7	23.7	0.0
	1	249	6.7	20.2	0.858139534884
	1	250	11.5	24.9	0.0
	1	251	5.6	19.8	3.90930232558
	1	252	5.0	19.7	0.286046511628
	1	253	1.7	21.4	0.0
	1	254	0.5	22.6	0.0
	1	255	-4.3	20.2	0.0
	1	256	3.6	26.6	0.0
	1	257	7.1	27.1	0.0
	1	258	5.9	18.8	1.33488372093
	1	259	11.0	26.7	0.0
	1	260	12.3	26.0	0.0
	1	261	12.3	28.7	0.0
	1	262	9.4	24.8	0.0
	1	263	9.6	20.2	0.0
	1	264	11.7	21.6	0.0
	1	265	7.8	26.8	0.0
	1	266	11.9	25.1	0.0
	1	267	14.3	28.3	0.0
	1	268	15.6	25.8	0.0
	1	269	15.3	24.7	0.0
	1	270	11.2	23.8	0.0
	1	271	4.7	21.4	0.0
	1	272	5.7	22.2	0.0
	1	273	7.6	17.4	0.0
	1	274	5.1	16.2	0.0
	1	275	3.9	19.3	0.0
	1	276	1.9	16.6	0.0
	1	277	2.6	17.2	0.0
	1	278	3.1	16.4	0.190697674419
	1	279	3.4	17.5	0.0953488372093
	1	280	3.8	19.4	0.0
	1	281	5.7	18.4	0.0
	1	282	3.0	20.7	0.0
	1	283	9.0	23.3	0.0
	1	284	1.9	11.7	13.8255813953
	1	285	-1.9	10.5	0.0
	1	286	-0.1	13.7	0.0
	1	287	5.6	16.5	6.29302325581
	1	288	2.7	13.6	0.0
	1	289	4.1	15.3	0.0
	1	290	5.5	13.9	0.0
	1	291	4.7	13.3	0.0
	1	292	4.4	14.3	0.0
	1	293	0.7	15.2	0.0
	1	294	0.6	7.7	0.0
	1	295	0.0	9.7	0.0
	1	296	-2.5	8.9	0.0
	1	297	-6.4	7.4	0.0
	1	298	6.1	16.9	0.0
	1	299	6.9	12.7	0.0
	1	300	5.1	15.6	0.0
	1	301	0.1	15.4	0.0
	1	302	1.1	8.2	0.0
	1	303	-5.9	6.5	0.0
	1	304	-2.7	5.3	0.0
	1	305	-1.6	10.1	0.0
	1	306	-1.2	15.4	0.0
	1	307	2.8	7.7	0.0
	1	308	5.1	10.6	0.0
	1	309	0.8	10.1	0.0
	1	310	-1.2	17.6	0.0
	1	311	3.7	19.3	0.0
	1	312	5.7	11.4	0.0
	1	313	1.8	8.7	0.0
	1	314	-2.6	6.4	0.0
	1	315	-2.7	9.2	0.0
	1	316	-2.5	6.4	0.0
	1	317	1.0	8.4	0.0
	1	318	-10.9	6.2	0.0
	1	319	-5.4	2.2	0.0
	1	320	-7.0	1.4	0.0
	1	321	-6.1	-5.4	0.0
	1	322	-3.7	1.5	0.0
	1	323	-8.0	3.6	0.0
	1	324	-6.3	1.7	0.0
	1	325	-12.5	-7.3	0.0
	1	326	-9.1	-3.0	0.0
	1	327	-17.2	-6.8	0.0
	1	328	-8.1	9.1	0.0
	1	329	-14.5	0.3	0.0
	1	330	-14.1	-4.4	0.0
	1	331	-13.8	-1.3	6.00697674419
	1	332	-15.9	0.3	0.0
	1	333	-21.0	-5.4	0.0
	1	334	-26.6	-8.4	0.0
	1	335	-27.4	-5.6	0.0
	1	336	-24.3	-6.3	0.0
	1	337	-18.3	-13.8	0.0
	1	338	-17.0	-4.8	0.0
	1	339	-15.0	-5.5	0.0
	1	340	-15.6	-5.2	0.0
	1	341	-14.7	-7.1	0.0
	1	342	-12.1	-9.5	0.0
	1	343	-7.7	-5.0	0.0
	1	344	-12.5	-3.8	0.0
	1	345	-7.4	3.3	0.0
	1	346	-19.0	-12.4	0.762790697674
	1	347	-19.8	-11.7	0.0
	1	348	-23.3	-2.7	0.0
	1	349	-21.6	-10.3	0.0
	1	350	-18.8	-8.5	0.0
	1	351	-11.1	-6.8	0.0
	1	352	-13.4	-10.4	3.90930232558
	1	353	-16.7	-6.1	0.0
	1	354	-26.9	-11.8	1.81162790698
	1	355	-27.3	-13.4	0.0
	1	356	-20.8	0.3	0.0
	1	357	-15.0	0.5	2.66976744186
	1	358	-18.3	-2.8	0.0
	1	359	-12.6	-12.4	2.66976744186
	1	360	-16.3	-15.9	1.62093023256
	1	361	-22.5	-19.4	0.953488372093
	1	362	-20.8	-20.3	1.14418604651
	1	363	-19.0	-6.6	0.0
	1	364	-11.0	0.6	5.24418604651
	1	365	-2.3	5.7	3.71860465116
	2	1	-11.0	-10.9	3.90930232558
	2	2	-17.2	-13.0	0.0
	2	3	-22.7	-16.8	0.0
	2	4	-26.9	-6.6	0.0
	2	5	-17.8	-7.1	0.0
	2	6	-18.7	-9.7	0.0
	2	7	-20.5	-4.0	0.0
	2	8	-18.0	-0.1	0.0
	2	9	-15.6	-6.2	0.0
	2	10	-11.9	-2.2	0.0
	2	11	-10.5	-4.7	0.0
	2	12	-15.5	-3.5	0.0
	2	13	-15.5	0.7	0.0
	2	14	-8.2	-3.4	0.0
	2	15	-9.8	-3.1	0.0
	2	16	-13.6	-5.9	0.0
	2	17	-18.7	-11.3	0.0
	2	18	-7.2	-5.3	0.0
	2	19	-5.2	5.9	0.0
	2	20	-9.1	-5.5	0.0
	2	21	-10.0	0.8	0.0
	2	22	-23.9	-9.2	0.0
	2	23	-26.4	-4.8	0.0
	2	24	-22.8	-8.3	0.0
	2	25	-22.0	-3.1	0.0
	2	26	-21.6	-12.1	0.0
	2	27	-12.2	0.9	0.0
	2	28	-14.1	-2.0	0.0
	2	29	-9.2	-8.3	0.0
	2	30	-18.7	-10.2	0.0
	2	31	-22.4	-11.1	0.0
	2	32	-23.0	-11.1	0.0
	2	33	-17.1	-3.4	0.0
	2	34	-29.1	-11.9	0.0
	2	35	-28.7	-16.6	0.0
	2	36	-25.7	-14.0	0.0
	2	37	-18.7	-4.8	0.0
	2	38	-17.5	-3.4	0.0
	2	39	-20.0	-5.9	0.0
	2	40	-13.3	4.1	0.0
	2	41	-4.7	4.6	0.0
	2	42	-1.2	7.7	0.0
	2	43	-2.0	1.4	0.0
	2	44	-8.3	0.3	0.0
	2	45	-15.2	-1.0	0.0
	2	46	-17.5	-6.9	0.0
	2	47	-22.4	-8.6	0.0
	2	48	-21.9	-5.5	0.0
	2	49	-25.4	-8.2	0.0
	2	50	-16.8	-1.9	0.0
	2	51	-7.3	4.5	0.0
	2	52	-10.5	-0.9	0.0
	2	53	-12.9	3.8	0.0
	2	54	-3.1	0.3	0.0
	2	55	-3.5	-1.2	0.0
	2	56	-8.5	-6.3	0.0
	2	57	-7.9	-7.6	0.0
	2	58	-1.8	1.2	0.0
	2	59	1.5	6.6	0.0
	2	60	-6.9	-2.4	0.0
	2	61	-10.6	1.9	0.0
	2	62	-2.3	-0.4	0.762790697674
	2	63	-3.5	3.7	0.0
	2	64	-8.2	0.6	0.0
	2	65	-8.8	2.3	0.0
	2	66	-1.5	-0.3	0.0
	2	67	-0.9	-0.8	1.52558139535
	2	68	-5.2	8.2	0.0
	2	69	-3.0	5.8	0.0
	2	70	-3.0	2.2	0.0
	2	71	-5.1	5.8	0.0
	2	72	-4.5	5.4	0.0
	2	73	-1.1	7.8	0.0
	2	74	-2.0	3.3	0.0
	2	75	-3.7	5.2	0.0
	2	76	0.1	7.0	0.0
	2	77	-2.2	13.4	0.0
	2	78	-3.8	5.3	0.0
	2	79	-0.1	10.7	0.0
	2	80	2.6	7.9	7.43720930233
	2	81	-1.9	6.4	0.0
	2	82	-2.0	3.4	0.0
	2	83	-1.9	7.5	0.0
	2	84	-7.2	7.6	0.0
	2	85	-14.0	1.7	0.0
	2	86	-13.5	-5.7	0.667441860465
	2	87	-10.0	0.5	0.0
	2	88	-16.1	-2.9	0.0
	2	89	-9.3	2.2	0.0
	2	90	-11.0	5.4	0.0
	2	91	-13.1	6.2	0.0
	2	92	-7.5	11.1	0.0
	2	93	-0.2	11.2	0.0
	2	94	-0.9	9.5	0.0
	2	95	1.6	17.3	0.0
	2	96	7.5	12.6	3.0511627907
	2	97	1.8	14.7	2.66976744186
	2	98	0.8	19.5	0.0
	2	99	-4.4	13.2	0.286046511628
	2	100	5.1	19.3	0.0
	2	101	5.3	12.3	0.0
	2	102	4.1	15.9	0.0
	2	103	-0.1	15.2	0.0
	2	104	10.6	22.9	0.0
	2	105	5.8	15.1	0.0
	2	106	4.0	15.8	0.0
	2	107	-1.2	15.9	0.0
	2	108	1.0	14.2	0.667441860465
	2	109	-0.8	15.9	0.0
	2	110	1.5	15.6	0.0
	2	111	6.8	16.8	0.0
	2	112	-2.1	19.2	0.0
	2	113	-1.1	16.5	0.0
	2	114	-2.2	16.4	0.0
	2	115	1.5	17.3	6.67441860465
	2	116	-1.7	18.1	11.3465116279
	2	117	1.5	22.1	0.0
	2	118	-3.0	13.8	0.0
	2	119	-4.3	15.3	0.0
	2	120	-5.7	13.9	0.286046511628
	2	121	-7.5	14.4	0.0
	2	122	0.0	19.6	0.0
	2	123	4.4	22.8	0.0
	2	124	9.3	13.1	0.190697674419
	2	125	10.2	18.8	1.14418604651
	2	126	11.2	19.8	0.667441860465
	2	127	7.0	27.9	0.0
	2	128	5.1	26.0	0.0
	2	129	11.6	20.0	0.0
	2	130	9.0	17.3	26.6023255814
	2	131	8.4	22.0	0.953488372093
	2	132	7.3	22.4	0.0
	2	133	5.4	25.0	0.0
	2	134	4.3	23.6	0.0
	2	135	5.1	21.6	0.0
	2	136	8.1	23.1	0.0
	2	137	4.4	22.4	0.0
	2	138	5.9	21.7	0.0
	2	139	5.7	20.9	11.2511627907
	2	140	2.7	22.1	0.190697674419
	2	141	1.9	20.0	0.0
	2	142	7.7	18.6	0.0
	2	143	8.7	20.7	0.0
	2	144	12.0	23.9	2.38372093023
	2	145	10.3	25.8	0.0
	2	146	10.5	22.8	3.43255813953
	2	147	11.5	25.1	0.0
	2	148	10.8	23.5	0.0
	2	149	6.2	20.1	0.0
	2	150	8.2	18.6	1.0488372093
	2	151	6.6	26.1	0.0
	2	152	8.8	27.2	0.0
	2	153	14.8	23.0	0.0
	2	154	11.8	24.8	0.0
	2	155	12.9	28.1	0.0
	2	156	15.2	27.7	0.0
	2	157	12.3	29.9	0.0
	2	158	9.1	27.3	2.57441860465
	2	159	14.9	29.0	0.0
	2	160	10.5	22.8	0.0
	2	161	9.7	26.4	0.0
	2	162	5.9	28.7	0.0
	2	163	10.6	32.1	0.0
	2	164	12.4	26.9	2.0976744186
	2	165	13.8	29.5	0.0
	2	166	15.3	27.8	0.953488372093
	2	167	16.8	32.8	0.0
	2	168	14.2	28.1	0.0
	2	169	17.0	27.7	0.0
	2	170	15.0	27.8	0.0
	2	171	13.0	32.3	0.0
	2	172	10.8	26.9	0.0
	2	173	12.3	26.4	0.0
	2	174	11.3	29.1	0.0
	2	175	13.3	27.7	0.286046511628
	2	176	14.0	28.2	3.33720930233
	2	177	11.8	27.8	0.0
	2	178	14.3	28.1	0.0
	2	179	17.0	29.3	0.0
	2	180	15.3	27.5	0.0
	2	181	18.9	32.6	0.0
	2	182	22.8	34.6	0.0
	2	183	22.2	31.5	0.0
	2	184	22.2	33.1	0.0
	2	185	14.3	26.8	0.0
	2	186	16.1	33.4	0.0
	2	187	19.2	35.2	0.0
	2	188	18.6	33.5	0.0
	2	189	16.0	26.0	0.0
	2	190	14.9	26.3	0.0
	2	191	12.0	24.9	0.0
	2	192	11.4	26.1	0.0
	2	193	10.3	25.6	0.0
	2	194	12.2	26.5	0.0
	2	195	12.7	30.1	0.0
	2	196	13.1	31.5	0.0
	2	197	19.9	35.8	0.0
	2	198	20.5	32.7	0.0
	2	199	13.3	28.6	0.0
	2	200	15.8	31.5	0.0
	2	201	13.8	30.8	0.0
	2	202	13.5	26.7	0.0
	2	203	11.2	26.2	0.0
	2	204	13.2	29.3	0.0
	2	205	14.2	26.8	3.90930232558
	2	206	12.0	23.4	22.788372093
	2	207	15.9	26.2	0.858139534884
	2	208	15.2	27.5	4.86279069767
	2	209	13.4	27.1	3.24186046512
	2	210	14.7	29.9	3.90930232558
	2	211	17.0	29.1	10.9651162791
	2	212	14.7	28.2	6.76976744186
	2	213	18.5	28.7	0.0
	2	214	20.5	30.6	0.0
	2	215	17.1	27.0	9.72558139535
	2	216	18.7	31.7	0.0
	2	217	15.2	30.6	0.0
	2	218	13.1	22.4	15.923255814
	2	219	15.7	29.0	0.0
	2	220	14.2	27.8	0.667441860465
	2	221	12.8	28.7	0.0
	2	222	11.7	24.0	0.0
	2	223	15.4	30.2	0.0
	2	224	12.1	32.3	0.0
	2	225	10.8	30.6	0.0
	2	226	8.9	29.5	0.0
	2	227	13.3	30.7	4.76744186047
	2	228	12.5	25.6	3.62325581395
	2	229	14.8	31.0	5.1488372093
	2	230	18.5	31.8	0.0953488372093
	2	231	15.0	32.8	0.0
	2	232	11.2	27.7	0.0
	2	233	13.3	31.6	0.0
	2	234	11.5	27.6	1.33488372093
	2	235	9.1	25.4	6.29302325581
	2	236	12.2	29.3	0.0
	2	237	12.8	32.2	0.0
	2	238	10.3	31.3	4.38604651163
	2	239	10.3	29.8	0.0
	2	240	7.8	30.7	0.0
	2	241	10.6	29.6	0.0
	2	242	12.1	25.1	0.0
	2	243	10.8	20.7	10.8697674419
	2	244	11.5	24.9	0.0
	2	245	9.8	29.4	0.0
	2	246	7.9	24.8	0.0
	2	247	5.2	24.9	0.0
	2	248	10.3	19.4	36.2325581395
	2	249	6.3	15.6	37.6627906977
	2	250	6.9	17.6	29.5581395349
	2	251	6.8	17.2	27.0790697674
	2	252	3.4	23.9	0.0
	2	253	4.8	17.8	0.0953488372093
	2	254	4.5	14.8	0.476744186047
	2	255	0.6	15.2	0.0
	2	256	5.4	21.1	0.0
	2	257	5.6	13.2	0.572093023256
	2	258	2.8	18.9	0.0953488372093
	2	259	3.3	23.8	0.0
	2	260	5.9	24.1	0.0
	2	261	9.7	22.5	0.0
	2	262	12.6	23.0	0.0
	2	263	11.6	27.9	0.0
	2	264	8.8	24.8	0.0
	2	265	9.1	27.1	0.0
	2	266	12.4	21.8	0.0953488372093
	2	267	9.3	22.6	8.67674418605
	2	268	6.8	21.7	0.0
	2	269	8.6	23.4	0.0
	2	270	8.4	19.8	0.0
	2	271	9.1	23.6	0.0
	2	272	2.0	19.6	0.0
	2	273	-1.8	16.7	0.0
	2	274	4.6	19.3	0.0
	2	275	-2.1	17.5	0.0
	2	276	1.4	18.0	0.0
	2	277	-0.8	11.3	4.1
	2	278	-3.2	17.3	2.0023255814
	2	279	-0.3	17.3	0.0
	2	280	-1.5	16.2	0.0
	2	281	2.1	11.3	0.0
	2	282	-3.3	-0.7	10.011627907
	2	283	-1.5	4.7	7.05581395349
	2	284	-2.3	9.7	0.0
	2	285	-3.8	9.5	0.0
	2	286	0.9	12.0	0.0
	2	287	0.2	11.4	0.0
	2	288	1.2	14.3	0.0
	2	289	-2.9	14.1	0.0
	2	290	-3.6	10.0	0.286046511628
	2	291	-0.9	14.3	0.0
	2	292	-2.1	11.4	0.762790697674
	2	293	-1.3	7.2	0.0953488372093
	2	294	-1.7	8.3	0.0
	2	295	0.8	5.9	0.0
	2	296	-2.8	7.4	0.0
	2	297	-6.4	4.9	0.0
	2	298	-2.6	5.0	0.0
	2	299	-5.7	6.3	0.0
	2	300	1.8	15.3	0.0
	2	301	-4.8	9.0	16.3046511628
	2	302	-5.7	8.2	0.0
	2	303	-4.2	8.5	0.0
	2	304	-2.3	12.3	0.0
	2	305	-1.1	17.9	0.0
	2	306	-5.4	11.2	0.0
	2	307	-4.6	12.5	0.0
	2	308	-4.8	9.7	0.0
	2	309	-0.9	14.6	0.0
	2	310	-1.0	7.4	0.0
	2	311	-7.0	5.0	0.0
	2	312	-14.5	5.4	0.0
	2	313	-6.2	8.3	0.0
	2	314	-0.6	10.3	0.0
	2	315	-1.9	9.0	0.0
	2	316	-3.0	11.5	0.0
	2	317	-0.3	8.9	0.0
	2	318	3.3	9.4	0.0
	2	319	-1.2	5.8	0.0
	2	320	-9.6	1.0	0.0
	2	321	-7.6	7.3	0.0
	2	322	-0.6	6.0	0.190697674419
	2	323	2.7	7.2	2.28837209302
	2	324	-6.0	2.1	1.43023255814
	2	325	-9.4	3.0	0.0
	2	326	-15.7	0.9	0.0
	2	327	-1.2	1.7	0.0
	2	328	5.7	6.2	0.0
	2	329	0.4	3.2	0.0
	2	330	-9.8	1.7	0.0
	2	331	-6.3	-4.2	0.0
	2	332	-5.3	-2.0	1.33488372093
	2	333	-13.0	-0.6	0.0
	2	334	-15.8	-0.3	0.0
	2	335	-17.0	3.9	0.0
	2	336	-7.5	6.1	1.90697674419
	2	337	-4.5	7.8	9.72558139535
	2	338	-2.5	2.6	0.0
	2	339	-0.5	1.2	0.0
	2	340	-8.4	-4.9	0.0
	2	341	-17.2	-15.2	4.00465116279
	2	342	-21.9	-11.2	0.0
	2	343	-28.5	-11.8	0.0
	2	344	-24.1	-4.7	0.0
	2	345	-20.8	-8.1	0.0
	2	346	-6.5	-0.6	0.0
	2	347	-20.3	-2.3	0.0
	2	348	-8.8	2.2	0.0
	2	349	-13.7	-5.2	0.0
	2	350	-10.3	-6.3	0.0
	2	351	-10.6	-9.0	0.0
	2	352	-9.5	-6.9	0.0
	2	353	-17.8	-7.8	0.0
	2	354	-22.5	-1.8	0.0
	2	355	-11.5	2.2	0.0
	2	356	-8.9	4.5	4.1
	2	357	-5.2	1.6	0.0
	2	358	-0.4	0.8	0.0
	2	359	-2.1	-1.8	0.0
	2	360	-8.7	-1.4	18.8790697674
	2	361	-19.5	-4.7	0.0
	2	362	-19.8	-8.9	0.0
	2	363	-9.2	-6.1	0.0
	2	364	-14.6	-9.1	0.0
	2	365	-15.9	-11.9	0.0
	3	1	-12.0	-1.2	0.0
	3	2	-10.6	1.8	0.0
	3	3	-5.6	3.6	0.0
	3	4	-3.5	-0.8	0.0
	3	5	-12.6	-7.2	0.0
	3	6	-16.4	3.3	0.0
	3	7	-23.5	-10.3	4.57674418605
	3	8	-22.5	-10.4	0.0
	3	9	-21.6	-18.4	0.0
	3	10	-25.8	-18.2	0.476744186047
	3	11	-20.2	-12.8	0.286046511628
	3	12	-20.6	-8.7	0.0
	3	13	-17.8	-12.6	0.0
	3	14	-22.9	-20.4	0.190697674419
	3	15	-18.7	-7.4	0.0
	3	16	-14.0	-9.3	0.0
	3	17	-19.7	-14.7	0.190697674419
	3	18	-23.9	-10.0	0.0
	3	19	-24.0	-16.3	1.33488372093
	3	20	-21.7	-14.7	0.0
	3	21	-17.8	-10.7	0.0
	3	22	-9.4	-3.0	0.0
	3	23	-8.1	-5.3	0.0
	3	24	-11.0	-0.2	4.95813953488
	3	25	-13.8	-3.9	0.0
	3	26	-12.0	-5.2	0.0
	3	27	-7.4	2.3	0.0
	3	28	-16.3	-0.6	0.0
	3	29	-7.4	-0.7	0.0
	3	30	-21.8	-2.9	0.0
	3	31	-18.0	-3.6	4.95813953488
	3	32	-18.9	-7.3	0.0
	3	33	-18.3	-3.0	0.0
	3	34	-20.4	-6.1	0.0
	3	35	-28.3	-7.3	0.0
	3	36	-23.5	-7.4	0.0
	3	37	-16.6	-4.3	0.0
	3	38	-11.1	-1.2	0.0
	3	39	-16.9	-5.3	0.0
	3	40	-24.8	-8.5	0.0
	3	41	-22.6	-6.4	0.0
	3	42	-20.6	3.1	0.0
	3	43	-15.4	4.7	0.0
	3	44	-9.5	-0.9	0.0
	3	45	-17.1	-5.3	0.0
	3	46	-12.9	-2.4	0.0
	3	47	-15.8	-3.5	0.0
	3	48	-10.9	0.5	0.0
	3	49	-8.9	3.2	0.0
	3	50	-12.3	-3.0	0.0
	3	51	-18.4	-5.5	0.0
	3	52	-18.8	-12.7	0.0
	3	53	-23.8	-13.6	0.0
	3	54	-19.8	-6.9	0.0
	3	55	-15.1	-5.8	0.0
	3	56	-20.2	2.4	0.0
	3	57	-14.7	-1.8	0.0
	3	58	-8.9	-8.8	0.0
	3	59	-18.5	2.2	0.0
	3	60	-15.5	5.9	0.0
	3	61	-9.2	7.3	0.0
	3	62	1.2	5.4	0.0
	3	63	-4.8	4.2	5.05348837209
	3	64	-3.4	4.9	0.0
	3	65	0.3	1.7	0.0
	3	66	-0.9	-0.7	0.0
	3	67	-14.8	-9.3	0.0
	3	68	-14.2	-2.0	0.0
	3	69	-10.1	-2.5	10.6790697674
	3	70	-4.6	-2.5	0.572093023256
	3	71	-11.4	-0.7	0.0
	3	72	-7.0	-0.3	0.0
	3	73	-7.1	4.7	0.0
	3	74	-15.3	0.5	0.0
	3	75	-9.4	8.3	0.0
	3	76	-11.6	-0.2	0.0
	3	77	-15.2	-2.6	0.0
	3	78	-23.9	-3.0	0.0
	3	79	-24.2	-5.6	0.0
	3	80	-17.2	-4.2	0.0
	3	81	-6.0	2.2	0.0
	3	82	-5.4	8.6	5.72093023256
	3	83	-1.9	8.2	0.0
	3	84	3.8	15.0	8.58139534884
	3	85	3.8	11.0	0.858139534884
	3	86	2.5	10.7	0.0
	3	87	1.6	14.9	0.0
	3	88	8.9	22.7	0.0
	3	89	5.4	22.0	0.0
	3	90	7.6	18.9	0.0
	3	91	-0.8	9.1	0.0
	3	92	-5.6	10.2	0.0
	3	93	-3.5	10.5	3.90930232558
	3	94	-6.2	9.4	2.86046511628
	3	95	4.1	20.2	0.0
	3	96	5.7	15.7	0.190697674419
	3	97	-0.5	12.0	6.67441860465
	3	98	-0.5	18.7	0.0
	3	99	2.3	14.1	27.7465116279
	3	100	6.9	17.7	1.14418604651
	3	101	9.0	12.2	0.476744186047
	3	102	4.9	13.8	0.0
	3	103	3.3	14.9	0.0
	3	104	4.5	12.6	0.0
	3	105	-2.5	12.3	0.0
	3	106	-1.2	16.3	0.0
	3	107	-2.1	16.1	0.0
	3	108	-8.7	11.2	0.0
	3	109	-2.6	17.0	0.0
	3	110	-2.4	18.9	0.0
	3	111	-1.4	14.0	0.858139534884
	3	112	1.7	14.9	10.2976744186
	3	113	5.7	11.4	2.0976744186
	3	114	3.8	18.7	0.0
	3	115	6.7	19.1	0.0
	3	116	1.0	15.5	0.0
	3	117	6.0	19.5	0.0
	3	118	7.5	17.9	0.0
	3	119	6.8	18.3	0.0
	3	120	8.9	17.2	0.0
	3	121	0.2	16.1	0.0
	3	122	-3.1	9.7	0.0
	3	123	-4.9	11.7	0.0
	3	124	-4.0	16.6	0.0
	3	125	1.8	20.8	0.0
	3	126	5.7	25.8	0.0
	3	127	3.8	24.8	0.0
	3	128	1.5	19.2	0.0
	3	129	0.1	22.3	0.0
	3	130	2.3	20.1	0.0
	3	131	5.3	22.1	0.0
	3	132	2.8	18.8	0.0
	3	133	4.1	21.6	0.0
	3	134	5.3	21.1	0.0
	3	135	7.3	20.7	0.0
	3	136	5.6	20.5	0.0
	3	137	1.0	18.0	0.0
	3	138	2.6	18.8	0.0
	3	139	9.0	17.1	0.286046511628
	3	140	11.7	19.6	0.0
	3	141	8.8	15.7	0.0
	3	142	5.6	18.3	15.0651162791
	3	143	3.7	17.7	0.0
	3	144	2.9	14.8	0.0
	3	145	3.8	18.8	0.0
	3	146	4.8	22.0	0.0
	3	147	7.6	28.2	0.0
	3	148	10.2	27.6	0.0
	3	149	14.5	30.4	0.0
	3	150	17.0	30.5	0.0
	3	151	17.8	27.5	0.0
	3	152	13.4	28.5	0.0
	3	153	10.8	27.0	0.0
	3	154	13.3	25.5	0.0
	3	155	12.7	29.7	0.0
	3	156	17.6	32.4	0.0
	3	157	14.9	27.6	65.9813953488
	3	158	14.8	28.8	0.0
	3	159	16.1	29.4	0.0
	3	160	19.0	29.3	0.0
	3	161	14.3	27.7	0.0
	3	162	11.8	28.6	0.0
	3	163	12.5	28.0	0.0
	3	164	13.0	24.9	0.0953488372093
	3	165	10.0	25.5	0.0
	3	166	6.5	24.2	0.0
	3	167	10.1	21.6	0.0
	3	168	14.2	29.4	0.0
	3	169	14.9	30.1	0.0
	3	170	20.3	32.2	0.0
	3	171	19.0	33.4	0.0
	3	172	22.0	34.8	0.0
	3	173	19.6	33.9	0.0
	3	174	15.7	29.5	0.0
	3	175	14.4	28.1	0.0
	3	176	12.5	27.3	6.1023255814
	3	177	10.4	22.8	7.62790697674
	3	178	14.7	26.4	0.0
	3	179	15.0	24.4	17.1627906977
	3	180	18.4	25.3	29.5581395349
	3	181	15.1	29.1	0.0
	3	182	18.5	31.1	0.0
	3	183	13.2	30.8	26.6023255814
	3	184	14.4	30.7	0.0
	3	185	17.4	29.9	0.0
	3	186	17.7	30.8	0.0
	3	187	16.0	25.9	0.0953488372093
	3	188	14.4	29.0	0.0
	3	189	18.5	30.5	0.0
	3	190	18.7	31.8	0.0
	3	191	18.2	28.9	0.0
	3	192	16.5	28.3	0.0
	3	193	16.3	29.6	0.381395348837
	3	194	19.2	27.4	0.476744186047
	3	195	16.3	30.7	53.9674418605
	3	196	19.4	33.8	0.0
	3	197	18.3	27.8	4.86279069767
	3	198	22.3	31.5	10.9651162791
	3	199	19.8	32.6	1.71627906977
	3	200	19.4	29.1	2.0023255814
	3	201	21.6	36.5	0.0
	3	202	18.7	35.3	0.0
	3	203	22.8	33.6	20.6906976744
	3	204	21.1	35.8	0.0
	3	205	17.4	31.9	0.0
	3	206	15.9	32.3	0.0
	3	207	18.7	31.3	0.0
	3	208	15.4	29.9	0.0
	3	209	15.4	30.7	0.0
	3	210	16.1	30.8	1.43023255814
	3	211	16.6	29.2	0.0
	3	212	17.7	28.9	0.0
	3	213	16.3	29.9	0.0
	3	214	15.6	28.5	4.00465116279
	3	215	14.3	29.2	0.286046511628
	3	216	16.4	29.8	6.67441860465
	3	217	15.6	32.3	0.0953488372093
	3	218	15.2	26.1	1.0488372093
	3	219	14.7	24.0	0.0
	3	220	12.5	27.9	0.0
	3	221	15.2	30.5	0.0
	3	222	13.9	33.3	0.0
	3	223	12.2	28.9	0.0
	3	224	13.8	28.6	0.0
	3	225	16.1	30.3	0.0
	3	226	16.3	27.1	0.0
	3	227	16.8	26.8	0.0
	3	228	19.1	26.5	0.0
	3	229	21.1	30.6	0.0
	3	230	17.3	24.0	1.43023255814
	3	231	8.3	18.1	42.5255813953
	3	232	9.4	21.1	3.62325581395
	3	233	9.6	24.7	0.0
	3	234	9.9	28.4	0.0
	3	235	7.5	31.0	0.0
	3	236	12.3	30.7	0.0
	3	237	7.9	28.2	0.0
	3	238	10.7	26.2	0.0
	3	239	11.1	25.1	0.0
	3	240	11.6	26.3	0.0
	3	241	8.4	23.9	0.0
	3	242	7.0	21.2	17.8302325581
	3	243	9.5	25.0	0.0
	3	244	9.3	23.3	45.3860465116
	3	245	9.5	26.4	0.0
	3	246	12.6	24.5	0.0
	3	247	11.7	21.2	0.0
	3	248	12.6	22.9	0.0953488372093
	3	249	13.2	30.0	0.0
	3	250	12.6	22.7	0.0953488372093
	3	251	10.4	24.0	0.0
	3	252	9.6	25.6	0.0
	3	253	10.9	24.3	0.0
	3	254	9.6	26.8	0.0
	3	255	8.4	24.6	0.0
	3	256	8.0	23.1	0.0
	3	257	5.5	19.3	1.0488372093
	3	258	10.1	22.3	0.0
	3	259	13.2	22.0	0.0
	3	260	6.8	19.5	0.0
	3	261	6.8	21.9	0.0
	3	262	7.7	24.0	0.0
	3	263	14.1	31.5	0.0
	3	264	14.4	29.0	0.0
	3	265	15.3	27.7	0.0
	3	266	14.0	24.3	0.381395348837
	3	267	11.0	23.4	1.23953488372
	3	268	8.7	26.7	0.0
	3	269	12.9	21.4	21.0720930233
	3	270	9.6	15.8	2.28837209302
	3	271	7.3	20.7	0.0
	3	272	1.6	18.4	29.6534883721
	3	273	-0.4	13.8	0.0
	3	274	6.2	15.8	0.0
	3	275	10.8	18.4	1.43023255814
	3	276	13.2	21.5	0.0
	3	277	7.4	16.3	0.0
	3	278	15.9	25.3	0.0
	3	279	15.0	31.6	0.0
	3	280	16.5	29.6	0.0
	3	281	13.9	21.0	0.0
	3	282	10.9	20.3	4.19534883721
	3	283	12.0	20.6	0.0
	3	284	12.4	13.4	0.0
	3	285	7.9	13.6	0.0
	3	286	4.7	11.7	0.0
	3	287	-2.1	17.9	0.0
	3	288	1.4	19.3	0.0
	3	289	1.4	15.0	0.0
	3	290	3.0	9.7	4.57674418605
	3	291	0.3	19.8	0.0
	3	292	-3.5	14.7	21.4534883721
	3	293	-4.5	8.1	0.0
	3	294	-1.8	11.9	0.0
	3	295	-1.5	5.8	4.48139534884
	3	296	1.5	12.7	0.0
	3	297	6.2	12.9	0.0
	3	298	7.8	14.8	0.0
	3	299	3.4	9.6	0.0
	3	300	-0.3	13.2	0.0
	3	301	3.2	3.3	6.67441860465
	3	302	-1.0	5.0	0.190697674419
	3	303	-12.4	0.3	10.5837209302
	3	304	-12.2	5.8	0.762790697674
	3	305	-11.8	-3.7	0.0
	3	306	-9.8	2.6	0.0
	3	307	-8.6	8.3	0.0
	3	308	-5.1	5.5	0.0
	3	309	-12.7	1.5	0.0
	3	310	-6.1	0.7	0.953488372093
	3	311	-4.1	5.5	1.14418604651
	3	312	-4.8	7.4	2.28837209302
	3	313	-3.6	8.7	0.0
	3	314	-6.6	2.0	0.0
	3	315	-4.1	3.9	0.0
	3	316	-4.0	2.9	0.0
	3	317	-8.7	2.5	0.0
	3	318	-5.3	10.5	0.0
	3	319	-7.3	5.4	0.0
	3	320	-1.8	6.6	6.48372093023
	3	321	-6.2	12.2	0.0
	3	322	1.4	12.1	0.0
	3	323	4.1	12.2	0.0
	3	324	3.2	8.4	4.86279069767
	3	325	1.6	4.8	0.0
	3	326	1.2	3.1	0.0
	3	327	-2.9	3.5	0.0
	3	328	-6.4	2.9	0.0
	3	329	-8.9	2.6	0.0
	3	330	-2.1	6.4	0.0
	3	331	-3.3	0.1	0.0
	3	332	-2.4	2.7	0.0
	3	333	0.5	4.9	0.572093023256
	3	334	-10.0	-6.2	2.28837209302
	3	335	-0.2	1.9	0.0
	3	336	-13.4	-3.0	0.0
	3	337	-15.2	-0.5	0.0
	3	338	-21.4	-4.6	0.0
	3	339	-26.6	-12.5	0.0
	3	340	-28.2	-11.7	0.0
	3	341	-34.2	-12.6	0.0
	3	342	-26.5	-9.7	0.0
	3	343	-25.7	-12.9	0.0
	3	344	-23.5	-8.7	0.0
	3	345	-22.2	-13.1	0.0
	3	346	-21.8	-10.0	0.0
	3	347	-20.2	-2.3	0.0
	3	348	-23.3	-3.0	0.0
	3	349	-20.5	1.9	0.0
	3	350	-21.7	-4.6	0.0
	3	351	-12.2	-6.3	0.0
	3	352	-16.4	-2.9	0.0
	3	353	-20.8	-8.5	0.0
	3	354	-20.5	-8.6	0.0
	3	355	-23.5	-17.5	1.43023255814
	3	356	-20.8	-14.4	0.572093023256
	3	357	-24.4	-10.5	0.0
	3	358	-20.9	-5.1	0.0
	3	359	-20.1	-5.6	0.190697674419
	3	360	-10.6	-2.2	0.0
	3	361	-14.1	-11.7	4.38604651163
	3	362	-8.8	-5.3	3.52790697674
	3	363	-8.3	-0.8	0.0
	3	364	-8.1	-4.9	0.0
	3	365	-9.5	-0.2	0.0
	4	1	-25.0	-11.3	0.0
	4	2	-22.3	-10.8	0.0
	4	3	-13.7	-6.3	0.0
	4	4	-12.6	-6.6	0.0
	4	5	-16.8	1.3	0.0
	4	6	-19.5	-6.8	0.0
	4	7	-16.4	-7.7	0.0
	4	8	-26.3	-9.2	2.95581395349
	4	9	-21.9	-6.2	1.0488372093
	4	10	-18.3	-13.2	0.0
	4	11	-21.0	-9.0	0.0
	4	12	-17.1	-6.6	0.0953488372093
	4	13	-15.2	-12.9	5.1488372093
	4	14	-17.6	-9.9	0.0
	4	15	-15.8	-9.9	0.0
	4	16	-25.1	-10.4	0.0
	4	17	-19.7	-7.7	0.0
	4	18	-27.6	-15.5	0.0
	4	19	-30.9	-12.3	0.0
	4	20	-27.5	-6.2	0.0
	4	21	-30.2	-9.5	0.0
	4	22	-19.6	-8.2	0.286046511628
	4	23	-19.0	-1.8	0.0
	4	24	-28.0	-8.8	0.0
	4	25	-22.6	-9.4	0.0
	4	26	-19.1	-7.5	0.0
	4	27	-13.0	3.7	0.0
	4	28	-8.2	6.4	0.0
	4	29	-9.6	0.1	0.0
	4	30	-15.8	-12.7	0.0
	4	31	-20.5	-7.4	0.0
	4	32	-24.3	-11.7	0.0
	4	33	-21.8	-4.8	0.0
	4	34	-14.9	0.9	0.0
	4	35	-17.4	3.8	0.0
	4	36	-13.6	6.3	0.0
	4	37	-9.1	1.7	0.0
	4	38	-24.4	-10.0	0.0
	4	39	-19.0	-4.5	0.0
	4	40	-22.9	-13.0	0.0
	4	41	-26.1	-12.4	0.0
	4	42	-27.3	-11.4	0.0
	4	43	-24.4	-10.9	0.0
	4	44	-23.0	-14.5	0.0
	4	45	-13.0	-8.2	0.0
	4	46	-20.0	-7.7	0.0
	4	47	-24.2	-7.0	0.0
	4	48	-23.8	-8.8	0.0
	4	49	-18.9	0.2	0.0
	4	50	-26.9	-2.3	0.0
	4	51	-24.0	-0.6	0.0
	4	52	-16.8	-12.8	0.0
	4	53	-21.7	-10.1	0.0
	4	54	-22.3	-3.9	0.0
	4	55	-18.3	-7.4	0.0
	4	56	-22.8	-4.8	0.0
	4	57	-13.5	-6.3	0.0
	4	58	-14.8	-4.2	0.0
	4	59	-19.0	-8.6	0.0
	4	60	-9.6	-7.0	0.0
	4	61	-4.4	-4.2	0.0
	4	62	-14.4	-11.8	0.0953488372093
	4	63	-11.2	-1.0	0.0
	4	64	-8.4	5.0	0.0
	4	65	-4.9	2.6	0.0
	4	66	-5.1	0.1	0.0
	4	67	-10.9	-6.9	0.0
	4	68	-14.3	-12.1	0.0
	4	69	-19.7	-7.5	0.0
	4	70	-19.7	-6.9	0.0
	4	71	-18.3	-4.9	0.0
	4	72	-14.3	-1.1	0.0
	4	73	-13.6	-2.8	0.0
	4	74	-20.1	-6.4	0.0
	4	75	-12.5	-4.0	0.0
	4	76	-9.5	3.2	0.0
	4	77	-1.4	5.3	0.0
	4	78	-4.0	9.4	0.0
	4	79	-5.0	10.1	0.0
	4	80	-1.2	6.9	0.0
	4	81	-8.7	0.8	0.0
	4	82	-8.0	6.3	0.0
	4	83	-8.8	1.8	0.0
	4	84	-5.4	-5.2	0.0
	4	85	-11.0	-6.9	0.0
	4	86	-10.0	-1.2	0.0
	4	87	-4.7	2.6	14.2069767442
	4	88	-2.5	5.0	10.8697674419
	4	89	1.1	4.8	7.72325581395
	4	90	-8.3	1.5	0.0953488372093
	4	91	-7.7	3.5	0.0
	4	92	-4.8	9.0	0.0
	4	93	2.4	15.2	0.286046511628
	4	94	2.9	22.2	0.0
	4	95	6.0	18.1	0.0
	4	96	3.0	22.8	0.0
	4	97	7.7	20.7	0.0
	4	98	5.0	19.0	0.0
	4	99	12.4	18.9	0.0
	4	100	3.0	19.1	0.0
	4	101	0.4	13.8	0.0
	4	102	1.4	19.0	0.0
	4	103	1.6	20.4	0.0
	4	104	5.2	19.9	0.0
	4	105	2.7	21.6	0.0
	4	106	0.0	19.4	0.0
	4	107	-3.7	12.2	0.0
	4	108	-8.2	10.0	0.0
	4	109	-3.6	8.4	11.7279069767
	4	110	-4.1	13.7	0.0
	4	111	-0.9	15.9	0.0
	4	112	0.1	23.1	0.0
	4	113	4.0	25.1	0.0
	4	114	6.7	20.5	0.0
	4	115	2.6	18.8	0.0
	4	116	3.9	21.6	0.0
	4	117	1.1	17.6	0.0
	4	118	4.8	14.3	1.62093023256
	4	119	2.4	17.9	0.0
	4	120	6.1	20.0	0.0
	4	121	4.7	14.5	3.62325581395
	4	122	-2.3	13.8	7.34186046512
	4	123	-3.0	13.9	0.0953488372093
	4	124	0.5	13.7	3.52790697674
	4	125	-0.2	15.1	0.0
	4	126	1.1	19.6	0.953488372093
	4	127	7.2	20.8	0.0953488372093
	4	128	4.3	24.3	0.0953488372093
	4	129	2.9	21.4	0.0
	4	130	1.7	12.2	9.05813953488
	4	131	-2.4	14.8	0.0
	4	132	-0.3	16.4	0.0
	4	133	3.9	15.5	0.0
	4	134	3.4	12.4	0.0
	4	135	4.6	15.4	0.0
	4	136	7.6	24.8	0.0
	4	137	13.6	29.5	0.0
	4	138	14.3	26.9	0.0
	4	139	13.6	21.6	0.0
	4	140	8.7	23.7	0.0
	4	141	12.1	26.1	0.286046511628
	4	142	9.4	29.7	0.0
	4	143	7.9	24.1	0.0953488372093
	4	144	8.3	17.7	3.24186046512
	4	145	12.2	19.9	0.476744186047
	4	146	10.8	21.8	8.96279069767
	4	147	7.1	21.4	9.53488372093
	4	148	6.8	25.4	2.19302325581
	4	149	11.1	25.3	47.1023255814
	4	150	9.5	20.7	0.0
	4	151	14.2	22.1	1.62093023256
	4	152	8.8	27.3	6.57906976744
	4	153	10.0	24.7	6.29302325581
	4	154	11.5	21.6	0.0953488372093
	4	155	11.5	29.5	0.0
	4	156	11.2	28.7	0.0
	4	157	12.8	28.4	0.0
	4	158	16.2	24.2	0.953488372093
	4	159	14.7	23.0	41.9534883721
	4	160	12.2	22.7	11.2511627907
	4	161	11.8	22.3	0.0953488372093
	4	162	9.3	29.1	0.0
	4	163	13.7	30.4	0.0
	4	164	17.8	34.5	0.0
	4	165	17.1	27.4	5.05348837209
	4	166	17.9	30.8	26.411627907
	4	167	23.5	31.4	1.62093023256
	4	168	19.7	33.3	2.19302325581
	4	169	18.3	28.7	4.48139534884
	4	170	19.4	31.5	12.0139534884
	4	171	19.7	27.9	0.0953488372093
	4	172	16.6	31.4	0.0
	4	173	16.8	29.2	0.0
	4	174	15.2	31.7	0.0
	4	175	16.7	31.9	0.0
	4	176	13.7	27.6	0.0
	4	177	12.3	23.7	1.33488372093
	4	178	13.7	25.4	18.5930232558
	4	179	12.0	19.6	12.9674418605
	4	180	10.1	23.2	0.0
	4	181	18.7	27.7	0.0
	4	182	13.4	26.8	0.0
	4	183	16.7	26.5	21.3581395349
	4	184	17.8	28.9	0.0953488372093
	4	185	15.0	26.8	0.0
	4	186	11.3	23.8	0.0
	4	187	9.7	25.2	0.0
	4	188	10.7	23.0	0.476744186047
	4	189	11.4	27.1	0.0
	4	190	11.7	27.1	0.0
	4	191	16.6	28.8	0.0
	4	192	17.6	31.7	0.0
	4	193	18.8	29.9	0.0
	4	194	17.9	29.9	0.0
	4	195	20.4	32.1	0.0
	4	196	16.9	29.6	0.0
	4	197	17.2	26.9	0.0
	4	198	14.6	29.2	0.0
	4	199	16.7	30.0	0.0
	4	200	16.9	34.1	0.0
	4	201	20.9	33.1	0.0
	4	202	20.5	30.4	0.0
	4	203	17.8	27.8	0.0
	4	204	12.9	28.4	0.0
	4	205	13.7	25.8	0.190697674419
	4	206	12.7	29.7	0.0
	4	207	15.4	31.6	0.0
	4	208	14.2	30.1	0.0
	4	209	12.6	31.1	0.0
	4	210	15.2	30.1	0.667441860465
	4	211	14.3	29.6	3.43255813953
	4	212	20.0	29.9	0.0953488372093
	4	213	19.1	33.7	0.0
	4	214	22.0	36.5	0.0
	4	215	22.7	37.2	0.0
	4	216	24.3	36.3	0.0
	4	217	16.7	30.9	0.0
	4	218	17.7	27.2	0.0
	4	219	12.2	25.7	0.0
	4	220	13.9	25.2	0.0
	4	221	12.4	27.7	0.0
	4	222	10.8	30.5	0.0
	4	223	13.1	30.1	3.24186046512
	4	224	13.0	28.7	0.0
	4	225	12.3	30.3	0.0
	4	226	14.2	28.8	0.0
	4	227	17.6	28.6	0.0
	4	228	17.9	33.1	0.0
	4	229	19.5	27.9	0.0
	4	230	19.4	30.8	0.0
	4	231	17.9	31.3	0.0
	4	232	16.6	30.1	0.0
	4	233	17.1	31.3	0.0
	4	234	18.0	33.3	0.0
	4	235	15.3	26.5	0.0
	4	236	11.1	24.9	46.2441860465
	4	237	12.2	25.6	0.0
	4	238	10.7	26.2	0.0
	4	239	14.6	28.0	0.0
	4	240	14.0	27.5	0.0
	4	241	15.4	28.4	0.0953488372093
	4	242	16.2	27.2	2.19302325581
	4	243	13.9	26.7	0.190697674419
	4	244	17.8	28.9	1.33488372093
	4	245	18.5	30.1	0.0
	4	246	17.6	26.8	0.0
	4	247	10.5	26.1	0.0
	4	248	13.3	23.6	18.4023255814
	4	249	10.9	19.6	7.34186046512
	4	250	10.8	25.5	0.0
	4	251	7.3	22.6	0.0
	4	252	10.4	18.6	2.76511627907
	4	253	9.0	19.6	0.858139534884
	4	254	8.4	18.2	11.4418604651
	4	255	4.3	15.7	0.667441860465
	4	256	0.4	16.6	0.0
	4	257	-1.9	20.9	0.0
	4	258	-1.2	13.2	0.762790697674
	4	259	-0.6	18.0	0.0
	4	260	1.5	10.9	10.6790697674
	4	261	4.4	18.7	4.86279069767
	4	262	3.2	20.1	0.0
	4	263	6.8	25.9	0.0
	4	264	8.0	23.5	0.0
	4	265	8.9	27.3	0.0
	4	266	13.0	22.8	0.0
	4	267	8.0	20.3	0.0
	4	268	8.4	22.7	0.0
	4	269	10.3	12.8	18.211627907
	4	270	4.4	17.3	3.0511627907
	4	271	3.5	19.0	0.0
	4	272	1.5	15.6	0.0
	4	273	6.8	15.7	0.0
	4	274	10.4	21.2	0.0
	4	275	0.6	16.0	0.0
	4	276	-0.6	14.0	0.0
	4	277	-0.6	14.7	0.0
	4	278	-2.8	12.9	0.0
	4	279	-2.2	15.0	0.0
	4	280	-2.1	15.0	0.0
	4	281	-7.9	8.0	0.667441860465
	4	282	-6.6	10.6	0.476744186047
	4	283	-5.7	12.6	0.0
	4	284	0.2	18.7	0.0
	4	285	6.4	21.8	0.0
	4	286	7.5	18.3	0.0
	4	287	7.2	15.0	3.71860465116
	4	288	9.4	18.6	0.0
	4	289	5.4	19.7	0.0
	4	290	3.5	17.7	0.0
	4	291	-3.2	0.2	0.476744186047
	4	292	-5.9	-3.5	0.953488372093
	4	293	-4.0	4.0	0.0
	4	294	-6.6	8.7	0.0
	4	295	-11.9	5.2	0.190697674419
	4	296	-4.3	11.3	0.0
	4	297	-3.6	1.9	0.0
	4	298	-8.8	2.2	0.0
	4	299	-13.4	6.9	0.0
	4	300	-14.2	9.1	0.0
	4	301	-15.7	2.3	0.0
	4	302	-7.4	4.8	1.14418604651
	4	303	-3.9	-2.3	7.43720930233
	4	304	-8.3	-0.9	0.0
	4	305	-7.7	-0.8	1.33488372093
	4	306	-10.1	-5.7	0.0953488372093
	4	307	-5.6	3.2	5.43488372093
	4	308	-3.3	1.4	4.38604651163
	4	309	-9.9	1.3	0.0
	4	310	-4.2	6.9	0.0
	4	311	-5.9	0.0	2.38372093023
	4	312	-13.6	0.5	1.62093023256
	4	313	-4.6	-3.3	0.0953488372093
	4	314	-14.7	-8.8	1.0488372093
	4	315	-14.5	-2.6	0.0
	4	316	-8.9	-2.2	0.0
	4	317	-5.3	1.0	4.76744186047
	4	318	-7.1	3.3	8.00930232558
	4	319	-10.9	2.6	0.0
	4	320	-6.3	2.4	0.0
	4	321	-9.5	-1.8	0.0
	4	322	-12.9	-3.0	0.0
	4	323	-15.1	-5.6	0.0
	4	324	-18.3	-7.8	0.0
	4	325	-12.0	-2.8	5.24418604651
	4	326	-8.4	5.2	0.0
	4	327	-5.9	6.2	0.0
	4	328	1.7	5.1	0.762790697674
	4	329	0.0	2.7	6.29302325581
	4	330	-0.2	13.1	0.0
	4	331	1.0	10.4	0.0
	4	332	1.6	10.2	0.0
	4	333	3.5	18.6	0.0
	4	334	3.4	11.2	0.0
	4	335	0.7	3.5	0.0
	4	336	-4.0	1.3	0.0
	4	337	-9.7	6.4	0.0
	4	338	-9.0	7.0	6.1976744186
	4	339	-7.2	-3.4	0.0
	4	340	-14.2	0.1	0.0
	4	341	-9.7	2.4	0.0
	4	342	-15.6	2.5	0.0
	4	343	-16.2	2.6	0.0
	4	344	-8.7	1.6	0.0
	4	345	-8.9	5.1	0.0
	4	346	-4.9	0.5	0.0
	4	347	-9.5	-6.9	1.0488372093
	4	348	-11.8	1.6	0.0
	4	349	-15.0	-5.5	0.0
	4	350	-15.7	-2.8	0.0
	4	351	-14.1	-9.1	0.0
	4	352	-16.4	-14.9	0.0
	4	353	-19.8	-9.5	0.0
	4	354	-18.7	0.6	0.0
	4	355	-14.6	1.0	5.33953488372
	4	356	-2.9	2.2	0.0
	4	357	-10.9	1.7	0.0
	4	358	-8.6	-0.4	0.0
	4	359	-5.6	-1.4	0.0
	4	360	-6.1	2.8	0.0
	4	361	-3.2	2.4	0.0
	4	362	-13.8	3.2	1.23953488372
	4	363	-15.3	5.8	0.0
	4	364	-7.8	-5.0	0.0
	4	365	-17.9	-2.9	0.0
	4	366	-12.8	-3.9	0.0
	5	1	-22.1	-16.2	5.24418604651
	5	2	-13.5	-4.7	0.0
	5	3	-16.3	-11.7	0.0
	5	4	-14.9	-8.1	0.0953488372093
	5	5	-14.6	-7.6	0.0
	5	6	-18.2	-10.4	0.0
	5	7	-18.5	-7.2	0.0
	5	8	-18.8	-13.5	2.57441860465
	5	9	-27.9	-17.3	0.0953488372093
	5	10	-21.8	-6.7	0.0
	5	11	-13.3	-9.2	0.858139534884
	5	12	-10.9	-6.8	2.38372093023
	5	13	-16.1	-11.3	1.0488372093
	5	14	-14.2	-9.5	0.0953488372093
	5	15	-11.1	-2.5	0.0
	5	16	-19.9	-1.9	0.0
	5	17	-26.3	-14.7	0.0
	5	18	-24.6	-1.3	0.0
	5	19	-16.9	-5.7	7.53255813953
	5	20	-19.2	0.3	0.0
	5	21	-18.6	-7.3	0.0
	5	22	-22.8	-9.8	0.0
	5	23	-18.8	-5.7	1.62093023256
	5	24	-10.8	0.1	0.762790697674
	5	25	-20.0	-2.1	0.0
	5	26	-15.8	-3.4	0.0
	5	27	-15.8	-6.7	0.0
	5	28	-13.1	-9.8	0.0
	5	29	-16.3	-7.7	2.0976744186
	5	30	-21.0	-10.9	6.29302325581
	5	31	-27.3	-14.1	0.0
	5	32	-22.8	-9.4	0.0
	5	33	-17.9	-5.3	7.1511627907
	5	34	-22.8	0.6	4.29069767442
	5	35	-23.4	-2.7	0.0
	5	36	-20.3	-6.2	0.0
	5	37	-11.0	2.0	0.0
	5	38	-15.7	-2.7	0.0
	5	39	-8.6	-4.4	0.0
	5	40	-8.8	-7.1	0.0
	5	41	-7.2	-6.5	0.0
	5	42	-8.4	-5.6	0.0
	5	43	-4.0	3.5	0.0
	5	44	-13.5	1.4	0.0
	5	45	-19.4	-9.3	0.0
	5	46	-19.6	-10.7	0.0
	5	47	-13.3	-5.0	0.0
	5	48	-6.8	-2.7	0.0
	5	49	-11.6	-1.9	0.0
	5	50	-18.8	-5.1	0.0
	5	51	-2.6	8.8	0.0
	5	52	0.9	6.6	0.0
	5	53	-15.4	1.5	0.0
	5	54	-10.8	6.6	0.0
	5	55	-13.9	-4.2	0.0
	5	56	-19.5	-9.3	0.0
	5	57	-18.3	-5.4	0.0
	5	58	-11.7	6.3	0.0
	5	59	-10.1	0.6	0.0
	5	60	-11.3	6.0	0.0
	5	61	-16.9	6.7	0.0
	5	62	-17.4	-0.3	0.0
	5	63	-12.3	1.4	0.0
	5	64	-7.1	4.5	0.0
	5	65	-9.1	3.7	0.0
	5	66	-9.1	-1.4	0.0
	5	67	-8.8	2.9	0.0
	5	68	-8.3	-0.3	0.0
	5	69	-8.6	-0.7	0.0
	5	70	-16.4	0.5	0.0
	5	71	-11.9	2.7	0.0
	5	72	-9.7	7.5	0.0
	5	73	-8.0	3.7	0.0
	5	74	-0.5	4.9	1.52558139535
	5	75	-4.6	0.8	0.0
	5	76	-3.0	1.3	0.0
	5	77	-11.7	2.4	0.0
	5	78	-5.4	6.5	0.0
	5	79	-3.1	0.5	0.0
	5	80	-4.1	3.9	0.858139534884
	5	81	-4.2	10.7	0.0
	5	82	-4.8	1.8	2.19302325581
	5	83	-9.5	5.1	0.0
	5	84	-9.2	4.3	0.0
	5	85	-11.0	3.1	5.43488372093
	5	86	-10.8	6.0	0.0
	5	87	-1.5	6.9	4.29069767442
	5	88	4.1	11.5	0.0
	5	89	0.3	9.9	0.0
	5	90	-8.6	2.5	2.0023255814
	5	91	-10.4	6.7	0.0
	5	92	-3.9	11.5	0.0
	5	93	1.4	15.5	0.0
	5	94	-3.6	14.8	0.0
	5	95	-7.2	15.6	0.0
	5	96	-1.1	9.6	1.43023255814
	5	97	8.2	18.0	0.0
	5	98	5.8	19.9	0.0
	5	99	3.2	18.2	0.0
	5	100	-2.5	19.6	0.0
	5	101	-7.4	12.7	0.0
	5	102	0.0	14.5	0.0
	5	103	0.4	17.6	0.0
	5	104	4.6	22.1	0.0
	5	105	5.1	25.7	0.0
	5	106	7.4	26.0	0.0
	5	107	10.7	25.7	0.0
	5	108	8.1	25.6	0.0
	5	109	2.2	15.4	3.24186046512
	5	110	-1.3	15.6	0.0
	5	111	0.0	20.0	0.0
	5	112	5.5	20.0	0.0
	5	113	0.4	12.7	0.0
	5	114	-0.8	11.3	0.0
	5	115	-6.2	13.0	0.0
	5	116	-1.7	17.9	0.0
	5	117	1.9	21.9	0.190697674419
	5	118	2.3	25.8	0.0
	5	119	2.9	16.5	0.0
	5	120	4.3	23.1	0.0
	5	121	6.1	17.1	2.66976744186
	5	122	4.1	17.6	0.0
	5	123	-2.2	15.4	0.0
	5	124	-1.7	11.3	0.0
	5	125	-2.2	11.4	0.0
	5	126	0.8	15.9	0.0
	5	127	4.4	15.7	0.0
	5	128	2.0	23.1	0.0
	5	129	1.9	25.7	0.0
	5	130	5.5	19.9	0.0
	5	131	1.2	19.6	0.0
	5	132	2.6	18.9	0.0
	5	133	1.2	16.7	0.0
	5	134	4.5	16.5	0.0
	5	135	7.3	19.4	0.0
	5	136	5.8	20.6	0.0
	5	137	1.9	15.8	29.3674418605
	5	138	7.8	21.1	5.81627906977
	5	139	8.5	23.5	0.0953488372093
	5	140	10.1	25.4	0.0
	5	141	9.7	27.1	0.0
	5	142	12.9	27.0	0.0
	5	143	8.8	25.8	0.0
	5	144	6.1	17.4	1.81162790698
	5	145	6.2	21.9	0.0
	5	146	7.5	22.2	3.43255813953
	5	147	7.6	20.1	0.381395348837
	5	148	11.0	21.1	0.0953488372093
	5	149	7.9	18.8	7.62790697674
	5	150	8.1	22.8	0.0
	5	151	12.4	25.7	0.0
	5	152	16.1	27.9	0.0
	5	153	11.2	20.9	0.0
	5	154	8.8	15.4	2.19302325581
	5	155	5.7	20.0	0.0953488372093
	5	156	10.5	25.3	0.0
	5	157	14.9	28.0	0.0
	5	158	15.2	31.7	0.0
	5	159	13.2	28.5	0.0
	5	160	12.8	22.0	0.0
	5	161	9.8	23.4	0.0
	5	162	10.7	22.1	0.572093023256
	5	163	9.6	22.3	0.0
	5	164	13.0	26.0	0.0
	5	165	11.3	26.3	0.0
	5	166	16.0	24.1	8.96279069767
	5	167	17.2	25.3	0.0953488372093
	5	168	14.9	28.5	0.0
	5	169	16.4	28.0	0.190697674419
	5	170	14.4	28.3	0.858139534884
	5	171	13.9	27.6	0.762790697674
	5	172	10.3	27.9	0.0
	5	173	11.8	30.9	0.0
	5	174	14.1	28.3	0.0
	5	175	14.8	32.0	3.81395348837
	5	176	10.8	31.0	0.0
	5	177	13.2	29.7	0.0
	5	178	14.1	32.3	0.0
	5	179	17.5	34.7	0.0
	5	180	15.7	31.6	0.0
	5	181	13.8	32.9	0.0
	5	182	13.8	28.0	0.0
	5	183	12.2	26.3	0.0
	5	184	10.4	19.9	2.0023255814
	5	185	19.5	35.9	0.0
	5	186	17.4	31.2	0.0
	5	187	18.3	31.2	0.0
	5	188	19.9	34.0	0.0
	5	189	18.8	32.6	0.0
	5	190	19.4	29.3	0.0
	5	191	15.9	31.3	0.0
	5	192	13.6	25.3	1.90697674419
	5	193	18.2	30.1	2.47906976744
	5	194	18.7	34.4	0.0
	5	195	18.6	28.1	22.4069767442
	5	196	19.0	35.2	0.0
	5	197	20.8	29.9	0.0
	5	198	21.0	35.7	0.0
	5	199	19.2	30.8	2.95581395349
	5	200	17.4	28.9	0.0
	5	201	16.6	26.9	7.72325581395
	5	202	16.2	29.6	0.0
	5	203	14.8	29.5	0.0
	5	204	14.2	29.1	0.0
	5	205	17.1	30.9	0.0
	5	206	12.9	28.7	0.0
	5	207	15.7	29.6	0.0
	5	208	18.0	32.3	0.0
	5	209	17.3	30.3	12.2046511628
	5	210	17.3	30.8	0.0
	5	211	17.6	31.5	0.0
	5	212	21.9	35.1	0.0
	5	213	24.7	34.5	0.0
	5	214	20.9	28.8	0.0
	5	215	14.4	25.7	0.0
	5	216	15.7	29.0	0.0
	5	217	16.7	31.3	0.0
	5	218	16.7	30.3	0.0
	5	219	16.4	31.8	0.0
	5	220	18.9	31.3	2.76511627907
	5	221	18.3	31.0	0.0
	5	222	16.5	27.7	0.0
	5	223	16.4	26.5	0.0
	5	224	14.3	23.7	0.0
	5	225	14.3	22.0	23.2651162791
	5	226	15.6	20.0	0.0953488372093
	5	227	9.8	19.8	10.1069767442
	5	228	11.9	22.7	1.90697674419
	5	229	10.0	27.3	0.0
	5	230	16.2	28.5	0.0
	5	231	14.8	27.3	0.0
	5	232	12.3	30.5	0.0
	5	233	14.2	28.9	0.0
	5	234	15.8	30.4	0.0
	5	235	13.0	33.2	0.0
	5	236	16.9	30.4	0.0
	5	237	15.5	29.1	0.0
	5	238	16.1	30.5	0.0
	5	239	16.0	30.3	0.190697674419
	5	240	17.7	30.8	0.0
	5	241	12.3	24.8	0.0
	5	242	9.3	19.7	0.381395348837
	5	243	8.5	28.9	0.0
	5	244	8.7	28.3	0.0
	5	245	11.4	30.4	0.0
	5	246	12.3	33.6	0.0
	5	247	13.4	30.3	0.0
	5	248	11.2	28.7	0.0
	5	249	12.7	22.3	0.0953488372093
	5	250	10.9	26.1	0.0
	5	251	9.7	25.9	0.0
	5	252	9.9	18.3	37.0906976744
	5	253	9.5	25.0	0.0
	5	254	8.4	21.3	0.0
	5	255	5.8	22.5	0.0
	5	256	5.6	25.3	0.0
	5	257	16.4	29.6	0.0
	5	258	17.6	28.3	0.0
	5	259	13.7	19.0	0.286046511628
	5	260	14.2	25.5	0.0
	5	261	14.4	25.3	0.0
	5	262	13.9	27.9	0.0
	5	263	16.0	27.5	0.0
	5	264	9.3	22.9	0.0
	5	265	6.4	27.7	0.0
	5	266	11.5	27.0	0.0
	5	267	9.2	20.0	0.0
	5	268	10.4	23.0	0.0
	5	269	10.8	22.2	0.0
	5	270	13.1	21.9	0.0
	5	271	11.2	21.5	0.0
	5	272	8.0	20.6	0.0
	5	273	7.1	17.6	0.0
	5	274	9.8	15.2	0.0
	5	275	7.0	16.6	0.858139534884
	5	276	4.8	25.2	0.0
	5	277	8.6	21.4	18.0209302326
	5	278	5.9	24.4	0.0
	5	279	10.4	22.9	0.0
	5	280	5.7	15.2	0.0
	5	281	-0.7	9.0	0.0
	5	282	3.6	18.0	0.0
	5	283	5.0	15.2	0.0
	5	284	3.0	14.5	0.0
	5	285	1.4	11.9	0.190697674419
	5	286	-0.5	12.1	0.0
	5	287	4.1	19.8	0.0
	5	288	0.8	17.8	0.0
	5	289	0.8	22.1	0.0
	5	290	3.1	18.0	0.762790697674
	5	291	1.4	18.4	0.0
	5	292	1.3	11.6	0.0
	5	293	0.9	10.5	0.0
	5	294	-1.2	10.1	0.0
	5	295	0.2	11.9	0.0
	5	296	1.6	15.2	0.0
	5	297	0.0	14.9	0.0
	5	298	-3.9	12.5	0.0953488372093
	5	299	-1.8	10.1	0.0
	5	300	0.0	8.0	2.19302325581
	5	301	-2.4	10.3	0.0
	5	302	-5.0	5.6	0.0
	5	303	-5.3	7.2	0.0
	5	304	-11.5	7.0	0.0
	5	305	-8.4	3.0	0.0
	5	306	-12.0	1.0	0.0
	5	307	-10.4	9.2	0.0
	5	308	2.1	12.8	0.0
	5	309	5.2	14.2	0.0
	5	310	-5.4	3.6	0.0
	5	311	-11.3	4.9	0.0
	5	312	-10.1	6.4	0.0
	5	313	-10.7	3.9	0.0
	5	314	-7.5	7.2	0.0
	5	315	-3.5	11.9	0.0
	5	316	-1.4	16.9	0.0
	5	317	2.5	15.6	0.0
	5	318	9.2	22.3	0.0
	5	319	10.2	17.2	0.0
	5	320	1.0	6.4	0.0953488372093
	5	321	-1.3	7.9	0.0
	5	322	-1.8	17.7	0.0
	5	323	-4.2	9.6	0.0
	5	324	-8.3	5.7	0.0
	5	325	-15.1	-6.5	0.0
	5	326	-11.4	1.6	0.0
	5	327	-14.4	-5.8	0.0
	5	328	-18.1	-0.4	0.0
	5	329	-15.9	9.0	0.0
	5	330	-8.5	6.9	0.0
	5	331	-8.7	-1.9	0.0
	5	332	-5.1	0.9	0.0
	5	333	-13.9	-4.7	0.0
	5	334	-5.7	0.9	0.0
	5	335	-4.2	3.2	0.0
	5	336	-9.0	8.9	0.0
	5	337	-7.4	5.1	0.0
	5	338	-12.6	-5.8	0.0
	5	339	-7.9	6.1	0.0
	5	340	-10.5	-0.5	0.0
	5	341	-14.3	5.4	0.0
	5	342	-8.4	-1.1	0.0
	5	343	-11.0	-1.8	0.0
	5	344	-11.5	-8.3	0.0
	5	345	-16.7	-0.7	0.0
	5	346	-17.6	-5.6	0.0
	5	347	-15.8	-3.1	0.0
	5	348	-18.7	-6.9	0.0
	5	349	-12.4	-4.8	0.0
	5	350	-1.5	-1.3	0.0
	5	351	-8.5	-5.8	0.0
	5	352	-5.6	-4.6	0.0
	5	353	-10.5	-4.2	0.0
	5	354	-15.3	-9.5	0.0
	5	355	-21.2	-12.2	0.0
	5	356	-8.6	-0.3	0.0
	5	357	-8.6	-2.2	0.0
	5	358	-12.0	1.1	0.0
	5	359	-6.5	6.4	0.0
	5	360	-19.5	-8.2	0.0
	5	361	-10.0	-5.0	0.0
	5	362	-19.3	-9.8	8.77209302326
	5	363	-18.9	-8.2	4.57674418605
	5	364	-22.3	-11.6	0.0
	5	365	-18.5	-16.9	0.0
	6	1	-11.5	5.7	0.0
	6	2	-17.7	-3.0	0.0
	6	3	-14.0	-4.5	0.0
	6	4	-13.6	-7.3	0.0
	6	5	-9.5	-3.3	0.0
	6	6	-15.1	-10.3	0.0953488372093
	6	7	-16.1	-7.1	2.66976744186
	6	8	-14.0	-5.2	0.0
	6	9	-6.2	4.6	0.0
	6	10	-4.7	-3.4	0.0
	6	11	-13.4	-7.3	0.0
	6	12	-29.1	-3.6	0.0
	6	13	-17.7	-6.8	0.0
	6	14	-17.5	-9.0	0.0
	6	15	-21.3	-7.1	0.0
	6	16	-18.7	-1.9	0.0
	6	17	-11.7	-2.3	0.0
	6	18	-10.8	-6.9	0.0
	6	19	-8.7	-4.0	0.0
	6	20	-14.9	-2.2	0.0
	6	21	-18.6	-11.0	0.0
	6	22	-12.7	-9.0	0.0
	6	23	-13.7	-2.1	0.0
	6	24	-26.4	-8.2	0.0
	6	25	-20.3	-4.9	0.0
	6	26	-36.9	-14.6	0.572093023256
	6	27	-33.3	-13.5	2.19302325581
	6	28	-31.1	-6.5	0.0
	6	29	-19.6	-10.3	0.0
	6	30	-21.4	-8.3	0.0
	6	31	-17.3	-11.5	0.0
	6	32	-15.8	-3.3	0.0
	6	33	-28.1	-13.2	0.0
	6	34	-31.1	-15.3	0.0
	6	35	-33.3	-17.2	0.0
	6	36	-29.2	-12.3	0.0
	6	37	-29.1	-4.2	0.0
	6	38	-22.4	-1.1	0.0
	6	39	-15.9	-5.6	0.0
	6	40	-16.8	-9.9	0.0
	6	41	-24.9	-7.1	0.0
	6	42	-20.0	-8.5	0.0
	6	43	-20.9	-7.1	0.0
	6	44	-12.1	-7.7	0.0
	6	45	-10.1	-5.0	0.0
	6	46	-2.2	1.9	0.0
	6	47	-8.0	-4.5	0.0
	6	48	-13.6	-2.4	0.0953488372093
	6	49	-18.0	-1.7	0.0
	6	50	-14.9	-1.5	0.0
	6	51	-14.4	6.0	0.0
	6	52	-20.5	-2.6	0.0
	6	53	-13.9	0.2	0.0
	6	54	-18.7	-6.9	0.0
	6	55	-19.2	-4.1	4.38604651163
	6	56	-18.1	-4.9	0.476744186047
	6	57	-14.9	-1.6	0.0
	6	58	-18.1	-8.9	0.0
	6	59	-10.0	-1.3	0.0
	6	60	-10.1	1.0	0.0
	6	61	-0.6	10.3	0.0
	6	62	2.5	6.1	0.0
	6	63	-3.9	2.9	0.0
	6	64	-5.8	0.4	0.0
	6	65	-7.2	-2.4	0.0
	6	66	-3.0	-1.7	0.0
	6	67	1.2	5.8	0.0
	6	68	2.1	4.4	0.0
	6	69	2.8	7.0	0.0
	6	70	4.3	4.8	0.0
	6	71	0.0	4.8	0.0
	6	72	-3.6	4.2	0.0
	6	73	-2.0	3.1	0.0953488372093
	6	74	-5.9	6.1	0.0
	6	75	0.4	8.8	0.190697674419
	6	76	0.5	7.4	0.0
	6	77	0.8	9.6	0.0
	6	78	-1.6	2.2	0.0
	6	79	1.2	4.4	0.0
	6	80	-8.6	1.0	0.0953488372093
	6	81	-8.5	6.2	0.0
	6	82	-9.3	2.5	0.0
	6	83	-9.6	3.1	0.0
	6	84	-3.1	8.0	0.953488372093
	6	85	-0.6	12.0	0.0
	6	86	-0.7	16.1	0.0
	6	87	1.2	16.8	0.0
	6	88	2.4	13.1	0.0
	6	89	0.2	14.6	2.28837209302
	6	90	3.9	14.5	0.0
	6	91	1.2	16.0	0.0
	6	92	-2.3	11.9	0.0953488372093
	6	93	-4.7	10.6	6.48372093023
	6	94	-5.9	10.3	0.0
	6	95	-7.4	8.5	0.0
	6	96	-3.2	8.2	0.0
	6	97	-0.6	6.3	1.62093023256
	6	98	0.0	10.8	0.0
	6	99	-4.1	10.2	0.0
	6	100	-5.8	11.0	0.0
	6	101	-4.1	11.6	0.0
	6	102	-4.3	6.6	0.0
	6	103	-6.7	6.1	0.0953488372093
	6	104	-4.0	8.1	1.23953488372
	6	105	-3.5	11.7	20.4046511628
	6	106	2.4	15.4	0.0
	6	107	11.7	19.1	4.76744186047
	6	108	9.8	18.3	0.0
	6	109	6.2	19.6	0.0
	6	110	7.1	19.5	0.0
	6	111	5.3	21.6	0.0
	6	112	8.5	26.0	0.0
	6	113	16.3	32.9	0.0
	6	114	11.3	23.5	13.0627906977
	6	115	8.8	22.6	0.0
	6	116	8.3	19.7	0.381395348837
	6	117	2.8	19.7	0.0
	6	118	9.7	22.8	0.0
	6	119	8.4	22.5	0.0
	6	120	6.8	23.0	0.0
	6	121	4.7	25.9	0.0
	6	122	3.2	18.8	11.823255814
	6	123	6.1	20.5	0.0
	6	124	5.0	14.1	2.38372093023
	6	125	5.3	19.1	0.0
	6	126	7.0	20.4	0.0
	6	127	7.5	19.1	0.0
	6	128	9.4	23.6	0.0
	6	129	4.0	22.9	0.0
	6	130	4.3	20.2	0.0
	6	131	4.8	19.6	0.0
	6	132	4.1	21.4	0.0
	6	133	7.6	25.2	2.57441860465
	6	134	2.4	23.2	12.6813953488
	6	135	0.3	26.4	0.0
	6	136	6.6	22.5	0.0
	6	137	3.5	18.7	0.0
	6	138	5.8	22.2	0.0
	6	139	9.0	24.3	0.0
	6	140	11.7	25.0	0.0
	6	141	5.5	18.4	13.1581395349
	6	142	8.4	24.7	0.0
	6	143	10.4	27.3	0.0
	6	144	8.2	22.9	0.0
	6	145	13.0	21.4	0.0953488372093
	6	146	13.3	23.5	0.0
	6	147	11.5	20.4	0.0
	6	148	9.6	19.8	0.0
	6	149	11.2	23.4	0.0
	6	150	6.9	21.4	34.9930232558
	6	151	7.0	24.7	0.0
	6	152	8.9	25.4	0.0
	6	153	9.3	20.4	0.0953488372093
	6	154	10.6	25.6	0.286046511628
	6	155	19.6	28.9	0.0
	6	156	18.0	27.5	0.0
	6	157	18.0	25.9	0.0953488372093
	6	158	14.8	27.1	0.0
	6	159	11.8	25.2	0.0
	6	160	7.7	21.3	0.0
	6	161	6.6	21.2	0.0
	6	162	5.2	15.5	0.0953488372093
	6	163	1.8	14.7	4.29069767442
	6	164	7.3	20.0	0.858139534884
	6	165	6.5	22.5	0.0
	6	166	8.9	19.3	0.0
	6	167	7.9	25.2	0.0
	6	168	11.3	24.3	14.7790697674
	6	169	16.2	29.2	4.38604651163
	6	170	14.0	29.4	0.0
	6	171	12.6	27.0	0.0
	6	172	15.4	28.2	0.0
	6	173	13.4	21.0	0.0
	6	174	11.3	21.6	0.0
[truncated: 8,957 more rows]
