# Supplementary material for: Comparing CMIP-3 and CMIP-5 climate projections on flooding estimation of Devils Lake of North Dakota, USA
Source: PeerJ. 2018 Apr 30;6:e4711. doi: 10.7717/peerj.4711 (PMC5933320; doi:10.7717/peerj.4711)
Supplement: Supplemental Information 2 [file peerj-06-4711-s002.zip › FutureClimate/CMIP-5_MarkSim/EDMZ_GFDLCM3_rcp85_2055.dat]

	1	1	-0.3	7.1	11.823255814
	1	2	0.0	0.7	0.0
	1	3	-10.6	1.9	0.0
	1	4	-2.0	-1.1	0.0
	1	5	-4.8	-2.2	0.0953488372093
	1	6	-10.9	-0.3	0.0
	1	7	-22.8	0.3	0.0
	1	8	-26.4	-1.9	8.10465116279
	1	9	-19.1	-7.7	0.0
	1	10	-16.2	-7.4	0.0
	1	11	-16.2	-13.3	0.0
	1	12	-17.8	-8.3	0.0
	1	13	-15.2	-1.4	0.0
	1	14	-17.3	-9.9	0.0
	1	15	-20.3	-16.6	0.0953488372093
	1	16	-11.4	-0.1	0.0
	1	17	-9.4	-6.7	0.0
	1	18	-17.6	-4.3	0.0
	1	19	-3.6	12.0	0.0
	1	20	-10.1	14.7	0.0
	1	21	-13.0	5.3	0.0
	1	22	-14.6	1.4	0.0
	1	23	-11.5	-2.4	0.0
	1	24	-15.5	-4.7	0.0
	1	25	-21.1	-4.0	0.0
	1	26	-11.8	0.2	0.0
	1	27	-18.7	-1.3	0.0
	1	28	-12.2	2.1	0.0
	1	29	-10.5	-5.2	0.667441860465
	1	30	-5.0	-0.8	0.0
	1	31	-11.6	-0.9	0.0
	1	32	-5.4	8.2	0.0
	1	33	0.6	7.0	0.0
	1	34	8.2	17.2	0.0
	1	35	-3.7	6.1	0.0
	1	36	-8.4	-8.1	0.0
	1	37	-5.8	0.7	0.0
	1	38	-6.0	-5.7	0.0
	1	39	-8.5	-4.2	0.0
	1	40	-7.6	3.3	0.0
	1	41	-2.8	7.0	0.0
	1	42	-7.3	-1.5	0.0
	1	43	-12.9	-6.8	0.381395348837
	1	44	-22.5	-6.4	0.0
	1	45	-20.5	-3.2	0.0
	1	46	-24.0	-6.5	0.0
	1	47	-22.5	-4.7	0.0
	1	48	-23.0	-4.3	0.0
	1	49	-25.9	-15.3	2.47906976744
	1	50	-21.7	-12.7	5.05348837209
	1	51	-18.3	1.9	0.0
	1	52	-14.8	-0.5	0.0
	1	53	-15.1	-2.9	0.0
	1	54	-25.8	-3.4	0.0
	1	55	-20.8	7.4	0.0
	1	56	-20.8	-1.5	0.0
	1	57	-12.6	-2.4	0.0
	1	58	-13.7	-2.9	0.0
	1	59	-16.2	-2.7	0.0
	1	60	-11.9	-0.5	0.0
	1	61	-7.5	-1.7	1.0488372093
	1	62	0.8	1.6	0.0
	1	63	0.9	3.8	0.0
	1	64	-5.4	-4.1	0.0
	1	65	-9.1	5.1	0.0
	1	66	-10.1	7.9	0.0
	1	67	-8.7	8.1	0.0
	1	68	-13.6	5.4	0.0
	1	69	-10.3	-3.8	0.0
	1	70	-7.1	-3.5	0.0
	1	71	-6.5	-4.7	0.0
	1	72	-8.5	-4.8	0.0
	1	73	-7.5	-2.2	0.0
	1	74	-12.9	1.7	0.0
	1	75	-14.0	-0.1	0.0
	1	76	-12.6	6.1	0.0
	1	77	-15.8	-0.3	0.0
	1	78	-15.0	-1.1	0.0
	1	79	-11.3	1.7	3.14651162791
	1	80	-8.7	2.9	0.0
	1	81	-9.5	6.8	0.0
	1	82	-2.9	4.8	0.0
	1	83	-4.9	5.1	2.19302325581
	1	84	0.7	11.0	0.0
	1	85	3.5	8.5	0.0
	1	86	-0.6	12.9	0.0
	1	87	-1.5	10.8	0.0
	1	88	-0.7	16.7	0.0
	1	89	5.1	17.6	0.0
	1	90	5.9	20.9	0.0
	1	91	3.9	18.3	13.1581395349
	1	92	5.5	17.8	0.0
	1	93	6.2	16.1	0.0
	1	94	5.2	12.6	7.34186046512
	1	95	0.5	11.1	0.0953488372093
	1	96	-0.5	12.2	1.14418604651
	1	97	1.4	14.3	0.0
	1	98	8.8	14.1	0.0
	1	99	3.8	21.0	0.0
	1	100	11.2	22.0	0.0
	1	101	12.7	24.8	0.0
	1	102	4.9	23.1	1.81162790698
	1	103	6.4	23.4	0.0
	1	104	5.1	18.9	0.286046511628
	1	105	2.4	21.9	0.0
	1	106	-0.3	22.0	0.0
	1	107	2.0	21.0	0.0
	1	108	3.2	23.2	0.0
	1	109	5.3	26.9	0.0
	1	110	-1.0	18.7	0.0
	1	111	-4.5	13.5	0.0
	1	112	1.2	20.6	0.0
	1	113	5.2	24.8	0.0
	1	114	5.4	24.1	0.0
	1	115	6.3	12.1	0.286046511628
	1	116	8.5	23.0	0.0
	1	117	11.1	25.2	0.0
	1	118	7.5	23.8	1.14418604651
	1	119	11.8	26.8	0.0
	1	120	10.0	26.8	0.0
	1	121	14.5	26.5	0.0
	1	122	14.6	26.8	0.0
	1	123	13.7	27.4	0.0
	1	124	8.8	25.7	0.0
	1	125	5.4	26.6	63.6930232558
	1	126	8.6	29.3	0.0
	1	127	11.1	26.9	0.0
	1	128	9.4	24.2	0.0
	1	129	4.8	22.8	0.0
	1	130	4.3	27.7	0.0
	1	131	5.1	23.0	0.0
	1	132	12.3	23.7	0.0
	1	133	11.1	21.7	0.0
	1	134	6.4	15.4	5.53023255814
	1	135	14.3	21.4	1.71627906977
	1	136	9.8	20.8	12.3953488372
	1	137	10.8	18.1	0.0
	1	138	10.3	23.2	0.0
	1	139	10.2	23.6	0.0
	1	140	7.1	23.0	4.95813953488
	1	141	8.1	23.5	0.0
	1	142	3.3	21.4	0.0
	1	143	10.9	22.8	0.0
	1	144	9.8	22.4	0.0
	1	145	14.6	22.3	0.286046511628
	1	146	7.7	21.9	23.1697674419
	1	147	5.4	20.4	0.0
	1	148	6.4	22.4	0.286046511628
	1	149	9.7	23.3	0.0
	1	150	6.3	22.6	0.0
	1	151	6.3	20.0	0.0
	1	152	10.3	23.8	0.0
	1	153	13.6	31.6	0.0
	1	154	7.2	25.8	0.0
	1	155	14.4	22.4	2.0976744186
	1	156	14.8	27.6	0.0
	1	157	14.6	25.9	0.0
	1	158	11.2	24.2	0.0
	1	159	11.3	25.8	0.0
	1	160	12.2	23.5	40.7139534884
	1	161	12.1	25.7	0.0
	1	162	12.7	27.3	0.0
	1	163	17.7	31.3	8.48604651163
	1	164	20.1	32.7	0.0
	1	165	16.4	34.5	0.0
	1	166	16.2	30.8	0.0
	1	167	15.4	31.5	0.0
	1	168	13.7	29.7	0.0
	1	169	16.1	29.4	0.0
	1	170	16.5	28.9	0.0
	1	171	16.2	21.4	25.6488372093
	1	172	15.8	23.1	2.76511627907
	1	173	15.1	28.0	0.0
	1	174	12.6	25.1	0.0
	1	175	12.3	22.2	62.9302325581
	1	176	13.7	24.1	3.43255813953
	1	177	16.7	30.3	0.0
	1	178	13.0	27.8	1.81162790698
	1	179	20.1	28.6	14.7790697674
	1	180	18.0	31.9	0.0
	1	181	16.3	31.3	0.0
	1	182	20.7	31.8	0.0
	1	183	20.1	31.1	0.0953488372093
	1	184	22.6	34.3	0.0
	1	185	20.7	33.6	0.0
	1	186	14.8	28.3	0.0
	1	187	15.3	24.5	0.0
	1	188	14.5	27.9	0.0
	1	189	14.8	31.8	0.0
	1	190	18.3	31.1	0.0
	1	191	20.4	31.2	0.0
	1	192	21.1	36.1	0.0
	1	193	23.3	39.1	0.0
	1	194	21.8	35.0	0.0
	1	195	22.5	32.2	0.190697674419
	1	196	19.6	31.3	0.0
	1	197	16.5	30.4	0.0
	1	198	19.4	34.2	7.34186046512
	1	199	22.0	36.8	1.0488372093
	1	200	23.3	36.3	0.0
	1	201	21.2	35.3	0.0
	1	202	16.9	31.3	0.0
	1	203	18.4	30.0	4.86279069767
	1	204	17.5	31.8	2.66976744186
	1	205	17.3	31.8	0.0
	1	206	18.5	34.4	0.0
	1	207	17.0	32.9	0.0
	1	208	16.5	33.5	0.0
	1	209	17.7	31.9	0.0
	1	210	12.9	27.9	16.9720930233
	1	211	15.3	31.0	28.9860465116
	1	212	13.3	33.0	0.0
	1	213	16.7	31.5	0.0
	1	214	15.8	30.4	0.0
	1	215	17.3	33.7	0.0
	1	216	16.9	31.7	1.23953488372
	1	217	17.9	28.7	0.572093023256
	1	218	21.0	33.0	0.0
	1	219	20.2	30.7	0.0
	1	220	18.2	32.5	0.0
	1	221	17.6	34.5	0.0
	1	222	11.8	31.3	0.0
	1	223	12.4	27.2	15.0651162791
	1	224	12.5	26.9	0.0953488372093
	1	225	13.0	25.5	16.2093023256
	1	226	13.6	29.2	0.0
	1	227	13.8	28.2	0.0
	1	228	10.4	25.8	0.0
	1	229	13.3	29.9	0.0
	1	230	12.8	24.5	22.2162790698
	1	231	17.0	25.2	0.0
	1	232	16.8	31.7	0.0
	1	233	16.1	26.9	0.0
	1	234	14.3	31.4	0.0
	1	235	14.3	29.9	0.0
	1	236	13.9	31.3	0.0
	1	237	20.7	31.3	0.0
	1	238	19.6	32.4	0.0
	1	239	16.5	30.3	0.0
	1	240	13.2	27.6	0.0
	1	241	15.0	26.6	0.0
	1	242	14.1	29.9	0.0
	1	243	12.0	30.1	0.0
	1	244	12.8	32.3	0.0
	1	245	17.2	30.5	10.2976744186
	1	246	12.6	26.9	0.190697674419
	1	247	12.1	28.7	0.0
	1	248	15.1	27.1	0.0
	1	249	12.7	24.9	0.0
	1	250	7.8	21.6	0.858139534884
	1	251	12.4	26.0	0.0
	1	252	6.8	21.2	3.90930232558
	1	253	6.2	21.0	0.286046511628
	1	254	2.9	22.5	0.0
	1	255	1.8	23.6	0.0
	1	256	-2.9	21.3	0.0
	1	257	4.8	27.5	0.0
	1	258	8.2	28.0	0.0
	1	259	7.1	22.8	0.0
	1	260	12.0	27.6	0.0
	1	261	13.2	26.9	0.0
	1	262	13.2	29.5	0.0
	1	263	10.4	25.7	0.0
	1	264	10.6	21.2	0.0
	1	265	12.7	22.6	0.0
	1	266	8.9	27.7	0.0
	1	267	12.9	26.0	0.0
	1	268	15.2	29.1	0.0
	1	269	16.4	26.7	0.0
	1	270	16.2	25.6	0.0
	1	271	12.2	24.8	0.0
	1	272	6.0	22.4	0.0
	1	273	7.0	23.2	0.0
	1	274	8.8	18.6	0.0
	1	275	6.4	17.3	0.0
	1	276	5.3	20.4	0.0
	1	277	3.3	17.8	0.0
	1	278	4.1	18.4	0.0
	1	279	4.6	17.7	0.190697674419
	1	280	4.8	18.8	0.0953488372093
	1	281	5.2	18.0	13.0627906977
	1	282	7.0	19.6	0.0
	1	283	4.4	21.9	0.0
	1	284	10.2	24.4	0.0
	1	285	3.4	13.3	13.3488372093
	1	286	-0.3	11.9	0.0
	1	287	1.4	15.1	0.0
	1	288	6.9	17.9	6.1976744186
	1	289	4.1	15.1	0.0
	1	290	5.4	16.7	0.0
	1	291	6.8	15.3	0.0
	1	292	6.0	14.7	0.0
	1	293	5.7	15.7	0.0
	1	294	2.1	16.5	0.0
	1	295	1.9	9.3	0.0
	1	296	1.3	11.3	0.0
	1	297	-1.1	10.4	0.0
	1	298	-4.9	9.0	0.0
	1	299	7.1	18.2	0.0
	1	300	7.9	14.1	0.0
	1	301	6.1	17.0	0.0
	1	302	1.3	16.7	0.0
	1	303	2.2	9.7	0.0
	1	304	-4.7	8.0	0.0
	1	305	-1.6	6.8	0.0
	1	306	-0.5	11.5	0.0
	1	307	-0.2	16.7	0.0
	1	308	3.7	9.1	0.0
	1	309	5.9	11.9	0.0
	1	310	1.7	11.4	0.0
	1	311	-0.2	18.7	0.0
	1	312	4.5	20.4	0.0
	1	313	6.5	12.6	0.0
	1	314	2.7	9.9	0.0
	1	315	-1.7	7.7	0.0
	1	316	-1.8	10.4	0.0
	1	317	-1.5	7.6	0.0
	1	318	1.8	9.6	0.0
	1	319	-9.8	7.5	0.0
	1	320	-4.4	3.5	0.0
	1	321	-6.0	2.7	0.0
	1	322	-5.1	-3.9	0.0
	1	323	-2.8	2.8	0.0
	1	324	-6.9	4.8	0.0
	1	325	-5.3	2.9	0.0
	1	326	-11.3	-5.9	0.0
	1	327	-7.9	-1.7	0.0
	1	328	-15.8	-5.4	0.0
	1	329	-6.9	10.1	0.0
	1	330	-13.1	1.5	0.0
	1	331	-12.7	-3.1	0.0
	1	332	-12.4	0.1	6.76976744186
	1	333	-14.3	1.5	0.0
	1	334	-19.3	-4.1	0.0
	1	335	-24.7	-7.0	0.0
	1	336	-25.4	-4.2	0.0
	1	337	-22.3	-4.9	0.0
	1	338	-16.5	-12.3	0.0
	1	339	-15.2	-3.5	0.0
	1	340	-13.2	-4.1	0.0
	1	341	-13.8	-3.8	0.0
	1	342	-12.9	-5.6	0.0
	1	343	-10.4	-8.0	0.0
	1	344	-6.0	-3.5	0.0
	1	345	-10.7	-2.3	0.0
	1	346	-5.7	4.6	0.0
	1	347	-16.8	-10.5	1.33488372093
	1	348	-17.6	-10.0	0.0
	1	349	-20.9	-1.2	0.0
	1	350	-19.2	-8.6	0.0
	1	351	-16.5	-6.8	0.0
	1	352	-9.1	-5.1	0.0
	1	353	-11.2	-8.5	7.62790697674
	1	354	-14.4	-4.4	0.0
	1	355	-24.1	-9.8	2.0023255814
	1	356	-24.5	-14.4	3.62325581395
	1	357	-18.3	1.9	0.0
	1	358	-12.7	2.2	3.14651162791
	1	359	-15.9	-1.1	0.0
	1	360	-10.4	-10.3	3.33720930233
	1	361	-14.0	-13.6	1.90697674419
	1	362	-19.9	-17.0	0.286046511628
	1	363	-18.3	-17.8	0.858139534884
	1	364	-16.5	-4.7	0.0
	1	365	-8.9	2.5	5.24418604651
	2	1	-13.6	-9.8	0.0
	2	2	-8.9	-8.7	4.1
	2	3	-14.8	-10.8	0.0
	2	4	-20.1	-14.5	0.0
	2	5	-24.1	-4.6	0.0
	2	6	-15.5	-5.0	0.0
	2	7	-16.3	-7.6	0.0
	2	8	-18.1	-2.0	0.0
	2	9	-15.7	1.8	0.0
	2	10	-13.3	-4.1	0.0
	2	11	-9.8	-0.2	0.0
	2	12	-8.4	-2.6	0.0
	2	13	-13.2	-1.5	0.0
	2	14	-13.2	2.6	0.0
	2	15	-6.3	-1.3	0.0
	2	16	-7.8	-1.0	0.0
	2	17	-11.5	-3.8	0.0
	2	18	-16.4	-9.0	0.0
	2	19	-5.4	-3.2	0.0
	2	20	-3.4	7.7	0.0
	2	21	-7.2	-3.4	0.0
	2	22	-8.0	2.7	0.0
	2	23	-21.4	-6.9	0.0
	2	24	-23.8	-2.7	0.0
	2	25	-20.4	-6.1	0.0
	2	26	-19.6	-1.1	0.0
	2	27	-19.2	-9.8	0.0
	2	28	-10.2	2.8	0.0
	2	29	-12.0	-2.5	2.0976744186
	2	30	-7.3	-6.1	0.0
	2	31	-16.4	-8.0	0.0
	2	32	-20.0	-8.9	0.0
	2	33	-20.6	-8.9	0.0
	2	34	-14.9	-1.4	0.0
	2	35	-26.4	-9.7	0.0
	2	36	-26.1	-14.2	0.0
	2	37	-23.2	-11.7	0.0
	2	38	-16.4	-2.9	0.0
	2	39	-15.3	-1.5	0.0
	2	40	-17.7	-4.0	0.0
	2	41	-11.2	5.7	0.0
	2	42	-2.9	6.2	0.0
	2	43	0.4	9.2	0.0
	2	44	-0.4	3.0	0.0
	2	45	-6.5	2.0	0.0
	2	46	-13.0	0.7	0.0
	2	47	-15.3	-5.0	0.0
	2	48	-20.1	-6.7	0.0
	2	49	-19.6	-3.8	0.0
	2	50	-23.0	-6.4	0.0
	2	51	-14.7	-0.3	0.0
	2	52	-5.6	5.9	0.0
	2	53	-8.6	0.7	0.0
	2	54	-11.0	5.2	0.0
	2	55	-1.5	1.8	0.0
	2	56	-2.0	0.2	0.0
	2	57	-6.9	-4.6	0.0
	2	58	-6.2	-6.0	0.0
	2	59	-0.4	2.6	0.0
	2	60	2.9	7.8	0.0
	2	61	-5.3	-1.0	0.0
	2	62	-9.0	3.2	0.0
	2	63	-0.8	0.9	1.43023255814
	2	64	-2.1	4.9	0.0
	2	65	-6.7	1.8	0.0
	2	66	-7.2	3.5	0.0
	2	67	-0.3	0.9	0.0
	2	68	0.3	0.5	0.381395348837
	2	69	-3.8	9.3	0.0
	2	70	-1.8	6.9	0.0
	2	71	-1.8	3.4	0.0
	2	72	-3.9	6.9	0.0
	2	73	-3.3	6.5	0.0
	2	74	0.0	8.8	0.0
	2	75	-0.9	4.4	0.0
	2	76	-2.6	6.2	0.0
	2	77	1.1	8.0	0.0
	2	78	-1.2	14.3	0.0
	2	79	-2.7	6.3	0.0
	2	80	0.9	11.7	0.0
	2	81	3.5	9.0	14.4930232558
	2	82	-0.9	7.5	0.0
	2	83	-1.0	4.5	0.0
	2	84	-0.9	8.5	0.0
	2	85	-6.1	8.6	0.0
	2	86	-12.7	2.8	0.0
	2	87	-12.3	-4.3	0.381395348837
	2	88	-8.9	1.7	0.0
	2	89	-14.9	-1.6	0.0
	2	90	-8.2	3.3	0.0
	2	91	-9.8	6.5	0.0
	2	92	-11.8	7.3	0.0
	2	93	-6.4	12.1	0.0
	2	94	0.7	12.3	0.0
	2	95	0.1	10.6	0.0
	2	96	2.5	18.2	0.0
	2	97	8.3	13.8	10.1069767442
	2	98	2.8	15.9	2.47906976744
	2	99	1.8	20.4	0.0
	2	100	-3.2	14.4	0.190697674419
	2	101	6.1	20.3	0.0
	2	102	6.3	13.4	0.0
	2	103	5.2	16.9	0.0
	2	104	1.1	16.3	0.0
	2	105	11.5	23.8	0.0
	2	106	6.9	16.2	0.0
	2	107	5.2	17.0	0.0
	2	108	0.2	17.0	0.0
	2	109	2.3	15.5	0.762790697674
	2	110	0.6	17.0	0.0
	2	111	2.9	16.8	0.0
	2	112	8.0	17.9	0.0
	2	113	-0.5	17.7	1.0488372093
	2	114	0.5	14.9	9.2488372093
	2	115	-0.5	17.6	0.0
	2	116	3.1	18.7	0.286046511628
	2	117	0.0	19.4	7.05581395349
	2	118	3.1	23.3	0.0
	2	119	-1.1	15.1	0.0
	2	120	-2.4	16.7	0.0
	2	121	-3.7	15.5	2.76511627907
	2	122	-5.3	15.8	0.0
	2	123	1.8	20.8	0.0
	2	124	6.0	24.0	0.0
	2	125	10.7	14.7	2.28837209302
	2	126	11.6	20.2	2.76511627907
	2	127	12.5	21.2	0.286046511628
	2	128	8.5	28.9	0.0
	2	129	6.8	27.1	0.0
	2	130	13.0	21.3	0.0
	2	131	10.5	18.8	26.2209302326
	2	132	10.0	23.3	0.858139534884
	2	133	8.9	23.6	0.0
	2	134	7.1	26.2	0.0
	2	135	6.1	24.9	0.0
	2	136	6.8	22.9	0.0
	2	137	9.7	24.4	0.0
	2	138	6.1	23.6	0.0
	2	139	7.6	23.0	0.0
	2	140	7.4	22.3	2.38372093023
	2	141	4.6	23.5	0.190697674419
	2	142	3.7	21.4	0.0
	2	143	9.3	20.0	0.0
	2	144	10.2	22.0	0.0
	2	145	13.3	25.2	12.2046511628
	2	146	11.7	27.0	0.0
	2	147	11.8	24.2	0.667441860465
	2	148	12.9	26.3	0.0
	2	149	12.2	24.8	0.0
	2	150	7.7	21.4	0.0
	2	151	9.6	20.1	4.00465116279
	2	152	8.1	27.3	0.0
	2	153	10.2	28.3	0.0
	2	154	15.9	24.2	0.0
	2	155	13.0	26.0	0.0
	2	156	14.0	29.1	0.0
	2	157	16.2	28.8	0.0
	2	158	13.4	30.9	0.0
	2	159	10.3	28.4	0.0953488372093
	2	160	15.8	30.0	0.0
	2	161	11.6	24.0	0.0
	2	162	10.8	27.4	0.0
	2	163	7.1	29.6	0.0
	2	164	11.6	32.9	0.0
	2	165	13.3	28.0	3.14651162791
	2	166	14.7	30.3	0.0
	2	167	16.1	28.8	8.77209302326
	2	168	17.6	33.6	0.0
	2	169	15.0	29.0	0.0
	2	170	17.7	28.6	0.0
	2	171	15.7	28.6	0.0
	2	172	13.9	33.1	0.0
	2	173	11.6	27.7	0.0
	2	174	13.1	27.2	0.0
	2	175	12.2	29.8	0.0
	2	176	14.1	28.6	0.286046511628
	2	177	14.8	29.1	12.0139534884
	2	178	12.6	28.5	0.0
	2	179	15.1	28.8	0.0
	2	180	17.7	30.0	0.0
	2	181	16.1	28.2	0.0
	2	182	19.6	33.2	0.0
	2	183	23.3	35.2	0.0
	2	184	22.7	32.2	0.0
	2	185	22.8	33.7	0.0
	2	186	15.2	27.5	0.0
	2	187	17.0	34.0	0.0
	2	188	20.0	35.8	0.0
	2	189	19.4	34.2	0.0
	2	190	16.9	26.8	0.0
	2	191	15.9	27.2	0.0
	2	192	13.1	25.8	0.0
	2	193	12.6	27.0	0.0
	2	194	11.5	26.5	0.0
	2	195	13.4	27.4	0.0
	2	196	13.9	31.0	0.0
	2	197	14.3	32.4	0.0
	2	198	20.9	36.5	0.0
	2	199	21.4	33.6	0.0
	2	200	14.6	29.6	0.0
	2	201	17.0	32.4	0.0
	2	202	15.2	31.8	0.0
	2	203	14.8	27.9	0.0
	2	204	12.7	27.5	0.0
	2	205	14.7	30.5	0.0
	2	206	15.6	28.2	2.76511627907
	2	207	13.6	24.9	18.0209302326
	2	208	17.3	27.7	1.14418604651
	2	209	16.6	28.9	2.28837209302
	2	210	15.0	28.6	3.0511627907
	2	211	16.2	31.3	11.3465116279
	2	212	18.4	30.6	11.5372093023
	2	213	16.3	29.7	6.38837209302
	2	214	19.8	30.2	0.0
	2	215	21.7	32.0	0.0
	2	216	18.5	28.6	16.2093023256
	2	217	20.0	33.1	0.0
	2	218	16.7	32.0	0.0
	2	219	14.8	24.3	1.0488372093
	2	220	17.2	30.6	0.0
	2	221	15.8	29.5	1.23953488372
	2	222	14.5	30.3	0.0
	2	223	13.4	25.9	0.0
	2	224	16.9	31.7	0.0
	2	225	13.8	33.7	0.0
	2	226	12.5	32.1	0.0
	2	227	10.7	31.1	0.0
	2	228	14.8	32.2	2.28837209302
	2	229	14.0	27.4	3.0511627907
	2	230	16.2	32.6	11.3465116279
	2	231	19.7	33.3	0.0953488372093
	2	232	16.3	34.2	0.0
	2	233	12.6	29.3	0.0
	2	234	14.7	33.0	0.0
	2	235	12.9	29.2	7.24651162791
	2	236	10.6	27.1	2.0023255814
	2	237	13.5	30.7	0.0
	2	238	14.1	33.4	0.0
	2	239	11.6	32.6	13.9209302326
	2	240	11.5	31.0	0.0
	2	241	9.2	32.0	0.0
	2	242	11.8	30.9	0.0
	2	243	13.2	26.4	0.0
	2	244	11.9	22.3	1.81162790698
	2	245	12.6	26.2	0.0
	2	246	11.0	30.6	0.0
	2	247	9.0	26.1	0.0
	2	248	6.4	26.1	0.0
	2	249	11.3	23.7	0.0
	2	250	7.5	20.2	0.0
	2	251	8.1	19.1	21.5488372093
	2	252	7.9	21.6	0.0
	2	253	4.6	25.0	0.0
	2	254	6.0	19.1	2.95581395349
	2	255	5.6	16.2	0.476744186047
	2	256	1.8	16.5	0.0
	2	257	6.5	22.1	0.0
	2	258	6.7	14.6	4.38604651163
	2	259	4.1	20.1	2.57441860465
	2	260	4.5	24.8	0.0
	2	261	7.1	25.0	0.0
	2	262	10.7	23.4	0.0
	2	263	13.5	23.9	0.0
	2	264	12.6	28.7	0.0
	2	265	9.9	25.7	0.0
	2	266	10.1	28.0	0.0
	2	267	13.3	22.9	0.953488372093
	2	268	10.4	23.6	2.86046511628
	2	269	8.0	22.7	0.0
	2	270	9.7	24.3	0.0
	2	271	9.5	20.9	0.0
	2	272	10.3	24.6	0.0
	2	273	3.5	20.6	0.0
	2	274	-0.3	17.9	0.0
	2	275	5.9	20.4	0.0
	2	276	-0.5	18.7	0.0
	2	277	2.9	19.2	0.0
	2	278	0.8	12.8	4.19534883721
	2	279	-1.5	18.7	0.190697674419
	2	280	1.2	15.9	0.0953488372093
	2	281	0.1	17.5	0.0
	2	282	3.5	12.7	0.0
	2	283	-1.6	1.2	9.53488372093
	2	284	0.1	6.5	4.19534883721
	2	285	-0.6	11.1	0.0
	2	286	-2.1	11.0	0.0
	2	287	2.4	13.5	0.0
	2	288	1.7	12.9	0.0
	2	289	2.6	15.7	0.0
	2	290	-1.3	15.5	0.0
	2	291	-2.0	11.6	0.0953488372093
	2	292	0.6	15.7	0.0
	2	293	-0.6	13.0	5.62558139535
	2	294	0.1	8.9	0.0953488372093
	2	295	-0.2	9.9	0.0
	2	296	2.1	7.5	0.0
	2	297	-1.5	9.0	0.0
	2	298	-4.9	6.5	0.0
	2	299	-1.3	6.7	0.0
	2	300	-4.3	7.9	0.0
	2	301	3.0	16.6	0.0
	2	302	-3.5	10.6	17.5441860465
	2	303	-4.4	9.7	0.0
	2	304	-3.0	9.9	0.0
	2	305	-1.1	13.6	0.0
	2	306	0.0	19.1	0.0
	2	307	-4.2	12.5	0.0
	2	308	-3.5	13.8	0.0
	2	309	-3.7	11.1	0.0
	2	310	0.0	15.8	0.0
	2	311	0.0	8.7	0.0
	2	312	-5.9	6.4	0.0
	2	313	-13.3	6.8	0.0
	2	314	-5.2	9.6	0.0
	2	315	0.3	11.5	0.0
	2	316	-1.0	10.2	0.0
	2	317	-2.1	12.6	0.0
	2	318	0.6	10.1	0.0
	2	319	4.1	10.5	0.0
	2	320	-0.3	7.1	0.0
	2	321	-8.5	2.4	0.0
	2	322	-6.6	8.4	0.0
	2	323	0.3	7.3	0.286046511628
	2	324	3.5	8.4	3.0511627907
	2	325	-4.9	3.5	0.0953488372093
	2	326	-8.3	4.2	0.0
	2	327	-14.4	2.1	0.0
	2	328	-0.2	2.9	0.0
	2	329	6.8	7.0	0.0
	2	330	1.4	4.3	0.0
	2	331	-8.5	2.9	0.0
	2	332	-5.1	-2.9	0.0
	2	333	-4.1	-0.6	1.71627906977
	2	334	-11.5	0.7	0.0
	2	335	-14.2	1.0	0.0
	2	336	-15.3	5.1	0.0
	2	337	-6.1	7.3	2.19302325581
	2	338	-3.1	9.0	6.1976744186
	2	339	-1.2	3.8	0.0
	2	340	0.8	2.5	0.0
	2	341	-6.8	-3.5	0.0
	2	342	-15.3	-13.5	3.81395348837
	2	343	-19.8	-9.7	0.0
	2	344	-26.1	-10.2	0.0
	2	345	-21.9	-3.2	0.0
	2	346	-18.6	-6.5	0.0
	2	347	-4.7	-1.7	0.476744186047
	2	348	-18.0	-0.9	0.0
	2	349	-6.9	3.6	0.0
	2	350	-11.6	-3.6	0.0
	2	351	-8.4	-4.7	0.0
	2	352	-8.6	-7.2	0.0
	2	353	-7.7	-5.0	0.0
	2	354	-15.4	-6.1	0.0
	2	355	-20.0	-0.2	0.0
	2	356	-9.4	3.8	0.0
	2	357	-6.9	6.1	3.52790697674
	2	358	-3.4	3.2	0.0
	2	359	1.3	2.5	0.0
	2	360	-0.3	-0.1	0.0
	2	361	-6.6	0.4	25.076744186
	2	362	-17.0	-2.8	0.0
	2	363	-17.3	-6.9	0.0
	2	364	-7.1	-4.2	0.0
	2	365	-12.3	-7.1	0.0
	3	1	-7.5	1.6	0.0
	3	2	-9.9	0.7	0.0
	3	3	-8.5	3.6	0.0
	3	4	-3.7	5.4	0.0
	3	5	-1.7	1.1	0.0
	3	6	-10.4	-5.1	0.0
	3	7	-14.1	5.1	0.0
	3	8	-20.9	-8.0	6.38837209302
	3	9	-20.0	-8.2	0.0
	3	10	-19.1	-16.0	0.0
	3	11	-23.2	-15.6	0.667441860465
	3	12	-17.8	-10.4	0.381395348837
	3	13	-18.2	-6.5	0.0
	3	14	-15.5	-10.3	0.0
	3	15	-20.1	-18.0	0.762790697674
	3	16	-16.4	-5.2	0.0
	3	17	-11.9	-7.1	0.0
	3	18	-17.4	-12.2	0.0953488372093
	3	19	-21.4	-7.7	0.0
	3	20	-21.5	-13.7	1.52558139535
	3	21	-19.3	-12.3	0.0
	3	22	-15.6	-8.4	0.0
	3	23	-7.5	-1.0	0.0
	3	24	-6.3	-3.2	0.0
	3	25	-9.0	1.8	2.86046511628
	3	26	-11.8	-1.8	0.0
	3	27	-10.0	-3.1	0.0
	3	28	-5.6	4.2	0.0
	3	29	-14.1	1.4	0.0
	3	30	-5.6	1.2	0.0
	3	31	-19.4	-0.9	0.0
	3	32	-15.8	-1.5	7.43720930233
	3	33	-16.6	-5.2	0.0
	3	34	-16.1	-1.0	0.0
	3	35	-18.1	-4.1	0.0
	3	36	-25.7	-5.3	0.0
	3	37	-21.1	-5.3	0.0
	3	38	-14.4	-2.3	0.0
	3	39	-9.1	0.6	0.0
	3	40	-14.7	-3.4	0.0
	3	41	-22.3	-6.5	0.0
	3	42	-20.2	-4.5	0.0
	3	43	-18.2	4.8	0.0
	3	44	-13.2	6.3	0.0
	3	45	-7.6	0.8	0.0
	3	46	-15.0	-3.5	0.0
	3	47	-10.9	-0.7	0.0
	3	48	-13.7	-1.8	0.0
	3	49	-9.0	2.1	0.0
	3	50	-7.1	4.7	0.0
	3	51	-10.4	-1.4	0.0
	3	52	-16.2	-3.8	0.0
	3	53	-16.7	-10.8	0.0
	3	54	-21.4	-11.8	0.0
	3	55	-17.6	-8.1	2.0023255814
	3	56	-13.1	-4.2	0.0
	3	57	-18.0	3.8	0.0
	3	58	-12.8	-0.3	0.0
	3	59	-7.3	-7.2	0.0
	3	60	-16.5	3.5	0.0
	3	61	-13.6	7.1	0.0
	3	62	-7.6	8.5	0.0
	3	63	2.4	6.6	0.0
	3	64	-3.4	5.6	0.476744186047
	3	65	-2.1	6.1	0.0
	3	66	1.5	2.9	0.0
	3	67	0.4	0.6	0.0
	3	68	-13.1	-7.9	0.0
	3	69	-12.6	-0.8	0.0
	3	70	-8.7	-1.1	0.476744186047
	3	71	-3.3	-1.1	0.572093023256
	3	72	-10.0	0.5	0.0
	3	73	-5.7	0.9	0.0
	3	74	-5.9	5.8	0.0
	3	75	-13.8	1.7	0.0
	3	76	-8.2	9.3	0.0
	3	77	-10.3	0.9	0.0
	3	78	-13.9	-1.4	0.0
	3	79	-22.4	-1.9	0.0
	3	80	-22.7	-4.4	0.0
	3	81	-15.8	-3.0	0.0
	3	82	-5.0	3.3	0.0
	3	83	-4.3	9.7	7.34186046512
	3	84	-1.0	9.2	0.0
	3	85	4.7	16.0	17.5441860465
	3	86	4.6	12.1	1.14418604651
	3	87	3.3	11.7	0.0
	3	88	2.4	15.8	0.0
	3	89	9.6	23.5	0.0
	3	90	6.2	22.8	0.0
	3	91	8.4	19.7	0.0
	3	92	0.2	10.2	0.0
	3	93	-4.5	11.2	0.0
	3	94	-2.4	11.7	3.52790697674
	3	95	-5.0	10.6	3.90930232558
	3	96	5.0	21.1	0.0
	3	97	6.5	16.8	0.0953488372093
	3	98	0.5	13.2	2.76511627907
	3	99	0.6	19.7	0.0
	3	100	3.3	15.3	37.4720930233
	3	101	7.8	18.8	6.67441860465
	3	102	9.9	13.4	0.0953488372093
	3	103	6.0	14.9	0.0
	3	104	4.5	16.0	0.0
	3	105	5.6	13.8	0.0
	3	106	-1.2	13.5	0.0
	3	107	0.1	17.4	0.0
	3	108	-0.7	17.2	0.0
	3	109	-7.0	12.5	0.0
	3	110	-1.1	18.1	0.0
	3	111	-0.9	20.0	0.0
	3	112	0.1	15.4	9.72558139535
	3	113	3.1	16.3	8.86744186047
	3	114	7.0	12.9	2.47906976744
	3	115	5.2	19.9	0.0
	3	116	8.1	20.2	0.0
	3	117	2.6	16.8	0.0
	3	118	7.4	20.7	0.0
	3	119	8.9	19.2	0.0
	3	120	8.3	19.6	0.0
	3	121	10.2	18.5	0.0
	3	122	2.0	17.5	0.0
	3	123	-1.2	11.2	0.0
	3	124	-2.9	13.2	0.0
	3	125	-2.0	17.9	0.0
	3	126	3.6	22.0	0.0
	3	127	7.3	26.9	0.0
	3	128	5.5	26.0	0.0
	3	129	3.3	20.5	0.0
	3	130	2.0	23.5	0.0
	3	131	4.2	21.4	0.0
	3	132	7.0	23.3	0.0
	3	133	4.6	20.2	0.0
	3	134	5.9	22.9	0.0
	3	135	7.1	22.4	0.0
	3	136	8.9	22.0	0.0
	3	137	7.3	21.8	0.0
	3	138	2.9	19.4	0.0
	3	139	4.4	20.2	0.0
	3	140	10.6	18.7	2.95581395349
	3	141	13.1	21.0	0.0
	3	142	10.3	17.2	0.0
	3	143	7.2	19.8	0.572093023256
	3	144	5.5	19.1	0.0
	3	145	4.7	16.3	0.0
	3	146	5.6	20.2	0.0
	3	147	6.4	23.3	0.0
	3	148	9.1	29.3	0.0
	3	149	11.6	28.7	0.0
	3	150	15.7	31.4	0.0
	3	151	18.1	31.5	0.0
	3	152	18.8	28.6	0.0
	3	153	14.5	29.5	0.0
	3	154	12.0	28.1	0.0
	3	155	14.4	26.6	0.0
	3	156	13.8	30.7	0.0
	3	157	18.5	33.3	0.0
	3	158	15.9	28.7	17.2581395349
	3	159	15.8	29.8	0.0
	3	160	17.0	30.3	0.0
	3	161	19.8	30.3	0.0
	3	162	15.2	28.7	0.0
	3	163	12.8	29.5	0.0
	3	164	13.4	29.0	0.0
	3	165	13.9	26.0	0.381395348837
	3	166	11.0	26.5	0.0
	3	167	7.6	25.2	0.0
	3	168	11.1	22.7	0.0
	3	169	15.1	30.3	0.0
	3	170	15.7	30.9	0.0
	3	171	20.9	32.9	0.0
	3	172	19.7	34.1	0.0
	3	173	22.5	35.4	0.0
	3	174	20.2	34.6	0.0
	3	175	16.4	30.2	0.0
	3	176	15.2	28.8	0.0
	3	177	13.3	28.2	8.48604651163
	3	178	11.3	23.8	7.05581395349
	3	179	15.4	27.1	0.0
	3	180	15.8	25.3	1.43023255814
	3	181	19.0	26.2	18.3069767442
	3	182	15.9	29.8	0.0
	3	183	19.2	31.8	0.0
	3	184	14.0	31.6	3.14651162791
	3	185	15.2	31.4	0.0
	3	186	18.1	30.6	0.0
	3	187	18.5	31.5	0.0
	3	188	16.9	26.9	1.81162790698
	3	189	15.4	29.7	0.0
	3	190	19.3	31.2	0.0
	3	191	19.5	32.5	0.0
	3	192	19.0	29.7	0.0
	3	193	17.5	29.2	0.0
	3	194	17.3	30.6	0.381395348837
	3	195	20.0	28.4	0.190697674419
	3	196	17.3	31.6	10.2976744186
	3	197	20.4	34.5	0.0
	3	198	19.3	28.9	0.0953488372093
	3	199	23.2	32.5	11.823255814
	3	200	20.8	33.6	1.33488372093
	3	201	20.4	30.2	9.53488372093
	3	202	22.5	37.4	0.0
	3	203	19.8	36.2	0.0
	3	204	23.7	34.7	8.86744186047
	3	205	22.1	36.7	0.0
	3	206	18.7	33.0	0.0
	3	207	17.2	33.4	0.0
	3	208	19.9	32.5	0.0
	3	209	16.9	31.2	0.0
	3	210	16.9	31.9	0.0
	3	211	17.6	32.1	2.0976744186
	3	212	18.0	30.6	0.0
	3	213	19.1	30.3	0.0
	3	214	17.7	31.3	0.0
	3	215	17.2	30.1	1.90697674419
	3	216	15.9	30.8	1.62093023256
	3	217	17.9	31.4	10.2976744186
	3	218	17.1	33.8	0.381395348837
	3	219	16.7	27.9	17.1627906977
	3	220	16.3	25.8	0.0
	3	221	14.2	29.5	0.0
	3	222	16.7	32.0	0.0
	3	223	15.4	34.7	0.0
	3	224	13.9	30.5	0.0
	3	225	15.3	30.2	0.0
	3	226	17.5	31.8	0.0
	3	227	17.6	28.8	0.0
	3	228	18.1	28.5	0.0
	3	229	20.3	28.1	0.0
	3	230	22.2	32.1	0.0
	3	231	18.5	25.8	0.381395348837
	3	232	9.9	20.1	58.7348837209
	3	233	11.0	26.0	0.0
	3	234	11.1	26.4	0.0
	3	235	11.4	29.8	0.0
	3	236	9.0	32.4	0.0
	3	237	13.6	32.0	0.0
	3	238	9.3	29.6	0.0
	3	239	11.9	27.7	0.0
	3	240	12.3	26.6	0.0
	3	241	12.8	27.7	0.0
	3	242	9.7	25.3	0.0
	3	243	8.3	22.8	0.0953488372093
	3	244	10.6	26.3	0.0
	3	245	10.4	27.5	0.0
	3	246	10.6	27.6	0.0
	3	247	13.6	25.8	0.0
	3	248	12.7	22.5	0.0
	3	249	13.5	24.3	4.1
	3	250	14.2	31.0	0.0
	3	251	13.6	24.0	0.0953488372093
	3	252	11.4	25.1	0.0
	3	253	10.6	26.6	0.0
	3	254	11.9	25.4	0.0
	3	255	10.6	27.8	0.0
	3	256	9.4	25.6	0.0
	3	257	9.0	24.1	0.0
	3	258	6.6	20.5	2.95581395349
	3	259	11.1	23.3	0.0
	3	260	14.1	23.0	0.0
	3	261	7.9	20.6	0.0
	3	262	7.9	22.9	0.0
	3	263	8.8	24.9	0.0
	3	264	15.0	32.3	0.0
	3	265	15.2	29.9	0.0
	3	266	16.2	28.5	0.0
	3	267	14.9	25.3	2.47906976744
	3	268	12.0	24.5	0.762790697674
	3	269	9.8	27.6	0.0
	3	270	13.9	22.6	18.9744186047
	3	271	10.7	17.1	0.953488372093
	3	272	8.5	21.7	0.0
	3	273	3.0	19.6	26.5069767442
	3	274	1.2	15.0	0.0
	3	275	7.4	17.0	0.0
	3	276	11.9	19.6	1.0488372093
	3	277	14.3	22.6	0.0
	3	278	8.7	17.6	0.0
	3	279	16.8	26.3	0.0
	3	280	16.0	32.4	0.0
	3	281	17.4	30.5	0.0
	3	282	14.9	22.1	0.0
	3	283	12.0	21.6	5.24418604651
	3	284	13.1	21.8	0.0
	3	285	13.4	14.8	0.0
	3	286	9.1	15.0	0.0
	3	287	6.1	13.1	0.0
	3	288	-0.5	19.2	0.0
	3	289	2.8	20.6	0.0
	3	290	2.8	16.4	0.0
	3	291	4.4	11.4	4.19534883721
	3	292	1.7	21.1	0.0
	3	293	-2.0	16.2	0.476744186047
	3	294	-2.9	9.7	0.0
	3	295	-0.4	13.4	0.0
	3	296	-0.2	7.6	5.62558139535
	3	297	2.7	14.1	0.0
	3	298	7.3	14.3	0.0
	3	299	8.8	16.1	0.0
	3	300	4.5	11.1	0.0
	3	301	0.9	14.6	0.0
	3	302	4.3	4.9	8.10465116279
	3	303	0.2	6.7	0.667441860465
	3	304	-11.0	2.1	11.6325581395
	3	305	-10.8	7.4	0.953488372093
	3	306	-10.4	-2.0	0.0
	3	307	-8.5	4.1	0.0
	3	308	-7.4	9.7	0.0
	3	309	-4.0	6.9	0.0
	3	310	-11.4	3.0	0.0
	3	311	-5.0	5.1	0.0
	3	312	-3.1	9.6	0.0
	3	313	-3.8	8.8	5.1488372093
	3	314	-2.6	10.0	0.0
	3	315	-5.5	3.4	0.0
	3	316	-3.1	5.2	0.0
	3	317	-3.0	4.3	0.0
	3	318	-7.6	3.8	0.0
	3	319	-4.3	11.6	0.0
	3	320	-6.2	6.6	0.0
	3	321	-0.9	8.0	6.57906976744
	3	322	-5.2	13.3	0.0
	3	323	2.3	13.1	0.0
	3	324	4.9	13.3	0.0
	3	325	4.1	9.6	6.48372093023
	3	326	2.8	5.6	0.0
	3	327	2.1	4.3	0.0
	3	328	-1.8	4.6	0.0
	3	329	-5.2	4.1	0.0
	3	330	-7.7	3.8	0.0
	3	331	-1.0	7.5	0.0
	3	332	-2.1	1.3	0.0
	3	333	-1.2	3.9	0.0
	3	334	1.6	6.2	1.52558139535
	3	335	-8.4	-4.9	2.57441860465
	3	336	1.0	3.2	0.0
	3	337	-11.8	-1.7	0.0
	3	338	-13.4	0.8	0.0
	3	339	-19.4	-3.3	0.0
	3	340	-24.4	-10.9	0.0
	3	341	-25.9	-10.2	0.0
	3	342	-31.7	-11.0	0.0
	3	343	-24.2	-8.1	0.0
	3	344	-23.4	-11.3	0.0
	3	345	-21.2	-7.2	0.0
	3	346	-19.9	-11.5	0.0
	3	347	-19.5	-8.4	0.0
	3	348	-18.0	-0.8	0.0
	3	349	-20.9	-1.5	0.0
	3	350	-18.2	3.3	0.0
	3	351	-19.3	-3.0	0.0
	3	352	-10.1	-4.7	0.0
	3	353	-14.1	-1.3	0.0
	3	354	-18.3	-6.7	0.0
	3	355	-18.0	-6.9	0.0
	3	356	-20.9	-15.3	0.953488372093
	3	357	-18.3	-12.2	0.286046511628
	3	358	-21.7	-8.6	0.0
	3	359	-18.4	-3.3	0.0
	3	360	-17.6	-3.6	0.0953488372093
	3	361	-8.5	-0.5	0.0
	3	362	-11.8	-9.5	4.76744186047
	3	363	-6.7	-3.3	0.476744186047
	3	364	-6.2	1.0	0.0
	3	365	-6.1	-3.0	0.0
	4	1	-10.6	-1.9	0.0
	4	2	-22.3	-9.1	0.0
	4	3	-19.7	-8.6	0.0
	4	4	-11.5	-4.2	0.0
	4	5	-10.4	-4.5	0.0
	4	6	-14.5	3.1	0.0
	4	7	-17.1	-4.7	0.0
	4	8	-14.1	-5.6	0.0
	4	9	-23.6	-4.3	0.0
	4	10	-19.4	-1.5	0.0
	4	11	-16.0	-10.9	0.0
	4	12	-18.5	-6.8	0.0
	4	13	-14.8	-4.3	5.43488372093
	4	14	-12.7	-10.8	3.43255813953
	4	15	-15.3	-7.6	0.0
	4	16	-13.6	-7.6	0.0
	4	17	-22.5	-8.1	0.0
	4	18	-17.4	-5.5	0.0
	4	19	-25.0	-13.0	0.0
	4	20	-28.2	-10.0	0.0
	4	21	-24.9	-4.1	0.0
	4	22	-27.5	-7.2	0.0
	4	23	-17.3	-5.8	4.86279069767
	4	24	-16.8	0.2	0.0
	4	25	-25.4	-6.6	0.0
	4	26	-20.2	-7.2	0.0
	4	27	-16.8	-5.4	0.0
	4	28	-10.9	5.5	0.0
	4	29	-6.3	8.1	0.0
	4	30	-7.7	2.0	0.0
	4	31	-13.6	-10.4	0.0
	4	32	-18.2	-5.3	0.0
	4	33	-21.8	-9.5	0.0
	4	34	-19.4	-2.8	0.0
	4	35	-12.8	0.3	1.23953488372
	4	36	-15.2	5.5	0.0
	4	37	-11.5	7.9	0.0
	4	38	-7.2	3.5	0.0
	4	39	-21.9	-8.0	0.0
	4	40	-16.7	-2.7	0.0
	4	41	-20.5	-10.9	0.0
	4	42	-23.6	-10.4	0.0
	4	43	-24.7	-9.4	0.0
	4	44	-21.9	-8.9	0.0
	4	45	-20.6	-12.5	0.0
	4	46	-10.9	-6.4	0.0
	4	47	-17.7	-5.9	0.0
	4	48	-21.7	-5.3	0.0
	4	49	-21.4	-7.0	0.0
	4	50	-16.7	1.7	0.0
	4	51	-24.4	-0.7	0.0
	4	52	-21.7	0.9	0.0
	4	53	-14.7	-11.0	0.0
	4	54	-19.5	-8.4	0.0
	4	55	-20.1	-2.4	0.0
	4	56	-16.3	-5.8	0.0
	4	57	-20.6	-6.0	0.476744186047
	4	58	-11.6	-4.8	0.0
	4	59	-13.0	-2.7	0.0
	4	60	-17.0	-7.0	0.0
	4	61	-7.9	-5.5	0.0
	4	62	-3.0	-2.8	0.0
	4	63	-12.7	-10.1	4.48139534884
	4	64	-9.6	0.3	0.0
	4	65	-6.9	6.2	0.0
	4	66	-3.6	3.8	0.0
	4	67	-3.7	1.3	0.0
	4	68	-9.4	-5.5	0.0
	4	69	-12.7	-10.7	0.0
	4	70	-18.0	-6.2	0.0
	4	71	-18.0	-8.7	1.23953488372
	4	72	-16.7	-6.6	1.14418604651
	4	73	-12.9	0.1	0.0
	4	74	-12.2	-1.6	0.0
	4	75	-18.5	-5.2	0.0
	4	76	-11.1	-2.8	0.0
	4	77	-8.3	4.3	0.0
	4	78	-0.4	6.3	0.0
	4	79	-3.0	10.4	0.0
	4	80	-4.0	11.1	0.0
	4	81	-0.3	8.0	0.0
	4	82	-7.6	1.9	0.0
	4	83	-6.9	7.3	0.0
	4	84	-7.6	2.9	0.0
	4	85	-4.3	-4.0	0.0
	4	86	-9.8	-5.7	0.0
	4	87	-8.8	0.0	0.0
	4	88	-3.7	3.9	11.6325581395
	4	89	-1.5	6.2	4.48139534884
	4	90	2.0	6.1	9.05813953488
	4	91	-7.2	2.9	0.0953488372093
	4	92	-6.6	4.7	0.0
	4	93	-3.7	10.1	0.0
	4	94	3.3	16.2	2.38372093023
	4	95	3.8	23.1	0.0
	4	96	6.9	19.0	0.0
	4	97	3.9	23.7	0.0
	4	98	8.6	21.6	0.0
	4	99	6.0	19.9	0.0
	4	100	13.1	19.8	0.0
	4	101	4.1	20.1	0.0
	4	102	1.6	14.9	0.0
	4	103	2.6	20.0	0.0
	4	104	2.8	21.4	0.0
	4	105	6.3	20.9	0.0
	4	106	4.0	22.6	0.0
	4	107	1.4	20.4	0.0
	4	108	-2.2	10.5	2.66976744186
	4	109	-6.5	11.3	0.0
	4	110	-2.0	9.9	12.3
	4	111	-2.4	12.1	1.62093023256
	4	112	0.7	14.3	4.19534883721
	4	113	1.6	24.1	0.0
	4	114	5.4	26.1	0.0
	4	115	8.0	21.7	0.0
	4	116	4.1	20.0	0.0
	4	117	5.4	22.7	0.0
	4	118	2.8	18.9	0.0
	4	119	6.3	15.8	28.3186046512
	4	120	4.0	19.2	0.0
	4	121	7.6	21.2	0.0
	4	122	6.3	16.0	0.762790697674
	4	123	-0.4	15.4	9.63023255814
	4	124	-1.0	15.4	3.90930232558
	4	125	2.4	15.3	1.33488372093
	4	126	1.7	16.5	0.0
	4	127	3.0	21.1	0.858139534884
	4	128	8.8	22.2	9.53488372093
	4	129	6.1	25.6	0.0953488372093
	4	130	4.8	22.7	0.0
	4	131	3.6	13.9	0.858139534884
	4	132	-0.3	16.3	0.0
	4	133	1.7	17.9	0.0
	4	134	5.7	17.0	0.0
	4	135	5.2	14.0	0.0
	4	136	6.4	16.9	0.0
	4	137	9.2	26.0	0.0
	4	138	14.9	30.6	0.0
	4	139	15.6	28.1	0.0
	4	140	14.9	22.9	0.0
	4	141	10.3	25.0	0.0
	4	142	13.5	27.3	9.15348837209
	4	143	10.8	30.7	0.0
	4	144	9.4	25.5	0.286046511628
	4	145	9.8	19.3	2.66976744186
	4	146	13.5	21.4	0.0953488372093
	4	147	12.2	23.2	9.34418604651
	4	148	8.6	22.9	0.762790697674
	4	149	8.3	26.7	16.3046511628
	4	150	12.4	26.6	28.3186046512
	4	151	10.9	22.0	0.0
	4	152	15.4	23.4	6.29302325581
	4	153	10.2	28.5	6.96046511628
	4	154	11.2	26.0	3.43255813953
	4	155	12.6	23.0	0.476744186047
	4	156	12.7	30.5	0.0
	4	157	12.3	29.7	0.0
	4	158	13.9	29.4	0.0
	4	159	17.1	25.4	4.38604651163
	4	160	15.6	24.2	48.0558139535
	4	161	13.2	23.9	12.3
	4	162	12.8	23.5	11.6325581395
	4	163	10.4	30.0	0.0
	4	164	14.6	31.3	0.0
	4	165	18.5	35.2	0.0
	4	166	17.8	28.4	4.67209302326
	4	167	18.6	31.7	5.81627906977
	4	168	24.0	32.3	4.57674418605
	4	169	20.4	34.2	5.53023255814
	4	170	19.0	29.6	0.286046511628
	4	171	20.0	32.4	16.9720930233
	4	172	20.3	28.8	0.0953488372093
	4	173	17.3	32.1	0.0
	4	174	17.5	29.9	0.0
	4	175	16.0	32.4	0.0
	4	176	17.4	32.5	0.0
	4	177	14.5	28.3	0.0
	4	178	13.2	24.7	3.24186046512
	4	179	14.5	26.3	15.3511627907
	4	180	12.8	20.7	13.6348837209
	4	181	11.1	20.9	0.0953488372093
	4	182	19.4	28.4	0.0
	4	183	14.2	27.5	0.0
	4	184	17.5	27.4	9.53488372093
	4	185	18.6	29.7	0.0953488372093
	4	186	15.8	27.6	0.0
	4	187	12.3	24.7	0.0
	4	188	10.8	26.0	0.0
	4	189	11.7	24.0	1.81162790698
	4	190	12.4	27.9	0.0
	4	191	12.8	27.9	0.0
	4	192	17.6	29.6	0.0
	4	193	18.5	32.5	0.0
	4	194	19.6	30.7	0.0
	4	195	18.9	30.7	0.0
	4	196	21.3	32.9	0.0
	4	197	17.9	30.5	0.0
	4	198	18.3	27.9	0.0
	4	199	15.8	30.2	0.0
	4	200	17.8	30.9	0.0
	4	201	18.0	34.9	0.0
	4	202	21.9	34.0	0.0
	4	203	21.5	31.5	0.0
	4	204	19.0	29.0	0.0
	4	205	14.3	29.6	0.0
	4	206	15.1	27.2	0.286046511628
	4	207	14.3	30.9	0.0
	4	208	16.8	32.8	0.0
	4	209	15.7	31.3	0.0
	4	210	14.3	32.3	0.0
	4	211	16.7	31.5	0.0953488372093
	4	212	15.8	31.1	1.23953488372
	4	213	21.2	31.3	2.28837209302
	4	214	20.4	34.9	0.0
	4	215	23.1	37.6	0.0
	4	216	23.8	38.3	0.0
	4	217	25.3	37.5	0.0
	4	218	18.1	32.3	0.0
	4	219	19.1	28.8	0.0
	4	220	13.9	27.4	0.0
	4	221	15.5	27.0	0.0
	4	222	14.1	29.4	0.0
	4	223	12.6	32.1	0.0
	4	224	14.7	31.7	2.86046511628
	4	225	14.6	30.3	0.0
	4	226	13.9	31.9	0.0
	4	227	15.6	30.4	0.0
	4	228	18.8	30.2	0.0
	4	229	19.1	34.5	0.0
	4	230	20.7	29.5	0.0
	4	231	20.5	32.3	0.0
	4	232	19.1	32.8	0.0
	4	233	17.8	31.5	0.0
	4	234	18.2	32.7	0.0
	4	235	19.1	34.6	0.0
	4	236	16.4	28.0	0.0
	4	237	12.5	29.2	0.0
	4	238	13.5	27.2	0.0
	4	239	12.0	27.7	0.0
	4	240	15.7	29.4	0.0
	4	241	15.1	28.9	0.0
	4	242	16.4	29.8	0.0953488372093
	4	243	17.2	28.6	2.0023255814
	4	244	14.9	28.1	6.96046511628
	4	245	18.6	30.1	1.14418604651
	4	246	19.3	31.2	0.0
	4	247	18.5	28.0	0.0
	4	248	11.6	27.3	0.0
	4	249	14.2	25.0	7.53255813953
	4	250	11.9	21.0	18.211627907
	4	251	11.8	26.6	0.0
	4	252	8.4	23.8	0.0
	4	253	11.4	20.0	8.10465116279
	4	254	10.0	20.9	11.6325581395
	4	255	9.4	19.6	3.24186046512
	4	256	5.4	17.1	2.28837209302
	4	257	1.7	17.8	0.0
	4	258	-0.5	21.9	0.0
	4	259	0.1	14.6	0.0953488372093
	4	260	0.7	19.1	0.0
	4	261	2.8	12.3	8.58139534884
	4	262	5.6	19.9	1.90697674419
	4	263	4.4	21.2	0.0
	4	264	7.9	26.8	0.0
	4	265	9.1	24.4	0.0
	4	266	10.0	28.1	0.0
	4	267	14.0	23.7	0.0
	4	268	9.1	21.3	0.0
	4	269	9.5	23.6	0.0
	4	270	11.4	14.2	2.19302325581
	4	271	5.7	18.6	0.0953488372093
	4	272	4.8	20.1	0.0
	4	273	3.0	16.8	0.0
	4	274	8.0	16.9	0.0
	4	275	11.5	22.3	0.0
	4	276	2.1	17.2	0.0
	4	277	0.9	15.2	0.0
	4	278	1.0	15.9	0.0
	4	279	-1.1	14.3	0.0
	4	280	-0.6	16.3	0.0
	4	281	-0.4	16.2	0.0
	4	282	-6.1	9.6	3.71860465116
	4	283	-4.8	12.2	0.190697674419
	4	284	-3.9	14.0	0.0
	4	285	1.8	19.9	0.0
	4	286	7.7	22.9	0.0
	4	287	8.8	19.6	0.0
	4	288	8.4	16.4	6.1976744186
	4	289	10.6	19.9	0.0
	4	290	6.6	21.0	0.0
	4	291	4.8	19.0	0.0
	4	292	-1.7	2.1	0.381395348837
	4	293	-4.3	-1.5	0.0953488372093
	4	294	-2.5	5.7	0.0
	4	295	-5.0	10.2	0.0
	4	296	-10.2	6.9	7.53255813953
	4	297	-2.9	12.8	0.0
	4	298	-2.2	3.6	0.0
	4	299	-7.3	3.9	0.0
	4	300	-11.8	8.5	0.0
	4	301	-12.6	10.6	0.0
	4	302	-14.1	3.9	0.0
	4	303	-6.1	6.5	1.23953488372
	4	304	-2.7	-0.4	2.76511627907
	4	305	-7.0	-2.3	0.0953488372093
	4	306	-6.4	1.0	0.286046511628
	4	307	-8.8	-3.8	0.0953488372093
	4	308	-4.4	4.9	6.1976744186
	4	309	-2.2	3.1	2.28837209302
	4	310	-8.7	2.8	0.0
	4	311	-3.2	5.7	6.00697674419
	4	312	-4.9	1.7	2.19302325581
	4	313	-12.4	2.1	2.66976744186
	4	314	-2.8	-2.3	2.66976744186
	4	315	-13.5	-7.0	2.47906976744
	4	316	-13.3	-1.1	0.0
	4	317	-7.9	-0.8	0.0
	4	318	-4.3	2.5	10.1069767442
	4	319	-6.1	4.7	7.24651162791
	4	320	-9.8	3.9	0.0
	4	321	-5.3	3.6	0.0
	4	322	-8.4	-0.5	0.0
	4	323	-11.7	-1.6	0.0
	4	324	-13.8	-4.2	0.0
	4	325	-17.0	-6.4	0.0
	4	326	-10.8	-1.4	6.48372093023
	4	327	-7.3	6.3	0.0
	4	328	-4.8	7.3	0.0
	4	329	2.7	6.4	0.953488372093
	4	330	1.1	4.0	3.71860465116
	4	331	0.8	14.1	0.0
	4	332	2.0	11.4	0.0
	4	333	2.7	11.2	0.0
	4	334	4.5	19.4	0.0
	4	335	4.4	12.2	0.0
	4	336	1.9	4.7	0.0
	4	337	-2.7	2.5	0.0
	4	338	-8.1	7.6	0.0
	4	339	-7.4	8.2	9.15348837209
	4	340	-5.7	-2.0	0.0
	4	341	-12.4	1.4	0.0
	4	342	-8.0	3.7	0.0
	4	343	-13.7	3.8	0.0
	4	344	-14.3	3.9	0.0
	4	345	-7.0	2.9	0.0
	4	346	-7.1	6.4	0.0
	4	347	-3.2	1.9	0.0
	4	348	-7.8	-5.1	0.572093023256
	4	349	-9.8	3.0	0.0
	4	350	-12.9	-3.9	0.0
	4	351	-13.5	-1.2	0.0
	4	352	-12.0	-7.4	0.0
	4	353	-14.1	-13.1	0.0
	4	354	-17.4	-7.7	0.0
	4	355	-16.3	2.2	0.0
	4	356	-12.3	2.7	6.1023255814
	4	357	-1.1	3.8	0.0
	4	358	-8.8	3.3	0.0
	4	359	-6.6	1.3	0.0
	4	360	-3.7	0.3	0.0
	4	361	-4.2	4.4	0.0
	4	362	-1.4	4.0	0.0
	4	363	-11.5	5.0	4.48139534884
	4	364	-13.0	7.4	0.0
	4	365	-5.8	-3.1	0.0
	4	366	-15.5	-1.1	0.0
	5	1	-16.1	-14.7	0.0
	5	2	-19.5	-13.9	3.90930232558
	5	3	-11.3	-2.8	0.0
	5	4	-14.0	-9.5	0.0
	5	5	-12.6	-5.9	0.0953488372093
	5	6	-12.3	-5.6	0.0
	5	7	-15.8	-8.2	0.0
	5	8	-16.1	-5.1	0.0
	5	9	-16.4	-11.0	3.90930232558
	5	10	-25.2	-14.7	0.476744186047
	5	11	-19.3	-4.6	0.0
	5	12	-11.1	-6.9	1.33488372093
	5	13	-8.8	-4.6	4.00465116279
	5	14	-13.8	-8.9	1.23953488372
	5	15	-12.0	-7.2	0.0953488372093
	5	16	-9.1	-0.5	0.0
	5	17	-17.5	0.1	0.0
	5	18	-23.7	-12.3	0.0
	5	19	-22.1	0.7	0.0
	5	20	-14.7	-3.5	8.39069767442
	5	21	-16.9	2.3	0.0
	5	22	-16.4	-5.1	0.0
	5	23	-20.4	-7.5	0.0
	5	24	-16.5	-3.4	1.62093023256
	5	25	-8.8	2.2	0.476744186047
	5	26	-17.7	0.0	0.0
	5	27	-13.6	-1.4	0.0
	5	28	-13.7	-4.5	0.0
	5	29	-11.0	-7.6	0.0
	5	30	-14.1	-5.4	2.19302325581
	5	31	-18.6	-8.6	5.81627906977
	5	32	-24.7	-11.8	0.0
	5	33	-20.4	-7.2	0.0
	5	34	-15.7	-3.2	4.86279069767
	5	35	-20.4	2.6	1.62093023256
	5	36	-21.0	-0.7	0.0
	5	37	-18.0	-4.2	0.0
	5	38	-9.1	3.8	0.0
	5	39	-13.5	-0.8	0.0
	5	40	-6.7	-2.5	0.0
	5	41	-6.9	-5.2	0.0
	5	42	-5.4	-4.6	0.0
	5	43	-6.6	-3.7	0.0
	5	44	-2.3	5.1	0.0
	5	45	-11.4	3.0	0.0
	5	46	-17.1	-7.4	0.0
	5	47	-17.3	-8.7	0.0
	5	48	-11.3	-3.3	0.0
	5	49	-5.1	-3.6	6.00697674419
	5	50	-9.7	-0.3	0.0
	5	51	-16.6	-3.4	0.0
	5	52	-1.0	10.1	0.0
	5	53	2.4	7.9	0.0
	5	54	-13.4	2.9	0.0
	5	55	-9.0	5.6	1.0488372093
	5	56	-12.0	-2.6	0.0
	5	57	-17.4	-7.7	0.0
	5	58	-16.3	-3.9	0.0
	5	59	-10.0	7.6	0.0
	5	60	-8.4	2.0	0.0
	5	61	-9.6	7.2	0.0
	5	62	-15.0	7.9	0.0
	5	63	-15.6	1.0	0.0
	5	64	-10.6	2.6	0.0
	5	65	-5.7	5.7	0.0
	5	66	-7.6	4.9	0.0
	5	67	-7.6	-2.8	0.190697674419
	5	68	-7.3	1.5	5.62558139535
	5	69	-6.9	0.9	0.0
	5	70	-7.2	0.5	0.0
	5	71	-14.8	-1.1	4.95813953488
	5	72	-10.4	3.8	0.0
	5	73	-8.3	8.5	0.0
	5	74	-6.7	4.8	0.0
	5	75	0.5	6.1	3.33720930233
	5	76	-3.4	1.9	0.0
	5	77	-1.9	2.4	0.0
	5	78	-10.4	3.5	0.0
	5	79	-4.3	7.5	0.0
	5	80	-2.1	1.6	0.0
	5	81	-3.1	5.1	0.572093023256
	5	82	-3.2	11.6	0.0
	5	83	-3.7	3.1	2.57441860465
	5	84	-8.3	6.2	0.0
	5	85	-8.1	5.4	0.0
	5	86	-9.8	4.3	2.0023255814
	5	87	-9.7	7.1	0.0
	5	88	-0.5	10.7	0.0
	5	89	4.9	12.4	0.0
	5	90	1.2	10.9	0.0
	5	91	-7.5	3.8	12.8720930233
	5	92	-9.2	7.8	0.0
	5	93	-2.8	12.5	0.0
	5	94	2.3	16.5	0.0
	5	95	-2.5	15.8	0.0
	5	96	-6.0	16.6	0.0
	5	97	0.0	10.8	2.19302325581
	5	98	9.0	18.9	0.0
	5	99	6.7	20.8	0.0
	5	100	4.2	19.1	0.0
	5	101	-1.3	20.5	0.0
	5	102	-6.1	13.8	0.0
	5	103	1.1	15.6	0.0
	5	104	1.6	18.6	0.0
	5	105	5.7	23.0	0.0
	5	106	6.2	26.6	0.0
	5	107	8.5	26.9	0.0
	5	108	11.7	26.6	0.0
	5	109	9.2	26.5	0.0
	5	110	3.5	16.7	4.19534883721
	5	111	0.2	16.8	0.0
	5	112	1.5	21.1	0.0
	5	113	6.8	21.1	0.0
	5	114	1.9	14.0	0.0
	5	115	0.8	12.6	0.0
	5	116	-4.3	14.3	0.0
	5	117	0.0	19.1	0.0
	5	118	3.4	23.1	0.381395348837
	5	119	3.9	26.9	0.0
	5	120	4.5	17.8	0.0
	5	121	5.9	24.2	0.0
	5	122	7.7	18.6	0.0953488372093
	5	123	5.7	18.9	0.0
	5	124	-0.3	16.8	0.0
	5	125	0.2	12.8	0.0
	5	126	-0.2	12.9	0.0
	5	127	2.6	17.3	0.0
	5	128	6.1	17.1	0.0
	5	129	3.8	24.3	0.0
	5	130	3.7	26.8	0.0
	5	131	7.2	21.2	0.0
	5	132	3.1	21.0	0.0
	5	133	4.5	20.3	0.0
	5	134	3.1	18.1	0.0
	5	135	6.2	18.0	0.0
	5	136	9.0	20.8	0.0
	5	137	7.5	21.9	0.0
	5	138	3.8	17.4	3.71860465116
	5	139	9.4	22.5	1.14418604651
	5	140	10.1	24.9	0.0953488372093
	5	141	11.6	26.6	0.0
	5	142	11.2	28.3	0.0
	5	143	14.2	28.2	0.0
	5	144	10.3	27.0	0.0
	5	145	7.8	19.0	15.4465116279
	5	146	7.8	23.2	0.0
	5	147	9.0	23.6	0.0953488372093
	5	148	9.1	21.5	0.286046511628
	5	149	12.3	22.5	19.7372093023
	5	150	9.3	20.3	21.0720930233
	5	151	9.6	24.0	0.0
	5	152	13.6	26.9	0.0
	5	153	17.2	29.0	0.0
	5	154	12.4	22.1	0.0
	5	155	10.1	20.0	0.0
	5	156	7.1	24.2	0.0
	5	157	11.7	26.5	0.0
	5	158	15.9	29.0	0.0
	5	159	16.2	32.6	0.0
	5	160	14.2	29.5	0.0
	5	161	13.8	23.2	0.0
	5	162	10.9	24.5	0.0
	5	163	11.8	23.3	0.190697674419
	5	164	10.7	23.4	0.0
	5	165	14.0	27.0	0.0
	5	166	12.3	27.2	0.0
	5	167	16.8	25.2	2.28837209302
	5	168	17.9	26.3	0.190697674419
	5	169	15.7	29.3	0.0
	5	170	17.1	29.0	0.667441860465
	5	171	15.2	29.3	0.0953488372093
	5	172	14.7	28.5	0.0953488372093
	5	173	11.3	28.7	0.0
	5	174	12.6	31.6	0.0
	5	175	14.9	29.0	0.0
	5	176	15.6	32.8	10.5837209302
	5	177	11.6	31.7	0.0
	5	178	14.1	30.4	0.0
	5	179	14.9	33.0	0.0
	5	180	18.2	35.3	0.0
	5	181	16.4	32.3	0.0
	5	182	14.7	33.5	0.0
	5	183	14.6	28.8	0.0
	5	184	13.1	24.2	1.90697674419
	5	185	11.4	21.0	3.81395348837
	5	186	20.2	36.5	0.0
	5	187	18.2	31.9	0.0
	5	188	19.1	31.8	0.0
	5	189	20.6	34.6	0.0
	5	190	19.6	33.3	0.0
	5	191	20.2	30.0	0.0
	5	192	16.8	32.1	0.0
	5	193	14.7	26.3	1.90697674419
	5	194	19.1	31.1	1.81162790698
	5	195	19.6	35.2	0.0
	5	196	19.5	29.1	23.9325581395
	5	197	19.9	36.0	0.0
	5	198	21.7	30.8	0.0
	5	199	21.9	36.5	0.0
	5	200	20.3	31.8	0.667441860465
	5	201	18.5	29.9	0.0
	5	202	17.8	28.1	11.1558139535
	5	203	17.5	30.7	0.0
	5	204	16.1	30.6	0.0
	5	205	15.6	30.3	0.0
	5	206	18.3	32.0	0.0
	5	207	14.4	29.9	0.0
	5	208	17.1	30.8	0.0
	5	209	19.3	33.5	0.0
	5	210	18.7	31.7	9.2488372093
	5	211	18.7	32.0	0.0
	5	212	18.9	32.8	0.0
	5	213	23.0	36.3	0.0
	5	214	25.6	35.7	0.0
	5	215	22.0	30.3	0.0
	5	216	16.0	27.3	0.0
	5	217	17.2	30.5	0.0
	5	218	18.2	32.8	0.0
	5	219	18.1	31.8	0.0
	5	220	17.9	33.2	0.0
	5	221	20.2	32.8	1.0488372093
	5	222	19.7	32.5	0.0
	5	223	18.0	29.4	0.0
	5	224	17.8	28.2	0.0
	5	225	15.9	25.6	0.0
	5	226	15.8	27.0	0.0
	5	227	17.0	22.1	13.3488372093
	5	228	11.5	21.9	9.82093023256
	5	229	13.4	24.6	1.90697674419
	5	230	11.7	28.9	0.0
	5	231	17.5	30.1	0.0
	5	232	16.1	28.9	0.0
	5	233	13.7	32.0	0.0
	5	234	15.5	30.3	0.0
	5	235	17.0	31.8	0.0
	5	236	14.2	34.5	0.0
	5	237	18.0	31.8	0.0
	5	238	16.6	30.5	0.0
	5	239	17.2	31.8	0.0
	5	240	17.1	31.7	0.190697674419
	5	241	18.6	32.1	0.0
	5	242	13.4	26.2	0.0
	5	243	10.5	21.4	0.0953488372093
	5	244	9.7	30.1	0.0
	5	245	9.9	29.5	0.0
	5	246	12.4	31.5	0.0
	5	247	13.3	34.5	0.0
	5	248	14.4	31.4	0.0
	5	249	12.2	29.8	0.0
	5	250	13.7	23.6	0.286046511628
	5	251	11.8	27.2	0.0
	5	252	10.7	27.0	0.0
	5	253	10.9	19.7	16.876744186
	5	254	10.5	26.0	0.0
	5	255	9.4	22.4	0.0
	5	256	6.9	23.6	0.0
	5	257	6.7	26.3	0.0
	5	258	17.2	30.4	0.0
	5	259	18.3	29.2	0.0
	5	260	14.6	20.2	0.858139534884
	5	261	15.1	26.4	0.0
	5	262	15.2	26.3	0.0
	5	263	14.8	28.7	0.0
	5	264	16.8	28.3	0.0
	5	265	10.3	23.9	0.0
	5	266	7.5	28.6	0.0
	5	267	12.5	27.9	0.0
	5	268	10.3	21.0	0.0
	5	269	11.4	24.0	0.0
	5	270	11.9	23.2	0.0
	5	271	14.0	22.9	0.0
	5	272	12.3	22.5	0.0
	5	273	9.2	21.7	0.0
	5	274	8.3	18.7	0.0
	5	275	11.0	16.4	0.0
	5	276	8.3	17.9	1.23953488372
	5	277	6.2	26.1	0.0
	5	278	9.8	22.6	17.8302325581
	5	279	7.2	25.4	0.0
	5	280	11.6	23.9	0.0
	5	281	7.0	16.5	0.0
	5	282	0.8	10.5	0.0
	5	283	5.0	19.2	0.0
	5	284	6.4	16.5	0.0
	5	285	4.4	15.9	0.0
	5	286	2.9	13.4	0.0953488372093
	5	287	1.0	13.5	0.0
	5	288	5.4	18.7	1.33488372093
	5	289	2.2	16.7	13.5395348837
	5	290	2.3	23.3	0.0
	5	291	4.4	19.4	0.667441860465
	5	292	2.8	19.7	0.0
	5	293	2.7	13.1	0.0
	5	294	2.3	12.1	0.0
	5	295	0.2	11.6	0.0
	5	296	1.6	13.4	0.0
	5	297	2.9	16.6	0.0
	5	298	1.3	16.3	0.0
	5	299	-2.5	14.1	0.0953488372093
	5	300	-0.5	11.6	0.0
	5	301	1.1	9.7	2.38372093023
	5	302	-1.2	11.8	0.0
	5	303	-3.7	7.2	0.0
	5	304	-4.0	8.7	0.0
	5	305	-10.1	8.5	0.0
	5	306	-7.2	4.6	0.0
	5	307	-10.6	2.6	0.0
	5	308	-9.1	10.5	0.0
	5	309	3.1	14.1	0.0
	5	310	6.0	15.4	0.0
	5	311	-4.3	5.0	0.0
	5	312	-10.1	6.3	0.0
	5	313	-9.0	7.7	0.0
	5	314	-9.6	5.3	0.0
	5	315	-6.4	8.5	0.0
	5	316	-2.5	13.0	0.0
	5	317	-0.5	18.0	0.0
	5	318	3.3	16.7	0.0
	5	319	9.9	23.2	0.0
	5	320	10.8	18.1	0.0
	5	321	1.9	10.1	0.0
	5	322	-0.4	9.1	0.0
	5	323	-0.9	18.6	0.0
	5	324	-3.2	10.7	0.0
	5	325	-7.2	6.9	0.0
	5	326	-13.8	-5.1	0.0
	5	327	-10.2	2.9	0.0
	5	328	-13.1	-4.4	0.0
	5	329	-16.6	0.9	0.0
	5	330	-14.4	10.1	0.0
	5	331	-7.2	8.0	0.0
	5	332	-7.4	-0.6	0.0
	5	333	-3.9	2.1	0.0
	5	334	-12.4	-3.4	0.0
	5	335	-4.4	2.1	0.0
	5	336	-2.9	4.4	0.0
	5	337	-7.6	10.0	0.0
	5	338	-5.9	6.2	0.0
	5	339	-10.9	-4.4	0.0
	5	340	-6.3	7.3	0.0
	5	341	-8.8	0.8	0.0
	5	342	-12.5	6.6	0.0
	5	343	-6.7	0.3	0.0
	5	344	-9.2	-0.4	0.0
	5	345	-9.7	-6.8	0.0
	5	346	-14.6	0.7	0.0
	5	347	-15.4	-4.1	0.0
	5	348	-13.7	-1.6	0.0
	5	349	-16.5	-5.3	0.0
	5	350	-10.3	-3.3	0.0
	5	351	0.0	0.3	0.0
	5	352	-6.6	-4.2	0.0
	5	353	-3.8	-2.9	0.0
	5	354	-8.4	-2.6	0.0
	5	355	-13.1	-7.7	0.0
	5	356	-18.7	-10.3	0.0
	5	357	-6.6	1.3	0.0
	5	358	-6.6	-0.5	0.0
	5	359	-9.8	2.7	0.0
	5	360	-4.5	8.0	0.0
	5	361	-17.0	-6.2	0.0
	5	362	-7.9	-3.1	0.0
	5	363	-16.8	-7.7	15.0651162791
	5	364	-16.5	-6.1	3.71860465116
	5	365	-19.7	-9.5	0.0
	6	1	-12.7	4.7	0.0
	6	2	-9.4	7.3	0.0
	6	3	-15.3	-1.1	0.0
	6	4	-11.7	-2.5	0.0
	6	5	-11.4	-5.3	0.0
	6	6	-7.5	-1.3	0.0
	6	7	-12.9	-8.0	1.14418604651
	6	8	-13.8	-4.9	3.62325581395
	6	9	-11.8	-3.1	0.0
	6	10	-4.3	6.4	0.0
	6	11	-2.9	-1.3	0.0
	6	12	-11.2	-5.1	0.0
	6	13	-26.3	-1.6	0.0
	6	14	-15.4	-4.6	0.0
	6	15	-15.3	-6.8	0.0
	6	16	-18.8	-4.9	0.0
	6	17	-16.4	0.1	0.0
	6	18	-9.6	-0.2	0.0
	6	19	-8.5	-5.0	0.0
	6	20	-6.5	-2.3	0.0
	6	21	-12.8	-0.2	0.0
	6	22	-16.3	-8.7	0.0
	6	23	-10.7	-6.7	0.0
	6	24	-11.6	-0.1	0.0
	6	25	-23.9	-6.0	0.0
	6	26	-17.9	-2.8	0.0
	6	27	-33.9	-12.1	0.381395348837
	6	28	-30.5	-11.1	2.0023255814
	6	29	-28.4	-4.3	0.0
	6	30	-17.3	-8.1	0.0
	6	31	-19.0	-6.2	0.0
	6	32	-15.1	-9.2	0.0
	6	33	-13.6	-1.3	0.0
	6	34	-25.5	-11.0	0.0
	6	35	-28.3	-13.0	0.0
	6	36	-30.5	-14.8	0.0
	6	37	-26.5	-10.1	0.0
	6	38	-26.4	-2.2	0.0
	6	39	-20.0	0.7	0.0
	6	40	-13.7	-3.6	0.0
	6	41	-14.7	-7.8	0.0
	6	42	-22.4	-5.2	0.0
	6	43	-17.7	-6.5	0.0
	6	44	-18.5	-5.2	0.0
	6	45	-10.1	-5.8	0.0
	6	46	-8.2	-3.2	0.0
	6	47	-0.6	3.5	0.0
	6	48	-6.2	-2.8	0.0
	6	49	-11.6	-0.6	0.0953488372093
	6	50	-15.9	-0.1	0.0
	6	51	-12.9	0.1	0.0
	6	52	-12.3	7.4	0.0
	6	53	-18.3	-1.0	0.0
	6	54	-11.9	1.7	0.0
	6	55	-16.6	-5.3	0.0
	6	56	-17.1	-2.4	3.71860465116
	6	57	-16.1	-3.2	1.23953488372
	6	58	-13.0	-0.1	0.0
	6	59	-16.1	-7.4	0.0
	6	60	-8.3	0.1	0.0
	6	61	-8.4	2.3	0.0
	6	62	0.7	11.4	0.0
	6	63	3.7	7.2	0.0
	6	64	-2.5	4.1	0.0
	6	65	-4.4	1.7	0.0
	6	66	-5.7	-1.1	0.0
	6	67	-1.7	-0.4	0.0
	6	68	2.3	6.9	0.0
	6	69	3.2	5.6	0.0
	6	70	3.9	8.1	0.0
	6	71	5.4	5.9	0.0
	6	72	1.1	5.9	0.0
	6	73	-2.4	5.3	0.0
	6	74	-0.9	4.3	0.667441860465
	6	75	-4.7	7.2	0.0
	6	76	1.4	9.9	0.190697674419
	6	77	1.5	8.4	0.0
	6	78	1.8	10.6	0.0
	6	79	-0.6	3.3	0.0
	6	80	2.1	5.4	0.0
	6	81	-7.5	2.3	4.86279069767
	6	82	-7.4	7.2	0.0
	6	83	-8.2	3.6	0.0
	6	84	-8.4	4.2	0.0
	6	85	-2.1	9.1	1.33488372093
	6	86	0.3	12.9	0.0
	6	87	0.2	17.0	0.0
	6	88	2.1	17.7	0.0
	6	89	3.3	14.0	0.0
	6	90	1.2	15.7	2.66976744186
	6	91	4.7	15.4	0.0
	6	92	2.1	16.9	0.0
	6	93	-1.3	13.0	18.5930232558
	6	94	-3.6	11.8	0.0953488372093
	6	95	-4.8	11.3	0.0
	6	96	-6.2	9.6	0.0
	6	97	-2.1	9.3	0.0
	6	98	0.4	7.6	2.0976744186
	6	99	1.1	11.9	0.0
	6	100	-2.9	11.3	0.0
	6	101	-4.5	12.1	0.0
	6	102	-2.8	12.7	0.0
	6	103	-3.0	7.9	0.0
	6	104	-5.3	7.6	0.953488372093
	6	105	-2.6	9.5	7.43720930233
	6	106	-2.1	13.0	16.2093023256
	6	107	3.6	16.5	0.0
	6	108	12.6	20.3	5.1488372093
	6	109	10.8	19.4	0.0
	6	110	7.4	20.7	0.0
	6	111	8.2	18.0	1.23953488372
	6	112	6.6	22.6	0.0
	6	113	9.6	27.0	0.0
	6	114	17.2	33.7	0.0
	6	115	12.4	24.7	2.0976744186
	6	116	10.1	23.6	0.0
	6	117	9.6	21.0	0.286046511628
	6	118	4.4	20.8	0.0
	6	119	11.0	24.0	0.0
	6	120	9.7	23.6	0.0
	6	121	8.2	24.2	0.0
	6	122	6.3	27.0	0.0
	6	123	4.8	20.2	15.8279069767
	6	124	7.6	21.7	0.0
	6	125	6.6	15.7	8.10465116279
	6	126	7.0	20.4	0.0
	6	127	8.5	21.7	0.0
	6	128	9.1	20.4	0.0
	6	129	10.9	24.8	0.0
	6	130	5.8	24.2	0.0
	6	131	6.1	21.5	0.0
	6	132	6.5	21.0	0.0
	6	133	5.9	20.1	1.71627906977
	6	134	9.2	26.4	0.762790697674
	6	135	4.3	24.6	18.4023255814
	6	136	2.3	27.5	0.0
	6	137	8.2	23.8	0.0
	6	138	5.3	20.1	0.0
	6	139	7.5	23.5	0.0
	6	140	10.6	25.5	0.0
	6	141	13.1	26.2	0.0
	6	142	7.2	20.0	1.62093023256
	6	143	10.0	26.0	0.0
	6	144	11.8	28.4	0.0
	6	145	9.8	24.1	0.0
	6	146	14.3	22.8	0.190697674419
	6	147	14.5	24.7	0.0
	6	148	12.8	21.7	0.0
	6	149	10.9	21.2	0.0
	6	150	12.5	24.6	0.0
	6	151	8.4	22.8	17.5441860465
	6	152	8.4	25.9	0.0
	6	153	10.3	26.6	0.0
	6	154	10.6	21.8	7.24651162791
	6	155	11.9	26.9	2.0023255814
	6	156	20.4	29.9	0.0
	6	157	18.9	28.6	0.0
	6	158	18.9	27.1	0.0953488372093
	6	159	15.8	28.2	0.0
	6	160	12.8	26.3	0.0
	6	161	8.9	22.5	0.0
	6	162	7.8	22.4	0.0
	6	163	6.5	16.9	0.381395348837
	6	164	3.1	16.1	1.43023255814
	6	165	8.5	21.3	3.62325581395
	6	166	7.6	23.5	0.0
	6	167	9.9	20.4	0.0
	6	168	9.0	26.2	0.0
	6	169	12.2	25.4	8.86744186047
	6	170	16.9	30.2	6.1023255814
	6	171	14.8	30.2	0.0
	6	172	13.4	27.8	0.0
	6	173	16.2	29.0	0.0
	6	174	14.2	22.0	0.0
[truncated: 8,957 more rows]
