# Supplementary material for: Comparing CMIP-3 and CMIP-5 climate projections on flooding estimation of Devils Lake of North Dakota, USA
Source: PeerJ. 2018 Apr 30;6:e4711. doi: 10.7717/peerj.4711 (PMC5933320; doi:10.7717/peerj.4711)
Supplement: Supplemental Information 2 [file peerj-06-4711-s002.zip › FutureClimate/CMIP-5_MarkSim/EDMZ_GFDLESM2G_rcp26_2055.dat]

	1	1	-24.3	-20.6	0.286046511628
	1	2	-21.9	-21.8	0.953488372093
	1	3	-20.5	-7.5	0.0
	1	4	-12.2	-0.1	4.95813953488
	1	5	-3.0	4.9	9.63023255814
	1	6	-2.6	-1.8	0.0
	1	7	-13.4	-0.4	0.0
	1	8	-4.4	-3.6	0.0
	1	9	-7.4	-4.8	0.0953488372093
	1	10	-13.7	-2.6	0.0
	1	11	-26.0	-2.0	0.0
	1	12	-29.6	-4.4	6.86511627907
	1	13	-21.8	-10.3	0.0
	1	14	-18.6	-10.0	0.0
	1	15	-18.5	-16.1	0.0
	1	16	-20.0	-10.9	0.0
	1	17	-17.2	-3.7	0.0
	1	18	-19.2	-12.5	0.0
	1	19	-22.1	-19.6	0.0953488372093
	1	20	-12.8	-2.4	0.0
	1	21	-10.6	-9.2	0.0
	1	22	-19.0	-6.7	0.0
	1	23	-4.5	10.2	0.0
	1	24	-11.0	13.0	0.0
	1	25	-13.9	3.2	0.0
	1	26	-15.5	-0.8	0.0
	1	27	-12.2	-4.7	0.0
	1	28	-16.2	-7.2	0.0
	1	29	-21.7	-6.4	0.0
	1	30	-12.3	-2.1	0.0
	1	31	-19.2	-3.6	0.0
	1	32	-12.6	0.0	0.0
	1	33	-10.9	-7.8	0.762790697674
	1	34	-5.3	-3.1	0.0
	1	35	-11.9	-3.2	0.0
	1	36	-5.7	6.3	0.0
	1	37	0.4	5.1	0.0
	1	38	8.1	15.6	0.0
	1	39	-3.9	4.2	0.0
	1	40	-10.5	-8.6	0.0
	1	41	-6.0	-1.3	0.0
	1	42	-7.9	-6.2	0.0
	1	43	-8.8	-6.3	0.0
	1	44	-7.8	1.4	0.0
	1	45	-3.0	5.4	0.0
	1	46	-7.6	-3.3	0.0
	1	47	-13.3	-8.9	0.476744186047
	1	48	-23.0	-8.3	0.0
	1	49	-21.1	-5.0	0.0
	1	50	-24.6	-8.3	0.0
	1	51	-23.1	-6.4	0.0
	1	52	-23.7	-5.9	0.0
	1	53	-26.7	-17.2	0.0953488372093
	1	54	-22.5	-14.5	6.57906976744
	1	55	-19.1	0.7	0.0
	1	56	-15.5	-1.7	0.0
	1	57	-15.9	-4.1	0.0
	1	58	-26.8	-4.5	0.0
	1	59	-21.8	6.5	0.0
	1	60	-21.8	-2.5	0.0
	1	61	-13.5	-3.4	0.0
	1	62	-14.7	-3.9	0.0
	1	63	-17.3	-3.6	0.0
	1	64	-12.9	-1.4	0.0
	1	65	-8.5	-2.7	10.1069767442
	1	66	0.0	0.8	0.0
	1	67	0.1	3.0	0.0
	1	68	-6.4	-5.0	0.0
	1	69	-10.3	4.4	0.0
	1	70	-11.3	7.1	0.0
	1	71	-9.9	7.3	0.0
	1	72	-14.9	4.5	0.0
	1	73	-11.6	-4.9	0.0
	1	74	-8.4	-4.7	0.0
	1	75	-7.8	-5.9	0.0
	1	76	-9.9	-6.1	0.0
	1	77	-8.9	-3.6	0.0
	1	78	-14.4	0.2	0.0
	1	79	-15.6	-1.7	0.0
	1	80	-14.3	4.5	0.0
	1	81	-17.6	-2.2	0.0
	1	82	-16.8	-3.2	0.0
	1	83	-13.0	-0.7	3.24186046512
	1	84	-10.4	0.5	0.0
	1	85	-11.3	4.4	0.0
	1	86	-4.5	2.2	0.0
	1	87	-6.6	5.1	0.0
	1	88	-0.9	8.2	0.0
	1	89	2.0	5.4	0.0
	1	90	-2.3	9.9	0.0
	1	91	-3.3	7.5	0.0
	1	92	-2.5	13.6	0.0
	1	93	3.4	14.4	0.0
	1	94	4.3	17.7	0.0
	1	95	2.1	17.2	0.0
	1	96	3.7	14.2	0.0
	1	97	4.4	12.1	0.0
	1	98	3.3	8.2	0.667441860465
	1	99	-1.7	6.3	2.47906976744
	1	100	-2.9	7.5	0.0953488372093
	1	101	-0.9	9.6	0.0
	1	102	6.9	9.2	0.0
	1	103	1.5	16.7	0.0
	1	104	9.3	17.7	0.0
	1	105	10.9	20.8	0.0
	1	106	2.4	18.9	1.62093023256
	1	107	4.0	19.1	0.0
	1	108	2.6	14.1	0.572093023256
	1	109	-0.4	17.4	0.0
	1	110	-3.3	17.5	0.0
	1	111	-0.9	16.4	0.0
	1	112	0.4	18.9	0.0
	1	113	2.6	23.0	0.0
	1	114	-4.3	13.9	0.0
	1	115	-8.1	8.3	0.0
	1	116	-2.0	16.2	0.0
	1	117	2.4	20.9	0.0
	1	118	2.5	20.2	0.0
	1	119	3.4	7.2	1.62093023256
	1	120	5.8	19.3	0.0
	1	121	8.7	21.8	0.0
	1	122	4.8	20.4	14.0162790698
	1	123	9.4	23.8	0.0
	1	124	7.4	23.9	0.0
	1	125	12.4	23.8	0.0
	1	126	12.4	24.3	0.0
	1	127	11.5	25.0	0.0
	1	128	6.2	23.4	0.0
	1	129	2.6	24.4	4.1
	1	130	6.1	27.5	0.0
	1	131	8.7	25.1	0.0
	1	132	6.9	22.5	0.0
	1	133	2.0	21.1	0.0
	1	134	1.5	26.4	0.0
	1	135	2.4	21.7	0.0
	1	136	10.1	22.6	0.0
	1	137	8.9	20.6	0.0
	1	138	3.9	14.1	6.38837209302
	1	139	12.5	20.4	6.38837209302
	1	140	7.6	22.7	0.0
	1	141	8.8	17.4	0.0
	1	142	8.2	22.6	0.0
	1	143	8.1	23.1	0.0
	1	144	4.9	22.4	1.33488372093
	1	145	6.0	23.2	0.0
	1	146	0.9	21.1	0.0
	1	147	9.0	22.5	0.0
	1	148	7.9	22.1	0.0
	1	149	13.0	21.8	6.1023255814
	1	150	5.7	21.3	1.43023255814
	1	151	3.3	20.1	0.0
	1	152	4.5	21.8	2.0023255814
	1	153	7.9	22.9	0.0
	1	154	4.5	22.2	0.0
	1	155	4.4	19.5	0.0
	1	156	8.7	23.2	0.0
	1	157	12.2	31.1	0.0
	1	158	5.5	25.1	0.0
	1	159	13.2	21.4	3.52790697674
	1	160	13.5	26.8	0.0
	1	161	13.4	25.0	0.0
	1	162	9.8	23.1	0.0
	1	163	10.0	24.7	0.0
	1	164	11.0	22.0	40.8093023256
	1	165	10.9	24.3	0.0
	1	166	11.5	25.9	0.0
	1	167	16.7	29.9	0.0953488372093
	1	168	19.3	31.4	0.0
	1	169	15.4	33.1	0.0
	1	170	15.2	29.2	0.0
	1	171	14.5	29.9	0.0
	1	172	12.7	27.9	0.0
	1	173	15.2	27.5	0.0
	1	174	15.6	26.9	0.0
	1	175	15.4	18.8	0.381395348837
	1	176	14.9	20.4	6.1023255814
	1	177	14.2	25.8	0.0
	1	178	11.6	22.6	0.0
	1	179	11.3	19.4	50.3441860465
	1	180	12.7	21.4	68.6511627907
	1	181	15.9	28.1	0.0
	1	182	12.1	25.4	2.86046511628
	1	183	19.4	26.2	6.00697674419
	1	184	17.2	29.8	0.0
	1	185	15.4	29.1	0.0
	1	186	20.0	29.7	0.0
	1	187	19.3	28.9	0.0953488372093
	1	188	21.9	32.4	0.0
	1	189	19.9	31.7	0.0
	1	190	13.7	26.0	0.0
	1	191	14.2	22.1	0.0
	1	192	13.4	25.8	0.0
	1	193	13.6	29.9	0.0
	1	194	17.3	29.2	0.0
	1	195	19.4	29.4	0.0
	1	196	20.1	34.6	0.0
	1	197	22.4	37.8	0.0
	1	198	20.7	33.5	0.0
	1	199	21.5	30.5	0.190697674419
	1	200	18.4	29.7	0.0
	1	201	15.0	28.8	0.0
	1	202	18.0	32.6	7.05581395349
	1	203	20.8	37.7	0.0
	1	204	22.1	35.0	0.0
	1	205	19.8	34.0	0.0
	1	206	15.2	29.9	0.0
	1	207	16.7	28.5	4.86279069767
	1	208	15.7	30.3	2.47906976744
	1	209	15.4	30.4	0.0
	1	210	16.7	33.2	0.0
	1	211	15.0	31.7	0.0
	1	212	14.4	32.2	0.0
	1	213	15.7	30.6	0.0
	1	214	10.4	26.2	19.6418604651
	1	215	12.9	29.4	32.2279069767
	1	216	10.8	31.7	0.0
	1	217	14.5	30.1	0.0
	1	218	13.4	29.0	0.0
	1	219	15.1	32.4	0.0
	1	220	14.6	30.1	1.23953488372
	1	221	15.8	26.9	0.381395348837
	1	222	19.2	31.6	0.0
	1	223	18.2	29.1	0.0
	1	224	16.1	31.0	0.0
	1	225	15.4	33.0	0.0
	1	226	9.0	29.7	0.0
	1	227	9.7	25.2	18.4023255814
	1	228	9.9	24.9	0.0953488372093
	1	229	10.4	23.3	21.4534883721
	1	230	11.2	27.4	0.0
	1	231	11.4	26.2	0.0
	1	232	7.8	23.7	0.0
	1	233	10.9	28.0	0.0
	1	234	10.4	22.1	28.9860465116
	1	235	15.1	23.0	0.0
	1	236	14.9	29.9	0.0
	1	237	14.2	24.7	0.0
	1	238	12.2	29.6	0.0
	1	239	12.3	28.0	0.0
	1	240	11.9	29.5	0.0
	1	241	19.3	29.4	0.0
	1	242	18.2	30.6	0.0
	1	243	14.9	28.5	0.0
	1	244	11.4	25.6	0.0
	1	245	13.3	24.6	0.0
	1	246	12.4	28.1	0.0
	1	247	10.2	28.3	0.0
	1	248	11.0	30.7	0.0
	1	249	15.8	28.8	11.823255814
	1	250	10.9	25.0	0.190697674419
	1	251	10.3	27.0	0.0
	1	252	13.5	25.4	0.0
	1	253	11.0	23.1	0.0
	1	254	5.8	19.6	0.858139534884
	1	255	10.7	24.4	0.0
	1	256	4.7	19.2	4.00465116279
	1	257	4.1	19.1	0.286046511628
	1	258	0.5	20.9	0.0
	1	259	-0.7	22.1	0.0
	1	260	-5.7	19.7	0.0
	1	261	2.4	26.2	0.0
	1	262	6.0	26.8	0.0
	1	263	4.8	21.4	0.0
	1	264	10.0	26.4	0.0
	1	265	11.2	25.7	0.0
	1	266	11.2	28.4	0.0
	1	267	8.2	24.5	0.0
	1	268	8.4	19.9	0.0
	1	269	10.5	21.3	0.0
	1	270	6.4	26.6	0.0
	1	271	10.7	24.9	0.0
	1	272	13.2	28.0	0.0
	1	273	14.5	25.5	0.0
	1	274	14.2	24.4	0.0
	1	275	9.9	23.5	0.0
	1	276	3.1	21.1	0.0
	1	277	4.1	21.9	0.0
	1	278	6.1	17.1	0.0
	1	279	3.5	15.8	0.0
	1	280	2.3	19.0	0.0
	1	281	0.2	16.2	0.0
	1	282	1.1	16.8	0.0
	1	283	1.7	15.9	0.190697674419
	1	284	2.0	17.0	0.0953488372093
	1	285	2.4	18.9	0.0
	1	286	4.5	17.9	0.0
	1	287	1.8	20.2	0.0
	1	288	8.1	22.7	0.0
	1	289	0.8	11.0	11.6325581395
	1	290	-3.0	9.7	0.0
	1	291	-1.1	12.9	0.0
	1	292	4.9	15.7	5.91162790698
	1	293	2.0	12.8	0.0
	1	294	3.6	14.4	0.0
	1	295	5.1	13.0	0.0
	1	296	4.4	12.3	0.0
	1	297	4.2	13.3	0.0
	1	298	0.6	14.1	0.0
	1	299	0.6	6.5	0.0
	1	300	0.1	8.5	0.0
	1	301	-2.2	7.5	0.0
	1	302	-5.9	6.0	0.0
	1	303	6.5	15.6	0.0
	1	304	7.4	11.3	0.0
	1	305	5.7	14.3	0.0
	1	306	1.0	14.0	0.0
	1	307	2.0	6.6	0.0
	1	308	-4.7	4.7	0.0
	1	309	-1.4	3.4	0.0
	1	310	-0.3	8.4	0.0
	1	311	0.2	13.8	0.0
	1	312	4.1	5.8	0.0
	1	313	6.4	8.8	0.0
	1	314	2.3	8.1	0.0
	1	315	0.5	15.9	0.0
	1	316	5.1	17.6	0.0
	1	317	7.1	9.4	0.0
	1	318	3.4	6.5	0.0
	1	319	-0.9	4.1	0.0
	1	320	-0.9	7.0	0.0
	1	321	-0.7	4.0	0.0
	1	322	2.5	6.1	0.0
	1	323	-8.9	3.8	0.0
	1	324	-3.7	-0.4	0.0
	1	325	-5.3	-1.3	0.0
	1	326	-8.4	-4.5	0.0
	1	327	-2.3	-1.2	0.0
	1	328	-6.4	1.0	0.0
	1	329	-5.0	-1.1	0.0
	1	330	-11.1	-10.5	0.0
	1	331	-7.8	-6.0	0.0
	1	332	-15.9	-9.9	0.0
	1	333	-7.1	6.6	0.0
	1	334	-13.5	-2.5	0.0
	1	335	-13.4	-7.4	0.0
	1	336	-13.2	-4.1	7.81860465116
	1	337	-15.4	-2.5	0.0
	1	338	-20.7	-8.4	0.0
	1	339	-26.4	-11.5	0.0
	1	340	-27.5	-8.5	0.0
	1	341	-24.5	-9.3	0.0
	1	342	-18.7	-17.1	0.0
	1	343	-17.6	-7.6	0.0
	1	344	-15.6	-8.3	0.0
	1	345	-16.4	-7.9	0.0
	1	346	-15.7	-9.8	0.0
	1	347	-13.2	-12.3	0.0
	1	348	-8.8	-7.5	0.0
	1	349	-13.8	-6.1	0.0
	1	350	-8.6	1.2	0.0
	1	351	-20.6	-14.9	1.33488372093
	1	352	-21.6	-14.1	0.0
	1	353	-25.2	-4.7	0.0
	1	354	-23.5	-12.5	0.0
	1	355	-20.7	-10.6	0.0
	1	356	-12.8	-8.7	0.0
	1	357	-15.2	-12.3	7.53255813953
	1	358	-18.7	-7.8	0.0
	1	359	-29.1	-13.5	1.90697674419
	1	360	-29.6	-18.3	3.14651162791
	1	361	-22.8	-1.0	0.0
	1	362	-16.8	-0.7	2.66976744186
	1	363	-20.2	-4.0	0.0
	1	364	-14.2	-13.7	2.86046511628
	1	365	-18.0	-17.1	1.62093023256
	2	1	-21.2	-5.7	0.0
	2	2	-21.4	-9.9	0.0
	2	3	-10.4	-7.0	0.0
	2	4	-15.9	-10.0	0.0
	2	5	-17.1	-12.7	0.0
	2	6	-12.1	-11.7	2.28837209302
	2	7	-18.2	-13.6	0.0
	2	8	-23.7	-17.4	0.0
	2	9	-27.7	-7.2	0.0
	2	10	-18.5	-7.5	0.0
	2	11	-19.2	-10.2	0.0
	2	12	-20.9	-4.4	0.0
	2	13	-18.3	-0.4	0.0
	2	14	-15.7	-6.5	0.0
	2	15	-11.8	-2.5	0.0
	2	16	-10.3	-5.0	0.0
	2	17	-15.1	-3.8	0.0
	2	18	-15.0	0.5	0.0
	2	19	-7.7	-3.6	0.0
	2	20	-9.2	-3.3	0.0
	2	21	-12.9	-6.2	0.0
	2	22	-17.8	-11.6	0.0
	2	23	-6.3	-5.5	0.0
	2	24	-4.3	5.7	0.0
	2	25	-8.0	-5.8	0.0
	2	26	-8.8	0.6	0.0
	2	27	-22.3	-9.4	0.0
	2	28	-24.6	-5.0	0.0
	2	29	-21.0	-8.6	0.0
	2	30	-20.2	-3.4	0.0
	2	31	-19.7	-12.4	0.0
	2	32	-10.6	0.7	0.0
	2	33	-12.4	-2.3	0.0
	2	34	-8.6	-7.6	0.0
	2	35	-16.7	-10.5	0.0
	2	36	-20.3	-11.4	0.0
	2	37	-20.8	-11.4	0.0
	2	38	-15.2	-3.7	0.0
	2	39	-26.8	-12.2	0.0
	2	40	-26.4	-16.8	0.0
	2	41	-23.5	-14.2	0.0
	2	42	-16.7	-5.0	0.0
	2	43	-15.6	-3.6	0.0
	2	44	-18.0	-6.0	0.0
	2	45	-11.5	4.0	0.0
	2	46	-3.2	4.5	0.0
	2	47	0.1	7.7	0.0
	2	48	-0.7	1.4	0.0
	2	49	-6.9	0.4	0.0
	2	50	-13.5	-0.8	0.0
	2	51	-15.9	-6.7	0.0
	2	52	-20.7	-8.3	0.0
	2	53	-20.3	-5.3	0.0
	2	54	-23.8	-7.9	0.0
	2	55	-15.5	-1.5	0.0
	2	56	-6.2	4.8	0.0
	2	57	-9.4	-0.5	0.0
	2	58	-11.8	4.2	0.0
	2	59	-2.2	0.8	0.0
	2	60	-2.7	-0.7	0.0
	2	61	-7.9	-5.4	0.0
	2	62	-7.1	-7.0	0.0
	2	63	-1.3	1.9	0.0
	2	64	2.1	7.1	0.0
	2	65	-6.2	-1.8	0.0
	2	66	-10.0	2.4	0.0
	2	67	-1.8	0.1	1.62093023256
	2	68	-3.1	4.1	0.0
	2	69	-7.8	1.0	0.0
	2	70	-8.4	2.7	0.0
	2	71	-1.2	0.0	0.0
	2	72	-0.7	-0.6	0.953488372093
	2	73	-4.9	8.4	0.0
	2	74	-2.9	5.9	0.0
	2	75	-2.9	2.2	0.0
	2	76	-5.1	5.7	0.0
	2	77	-4.5	5.3	0.0
	2	78	-1.2	7.5	0.0
	2	79	-2.1	2.8	0.0
	2	80	-3.9	4.6	0.0
	2	81	-0.1	6.3	0.0
	2	82	-2.5	12.6	0.0
	2	83	-4.1	4.2	0.0
	2	84	-0.4	9.6	0.0
	2	85	2.1	6.6	1.90697674419
	2	86	-2.4	4.9	0.0
	2	87	-2.6	1.6	0.0
	2	88	-2.6	5.7	0.0
	2	89	-8.0	5.6	0.0
	2	90	-15.0	-0.8	0.0
	2	91	-14.6	-8.6	0.572093023256
	2	92	-11.1	-2.4	0.0
	2	93	-17.4	-6.2	0.0
	2	94	-10.5	-1.0	0.0
	2	95	-12.3	2.1	0.0
	2	96	-14.5	2.8	0.0
	2	97	-8.8	7.8	0.0
	2	98	-1.4	7.8	0.0
	2	99	-2.2	5.8	0.0
	2	100	0.3	14.0	0.0
	2	101	6.4	9.0	6.1023255814
	2	102	0.5	11.2	2.0976744186
	2	103	-0.6	16.1	0.0
	2	104	-6.1	9.4	0.190697674419
	2	105	3.8	15.8	0.0
	2	106	3.9	8.1	0.0
	2	107	2.7	12.0	0.0
	2	108	-1.7	11.2	0.0
	2	109	9.4	19.5	0.0
	2	110	4.4	11.1	0.0
	2	111	2.6	11.9	0.0
	2	112	-2.9	12.0	0.0
	2	113	-0.6	10.4	0.953488372093
	2	114	-2.5	12.1	0.0
	2	115	-0.1	11.9	0.0
	2	116	5.4	13.3	0.0
	2	117	-3.9	16.0	0.0
	2	118	-2.8	13.3	0.0
	2	119	-3.9	13.3	0.0
	2	120	0.0	14.5	2.86046511628
	2	121	-3.4	15.5	12.2046511628
	2	122	0.0	19.8	0.0
	2	123	-4.6	11.2	0.0
	2	124	-5.9	13.1	0.0
	2	125	-7.4	11.9	7.24651162791
	2	126	-9.1	12.5	0.0
	2	127	-1.4	18.1	0.0
	2	128	3.2	21.5	0.0
	2	129	8.3	11.8	13.6348837209
	2	130	9.3	17.8	3.52790697674
	2	131	10.3	19.0	0.667441860465
	2	132	6.0	27.4	0.0
	2	133	4.1	25.6	0.0
	2	134	10.8	19.8	0.0
	2	135	8.2	17.2	28.223255814
	2	136	7.6	22.0	0.0953488372093
	2	137	6.6	22.6	0.0
	2	138	4.6	25.4	0.0
	2	139	3.6	24.1	0.0
	2	140	4.4	22.2	0.0
	2	141	7.5	23.8	0.0
	2	142	3.7	23.1	0.0
	2	143	5.4	22.6	0.0
	2	144	5.2	21.7	0.762790697674
	2	145	2.2	22.9	14.111627907
	2	146	1.4	21.1	0.0
	2	147	7.3	19.7	0.0
	2	148	8.3	21.8	0.0
	2	149	11.7	24.7	2.19302325581
	2	150	10.0	26.7	0.0
	2	151	10.2	23.7	2.95581395349
	2	152	11.3	26.0	0.0
	2	153	10.6	24.4	0.0
	2	154	5.9	21.0	0.0
	2	155	7.9	19.4	8.2
	2	156	6.4	26.7	0.0
	2	157	8.6	27.7	0.0
	2	158	14.6	23.5	0.0
	2	159	11.6	25.2	0.0
	2	160	12.7	28.3	0.0
	2	161	15.1	27.9	0.0
	2	162	12.2	30.0	0.0
	2	163	9.0	27.2	8.77209302326
	2	164	14.7	28.8	0.0
	2	165	10.3	22.5	0.0
	2	166	9.5	26.0	0.0
	2	167	5.7	28.2	0.0
	2	168	10.4	31.6	0.0
	2	169	12.3	26.2	0.572093023256
	2	170	13.7	28.7	0.0
	2	171	15.2	26.9	8.00930232558
	2	172	16.7	32.0	0.0
	2	173	14.1	27.0	0.0
	2	174	16.9	26.5	0.0
	2	175	14.8	26.5	0.0
	2	176	12.9	31.2	0.0
	2	177	10.6	25.4	0.0
	2	178	12.1	24.9	0.0
	2	179	11.2	27.6	0.0
	2	180	13.2	26.2	1.43023255814
	2	181	13.9	26.7	5.62558139535
	2	182	11.6	26.2	0.0
	2	183	14.2	26.5	0.0
	2	184	16.9	27.7	0.0
	2	185	15.2	25.8	0.0
	2	186	18.8	31.2	0.0
	2	187	22.7	33.4	0.0
	2	188	22.1	30.1	0.0
	2	189	22.1	31.8	0.0
	2	190	14.2	25.3	0.0
	2	191	16.0	32.2	0.0
	2	192	19.1	34.1	0.0
	2	193	18.4	32.4	0.0
	2	194	15.8	24.7	0.0
	2	195	14.7	25.1	0.0
	2	196	11.7	23.7	0.0
	2	197	11.1	25.0	0.0
	2	198	10.0	24.5	0.0
	2	199	11.8	25.5	0.0
	2	200	12.4	29.4	0.0
	2	201	12.7	30.9	0.0
	2	202	19.6	35.2	0.0
	2	203	20.2	32.2	0.0
	2	204	12.9	28.1	0.0
	2	205	15.3	31.0	0.0
	2	206	13.3	30.4	0.0
	2	207	12.9	26.4	0.0
	2	208	10.5	25.9	0.0
	2	209	12.6	29.1	0.0
	2	210	13.6	26.6	4.29069767442
	2	211	11.3	23.1	23.6465116279
	2	212	15.3	26.1	0.858139534884
	2	213	14.5	27.3	5.33953488372
	2	214	12.7	27.0	3.62325581395
	2	215	14.0	29.8	2.47906976744
	2	216	16.3	29.1	12.3953488372
	2	217	14.0	28.1	7.05581395349
	2	218	17.9	28.7	0.0
	2	219	19.9	30.5	0.0
	2	220	16.4	26.9	10.9651162791
	2	221	18.0	31.7	0.0
	2	222	14.4	30.5	0.0
	2	223	12.3	22.3	16.6860465116
	2	224	14.9	29.0	0.0
	2	225	13.4	27.7	0.572093023256
	2	226	12.0	28.6	0.0
	2	227	10.8	23.9	0.0
	2	228	14.7	30.0	0.0
	2	229	11.3	32.1	0.0
	2	230	9.9	30.4	0.0
	2	231	8.0	29.2	0.0
	2	232	12.6	30.4	5.81627906977
	2	233	11.7	25.3	3.0511627907
	2	234	14.1	30.7	4.67209302326
	2	235	17.9	31.4	0.0953488372093
	2	236	14.3	32.5	0.0
	2	237	10.4	27.3	0.0
	2	238	12.7	31.2	0.0
	2	239	10.8	27.1	1.14418604651
	2	240	8.4	24.9	6.00697674419
	2	241	11.5	28.8	0.0
	2	242	12.2	31.7	0.0
	2	243	9.6	30.8	4.38604651163
	2	244	9.6	29.3	0.0
	2	245	7.1	30.2	0.0
	2	246	9.9	29.1	0.0
	2	247	11.4	24.5	0.0
	2	248	10.1	20.0	11.6325581395
	2	249	10.8	24.4	0.0
	2	250	9.1	28.9	0.0
	2	251	7.1	24.3	0.0
	2	252	4.3	24.4	0.0
	2	253	9.5	21.9	0.0
	2	254	5.5	18.3	0.0
	2	255	6.1	17.0	29.0813953488
	2	256	5.9	19.9	0.0
	2	257	2.3	23.4	0.0
	2	258	3.8	17.2	0.190697674419
	2	259	3.4	14.2	0.476744186047
	2	260	-0.7	14.7	0.0
	2	261	4.3	20.6	0.0
	2	262	4.4	12.7	0.572093023256
	2	263	1.5	18.4	0.190697674419
	2	264	2.0	23.5	0.0
	2	265	4.7	23.8	0.0
	2	266	8.5	22.1	0.0
	2	267	11.5	22.7	0.0
	2	268	10.5	27.6	0.0
	2	269	7.5	24.5	0.0
	2	270	7.8	26.9	0.0
	2	271	11.2	21.5	0.0953488372093
	2	272	8.0	22.2	7.05581395349
	2	273	5.3	21.5	0.0
	2	274	7.2	23.1	0.0
	2	275	7.0	19.5	0.0
	2	276	7.8	23.3	0.0
	2	277	0.3	19.3	0.0
	2	278	-3.7	16.4	0.0
	2	279	3.0	19.0	0.0
	2	280	-3.9	17.1	0.0
	2	281	-0.3	17.7	0.0
	2	282	-2.4	10.8	3.33720930233
	2	283	-5.0	16.9	2.0023255814
	2	284	-1.9	13.9	3.81395348837
	2	285	-3.0	15.7	0.0
	2	286	0.7	7.5	0.0953488372093
	2	287	-4.7	-1.5	8.10465116279
	2	288	-2.9	3.9	5.72093023256
	2	289	-3.5	8.9	0.0
	2	290	-4.9	8.8	0.0
	2	291	-0.1	11.3	0.0
	2	292	-0.6	10.6	0.0
	2	293	0.5	13.5	0.0
	2	294	-3.5	13.3	0.0
	2	295	-4.1	9.0	0.190697674419
	2	296	-1.3	13.4	0.0
	2	297	-2.3	10.3	1.0488372093
	2	298	-1.4	6.0	0.0953488372093
	2	299	-1.6	7.1	0.0
	2	300	1.0	4.5	0.0
	2	301	-2.5	6.1	0.0
	2	302	-5.9	3.4	0.0
	2	303	-2.0	3.5	0.0
	2	304	-4.9	4.8	0.0
	2	305	2.6	13.9	0.0
	2	306	-3.8	7.4	17.2581395349
	2	307	-4.5	6.5	0.0
	2	308	-3.0	6.8	0.0
	2	309	-1.0	10.6	0.0
	2	310	0.3	16.4	0.0
	2	311	-3.8	9.4	0.0
	2	312	-3.0	10.7	0.0
	2	313	-3.1	7.8	0.0
	2	314	0.6	12.8	0.0
	2	315	0.7	5.3	0.0
	2	316	-5.1	2.8	0.0
	2	317	-12.3	3.2	0.0
	2	318	-4.3	6.2	0.0
	2	319	1.1	8.2	0.0
	2	320	-0.2	6.7	0.0
	2	321	-1.2	9.3	0.0
	2	322	1.4	6.6	0.0
	2	323	4.7	7.1	0.0
	2	324	0.4	3.4	0.0
	2	325	-7.7	-1.7	0.0
	2	326	-5.9	4.8	0.0
	2	327	0.8	6.2	0.0
	2	328	3.8	7.3	0.0
	2	329	-4.6	2.2	0.0
	2	330	-8.1	0.3	0.0
	2	331	-14.3	-1.9	0.0
	2	332	-1.1	-0.3	0.0
	2	333	3.1	6.9	0.0
	2	334	0.5	1.0	0.0
	2	335	-9.1	-1.1	0.0
	2	336	-7.3	-5.8	0.0
	2	337	-5.0	-4.8	1.52558139535
	2	338	-12.7	-3.4	0.0
	2	339	-15.7	-3.0	0.0
	2	340	-17.0	1.3	0.0
	2	341	-7.7	3.7	2.28837209302
	2	342	-4.8	5.5	12.4906976744
	2	343	-2.9	0.1	0.0
	2	344	-1.3	-1.0	0.0
	2	345	-9.1	-7.6	0.0
	2	346	-18.2	-18.1	4.48139534884
	2	347	-23.1	-14.0	0.0
	2	348	-30.0	-14.6	0.0
	2	349	-25.7	-7.1	0.0
	2	350	-22.4	-10.5	0.0
	2	351	-7.7	-5.5	0.476744186047
	2	352	-22.1	-4.5	0.0
	2	353	-10.3	0.3	0.0
	2	354	-15.4	-7.2	0.0
	2	355	-12.0	-8.3	0.0
	2	356	-12.3	-10.9	0.0
	2	357	-11.4	-8.5	0.0
	2	358	-19.7	-9.6	0.0
	2	359	-24.6	-3.3	0.0
	2	360	-13.3	0.9	0.0
	2	361	-10.5	3.3	4.1
	2	362	-6.7	0.4	0.0
	2	363	-1.6	-0.4	0.0
	2	364	-3.2	-3.1	0.0
	2	365	-10.1	-2.5	22.5023255814
	3	1	-15.6	-12.8	1.71627906977
	3	2	-10.1	-6.2	3.62325581395
	3	3	-9.5	-1.6	0.0
	3	4	-9.2	-5.6	0.0
	3	5	-10.6	-3.5	2.86046511628
	3	6	-13.1	-1.8	0.0
	3	7	-11.5	1.3	0.0
	3	8	-6.3	3.2	0.0
	3	9	-4.1	-1.3	0.0
	3	10	-13.2	-7.6	0.0
	3	11	-16.9	2.9	0.0
	3	12	-23.9	-10.7	2.38372093023
	3	13	-22.8	-10.8	0.0
	3	14	-21.7	-18.8	0.0
	3	15	-25.8	-18.6	0.572093023256
	3	16	-20.0	-13.1	0.0953488372093
	3	17	-20.2	-8.9	0.0
	3	18	-17.4	-12.9	0.0
	3	19	-23.3	-19.8	0.381395348837
	3	20	-17.9	-7.7	0.0
	3	21	-13.2	-9.6	0.0
	3	22	-18.7	-15.1	0.572093023256
	3	23	-22.7	-10.2	0.0
	3	24	-22.7	-16.7	0.762790697674
	3	25	-20.3	-15.0	0.0
	3	26	-16.4	-10.9	0.0
	3	27	-8.1	-3.3	0.0
	3	28	-6.8	-5.6	0.0
	3	29	-9.6	2.0	0.0
	3	30	-12.2	-4.1	0.0
	3	31	-10.4	-5.5	0.0
	3	32	-5.9	2.1	0.0
	3	33	-14.5	-0.8	0.0
	3	34	-5.8	-1.0	0.0
	3	35	-19.7	-3.2	0.0
	3	36	-16.1	-3.9	8.2
	3	37	-16.9	-7.5	0.0
	3	38	-16.4	-3.2	0.0
	3	39	-18.4	-6.3	0.0
	3	40	-26.0	-7.6	0.0
	3	41	-21.4	-7.6	0.0
	3	42	-14.7	-4.4	0.0
	3	43	-9.4	-1.3	0.0
	3	44	-15.1	-5.4	0.0
	3	45	-22.7	-8.6	0.0
	3	46	-20.6	-6.4	0.0
	3	47	-18.7	3.1	0.0
	3	48	-13.7	4.7	0.0
	3	49	-8.1	-0.8	0.0
	3	50	-15.5	-5.2	0.0
	3	51	-11.4	-2.3	0.0
	3	52	-14.3	-3.3	0.0
	3	53	-9.6	0.7	0.0
	3	54	-7.7	3.4	0.0
	3	55	-11.0	-2.6	0.0
	3	56	-17.0	-5.1	0.0
	3	57	-17.5	-12.2	0.0
	3	58	-22.4	-13.1	0.0
	3	59	-18.6	-6.4	0.0
	3	60	-14.0	-5.3	0.0
	3	61	-19.1	2.9	0.0
	3	62	-13.8	-1.2	0.0
	3	63	-8.3	-8.1	0.0
	3	64	-17.7	2.8	0.0
	3	65	-14.7	6.4	0.0
	3	66	-8.6	7.8	0.0
	3	67	1.6	5.9	0.0
	3	68	-4.4	4.6	7.1511627907
	3	69	-3.0	5.4	0.0
	3	70	0.6	2.1	0.0
	3	71	-0.6	-0.3	0.0
	3	72	-14.4	-9.0	0.0
	3	73	-14.0	-1.8	0.0
	3	74	-10.0	-2.4	0.858139534884
	3	75	-4.5	-2.6	0.286046511628
	3	76	-11.4	-0.7	0.0
	3	77	-7.0	-0.5	0.0
	3	78	-7.2	4.4	0.0
	3	79	-15.4	0.1	0.0
	3	80	-9.7	7.7	0.0
	3	81	-11.9	-1.0	0.0
	3	82	-15.6	-3.6	0.0
	3	83	-24.5	-4.2	0.0
	3	84	-24.9	-7.0	0.0
	3	85	-17.8	-5.8	0.0
	3	86	-6.6	0.6	0.0
	3	87	-6.0	7.0	4.76744186047
	3	88	-2.6	6.4	0.0
	3	89	3.2	13.3	12.2046511628
	3	90	3.1	9.0	0.381395348837
	3	91	1.7	8.4	0.0
	3	92	0.7	12.6	0.0
	3	93	8.2	20.7	0.0
	3	94	4.5	19.8	0.0
	3	95	6.8	16.4	0.0
	3	96	-1.9	5.9	0.0
	3	97	-6.9	6.9	0.0
	3	98	-4.8	7.2	2.95581395349
	3	99	-7.6	8.8	0.0
	3	100	2.9	17.1	0.0
	3	101	4.5	12.3	0.0953488372093
	3	102	-1.9	8.2	2.0023255814
	3	103	-1.9	15.3	0.0
	3	104	0.9	10.4	17.5441860465
	3	105	5.6	14.2	2.76511627907
	3	106	7.8	8.2	1.0488372093
	3	107	3.5	9.7	0.0
	3	108	1.9	10.8	0.0
	3	109	3.0	8.4	0.0
	3	110	-4.3	8.1	0.0
	3	111	-3.0	12.4	0.0
	3	112	-3.9	12.2	0.0
	3	113	-10.7	7.1	0.0
	3	114	-4.4	13.3	0.0
	3	115	-4.2	15.4	0.0
	3	116	-3.1	13.5	0.0
	3	117	0.1	14.6	0.0
	3	118	4.3	11.2	0.0
	3	119	2.3	15.8	0.0
	3	120	5.4	16.3	0.0
	3	121	-0.5	12.6	0.0
	3	122	4.7	17.1	0.0
	3	123	6.2	15.6	0.0
	3	124	5.6	16.2	0.0
	3	125	7.7	15.2	0.0
	3	126	-1.2	14.3	0.0
	3	127	-4.6	7.8	0.0
	3	128	-6.5	10.2	0.0
	3	129	-5.4	15.4	0.0
	3	130	0.6	19.8	0.0
	3	131	4.6	25.1	0.0
	3	132	2.7	24.3	0.0
	3	133	0.4	18.8	0.0
	3	134	-1.0	22.1	0.0
	3	135	1.4	20.0	0.0
	3	136	4.4	22.2	0.0
	3	137	2.0	19.0	0.0
	3	138	3.3	22.0	0.0
	3	139	4.6	21.6	0.0
	3	140	6.7	21.3	0.0
	3	141	5.0	21.2	0.0
	3	142	0.3	18.8	0.0
	3	143	2.0	19.7	0.0
	3	144	8.6	18.0	25.7441860465
	3	145	11.3	20.6	0.0
	3	146	8.4	16.8	0.0
	3	147	5.1	19.2	12.4906976744
	3	148	3.3	18.8	0.0
	3	149	2.5	16.0	0.0
	3	150	3.5	19.9	0.0
	3	151	4.4	23.0	0.0
	3	152	7.3	29.0	0.0
	3	153	10.0	28.4	0.0
	3	154	14.3	31.1	0.0
	3	155	16.9	31.1	0.0
	3	156	17.6	28.1	0.0
	3	157	13.2	29.0	0.0
	3	158	10.6	27.5	0.0
	3	159	13.2	25.9	0.0
	3	160	12.5	30.0	0.0
	3	161	17.5	32.5	0.0
	3	162	14.8	27.6	0.0953488372093
	3	163	14.7	28.8	0.0
	3	164	16.0	29.2	0.0
	3	165	18.9	29.1	0.0
	3	166	14.1	27.4	0.0
	3	167	11.6	28.1	0.0
	3	168	12.3	27.4	0.0
	3	169	12.9	24.1	1.14418604651
	3	170	9.9	24.6	0.0
	3	171	6.3	23.2	0.0
	3	172	10.0	20.5	0.0
	3	173	14.1	28.4	0.0
	3	174	14.8	29.0	0.0
	3	175	20.2	31.1	0.0
	3	176	18.9	32.3	0.0
	3	177	21.9	33.6	0.0
	3	178	19.5	32.7	0.0
	3	179	15.6	28.0	0.0
	3	180	14.3	26.5	0.0
	3	181	12.4	25.8	7.34186046512
	3	182	10.3	21.0	7.81860465116
	3	183	14.5	24.7	0.0
	3	184	14.9	22.6	1.81162790698
	3	185	18.3	23.6	6.38837209302
	3	186	14.9	27.6	0.0
	3	187	18.4	29.7	0.0
	3	188	13.0	29.4	20.7860465116
	3	189	14.2	29.3	0.0
	3	190	17.2	28.5	0.0
	3	191	17.6	29.5	0.0
	3	192	15.8	24.5	0.190697674419
	3	193	14.2	27.7	0.0
	3	194	18.3	29.3	0.0
	3	195	18.5	30.7	0.0
	3	196	18.0	27.8	0.0
	3	197	16.2	27.3	0.0
	3	198	16.0	28.7	0.476744186047
	3	199	18.9	26.5	3.43255813953
	3	200	16.0	29.9	14.8744186047
	3	201	19.1	33.1	0.0
	3	202	17.9	27.1	0.762790697674
	3	203	22.0	31.0	2.38372093023
	3	204	19.5	34.6	0.0
	3	205	19.0	28.6	0.0953488372093
	3	206	21.2	36.2	0.0
	3	207	18.3	35.0	0.0
	3	208	22.4	33.3	22.1209302326
	3	209	20.7	35.6	0.0
	3	210	16.9	31.7	0.0
	3	211	15.3	32.2	0.0
	3	212	18.2	31.2	0.0
	3	213	14.8	29.8	0.0
	3	214	14.7	30.6	0.0
	3	215	15.5	30.7	8.2
	3	216	15.9	29.2	0.0
	3	217	17.1	28.9	0.0
	3	218	15.6	26.9	1.33488372093
	3	219	14.9	28.5	2.19302325581
	3	220	13.5	29.2	0.0953488372093
	3	221	15.7	29.8	0.286046511628
	3	222	14.8	32.2	0.190697674419
	3	223	14.4	26.0	30.8930232558
	3	224	13.9	23.9	0.0
	3	225	11.6	27.8	0.0
	3	226	14.4	30.4	0.0
	3	227	13.0	33.2	0.0
	3	228	11.4	28.7	0.0
	3	229	13.0	28.4	0.0
	3	230	15.4	30.1	0.0
	3	231	15.6	26.9	0.0
	3	232	16.1	26.5	0.0
	3	233	18.6	26.1	0.0
	3	234	20.6	30.3	0.0
	3	235	16.6	23.5	1.14418604651
	3	236	7.4	21.0	0.0
	3	237	8.6	23.8	0.0
	3	238	8.9	24.2	0.0
	3	239	9.2	27.9	0.0
	3	240	6.7	30.6	0.0
	3	241	11.7	30.3	0.0
	3	242	7.1	27.7	0.0
	3	243	10.0	25.7	0.0
	3	244	10.4	24.6	0.0
	3	245	10.9	25.8	0.0
	3	246	7.7	23.3	0.0
	3	247	6.3	20.5	20.1186046512
	3	248	8.7	24.4	0.0
	3	249	8.6	25.7	0.0
	3	250	8.7	25.8	0.0
	3	251	11.9	24.0	0.0
	3	252	11.0	20.6	0.0
	3	253	11.9	22.3	4.86279069767
	3	254	12.5	29.6	0.0
	3	255	11.9	22.2	0.381395348837
	3	256	9.6	23.5	0.0
	3	257	8.7	25.1	0.0
	3	258	10.1	23.9	0.0
	3	259	8.6	26.4	0.0
	3	260	7.4	24.2	0.0
	3	261	6.9	22.7	0.0
	3	262	4.3	18.8	7.53255813953
	3	263	9.0	21.9	0.0
	3	264	12.2	21.7	0.0
	3	265	5.5	19.2	0.0
	3	266	5.6	21.6	0.0
	3	267	6.4	23.7	0.0
	3	268	13.0	31.3	0.0
	3	269	13.3	28.8	0.0
	3	270	14.3	27.5	0.0
	3	271	12.8	24.0	2.19302325581
	3	272	9.7	23.1	0.667441860465
	3	273	7.3	26.4	0.0
	3	274	11.7	21.1	16.9720930233
	3	275	8.2	15.5	1.71627906977
	3	276	5.8	20.4	0.0
	3	277	-0.1	18.0	18.0209302326
	3	278	-2.2	13.4	0.0
	3	279	4.7	15.4	0.0
	3	280	9.5	18.0	0.572093023256
	3	281	12.1	21.1	0.0
	3	282	6.1	15.9	0.0
	3	283	14.9	25.0	0.0
	3	284	14.0	31.3	0.0
	3	285	15.6	29.2	0.0
	3	286	13.0	20.5	0.0
	3	287	9.9	19.7	4.38604651163
	3	288	11.1	20.1	0.0
	3	289	11.6	12.7	0.0
	3	290	7.1	12.9	0.0
	3	291	3.9	10.9	0.0
	3	292	-3.0	17.2	0.0
	3	293	0.7	18.6	0.0
	3	294	0.8	14.1	0.0
	3	295	2.6	8.7	3.52790697674
	3	296	-0.1	19.0	0.0
	3	297	-3.8	13.6	4.86279069767
	3	298	-4.6	6.9	0.0
	3	299	-1.8	10.8	0.0
	3	300	-1.4	4.5	5.91162790698
	3	301	1.7	11.4	0.0
	3	302	6.5	11.6	0.0
	3	303	8.3	13.5	0.0
	3	304	4.0	8.1	0.0
	3	305	0.4	11.8	0.0
	3	306	1.4	4.0	2.28837209302
	3	307	0.0	3.3	0.667441860465
	3	308	-11.0	1.6	0.0
	3	309	-10.6	3.9	3.24186046512
	3	310	-10.1	-5.9	0.0
	3	311	-8.1	0.5	0.0
	3	312	-6.8	6.4	0.0
	3	313	-3.5	3.4	0.0
	3	314	-10.6	-0.7	0.0
	3	315	-4.3	1.5	0.0
	3	316	-2.3	6.2	0.0
	3	317	-2.9	5.3	2.28837209302
	3	318	-1.7	6.5	0.0
	3	319	-4.6	-0.4	0.0
	3	320	-2.3	1.5	0.0
	3	321	-2.2	0.4	0.0
	3	322	-6.7	-0.1	0.0
	3	323	-3.5	8.2	0.0
	3	324	-5.5	2.9	0.0
	3	325	-0.2	4.2	9.2488372093
	3	326	-4.5	10.0	0.0
	3	327	2.7	9.8	0.0
	3	328	5.2	9.9	0.0
	3	329	4.3	6.0	5.81627906977
	3	330	-1.2	5.8	0.0
	3	331	0.4	2.1	0.0
	3	332	-1.9	0.8	0.0
	3	333	-5.5	0.2	0.0
	3	334	-8.1	-0.1	0.0
	3	335	-1.5	3.8	0.0
	3	336	-2.8	-2.7	0.0
	3	337	-2.1	0.0	0.0
	3	338	0.7	5.0	0.0
	3	339	-9.9	-6.1	0.0
	3	340	-0.7	-0.2	0.0
	3	341	-13.6	-5.8	0.0
	3	342	-15.5	-3.2	0.0
	3	343	-22.0	-7.4	0.0
	3	344	-27.4	-15.5	0.0
	3	345	-29.2	-14.7	0.0
	3	346	-35.5	-15.5	0.0
	3	347	-27.8	-12.4	0.0
	3	348	-27.2	-15.7	0.0
	3	349	-25.0	-11.3	0.0
	3	350	-23.8	-15.8	0.0
	3	351	-23.5	-12.5	0.0
	3	352	-22.0	-4.4	0.0
	3	353	-25.2	-5.1	0.0
	3	354	-22.4	0.1	0.0
	3	355	-23.7	-6.5	0.0
	3	356	-13.9	-8.2	0.0
	3	357	-18.3	-4.6	0.0
	3	358	-22.8	-10.3	0.0
	3	359	-22.5	-10.3	0.0
	3	360	-25.6	-19.3	2.19302325581
	3	361	-22.8	-16.0	0.572093023256
	3	362	-26.5	-11.9	0.0
	3	363	-22.9	-9.3	0.762790697674
	3	364	-22.0	-6.7	0.190697674419
	3	365	-12.2	-3.3	0.0
	4	1	-15.3	2.4	4.00465116279
	4	2	-16.7	5.0	0.0
	4	3	-8.9	-5.8	0.0
	4	4	-19.2	-3.6	0.0
	4	5	-13.9	-4.5	0.0
	4	6	-26.1	-11.9	0.0
	4	7	-23.3	-11.3	0.0
	4	8	-14.4	-6.8	0.0
	4	9	-13.2	-7.0	0.0
	4	10	-17.3	0.9	0.0
	4	11	-19.9	-7.1	0.0
	4	12	-16.6	-8.1	0.0
	4	13	-26.4	-6.8	0.0
	4	14	-21.9	-3.8	0.0
	4	15	-18.1	-13.5	0.0
	4	16	-20.6	-9.3	0.0
	4	17	-16.7	-6.9	4.48139534884
	4	18	-15.6	-12.4	2.57441860465
	4	19	-16.9	-10.1	0.0
	4	20	-15.0	-10.2	0.0
	4	21	-24.0	-10.6	0.0
	4	22	-18.6	-8.0	0.0
	4	23	-26.2	-15.7	0.0
	4	24	-29.3	-12.6	0.0
	4	25	-25.9	-6.5	0.0
	4	26	-28.4	-9.8	0.0
	4	27	-18.0	-5.6	0.0
	4	28	-17.4	-2.0	0.0
	4	29	-26.0	-9.1	0.0
	4	30	-20.7	-9.7	0.0
	4	31	-17.2	-7.8	0.0
	4	32	-11.3	3.4	0.0
	4	33	-6.6	6.1	0.0
	4	34	-8.0	-0.2	0.0
	4	35	-13.9	-13.0	0.0
	4	36	-18.5	-7.7	0.0
	4	37	-22.1	-12.0	0.0
	4	38	-19.7	-5.1	0.0
	4	39	-13.0	0.7	0.0
	4	40	-15.5	3.6	0.0
	4	41	-11.8	6.2	0.0
	4	42	-7.5	1.6	0.0
	4	43	-22.3	-10.1	0.0
	4	44	-17.0	-4.6	0.0
	4	45	-20.9	-13.0	0.0
	4	46	-24.1	-12.5	0.0
	4	47	-25.2	-11.4	0.0
	4	48	-22.4	-10.8	0.0
	4	49	-21.2	-14.4	0.0
	4	50	-11.5	-8.1	0.0
	4	51	-18.3	-7.5	0.0
	4	52	-22.5	-6.8	0.0
	4	53	-22.2	-8.5	0.0
	4	54	-17.5	0.5	0.0
	4	55	-25.4	-1.9	0.0
	4	56	-22.6	-0.2	0.0
	4	57	-15.6	-12.3	0.0
	4	58	-20.4	-9.5	0.0
	4	59	-21.1	-3.4	0.0
	4	60	-17.3	-6.9	0.0
	4	61	-21.7	-4.2	0.0
	4	62	-12.6	-5.7	0.0
	4	63	-14.0	-3.6	0.0
	4	64	-18.2	-7.9	0.0
	4	65	-8.9	-6.4	0.0
	4	66	-3.9	-3.6	0.0
	4	67	-13.8	-11.3	0.0953488372093
	4	68	-10.7	-0.5	0.0
	4	69	-8.0	5.4	0.0
	4	70	-4.6	2.9	0.0
	4	71	-4.8	0.4	0.0
	4	72	-10.7	-6.6	0.0
	4	73	-14.1	-12.0	0.0
	4	74	-19.5	-7.5	0.0
	4	75	-19.6	-7.0	0.0
	4	76	-18.3	-5.1	0.0
	4	77	-14.4	-1.5	0.0
	4	78	-13.7	-3.3	0.0
	4	79	-20.3	-7.1	0.0
	4	80	-12.8	-4.8	0.0
	4	81	-9.8	2.3	0.0
	4	82	-1.7	4.3	0.0
	4	83	-4.5	8.3	0.0
	4	84	-5.5	8.9	0.0
	4	85	-1.7	5.4	0.0
	4	86	-9.4	-1.1	0.0
	4	87	-8.8	4.4	0.0
	4	88	-9.6	-0.4	0.0
	4	89	-7.9	-6.2	0.0
	4	90	-12.0	-10.0	0.0
	4	91	-11.1	-4.2	0.0
	4	92	-5.7	-0.3	11.1558139535
	4	93	-3.5	1.9	0.0953488372093
	4	94	0.1	1.6	2.95581395349
	4	95	-9.6	-2.0	0.572093023256
	4	96	-9.1	-0.2	0.0
	4	97	-6.2	5.4	0.0
	4	98	1.2	12.0	1.81162790698
	4	99	1.7	19.3	0.0
	4	100	4.9	14.8	0.0
	4	101	1.7	19.7	0.0
	4	102	6.6	17.4	0.0
	4	103	3.7	15.4	0.0
	4	104	11.3	15.3	0.0
	4	105	1.6	15.5	0.0
	4	106	-1.2	9.8	0.0
	4	107	-0.2	15.4	0.0
	4	108	0.1	16.8	0.0
	4	109	3.8	16.3	0.0
	4	110	1.2	18.2	0.0
	4	111	-1.6	15.8	0.0
	4	112	-5.5	4.8	24.8860465116
	4	113	-10.3	5.8	0.0
	4	114	-5.4	4.4	9.43953488372
	4	115	-5.9	6.8	0.953488372093
	4	116	-2.6	9.3	1.62093023256
	4	117	-1.6	20.3	0.0
	4	118	2.5	22.5	0.0
	4	119	5.3	17.8	0.0
	4	120	1.1	16.1	0.0
	4	121	2.5	19.2	0.0
	4	122	-0.4	15.3	0.0
	4	123	3.5	12.0	20.8813953488
	4	124	1.0	15.9	0.0
	4	125	4.9	18.3	0.0
	4	126	3.5	12.9	0.0953488372093
	4	127	-3.7	12.3	10.8697674419
	4	128	-4.4	12.6	0.0953488372093
	4	129	-0.7	12.6	0.572093023256
	4	130	-1.5	14.3	0.0
	4	131	0.0	19.0	0.0953488372093
	4	132	6.3	20.3	11.2511627907
	4	133	3.4	24.1	2.76511627907
	4	134	2.0	21.4	0.0
	4	135	0.8	12.3	3.33720930233
	4	136	-3.3	15.1	0.0
	4	137	-1.1	16.8	0.0
	4	138	3.2	16.1	0.0
	4	139	2.6	13.1	0.0
	4	140	4.0	16.2	0.0
	4	141	7.0	25.5	0.0
	4	142	13.1	30.2	0.0
	4	143	13.9	27.8	0.0
	4	144	13.2	22.5	0.0
	4	145	8.3	24.7	0.0
	4	146	11.8	26.9	0.0953488372093
	4	147	9.0	30.5	0.0
	4	148	7.5	25.0	12.4906976744
	4	149	8.0	18.7	3.90930232558
	4	150	11.9	20.8	0.381395348837
	4	151	10.6	22.7	0.953488372093
	4	152	6.8	22.2	14.8744186047
	4	153	6.5	26.1	1.0488372093
	4	154	10.9	25.9	5.43488372093
	4	155	9.3	21.4	0.0
	4	156	14.1	22.6	20.023255814
	4	157	8.6	27.7	0.190697674419
	4	158	9.8	25.0	3.33720930233
	4	159	11.3	21.8	0.0953488372093
	4	160	11.3	29.7	0.0
	4	161	11.0	28.8	0.0
	4	162	12.7	28.3	0.0
	4	163	16.1	24.0	9.91627906977
	4	164	14.6	22.6	0.0953488372093
	4	165	12.0	22.2	7.91395348837
	4	166	11.7	21.7	8.86744186047
	4	167	9.2	28.5	0.0
	4	168	13.5	29.8	0.0
	4	169	17.7	33.8	0.0
	4	170	17.0	26.5	1.62093023256
	4	171	17.8	29.9	10.2023255814
	4	172	23.4	30.5	0.953488372093
	4	173	19.6	32.4	3.14651162791
	4	174	18.2	27.4	9.91627906977
	4	175	19.3	30.3	12.776744186
	4	176	19.6	26.5	0.0953488372093
	4	177	16.5	30.1	0.0
	4	178	16.7	27.7	0.0
	4	179	15.1	30.3	0.0
	4	180	16.6	30.5	0.0
	4	181	13.6	26.0	0.0
	4	182	12.2	21.9	4.86279069767
	4	183	13.6	23.7	0.286046511628
	4	184	11.8	17.7	10.488372093
	4	185	10.0	18.0	10.1069767442
	4	186	18.6	26.1	0.0
	4	187	13.2	25.2	0.0
	4	188	16.6	24.9	16.1139534884
	4	189	17.7	27.4	0.0953488372093
	4	190	14.8	25.3	0.0
	4	191	11.1	22.2	0.0
	4	192	9.5	23.7	0.0
	4	193	10.4	21.5	4.00465116279
	4	194	11.1	25.8	0.0
	4	195	11.4	25.8	0.0
	4	196	16.4	27.8	0.0
	4	197	17.3	30.8	0.0
	4	198	18.5	29.0	0.0
	4	199	17.7	29.1	0.0
	4	200	20.1	31.3	0.0
	4	201	16.5	28.9	0.0
	4	202	16.9	26.2	0.0
	4	203	14.2	28.6	0.0
	4	204	16.2	29.5	0.0
	4	205	16.4	33.7	0.0
	4	206	20.6	32.8	0.0
	4	207	20.1	30.1	0.0
	4	208	17.3	27.5	0.0
	4	209	12.2	28.1	0.0
	4	210	13.0	25.5	3.71860465116
	4	211	12.1	29.6	0.0
	4	212	14.7	31.5	0.0
	4	213	13.5	30.0	0.0
	4	214	11.9	31.0	0.0
	4	215	14.5	30.0	1.52558139535
	4	216	13.5	29.6	6.29302325581
	4	217	19.4	29.8	0.476744186047
	4	218	18.5	33.7	0.0
	4	219	21.5	36.5	0.0
	4	220	22.2	37.1	0.0
	4	221	23.8	36.3	0.0
	4	222	15.9	30.8	0.0
	4	223	17.0	27.1	0.0
	4	224	11.3	25.6	0.0
	4	225	13.1	25.1	0.0
	4	226	11.6	27.6	0.0
	4	227	9.9	30.4	0.0
	4	228	12.3	29.8	3.52790697674
	4	229	12.1	28.5	0.0
	4	230	11.5	30.1	0.0
	4	231	13.4	28.5	0.0
	4	232	16.9	28.3	0.0
	4	233	17.3	32.8	0.0
	4	234	19.0	27.5	0.0
	4	235	18.8	30.5	0.0
	4	236	17.4	31.0	0.0
	4	237	16.0	29.7	0.0
	4	238	16.5	30.9	0.0
	4	239	17.4	32.9	0.0
	4	240	14.7	26.0	0.0
	4	241	10.4	27.3	0.0
	4	242	11.6	25.1	0.0
	4	243	10.0	25.7	0.0
	4	244	14.0	27.5	0.0
	4	245	13.4	27.0	0.0
	4	246	14.8	27.9	0.0953488372093
	4	247	15.7	26.6	0.286046511628
	4	248	13.3	26.2	19.0697674419
	4	249	17.2	28.3	10.8697674419
	4	250	18.0	29.7	0.0
	4	251	17.1	26.3	0.0
	4	252	9.8	25.6	0.0
	4	253	12.6	23.1	8.86744186047
	4	254	10.1	19.0	5.81627906977
	4	255	10.1	25.0	0.0
	4	256	6.4	22.1	0.0
	4	257	9.6	18.1	1.33488372093
	4	258	8.1	19.1	0.0953488372093
	4	259	7.4	17.7	4.67209302326
	4	260	3.1	15.2	4.86279069767
	4	261	-0.9	16.1	0.0
	4	262	-3.3	20.5	0.0
	4	263	-2.7	12.8	0.572093023256
	4	264	-2.1	17.6	0.0
	4	265	0.0	13.9	0.0
	4	266	3.0	21.2	0.0
	4	267	1.8	19.8	0.0
	4	268	5.4	25.6	0.0
	4	269	6.6	23.2	0.0
	4	270	7.6	27.0	0.0
	4	271	11.9	22.5	0.0
	4	272	6.6	20.0	0.0
	4	273	7.0	22.4	0.0
	4	274	9.0	12.5	2.95581395349
	4	275	2.8	19.9	0.0
	4	276	1.8	18.7	0.0
	4	277	-0.2	15.3	0.0
	4	278	5.3	15.4	0.0
	4	279	9.1	20.9	0.0
	4	280	-1.1	15.7	0.0
	4	281	-2.4	13.5	0.0
	4	282	-2.3	14.2	0.0
	4	283	-4.5	12.5	0.0
	4	284	-3.9	14.5	0.0
	4	285	-3.6	14.4	0.0
	4	286	-9.6	7.3	1.23953488372
	4	287	-8.2	9.9	0.190697674419
	4	288	-7.1	12.0	0.0
	4	289	-0.9	18.1	0.0
	4	290	5.6	21.2	0.0
	4	291	6.8	17.6	0.0
	4	292	6.5	14.2	4.95813953488
	4	293	8.9	17.9	0.0
	4	294	4.8	18.9	0.0
	4	295	3.1	16.9	0.0
	4	296	-3.6	-1.0	1.14418604651
	4	297	-6.2	-4.9	0.0953488372093
	4	298	-4.1	2.8	0.0
	4	299	-6.6	7.5	0.0
	4	300	-11.7	3.8	6.38837209302
	4	301	-4.0	10.1	0.0
	4	302	-3.2	0.4	0.0
	4	303	-8.1	0.6	0.0
	4	304	-12.5	5.4	0.0
	4	305	-13.2	7.6	0.0
	4	306	-14.5	0.5	0.0
	4	307	-6.2	3.0	1.14418604651
	4	308	-4.3	-2.7	0.286046511628
	4	309	-6.9	-2.9	0.0
	4	310	-6.2	-2.9	1.23953488372
	4	311	-8.3	-8.0	0.286046511628
	4	312	-3.9	1.2	6.57906976744
	4	313	-1.7	-0.8	6.1976744186
	4	314	-8.0	-1.0	0.0
	4	315	-2.4	4.8	0.0
	4	316	-4.1	-2.3	0.858139534884
	4	317	-11.4	-1.9	0.381395348837
	4	318	-3.9	-1.5	0.0
	4	319	-12.4	-8.2	0.0
	4	320	-12.3	-5.3	0.0
	4	321	-6.9	-4.9	0.0
	4	322	-3.4	1.4	0.0
	4	323	-5.3	0.8	5.62558139535
	4	324	-9.0	0.0	0.0
	4	325	-4.6	-0.3	0.0
	4	326	-7.7	-4.7	0.0
	4	327	-11.1	-5.9	0.0
	4	328	-13.3	-8.7	0.0
	4	329	-16.6	-11.0	0.0
	4	330	-10.6	-5.7	7.53255813953
	4	331	-7.2	2.5	0.0
	4	332	-4.9	3.6	0.0
	4	333	2.5	2.6	0.476744186047
	4	334	0.0	0.7	8.77209302326
	4	335	0.3	10.8	0.0
	4	336	1.4	8.0	0.0
	4	337	1.9	7.8	0.0
	4	338	3.6	16.6	0.0
	4	339	3.4	8.9	0.0
	4	340	0.7	0.9	0.0
	4	341	-4.2	-1.4	0.0
	4	342	-10.0	4.0	0.0
	4	343	-9.4	4.7	9.53488372093
	4	344	-7.8	-6.1	0.0
	4	345	-15.0	-2.4	0.0
	4	346	-10.5	0.0	0.0
	4	347	-16.7	0.2	0.0
	4	348	-17.5	0.4	0.0
	4	349	-9.9	-0.6	0.0
	4	350	-10.1	3.1	0.0
	4	351	-6.1	-1.6	0.0
	4	352	-11.9	-8.2	0.858139534884
	4	353	-13.4	-0.3	0.0
	4	354	-16.8	-7.6	0.0
	4	355	-17.5	-4.7	0.0
	4	356	-15.9	-11.1	0.0
	4	357	-18.3	-17.0	0.0
	4	358	-21.8	-11.3	0.0
	4	359	-20.7	-0.9	0.0
	4	360	-16.4	-0.4	5.33953488372
	4	361	-4.3	1.0	0.0
	4	362	-12.6	0.5	0.0
	4	363	-10.2	-1.5	0.0
	4	364	-7.0	-2.5	0.0
	4	365	-7.5	1.8	0.0
	4	366	-4.4	1.5	0.0
	5	1	-11.4	-6.0	0.0
	5	2	-20.9	-10.8	14.111627907
	5	3	-20.5	-9.1	4.57674418605
	5	4	-23.8	-12.5	0.0
	5	5	-19.8	-17.8	0.0
	5	6	-22.9	-17.4	1.52558139535
	5	7	-14.1	-5.5	0.0
	5	8	-17.2	-12.3	0.0
	5	9	-15.6	-8.7	2.86046511628
	5	10	-15.2	-8.1	0.0
	5	11	-18.7	-10.8	0.0
	5	12	-18.8	-7.6	0.0
	5	13	-19.0	-13.9	0.667441860465
	5	14	-28.0	-17.7	0.381395348837
	5	15	-21.8	-7.0	0.0
	5	16	-13.1	-9.6	0.762790697674
	5	17	-10.6	-7.2	3.24186046512
	5	18	-15.6	-11.6	0.381395348837
	5	19	-13.6	-9.8	0.0953488372093
	5	20	-10.5	-2.7	0.0
	5	21	-19.0	-2.2	0.0
	5	22	-25.2	-14.9	0.0
	5	23	-23.4	-1.6	0.0
	5	24	-15.8	-6.0	7.53255813953
	5	25	-17.9	0.1	0.0
	5	26	-17.2	-7.6	0.0
	5	27	-21.2	-10.0	0.0
	5	28	-17.2	-3.2	0.0
	5	29	-9.4	2.4	0.0
	5	30	-18.2	-2.3	0.0
	5	31	-14.1	-3.7	0.0
	5	32	-14.1	-6.9	0.0
	5	33	-11.4	-10.1	0.0
	5	34	-14.4	-8.0	2.38372093023
	5	35	-19.0	-11.3	5.53023255814
	5	36	-25.0	-14.4	0.0
	5	37	-20.7	-9.6	0.0
	5	38	-15.9	-5.6	6.67441860465
	5	39	-20.7	0.4	3.43255813953
	5	40	-21.3	-2.9	0.0
	5	41	-18.2	-6.4	0.0
	5	42	-9.3	1.9	0.0
	5	43	-13.8	-2.8	0.0
	5	44	-7.0	-4.6	0.0
	5	45	-7.2	-7.1	0.0
	5	46	-6.5	-5.7	0.0
	5	47	-6.9	-5.6	0.0
	5	48	-2.6	3.5	0.0
	5	49	-11.9	1.5	0.0
	5	50	-17.7	-9.2	0.0
	5	51	-17.9	-10.5	0.0
	5	52	-11.8	-4.8	0.0
	5	53	-5.6	-5.3	9.2488372093
	5	54	-10.3	-1.6	0.0
	5	55	-17.4	-4.7	0.0
	5	56	-1.6	9.1	0.0
	5	57	1.8	6.9	0.0
	5	58	-14.2	1.9	0.0
	5	59	-9.8	7.0	0.0
	5	60	-12.9	-3.6	0.0
	5	61	-18.4	-8.8	0.0
	5	62	-17.3	-4.8	0.0
	5	63	-10.9	6.8	0.0
	5	64	-9.4	1.2	0.0
	5	65	-10.6	6.5	0.0
	5	66	-16.2	7.1	0.0
	5	67	-16.8	0.2	0.0
	5	68	-11.8	1.8	0.0
	5	69	-6.7	4.9	0.0
	5	70	-8.7	4.1	0.0
	5	71	-8.8	-1.0	0.0
	5	72	-8.5	3.1	0.0
	5	73	-8.1	-0.1	0.0
	5	74	-8.4	-0.6	0.0
	5	75	-16.3	0.5	0.0
	5	76	-11.8	2.6	0.0
	5	77	-9.7	7.3	0.0
	5	78	-8.1	3.4	0.0
	5	79	-0.6	4.4	3.62325581395
	5	80	-4.8	0.2	0.0
	5	81	-3.2	0.5	0.0
	5	82	-12.1	1.5	0.0
	5	83	-5.8	5.5	0.0
	5	84	-3.5	-0.8	0.0
	5	85	-4.6	2.5	0.953488372093
	5	86	-4.8	9.3	0.0
	5	87	-5.4	0.0	1.90697674419
	5	88	-10.2	3.2	0.0
	5	89	-10.0	2.2	0.0
	5	90	-11.9	0.8	4.1
	5	91	-11.8	3.5	0.0
	5	92	-2.4	7.3	0.0
	5	93	3.3	8.9	0.0
	5	94	-0.7	7.0	0.0
	5	95	-9.9	-0.8	14.2069767442
	5	96	-11.8	3.3	0.0
	5	97	-5.1	8.2	0.0
	5	98	0.2	12.4	0.0
	5	99	-5.0	11.5	0.0
	5	100	-8.7	12.3	0.0
	5	101	-2.4	5.7	0.476744186047
	5	102	7.1	14.5	0.0
	5	103	4.6	16.5	0.0
	5	104	1.8	14.6	0.0
	5	105	-4.1	16.0	0.0
	5	106	-9.3	8.5	0.0
	5	107	-1.6	10.4	0.0
	5	108	-1.1	13.8	0.0
	5	109	3.1	18.6	0.0
	5	110	3.6	22.6	0.0
	5	111	6.1	22.9	0.0
	5	112	9.5	22.6	0.0
	5	113	6.7	22.6	0.0
	5	114	0.6	11.8	2.47906976744
	5	115	-3.0	12.0	0.0
	5	116	-1.7	16.7	0.0
	5	117	4.1	16.9	0.0
	5	118	-1.3	9.2	0.0
	5	119	-2.5	7.8	0.0
	5	120	-8.0	9.9	0.0
	5	121	-3.4	15.2	0.0
	5	122	0.4	19.6	0.190697674419
	5	123	0.8	23.9	0.0
	5	124	1.5	14.2	0.0
	5	125	3.0	21.3	0.0
	5	126	4.9	18.3	0.0
	5	127	2.8	16.0	0.0
	5	128	-3.6	14.0	0.0
	5	129	-3.1	10.0	0.0
	5	130	-3.5	10.3	0.0
	5	131	-0.4	15.1	0.0
	5	132	3.4	15.0	0.0
	5	133	1.0	22.7	0.0
	5	134	0.9	25.5	0.0
	5	135	4.6	19.8	0.0
	5	136	0.2	19.7	0.0
	5	137	1.8	19.2	0.0
	5	138	0.4	17.1	0.0
	5	139	3.7	17.0	0.0
	5	140	6.7	20.1	0.0
	5	141	5.2	21.3	0.0
	5	142	1.3	16.6	14.0162790698
	5	143	7.3	21.9	0.286046511628
	5	144	8.0	24.3	0.0953488372093
	5	145	9.7	26.3	0.0
	5	146	9.3	28.0	0.0
	5	147	12.5	27.9	0.0
	5	148	8.4	26.7	0.0
	5	149	5.8	18.4	0.0953488372093
	5	150	5.9	22.9	0.0
	5	151	7.2	23.1	0.667441860465
	5	152	7.3	20.9	0.0953488372093
	5	153	10.7	21.9	9.72558139535
	5	154	7.6	19.6	1.71627906977
	5	155	7.9	23.5	0.0
	5	156	12.2	26.4	0.0
	5	157	16.0	28.4	0.0
	5	158	11.0	21.4	0.0
	5	159	8.6	15.8	0.0953488372093
	5	160	5.5	20.3	7.72325581395
	5	161	10.3	25.5	0.0
	5	162	14.8	28.1	0.0
	5	163	15.1	31.6	0.0
	5	164	13.0	28.4	0.0
	5	165	12.6	21.7	0.0
	5	166	9.7	23.0	0.0
	5	167	10.6	21.5	0.381395348837
	5	168	9.4	21.6	0.0
	5	169	12.9	25.3	0.0
	5	170	11.2	25.4	0.0
	5	171	15.9	23.1	0.0953488372093
	5	172	17.1	24.2	1.14418604651
	5	173	14.7	27.4	0.0
	5	174	16.3	26.8	0.0953488372093
	5	175	14.3	27.1	3.90930232558
	5	176	13.8	26.3	1.23953488372
	5	177	10.2	26.5	0.0
	5	178	11.6	29.6	0.0
	5	179	14.0	26.8	0.0
	5	180	14.7	30.7	0.0953488372093
	5	181	10.6	29.5	0.0
	5	182	13.1	28.2	0.0
	5	183	14.0	30.9	0.0
	5	184	17.4	33.4	0.0
	5	185	15.6	30.2	0.0
	5	186	13.7	31.5	0.0
	5	187	13.6	26.5	0.0
	5	188	12.1	21.5	0.286046511628
	5	189	10.2	18.1	2.95581395349
	5	190	19.3	34.7	0.0
	5	191	17.2	29.9	0.0
	5	192	18.1	29.9	0.0
	5	193	19.7	32.9	0.0
	5	194	18.6	31.5	0.0
	5	195	19.2	28.1	0.0
	5	196	15.6	30.3	0.0
	5	197	13.3	24.2	18.7837209302
	5	198	18.0	29.2	4.29069767442
	5	199	18.4	33.7	0.0
	5	200	18.3	27.3	12.1093023256
	5	201	18.7	34.7	0.0
	5	202	20.5	29.3	0.0
	5	203	20.6	35.2	0.0
	5	204	18.9	30.2	0.953488372093
	5	205	17.0	28.4	0.0
	5	206	16.2	26.4	2.57441860465
	5	207	15.8	29.3	0.0
	5	208	14.2	29.3	0.0
	5	209	13.6	28.9	0.0
	5	210	16.5	30.7	0.0
	5	211	12.2	28.5	0.0
	5	212	15.1	29.5	0.0
	5	213	17.4	32.2	0.0
	5	214	16.7	30.2	12.3
	5	215	16.7	30.7	0.0
	5	216	16.9	31.4	0.0
	5	217	21.3	35.1	0.0
	5	218	24.2	34.5	0.0
	5	219	20.3	28.8	0.0
	5	220	13.6	25.7	0.0
	5	221	15.0	28.9	0.0
	5	222	16.0	31.3	0.0
	5	223	16.0	30.2	0.0
	5	224	15.7	31.7	0.0
	5	225	18.2	31.1	1.14418604651
	5	226	17.7	30.9	0.0
	5	227	15.8	27.6	0.0
	5	228	15.7	26.3	0.0
	5	229	13.6	23.5	0.0
	5	230	13.5	21.7	29.9395348837
	5	231	14.9	19.7	31.9418604651
	5	232	9.0	19.4	13.5395348837
	5	233	11.1	22.3	0.190697674419
	5	234	9.2	26.9	0.0
	5	235	15.6	28.1	0.0
	5	236	14.1	26.9	0.0
	5	237	11.6	30.2	0.0
	5	238	13.6	28.4	0.0
	5	239	15.2	30.0	0.0
	5	240	12.3	32.8	0.0
	5	241	16.3	29.9	0.0
	5	242	14.9	28.6	0.0
	5	243	15.5	30.0	0.0
	5	244	15.5	29.8	0.0953488372093
	5	245	17.1	30.3	0.0
	5	246	11.6	24.2	0.0
	5	247	8.6	19.1	0.476744186047
	5	248	7.7	28.4	0.0
	5	249	8.0	27.8	0.0
	5	250	10.7	29.9	0.0
	5	251	11.6	33.1	0.0
	5	252	12.8	29.9	0.0
	5	253	10.5	28.2	0.0
	5	254	12.0	21.7	0.0953488372093
	5	255	10.1	25.6	0.0
	5	256	8.8	25.5	0.0
	5	257	9.0	17.8	5.05348837209
	5	258	8.6	24.5	0.0
	5	259	7.4	20.9	0.0
	5	260	4.7	22.1	0.0
	5	261	4.5	24.9	0.0
	5	262	15.6	29.3	0.0
	5	263	16.8	28.0	0.0
	5	264	12.8	18.6	0.0953488372093
	5	265	13.3	25.2	0.0
	5	266	13.4	25.0	0.0
	5	267	12.9	27.6	0.0
	5	268	15.0	27.2	0.0
	5	269	8.0	22.6	0.0
	5	270	4.9	27.5	0.0
	5	271	10.3	26.8	0.0
	5	272	7.9	19.7	0.0
	5	273	9.1	22.7	0.0
	5	274	9.5	21.9	0.0
	5	275	11.8	21.7	0.0
	5	276	9.9	21.2	0.0
	5	277	6.5	20.3	0.0
	5	278	5.6	17.3	0.0
	5	279	8.5	14.9	0.0
	5	280	5.6	16.2	1.14418604651
	5	281	3.3	24.8	0.0
	5	282	7.3	21.0	12.4906976744
	5	283	4.5	24.0	0.0
	5	284	9.3	22.5	0.0
	5	285	4.4	14.7	0.0
	5	286	-2.2	8.4	0.0
	5	287	2.4	17.4	0.0
	5	288	3.9	14.6	0.0
	5	289	1.9	13.9	0.0
	5	290	0.4	11.1	0.0953488372093
	5	291	-1.5	11.3	0.0
	5	292	3.3	16.5	2.76511627907
	5	293	0.1	17.1	0.0
	5	294	0.2	21.4	0.0
	5	295	2.6	17.1	1.62093023256
	5	296	1.0	17.6	0.0
	5	297	1.1	10.5	0.0
	5	298	0.8	9.4	0.0
	5	299	-1.2	8.9	0.0
	5	300	0.4	10.7	0.0
	5	301	1.9	14.0	0.0
	5	302	0.4	13.7	0.0
	5	303	-3.3	11.2	0.0953488372093
	5	304	-1.1	8.6	0.0
	5	305	0.7	6.5	0.572093023256
	5	306	-1.5	8.8	0.0
	5	307	-3.8	3.9	0.0
	5	308	-4.0	5.4	0.0
	5	309	-9.9	5.2	0.0
	5	310	-6.9	1.0	0.0
	5	311	-10.2	-1.1	0.0
	5	312	-8.6	7.3	0.0
	5	313	3.6	11.0	0.0
	5	314	6.5	12.4	0.0
	5	315	-3.6	1.3	0.0
	5	316	-9.2	2.7	0.0
	5	317	-8.1	4.2	0.0
	5	318	-8.6	1.6	0.0
	5	319	-5.5	4.9	0.0
	5	320	-1.7	9.8	0.0
	5	321	0.3	15.0	0.0
	5	322	4.0	13.6	0.0
	5	323	10.4	20.5	0.0
	5	324	11.3	15.2	0.0
	5	325	2.5	6.6	0.0
	5	326	0.2	5.5	0.0
	5	327	-0.4	15.6	0.0
	5	328	-2.8	7.2	0.0
	5	329	-6.9	3.1	0.0
	5	330	-13.6	-9.7	0.0
	5	331	-10.1	-1.1	0.0
	5	332	-13.2	-8.9	0.0
	5	333	-16.9	-3.2	0.0
	5	334	-14.9	6.6	0.0
	5	335	-7.8	4.3	0.0
	5	336	-8.2	-4.8	0.0
	5	337	-4.7	-1.9	0.0
	5	338	-13.6	-7.7	0.0
	5	339	-5.6	-1.8	0.0
	5	340	-4.2	0.6	0.0
	5	341	-9.2	6.6	0.0
	5	342	-7.7	2.6	0.0
	5	343	-13.1	-8.7	0.0
	5	344	-8.5	3.8	0.0
	5	345	-11.2	-3.1	0.0
	5	346	-15.2	3.2	0.0
	5	347	-9.3	-3.5	0.0
	5	348	-12.1	-4.2	0.0
	5	349	-12.8	-10.9	0.0
	5	350	-18.2	-2.9	0.0
	5	351	-19.1	-7.9	0.0
	5	352	-17.4	-5.2	0.0
	5	353	-20.5	-9.1	0.0
	5	354	-14.0	-6.9	0.0
	5	355	-3.4	-2.6	0.0
	5	356	-10.1	-7.7	0.0
	5	357	-7.1	-6.3	0.0
	5	358	-12.2	-5.9	0.0
	5	359	-17.2	-11.2	0.0
	5	360	-23.3	-13.9	0.0
	5	361	-10.2	-1.6	0.0
	5	362	-10.2	-3.5	0.0
	5	363	-13.7	0.0	0.0
	5	364	-7.9	5.5	0.0
	5	365	-21.3	-9.3	0.0
	6	1	-6.5	-6.3	0.0
	6	2	-20.7	-4.3	0.0
	6	3	-19.2	1.0	0.0
	6	4	-20.9	1.7	0.0
	6	5	-16.2	2.4	0.0
	6	6	-12.5	5.1	0.0
	6	7	-18.7	-3.6	0.0
	6	8	-14.8	-5.0	0.0
	6	9	-14.3	-7.8	0.0
	6	10	-10.1	-3.7	0.0
	6	11	-15.6	-10.8	3.24186046512
	6	12	-16.4	-7.5	1.0488372093
	6	13	-14.2	-5.5	0.0
	6	14	-6.2	4.3	0.0
	6	15	-4.7	-3.7	0.0
	6	16	-13.2	-7.5	0.0
	6	17	-28.7	-3.9	0.0
	6	18	-17.3	-7.0	0.0
	6	19	-16.9	-9.3	0.0
	6	20	-20.5	-7.4	0.0
	6	21	-17.8	-2.1	0.0
	6	22	-10.8	-2.5	0.0
	6	23	-11.1	-6.0	0.0
	6	24	-8.9	-3.1	0.0
	6	25	-13.7	-2.4	0.0
	6	26	-17.2	-11.3	0.0
	6	27	-11.4	-9.2	0.0
	6	28	-12.3	-2.3	0.0
	6	29	-24.6	-8.5	0.0
	6	30	-18.5	-5.2	0.0
	6	31	-34.6	-15.0	0.572093023256
	6	32	-31.0	-10.8	0.0
	6	33	-28.8	-6.7	0.0
	6	34	-17.7	-10.6	0.0
	6	35	-19.4	-8.6	0.0
	6	36	-15.4	-11.8	0.0
	6	37	-13.9	-3.5	0.0
	6	38	-25.8	-13.5	0.0
	6	39	-28.7	-15.6	0.0
	6	40	-30.8	-17.4	0.0
	6	41	-26.8	-12.5	0.0
	6	42	-26.8	-4.3	0.0
	6	43	-20.4	-1.2	0.0
	6	44	-14.0	-5.7	0.0
	6	45	-15.0	-10.0	0.0
	6	46	-22.8	-7.2	0.0
	6	47	-18.1	-8.5	0.0
	6	48	-19.0	-7.1	0.0
	6	49	-10.6	-7.6	0.0
	6	50	-8.6	-4.9	0.0
	6	51	-1.0	2.1	0.0
	6	52	-6.7	-4.3	0.0
	6	53	-12.2	-2.2	0.0953488372093
	6	54	-16.6	-1.5	0.0
	6	55	-13.6	-1.2	0.0
	6	56	-13.1	6.4	0.0
	6	57	-19.1	-2.2	0.0
	6	58	-12.7	0.6	0.0
	6	59	-17.5	-6.4	0.0
	6	60	-18.1	-0.8	0.0
	6	61	-17.1	-4.4	1.23953488372
	6	62	-14.0	-1.0	0.0
	6	63	-17.2	-8.3	0.0
	6	64	-9.2	-0.8	0.0
	6	65	-9.4	1.5	0.0
	6	66	-0.1	10.8	0.0
	6	67	2.9	6.5	0.0
	6	68	-3.4	3.3	0.0
	6	69	-5.4	0.9	0.0
	6	70	-6.7	-2.0	0.0
	6	71	-2.7	-1.3	0.0
	6	72	1.4	6.1	0.0
	6	73	2.3	4.6	0.0
	6	74	2.9	7.2	0.0
	6	75	4.4	4.8	0.0
	6	76	0.0	4.8	0.0
	6	77	-3.6	4.0	0.0
	6	78	-2.1	5.5	0.0
	6	79	-6.0	5.7	0.0
	6	80	0.2	8.2	0.190697674419
	6	81	0.3	6.7	0.0
	6	82	0.5	8.8	0.0
	6	83	-1.9	1.2	0.0
	6	84	0.8	3.2	0.0
	6	85	-9.2	-0.4	4.48139534884
	6	86	-9.1	4.7	0.0
	6	87	-10.0	0.7	0.0
	6	88	-10.3	1.1	0.0
	6	89	-3.8	6.0	0.858139534884
	6	90	-1.4	10.0	0.0
	6	91	-1.5	14.1	0.0
	6	92	0.3	14.6	0.0
	6	93	1.6	10.6	0.0
	6	94	-0.7	12.1	1.0488372093
	6	95	3.0	11.7	0.0
	6	96	0.1	13.1	0.0
	6	97	-3.5	8.7	7.72325581395
	6	98	-6.0	7.3	6.86511627907
	6	99	-7.3	6.7	0.0
	6	100	-8.9	4.6	0.0
	6	101	-4.7	4.2	0.0
	6	102	-2.0	2.1	0.953488372093
	6	103	-1.4	6.7	0.0
	6	104	-5.7	6.0	0.0
	6	105	-7.5	6.8	0.0
	6	106	-5.8	7.4	0.0
	6	107	-6.1	1.9	0.0
	6	108	-8.5	1.6	0.0953488372093
	6	109	-5.8	3.7	1.0488372093
	6	110	-5.3	7.6	15.0651162791
	6	111	0.9	11.5	0.0
	6	112	10.5	15.6	4.38604651163
	6	113	8.5	14.7	0.0
	6	114	4.8	16.1	0.0
	6	115	5.7	16.1	0.0
	6	116	3.8	18.4	0.0
	6	117	7.1	23.3	0.0
	6	118	15.3	30.7	0.0
	6	119	10.1	21.0	11.0604651163
	6	120	7.6	20.0	0.0
	6	121	7.1	17.2	0.286046511628
	6	122	1.4	17.2	0.0
	6	123	8.6	20.7	0.0
	6	124	7.2	20.5	0.0
	6	125	5.6	21.3	0.0
	6	126	3.4	24.4	0.0
	6	127	1.9	17.3	11.4418604651
	6	128	4.9	19.2	0.0
	6	129	3.9	12.8	2.66976744186
	6	130	4.2	18.1	0.0
	6	131	6.0	19.6	0.0
	6	132	6.6	18.5	0.0
	6	133	8.5	23.2	0.0
	6	134	3.1	22.7	0.0
	6	135	3.4	20.1	0.0
	6	136	3.9	19.7	0.0
	6	137	3.3	21.6	0.0
	6	138	6.9	25.4	2.57441860465
	6	139	1.7	23.6	13.6348837209
	6	140	-0.5	26.9	0.0
	6	141	6.0	23.2	0.0
	6	142	2.9	19.6	0.0
	6	143	5.3	23.1	0.0
	6	144	8.6	25.1	0.0
	6	145	11.3	25.9	0.0
	6	146	5.0	19.4	14.3023255814
	6	147	8.0	25.7	0.0
	6	148	10.0	28.2	0.0
	6	149	7.9	23.9	0.0
	6	150	12.7	22.3	0.0953488372093
	6	151	13.0	24.4	0.0
	6	152	11.2	21.4	0.0
	6	153	9.3	20.8	0.0
	6	154	11.0	24.2	0.0
	6	155	6.7	22.1	37.9488372093
	6	156	6.7	25.4	0.0
	6	157	8.7	26.0	0.0
	6	158	9.1	20.8	0.0953488372093
	6	159	10.4	25.9	0.286046511628
	6	160	19.4	29.2	0.0
	6	161	17.9	27.7	0.0
	6	162	17.9	25.9	0.0953488372093
	6	163	14.6	27.1	0.0
	6	164	11.6	25.1	0.0
	6	165	7.5	21.0	0.0
	6	166	6.5	20.8	0.0
	6	167	5.1	14.8	0.0953488372093
	6	168	1.6	13.9	4.29069767442
	6	169	7.2	19.1	0.858139534884
	6	170	6.3	21.5	0.0
	6	171	8.8	18.2	0.0
	6	172	7.8	24.1	0.0
	6	173	11.1	23.2	14.3976744186
	6	174	16.0	28.1	4.19534883721
[truncated: 8,957 more rows]
