# Supplementary material for: Comparing CMIP-3 and CMIP-5 climate projections on flooding estimation of Devils Lake of North Dakota, USA
Source: PeerJ. 2018 Apr 30;6:e4711. doi: 10.7717/peerj.4711 (PMC5933320; doi:10.7717/peerj.4711)
Supplement: Supplemental Information 2 [file peerj-06-4711-s002.zip › FutureClimate/CMIP-5_MarkSim/EDMZ_GFDLESM2G_rcp60_2025.dat]

	1	1	-22.5	-22.3	1.14418604651
	1	2	-21.1	-7.9	0.0
	1	3	-12.8	-0.5	5.72093023256
	1	4	-3.4	4.5	11.2511627907
	1	5	-3.2	-2.2	0.0
	1	6	-14.0	-1.0	0.0
	1	7	-5.0	-4.2	0.0
	1	8	-8.1	-5.3	0.0953488372093
	1	9	-14.5	-3.2	0.0
	1	10	-27.2	-2.6	0.0
	1	11	-30.9	-5.0	7.91395348837
	1	12	-23.0	-11.1	0.0
	1	13	-19.8	-10.8	0.0
	1	14	-19.7	-17.0	0.0
	1	15	-21.3	-11.8	0.0
	1	16	-18.5	-4.6	0.0
	1	17	-20.6	-13.5	0.0
	1	18	-23.7	-20.7	0.0953488372093
	1	19	-14.2	-3.4	0.0
	1	20	-12.0	-10.3	0.0
	1	21	-20.7	-7.8	0.0
	1	22	-5.9	9.2	0.0
	1	23	-12.6	12.1	0.0
	1	24	-15.6	2.0	0.0
	1	25	-17.2	-2.1	0.0
	1	26	-13.9	-6.2	0.0
	1	27	-18.1	-8.7	0.0
	1	28	-23.9	-8.0	0.0
	1	29	-14.2	-3.6	0.0
	1	30	-21.4	-5.2	0.0
	1	31	-14.6	-1.6	0.0
	1	32	-12.8	-9.5	0.762790697674
	1	33	-7.0	-4.9	0.0
	1	34	-13.9	-5.0	0.0
	1	35	-7.5	4.7	0.0
	1	36	-1.2	3.4	0.0
	1	37	6.8	14.2	0.0
	1	38	-5.7	2.4	0.0
	1	39	-12.7	-10.7	0.0
	1	40	-7.9	-3.3	0.0
	1	41	-10.1	-8.2	0.0
	1	42	-10.9	-8.5	0.0
	1	43	-9.9	-0.5	0.0
	1	44	-4.9	3.5	0.0
	1	45	-9.7	-5.4	0.0
	1	46	-15.7	-11.1	0.476744186047
	1	47	-25.8	-10.5	0.0
	1	48	-23.8	-7.1	0.0
	1	49	-27.6	-10.5	0.0
	1	50	-26.0	-8.5	0.0
	1	51	-26.7	-8.0	0.0
	1	52	-29.8	-19.5	0.0953488372093
	1	53	-25.4	-16.6	6.1976744186
	1	54	-21.9	-1.1	0.0
	1	55	-18.2	-3.5	0.0
	1	56	-18.5	-6.0	0.0
	1	57	-30.0	-6.3	0.0
	1	58	-24.8	5.0	0.0
	1	59	-24.8	-4.2	0.0
	1	60	-16.1	-5.0	0.0
	1	61	-17.3	-5.4	0.0
	1	62	-20.0	-5.1	0.0
	1	63	-15.4	-2.7	0.0
	1	64	-10.8	-1.1	0.0
	1	65	-1.2	-1.1	0.0
	1	66	-1.0	1.3	0.0
	1	67	-8.5	-6.1	0.0
	1	68	-12.6	3.5	0.0
	1	69	-13.6	6.3	0.0
	1	70	-12.1	6.6	0.0
	1	71	-17.3	3.8	0.0
	1	72	-13.8	-5.6	0.0
	1	73	-10.4	-5.3	0.0
	1	74	-8.3	-7.8	0.0
	1	75	-11.8	-6.6	0.0
	1	76	-10.7	-4.0	0.0
	1	77	-16.4	-0.1	0.0
	1	78	-17.6	-1.9	0.0
	1	79	-16.1	4.3	0.0
	1	80	-19.5	-2.3	0.0
	1	81	-18.6	-3.2	0.0
	1	82	-14.6	-0.6	3.43255813953
	1	83	-11.8	0.6	0.0
	1	84	-12.6	4.6	0.0
	1	85	-5.6	2.4	0.0
	1	86	-7.7	5.3	0.0
	1	87	-1.7	8.5	0.0
	1	88	1.3	5.7	0.0
	1	89	-3.0	10.2	0.0
	1	90	-3.9	7.9	0.0
	1	91	-3.1	13.9	0.0
	1	92	3.0	14.8	0.0
	1	93	4.0	18.0	0.0
	1	94	1.8	15.2	8.86744186047
	1	95	3.5	14.5	0.0
	1	96	4.3	12.5	0.0
	1	97	3.2	8.6	0.762790697674
	1	98	-1.8	6.7	2.86046511628
	1	99	-2.9	7.9	0.0953488372093
	1	100	-0.9	9.9	0.0
	1	101	7.0	9.5	0.0
	1	102	1.7	17.0	0.0
	1	103	9.5	17.9	0.0
	1	104	11.1	20.9	0.0
	1	105	2.7	19.0	1.71627906977
	1	106	4.3	19.2	0.0
	1	107	2.9	14.3	0.667441860465
	1	108	0.0	17.5	0.0
	1	109	-3.0	17.5	0.0
	1	110	-0.5	16.4	0.0
	1	111	0.7	18.8	0.0
	1	112	2.9	22.9	0.0
	1	113	-3.9	13.8	0.0
	1	114	-7.7	8.1	0.0
	1	115	-1.7	15.9	0.0
	1	116	2.6	20.6	0.0
	1	117	2.7	19.9	0.0
	1	118	3.6	6.8	1.62093023256
	1	119	5.9	19.0	0.0
	1	120	8.7	21.4	0.0
	1	121	4.8	20.0	14.588372093
	1	122	9.3	23.4	0.0
	1	123	7.3	23.4	0.0
	1	124	12.3	23.3	0.0
	1	125	12.3	23.7	0.0
	1	126	11.3	24.5	0.0
	1	127	5.9	22.8	0.0
	1	128	2.2	23.8	4.1
	1	129	5.7	26.8	0.0
	1	130	8.3	24.5	0.0
	1	131	6.4	21.7	0.0
	1	132	1.4	20.3	0.0
	1	133	0.9	25.6	0.0
	1	134	1.7	20.8	0.0
	1	135	9.5	21.7	0.0
	1	136	8.2	19.7	0.0
	1	137	3.1	13.2	6.1976744186
	1	138	11.8	19.6	6.29302325581
	1	139	6.8	21.8	0.0
	1	140	8.0	16.4	0.0
	1	141	7.4	21.7	0.0
	1	142	7.3	22.3	0.0
	1	143	3.9	21.6	1.33488372093
	1	144	5.0	22.3	0.0
	1	145	-0.2	20.2	0.0
	1	146	8.2	21.6	0.0
	1	147	7.0	21.2	0.0
	1	148	12.3	21.0	5.72093023256
	1	149	4.8	20.5	1.52558139535
	1	150	2.3	19.1	0.0
	1	151	3.5	21.0	1.90697674419
	1	152	7.1	22.1	0.0
	1	153	3.6	21.3	0.0
	1	154	3.6	18.6	0.0
	1	155	8.0	22.4	0.0
	1	156	11.5	30.4	0.0
	1	157	4.7	24.3	0.0
	1	158	12.6	20.7	3.71860465116
	1	159	13.0	26.1	0.0
	1	160	12.9	24.3	0.0
	1	161	9.3	22.3	0.0
	1	162	9.5	24.0	0.0
	1	163	10.5	21.4	36.6139534884
	1	164	10.5	23.7	0.0
	1	165	11.1	25.3	0.0
	1	166	16.4	29.4	0.0953488372093
	1	167	19.1	30.9	0.0
	1	168	15.2	32.7	0.0
	1	169	15.0	28.7	0.0
	1	170	14.2	29.4	0.0
	1	171	12.4	27.4	0.0
	1	172	14.9	27.0	0.0
	1	173	15.4	26.4	0.0
	1	174	15.2	18.3	0.381395348837
	1	175	14.7	20.0	5.53023255814
	1	176	14.0	25.3	0.0
	1	177	11.4	22.1	0.0
	1	178	11.0	19.0	46.7209302326
	1	179	12.5	21.0	63.6930232558
	1	180	15.7	27.7	0.0
	1	181	11.8	25.0	2.76511627907
	1	182	19.2	25.8	5.81627906977
	1	183	16.9	29.4	0.0
	1	184	15.1	28.7	0.0
	1	185	19.7	29.3	0.0
	1	186	19.0	28.6	0.0953488372093
	1	187	21.6	32.0	0.0
	1	188	19.5	31.3	0.0
	1	189	13.2	25.6	0.0
	1	190	13.7	21.5	0.0
	1	191	12.7	25.3	0.0
	1	192	13.0	29.5	0.0
	1	193	16.7	28.7	0.0
	1	194	18.9	28.8	0.0
	1	195	19.6	34.1	0.0
	1	196	21.8	37.4	0.0
	1	197	20.1	33.0	0.0
	1	198	20.9	30.0	0.0953488372093
	1	199	17.6	29.1	0.0
	1	200	14.1	28.1	0.0
	1	201	17.2	32.1	7.05581395349
	1	202	20.1	37.2	0.0
	1	203	21.4	34.4	0.0
	1	204	19.0	33.4	0.0
	1	205	14.2	29.2	0.0
	1	206	15.8	27.8	4.86279069767
	1	207	14.7	29.6	2.47906976744
	1	208	14.4	29.6	0.0
	1	209	15.7	32.4	0.0
	1	210	14.0	30.9	0.0
	1	211	13.4	31.4	0.0
	1	212	14.7	29.7	0.0
	1	213	9.2	25.4	18.688372093
	1	214	11.9	28.6	31.1790697674
	1	215	9.7	30.8	0.0
	1	216	13.6	29.1	0.0
	1	217	12.4	27.9	0.0
	1	218	14.2	31.4	0.0
	1	219	13.8	29.2	1.23953488372
	1	220	15.0	28.8	0.0
	1	221	18.5	30.6	0.0
	1	222	17.6	28.1	0.0
	1	223	15.4	30.0	0.0
	1	224	14.8	32.0	0.0
	1	225	8.3	28.6	0.0
	1	226	9.0	24.1	16.6860465116
	1	227	9.3	23.8	0.0953488372093
	1	228	9.8	22.2	18.5930232558
	1	229	10.6	26.2	0.0
	1	230	10.9	25.1	0.0
	1	231	7.3	22.5	0.0
	1	232	10.5	26.9	0.0
	1	233	10.0	21.0	24.6
	1	234	14.8	21.8	0.0
	1	235	14.7	28.9	0.0
	1	236	14.0	23.6	0.0
	1	237	12.0	28.6	0.0
	1	238	12.1	27.0	0.0
	1	239	11.8	28.5	0.0
	1	240	19.2	28.5	0.0
	1	241	18.1	29.7	0.0
	1	242	14.8	27.6	0.0
	1	243	11.4	24.7	0.0
	1	244	13.3	23.7	0.0
	1	245	12.4	27.2	0.0
	1	246	10.2	27.5	0.0
	1	247	11.1	30.0	0.0
	1	248	15.8	28.1	9.82093023256
	1	249	11.0	24.3	0.190697674419
	1	250	10.4	26.3	0.0
	1	251	13.6	24.7	0.0
	1	252	11.1	22.4	0.0
	1	253	5.9	18.9	0.858139534884
	1	254	10.8	23.8	0.0
	1	255	4.8	18.6	3.71860465116
	1	256	4.1	18.5	0.286046511628
	1	257	0.6	20.3	0.0
	1	258	-0.6	21.5	0.0
	1	259	-5.7	19.1	0.0
	1	260	2.4	25.7	0.0
	1	261	6.0	26.3	0.0
	1	262	4.7	20.9	0.0
	1	263	9.9	26.0	0.0
	1	264	11.2	25.3	0.0
	1	265	11.1	28.0	0.0
	1	266	8.1	24.1	0.0
	1	267	8.2	19.5	0.0
	1	268	10.4	20.9	0.0
	1	269	6.2	26.2	0.0
	1	270	10.5	24.6	0.0
	1	271	13.0	27.8	0.0
	1	272	14.2	25.2	0.0
	1	273	14.0	24.1	0.0
	1	274	9.5	23.3	0.0
	1	275	2.6	20.8	0.0
	1	276	3.7	21.6	0.0
	1	277	5.7	16.8	0.0
	1	278	2.9	15.5	0.0
	1	279	1.7	18.7	0.0
	1	280	-0.5	15.9	0.0
	1	281	0.3	16.5	0.0
	1	282	0.9	15.7	0.190697674419
	1	283	1.1	19.5	0.0
	1	284	1.6	18.6	0.0
	1	285	3.6	17.6	0.0
	1	286	0.8	20.0	0.0
	1	287	7.2	22.5	0.0
	1	288	-0.3	10.8	12.8720930233
	1	289	-4.3	9.4	0.0
	1	290	-2.3	12.6	0.0
	1	291	3.7	15.5	6.29302325581
	1	292	0.7	12.5	0.0
	1	293	2.3	14.2	0.0
	1	294	3.8	12.7	0.0
	1	295	3.1	12.0	0.0
	1	296	2.8	13.0	0.0
	1	297	-1.0	13.8	0.0
	1	298	-1.0	6.1	0.0
	1	299	-1.6	8.2	0.0
	1	300	-4.0	7.2	0.0
	1	301	-7.9	5.6	0.0
	1	302	5.0	15.4	0.0
	1	303	6.0	11.0	0.0
	1	304	4.2	14.0	0.0
	1	305	-0.8	13.7	0.0
	1	306	0.2	6.2	0.0
	1	307	-6.8	4.3	0.0
	1	308	-3.4	3.0	0.0
	1	309	-2.2	8.0	0.0
	1	310	-1.8	13.5	0.0
	1	311	2.4	5.4	0.0
	1	312	4.8	8.4	0.0
	1	313	0.5	7.8	0.0
	1	314	-1.4	15.6	0.0
	1	315	3.5	17.3	0.0
	1	316	5.6	9.0	0.0
	1	317	1.7	3.4	10.488372093
	1	318	-2.7	3.7	0.0
	1	319	-2.8	4.0	2.57441860465
	1	320	-2.5	3.6	0.0
	1	321	0.9	5.7	0.0
	1	322	-10.9	3.4	0.0
	1	323	-5.5	-0.8	0.0
	1	324	-7.0	-1.7	0.0
	1	325	-8.8	-6.2	0.0
	1	326	-3.8	-1.6	0.0
	1	327	-8.1	0.6	0.0
	1	328	-6.5	-1.5	0.0
	1	329	-12.7	-11.0	0.0
	1	330	-9.3	-6.4	0.0
	1	331	-17.5	-10.4	0.0
	1	332	-8.4	6.3	0.0
	1	333	-14.9	-3.0	0.0
	1	334	-14.7	-7.9	0.0
	1	335	-14.4	-4.5	5.72093023256
	1	336	-16.6	-2.9	0.0
	1	337	-21.9	-8.9	0.0
	1	338	-27.7	-12.0	0.0
	1	339	-28.6	-9.0	0.0
	1	340	-25.5	-9.7	0.0
	1	341	-19.5	-17.6	0.0
	1	342	-18.4	-8.1	0.0
	1	343	-16.3	-8.7	0.0
	1	344	-17.1	-8.3	0.0
	1	345	-16.3	-10.2	0.0
	1	346	-13.7	-12.7	0.0
	1	347	-9.2	-7.8	0.0
	1	348	-14.2	-6.5	0.0
	1	349	-9.0	0.9	0.0
	1	350	-21.0	-15.2	1.33488372093
	1	351	-22.0	-14.5	0.0
	1	352	-25.6	-5.1	0.0
	1	353	-23.9	-12.8	0.0
	1	354	-21.0	-10.9	0.0
	1	355	-13.1	-9.1	0.0
	1	356	-15.5	-12.6	8.00930232558
	1	357	-19.0	-8.1	0.0
	1	358	-29.5	-13.8	2.0023255814
	1	359	-30.0	-15.4	0.0
	1	360	-23.2	-1.3	0.0
	1	361	-17.2	-1.0	3.0511627907
	1	362	-20.6	-4.4	0.0
	1	363	-14.6	-14.0	3.24186046512
	1	364	-18.5	-17.5	1.90697674419
	1	365	-24.9	-21.0	0.381395348837
	2	1	-22.0	-10.3	0.0
	2	2	-10.9	-7.4	0.0
	2	3	-16.5	-10.4	0.0
	2	4	-17.8	-13.2	0.0
	2	5	-12.7	-12.1	2.66976744186
	2	6	-19.0	-14.2	0.0
	2	7	-24.6	-18.1	0.0
	2	8	-28.8	-7.7	0.0
	2	9	-19.4	-8.1	0.0
	2	10	-20.2	-10.8	0.0
	2	11	-22.0	-5.0	0.0
	2	12	-19.4	-1.1	0.0
	2	13	-16.8	-7.3	0.0
	2	14	-12.9	-3.2	0.0
	2	15	-11.4	-5.8	0.0
	2	16	-16.4	-4.7	0.0
	2	17	-16.4	-0.4	0.0
	2	18	-8.9	-4.6	0.0
	2	19	-10.5	-4.3	0.0
	2	20	-14.3	-7.3	0.0
	2	21	-19.4	-12.8	0.0
	2	22	-7.7	-6.8	0.0
	2	23	-5.6	4.6	0.0
	2	24	-9.5	-7.1	0.0
	2	25	-10.3	-0.7	0.0
	2	26	-24.3	-11.0	0.0
	2	27	-26.8	-6.5	0.0
	2	28	-23.1	-10.2	0.0
	2	29	-22.3	-5.0	0.0
	2	30	-21.9	-14.2	0.0
	2	31	-12.5	-0.9	0.0
	2	32	-14.3	-4.0	0.0
	2	33	-10.5	-9.4	0.0
	2	34	-18.9	-12.5	0.0
	2	35	-22.6	-13.5	0.0
	2	36	-23.3	-13.5	0.0
	2	37	-17.4	-5.6	0.0
	2	38	-29.5	-14.4	0.0
	2	39	-29.1	-19.2	0.0
	2	40	-26.1	-16.5	0.0
	2	41	-19.1	-7.1	0.0
	2	42	-18.0	-5.6	0.0
	2	43	-20.6	-8.2	0.0
	2	44	-13.8	2.1	0.0
	2	45	-5.2	2.7	0.0
	2	46	-1.7	6.0	0.0
	2	47	-2.5	-0.5	0.0
	2	48	-9.0	-1.5	0.0
	2	49	-16.0	-2.8	0.0
	2	50	-18.5	-8.8	0.0
	2	51	-23.6	-10.5	0.0
	2	52	-23.1	-7.3	0.0
	2	53	-26.8	-10.0	0.0
	2	54	-18.1	-3.4	0.0
	2	55	-8.4	3.2	0.0
	2	56	-11.7	-2.2	0.0
	2	57	-14.3	2.6	0.0
	2	58	-4.3	-0.9	0.0
	2	59	-4.7	-2.4	0.0
	2	60	-9.6	-7.6	0.0
	2	61	-9.4	-8.6	0.0
	2	62	-2.7	0.0	0.0
	2	63	0.3	5.9	0.0
	2	64	-8.4	-3.1	0.0
	2	65	-12.4	1.3	0.0
	2	66	-2.9	-1.8	1.62093023256
	2	67	-5.0	3.2	0.0
	2	68	-9.9	0.1	0.0
	2	69	-10.5	1.9	0.0
	2	70	-2.0	-1.8	0.0
	2	71	-2.5	-1.4	0.953488372093
	2	72	-6.9	7.9	0.0
	2	73	-4.7	5.4	0.0
	2	74	-4.6	1.8	0.0
	2	75	-6.9	5.4	0.0
	2	76	-6.2	4.9	0.0
	2	77	-2.7	7.2	0.0
	2	78	-3.6	2.6	0.0
	2	79	-5.4	4.5	0.0
	2	80	-1.5	6.3	0.0
	2	81	-3.9	12.6	0.0
	2	82	-5.5	4.3	0.0
	2	83	-1.6	9.7	0.0
	2	84	1.2	6.8	2.19302325581
	2	85	-3.4	5.1	0.0
	2	86	-3.6	1.9	0.0
	2	87	-3.4	5.9	0.0
	2	88	-8.9	5.9	0.0
	2	89	-15.9	-0.4	0.0
	2	90	-15.4	-8.2	0.572093023256
	2	91	-11.8	-2.0	0.0
	2	92	-18.1	-5.7	0.0
	2	93	-11.0	-0.6	0.0
	2	94	-12.7	2.5	0.0
	2	95	-14.9	3.2	0.0
	2	96	-9.0	8.2	0.0
	2	97	-1.6	8.2	0.0
	2	98	-2.2	6.2	0.0
	2	99	0.3	14.3	0.0
	2	100	6.4	9.4	6.86511627907
	2	101	0.6	11.5	2.38372093023
	2	102	-0.5	16.3	0.0
	2	103	-5.8	9.7	0.286046511628
	2	104	4.0	16.0	0.0
	2	105	4.2	8.3	0.0
	2	106	3.0	12.1	0.0
	2	107	-1.4	11.3	0.0
	2	108	9.7	19.6	0.0
	2	109	4.7	11.1	0.0
	2	110	2.9	11.9	0.0
	2	111	-2.5	11.9	0.0
	2	112	-0.3	10.4	1.0488372093
	2	113	-2.2	12.0	0.0
	2	114	0.2	11.7	0.0
	2	115	5.6	13.0	0.0
	2	116	-3.6	15.7	0.0
	2	117	-2.6	12.9	0.0
	2	118	-3.8	12.9	0.0
	2	119	0.1	14.2	2.86046511628
	2	120	-3.3	15.1	12.776744186
	2	121	0.0	19.4	0.0
	2	122	-4.6	10.6	0.0
	2	123	-6.0	12.4	0.0
	2	124	-7.5	11.3	7.43720930233
	2	125	-9.4	11.8	0.0
	2	126	-1.6	17.4	0.0
	2	127	2.9	20.9	0.0
	2	128	8.0	11.1	13.6348837209
	2	129	9.0	17.1	3.62325581395
	2	130	9.9	18.4	0.667441860465
	2	131	5.5	26.7	0.0
	2	132	3.5	24.9	0.0
	2	133	10.3	19.0	0.0
	2	134	7.6	16.4	27.8418604651
	2	135	7.0	21.2	0.0953488372093
	2	136	5.9	21.7	0.0
	2	137	3.8	24.6	0.0
	2	138	2.7	23.2	0.0
	2	139	3.5	21.3	0.0
	2	140	6.7	22.9	0.0
	2	141	2.8	22.2	0.0
	2	142	4.5	21.6	0.0
	2	143	4.3	20.9	0.858139534884
	2	144	1.2	22.1	13.2534883721
	2	145	0.3	20.1	0.0
	2	146	6.4	18.7	0.0
	2	147	7.5	20.8	0.0
	2	148	10.9	24.0	2.19302325581
	2	149	9.2	25.9	0.0
	2	150	9.4	22.9	2.95581395349
	2	151	10.5	25.2	0.0
	2	152	9.8	23.6	0.0
	2	153	5.1	20.1	0.0
	2	154	7.1	18.6	8.29534883721
	2	155	5.6	26.0	0.0
	2	156	7.9	27.0	0.0
	2	157	14.1	22.8	0.0
	2	158	11.0	24.5	0.0
	2	159	12.2	27.7	0.0
	2	160	14.6	27.3	0.0
	2	161	11.7	29.4	0.0
	2	162	8.5	26.6	8.2
	2	163	14.3	28.2	0.0
	2	164	9.9	21.9	0.0
	2	165	9.1	25.4	0.0
	2	166	5.3	27.6	0.0
	2	167	10.1	31.1	0.0
	2	168	12.0	25.7	0.667441860465
	2	169	13.4	28.2	0.0
	2	170	14.9	26.5	7.53255813953
	2	171	16.5	31.5	0.0
	2	172	13.9	26.5	0.0
	2	173	16.7	26.0	0.0
	2	174	14.7	26.1	0.0
	2	175	12.7	30.8	0.0
	2	176	10.4	24.9	0.0
	2	177	11.9	24.4	0.0
	2	178	11.0	27.2	0.0
	2	179	13.0	25.8	1.33488372093
	2	180	13.6	26.4	5.24418604651
	2	181	11.4	25.7	0.0
	2	182	13.9	26.1	0.0
	2	183	16.6	27.3	0.0
	2	184	14.9	25.4	0.0
	2	185	18.5	30.8	0.0
	2	186	22.4	33.0	0.0
	2	187	21.8	29.7	0.0
	2	188	21.7	31.4	0.0
	2	189	13.6	24.8	0.0
	2	190	15.4	31.8	0.0
	2	191	18.6	33.7	0.0
	2	192	17.9	32.0	0.0
	2	193	15.2	24.1	0.0
	2	194	13.9	24.5	0.0
	2	195	10.8	23.1	0.0
	2	196	10.2	24.4	0.0
	2	197	9.0	23.9	0.0
	2	198	10.9	24.9	0.0
	2	199	11.4	28.7	0.0
	2	200	11.7	30.3	0.0
	2	201	18.9	34.7	0.0
	2	202	19.4	31.6	0.0
	2	203	11.8	27.3	0.0
	2	204	14.3	30.4	0.0
	2	205	12.2	29.7	0.0
	2	206	11.8	25.5	0.0
	2	207	9.3	25.1	0.0
	2	208	11.5	28.3	0.0
	2	209	12.5	25.8	4.1
	2	210	10.2	22.3	23.5511627907
	2	211	14.3	25.2	0.858139534884
	2	212	13.5	26.5	5.1488372093
	2	213	11.6	26.1	3.52790697674
	2	214	13.0	29.0	3.33720930233
	2	215	15.4	28.2	11.823255814
	2	216	13.0	27.2	7.05581395349
	2	217	17.1	27.7	0.0
	2	218	19.2	29.5	0.0
	2	219	15.6	25.9	10.3930232558
	2	220	17.3	30.7	0.0
	2	221	13.6	29.5	0.0
	2	222	11.5	21.2	16.4953488372
	2	223	14.2	27.9	0.0
	2	224	12.7	26.7	0.572093023256
	2	225	11.3	27.5	0.0
	2	226	10.1	22.6	0.0
	2	227	14.1	28.9	0.0
	2	228	10.7	31.1	0.0
	2	229	9.3	29.3	0.0
	2	230	7.4	28.2	0.0
	2	231	12.2	29.5	5.05348837209
	2	232	11.4	24.2	3.43255813953
	2	233	13.8	29.8	4.95813953488
	2	234	17.7	30.6	0.0953488372093
	2	235	14.1	31.5	0.0
	2	236	10.2	26.2	0.0
	2	237	12.5	30.3	0.0
	2	238	10.6	26.2	1.33488372093
	2	239	8.2	23.9	6.38837209302
	2	240	11.4	27.9	0.0
	2	241	12.1	30.9	0.0
	2	242	9.6	30.0	4.48139534884
	2	243	9.5	28.4	0.0
	2	244	7.1	29.4	0.0
	2	245	9.9	28.3	0.0
	2	246	11.5	23.6	0.0
	2	247	10.1	19.2	10.2023255814
	2	248	10.9	23.5	0.0
	2	249	9.2	28.2	0.0
	2	250	7.2	23.5	0.0
	2	251	4.4	23.6	0.0
	2	252	9.6	21.1	0.0
	2	253	5.6	17.5	0.0
	2	254	6.1	16.3	24.7906976744
	2	255	6.0	19.2	0.0
	2	256	2.4	22.8	0.0
	2	257	3.9	16.6	0.190697674419
	2	258	3.4	13.6	0.476744186047
	2	259	-0.7	14.1	0.0
	2	260	4.3	20.1	0.0
	2	261	4.4	12.2	0.572093023256
	2	262	1.5	18.0	0.190697674419
	2	263	1.9	23.0	0.0
	2	264	4.6	23.3	0.0
	2	265	8.4	21.7	0.0
	2	266	11.4	22.3	0.0
	2	267	10.4	27.3	0.0
	2	268	7.3	24.2	0.0
	2	269	7.6	26.6	0.0
	2	270	11.0	21.2	0.0953488372093
	2	271	7.7	22.0	7.1511627907
	2	272	5.0	21.1	0.0
	2	273	6.8	22.8	0.0
	2	274	6.6	19.2	0.0
	2	275	7.4	23.0	0.0
	2	276	-0.2	18.9	0.0
	2	277	-4.3	16.1	0.0
	2	278	2.4	18.7	0.0
	2	279	-4.6	16.8	0.0
	2	280	-1.0	17.4	0.0
	2	281	-3.3	10.6	3.62325581395
	2	282	-5.9	16.7	2.19302325581
	2	283	-2.8	16.5	0.0
	2	284	-4.0	15.4	0.0
	2	285	-0.3	10.4	0.0
	2	286	-5.9	-1.8	8.96279069767
	2	287	-4.0	7.0	0.0
	2	288	-4.7	8.6	0.0
	2	289	-6.3	8.5	0.0
	2	290	-1.3	11.0	0.0
	2	291	-1.9	10.3	0.0
	2	292	-0.9	13.2	0.0
	2	293	-5.1	13.0	0.0
	2	294	-5.7	8.7	0.286046511628
	2	295	-2.8	13.1	0.0
	2	296	-4.0	10.1	0.858139534884
	2	297	-3.1	5.7	0.0953488372093
	2	298	-3.3	6.7	0.0
	2	299	-0.7	4.2	0.0
	2	300	-4.4	5.7	0.0
	2	301	-7.9	3.1	0.0
	2	302	-3.9	3.1	0.0
	2	303	-7.0	4.4	0.0
	2	304	0.8	13.6	0.0
	2	305	-5.8	7.2	16.6860465116
	2	306	-6.6	6.2	0.0
	2	307	-5.1	6.4	0.0
	2	308	-3.0	10.3	0.0
	2	309	-1.7	16.2	0.0
	2	310	-6.0	9.1	0.0
	2	311	-5.1	10.4	0.0
	2	312	-5.2	7.5	0.0
	2	313	-1.3	12.5	0.0
	2	314	-1.2	4.9	0.0
	2	315	-7.2	2.5	0.0
	2	316	-14.7	2.8	0.0
	2	317	-6.3	5.8	0.0
	2	318	-0.7	7.8	0.0
	2	319	-1.9	6.4	0.0
	2	320	-3.0	9.0	0.0
	2	321	-0.3	6.3	0.0
	2	322	3.2	6.7	0.0
	2	323	-1.2	3.0	0.0
	2	324	-9.6	-2.1	0.0
	2	325	-7.7	4.4	0.0
	2	326	-0.6	3.2	0.190697674419
	2	327	2.6	4.4	2.57441860465
	2	328	-6.1	-0.9	1.43023255814
	2	329	-9.6	-0.2	0.0
	2	330	-16.0	-2.4	0.0
	2	331	-1.5	-1.4	0.0
	2	332	2.7	5.9	0.0
	2	333	0.0	0.1	0.0
	2	334	-10.3	-1.5	0.0
	2	335	-7.7	-6.9	0.0
	2	336	-5.9	-5.2	1.14418604651
	2	337	-13.8	-3.8	0.0
	2	338	-16.7	-3.4	0.0
	2	339	-18.0	1.0	0.0
	2	340	-8.4	3.4	1.81162790698
	2	341	-5.4	5.2	10.1069767442
	2	342	-3.5	-0.3	0.0
	2	343	-1.7	-1.5	0.0
	2	344	-9.7	-8.1	0.0
	2	345	-18.8	-18.6	3.90930232558
	2	346	-23.7	-14.5	0.0
	2	347	-30.6	-15.0	0.0
	2	348	-26.2	-7.5	0.0
	2	349	-22.8	-10.9	0.0
	2	350	-8.1	-5.8	0.476744186047
	2	351	-22.5	-4.8	0.0
	2	352	-10.6	0.0	0.0
	2	353	-15.7	-7.6	0.0
	2	354	-12.3	-8.6	0.0
	2	355	-12.6	-11.3	0.0
	2	356	-11.7	-8.8	0.0
	2	357	-20.1	-9.9	0.0
	2	358	-25.0	-3.7	0.0
	2	359	-13.6	0.6	0.0
	2	360	-10.8	3.1	4.57674418605
	2	361	-7.0	0.1	0.0
	2	362	-1.9	-0.7	0.0
	2	363	-3.5	-3.4	0.0
	2	364	-10.5	-2.8	25.7441860465
	2	365	-21.8	-6.0	0.0
	3	1	-10.6	-6.5	4.19534883721
	3	2	-10.0	-2.0	0.0
	3	3	-9.8	-6.1	0.0
	3	4	-11.2	-1.2	0.0
	3	5	-13.8	-2.3	0.0
	3	6	-12.2	0.8	0.0
	3	7	-7.0	2.7	0.0
	3	8	-4.8	-1.8	0.0
	3	9	-14.0	-8.3	0.0
	3	10	-17.8	2.4	0.0
	3	11	-25.0	-11.4	2.57441860465
	3	12	-24.0	-11.6	0.0
	3	13	-23.0	-19.7	0.0
	3	14	-27.2	-19.4	0.667441860465
	3	15	-21.4	-14.0	0.0953488372093
	3	16	-21.7	-9.9	0.0
	3	17	-18.8	-13.9	0.0
	3	18	-24.4	-21.3	0.381395348837
	3	19	-19.5	-8.7	0.0
	3	20	-14.7	-10.7	0.0
	3	21	-20.4	-16.3	0.572093023256
	3	22	-24.6	-11.5	0.0
	3	23	-24.6	-18.0	0.858139534884
	3	24	-22.2	-16.5	0.0
	3	25	-18.2	-12.4	0.0
	3	26	-9.7	-4.7	0.0
	3	27	-8.4	-7.1	0.0
	3	28	-11.3	-1.9	5.05348837209
	3	29	-14.1	-5.7	0.0
	3	30	-12.2	-7.2	0.0
	3	31	-7.6	0.5	0.0
	3	32	-16.5	-2.5	0.0
	3	33	-7.6	-2.7	0.0
	3	34	-22.0	-5.0	0.0
	3	35	-18.3	-5.7	7.62790697674
	3	36	-19.1	-9.5	0.0
	3	37	-18.6	-5.1	0.0
	3	38	-20.8	-8.4	0.0
	3	39	-28.8	-9.7	0.0
	3	40	-24.0	-9.7	0.0
	3	41	-17.0	-6.5	0.0
	3	42	-11.5	-3.3	0.0
	3	43	-17.5	-7.6	0.0
	3	44	-25.4	-10.9	0.0
	3	45	-23.3	-8.6	0.0
	3	46	-21.3	1.2	0.0
	3	47	-16.1	2.9	0.0
	3	48	-10.3	-2.8	0.0
	3	49	-18.0	-7.3	0.0
	3	50	-13.8	-4.3	0.0
	3	51	-16.8	-5.4	0.0
	3	52	-11.9	-1.1	0.0
	3	53	-9.9	1.7	0.0
	3	54	-13.5	-4.6	0.0
	3	55	-19.7	-7.0	0.0
	3	56	-20.3	-14.3	0.0
	3	57	-25.4	-15.1	0.0
	3	58	-21.4	-8.2	0.0
	3	59	-16.6	-7.0	0.0
	3	60	-21.9	1.4	0.0
	3	61	-16.3	-2.7	0.0
	3	62	-10.4	-9.9	0.0
	3	63	-20.4	1.5	0.0
	3	64	-17.3	5.2	0.0
	3	65	-10.9	6.7	0.0
	3	66	-0.2	4.9	0.0
	3	67	-6.4	3.7	7.1511627907
	3	68	-5.0	4.5	0.0
	3	69	-1.2	1.2	0.0
	3	70	-2.4	-1.1	0.0
	3	71	-16.8	-9.8	0.0
	3	72	-16.3	-2.5	0.0
	3	73	-12.0	-2.9	0.953488372093
	3	74	-6.3	-3.0	0.286046511628
	3	75	-13.4	-1.2	0.0
	3	76	-8.8	-0.8	0.0
	3	77	-8.9	4.1	0.0
	3	78	-17.4	-0.1	0.0
	3	79	-11.4	7.6	0.0
	3	80	-13.6	-1.1	0.0
	3	81	-17.3	-3.6	0.0
	3	82	-26.4	-4.1	0.0
	3	83	-26.7	-6.9	0.0
	3	84	-19.3	-5.6	0.0
	3	85	-7.8	0.8	0.0
	3	86	-7.1	7.3	5.1488372093
	3	87	-3.5	6.7	0.0
	3	88	2.5	13.6	13.3488372093
	3	89	2.5	9.3	0.476744186047
	3	90	1.2	8.8	0.0
	3	91	0.2	13.0	0.0
	3	92	7.9	20.9	0.0
	3	93	4.2	20.1	0.0
	3	94	6.5	16.7	0.0
	3	95	-2.1	6.3	0.0
	3	96	-7.1	7.3	0.0
	3	97	-4.9	7.6	3.33720930233
	3	98	-7.6	6.2	2.38372093023
	3	99	2.9	17.4	0.0
	3	100	4.6	12.6	0.190697674419
	3	101	-1.8	8.6	1.81162790698
	3	102	-1.8	15.5	0.0
	3	103	1.1	10.7	19.6418604651
	3	104	5.8	14.4	3.0511627907
	3	105	8.0	8.4	1.14418604651
	3	106	3.8	9.9	0.0
	3	107	2.2	10.9	0.0
	3	108	3.3	8.5	0.0
	3	109	-3.9	8.2	0.0
	3	110	-2.6	12.4	0.0
	3	111	-3.5	12.2	0.0
	3	112	-10.3	6.9	0.0
	3	113	-4.1	13.2	0.0
	3	114	-3.9	15.3	0.0
	3	115	-2.8	10.3	6.57906976744
	3	116	0.3	11.4	1.0488372093
	3	117	4.4	7.7	2.0976744186
	3	118	2.4	15.4	0.0
	3	119	5.5	15.9	0.0
	3	120	-0.5	12.2	0.0
	3	121	4.7	16.6	0.0
	3	122	6.2	15.0	0.0
	3	123	5.5	15.6	0.0
	3	124	7.6	14.6	0.0
	3	125	-1.4	13.6	0.0
	3	126	-4.9	7.0	0.0
	3	127	-6.8	9.3	0.0
	3	128	-5.9	14.6	0.0
	3	129	0.2	19.1	0.0
	3	130	4.2	24.4	0.0
	3	131	2.2	23.6	0.0
	3	132	-0.2	17.9	0.0
	3	133	-1.7	21.3	0.0
	3	134	0.6	19.1	0.0
	3	135	3.7	21.3	0.0
	3	136	1.1	18.1	0.0
	3	137	2.5	21.1	0.0
	3	138	3.8	20.7	0.0
	3	139	5.8	20.4	0.0
	3	140	4.1	20.2	0.0
	3	141	-0.7	17.9	0.0
	3	142	1.0	18.7	0.0
	3	143	7.7	17.1	24.3139534884
	3	144	10.5	19.7	0.0
	3	145	7.5	15.8	0.0
	3	146	4.2	18.4	11.9186046512
	3	147	2.3	17.8	0.0
	3	148	1.5	14.9	0.0
	3	149	2.5	18.9	0.0
	3	150	3.5	22.2	0.0
	3	151	6.4	28.3	0.0
	3	152	9.2	27.6	0.0
	3	153	13.7	30.4	0.0
	3	154	16.3	30.4	0.0
	3	155	17.1	27.4	0.0
	3	156	12.6	28.3	0.0
	3	157	10.0	26.8	0.0
	3	158	12.6	25.2	0.0
	3	159	12.0	29.4	0.0
	3	160	17.0	31.9	0.0
	3	161	14.3	27.0	0.0953488372093
	3	162	14.2	28.2	0.0
	3	163	15.6	28.6	0.0
	3	164	18.6	28.5	0.0
	3	165	13.8	26.8	0.0
	3	166	11.3	27.5	0.0
	3	167	12.0	26.9	0.0
	3	168	12.6	23.7	1.14418604651
	3	169	9.6	24.1	0.0
	3	170	6.0	22.6	0.0
	3	171	9.8	19.9	0.0
	3	172	13.9	27.9	0.0
	3	173	14.6	28.6	0.0
	3	174	20.1	30.7	0.0
	3	175	18.8	31.9	0.0
	3	176	21.8	33.2	0.0
	3	177	19.3	32.3	0.0
	3	178	15.4	27.6	0.0
	3	179	14.1	26.1	0.0
	3	180	12.1	25.4	6.86511627907
	3	181	10.0	20.6	7.43720930233
	3	182	14.3	24.2	0.0
	3	183	14.6	22.3	1.81162790698
	3	184	18.0	23.2	6.67441860465
	3	185	14.6	27.1	0.0
	3	186	18.1	29.2	0.0
	3	187	12.6	29.1	19.9279069767
	3	188	13.7	28.9	0.0
	3	189	16.8	28.0	0.0
	3	190	17.1	29.1	0.0
	3	191	15.3	24.1	0.190697674419
	3	192	13.6	27.2	0.0
	3	193	17.7	28.8	0.0
	3	194	17.9	30.2	0.0
	3	195	17.3	27.3	0.0
	3	196	15.5	26.7	0.0
	3	197	15.2	28.2	0.476744186047
	3	198	18.2	26.0	3.33720930233
	3	199	15.1	29.4	14.7790697674
	3	200	18.4	32.6	0.0
	3	201	17.1	26.5	0.762790697674
	3	202	21.4	30.4	2.38372093023
	3	203	18.7	34.0	0.0
	3	204	18.1	28.0	0.0953488372093
	3	205	20.4	35.6	0.0
	3	206	17.4	34.4	0.0
	3	207	21.7	32.7	21.6441860465
	3	208	19.9	34.9	0.0
	3	209	16.0	30.9	0.0
	3	210	14.3	31.4	0.0
	3	211	17.3	30.4	0.0
	3	212	13.8	28.9	0.0
	3	213	13.7	29.7	0.0
	3	214	14.5	29.9	8.00930232558
	3	215	15.0	28.2	0.0
	3	216	16.2	27.9	0.0
	3	217	14.7	26.0	1.43023255814
	3	218	14.0	27.5	2.47906976744
	3	219	12.6	28.2	0.0953488372093
	3	220	14.9	28.8	0.381395348837
	3	221	14.0	31.4	0.190697674419
	3	222	13.6	25.0	28.5093023256
	3	223	13.2	22.7	0.0
	3	224	10.9	26.6	0.0
	3	225	13.8	29.4	0.0
	3	226	12.4	32.2	0.0
	3	227	10.8	27.6	0.0
	3	228	12.4	27.3	0.0
	3	229	14.9	29.0	0.0
	3	230	15.2	25.7	0.0
	3	231	15.8	25.4	0.0
	3	232	18.3	25.0	0.0
	3	233	20.4	29.3	0.0
	3	234	16.4	22.5	1.33488372093
	3	235	7.1	19.8	0.0
	3	236	8.4	22.6	0.0
	3	237	8.6	23.1	0.0
	3	238	9.0	26.9	0.0
	3	239	6.5	29.7	0.0
	3	240	11.6	29.3	0.0
	3	241	7.0	26.8	0.0
	3	242	9.9	24.7	0.0
	3	243	10.4	23.6	0.0
	3	244	10.9	24.9	0.0
	3	245	7.7	22.4	0.0
	3	246	6.3	19.7	13.6348837209
	3	247	8.8	23.6	0.0
	3	248	8.6	24.8	0.0
	3	249	8.8	25.1	0.0
	3	250	12.0	23.2	0.0
	3	251	11.1	19.8	0.0
	3	252	11.9	21.7	0.0953488372093
	3	253	12.6	29.0	0.0
	3	254	12.0	21.6	0.381395348837
	3	255	9.6	22.9	0.0
	3	256	8.8	24.5	0.0
	3	257	10.1	23.3	0.0
	3	258	8.7	25.9	0.0
	3	259	7.4	23.7	0.0
	3	260	7.0	22.1	0.0
	3	261	4.3	18.4	0.286046511628
	3	262	9.0	21.5	0.0
	3	263	12.2	21.2	0.0
	3	264	5.5	18.7	0.0
	3	265	5.5	21.2	0.0
	3	266	6.3	23.3	0.0
	3	267	12.9	31.0	0.0
	3	268	13.1	28.5	0.0
	3	269	14.1	27.1	0.0
	3	270	12.6	23.7	1.52558139535
	3	271	9.5	22.9	1.0488372093
	3	272	7.0	26.2	0.0
	3	273	11.4	20.9	16.4953488372
	3	274	7.8	15.2	1.90697674419
	3	275	5.4	20.1	0.0
	3	276	-0.7	17.8	22.4069767442
	3	277	-2.8	13.1	0.0
	3	278	4.1	15.1	0.0
	3	279	9.0	17.7	0.286046511628
	3	280	11.6	20.9	0.0
	3	281	5.4	15.6	0.0
	3	282	14.4	24.7	0.0
	3	283	13.5	31.1	0.0
	3	284	15.1	29.0	0.0
	3	285	12.3	20.3	0.0
	3	286	9.1	22.0	0.0
	3	287	10.3	19.8	0.0
	3	288	10.7	12.4	0.0
	3	289	6.1	12.6	0.0
	3	290	2.8	10.6	0.0
	3	291	-4.4	16.9	0.0
	3	292	-0.7	18.3	0.0
	3	293	-0.6	13.8	0.0
	3	294	1.2	8.5	4.38604651163
	3	295	-1.6	18.7	0.0
	3	296	-5.5	13.4	20.2139534884
	3	297	-6.4	6.6	0.0
	3	298	-3.5	10.5	0.0
	3	299	-3.1	4.2	3.62325581395
	3	300	0.1	11.1	0.0
	3	301	5.1	11.3	0.0
	3	302	6.8	13.2	0.0
	3	303	2.3	7.8	0.0
	3	304	-1.4	11.4	0.0
	3	305	1.1	2.3	7.62790697674
	3	306	-1.9	3.0	0.0953488372093
	3	307	-13.4	-2.0	3.52790697674
	3	308	-13.1	3.6	5.24418604651
	3	309	-12.5	-6.3	0.0
	3	310	-10.5	0.1	0.0
	3	311	-9.1	6.0	0.0
	3	312	-5.6	3.0	0.0
	3	313	-13.1	-1.1	0.0
	3	314	-6.4	-1.9	2.86046511628
	3	315	-4.3	3.1	0.476744186047
	3	316	-5.0	5.0	3.81395348837
	3	317	-3.7	6.2	0.0
	3	318	-6.7	-0.8	0.0
	3	319	-4.2	1.1	0.0
	3	320	-4.0	0.0	0.0
	3	321	-8.7	-0.5	0.0
	3	322	-5.4	7.8	0.0
	3	323	-7.3	2.5	0.0
	3	324	-1.8	3.9	6.00697674419
	3	325	-6.2	9.6	0.0
	3	326	1.4	9.4	0.0
	3	327	4.0	9.6	0.0
	3	328	3.1	5.6	4.48139534884
	3	329	-1.6	4.7	0.0
	3	330	0.0	1.0	0.0
	3	331	-3.1	0.3	0.0
	3	332	-6.7	-0.2	0.0
	3	333	-9.3	-0.5	0.0
	3	334	-2.5	3.4	0.0
	3	335	-3.8	-3.2	0.0
	3	336	-3.0	-0.4	0.0
	3	337	-0.1	2.1	1.0488372093
	3	338	-13.5	-7.0	2.19302325581
	3	339	-1.1	-0.9	0.0
	3	340	-14.5	-6.2	0.0
	3	341	-16.3	-3.6	0.0
	3	342	-22.8	-7.9	0.0
	3	343	-28.2	-16.0	0.0
	3	344	-30.0	-15.1	0.0
	3	345	-36.3	-16.0	0.0
	3	346	-28.5	-12.8	0.0
	3	347	-27.7	-16.1	0.0
	3	348	-25.5	-11.7	0.0
	3	349	-24.2	-16.2	0.0
	3	350	-24.0	-12.9	0.0
	3	351	-22.4	-4.7	0.0
	3	352	-25.6	-5.4	0.0
	3	353	-22.8	-0.2	0.0
	3	354	-24.1	-6.9	0.0
	3	355	-14.2	-8.6	0.0
	3	356	-18.6	-4.9	0.0
	3	357	-23.2	-10.6	0.0
	3	358	-22.9	-10.7	0.0
	3	359	-26.0	-19.6	2.47906976744
	3	360	-23.2	-13.2	0.0
	3	361	-26.9	-12.3	0.0
	3	362	-23.3	-6.7	0.0
	3	363	-22.5	-7.0	0.190697674419
	3	364	-12.6	-3.6	0.0
	3	365	-16.1	-13.2	1.90697674419
	4	1	-17.3	4.7	0.0
	4	2	-9.5	-6.2	0.0
	4	3	-19.9	-4.1	0.0
	4	4	-14.6	-5.0	0.0
	4	5	-27.0	-12.5	0.0
	4	6	-24.2	-11.9	0.0
	4	7	-15.3	-7.4	0.0
	4	8	-14.0	-7.6	0.0
	4	9	-18.3	0.3	0.0
	4	10	-21.0	-7.8	0.0
	4	11	-17.7	-8.8	0.0
	4	12	-27.8	-7.5	0.0
	4	13	-23.2	-4.6	0.0
	4	14	-19.4	-14.4	0.0
	4	15	-22.0	-10.2	0.0
	4	16	-18.0	-7.7	5.05348837209
	4	17	-16.6	-13.7	2.66976744186
	4	18	-18.4	-11.3	0.0
	4	19	-16.5	-11.3	0.0
	4	20	-25.8	-11.9	0.0
	4	21	-20.3	-9.2	0.0
	4	22	-28.2	-17.2	0.0
	4	23	-31.5	-14.0	0.0
	4	24	-28.0	-7.9	0.0
	4	25	-30.7	-11.3	0.0
	4	26	-20.0	-9.9	4.76744186047
	4	27	-19.3	-3.5	0.0
	4	28	-28.3	-10.8	0.0
	4	29	-22.9	-11.4	0.0
	4	30	-19.3	-9.6	0.0
	4	31	-13.2	1.9	0.0
	4	32	-8.4	4.6	0.0
	4	33	-9.8	-1.9	0.0
	4	34	-16.0	-15.1	0.0
	4	35	-20.8	-9.7	0.0
	4	36	-24.6	-14.2	0.0
	4	37	-22.2	-7.1	0.0
	4	38	-15.2	-1.2	0.0
	4	39	-17.8	1.8	0.0
	4	40	-14.0	4.4	0.0
	4	41	-9.5	-0.3	0.0
	4	42	-25.0	-12.4	0.0
	4	43	-19.5	-6.7	0.0
	4	44	-23.6	-15.4	0.0
	4	45	-26.9	-14.8	0.0
	4	46	-28.1	-13.7	0.0
	4	47	-25.3	-13.1	0.0
	4	48	-24.0	-16.8	0.0
	4	49	-13.8	-10.3	0.0
	4	50	-21.0	-9.7	0.0
	4	51	-25.4	-8.9	0.0
	4	52	-25.1	-10.6	0.0
	4	53	-20.2	-1.3	0.0
	4	54	-28.5	-3.7	0.0
	4	55	-25.6	-2.0	0.0
	4	56	-18.2	-14.3	0.0
	4	57	-23.3	-11.4	0.0
	4	58	-24.1	-5.0	0.0
	4	59	-20.0	-8.6	0.0
	4	60	-24.7	-5.8	0.0
	4	61	-15.1	-7.3	0.0
	4	62	-16.6	-5.0	0.0
	4	63	-21.0	-9.4	0.0
	4	64	-11.2	-7.7	0.0
	4	65	-6.0	-4.8	0.0
	4	66	-16.3	-12.4	0.190697674419
	4	67	-13.0	-1.5	0.0
	4	68	-10.1	4.6	0.0
	4	69	-6.6	2.1	0.0
	4	70	-6.8	-0.4	0.0
	4	71	-12.8	-7.4	0.0
	4	72	-16.4	-12.7	0.0
	4	73	-22.0	-8.0	0.0
	4	74	-22.0	-7.5	0.0
	4	75	-20.6	-5.5	0.0
	4	76	-16.4	-1.7	0.0
	4	77	-15.6	-3.5	0.0
	4	78	-22.4	-7.3	0.0
	4	79	-14.5	-4.9	0.0
	4	80	-11.4	2.3	0.0
	4	81	-3.0	4.3	0.0
	4	82	-5.7	8.4	0.0
	4	83	-6.7	9.0	0.0
	4	84	-2.8	5.6	0.0
	4	85	-10.5	-0.8	0.0
	4	86	-9.8	4.7	0.0
	4	87	-10.5	-0.1	0.0
	4	88	-7.5	-7.0	0.0
	4	89	-12.8	-9.5	0.0
	4	90	-11.7	-3.8	0.0
	4	91	-6.3	0.1	12.3953488372
	4	92	-4.0	2.4	0.0953488372093
	4	93	-0.2	2.1	3.0511627907
	4	94	-9.9	-1.5	0.667441860465
	4	95	-9.3	0.2	0.0
	4	96	-6.3	5.8	0.0
	4	97	1.2	12.3	2.0976744186
	4	98	1.7	19.6	0.0
	4	99	5.0	15.1	0.0
	4	100	1.8	20.0	0.0
	4	101	6.7	17.6	0.0
	4	102	3.9	15.7	0.0
	4	103	11.5	15.5	0.0
	4	104	1.9	15.7	0.0
	4	105	-0.9	9.9	0.0
	4	106	0.2	15.5	0.0
	4	107	0.4	16.9	0.0
	4	108	4.1	16.3	0.0
	4	109	1.5	18.1	0.0
	4	110	-1.3	15.7	0.0
	4	111	-5.2	4.8	27.3651162791
	4	112	-9.9	5.6	0.0
	4	113	-5.1	4.2	10.2023255814
	4	114	-5.6	6.6	0.953488372093
	4	115	-2.3	9.1	1.62093023256
	4	116	-1.4	20.0	0.0
	4	117	2.7	22.2	0.0
	4	118	5.4	17.4	0.0
	4	119	1.2	15.6	0.0
	4	120	2.5	18.8	0.0
	4	121	-0.4	14.7	0.0
	4	122	3.4	11.5	21.5488372093
	4	123	0.9	15.3	0.0
	4	124	4.7	17.7	0.0
	4	125	3.3	12.2	0.0953488372093
	4	126	-4.1	11.7	11.0604651163
	4	127	-4.8	11.9	0.0953488372093
	4	128	-1.2	11.9	0.572093023256
	4	129	-2.0	13.4	0.0
	4	130	-0.6	18.3	0.0953488372093
	4	131	5.8	19.6	11.1558139535
	4	132	2.8	23.4	2.66976744186
	4	133	1.3	20.5	0.0
	4	134	0.0	11.3	3.33720930233
	4	135	-4.3	14.1	0.0
	4	136	-2.1	15.8	0.0
	4	137	2.3	15.1	0.0
	4	138	1.7	12.0	0.0
	4	139	3.1	15.2	0.0
	4	140	6.2	24.7	0.0
	4	141	12.4	29.5	0.0
	4	142	13.2	27.0	0.0
	4	143	12.5	21.6	0.0
	4	144	7.5	23.8	0.0
	4	145	11.0	26.1	0.0953488372093
	4	146	8.2	29.8	0.0
	4	147	6.7	24.2	12.2046511628
	4	148	7.1	17.8	3.71860465116
	4	149	11.2	20.0	0.381395348837
	4	150	9.8	21.9	1.14418604651
	4	151	6.0	21.5	14.0162790698
	4	152	5.7	25.4	1.14418604651
	4	153	10.2	25.3	5.81627906977
	4	154	8.6	20.6	0.0
	4	155	13.5	21.9	18.211627907
	4	156	8.0	27.1	0.190697674419
	4	157	9.2	24.4	3.14651162791
	4	158	10.7	21.2	0.0953488372093
	4	159	10.8	29.0	0.0
	4	160	10.5	28.2	0.0
	4	161	12.3	27.7	0.0
	4	162	15.7	23.4	9.63023255814
	4	163	14.2	22.1	0.0953488372093
	4	164	11.7	21.6	8.48604651163
	4	165	11.3	21.2	8.10465116279
	4	166	8.8	28.0	0.0
	4	167	13.3	29.3	0.0
	4	168	17.5	33.4	0.0
	4	169	16.8	26.0	2.0976744186
	4	170	17.6	29.5	4.86279069767
	4	171	23.3	30.1	2.86046511628
	4	172	19.5	32.0	2.28837209302
	4	173	18.0	27.1	13.6348837209
	4	174	19.1	30.0	0.0953488372093
	4	175	19.4	26.1	0.0953488372093
	4	176	16.3	29.6	0.0
	4	177	16.5	27.3	0.0
	4	178	14.9	29.9	0.0
	4	179	16.4	30.1	0.0
	4	180	13.3	25.5	0.0
	4	181	11.9	21.6	0.0953488372093
	4	182	13.2	23.4	15.7325581395
	4	183	11.4	17.3	10.3930232558
	4	184	9.5	17.5	3.71860465116
	4	185	18.3	25.6	0.0
	4	186	12.8	24.7	0.0
	4	187	16.2	24.5	15.6372093023
	4	188	17.3	27.1	0.0953488372093
	4	189	14.3	24.8	0.0
	4	190	10.5	21.7	0.0
	4	191	8.7	23.2	0.0
	4	192	9.7	21.0	3.90930232558
	4	193	10.3	25.3	0.0
	4	194	10.6	25.3	0.0
	4	195	15.7	27.2	0.0
	4	196	16.6	30.3	0.0
	4	197	17.8	28.4	0.0
	4	198	16.9	28.5	0.0
	4	199	19.4	30.8	0.0
	4	200	15.7	28.3	0.0
	4	201	16.0	25.5	0.0
	4	202	13.2	27.9	0.0
	4	203	15.3	28.8	0.0
	4	204	15.5	33.0	0.0
	4	205	19.8	32.1	0.0
	4	206	19.3	29.3	0.0
	4	207	16.4	26.7	0.0
	4	208	11.1	27.3	0.0
	4	209	11.9	24.7	3.90930232558
	4	210	10.9	28.7	0.0
	4	211	13.7	30.7	0.0
	4	212	12.5	29.1	0.0
	4	213	10.8	30.1	0.0
	4	214	13.5	29.2	1.52558139535
	4	215	12.5	28.7	6.67441860465
	4	216	18.6	28.9	0.476744186047
	4	217	17.7	32.8	0.0
	4	218	20.8	35.7	0.0
	4	219	21.6	36.3	0.0
	4	220	23.3	35.5	0.0
	4	221	15.2	29.8	0.0
	4	222	16.3	26.0	0.0
	4	223	10.5	24.4	0.0
	4	224	12.4	23.9	0.0
	4	225	10.9	26.5	0.0
	4	226	9.2	29.3	0.0
	4	227	11.7	28.9	3.14651162791
	4	228	11.6	27.4	0.0
	4	229	10.9	29.1	0.0
	4	230	12.9	27.4	0.0
	4	231	16.6	27.2	0.0
	4	232	17.0	31.8	0.0
	4	233	18.7	26.4	0.0
	4	234	18.6	29.5	0.0
	4	235	17.1	30.0	0.0
	4	236	15.8	28.7	0.0
	4	237	16.3	29.9	0.0
	4	238	17.3	32.0	0.0
	4	239	14.5	25.0	0.0
	4	240	10.3	26.3	0.0
	4	241	11.5	24.1	0.0
	4	242	10.0	24.7	0.0
	4	243	14.0	26.6	0.0
	4	244	13.4	26.1	0.0
	4	245	14.8	27.1	0.0953488372093
	4	246	15.7	25.9	0.286046511628
	4	247	13.3	25.4	17.0674418605
	4	248	17.3	27.7	9.53488372093
	4	249	18.0	29.0	0.0
	4	250	17.2	25.5	0.0
	4	251	9.9	24.9	0.0
	4	252	12.7	22.4	8.48604651163
	4	253	10.2	18.3	5.1488372093
	4	254	10.1	24.4	0.0
	4	255	6.5	21.5	0.0
	4	256	9.7	17.5	1.33488372093
	4	257	8.1	18.5	0.0953488372093
	4	258	7.4	17.2	5.1488372093
	4	259	3.2	14.6	4.38604651163
	4	260	-0.9	15.5	0.0
	4	261	-3.3	19.9	0.0
	4	262	-2.7	12.3	0.572093023256
	4	263	-2.1	17.1	0.0
	4	264	0.0	13.3	0.0
	4	265	2.9	20.8	0.0
	4	266	1.6	19.4	0.0
	4	267	5.3	25.2	0.0
	4	268	6.5	22.8	0.0
	4	269	7.4	26.7	0.0
	4	270	11.6	22.2	0.0
	4	271	6.3	19.7	0.0
	4	272	6.7	22.1	0.0
	4	273	8.6	12.2	3.0511627907
	4	274	2.3	19.5	0.0
	4	275	1.4	18.4	0.0
	4	276	-0.8	14.9	0.0
	4	277	4.8	15.0	0.0
	4	278	8.6	20.6	0.0
	4	279	-1.8	15.4	0.0
	4	280	-3.1	13.2	0.0
	4	281	-3.1	13.9	0.0
	4	282	-5.4	12.2	0.0
	4	283	-4.9	14.2	0.0
	4	284	-4.6	14.1	0.0
	4	285	-10.9	7.1	1.23953488372
	4	286	-9.4	9.7	0.190697674419
	4	287	-8.4	11.7	0.0
	4	288	-2.1	17.8	0.0
	4	289	4.5	20.9	0.0
	4	290	5.7	17.4	0.0
	4	291	5.4	13.9	5.43488372093
	4	292	7.8	17.6	0.0
	4	293	3.6	18.7	0.0
	4	294	1.7	16.6	0.0
	4	295	-5.3	2.1	0.0
	4	296	-8.0	-1.6	0.0
	4	297	-5.9	2.4	0.0
	4	298	-8.5	7.1	0.0
	4	299	-13.9	3.5	6.57906976744
	4	300	-5.9	9.8	0.0
	4	301	-5.1	0.0	0.0
	4	302	-10.3	0.2	0.0
	4	303	-14.9	5.0	0.0
	4	304	-15.6	7.3	0.0
	4	305	-17.1	0.1	0.0
	4	306	-8.4	2.7	1.14418604651
	4	307	-4.7	-4.6	0.286046511628
	4	308	-9.2	-3.3	0.0
	4	309	-8.4	-3.2	1.14418604651
	4	310	-10.7	-8.4	0.286046511628
	4	311	-6.1	0.9	5.81627906977
	4	312	-3.7	-1.1	5.33953488372
	4	313	-10.3	-1.4	0.0
	4	314	-4.5	1.6	0.0953488372093
	4	315	-6.2	-2.7	0.667441860465
	4	316	-13.8	-2.2	0.286046511628
	4	317	-7.6	-3.4	2.28837209302
	4	318	-14.8	-12.0	1.14418604651
	4	319	-14.6	-5.7	0.0
	4	320	-9.0	-5.4	0.0
	4	321	-5.3	-1.9	7.05581395349
	4	322	-7.1	0.4	3.90930232558
	4	323	-11.0	-0.4	0.0
	4	324	-6.3	-0.7	0.0
	4	325	-9.5	-5.1	0.0
	4	326	-13.0	-6.4	0.0
	4	327	-15.2	-9.1	0.0
	4	328	-18.5	-11.5	0.0
	4	329	-12.2	-6.1	5.33953488372
	4	330	-8.7	2.1	0.0
	4	331	-6.2	3.2	0.0
	4	332	1.5	2.2	0.286046511628
	4	333	-0.3	-0.2	6.38837209302
	4	334	-0.6	10.5	0.0
	4	335	0.5	7.7	0.0
	4	336	1.1	7.5	0.0
	4	337	2.9	16.3	0.0
	4	338	2.8	8.6	0.0
	4	339	0.0	0.6	0.0
	4	340	-4.9	-1.8	0.0
	4	341	-10.7	3.7	0.0
	4	342	-10.1	4.4	7.91395348837
	4	343	-8.4	-6.5	0.0
	4	344	-15.6	-2.8	0.0
	4	345	-11.1	-0.3	0.0
	4	346	-17.3	-0.2	0.0
	4	347	-18.0	0.0	0.0
	4	348	-10.3	-1.0	0.0
	4	349	-10.5	2.8	0.0
	4	350	-6.4	-1.9	0.0
	4	351	-9.2	-8.6	0.0
	4	352	-13.7	-0.6	0.0
	4	353	-17.1	-7.9	0.0
	4	354	-17.8	-5.0	0.0
	4	355	-16.2	-11.4	0.0
	4	356	-18.6	-17.4	0.0
	4	357	-22.2	-11.6	0.0
	4	358	-21.1	-1.2	0.0
	4	359	-16.8	-0.6	5.91162790698
	4	360	-4.6	0.7	0.0
	4	361	-12.9	0.2	0.0
	4	362	-10.5	-1.8	0.0
	4	363	-7.4	-2.9	0.0
	4	364	-7.9	1.5	0.0
	4	365	-4.8	1.1	0.0
	4	366	-15.8	2.1	4.67209302326
	5	1	-21.5	-11.2	16.3046511628
	5	2	-21.1	-9.4	3.90930232558
	5	3	-24.5	-12.9	0.0
	5	4	-20.5	-18.3	0.0
	5	5	-23.4	-18.1	5.62558139535
	5	6	-14.7	-6.1	0.0
	5	7	-18.0	-12.9	0.0
	5	8	-16.5	-9.2	3.43255813953
	5	9	-16.1	-8.7	0.0
	5	10	-19.7	-11.5	0.0
	5	11	-19.9	-8.3	0.0
	5	12	-20.2	-14.6	3.62325581395
	5	13	-29.4	-18.5	0.381395348837
	5	14	-23.1	-7.8	0.0
	5	15	-14.3	-10.4	1.23953488372
	5	16	-11.8	-8.0	1.43023255814
	5	17	-17.0	-12.6	0.0953488372093
	5	18	-15.0	-10.8	0.0953488372093
	5	19	-11.8	-3.7	0.0
	5	20	-20.6	-3.2	0.0
	5	21	-27.1	-16.2	0.0
	5	22	-25.3	-2.7	0.0
	5	23	-17.5	-7.2	6.48372093023
	5	24	-19.7	-1.1	0.0
	5	25	-19.1	-9.0	0.0
	5	26	-23.2	-11.6	0.0
	5	27	-19.1	-4.7	0.0
	5	28	-11.1	1.0	0.0
	5	29	-20.3	-3.9	0.0
	5	30	-16.0	-5.3	0.0
	5	31	-16.1	-8.7	0.0
	5	32	-13.3	-12.0	0.0
	5	33	-16.5	-9.8	2.0023255814
	5	34	-21.2	-13.2	5.62558139535
	5	35	-27.6	-16.6	0.0
	5	36	-23.1	-11.7	0.0
	5	37	-18.2	-7.5	5.72093023256
	5	38	-23.2	-1.4	4.19534883721
	5	39	-23.8	-4.9	0.0
	5	40	-20.7	-8.6	0.0
	5	41	-11.4	0.0	0.0
	5	42	-16.1	-4.9	0.0
	5	43	-9.0	-6.7	0.0
	5	44	-9.4	-9.3	0.0
	5	45	-8.7	-7.7	0.0
	5	46	-9.0	-7.8	0.0
	5	47	-4.6	1.7	0.0
	5	48	-14.3	-0.5	0.0
	5	49	-20.3	-11.4	0.0
	5	50	-20.6	-12.7	0.0
	5	51	-14.3	-6.9	0.0
	5	52	-7.7	-4.4	0.0
	5	53	-12.7	-3.5	0.0
	5	54	-20.1	-6.7	0.0
	5	55	-3.5	7.6	0.0
	5	56	0.0	5.4	0.0
	5	57	-16.8	0.3	0.0
	5	58	-12.2	5.5	0.0
	5	59	-15.4	-5.3	0.0
	5	60	-21.2	-10.5	0.0
	5	61	-20.1	-6.4	0.0
	5	62	-13.3	5.6	0.0
	5	63	-11.7	-0.2	0.0
	5	64	-13.0	5.3	0.0
	5	65	-18.8	6.1	0.0
	5	66	-19.4	-0.9	0.0
	5	67	-14.2	0.8	0.0
	5	68	-8.8	4.0	0.0
	5	69	-10.9	3.3	0.0
	5	70	-11.0	-1.9	0.0
	5	71	-10.6	2.4	0.0
	5	72	-10.1	-0.7	0.0
	5	73	-10.5	-1.2	0.0
	5	74	-18.6	0.0	0.0
	5	75	-13.9	2.2	0.0
	5	76	-11.6	7.0	0.0
	5	77	-9.9	3.2	0.0
	5	78	-2.1	4.3	3.62325581395
	5	79	-6.3	0.1	0.0
	5	80	-4.6	0.5	0.0
	5	81	-13.7	1.5	0.0
	5	82	-7.2	5.6	0.0
	5	83	-4.8	-0.7	0.0
	5	84	-5.8	2.7	0.476744186047
	5	85	-5.9	9.5	0.0
	5	86	-6.4	0.3	2.0976744186
	5	87	-11.3	3.5	0.0
	5	88	-11.0	2.5	0.0
	5	89	-12.8	1.2	0.0953488372093
	5	90	-12.6	3.9	0.0
	5	91	-2.9	4.8	4.57674418605
	5	92	2.9	9.2	0.0
	5	93	-1.1	7.4	0.0
	5	94	-10.3	-0.3	11.0604651163
	5	95	-12.1	3.8	0.0
	5	96	-5.3	8.6	0.0
	5	97	0.1	12.7	0.0
	5	98	-5.0	11.8	0.0
	5	99	-8.7	12.6	0.0
	5	100	-2.4	6.1	1.33488372093
	5	101	7.2	14.8	0.0
	5	102	4.7	16.7	0.0
	5	103	2.0	14.8	0.0
	5	104	-3.9	16.2	0.0
	5	105	-8.9	8.7	0.0
	5	106	-1.3	10.6	0.0
	5	107	-0.8	13.9	0.0
	5	108	3.4	18.7	0.0
	5	109	3.9	22.6	0.0
	5	110	6.3	22.9	0.0
	5	111	9.8	22.5	0.0
	5	112	7.0	22.5	0.0
	5	113	0.9	11.7	2.76511627907
	5	114	-2.7	11.8	0.0
	5	115	-1.4	16.5	0.0
	5	116	4.3	16.6	0.0
	5	117	-1.1	8.8	0.0
	5	118	-2.3	7.4	0.0
	5	119	-7.9	9.4	0.0
	5	120	-3.3	14.7	0.0
	5	121	0.4	19.3	0.190697674419
	5	122	0.8	23.4	0.0
	5	123	1.4	13.6	0.0
	5	124	2.9	20.8	0.0
	5	125	4.7	17.6	0.0
	5	126	2.6	15.3	0.0
	5	127	-4.0	13.2	0.0
	5	128	-3.5	9.1	0.0
	5	129	-4.0	9.4	0.0
	5	130	-1.0	14.2	0.0
	5	131	2.9	14.1	0.0
	5	132	0.3	21.9	0.0
	5	133	0.2	24.7	0.0
	5	134	4.0	18.9	0.0
	5	135	-0.6	18.8	0.0
	5	136	1.0	18.2	0.0
	5	137	-0.5	16.1	0.0
	5	138	2.9	16.0	0.0
	5	139	5.9	19.1	0.0
	5	140	4.3	20.4	0.0
	5	141	0.3	15.6	13.6348837209
	5	142	6.5	21.0	0.286046511628
	5	143	7.2	23.5	0.0953488372093
	5	144	8.9	25.5	0.0
	5	145	8.4	27.2	0.0
	5	146	11.8	27.1	0.0
	5	147	7.5	25.9	0.0
	5	148	4.8	17.5	0.0953488372093
	5	149	5.0	22.0	0.0
	5	150	6.3	22.3	0.667441860465
	5	151	6.5	20.1	0.0953488372093
	5	152	10.0	21.1	9.43953488372
	5	153	6.8	18.8	2.0023255814
	5	154	7.1	22.7	0.0
	5	155	11.5	25.6	0.0
	5	156	15.4	27.7	0.0
	5	157	10.4	20.6	0.0
	5	158	8.0	18.2	0.0
	5	159	4.8	22.5	0.0
	5	160	9.8	24.8	0.0
	5	161	14.3	27.4	0.0
	5	162	14.7	31.1	0.0
	5	163	12.6	27.8	0.0
	5	164	12.2	21.0	0.0
	5	165	9.3	22.3	0.0
	5	166	10.2	20.9	0.381395348837
	5	167	9.1	21.0	0.0
	5	168	12.6	24.7	0.0
	5	169	10.9	24.9	0.0
	5	170	15.7	22.6	0.0953488372093
	5	171	16.9	23.8	1.14418604651
	5	172	14.5	26.9	0.0
	5	173	16.1	26.4	0.0953488372093
	5	174	14.1	26.7	3.62325581395
	5	175	13.6	25.9	1.14418604651
	5	176	10.0	26.0	0.0
	5	177	11.4	29.2	0.0
	5	178	13.8	26.3	0.0
	5	179	14.5	30.4	0.0953488372093
	5	180	10.3	29.1	0.0
	5	181	12.8	27.8	0.0
	5	182	13.7	30.5	0.0
	5	183	17.1	33.0	0.0
	5	184	15.2	29.8	0.0
	5	185	13.3	31.1	0.0
	5	186	13.2	26.0	0.0
	5	187	11.6	21.1	1.33488372093
	5	188	9.7	17.7	1.52558139535
	5	189	18.9	34.4	0.0
	5	190	16.7	29.5	0.0
	5	191	17.6	29.5	0.0
	5	192	19.2	32.5	0.0
	5	193	18.1	31.0	0.0
	5	194	18.7	27.6	0.0
	5	195	14.9	29.8	0.0
	5	196	12.5	23.7	16.9720930233
	5	197	17.2	28.8	0.572093023256
	5	198	17.7	33.2	0.0
	5	199	17.5	26.8	27.0790697674
	5	200	17.9	34.1	0.0
	5	201	19.8	28.6	0.0
	5	202	19.9	34.6	0.0
	5	203	18.1	29.7	0.858139534884
	5	204	16.1	27.7	0.0
	5	205	15.2	25.7	10.011627907
	5	206	14.8	28.5	0.0
	5	207	13.2	28.5	0.0
	5	208	12.5	28.1	0.0
	5	209	15.6	29.9	0.0
	5	210	11.1	27.6	0.0
	5	211	14.1	28.6	0.0
	5	212	16.5	31.4	0.0
	5	213	15.8	29.4	5.81627906977
	5	214	15.8	29.8	0.0
	5	215	16.1	30.5	0.0
	5	216	20.6	34.3	0.0
	5	217	23.7	33.6	0.0
	5	218	19.6	27.7	0.0
	5	219	12.7	24.5	0.0
	5	220	14.2	27.9	0.0
	5	221	15.2	30.3	0.0
	5	222	15.2	29.2	0.0
	5	223	15.0	30.7	0.0
	5	224	17.7	30.2	0.953488372093
	5	225	17.1	29.9	0.0
	5	226	15.3	26.4	0.0
	5	227	15.2	25.1	0.0
	5	228	13.0	22.2	0.0
	5	229	13.1	20.5	25.3627906977
	5	230	14.4	18.5	30.7976744186
	5	231	8.5	18.2	1.62093023256
	5	232	10.7	21.2	0.476744186047
	5	233	8.8	25.8	0.0
	5	234	15.3	27.1	0.0
	5	235	13.8	25.8	0.0
	5	236	11.3	29.2	0.0
	5	237	13.4	27.4	0.0
	5	238	15.1	29.0	0.0
	5	239	12.2	32.0	0.0
	5	240	16.3	29.0	0.0
	5	241	14.8	27.7	0.0
	5	242	15.5	29.2	0.0
	5	243	15.5	29.1	0.190697674419
	5	244	17.1	29.5	0.0
	5	245	11.7	23.3	0.0
	5	246	8.6	18.2	0.0953488372093
	5	247	7.8	27.6	0.0
	5	248	8.0	27.0	0.0
	5	249	10.8	29.2	0.0
	5	250	11.7	32.5	0.0
	5	251	12.9	29.2	0.0
	5	252	10.6	27.6	0.0
	5	253	12.1	21.1	0.286046511628
	5	254	10.1	25.0	0.0
	5	255	8.9	24.8	0.0
	5	256	9.1	17.2	16.2093023256
	5	257	8.6	24.0	0.0
	5	258	7.4	20.3	0.0
	5	259	4.7	21.5	0.0
	5	260	4.5	24.4	0.0
	5	261	15.6	28.8	0.0
	5	262	16.8	27.6	0.0
	5	263	12.7	18.2	0.476744186047
	5	264	13.2	24.8	0.0
	5	265	13.3	24.7	0.0
	5	266	12.8	27.3	0.0
	5	267	14.9	26.9	0.0
	5	268	7.8	22.3	0.0
	5	269	4.7	27.2	0.0
	5	270	10.1	26.5	0.0
	5	271	7.6	19.3	0.0
	5	272	8.8	22.4	0.0
	5	273	9.2	21.6	0.0
	5	274	11.5	21.4	0.0
	5	275	9.5	20.9	0.0
	5	276	6.1	20.0	0.0
	5	277	5.1	17.0	0.0
	5	278	8.0	14.5	0.0
	5	279	5.0	18.8	0.0
	5	280	2.6	24.6	0.0
	5	281	6.7	20.8	10.488372093
	5	282	3.8	23.8	0.0
	5	283	8.6	22.2	0.0
	5	284	3.5	14.4	0.0
	5	285	-3.2	8.1	0.0
	5	286	1.4	17.2	0.0
	5	287	2.9	14.3	0.0
	5	288	0.8	13.6	0.0
	5	289	-0.8	10.9	0.190697674419
	5	290	-2.8	11.0	0.0
	5	291	2.1	18.9	0.0
	5	292	-1.3	16.8	0.0
	5	293	-1.2	21.1	0.0
	5	294	1.3	16.9	0.286046511628
	5	295	-0.4	17.3	0.0
	5	296	-0.4	10.2	0.0
	5	297	-0.7	9.1	0.0
	5	298	-2.9	8.6	0.0
	5	299	-1.3	10.4	0.0
	5	300	0.2	13.7	0.0
	5	301	-1.3	13.4	0.0
	5	302	-5.2	11.0	0.0953488372093
	5	303	-3.0	8.3	0.0
	5	304	-1.1	6.2	0.762790697674
	5	305	-3.4	8.5	0.0
	5	306	-5.9	3.5	0.0
	5	307	-6.1	5.1	0.0
	5	308	-12.3	4.8	0.0
	5	309	-9.2	0.7	0.0
	5	310	-12.6	-1.5	0.0
	5	311	-10.9	6.9	0.0
	5	312	1.8	10.7	0.0
	5	313	4.9	12.1	0.0
	5	314	-5.7	1.0	0.0
	5	315	-11.6	2.3	0.0
	5	316	-10.3	3.8	0.0
	5	317	-10.9	1.2	0.0
	5	318	-7.6	4.5	0.0
	5	319	-3.5	9.4	0.0
	5	320	-1.5	14.7	0.0
	5	321	2.4	13.3	0.0
	5	322	9.2	20.2	0.0
	5	323	10.1	14.8	0.0
	5	324	1.0	3.7	0.190697674419
	5	325	-1.3	5.1	0.0
	5	326	-1.9	15.3	0.0
	5	327	-4.3	6.8	0.0
	5	328	-8.4	2.7	0.0
	5	329	-15.3	-10.1	0.0
	5	330	-11.6	-1.6	0.0
	5	331	-14.7	-9.3	0.0
	5	332	-18.5	-3.7	0.0
	5	333	-16.3	6.2	0.0
	5	334	-9.0	4.0	0.0
	5	335	-9.3	-5.2	0.0
	5	336	-5.7	-2.3	0.0
	5	337	-14.7	-8.2	0.0
	5	338	-6.4	-2.3	0.0
	5	339	-5.0	0.2	0.0
	5	340	-10.0	6.2	0.0
	5	341	-8.4	2.3	0.0
	5	342	-13.8	-9.1	0.0
	5	343	-9.1	3.5	0.0
	5	344	-11.8	-3.5	0.0
	5	345	-15.8	2.8	0.0
	5	346	-9.8	-3.9	0.0
	5	347	-12.6	-4.5	0.0
	5	348	-13.2	-11.3	0.0
	5	349	-18.6	-3.2	0.0
	5	350	-19.6	-8.3	0.0
	5	351	-17.8	-5.6	0.0
	5	352	-20.9	-9.5	0.0
	5	353	-14.3	-7.2	0.0
	5	354	-3.7	-2.9	0.0
	5	355	-10.4	-8.1	0.0
	5	356	-7.4	-6.7	0.0
	5	357	-12.5	-6.2	0.0
	5	358	-17.5	-11.6	0.0
	5	359	-23.7	-14.3	0.0
	5	360	-10.6	-1.9	0.0
	5	361	-10.5	-3.9	0.0
	5	362	-14.1	-0.4	0.0
	5	363	-8.3	5.2	0.0
	5	364	-21.8	-9.7	0.0
	5	365	-11.9	-6.4	0.0
	6	1	-21.3	-4.7	0.0
	6	2	-19.8	0.6	0.0
	6	3	-21.6	1.3	0.0
	6	4	-16.8	2.0	0.0
	6	5	-13.2	4.7	0.0
	6	6	-19.5	-4.1	0.0
	6	7	-15.6	-5.6	0.0
	6	8	-15.2	-8.4	0.0
	6	9	-10.9	-4.3	0.0
	6	10	-16.6	-11.4	3.71860465116
	6	11	-17.5	-8.1	1.14418604651
	6	12	-15.3	-6.2	0.0
	6	13	-7.2	3.7	0.0
	6	14	-5.6	-4.4	0.0
	6	15	-14.4	-8.4	0.0
	6	16	-30.3	-4.8	0.0
	6	17	-18.7	-8.0	0.0
	6	18	-18.4	-10.3	0.0
	6	19	-22.1	-8.4	0.0
	6	20	-19.4	-3.1	0.0
	6	21	-12.2	-3.6	0.0
	6	22	-12.4	-7.3	0.0
	6	23	-10.3	-4.4	0.0
	6	24	-15.4	-3.7	0.0
	6	25	-19.0	-12.8	0.0
	6	26	-13.0	-10.8	0.0
	6	27	-14.0	-3.8	0.0
	6	28	-26.8	-10.2	0.0
	6	29	-20.6	-6.8	0.0
	6	30	-37.3	-16.8	0.572093023256
	6	31	-33.6	-12.7	0.0
	6	32	-31.4	-8.5	0.0
	6	33	-19.9	-12.5	0.0
	6	34	-21.7	-10.6	0.0
	6	35	-17.6	-13.9	0.0
	6	36	-16.0	-5.5	0.0
	6	37	-28.4	-15.7	0.0
	6	38	-31.5	-17.9	0.0
	6	39	-33.7	-19.8	0.0
	6	40	-29.6	-14.8	0.0
	6	41	-29.6	-6.4	0.0
	6	42	-22.9	-3.2	0.0
	6	43	-16.4	-7.8	0.0
	6	44	-17.4	-12.3	0.0
	6	45	-25.6	-9.4	0.0
	6	46	-20.7	-10.7	0.0
	6	47	-21.7	-9.3	0.0
	6	48	-12.9	-9.8	0.0
	6	49	-10.9	-7.0	0.0
	6	50	-2.9	0.2	0.0
	6	51	-8.8	-6.3	0.0
	6	52	-14.7	-4.1	0.0953488372093
	6	53	-19.2	-3.4	0.0
	6	54	-16.1	-3.0	0.0
	6	55	-15.6	4.8	0.0
	6	56	-22.0	-4.0	0.0
	6	57	-15.2	-1.0	0.0
	6	58	-20.3	-8.2	0.0
	6	59	-20.9	-2.4	0.0
	6	60	-19.8	-3.1	0.0
	6	61	-16.6	-2.5	0.0
	6	62	-19.9	-9.9	0.0
	6	63	-11.6	-2.1	0.0
	6	64	-11.7	0.3	0.0
	6	65	-2.0	9.8	0.0
	6	66	1.2	5.5	0.0
	6	67	-5.4	2.4	0.0
	6	68	-7.4	-0.1	0.0
	6	69	-7.7	-3.9	0.0
	6	70	-4.6	-2.1	0.0
	6	71	-0.3	5.4	0.0
	6	72	0.7	4.0	0.0
	6	73	1.4	6.7	0.0
	6	74	3.0	4.4	0.0
	6	75	-1.6	4.4	0.0
	6	76	-5.3	3.7	0.0
	6	77	-3.6	5.3	0.0
	6	78	-7.6	5.5	0.0
	6	79	-1.2	8.2	0.190697674419
	6	80	-1.0	6.7	0.0
	6	81	-0.7	8.8	0.0
	6	82	-3.2	1.2	0.0
	6	83	-0.3	3.3	0.0
	6	84	-10.5	-0.2	4.86279069767
	6	85	-10.3	4.9	0.0
	6	86	-11.1	1.0	0.0
	6	87	-11.4	1.4	0.0
	6	88	-4.6	6.4	0.953488372093
	6	89	-2.1	10.3	0.0
	6	90	-2.1	14.4	0.0
	6	91	-0.2	14.9	0.0
	6	92	1.1	10.9	0.0
	6	93	-1.1	12.5	1.14418604651
	6	94	2.7	12.1	0.0
	6	95	-0.1	13.5	0.0
	6	96	-3.7	9.2	8.58139534884
	6	97	-6.2	7.7	7.72325581395
	6	98	-7.4	7.0	0.0
	6	99	-8.9	5.0	0.0
	6	100	-4.6	4.5	0.0
	6	101	-1.9	2.5	1.0488372093
	6	102	-1.2	7.0	0.0
	6	103	-5.5	6.2	0.0
	6	104	-7.2	7.0	0.0
	6	105	-5.5	7.6	0.0
	6	106	-5.8	2.1	0.0
	6	107	-8.2	1.8	0.190697674419
	6	108	-5.4	3.8	4.57674418605
	6	109	-4.9	7.7	0.0953488372093
	6	110	1.2	11.4	0.0
	6	111	10.8	15.6	0.0953488372093
	6	112	8.7	14.6	0.0
	6	113	5.0	16.0	0.0
	6	114	5.9	13.1	0.0953488372093
	6	115	4.1	18.2	0.0
	6	116	7.3	23.1	0.0
	6	117	15.4	30.5	0.0
	6	118	10.2	20.7	8.2
	6	119	7.7	19.6	0.0
	6	120	7.1	16.9	0.381395348837
	6	121	1.4	16.7	0.0
	6	122	8.5	20.3	0.0
	6	123	7.1	20.0	0.0
	6	124	5.4	20.7	0.0
	6	125	3.2	23.9	0.0
	6	126	1.6	16.7	7.1511627907
	6	127	4.6	18.5	0.0
	6	128	3.5	12.1	2.57441860465
	6	129	3.8	17.3	0.0
	6	130	5.5	18.9	0.0
	6	131	6.1	17.7	0.0
	6	132	8.0	22.5	0.0
	6	133	2.4	21.9	0.0
	6	134	2.7	19.2	0.0
	6	135	3.2	18.8	0.0
	6	136	2.5	20.8	0.0
	6	137	6.2	24.7	13.6348837209
	6	138	0.8	22.9	30.0348837209
	6	139	-1.5	26.1	0.0
	6	140	5.1	22.3	0.0
	6	141	1.9	18.6	0.0
	6	142	4.3	22.2	0.0
	6	143	7.7	24.3	0.0
	6	144	10.5	25.1	0.0
	6	145	4.0	18.5	0.0953488372093
	6	146	7.2	24.8	0.0
	6	147	9.2	27.4	0.0
	6	148	7.0	23.0	0.0
	6	149	12.0	21.5	0.0953488372093
	6	150	12.3	23.6	0.0
	6	151	10.5	20.5	0.0
	6	152	8.5	19.9	0.0
	6	153	10.3	23.4	0.0
	6	154	5.9	21.3	19.6418604651
	6	155	6.0	24.6	0.0
	6	156	8.0	25.2	0.0
	6	157	8.4	20.1	0.476744186047
	6	158	9.8	25.3	3.90930232558
	6	159	19.0	28.5	0.0
	6	160	17.5	27.0	0.0
	6	161	17.5	25.3	0.0953488372093
	6	162	14.2	26.4	0.0
	6	163	11.2	24.4	0.0
	6	164	7.0	20.3	0.0
	6	165	6.0	20.1	0.0
	6	166	4.6	14.2	0.286046511628
	6	167	1.1	13.2	1.71627906977
	6	168	6.8	18.6	0.858139534884
	6	169	6.0	20.9	0.0
	6	170	8.5	17.5	0.0
	6	171	7.5	23.6	0.0
	6	172	10.9	22.7	9.72558139535
	6	173	15.9	27.7	0.762790697674
	6	174	13.7	27.7	0.0
[truncated: 8,957 more rows]
