# Supplementary material for: Comparing CMIP-3 and CMIP-5 climate projections on flooding estimation of Devils Lake of North Dakota, USA
Source: PeerJ. 2018 Apr 30;6:e4711. doi: 10.7717/peerj.4711 (PMC5933320; doi:10.7717/peerj.4711)
Supplement: Supplemental Information 2 [file peerj-06-4711-s002.zip › FutureClimate/CMIP-5_MarkSim/EDMZ_GFDLESM2G_rcp60_2055.dat]

	1	1	-16.4	-16.1	1.81162790698
	1	2	-22.3	-19.9	0.381395348837
	1	3	-21.3	-20.0	1.0488372093
	1	4	-18.7	-7.0	0.0
	1	5	-10.7	2.8	0.0
	1	6	-2.6	5.9	12.1093023256
	1	7	-1.5	-1.4	0.0
	1	8	-13.1	0.6	0.0
	1	9	-4.2	-2.5	0.0
	1	10	-6.3	-4.6	0.0953488372093
	1	11	-12.5	-2.4	0.0
	1	12	-24.7	-1.8	0.0
	1	13	-28.3	-1.6	0.0
	1	14	-20.7	-10.2	0.0
	1	15	-17.6	-9.9	0.0
	1	16	-17.5	-16.0	0.0
	1	17	-19.1	-10.8	0.0
	1	18	-16.3	-3.7	0.0
	1	19	-18.3	-12.4	0.0
	1	20	-21.3	-19.6	0.0953488372093
	1	21	-12.1	-2.3	0.0
	1	22	-10.0	-9.1	0.0
	1	23	-18.3	-6.6	0.0
	1	24	-4.0	10.2	0.0
	1	25	-10.4	13.1	0.0
	1	26	-13.2	3.3	0.0
	1	27	-14.8	-0.7	0.0
	1	28	-11.5	-4.6	0.0
	1	29	-15.5	-7.0	0.0
	1	30	-20.9	-6.2	0.0
	1	31	-11.6	-1.9	0.0
	1	32	-18.4	-3.3	0.0
	1	33	-11.9	0.2	0.0
	1	34	-10.1	-7.5	1.0488372093
	1	35	-4.6	-2.8	0.0
	1	36	-11.0	-2.9	0.0
	1	37	-4.9	6.6	0.0
	1	38	1.1	5.4	0.0
	1	39	8.7	15.9	0.0
	1	40	-3.1	4.5	0.0
	1	41	-10.0	-7.7	0.0
	1	42	-5.0	-0.9	0.0
	1	43	-7.4	-5.2	0.0
	1	44	-7.7	-5.8	0.0
	1	45	-6.8	1.9	0.0
	1	46	-2.0	5.8	0.0
	1	47	-6.5	-2.9	0.0
	1	48	-12.1	-8.5	0.476744186047
	1	49	-21.5	-7.8	0.0
	1	50	-19.6	-4.5	0.0
	1	51	-23.1	-7.8	0.0
	1	52	-21.6	-5.9	0.0
	1	53	-22.2	-5.5	0.0
	1	54	-25.2	-16.8	2.95581395349
	1	55	-21.1	-14.1	6.00697674419
	1	56	-17.8	1.0	0.0
	1	57	-14.3	-1.4	0.0
	1	58	-14.7	-3.9	0.0
	1	59	-25.5	-4.3	0.0
	1	60	-20.6	6.6	0.0
	1	61	-20.7	-2.4	0.0
	1	62	-12.6	-3.3	0.0
	1	63	-13.8	-3.8	0.0
	1	64	-16.4	-3.6	0.0
	1	65	-12.2	-1.4	0.0
	1	66	-7.9	-2.9	1.23953488372
	1	67	-0.2	1.2	0.0
	1	68	-0.1	3.4	0.0
	1	69	-5.9	-5.2	0.0
	1	70	-9.8	4.1	0.0
	1	71	-10.9	6.9	0.0
	1	72	-9.5	7.0	0.0
	1	73	-14.6	4.2	0.0
	1	74	-11.4	-5.2	0.0
	1	75	-8.2	-5.0	0.0
	1	76	-8.2	-5.8	0.0
	1	77	-9.8	-6.5	0.0
	1	78	-8.8	-4.0	0.0
	1	79	-14.4	-0.1	0.0
	1	80	-15.6	-2.1	0.0
	1	81	-14.3	4.2	0.0
	1	82	-17.6	-2.5	0.0
	1	83	-16.9	-3.5	0.0
	1	84	-13.0	-0.9	2.76511627907
	1	85	-10.4	0.3	0.0
	1	86	-11.3	4.3	0.0
	1	87	-4.5	2.1	0.0
	1	88	-6.6	5.1	0.0
	1	89	-0.8	8.3	0.0
	1	90	2.0	5.6	0.0
	1	91	-2.2	10.0	0.0
	1	92	-3.2	7.8	0.0
	1	93	-2.3	13.9	0.0
	1	94	3.6	14.8	0.0
	1	95	4.5	18.1	0.0
	1	96	2.4	17.7	0.0
	1	97	4.0	14.7	0.0
	1	98	4.7	12.8	0.0
	1	99	3.7	8.9	5.05348837209
	1	100	-1.3	7.1	0.0953488372093
	1	101	-2.4	8.3	0.858139534884
	1	102	-0.4	10.6	0.0
	1	103	7.3	10.3	0.0
	1	104	2.1	17.7	0.0
	1	105	9.8	18.7	0.0
	1	106	11.4	21.8	0.0
	1	107	3.1	19.9	1.52558139535
	1	108	4.7	20.2	0.0
	1	109	3.3	15.3	0.190697674419
	1	110	0.4	18.7	0.0
	1	111	-2.5	18.8	0.0
	1	112	-0.1	17.8	0.0
	1	113	1.1	20.2	0.0
	1	114	3.3	24.2	0.0
	1	115	-3.4	15.5	0.0
	1	116	-7.2	10.0	0.0
	1	117	-1.2	17.7	0.0
	1	118	3.0	22.2	0.0
	1	119	3.1	21.6	0.0
	1	120	4.0	8.8	0.286046511628
	1	121	6.3	20.7	0.0
	1	122	9.1	23.1	0.0
	1	123	5.2	21.6	1.23953488372
	1	124	9.7	25.0	0.0
	1	125	7.7	25.0	0.0
	1	126	12.6	24.9	0.0
	1	127	12.6	25.3	0.0
	1	128	11.6	26.0	0.0
	1	129	6.3	24.4	0.0
	1	130	2.6	25.2	70.9395348837
	1	131	6.0	28.2	0.0
	1	132	8.6	25.9	0.0
	1	133	6.7	23.2	0.0
	1	134	1.7	21.8	0.0
	1	135	1.2	26.9	0.0
	1	136	2.0	22.2	0.0
	1	137	9.8	23.0	0.0
	1	138	8.4	21.0	0.0
	1	139	3.3	14.5	5.62558139535
	1	140	12.0	20.6	1.33488372093
	1	141	7.0	22.9	0.0
	1	142	8.2	17.6	0.0
	1	143	7.6	22.8	0.0
	1	144	7.5	23.2	0.0
	1	145	4.2	22.4	5.24418604651
	1	146	5.3	23.2	0.0
	1	147	0.1	21.0	0.0
	1	148	8.4	22.4	0.0
	1	149	7.3	21.9	0.0
	1	150	12.5	21.6	0.286046511628
	1	151	5.1	21.1	24.9813953488
	1	152	2.6	19.8	0.0
	1	153	3.9	21.6	0.286046511628
	1	154	7.4	22.7	0.0
	1	155	4.0	22.0	0.0
	1	156	4.0	19.3	0.0
	1	157	8.3	23.1	0.0
	1	158	11.9	31.0	0.0
	1	159	5.2	25.0	0.0
	1	160	13.0	21.3	2.28837209302
	1	161	13.4	26.7	0.0
	1	162	13.4	24.9	0.0
	1	163	9.8	23.1	0.0
	1	164	10.1	24.7	0.0
	1	165	11.1	22.1	34.5162790698
	1	166	11.1	24.5	0.0
	1	167	11.7	26.2	0.0
	1	168	17.0	30.1	8.29534883721
	1	169	19.6	31.6	0.0
	1	170	15.8	33.4	0.0
	1	171	15.6	29.6	0.0
	1	172	14.9	30.4	0.0
	1	173	13.2	28.5	0.0
	1	174	15.7	28.1	0.0
	1	175	16.2	27.6	0.0
	1	176	16.0	19.6	20.7860465116
	1	177	15.5	21.3	2.57441860465
	1	178	14.9	26.7	0.0
	1	179	12.4	23.7	0.0
	1	180	12.1	20.5	51.9651162791
	1	181	13.5	22.5	3.62325581395
	1	182	16.6	29.2	0.0
	1	183	12.9	26.4	1.62093023256
	1	184	20.0	27.3	13.4441860465
	1	185	17.8	30.9	0.0
	1	186	16.1	30.3	0.0
	1	187	20.5	30.9	0.0
	1	188	19.8	30.0	0.0953488372093
	1	189	22.4	33.5	0.0
	1	190	20.4	32.9	0.0
	1	191	14.3	27.4	0.0
	1	192	14.8	23.6	0.0
	1	193	13.9	27.2	0.0
	1	194	14.2	31.2	0.0
	1	195	17.7	30.5	0.0
	1	196	19.8	30.7	0.0
	1	197	20.5	35.7	0.0
	1	198	22.6	38.8	0.0
	1	199	21.0	34.6	0.0
	1	200	21.7	31.6	0.190697674419
	1	201	18.6	30.9	0.0
	1	202	15.2	30.0	0.0
	1	203	18.2	33.6	7.24651162791
	1	204	20.9	38.6	0.0
	1	205	22.2	36.0	0.0
	1	206	19.9	35.0	0.0
	1	207	15.3	31.0	0.0
	1	208	16.8	29.4	5.1488372093
	1	209	15.8	31.1	2.47906976744
	1	210	15.5	31.4	0.0
	1	211	16.7	34.0	0.0
	1	212	15.1	32.5	0.0
	1	213	14.5	33.0	0.0
	1	214	15.7	31.4	0.0
	1	215	10.4	27.0	20.1186046512
	1	216	13.0	30.1	32.8953488372
	1	217	10.9	32.4	0.0
	1	218	14.6	30.7	0.0
	1	219	13.5	29.6	0.0
	1	220	15.2	32.9	0.0
	1	221	14.7	30.6	1.23953488372
	1	222	15.9	30.4	0.0
	1	223	19.3	32.0	0.0
	1	224	18.4	29.6	0.0
	1	225	16.3	31.4	0.0
	1	226	15.6	33.4	0.0
	1	227	9.3	30.0	0.0
	1	228	10.0	25.6	16.5906976744
	1	229	10.2	25.2	0.0953488372093
	1	230	10.7	23.6	18.211627907
	1	231	11.5	27.7	0.0
	1	232	11.8	26.6	0.0
	1	233	8.2	24.1	0.0
	1	234	11.3	28.3	0.0
	1	235	10.8	22.4	24.2186046512
	1	236	15.4	23.4	0.0
	1	237	15.3	30.2	0.0
	1	238	14.6	25.1	0.0
	1	239	12.7	29.9	0.0
	1	240	12.8	28.3	0.0
	1	241	12.4	29.8	0.0
	1	242	19.7	29.8	0.0
	1	243	18.6	31.0	0.0
	1	244	15.4	28.9	0.0
	1	245	12.0	26.1	0.0
	1	246	13.8	25.1	0.0
	1	247	13.0	28.5	0.0
	1	248	10.8	28.8	0.0
	1	249	11.7	31.2	0.0
	1	250	16.3	29.2	10.3930232558
	1	251	11.5	25.5	0.190697674419
	1	252	11.0	27.6	0.0
	1	253	14.2	26.0	0.0
	1	254	11.7	23.8	0.0
	1	255	6.6	20.3	0.858139534884
	1	256	11.4	25.1	0.0
	1	257	5.6	20.0	4.00465116279
	1	258	5.0	19.9	0.286046511628
	1	259	1.5	21.7	0.0
	1	260	0.4	22.9	0.0
	1	261	-4.5	20.6	0.0
	1	262	3.4	26.9	0.0
	1	263	6.9	27.5	0.0
	1	264	5.7	22.3	0.0
	1	265	10.8	27.2	0.0
	1	266	12.0	26.5	0.0
	1	267	12.0	29.1	0.0
	1	268	9.1	25.3	0.0
	1	269	9.3	20.8	0.0
	1	270	11.3	22.2	0.0
	1	271	7.3	27.3	0.0
	1	272	11.5	25.7	0.0
	1	273	13.9	28.8	0.0
	1	274	15.2	26.3	0.0
	1	275	14.9	25.2	0.0
	1	276	10.7	24.3	0.0
	1	277	4.0	21.9	0.0
	1	278	5.0	22.6	0.0
	1	279	7.0	17.9	0.0
	1	280	4.4	16.6	0.0
	1	281	3.2	19.7	0.0
	1	282	1.1	17.0	0.0
	1	283	1.9	17.5	0.0
	1	284	2.4	16.5	0.190697674419
	1	285	2.6	20.3	0.0
	1	286	3.0	19.5	0.0
	1	287	5.0	18.4	0.0
	1	288	2.2	20.7	0.0
	1	289	8.4	23.2	0.0
	1	290	1.1	11.4	10.2976744186
	1	291	-2.7	10.2	0.0
	1	292	-0.9	13.3	0.0
	1	293	4.9	18.7	0.0
	1	294	2.0	13.2	0.0
	1	295	3.5	14.7	0.0
	1	296	4.9	13.3	0.0
	1	297	4.2	12.6	0.0
	1	298	3.9	13.5	0.0
	1	299	0.2	14.3	0.0
	1	300	0.0	6.7	0.0
	1	301	-0.5	8.7	0.0
	1	302	-3.0	7.7	0.0
	1	303	-6.8	6.1	0.0
	1	304	5.8	15.8	0.0
	1	305	6.7	11.5	0.0
	1	306	4.9	14.4	0.0
	1	307	-0.1	14.1	0.0
	1	308	0.9	6.7	0.0
	1	309	-6.0	4.8	0.0
	1	310	-2.7	3.6	0.0
	1	311	-1.6	8.5	0.0
	1	312	-1.2	14.0	0.0
	1	313	2.9	6.0	0.0
	1	314	5.2	9.0	0.0
	1	315	1.0	8.4	0.0
	1	316	-0.9	16.1	0.0
	1	317	4.0	17.9	0.0
	1	318	6.0	9.7	0.0
	1	319	2.2	4.1	10.2976744186
	1	320	-2.1	4.6	0.0
	1	321	-2.2	4.7	1.0488372093
	1	322	-1.9	4.5	0.0
	1	323	1.5	6.6	0.0
	1	324	-10.1	4.4	0.0
	1	325	-4.7	0.3	0.0
	1	326	-6.2	-0.5	0.0
	1	327	-7.4	-5.4	0.0
	1	328	-3.0	-0.3	0.0
	1	329	-7.1	1.9	0.0
	1	330	-5.5	-0.1	0.0
	1	331	-11.6	-9.3	0.0
	1	332	-8.2	-4.8	0.0
	1	333	-16.1	-8.7	0.0
	1	334	-7.2	7.6	0.0
	1	335	-13.5	-1.3	0.0
	1	336	-13.1	-6.1	0.0
	1	337	-12.9	-2.9	6.00697674419
	1	338	-14.9	-1.2	0.0
	1	339	-20.0	-7.0	0.0
	1	340	-25.5	-9.9	0.0
	1	341	-26.3	-7.0	0.0
	1	342	-23.3	-7.7	0.0
	1	343	-17.4	-15.4	0.0
	1	344	-16.2	-6.1	0.0
	1	345	-14.2	-6.8	0.0
	1	346	-14.9	-6.4	0.0
	1	347	-14.1	-8.2	0.0
	1	348	-11.6	-10.7	0.0
	1	349	-7.2	-6.0	0.0
	1	350	-12.0	-4.7	0.0
	1	351	-7.0	2.5	0.0
	1	352	-18.5	-13.4	1.0488372093
	1	353	-19.4	-12.6	0.0
	1	354	-22.8	-3.5	0.0
	1	355	-21.1	-11.1	0.0
	1	356	-18.4	-9.3	0.0
	1	357	-10.9	-7.5	0.0
	1	358	-13.1	-11.1	6.86511627907
	1	359	-16.5	-6.7	0.0
	1	360	-26.6	-12.4	1.81162790698
	1	361	-27.0	-13.9	0.0
	1	362	-20.6	-0.2	0.0
	1	363	-14.8	0.0	2.76511627907
	1	364	-18.1	-3.2	0.0
	1	365	-12.9	-12.4	3.0511627907
	2	1	-8.5	-1.9	24.8860465116
	2	2	-19.3	-5.0	0.0
	2	3	-19.5	-9.3	0.0
	2	4	-8.9	-6.4	0.0
	2	5	-14.3	-9.5	0.0
	2	6	-15.6	-12.2	0.0
	2	7	-11.3	-10.7	2.86046511628
	2	8	-16.8	-13.3	0.0
	2	9	-22.2	-17.1	0.0
	2	10	-26.2	-6.9	0.0
	2	11	-17.2	-7.3	0.0
	2	12	-18.0	-10.0	0.0
	2	13	-19.8	-4.2	0.0
	2	14	-17.2	-0.3	0.0
	2	15	-14.7	-6.4	0.0
	2	16	-11.0	-2.4	0.0
	2	17	-9.5	-4.9	0.0
	2	18	-14.3	-3.7	0.0
	2	19	-14.2	0.5	0.0
	2	20	-7.1	-3.6	0.0
	2	21	-8.6	-3.3	0.0
	2	22	-12.2	-6.1	0.0
	2	23	-17.0	-11.5	0.0
	2	24	-5.8	-5.5	0.0
	2	25	-3.7	5.8	0.0
	2	26	-7.4	-5.7	0.0
	2	27	-8.2	0.7	0.0
	2	28	-21.5	-9.3	0.0
	2	29	-23.7	-4.8	0.0
	2	30	-20.2	-8.4	0.0
	2	31	-19.4	-3.2	0.0
	2	32	-18.9	-12.1	0.0
	2	33	-9.9	0.9	0.0
	2	34	-11.5	-2.0	0.0
	2	35	-8.2	-6.9	0.0
	2	36	-15.8	-10.1	0.0
	2	37	-19.2	-11.0	0.0
	2	38	-19.7	-10.9	0.0
	2	39	-14.1	-3.2	0.0
	2	40	-25.5	-11.7	0.0
	2	41	-25.0	-16.3	0.0
	2	42	-22.2	-13.7	0.0
	2	43	-15.5	-4.5	0.0
	2	44	-14.4	-3.1	0.0
	2	45	-16.7	-5.5	0.0
	2	46	-10.4	4.4	0.0
	2	47	-2.2	4.9	0.0
	2	48	1.0	8.1	0.0
	2	49	0.3	1.8	0.0
	2	50	-5.8	0.9	0.0
	2	51	-12.3	-0.4	0.0
	2	52	-14.6	-6.3	0.0
	2	53	-19.3	-7.9	0.0
	2	54	-18.9	-4.9	0.0
	2	55	-22.3	-7.5	0.0
	2	56	-14.2	-1.2	0.0
	2	57	-5.2	5.1	0.0
	2	58	-8.3	-0.3	0.0
	2	59	-10.7	4.4	0.0
	2	60	-1.4	0.9	0.0
	2	61	-1.9	-0.6	0.0
	2	62	-7.8	-4.6	0.0
	2	63	-7.0	-6.3	0.0
	2	64	-1.3	2.5	0.0
	2	65	2.7	7.0	0.0
	2	66	-5.6	-1.9	0.0
	2	67	-9.4	2.3	0.0
	2	68	-2.0	0.5	1.52558139535
	2	69	-2.6	3.9	0.0
	2	70	-7.3	0.8	0.0
	2	71	-8.0	2.5	0.0
	2	72	-1.5	0.3	0.0
	2	73	-1.0	-0.5	1.52558139535
	2	74	-4.7	8.1	0.0
	2	75	-2.7	5.6	0.0
	2	76	-2.8	1.9	0.0
	2	77	-5.0	5.4	0.0
	2	78	-4.4	4.9	0.0
	2	79	-1.2	7.2	0.0
	2	80	-2.1	2.5	0.0
	2	81	-3.9	4.3	0.0
	2	82	-0.2	6.1	0.0
	2	83	-2.5	12.4	0.0
	2	84	-4.2	4.0	0.0
	2	85	-0.5	9.5	0.0
	2	86	2.1	6.5	10.7744186047
	2	87	-2.4	4.9	0.0
	2	88	-2.6	1.6	0.0
	2	89	-2.5	5.7	0.0
	2	90	-7.9	5.7	0.0
	2	91	-14.9	-0.6	0.0
	2	92	-14.4	-8.4	0.572093023256
	2	93	-10.9	-2.1	0.0
	2	94	-17.2	-5.7	0.0
	2	95	-10.2	-0.5	0.0
	2	96	-12.0	2.7	0.0
	2	97	-14.1	3.5	0.0
	2	98	-8.4	8.5	0.0
	2	99	-1.0	8.6	0.0
	2	100	-1.7	6.7	0.0
	2	101	0.8	14.8	0.0
	2	102	6.8	9.9	6.86511627907
	2	103	1.0	12.1	1.81162790698
	2	104	0.0	17.1	0.0
	2	105	-5.3	10.5	0.190697674419
	2	106	4.4	16.9	0.0
	2	107	4.6	9.5	0.0
	2	108	3.4	13.3	0.0
	2	109	-1.0	12.6	0.0
	2	110	10.0	20.8	0.0
	2	111	5.1	12.6	0.0
	2	112	3.3	13.5	0.0
	2	113	-2.1	13.6	0.0
	2	114	0.1	12.0	1.0488372093
	2	115	-1.7	13.7	0.0
	2	116	0.7	13.5	0.0
	2	117	6.0	14.9	0.0
	2	118	-3.1	14.6	2.47906976744
	2	119	-2.1	14.8	0.0
	2	120	-3.3	14.8	0.0
	2	121	0.5	15.9	8.67674418605
	2	122	-2.8	16.9	6.1976744186
	2	123	0.5	21.1	0.0
	2	124	-4.2	12.7	0.0
	2	125	-5.6	14.5	0.0
	2	126	-7.0	13.2	0.190697674419
	2	127	-8.9	13.8	0.0
	2	128	-1.2	19.2	0.0
	2	129	3.2	22.5	0.0
	2	130	8.3	12.9	21.4534883721
	2	131	9.2	18.7	2.86046511628
	2	132	10.2	19.8	0.0953488372093
	2	133	5.8	28.1	0.0
	2	134	3.8	26.3	0.0
	2	135	10.6	20.5	0.0
	2	136	7.9	17.7	0.0953488372093
	2	137	7.2	22.4	5.43488372093
	2	138	6.1	23.0	0.0
	2	139	4.1	25.7	0.0
	2	140	3.0	24.4	0.0
	2	141	3.8	22.4	0.0
	2	142	7.0	24.0	0.0
	2	143	3.1	23.2	0.0
	2	144	4.7	22.6	0.0
	2	145	4.5	21.7	13.7302325581
	2	146	1.5	22.8	4.67209302326
	2	147	0.6	21.0	0.0
	2	148	6.6	19.6	0.0
	2	149	7.7	21.6	0.0
	2	150	11.1	24.6	0.0953488372093
	2	151	9.4	26.5	0.0
	2	152	9.6	23.5	21.3581395349
	2	153	10.8	25.8	0.0
	2	154	10.1	24.2	0.0
	2	155	5.4	20.8	0.0
	2	156	7.5	19.1	12.8720930233
	2	157	6.0	26.6	0.0
	2	158	8.3	27.6	0.0
	2	159	14.4	23.4	0.0
	2	160	11.4	25.1	0.0
	2	161	12.6	28.3	0.0
	2	162	15.0	27.9	0.0
	2	163	12.2	30.0	0.0
	2	164	9.0	27.2	2.19302325581
	2	165	14.8	28.9	0.0
	2	166	10.5	22.7	0.0
	2	167	9.8	26.2	0.0
	2	168	6.1	28.5	0.0
	2	169	10.8	31.9	0.0
	2	170	12.7	26.5	0.858139534884
	2	171	14.2	29.1	0.0
	2	172	15.6	27.4	4.29069767442
	2	173	17.2	32.4	0.0
	2	174	14.7	27.7	0.0
	2	175	17.4	27.2	0.0
	2	176	15.5	27.3	0.0
	2	177	13.6	31.9	0.0
	2	178	11.4	26.3	0.0
	2	179	12.9	25.8	0.0
	2	180	12.0	28.6	0.0
	2	181	14.0	27.1	0.667441860465
	2	182	14.6	27.7	0.190697674419
	2	183	12.5	27.3	0.0
	2	184	14.9	27.7	0.0
	2	185	17.5	28.9	0.0
	2	186	15.9	27.1	0.0
	2	187	19.4	32.3	0.0
	2	188	23.1	34.4	0.0
	2	189	22.5	31.4	0.0
	2	190	22.5	33.0	0.0
	2	191	14.8	26.7	0.0
	2	192	16.5	33.4	0.0
	2	193	19.5	35.3	0.0
	2	194	18.8	33.6	0.0
	2	195	16.3	26.2	0.0
	2	196	15.1	26.6	0.0
	2	197	12.1	25.3	0.0
	2	198	11.6	26.5	0.0
	2	199	10.4	26.0	0.0
	2	200	12.1	26.9	0.0
	2	201	12.7	30.6	0.0
	2	202	13.0	32.0	0.0
	2	203	19.8	36.2	0.0
	2	204	20.3	33.3	0.0
	2	205	13.1	29.2	0.0
	2	206	15.5	32.1	0.0
	2	207	13.4	31.4	0.0
	2	208	13.0	27.5	0.0
	2	209	10.6	27.0	0.0
	2	210	12.7	30.1	0.0
	2	211	13.7	27.5	3.0511627907
	2	212	11.4	24.1	24.6
	2	213	15.4	26.9	0.762790697674
	2	214	14.6	28.1	9.91627906977
	2	215	12.8	27.7	0.572093023256
	2	216	14.0	30.5	18.688372093
	2	217	16.4	29.7	7.91395348837
	2	218	14.1	28.7	12.2046511628
	2	219	17.9	29.3	0.0
	2	220	20.0	31.1	0.0
	2	221	16.5	27.4	21.9302325581
	2	222	18.2	32.2	0.0
	2	223	14.6	31.0	0.0
	2	224	12.5	22.7	13.8255813953
	2	225	15.1	29.4	0.0
	2	226	13.7	28.0	19.3558139535
	2	227	12.2	29.0	0.0
	2	228	11.1	24.3	0.0
	2	229	14.9	30.3	0.0
	2	230	11.6	32.4	0.0
	2	231	10.3	30.7	0.0
	2	232	8.4	29.6	0.0
	2	233	12.9	30.6	1.43023255814
	2	234	12.1	25.6	5.05348837209
	2	235	14.5	30.9	2.95581395349
	2	236	18.3	31.7	0.476744186047
	2	237	14.7	32.7	0.0
	2	238	10.9	27.6	0.0
	2	239	13.1	31.5	0.0
	2	240	11.3	27.4	2.47906976744
	2	241	8.9	25.2	19.3558139535
	2	242	12.1	29.2	0.0
	2	243	12.7	32.1	0.0
	2	244	10.2	31.1	7.43720930233
	2	245	10.2	29.7	0.0
	2	246	7.8	30.6	0.0
	2	247	10.5	29.6	0.0
	2	248	12.0	25.0	0.0
	2	249	10.7	20.6	2.0976744186
	2	250	11.5	24.9	0.0
	2	251	9.8	29.5	0.0
	2	252	7.9	24.9	0.0
	2	253	5.2	25.0	0.0
	2	254	10.2	22.6	0.0
	2	255	6.3	19.1	0.0
	2	256	6.9	17.7	21.1674418605
	2	257	6.8	20.7	0.0
	2	258	3.3	24.2	0.0
	2	259	4.7	18.0	0.476744186047
	2	260	4.3	15.1	3.0511627907
	2	261	0.4	15.7	0.0
	2	262	5.2	21.5	0.0
	2	263	5.4	13.6	0.0953488372093
	2	264	2.6	19.3	7.34186046512
	2	265	3.0	24.3	0.0
	2	266	5.7	24.6	0.0
	2	267	9.4	23.0	0.0
	2	268	12.3	23.5	0.0
	2	269	11.3	28.4	0.0
	2	270	8.4	25.3	0.0
	2	271	8.7	27.6	0.0
	2	272	12.0	22.3	0.858139534884
	2	273	8.9	23.0	7.1511627907
	2	274	6.2	22.3	0.0
	2	275	8.1	23.9	0.0
	2	276	7.8	20.4	0.0
	2	277	8.6	24.1	0.0
	2	278	1.3	20.0	0.0
	2	279	-2.7	17.2	0.0
	2	280	3.8	19.7	0.0
	2	281	-2.9	17.9	0.0
	2	282	0.6	18.4	0.0
	2	283	-1.6	11.5	0.762790697674
	2	284	-4.1	17.5	9.63023255814
	2	285	-1.2	17.5	0.0
	2	286	-2.4	16.3	0.0
	2	287	1.2	11.4	0.0
	2	288	-4.2	-0.9	5.91162790698
	2	289	-2.4	7.9	0.0
	2	290	-3.1	9.5	0.0
	2	291	-4.7	9.3	0.0
	2	292	0.1	11.7	0.0
	2	293	-0.5	11.0	0.0
	2	294	0.5	13.8	0.0
	2	295	-3.6	13.6	0.0
	2	296	-4.4	9.2	0.190697674419
	2	297	-1.6	13.6	0.0
	2	298	-2.7	10.5	1.52558139535
	2	299	-1.9	6.2	0.0953488372093
	2	300	-2.2	7.3	0.0
	2	301	0.4	4.7	0.0
	2	302	-3.3	6.2	0.0
	2	303	-6.8	3.6	0.0
	2	304	-2.9	3.6	0.0
	2	305	-6.0	4.9	0.0
	2	306	1.6	14.0	0.0
	2	307	-5.0	7.5	14.3023255814
	2	308	-5.8	6.6	0.0
	2	309	-4.3	6.9	0.0
	2	310	-2.3	10.8	0.0
	2	311	-1.0	16.6	0.0
	2	312	-5.3	9.6	0.0
	2	313	-4.5	10.9	0.0
	2	314	-4.6	8.1	0.0
	2	315	-0.7	13.0	0.0
	2	316	-0.7	5.6	0.0
	2	317	-6.6	3.2	0.0
	2	318	-14.0	3.6	0.0
	2	319	-5.7	6.5	0.0
	2	320	-0.2	8.6	0.0
	2	321	-1.4	7.2	0.0
	2	322	-2.4	9.8	0.0
	2	323	0.3	7.2	0.0
	2	324	3.8	7.7	0.0
	2	325	-0.6	4.0	0.0
	2	326	-8.8	-0.9	0.0
	2	327	-6.8	5.6	0.0
	2	328	0.1	4.3	0.190697674419
	2	329	3.3	5.5	2.95581395349
	2	330	-5.2	0.3	1.62093023256
	2	331	-8.5	1.3	0.0
	2	332	-14.7	-0.9	0.0
	2	333	-0.4	0.0	0.0
	2	334	4.2	6.8	0.0
	2	335	1.1	1.6	0.0
	2	336	-8.9	0.1	0.0
	2	337	-5.9	-5.5	0.0
	2	338	-4.5	-3.6	1.14418604651
	2	339	-12.1	-2.0	0.0
	2	340	-14.9	-1.7	0.0
	2	341	-16.1	2.6	0.0
	2	342	-6.8	4.9	1.81162790698
	2	343	-3.8	6.6	9.53488372093
	2	344	-1.9	1.5	0.0
	2	345	0.0	0.1	0.0
	2	346	-7.8	-6.1	0.0
	2	347	-16.6	-16.5	3.43255813953
	2	348	-21.2	-12.4	0.0
	2	349	-27.7	-13.0	0.0
	2	350	-23.5	-5.7	0.0
	2	351	-20.2	-9.0	0.0
	2	352	-6.1	-4.2	0.381395348837
	2	353	-19.8	-3.2	0.0
	2	354	-8.4	1.5	0.0
	2	355	-13.4	-6.0	0.0
	2	356	-10.0	-7.0	0.0
	2	357	-10.4	-9.7	0.0
	2	358	-10.2	-6.7	0.0
	2	359	-17.5	-8.5	0.0
	2	360	-22.2	-2.4	0.0
	2	361	-11.3	1.8	0.0
	2	362	-8.7	4.0	4.1
	2	363	-5.1	1.2	0.0
	2	364	-0.8	1.0	0.0
	2	365	-2.5	-1.7	0.0
	3	1	-10.4	-2.6	0.0
	3	2	-13.9	-12.2	4.95813953488
	3	3	-8.6	-5.7	2.28837209302
	3	4	-8.0	-1.1	0.0
	3	5	-7.8	-5.2	0.0
	3	6	-9.2	-0.4	0.0
	3	7	-11.7	-1.5	0.0
	3	8	-10.2	1.6	0.0
	3	9	-5.2	3.4	0.0
	3	10	-3.1	-1.1	0.0
	3	11	-12.0	-7.4	0.0
	3	12	-15.7	3.1	0.0
	3	13	-22.6	-10.6	7.53255813953
	3	14	-21.6	-10.7	0.0
	3	15	-20.7	-18.7	0.0
	3	16	-24.7	-15.3	0.0
	3	17	-19.1	-13.1	0.0953488372093
	3	18	-19.4	-8.9	0.0
	3	19	-16.6	-12.8	0.0
	3	20	-23.2	-19.0	1.71627906977
	3	21	-17.2	-7.6	0.0
	3	22	-12.6	-9.5	0.0
	3	23	-18.0	-15.0	0.572093023256
	3	24	-22.0	-10.2	0.0
	3	25	-21.9	-16.6	2.0023255814
	3	26	-19.6	-14.8	0.0
	3	27	-15.7	-10.8	0.0
	3	28	-7.5	-3.1	0.0
	3	29	-6.2	-5.4	0.0
	3	30	-8.9	2.2	0.0
	3	31	-11.5	-3.9	0.0
	3	32	-9.7	-5.2	0.0
	3	33	-5.3	2.3	0.0
	3	34	-13.7	-0.6	0.0
	3	35	-5.1	-0.6	0.0
	3	36	-18.7	-2.8	0.0
	3	37	-15.1	-3.6	10.6790697674
	3	38	-15.8	-7.1	0.0
	3	39	-15.3	-2.8	0.0
	3	40	-17.2	-5.9	0.0
	3	41	-24.7	-7.1	0.0
	3	42	-20.1	-7.1	0.0
	3	43	-13.5	-3.9	0.0
	3	44	-8.3	-0.9	0.0
	3	45	-13.8	-4.9	0.0
	3	46	-21.2	-8.1	0.0
	3	47	-19.2	-5.9	0.0
	3	48	-17.3	3.6	0.0
	3	49	-12.4	5.1	0.0
	3	50	-6.9	-0.4	0.0
	3	51	-14.2	-4.7	0.0
	3	52	-10.2	-1.9	0.0
	3	53	-13.0	-2.9	0.0
	3	54	-8.5	1.1	0.0
	3	55	-6.6	3.7	0.0
	3	56	-9.9	-2.3	0.0
	3	57	-15.8	-4.8	0.0
	3	58	-16.3	-11.9	0.0
	3	59	-21.1	-12.9	0.0
	3	60	-17.4	-6.2	0.0
	3	61	-13.0	-5.1	0.0
	3	62	-18.0	2.9	0.0
	3	63	-12.9	-1.2	0.0
	3	64	-8.3	-7.4	0.0
	3	65	-16.8	2.7	0.0
	3	66	-14.0	6.3	0.0
	3	67	-8.0	7.7	0.0
	3	68	2.1	5.7	0.0
	3	69	-3.9	4.4	6.00697674419
	3	70	-2.6	5.1	0.0
	3	71	0.9	1.8	0.0
	3	72	-0.6	-0.3	0.0
	3	73	-14.1	-9.4	0.0
	3	74	-13.7	-2.1	0.0
	3	75	-9.8	-2.8	6.86511627907
	3	76	-4.4	-2.9	0.476744186047
	3	77	-11.3	-1.1	0.0
	3	78	-7.0	-0.8	0.0
	3	79	-7.2	4.1	0.0
	3	80	-15.4	-0.3	0.0
	3	81	-9.7	7.5	0.0
	3	82	-11.9	-1.3	0.0
	3	83	-15.6	-3.8	0.0
	3	84	-24.5	-4.4	0.0
	3	85	-24.9	-7.2	0.0
	3	86	-17.8	-5.9	0.0
	3	87	-6.6	0.5	0.0
	3	88	-6.0	7.0	2.66976744186
	3	89	-2.5	6.4	0.0
	3	90	3.3	13.4	9.53488372093
	3	91	3.2	9.1	0.858139534884
	3	92	1.9	8.7	0.0
	3	93	0.9	12.9	0.0
	3	94	8.4	21.0	0.0
	3	95	4.7	20.1	0.0
	3	96	7.0	16.8	0.0
	3	97	-1.6	6.5	0.0
	3	98	-6.4	7.6	0.0
	3	99	-4.3	7.9	3.62325581395
	3	100	-7.1	9.6	0.0
	3	101	3.4	17.9	0.0
	3	102	5.0	13.1	0.190697674419
	3	103	-1.3	9.2	4.38604651163
	3	104	-1.3	16.3	0.0
	3	105	1.5	11.5	27.2697674419
	3	106	6.2	15.3	1.52558139535
	3	107	8.4	9.4	0.572093023256
	3	108	4.2	11.1	0.0
	3	109	2.6	12.3	0.0
	3	110	3.7	10.0	0.0
	3	111	-3.4	9.7	0.0
	3	112	-2.1	13.9	0.0
	3	113	-3.0	13.8	0.0
	3	114	-9.8	8.8	0.0
	3	115	-3.6	14.9	0.0
	3	116	-3.4	17.0	0.0
	3	117	-2.4	12.0	14.0162790698
	3	118	0.8	13.1	10.2976744186
	3	119	4.8	9.6	7.1511627907
	3	120	2.8	17.3	0.0
	3	121	5.9	17.7	0.0
	3	122	0.0	14.2	0.0
	3	123	5.1	18.5	0.0
	3	124	6.6	17.0	0.0
	3	125	5.9	17.5	0.0
	3	126	7.9	16.6	0.0
	3	127	-1.0	15.6	0.0
	3	128	-4.5	9.2	0.0
	3	129	-6.4	11.4	0.0
	3	130	-5.5	16.4	0.0
	3	131	0.6	20.8	0.0
	3	132	4.5	25.8	0.0
	3	133	2.5	25.0	0.0
	3	134	0.1	19.5	0.0
	3	135	-1.4	22.7	0.0
	3	136	0.9	20.6	0.0
	3	137	4.0	22.6	0.0
	3	138	1.4	19.5	0.0
	3	139	2.8	22.3	0.0
	3	140	4.1	21.9	0.0
	3	141	6.1	21.5	0.0
	3	142	4.3	21.3	0.0
	3	143	-0.5	19.0	0.0
	3	144	1.2	19.7	0.0
	3	145	7.9	18.0	19.9279069767
	3	146	10.7	20.6	0.0
	3	147	7.7	16.7	0.0
	3	148	4.4	19.1	4.57674418605
	3	149	2.6	18.6	0.0
	3	150	1.8	15.8	0.0
	3	151	2.8	19.7	0.0
	3	152	3.8	22.8	0.0
	3	153	6.7	28.9	0.0
	3	154	9.5	28.2	0.0
	3	155	13.9	30.9	0.0
	3	156	16.6	30.9	0.0
	3	157	17.4	27.9	0.0
	3	158	12.9	28.8	0.0
	3	159	10.4	27.4	0.0
	3	160	13.0	25.8	0.0
	3	161	12.4	29.9	0.0
	3	162	17.4	32.5	0.0
	3	163	14.8	27.6	27.7465116279
	3	164	14.7	28.9	0.0
	3	165	16.1	29.3	0.0
	3	166	19.0	29.2	0.0
	3	167	14.4	27.6	0.0
	3	168	11.9	28.4	0.0
	3	169	12.7	27.8	0.0
	3	170	13.3	24.5	0.572093023256
	3	171	10.4	25.1	0.0
	3	172	6.9	23.8	0.0
	3	173	10.6	21.1	0.0
	3	174	14.7	29.0	0.0
	3	175	15.4	29.7	0.0
	3	176	20.7	31.8	0.0
	3	177	19.5	33.0	0.0
	3	178	22.4	34.3	0.0
	3	179	20.1	33.5	0.0
	3	180	16.3	29.0	0.0
	3	181	15.0	27.6	0.0
	3	182	13.2	26.8	0.858139534884
	3	183	11.2	22.2	2.0023255814
	3	184	15.3	25.9	0.0
	3	185	15.6	23.9	1.33488372093
	3	186	18.9	24.9	29.4627906977
	3	187	15.6	28.8	0.0
	3	188	19.0	30.9	0.0
	3	189	13.7	30.6	0.286046511628
	3	190	14.9	30.6	0.0
	3	191	17.8	29.8	0.0
	3	192	18.1	30.8	0.0
	3	193	16.3	25.9	0.0953488372093
	3	194	14.7	29.1	0.0
	3	195	18.7	30.6	0.0
	3	196	18.9	32.0	0.0
	3	197	18.3	29.2	0.0
	3	198	16.6	28.7	0.0
	3	199	16.3	29.9	0.476744186047
	3	200	19.1	27.8	0.953488372093
	3	201	16.2	31.0	49.2
	3	202	19.3	34.2	0.0
	3	203	18.1	28.3	3.43255813953
	3	204	22.2	32.0	5.62558139535
	3	205	19.6	35.6	0.0
	3	206	19.1	29.6	10.6790697674
	3	207	21.3	37.1	0.0
	3	208	18.4	35.9	0.0
	3	209	22.5	34.1	8.2
	3	210	20.7	36.4	0.0
	3	211	17.0	32.5	0.0
	3	212	15.4	33.0	0.0
	3	213	18.2	32.0	0.0
	3	214	14.8	30.6	0.0
	3	215	14.8	31.3	0.0
	3	216	15.5	31.3	10.5837209302
	3	217	16.0	29.9	0.0
	3	218	17.2	29.5	0.0
	3	219	15.7	30.4	0.0
	3	220	15.0	29.0	0.0953488372093
	3	221	13.6	29.6	0.0953488372093
	3	222	15.8	30.2	4.86279069767
	3	223	15.0	32.6	0.476744186047
	3	224	14.6	26.4	24.3139534884
	3	225	14.1	24.4	0.0
	3	226	11.8	28.2	0.0
	3	227	14.7	30.8	0.0
	3	228	13.3	33.5	0.0
	3	229	11.7	29.1	0.0
	3	230	13.3	28.7	0.0
	3	231	15.7	30.4	0.0
	3	232	15.9	27.2	0.0
	3	233	16.4	26.8	0.0
	3	234	18.9	26.4	0.0
	3	235	20.9	30.6	0.0
	3	236	17.0	23.9	0.572093023256
	3	237	8.0	21.4	0.0
	3	238	9.1	24.2	0.0
	3	239	9.4	24.6	0.0
	3	240	9.7	28.2	0.0
	3	241	7.3	30.9	0.0
	3	242	12.2	30.6	0.0
	3	243	7.8	28.1	0.0
	3	244	10.6	26.1	0.0
	3	245	11.0	25.0	0.0
	3	246	11.5	26.3	0.0
	3	247	8.4	23.8	0.0
	3	248	7.0	21.0	4.00465116279
	3	249	9.4	25.0	0.0
	3	250	9.3	26.2	0.0
	3	251	9.4	26.4	0.0
	3	252	12.6	24.6	0.0
	3	253	11.7	21.3	0.0
	3	254	12.5	22.9	0.190697674419
	3	255	13.2	30.2	0.0
	3	256	12.6	22.8	8.58139534884
	3	257	10.3	24.2	0.0
	3	258	9.5	25.8	0.0
	3	259	10.8	24.6	0.0
	3	260	9.4	27.1	0.0
	3	261	8.2	25.0	0.0
	3	262	7.8	23.5	0.0
	3	263	5.3	19.7	5.62558139535
	3	264	9.9	22.8	0.0
	3	265	13.0	22.5	0.0
	3	266	6.5	20.1	0.0
	3	267	6.5	22.5	0.0
	3	268	7.4	24.5	0.0
	3	269	13.8	32.0	0.0
	3	270	14.0	29.5	0.0
	3	271	15.0	28.2	0.0
	3	272	13.6	24.7	2.19302325581
	3	273	10.6	23.9	1.0488372093
	3	274	8.2	27.2	0.0
	3	275	12.4	21.9	16.1139534884
	3	276	9.0	16.3	1.43023255814
	3	277	6.7	21.2	0.0
	3	278	0.9	18.7	22.5976744186
	3	279	-1.1	14.3	0.0
	3	280	5.5	16.2	0.0
	3	281	10.2	18.6	1.0488372093
	3	282	12.7	21.8	0.0
	3	283	6.8	16.6	0.0
	3	284	15.4	25.5	0.0
	3	285	14.5	31.7	0.0
	3	286	16.0	29.6	0.0
	3	287	13.3	21.0	0.0
	3	288	10.3	22.7	0.0
	3	289	11.4	20.5	0.0
	3	290	11.8	13.2	0.0
	3	291	7.3	13.3	0.0
	3	292	4.0	11.3	0.0
	3	293	-2.9	17.5	0.0
	3	294	0.7	18.9	0.0
	3	295	0.7	14.4	0.0
	3	296	2.4	12.0	0.0
	3	297	-0.4	19.2	0.0
	3	298	-4.2	13.8	12.0139534884
	3	299	-5.1	7.1	0.0
	3	300	-2.4	11.0	0.0
	3	301	-2.0	4.6	0.190697674419
	3	302	1.0	11.6	0.0
	3	303	5.9	11.8	0.0
	3	304	7.5	13.6	0.0
	3	305	3.1	8.3	0.0
	3	306	-0.6	11.9	0.0
	3	307	1.5	3.0	0.572093023256
	3	308	-1.1	3.4	0.190697674419
	3	309	-12.5	-1.5	6.29302325581
	3	310	-12.2	4.1	7.53255813953
	3	311	-11.7	-5.7	0.0
	3	312	-9.7	0.7	0.0
	3	313	-8.4	6.6	0.0
	3	314	-4.9	3.7	0.0
	3	315	-12.4	-0.5	0.0
	3	316	-5.8	-1.3	2.19302325581
	3	317	-3.7	3.7	1.0488372093
	3	318	-4.4	5.6	2.95581395349
	3	319	-3.1	6.9	0.0
	3	320	-6.0	0.1	0.0
	3	321	-3.6	2.0	0.0
	3	322	-3.4	1.0	0.0
	3	323	-8.0	0.5	0.0
	3	324	-4.7	8.8	0.0
	3	325	-6.5	3.6	0.0
	3	326	-1.1	4.9	6.48372093023
	3	327	-5.4	10.6	0.0
	3	328	2.1	10.5	0.0
	3	329	4.7	10.7	0.0
	3	330	3.9	6.8	1.81162790698
	3	331	-0.1	5.4	0.0
	3	332	1.5	1.9	0.0
	3	333	-2.1	1.8	0.0
	3	334	-5.6	1.3	0.0
	3	335	-8.0	-1.8	0.190697674419
	3	336	-1.4	2.3	2.86046511628
	3	337	-2.5	-1.5	0.0
	3	338	-1.7	1.3	0.0
	3	339	1.2	3.6	1.33488372093
	3	340	-11.6	-5.4	0.0953488372093
	3	341	0.5	0.6	0.0
	3	342	-12.6	-4.3	0.0
	3	343	-14.3	-1.7	0.0
	3	344	-20.5	-5.9	0.0
	3	345	-25.7	-13.8	0.0
	3	346	-27.3	-13.0	0.0
	3	347	-33.3	-13.9	0.0
	3	348	-25.8	-10.8	0.0
	3	349	-25.0	-14.0	0.0
	3	350	-22.8	-9.8	0.0
	3	351	-21.6	-14.2	0.0
	3	352	-21.3	-11.0	0.0
	3	353	-19.8	-3.1	0.0
	3	354	-22.8	-3.8	0.0
	3	355	-20.1	1.2	0.0
	3	356	-21.3	-5.3	0.0
	3	357	-11.9	-7.0	0.0
	3	358	-16.1	-3.5	0.0
	3	359	-20.5	-9.1	0.0
	3	360	-20.2	-9.2	0.0
	3	361	-23.2	-18.2	2.86046511628
	3	362	-20.6	-11.8	0.0
	3	363	-24.1	-11.0	0.0
	3	364	-20.7	-5.6	0.0
	3	365	-19.9	-6.0	0.0953488372093
	4	1	-3.0	2.0	0.0
	4	2	-13.6	2.9	4.67209302326
	4	3	-15.1	5.5	0.0
	4	4	-7.6	-5.3	0.0
	4	5	-17.6	-3.2	0.0
	4	6	-12.5	-4.1	0.0
	4	7	-24.5	-11.6	0.0
	4	8	-21.8	-11.0	0.0
	4	9	-13.2	-6.5	0.0
	4	10	-12.0	-6.8	0.0
	4	11	-16.2	1.1	0.0
	4	12	-18.7	-7.0	0.0
	4	13	-15.6	-8.0	0.0
	4	14	-25.3	-6.7	0.0
	4	15	-20.9	-3.7	0.0
	4	16	-17.2	-13.4	0.0
	4	17	-19.7	-9.2	0.0
	4	18	-15.9	-6.8	7.1511627907
	4	19	-15.5	-11.7	1.90697674419
	4	20	-16.1	-10.1	0.0
	4	21	-14.3	-10.1	0.0
	4	22	-23.2	-10.6	0.0
	4	23	-17.9	-7.9	0.0
	4	24	-25.4	-15.6	0.0
	4	25	-28.5	-12.4	0.0
	4	26	-25.1	-6.3	0.0
	4	27	-27.6	-9.6	0.0
	4	28	-17.3	-5.5	0.0
	4	29	-16.6	-1.8	0.0
	4	30	-25.1	-8.9	0.0
	4	31	-19.9	-9.4	0.0
	4	32	-16.4	-7.5	0.0
	4	33	-10.5	3.7	0.0
	4	34	-5.9	6.4	0.0
	4	35	-7.2	0.2	0.0
	4	36	-13.0	-12.5	0.0
	4	37	-17.4	-7.2	0.0
	4	38	-20.9	-11.5	0.0
	4	39	-18.6	-4.6	0.0
	4	40	-12.0	1.1	0.0
	4	41	-14.3	4.0	0.0
	4	42	-10.7	6.6	0.0
	4	43	-6.4	2.0	0.0
	4	44	-20.9	-9.6	0.0
	4	45	-15.7	-4.1	0.0
	4	46	-19.5	-12.5	0.0
	4	47	-22.6	-11.9	0.0
	4	48	-23.7	-10.9	0.0
	4	49	-21.0	-10.3	0.0
	4	50	-19.8	-13.9	0.0
	4	51	-10.2	-7.6	0.0
	4	52	-17.0	-7.1	0.0
	4	53	-21.0	-6.4	0.0
	4	54	-20.8	-8.1	0.0
	4	55	-16.2	0.8	0.0
	4	56	-23.9	-1.6	0.0
	4	57	-21.3	0.0	0.0
	4	58	-14.4	-12.1	0.0
	4	59	-19.3	-9.4	0.0
	4	60	-20.0	-3.3	0.0
	4	61	-16.2	-6.8	0.0
	4	62	-20.7	-4.2	0.0
	4	63	-11.8	-5.8	0.0
	4	64	-13.2	-3.7	0.0
	4	65	-17.4	-8.0	0.0
	4	66	-8.3	-6.5	0.0
	4	67	-3.8	-3.4	0.0
	4	68	-13.3	-11.5	9.43953488372
	4	69	-10.2	-0.7	0.0
	4	70	-7.6	5.2	0.0
	4	71	-4.3	2.6	0.0
	4	72	-4.6	0.1	0.0
	4	73	-10.4	-7.0	0.0
	4	74	-13.9	-12.4	0.0
	4	75	-19.4	-7.9	0.0
	4	76	-19.5	-7.4	0.0
	4	77	-18.2	-5.5	0.0
	4	78	-14.4	-1.8	0.0
	4	79	-13.7	-3.6	0.0
	4	80	-20.3	-7.5	0.0
	4	81	-12.8	-5.1	0.0
	4	82	-9.9	2.1	0.0
	4	83	-1.8	4.1	0.0
	4	84	-4.5	8.2	0.0
	4	85	-5.5	8.8	0.0
	4	86	-1.7	5.4	0.0
	4	87	-9.4	-1.1	0.0
	4	88	-8.7	4.4	0.0
	4	89	-9.5	-0.3	0.0
	4	90	-7.7	-6.1	0.0
	4	91	-11.8	-9.7	0.0
	4	92	-10.9	-3.8	0.0
	4	93	-5.5	0.1	1.33488372093
	4	94	-3.3	2.4	7.24651162791
	4	95	0.4	2.2	6.1976744186
	4	96	-9.2	-1.4	0.858139534884
	4	97	-8.7	0.6	0.0
	4	98	-5.7	6.2	0.0
	4	99	1.6	12.7	0.953488372093
	4	100	2.2	20.1	0.0
	4	101	5.4	15.6	0.0
	4	102	2.2	20.6	0.0
	4	103	7.1	18.3	0.0
	4	104	4.3	16.5	0.0
	4	105	11.8	16.4	0.0
	4	106	2.3	16.7	0.0
	4	107	-0.4	11.2	0.0
	4	108	0.6	16.7	0.0
	4	109	0.8	18.1	0.0
	4	110	4.5	17.6	0.0
	4	111	1.9	19.5	0.0
	4	112	-0.8	17.2	0.0
	4	113	-4.7	6.5	12.3
	4	114	-9.3	7.6	0.0
	4	115	-4.6	6.1	2.0023255814
	4	116	-5.1	8.5	1.33488372093
	4	117	-1.9	10.9	5.33953488372
	4	118	-0.9	21.7	0.0
	4	119	3.1	23.8	0.0
	4	120	5.8	19.2	0.0
	4	121	1.6	17.5	0.0
	4	122	2.9	20.6	0.0
	4	123	0.0	16.7	0.0
	4	124	3.8	13.4	35.5651162791
	4	125	1.3	17.2	0.0
	4	126	5.1	19.5	0.0
	4	127	3.6	14.0	0.0953488372093
	4	128	-3.7	13.5	0.0953488372093
	4	129	-4.4	13.6	3.71860465116
	4	130	-0.8	13.6	0.953488372093
	4	131	-1.6	15.2	0.0
	4	132	-0.2	19.8	0.476744186047
	4	133	6.0	21.0	12.3953488372
	4	134	3.0	24.6	13.3488372093
	4	135	1.6	21.9	0.0
	4	136	0.3	12.8	17.3534883721
	4	137	-3.9	15.6	0.0
	4	138	-1.8	17.2	0.0
	4	139	2.6	16.4	0.0
	4	140	2.0	13.4	0.0
	4	141	3.3	16.4	0.0
	4	142	6.4	25.6	0.0
	4	143	12.6	30.2	0.0
	4	144	13.4	27.8	0.0
	4	145	12.7	22.5	0.0
	4	146	7.7	24.6	0.0
	4	147	11.2	26.8	9.05813953488
	4	148	8.4	30.4	0.0
	4	149	6.9	24.8	13.9209302326
	4	150	7.4	18.5	0.190697674419
	4	151	11.4	20.6	0.0953488372093
	4	152	10.1	22.4	7.34186046512
	4	153	6.3	22.0	19.4511627907
	4	154	6.0	25.9	0.476744186047
	4	155	10.5	25.8	32.2279069767
	4	156	8.9	21.3	0.0
	4	157	13.8	22.4	12.9674418605
	4	158	8.4	27.6	0.572093023256
	4	159	9.6	24.9	3.62325581395
	4	160	11.2	21.8	0.190697674419
	4	161	11.3	29.6	0.0
	4	162	11.0	28.8	0.0
	4	163	12.8	28.4	0.0
	4	164	16.2	24.0	19.0697674419
	4	165	14.7	22.8	65.0279069767
	4	166	12.3	22.4	7.72325581395
	4	167	12.0	22.0	6.57906976744
	4	168	9.6	28.9	0.0
	4	169	13.9	30.1	0.0
	4	170	18.1	34.2	0.0
	4	171	17.4	26.9	3.24186046512
	4	172	18.2	30.4	0.0953488372093
	4	173	23.8	31.0	3.71860465116
	4	174	20.1	32.9	0.190697674419
	4	175	18.7	28.1	15.8279069767
	4	176	19.8	31.0	4.19534883721
	4	177	20.1	27.3	0.0953488372093
	4	178	17.1	30.9	0.0
	4	179	17.3	28.7	0.0
	4	180	15.8	31.2	0.0
	4	181	17.3	31.4	0.0
	4	182	14.4	27.1	0.0
	4	183	13.0	23.2	2.0023255814
	4	184	14.3	24.9	3.14651162791
	4	185	12.6	19.1	8.29534883721
	4	186	10.8	19.4	4.1
	4	187	19.2	27.4	0.0
	4	188	13.9	26.5	0.0
	4	189	17.2	26.2	12.4906976744
	4	190	18.3	28.7	0.858139534884
	4	191	15.4	26.8	0.0
	4	192	11.8	23.8	0.0
	4	193	10.1	25.2	0.0
	4	194	11.0	23.0	0.286046511628
	4	195	11.6	27.2	0.0
	4	196	11.9	27.3	0.0
	4	197	16.8	29.1	0.0
	4	198	17.7	32.0	0.0
	4	199	18.8	30.3	0.0
	4	200	17.9	30.3	0.0
	4	201	20.3	32.5	0.0
	4	202	16.8	30.1	0.0
	4	203	17.1	27.5	0.0
	4	204	14.3	29.8	0.0
	4	205	16.4	30.6	0.0
	4	206	16.6	34.6	0.0
	4	207	20.7	33.7	0.0
	4	208	20.2	31.1	0.0
	4	209	17.4	28.5	0.0
	4	210	12.3	29.1	0.0
	4	211	13.1	26.4	1.43023255814
	4	212	12.1	30.5	0.0
	4	213	14.8	32.3	0.0
	4	214	13.6	30.8	0.0
	4	215	12.0	31.8	0.0
	4	216	14.6	30.6	0.572093023256
	4	217	13.6	30.2	23.7418604651
	4	218	19.5	30.3	2.47906976744
	4	219	18.5	34.2	0.0
	4	220	21.6	36.9	0.0
	4	221	22.3	37.6	0.0
	4	222	23.9	36.7	0.0
	4	223	16.1	31.3	0.0
	4	224	17.2	27.6	0.0
	4	225	11.6	26.0	0.0
	4	226	13.3	25.6	0.0
	4	227	11.8	28.0	0.0
	4	228	10.2	30.7	0.0
	4	229	12.6	30.1	2.47906976744
	4	230	12.5	28.9	0.0
	4	231	11.8	30.4	0.0
	4	232	13.7	28.8	0.0
	4	233	17.2	28.6	0.0
	4	234	17.6	33.1	0.0
	4	235	19.3	27.8	0.0
	4	236	19.1	30.8	0.0
	4	237	17.7	31.3	0.0
	4	238	16.4	30.0	0.0
	4	239	16.9	31.2	0.0
	4	240	17.8	33.2	0.0
	4	241	15.1	26.4	0.0
	4	242	11.0	27.7	0.0
	4	243	12.1	25.5	0.0
	4	244	10.6	26.1	0.0
	4	245	14.5	27.9	0.0
	4	246	13.9	27.4	0.0
	4	247	15.3	28.3	0.0953488372093
	4	248	16.2	27.0	3.81395348837
	4	249	13.9	26.6	9.63023255814
	4	250	17.7	28.8	6.76976744186
	4	251	18.5	30.2	0.0
	4	252	17.6	26.8	0.0
	4	253	10.5	26.2	0.0
	4	254	13.2	23.7	16.5906976744
	4	255	10.9	19.7	2.86046511628
	4	256	10.8	25.7	0.0
	4	257	7.2	22.9	0.0
	4	258	10.4	18.8	8.67674418605
	4	259	8.9	19.8	0.190697674419
	4	260	8.2	18.5	10.1069767442
	4	261	4.1	16.0	4.38604651163
	4	262	0.1	17.1	0.0
	4	263	-2.1	21.3	0.0
	4	264	-1.5	13.7	0.286046511628
	4	265	-0.9	18.5	0.0
	4	266	1.1	14.9	0.0
	4	267	4.0	22.1	0.0
	4	268	2.8	20.7	0.0
	4	269	6.4	26.4	0.0
	4	270	7.6	24.0	0.0
	4	271	8.5	27.8	0.0
	4	272	12.6	23.3	0.0
	4	273	7.5	20.9	0.0
	4	274	7.8	23.2	0.0
	4	275	9.8	13.4	16.5906976744
	4	276	3.7	20.7	0.0
	4	277	2.8	19.5	0.0
	4	278	0.8	16.1	0.0
	4	279	6.1	16.2	0.0
	4	280	9.8	21.6	0.0
	4	281	-0.2	16.4	0.0
	4	282	-1.5	14.3	0.0
	4	283	-1.4	15.0	0.0
	4	284	-3.7	13.2	0.0
	4	285	-3.2	15.2	0.0
	4	286	-3.0	15.1	0.0
	4	287	-9.0	7.9	2.0976744186
	4	288	-7.6	10.5	0.286046511628
	4	289	-6.7	12.5	0.0
	4	290	-0.6	18.5	0.0
	4	291	5.8	21.5	0.0
	4	292	6.9	18.0	0.0
	4	293	6.6	14.5	0.0953488372093
	4	294	8.9	18.2	0.0
	4	295	4.7	19.2	0.0
	4	296	2.9	17.1	0.0
	4	297	-3.9	2.7	0.0
	4	298	-6.6	-0.9	0.0
	4	299	-4.6	3.0	0.0
	4	300	-7.2	7.7	0.0
	4	301	-12.6	4.0	0.381395348837
	4	302	-4.8	10.2	0.0
	4	303	-4.1	0.5	0.0
	4	304	-9.2	0.7	0.0
	4	305	-13.8	5.5	0.0
	4	306	-14.6	7.7	0.0
	4	307	-16.0	0.6	0.0
	4	308	-7.6	3.1	0.858139534884
	4	309	-4.1	-4.0	6.48372093023
	4	310	-8.4	-2.7	0.0
	4	311	-7.7	-2.7	1.23953488372
	4	312	-10.0	-7.8	0.0953488372093
	4	313	-5.4	1.4	0.0953488372093
	4	314	-3.1	-0.6	1.23953488372
	4	315	-9.6	-0.7	0.0
	4	316	-3.9	2.2	5.24418604651
	4	317	-5.6	-2.0	0.953488372093
	4	318	-13.1	-1.5	4.95813953488
	4	319	-6.8	-2.8	2.57441860465
	4	320	-14.1	-11.1	2.19302325581
	4	321	-13.9	-4.7	0.0
	4	322	-8.3	-4.3	0.0
	4	323	-4.6	-1.0	8.00930232558
	4	324	-6.4	1.4	0.667441860465
	4	325	-10.2	0.7	0.0
	4	326	-5.6	0.5	0.0
	4	327	-8.7	-3.8	0.0
	4	328	-12.0	-5.0	0.0
	4	329	-14.1	-7.6	0.0
	4	330	-17.3	-9.9	0.0
	4	331	-11.1	-4.7	2.28837209302
	4	332	-7.6	3.5	0.0
	4	333	-5.1	4.6	0.0
	4	334	2.4	3.5	0.858139534884
	4	335	0.8	1.1	5.91162790698
	4	336	0.5	11.8	0.0
	4	337	1.7	9.1	0.0
	4	338	2.3	8.9	0.0
	4	339	4.1	17.5	0.0
	4	340	4.0	10.0	0.0
	4	341	1.3	2.3	0.0
	4	342	-3.4	0.0	0.0
	4	343	-8.9	5.3	0.0
	4	344	-8.3	5.9	2.57441860465
	4	345	-6.6	-4.6	0.0
	4	346	-13.5	-1.0	0.0
	4	347	-9.1	1.4	0.0
	4	348	-15.0	1.5	0.0
	4	349	-15.6	1.7	0.0
	4	350	-8.3	0.7	0.0
	4	351	-8.4	4.3	0.0
	4	352	-4.5	-0.3	0.0
	4	353	-7.4	-6.5	0.0
	4	354	-11.4	0.9	0.0
	4	355	-14.7	-6.3	0.0
	4	356	-15.3	-3.5	0.0
	4	357	-13.8	-9.8	0.0
	4	358	-16.1	-15.7	0.0
	4	359	-19.5	-10.1	0.0
	4	360	-18.5	0.1	0.0
	4	361	-14.4	0.5	5.24418604651
	4	362	-2.8	1.8	0.0
	4	363	-10.7	1.3	0.0
	4	364	-8.4	-0.8	0.0
	4	365	-5.4	-1.8	0.0
	4	366	-6.0	2.4	0.0
	5	1	-19.3	-8.6	0.0
	5	2	-9.8	-5.4	0.0
	5	3	-19.1	-7.3	0.0
	5	4	-18.7	-5.7	0.0
	5	5	-22.0	-11.9	0.0
	5	6	-18.2	-17.3	0.0
	5	7	-22.5	-15.9	4.67209302326
	5	8	-13.8	-4.3	0.0
	5	9	-15.8	-12.0	0.0
	5	10	-14.4	-5.6	0.0
	5	11	-14.0	-7.9	0.0
	5	12	-17.5	-10.6	0.0
	5	13	-17.7	-7.4	0.0
	5	14	-18.0	-10.7	0.0
	5	15	-26.9	-14.4	0.0
	5	16	-20.8	-6.9	0.0
	5	17	-12.3	-6.6	0.0
	5	18	-9.8	-4.3	0.0
	5	19	-14.8	-11.6	1.52558139535
	5	20	-12.9	-9.8	0.0953488372093
	5	21	-9.8	-2.7	0.0
	5	22	-18.2	-2.1	0.0
	5	23	-24.4	-14.8	0.0
	5	24	-22.6	-1.5	0.0
	5	25	-15.1	-5.9	11.823255814
	5	26	-17.2	0.2	0.0
	5	27	-16.5	-7.4	0.0
	5	28	-20.5	-9.9	0.0
	5	29	-16.4	-3.1	0.0
	5	30	-8.7	2.6	0.0
	5	31	-17.4	-2.1	0.0
	5	32	-13.3	-3.4	0.0
	5	33	-13.3	-6.7	0.0
	5	34	-10.6	-9.8	0.0
	5	35	-13.6	-7.7	3.24186046512
	5	36	-18.0	-10.9	8.29534883721
	5	37	-23.9	-14.0	0.0
	5	38	-19.6	-9.2	0.0
	5	39	-14.9	-5.2	8.77209302326
	5	40	-19.5	0.7	5.33953488372
	5	41	-20.0	-2.4	0.0
	5	42	-17.0	-6.0	0.0
	5	43	-8.3	2.3	0.0
	5	44	-12.6	-2.4	0.0
	5	45	-5.9	-4.1	0.0
	5	46	-6.7	-6.1	0.0
	5	47	-6.0	-4.6	0.0
	5	48	-5.8	-5.1	0.0
	5	49	-1.6	4.0	0.0
	5	50	-10.7	1.9	0.0
	5	51	-16.3	-8.7	0.0
	5	52	-16.5	-10.0	0.0
	5	53	-10.6	-4.4	0.0
	5	54	-4.9	-4.5	8.48604651163
	5	55	-9.2	-1.3	0.0
	5	56	-16.1	-4.4	0.0
	5	57	-0.7	9.3	0.0
	5	58	2.6	7.1	0.0
	5	59	-13.1	2.1	0.0
	5	60	-8.8	7.1	0.0
	5	61	-11.9	-3.5	0.0
	5	62	-17.4	-8.7	0.0
	5	63	-16.4	-4.8	0.0
	5	64	-10.1	6.8	0.0
	5	65	-8.7	1.1	0.0
	5	66	-9.9	6.4	0.0
	5	67	-15.5	7.0	0.0
	5	68	-16.1	0.0	0.0
	5	69	-11.2	1.7	0.0
	5	70	-6.3	4.7	0.0
	5	71	-8.3	3.8	0.0
	5	72	-8.5	-1.3	0.0
	5	73	-8.2	2.8	0.0
	5	74	-7.8	-0.4	0.0
	5	75	-8.3	-0.9	0.0
	5	76	-16.1	0.1	0.0
	5	77	-11.7	2.3	0.0
	5	78	-9.6	7.0	0.0
	5	79	-8.1	3.1	0.0
	5	80	-0.6	4.1	3.24186046512
	5	81	-4.8	-0.1	0.0
	5	82	-3.2	0.3	0.0
	5	83	-12.1	1.2	0.0
	5	84	-5.8	5.3	0.0
	5	85	-3.6	-0.9	0.0
	5	86	-4.6	2.3	0.953488372093
	5	87	-4.8	9.2	0.0
	5	88	-5.4	0.0	0.286046511628
	5	89	-10.2	3.3	0.0
	5	90	-10.0	2.3	0.0
	5	91	-11.8	0.9	2.28837209302
	5	92	-11.7	3.8	0.0
	5	93	-2.2	4.6	4.48139534884
	5	94	3.5	9.2	0.0
	5	95	-0.5	7.5	0.0
	5	96	-9.6	-0.3	5.43488372093
	5	97	-11.4	4.0	0.0
	5	98	-4.7	8.9	0.0
	5	99	0.6	13.1	0.0
	5	100	-4.5	12.3	0.0
	5	101	-8.1	13.1	0.0
	5	102	-1.9	6.7	0.190697674419
	5	103	7.6	15.5	0.0
	5	104	5.1	17.5	0.0
	5	105	2.4	15.7	0.0
	5	106	-3.4	17.1	0.0
	5	107	-8.4	9.9	0.0
	5	108	-0.9	11.8	0.0
	5	109	-0.4	15.1	0.0
	5	110	3.8	19.9	0.0
	5	111	4.3	23.8	0.0
	5	112	6.7	24.2	0.0
	5	113	10.1	23.8	0.0
	5	114	7.4	23.8	0.0
	5	115	1.4	13.3	0.953488372093
	5	116	-2.2	13.6	0.0
	5	117	-1.0	18.2	0.0
	5	118	4.7	18.4	0.0
	5	119	-0.6	10.9	0.0
	5	120	-1.9	9.6	0.0
	5	121	-7.4	11.5	0.0
	5	122	-2.8	16.7	0.0
	5	123	0.8	20.9	0.572093023256
	5	124	1.2	25.0	0.0
	5	125	1.8	15.6	0.0
	5	126	3.2	22.5	0.0
	5	127	5.1	16.5	4.57674418605
	5	128	2.9	17.2	0.0
	5	129	-3.6	15.1	0.0
	5	130	-3.1	11.2	0.0
	5	131	-3.6	11.4	0.0
	5	132	-0.6	16.0	0.0
	5	133	3.2	15.9	0.0
	5	134	0.7	23.4	0.0
	5	135	0.5	26.0	0.0
	5	136	4.2	20.4	0.0
	5	137	-0.3	20.2	0.0
	5	138	1.2	19.6	0.0
	5	139	-0.2	17.5	0.0
	5	140	3.1	17.4	0.0
	5	141	6.1	20.3	0.0
	5	142	4.6	21.5	0.0
	5	143	0.5	16.7	0.0953488372093
	5	144	6.7	21.9	13.8255813953
	5	145	7.4	24.3	0.0953488372093
	5	146	9.1	26.3	0.0
	5	147	8.6	27.9	0.0
	5	148	12.0	27.8	0.0
	5	149	7.8	26.6	0.0
	5	150	5.1	18.2	2.47906976744
	5	151	5.3	22.7	0.0
	5	152	6.6	22.9	0.667441860465
	5	153	6.8	20.7	0.0953488372093
	5	154	10.3	21.6	26.0302325581
	5	155	7.1	19.3	20.8813953488
	5	156	7.5	23.3	0.0
	5	157	11.8	26.2	0.0
	5	158	15.7	28.3	0.0
	5	159	10.8	21.3	0.0
	5	160	8.4	19.0	0.0
	5	161	5.4	23.2	0.0
	5	162	10.2	25.5	0.0
	5	163	14.8	28.1	0.0
	5	164	15.2	31.7	0.0
	5	165	13.1	28.5	0.0
	5	166	12.8	21.9	0.0
	5	167	10.0	23.2	0.0
	5	168	10.9	21.8	0.0953488372093
	5	169	9.8	22.0	0.0
	5	170	13.3	25.7	0.0
	5	171	11.7	25.9	0.0
	5	172	16.4	23.6	0.476744186047
	5	173	17.5	24.8	2.0976744186
	5	174	15.3	28.0	0.0
	5	175	16.8	27.5	0.0953488372093
	5	176	15.0	27.8	1.0488372093
	5	177	14.5	27.0	0.286046511628
	5	178	11.0	27.4	0.0
	5	179	12.4	30.4	0.0
	5	180	14.7	27.8	0.0
	5	181	15.4	31.6	0.190697674419
	5	182	11.5	30.5	0.0
	5	183	13.9	29.3	0.0
	5	184	14.7	32.0	0.0
	5	185	18.0	34.4	0.0
	5	186	16.2	31.3	0.0
	5	187	14.4	32.7	0.0
	5	188	14.3	27.8	0.0
	5	189	12.8	22.9	2.0023255814
	5	190	11.0	19.7	0.0953488372093
	5	191	19.8	35.8	0.0
	5	192	17.7	31.2	0.0
	5	193	18.6	31.2	0.0
	5	194	20.1	34.1	0.0
	5	195	19.0	32.7	0.0
	5	196	19.6	29.5	0.0
	5	197	16.0	31.6	0.0
	5	198	13.7	25.5	21.2627906977
	5	199	18.2	30.4	4.29069767442
	5	200	18.7	34.8	0.0
	5	201	18.5	28.5	7.62790697674
	5	202	18.9	35.7	0.0
	5	203	20.6	30.5	0.0
	5	204	20.8	36.2	0.0
	5	205	19.0	31.2	3.24186046512
	5	206	17.1	29.6	0.0
	5	207	16.3	27.5	6.57906976744
	5	208	15.9	30.3	0.0
	5	209	14.3	30.3	0.0
	5	210	13.7	29.8	0.0
	5	211	16.6	31.6	0.0
	5	212	12.3	29.4	0.0
	5	213	15.2	30.3	0.0
	5	214	17.5	33.0	0.0
	5	215	16.8	30.9	0.858139534884
	5	216	16.8	31.4	0.0
	5	217	17.0	32.1	0.0
	5	218	21.4	35.6	0.0
	5	219	24.3	35.0	0.0
	5	220	20.4	29.4	0.0
	5	221	13.7	26.3	0.0
	5	222	15.1	29.4	0.0
	5	223	16.1	31.7	0.0
	5	224	16.1	30.6	0.0
	5	225	15.9	32.1	0.0
	5	226	18.4	31.5	4.1
	5	227	17.9	31.3	0.0
	5	228	16.1	27.9	0.0
	5	229	15.9	26.7	0.0
	5	230	13.9	23.9	0.0
	5	231	13.9	25.3	0.0
	5	232	15.2	20.0	5.05348837209
	5	233	9.4	19.7	3.33720930233
	5	234	11.5	22.6	2.0023255814
	5	235	9.6	27.3	0.0
	5	236	16.0	28.5	0.0
	5	237	14.5	27.2	0.0
	5	238	12.1	30.5	0.0
	5	239	14.0	28.8	0.0
	5	240	15.6	30.3	0.0
	5	241	12.8	33.1	0.0
	5	242	16.8	30.3	0.0
	5	243	15.4	29.0	0.0
	5	244	16.0	30.4	0.0
	5	245	16.0	30.1	0.0953488372093
	5	246	17.6	30.7	0.0
	5	247	12.2	24.7	0.0
	5	248	9.2	19.6	0.0953488372093
	5	249	8.4	28.8	0.0
	5	250	8.7	28.3	0.0
	5	251	11.4	30.4	0.0
	5	252	12.3	33.6	0.0
	5	253	13.4	30.4	0.0
	5	254	11.2	28.8	0.0
	5	255	12.7	22.4	0.0953488372093
	5	256	10.8	26.3	0.0
	5	257	9.6	26.1	0.0
	5	258	9.8	18.5	13.6348837209
	5	259	9.4	25.3	0.0
	5	260	8.2	21.7	0.0
	5	261	5.6	22.9	0.0
	5	262	5.4	25.7	0.0
	5	263	16.2	29.9	0.0
	5	264	17.4	28.8	0.0
	5	265	13.5	19.4	0.762790697674
	5	266	14.0	26.0	0.0
	5	267	14.1	25.8	0.0
	5	268	13.6	28.4	0.0
	5	269	15.7	28.0	0.0
	5	270	8.9	23.5	0.0
	5	271	5.9	28.2	0.0
	5	272	11.1	27.5	0.0
	5	273	8.7	20.6	0.0
	5	274	9.9	23.5	0.0
	5	275	10.3	22.7	0.0
	5	276	12.6	22.5	0.0
	5	277	10.7	22.0	0.0
	5	278	7.4	21.1	0.0
	5	279	6.4	18.1	0.0
	5	280	9.2	15.7	0.0
	5	281	6.3	19.8	0.0
	5	282	4.1	25.4	0.0
	5	283	8.0	21.5	12.5860465116
	5	284	5.2	24.6	0.0
	5	285	9.8	23.0	0.0
	5	286	4.9	15.3	0.0
	5	287	-1.6	9.1	0.0
	5	288	2.8	17.9	0.0
	5	289	4.3	15.1	0.0
	5	290	2.2	14.3	0.0
	5	291	0.6	11.5	0.0953488372093
	5	292	-1.3	11.7	0.0
	5	293	3.4	19.5	0.0
	5	294	0.1	17.4	0.0
	5	295	0.1	21.6	0.0
	5	296	2.4	17.4	1.33488372093
	5	297	0.8	17.8	0.0
	5	298	0.7	10.7	0.0
	5	299	0.4	9.6	0.0
	5	300	-1.8	9.1	0.0
	5	301	-0.2	10.9	0.0
	5	302	1.2	14.2	0.0
	5	303	-0.4	13.8	0.0
	5	304	-4.3	11.3	0.0953488372093
	5	305	-2.1	8.8	0.0
	5	306	-0.3	6.6	6.29302325581
	5	307	-2.6	8.9	0.0
	5	308	-5.1	4.0	0.0
	5	309	-5.4	5.6	0.0
	5	310	-11.5	5.4	0.0
	5	311	-8.4	1.2	0.0
	5	312	-11.9	-0.9	0.0
	5	313	-10.2	7.5	0.0
	5	314	2.3	11.2	0.0
	5	315	5.4	12.6	0.0
	5	316	-5.1	1.7	0.0
	5	317	-10.9	3.1	0.0
	5	318	-9.7	4.5	0.0
	5	319	-10.2	2.0	0.0
	5	320	-7.0	5.4	0.0
	5	321	-2.9	10.2	0.0
	5	322	-0.9	15.4	0.0
	5	323	3.0	14.1	0.0
	5	324	9.7	21.0	0.0
	5	325	10.6	15.7	0.0
	5	326	1.6	4.7	0.381395348837
	5	327	-0.6	6.3	0.0
	5	328	-1.1	16.3	0.0
	5	329	-3.4	8.0	0.0
	5	330	-7.5	4.1	0.0
	5	331	-14.1	-8.5	0.0
	5	332	-10.5	-0.1	0.0
	5	333	-13.4	-7.6	0.0
	5	334	-17.0	-2.0	0.0
	5	335	-14.9	7.6	0.0
	5	336	-7.6	5.5	0.0
	5	337	-7.9	-3.5	0.0
	5	338	-4.3	-0.6	0.0
	5	339	-13.0	-6.3	0.0
	5	340	-4.9	-0.5	0.0
	5	341	-3.5	1.9	0.0
	5	342	-8.3	7.8	0.0
	5	343	-6.7	3.9	0.0
	5	344	-11.8	-7.2	0.0
	5	345	-7.2	5.1	0.0
	5	346	-9.8	-1.7	0.0
	5	347	-13.6	4.5	0.0
	5	348	-7.8	-2.1	0.0
	5	349	-10.5	-2.8	0.0
	5	350	-11.0	-9.3	0.0
	5	351	-16.2	-1.5	0.0
	5	352	-17.1	-6.5	0.0
	5	353	-15.4	-3.9	0.0
	5	354	-18.3	-7.8	0.0
	5	355	-12.0	-5.6	0.0
	5	356	-2.2	-1.0	0.0
	5	357	-8.2	-6.5	0.0
	5	358	-5.3	-5.2	0.0
	5	359	-10.3	-4.8	0.0
	5	360	-15.1	-10.1	0.0
	5	361	-21.0	-12.8	0.0
	5	362	-8.4	-0.8	0.0
	5	363	-8.4	-2.7	0.0
	5	364	-11.8	0.7	0.0
	5	365	-6.3	6.1	0.0
	6	1	-5.3	-4.7	0.0
	6	2	-5.7	-5.0	0.0
	6	3	-18.8	-3.7	0.0
	6	4	-17.4	1.5	0.0
	6	5	-19.2	2.1	0.0
	6	6	-14.6	2.8	0.0
	6	7	-11.2	5.4	0.0
	6	8	-17.2	-3.3	0.0
	6	9	-13.5	-4.8	0.0
	6	10	-13.1	-7.6	0.0
	6	11	-9.0	-3.5	0.0
	6	12	-14.5	-10.6	0.0953488372093
	6	13	-15.4	-7.4	4.48139534884
	6	14	-13.2	-5.4	0.0
	6	15	-5.4	4.4	0.0
	6	16	-4.0	-3.6	0.0
	6	17	-12.4	-7.5	0.0
	6	18	-27.7	-3.8	0.0
	6	19	-16.5	-7.0	0.0
	6	20	-16.2	-9.2	0.0
	6	21	-19.7	-7.3	0.0
	6	22	-17.1	-2.0	0.0
	6	23	-10.2	-2.4	0.0
	6	24	-11.0	-5.4	0.0
	6	25	-8.8	-2.6	0.0
	6	26	-13.0	-2.3	0.0
	6	27	-16.5	-11.1	0.0
	6	28	-10.7	-9.1	0.0
	6	29	-11.6	-2.2	0.0
	6	30	-23.7	-8.3	0.0
	6	31	-17.7	-5.0	0.0
	6	32	-33.5	-14.7	0.0953488372093
	6	33	-30.0	-10.5	0.0
	6	34	-27.8	-6.4	0.0
	6	35	-16.8	-10.2	0.0
	6	36	-18.4	-8.2	0.0
	6	37	-14.4	-11.3	0.0
	6	38	-12.9	-3.2	0.0
	6	39	-24.5	-13.0	0.0
	6	40	-27.3	-15.0	0.0
	6	41	-29.4	-16.9	0.0
	6	42	-25.4	-12.0	0.0
	6	43	-25.3	-3.8	0.0
	6	44	-19.0	-0.8	0.0
	6	45	-12.8	-5.2	0.0
	6	46	-13.7	-9.4	0.0
	6	47	-21.4	-6.7	0.0
	6	48	-16.8	-7.9	0.0
	6	49	-17.6	-6.6	0.0
	6	50	-9.4	-7.1	0.0
	6	51	-7.5	-4.4	0.0
	6	52	0.0	2.4	0.0
	6	53	-5.6	-3.9	0.0
	6	54	-11.0	-1.9	0.0953488372093
	6	55	-15.3	-1.1	0.0
	6	56	-12.4	-0.9	0.0
	6	57	-11.9	6.6	0.0
	6	58	-17.9	-1.9	0.0
	6	59	-11.6	0.8	0.0
	6	60	-16.4	-6.2	0.0
	6	61	-17.0	-0.7	0.0
	6	62	-16.0	-1.4	0.0
	6	63	-13.1	-1.0	0.0
	6	64	-16.3	-8.3	0.0
	6	65	-8.5	-0.8	0.0
	6	66	-8.7	1.4	0.0
	6	67	0.4	10.6	0.0
	6	68	3.3	6.4	0.0
	6	69	-3.0	3.2	0.0
	6	70	-5.0	0.6	0.0
	6	71	-7.0	-1.7	0.0
	6	72	-2.4	-1.6	0.0
	6	73	1.6	5.8	0.0
	6	74	2.5	4.3	0.0
	6	75	3.1	6.9	0.0
	6	76	4.5	4.6	0.0
	6	77	0.1	4.4	0.0
	6	78	-3.6	3.7	0.0
	6	79	-2.0	5.2	0.0
	6	80	-6.0	5.4	0.0
	6	81	0.2	8.0	0.0953488372093
	6	82	0.3	6.5	0.0
	6	83	0.5	8.6	0.0
	6	84	-2.0	0.9	0.0
	6	85	0.8	3.0	0.0
	6	86	-9.2	-0.6	0.190697674419
	6	87	-9.1	4.6	0.0
	6	88	-10.0	0.7	0.0
	6	89	-10.3	1.2	0.0
	6	90	-3.7	6.1	0.858139534884
	6	91	-1.3	10.1	0.0
	6	92	-1.4	14.3	0.0
	6	93	0.5	14.9	0.0
	6	94	1.7	10.9	0.0
	6	95	-0.5	12.5	2.0023255814
	6	96	3.2	12.2	0.0
	6	97	0.5	13.7	0.0
	6	98	-3.1	9.4	3.43255813953
	6	99	-5.6	8.0	7.62790697674
	6	100	-6.8	7.5	0.0
	6	101	-8.3	5.6	0.0
	6	102	-4.1	5.3	0.0
	6	103	-1.4	3.2	0.381395348837
	6	104	-0.8	7.9	0.0
	6	105	-5.0	7.2	0.0
	6	106	-6.7	8.1	0.0
	6	107	-5.0	8.8	0.0
	6	108	-5.3	3.5	0.0
	6	109	-7.6	3.1	0.762790697674
	6	110	-4.9	5.2	0.381395348837
	6	111	-4.4	9.1	20.5
	6	112	1.6	13.0	0.0
	6	113	11.1	17.0	9.72558139535
	6	114	9.1	16.2	0.0
	6	115	5.4	17.6	0.0
	6	116	6.3	14.7	2.0976744186
	6	117	4.5	19.9	0.0
	6	118	7.7	24.6	0.0
	6	119	15.7	31.8	0.0
	6	120	10.5	22.2	0.572093023256
	6	121	8.0	21.3	0.0
	6	122	7.5	18.6	0.190697674419
	6	123	1.8	18.6	0.0
	6	124	8.9	22.0	0.0
	6	125	7.4	21.7	0.0
	6	126	5.8	22.4	0.0
	6	127	3.6	25.5	0.0
	6	128	2.0	18.4	9.72558139535
	6	129	5.0	20.3	0.0
	6	130	3.8	13.9	2.95581395349
	6	131	4.2	19.1	0.0
	6	132	5.8	20.5	0.0
	6	133	6.4	19.3	0.0
	6	134	8.3	23.9	0.0
	6	135	2.7	23.3	0.0
	6	136	3.0	20.7	0.0
	6	137	3.5	20.2	0.0
	6	138	2.7	22.1	0.0
	6	139	6.4	25.7	28.4139534884
	6	140	1.0	23.9	17.1627906977
	6	141	-1.2	27.1	0.0
	6	142	5.3	23.3	0.0
	6	143	2.2	19.7	0.0
	6	144	4.6	23.1	0.0
	6	145	7.9	25.1	0.0
	6	146	10.7	25.9	0.0
	6	147	4.3	19.3	30.8930232558
	6	148	7.4	25.6	0.0
	6	149	9.4	28.1	0.0
	6	150	7.3	23.7	0.0
	6	151	12.2	22.1	1.14418604651
	6	152	12.5	24.2	0.0
	6	153	10.7	21.2	0.0
	6	154	8.8	20.6	0.0
	6	155	10.6	24.0	0.0
	6	156	6.2	21.9	2.66976744186
	6	157	6.4	25.2	0.0
	6	158	8.4	25.8	0.0
	6	159	8.8	20.7	0.0953488372093
	6	160	10.3	25.8	3.90930232558
	6	161	19.4	29.1	0.0
	6	162	17.9	27.6	0.0
	6	163	17.9	25.9	0.190697674419
	6	164	14.7	27.1	0.0
	6	165	11.7	25.2	0.0
	6	166	7.7	21.2	0.0
	6	167	6.8	21.0	0.0
	6	168	5.4	15.1	0.476744186047
	6	169	2.1	14.3	1.23953488372
	6	170	7.7	19.5	1.14418604651
	6	171	6.9	22.1	0.0
	6	172	9.4	18.8	0.0
	6	173	8.5	24.7	0.0
	6	174	11.8	23.8	7.91395348837
[truncated: 8,957 more rows]
