# Supplementary material for: Comparing CMIP-3 and CMIP-5 climate projections on flooding estimation of Devils Lake of North Dakota, USA
Source: PeerJ. 2018 Apr 30;6:e4711. doi: 10.7717/peerj.4711 (PMC5933320; doi:10.7717/peerj.4711)
Supplement: Supplemental Information 2 [file peerj-06-4711-s002.zip › FutureClimate/CMIP-5_MarkSim/EDMZ_GFDLESM2G_rcp85_2025.dat]

	1	1	-22.8	-22.1	3.81395348837
	1	2	-21.3	-7.7	0.0
	1	3	-12.9	2.2	0.0
	1	4	-3.1	4.5	4.29069767442
	1	5	-3.2	-1.9	0.0
	1	6	-13.5	-1.0	0.0
	1	7	-4.5	-4.1	0.0
	1	8	-8.0	-4.8	0.0953488372093
	1	9	-14.3	-2.6	0.0
	1	10	-26.8	-2.0	0.0
	1	11	-30.5	-1.7	0.0
	1	12	-22.5	-10.2	0.0
	1	13	-19.3	-9.9	0.0
	1	14	-19.1	-15.9	0.0
	1	15	-20.7	-10.7	0.0
	1	16	-17.8	-3.6	0.0
	1	17	-19.8	-12.2	0.0
	1	18	-22.8	-19.3	0.0953488372093
	1	19	-13.4	-2.2	0.0
	1	20	-11.2	-8.9	0.0
	1	21	-19.6	-6.4	0.0
	1	22	-5.0	10.4	0.0
	1	23	-11.5	13.2	0.0
	1	24	-14.4	3.4	0.0
	1	25	-16.0	-0.6	0.0
	1	26	-12.7	-4.5	0.0
	1	27	-16.7	-6.9	0.0
	1	28	-22.3	-6.2	0.0
	1	29	-12.8	-1.9	0.0
	1	30	-19.8	-3.4	0.0
	1	31	-13.1	0.1	0.0
	1	32	-11.3	-7.6	0.286046511628
	1	33	-5.7	-3.0	0.0
	1	34	-12.3	-3.2	0.0
	1	35	-6.1	6.3	0.0
	1	36	0.1	5.1	0.0
	1	37	7.8	15.6	0.0
	1	38	-4.3	4.1	0.0
	1	39	-10.7	-9.1	0.0
	1	40	-6.4	-1.5	0.0
	1	41	-8.1	-6.6	0.0
	1	42	-9.2	-6.6	0.0
	1	43	-8.3	1.2	0.0
	1	44	-3.4	5.1	0.0
	1	45	-8.1	-3.7	0.0
	1	46	-13.9	-9.3	0.286046511628
	1	47	-23.6	-8.7	0.0
	1	48	-21.7	-5.4	0.0
	1	49	-25.4	-8.8	0.0
	1	50	-23.9	-6.9	0.0
	1	51	-24.5	-6.5	0.0
	1	52	-27.6	-17.8	2.47906976744
	1	53	-23.3	-15.1	0.190697674419
	1	54	-19.9	0.1	0.0
	1	55	-16.4	-2.3	0.0
	1	56	-16.8	-4.7	0.0
	1	57	-28.0	-5.2	0.0
	1	58	-22.9	6.0	0.0
	1	59	-23.0	-3.1	0.0
	1	60	-14.5	-4.0	0.0
	1	61	-15.7	-4.5	0.0
	1	62	-18.5	-4.2	0.0
	1	63	-14.0	-2.0	0.0
	1	64	-9.6	-3.3	0.190697674419
	1	65	-0.6	-0.1	0.0
	1	66	-0.5	2.2	0.0
	1	67	-7.5	-5.6	0.0
	1	68	-11.5	3.9	0.0
	1	69	-12.6	6.6	0.0
	1	70	-11.2	6.8	0.0
	1	71	-16.3	4.1	0.0
	1	72	-13.0	-5.3	0.0
	1	73	-9.7	-5.1	0.0
	1	74	-8.2	-7.1	0.0
	1	75	-11.2	-6.5	0.0
	1	76	-10.2	-4.0	0.0
	1	77	-15.9	-0.1	0.0
	1	78	-17.1	-2.0	0.0
	1	79	-15.8	4.3	0.0
	1	80	-19.2	-2.4	0.0
	1	81	-18.4	-3.4	0.0
	1	82	-14.4	-0.8	3.62325581395
	1	83	-11.8	0.4	0.0
	1	84	-12.7	4.3	0.0
	1	85	-5.7	2.1	0.0
	1	86	-7.8	5.0	0.0
	1	87	-1.9	8.2	0.0
	1	88	1.0	5.4	0.0
	1	89	-3.3	9.8	0.0
	1	90	-4.3	7.5	0.0
	1	91	-3.5	13.6	0.0
	1	92	2.6	14.4	0.0
	1	93	3.5	17.7	0.0
	1	94	1.3	17.2	0.0
	1	95	3.0	14.1	0.0
	1	96	3.7	12.1	0.0
	1	97	2.6	10.9	0.0
	1	98	-2.5	9.2	0.0
	1	99	-3.7	10.3	0.0
	1	100	-1.6	9.6	0.0
	1	101	6.3	9.2	0.0
	1	102	0.9	16.7	0.0
	1	103	8.9	17.6	0.0
	1	104	10.5	20.7	0.0
	1	105	1.9	18.8	3.33720930233
	1	106	3.5	19.0	0.0
	1	107	2.1	14.0	0.286046511628
	1	108	-0.9	17.3	0.0
	1	109	-3.8	17.4	0.0
	1	110	-1.4	16.2	0.0
	1	111	-0.1	18.7	0.0
	1	112	2.2	22.8	0.0
	1	113	-4.8	13.7	0.0
	1	114	-8.7	8.1	0.0
	1	115	-2.5	15.9	0.0
	1	116	1.9	20.7	0.0
	1	117	2.0	20.0	0.0
	1	118	3.0	6.9	5.43488372093
	1	119	5.4	19.1	0.0
	1	120	8.3	21.5	0.0
	1	121	4.3	20.2	19.4511627907
	1	122	9.0	23.6	0.0
	1	123	7.0	23.7	0.0
	1	124	12.0	23.5	0.0
	1	125	12.1	24.1	0.0
	1	126	11.1	24.8	0.0
	1	127	5.7	23.2	0.0
	1	128	2.0	24.2	23.1697674419
	1	129	5.5	27.3	0.0
	1	130	8.3	24.9	0.0
	1	131	6.4	22.3	0.0
	1	132	1.4	20.9	0.0
	1	133	0.9	26.2	0.0
	1	134	1.8	21.5	0.0
	1	135	9.7	22.4	0.0
	1	136	8.4	20.4	0.0
	1	137	3.3	14.0	0.762790697674
	1	138	12.1	20.2	7.91395348837
	1	139	7.1	22.5	0.0
	1	140	8.3	17.2	0.0
	1	141	7.8	22.5	0.0
	1	142	7.7	23.0	0.0
	1	143	4.4	22.3	3.0511627907
	1	144	5.6	23.1	0.0
	1	145	0.5	21.0	0.0
	1	146	8.7	22.5	0.0
	1	147	7.6	22.0	0.0
	1	148	12.8	21.8	3.33720930233
	1	149	5.5	21.3	26.1255813953
	1	150	3.1	20.0	0.0
	1	151	4.3	21.8	1.52558139535
	1	152	7.8	22.9	0.0
	1	153	4.4	22.2	0.0
	1	154	4.4	19.5	0.0
	1	155	8.7	23.3	0.0
	1	156	12.2	31.1	0.0
	1	157	5.6	25.1	0.0
	1	158	13.3	21.5	11.6325581395
	1	159	13.7	26.8	0.0
	1	160	13.6	25.0	0.0
	1	161	10.0	23.1	0.0
	1	162	10.2	24.8	0.0
	1	163	11.2	22.2	16.2093023256
	1	164	11.2	24.4	0.0
	1	165	11.8	26.0	0.0
	1	166	16.9	30.0	47.0069767442
	1	167	19.5	31.5	0.0
	1	168	15.7	33.2	0.0
	1	169	15.5	29.3	0.0
	1	170	14.7	30.0	0.0
	1	171	12.9	28.0	0.0
	1	172	15.4	27.6	0.0
	1	173	15.8	27.0	0.0
	1	174	15.6	19.0	10.488372093
	1	175	15.0	20.7	0.0953488372093
	1	176	14.4	25.9	0.0
	1	177	11.8	22.8	0.0
	1	178	11.4	19.6	45.1953488372
	1	179	12.8	21.6	52.7279069767
	1	180	15.9	28.2	0.0
	1	181	12.1	25.5	0.190697674419
	1	182	19.3	26.3	10.2023255814
	1	183	17.1	29.9	0.0
	1	184	15.3	29.2	0.0
	1	185	19.8	29.8	0.0
	1	186	19.1	29.0	0.0953488372093
	1	187	21.7	32.4	0.0
	1	188	19.6	31.8	0.0
	1	189	13.3	26.1	0.0
	1	190	13.8	22.1	0.0
	1	191	12.9	25.8	0.0
	1	192	13.1	29.9	0.0
	1	193	16.7	29.2	0.0
	1	194	19.0	29.3	0.0
	1	195	19.6	34.5	0.0
	1	196	21.9	37.7	0.0
	1	197	20.2	33.4	0.0
	1	198	21.0	30.4	0.190697674419
	1	199	17.7	29.5	0.0
	1	200	14.2	28.6	0.0
	1	201	17.4	32.5	6.96046511628
	1	202	20.2	35.3	1.0488372093
	1	203	21.5	34.8	0.0
	1	204	19.2	33.7	0.0
	1	205	14.4	29.6	0.0
	1	206	16.0	28.2	4.95813953488
	1	207	14.9	30.0	2.47906976744
	1	208	14.7	30.1	0.0
	1	209	16.0	32.8	0.0
	1	210	14.3	31.3	0.0
	1	211	13.8	31.8	0.0
	1	212	15.0	30.2	0.0
	1	213	9.6	25.8	19.8325581395
	1	214	12.3	29.0	32.6093023256
	1	215	10.1	31.3	0.0
	1	216	14.0	29.6	0.0
	1	217	12.9	28.4	0.0
	1	218	14.6	31.9	0.0
	1	219	14.2	29.7	1.23953488372
	1	220	15.4	26.5	0.476744186047
	1	221	18.9	28.3	0.762790697674
	1	222	18.0	28.6	0.0
	1	223	15.9	30.5	0.0
	1	224	15.3	32.6	0.0
	1	225	8.9	29.2	0.0
	1	226	9.6	24.8	16.876744186
	1	227	9.9	24.5	0.0953488372093
	1	228	10.4	22.9	18.688372093
	1	229	11.2	27.0	0.0
	1	230	11.5	25.9	0.0
	1	231	7.9	23.4	0.0
	1	232	11.1	27.7	0.0
	1	233	10.6	21.9	24.4093023256
	1	234	15.2	22.7	0.0
	1	235	15.1	29.7	0.0
	1	236	14.4	24.5	0.0
	1	237	12.5	29.4	0.0
	1	238	12.5	27.9	0.0
	1	239	12.2	29.4	0.0
	1	240	19.5	29.4	0.0
	1	241	18.4	30.5	0.0
	1	242	15.2	28.5	0.0
	1	243	11.7	25.6	0.0
	1	244	13.5	24.6	0.0
	1	245	12.7	28.1	0.0
	1	246	10.5	28.3	0.0
	1	247	11.3	30.8	0.0
	1	248	16.0	28.8	9.63023255814
	1	249	11.1	25.1	0.190697674419
	1	250	10.6	27.1	0.0
	1	251	13.7	25.5	0.0
	1	252	11.2	23.2	0.0
	1	253	6.0	19.7	0.858139534884
	1	254	10.9	24.5	0.0
	1	255	4.9	19.3	3.71860465116
	1	256	4.2	19.1	0.286046511628
	1	257	0.7	20.9	0.0
	1	258	-0.6	22.1	0.0
	1	259	-5.6	19.6	0.0
	1	260	2.5	26.1	0.0
	1	261	6.0	26.6	0.0
	1	262	4.8	21.2	0.0
	1	263	9.9	26.2	0.0
	1	264	11.2	25.4	0.0
	1	265	11.2	28.1	0.0
	1	266	8.1	24.1	0.0
	1	267	8.3	19.5	0.0
	1	268	10.4	20.9	0.0
	1	269	6.3	26.2	0.0
	1	270	10.6	24.4	0.0
	1	271	13.1	27.6	0.0
	1	272	14.3	25.0	0.0
	1	273	14.1	23.9	0.0
	1	274	9.7	22.9	0.0
	1	275	2.8	20.4	0.0
	1	276	3.9	21.2	0.0
	1	277	5.9	16.3	0.0
	1	278	3.2	15.0	0.0
	1	279	2.0	18.2	0.0
	1	280	-0.1	15.4	0.0
	1	281	0.7	16.0	0.0
	1	282	1.2	15.1	0.190697674419
	1	283	1.5	16.3	0.0953488372093
	1	284	2.0	18.1	0.0
	1	285	4.0	17.1	0.0
	1	286	1.2	19.5	0.0
	1	287	7.6	22.1	0.0
	1	288	0.2	10.3	10.8697674419
	1	289	-3.7	9.0	0.0
	1	290	-1.8	12.3	0.0
	1	291	4.2	17.8	0.0
	1	292	1.3	12.3	0.0
	1	293	2.8	14.0	0.0
	1	294	4.3	12.6	0.0
	1	295	3.6	12.0	0.0
	1	296	3.3	13.0	0.0
	1	297	-0.4	14.0	0.0
	1	298	-0.5	6.4	0.0
	1	299	-1.0	8.5	0.0
	1	300	-3.4	7.6	0.0
	1	301	-7.3	6.2	0.0
	1	302	5.5	15.9	0.0
	1	303	6.4	11.7	0.0
	1	304	4.6	14.7	0.0
	1	305	-0.4	14.5	0.0
	1	306	0.7	7.2	0.0
	1	307	-6.3	5.4	0.0
	1	308	-3.0	4.2	0.0
	1	309	-1.9	9.2	0.0
	1	310	-1.5	14.6	0.0
	1	311	2.6	6.8	0.0
	1	312	5.0	9.8	0.0
	1	313	0.7	9.2	0.0
	1	314	-1.2	16.9	0.0
	1	315	3.6	18.6	0.0
	1	316	5.6	10.6	0.0
	1	317	1.8	7.8	0.0
	1	318	-2.7	5.5	0.0
	1	319	-2.8	8.4	0.0
	1	320	-2.6	5.5	0.0
	1	321	0.8	7.5	0.0
	1	322	-11.1	5.2	0.0
	1	323	-5.7	1.2	0.0
	1	324	-7.3	0.3	0.0
	1	325	-6.6	-6.5	0.0
	1	326	-4.2	0.3	0.0
	1	327	-8.5	2.4	0.0
	1	328	-6.9	0.4	0.0
	1	329	-13.3	-8.8	0.0
	1	330	-9.9	-4.5	0.0
	1	331	-18.2	-8.4	0.0
	1	332	-9.0	7.8	0.0
	1	333	-15.7	-1.3	0.0
	1	334	-15.4	-6.1	0.0
	1	335	-15.2	-3.0	6.1976744186
	1	336	-17.4	-1.5	0.0
	1	337	-22.9	-7.4	0.0
	1	338	-28.7	-10.5	0.0
	1	339	-29.7	-7.6	0.0
	1	340	-26.6	-8.5	0.0
	1	341	-20.5	-16.2	0.0
	1	342	-19.4	-7.0	0.0
	1	343	-17.3	-7.7	0.0
	1	344	-18.0	-7.4	0.0
	1	345	-17.2	-9.4	0.0
	1	346	-14.6	-11.9	0.0
	1	347	-10.0	-7.2	0.0
	1	348	-15.1	-5.9	0.0
	1	349	-9.8	1.4	0.0
	1	350	-22.0	-14.7	1.71627906977
	1	351	-23.0	-14.0	0.0
	1	352	-26.6	-4.8	0.0
	1	353	-24.8	-12.5	0.0
	1	354	-21.9	-10.7	0.0
	1	355	-13.9	-8.9	0.0
	1	356	-16.2	-12.4	9.34418604651
	1	357	-19.7	-8.0	0.0
	1	358	-30.3	-13.7	1.23953488372
	1	359	-30.7	-15.3	0.0
	1	360	-23.8	-1.2	0.0
	1	361	-17.7	-0.9	3.24186046512
	1	362	-21.1	-4.2	0.0
	1	363	-15.0	-13.9	3.52790697674
	1	364	-18.9	-17.4	1.81162790698
	1	365	-25.2	-20.8	1.14418604651
	2	1	-22.2	-10.1	0.0
	2	2	-11.1	-7.2	0.0
	2	3	-16.7	-10.1	0.0
	2	4	-17.9	-12.8	0.0
	2	5	-12.7	-11.7	3.0511627907
	2	6	-19.0	-13.8	0.0
	2	7	-24.5	-17.5	0.0
	2	8	-28.6	-7.2	0.0
	2	9	-19.2	-7.5	0.0
	2	10	-19.9	-10.2	0.0
	2	11	-21.6	-4.3	0.0
	2	12	-18.9	-0.3	0.0
	2	13	-16.3	-6.4	0.0
	2	14	-12.4	-2.3	0.0
	2	15	-10.9	-4.9	0.0
	2	16	-15.8	-3.6	0.0
	2	17	-15.6	0.6	0.0
	2	18	-8.2	-3.4	0.0
	2	19	-9.7	-3.1	0.0
	2	20	-13.4	-5.9	0.0
	2	21	-18.4	-11.3	0.0
	2	22	-6.8	-5.3	0.0
	2	23	-4.7	5.9	0.0
	2	24	-8.4	-5.5	0.0
	2	25	-9.2	0.8	0.0
	2	26	-22.9	-9.2	0.0
	2	27	-25.2	-4.8	0.0
	2	28	-21.6	-8.4	0.0
	2	29	-20.7	-3.2	0.0
	2	30	-20.3	-12.2	0.0
	2	31	-11.1	0.8	0.0
	2	32	-12.8	-4.9	0.286046511628
	2	33	-8.5	-8.0	0.0
	2	34	-17.2	-10.4	0.0
	2	35	-20.8	-11.4	0.0
	2	36	-21.4	-11.4	0.0
	2	37	-15.7	-3.7	0.0
	2	38	-27.3	-12.3	0.0
	2	39	-26.9	-17.0	0.0
	2	40	-24.0	-14.4	0.0
	2	41	-17.2	-5.2	0.0
	2	42	-16.1	-3.8	0.0
	2	43	-18.6	-6.3	0.0
	2	44	-12.0	3.7	0.0
	2	45	-3.7	4.2	0.0
	2	46	-0.3	7.4	0.0
	2	47	-1.1	1.0	0.0
	2	48	-7.4	0.0	0.0
	2	49	-14.2	-1.3	0.0
	2	50	-16.6	-7.2	0.0
	2	51	-21.5	-8.9	0.0
	2	52	-21.1	-5.9	0.0
	2	53	-24.6	-8.5	0.0
	2	54	-16.3	-2.1	0.0
	2	55	-6.9	4.3	0.0
	2	56	-10.1	-1.1	0.0
	2	57	-12.6	3.6	0.0
	2	58	-3.0	0.1	0.0
	2	59	-3.5	-1.4	0.0
	2	60	-8.6	-6.3	0.0
	2	61	-8.0	-7.7	0.0
	2	62	-1.9	1.1	0.0
	2	63	1.3	6.5	0.0
	2	64	-7.2	-2.4	0.0
	2	65	-11.1	1.9	0.0
	2	66	-2.4	-0.9	0.762790697674
	2	67	-4.1	3.6	0.0
	2	68	-8.9	0.5	0.0
	2	69	-9.6	2.2	0.0
	2	70	-1.7	-1.0	0.0
	2	71	-1.8	-1.1	1.52558139535
	2	72	-6.1	8.1	0.0
	2	73	-4.0	5.5	0.0
	2	74	-4.1	1.9	0.0
	2	75	-6.3	5.4	0.0
	2	76	-5.7	5.0	0.0
	2	77	-2.3	7.2	0.0
	2	78	-3.3	2.6	0.0
	2	79	-5.1	4.4	0.0
	2	80	-1.3	6.1	0.0
	2	81	-3.7	12.5	0.0
	2	82	-5.4	4.1	0.0
	2	83	-1.5	9.5	0.0
	2	84	1.1	9.2	0.0
	2	85	-3.5	4.8	0.0
	2	86	-3.7	1.6	0.0
	2	87	-3.6	5.6	0.0
	2	88	-9.2	5.5	0.0
	2	89	-16.3	-0.8	0.0
	2	90	-15.8	-8.6	0.572093023256
	2	91	-12.3	-2.4	0.0
	2	92	-18.7	-6.2	0.0
	2	93	-11.6	-1.1	0.0
	2	94	-13.4	2.1	0.0
	2	95	-15.6	2.8	0.0
	2	96	-9.8	7.8	0.0
	2	97	-2.2	7.8	0.0
	2	98	-2.9	5.8	0.0
	2	99	-0.4	14.0	0.0
	2	100	5.8	9.0	2.47906976744
	2	101	-0.2	11.2	2.0976744186
	2	102	-1.3	16.0	0.0
	2	103	-6.7	9.4	0.190697674419
	2	104	3.3	15.7	0.0
	2	105	3.4	8.0	0.0
	2	106	2.2	11.8	0.0
	2	107	-2.3	11.1	0.0
	2	108	9.0	19.4	0.0
	2	109	3.9	10.9	0.0
	2	110	2.1	11.8	0.0
	2	111	-3.4	11.8	0.0
	2	112	-1.1	10.3	0.572093023256
	2	113	-3.0	11.9	0.0
	2	114	-0.5	11.7	0.0
	2	115	5.0	13.0	0.0
	2	116	-4.4	15.8	0.0
	2	117	-3.3	13.0	0.0
	2	118	-4.5	13.0	0.0
	2	119	-0.5	14.3	6.38837209302
	2	120	-3.9	15.3	11.1558139535
	2	121	-0.5	19.6	0.0
	2	122	-5.2	10.9	0.0
	2	123	-6.6	12.8	0.0
	2	124	-8.0	11.6	0.286046511628
	2	125	-9.8	12.2	0.0
	2	126	-1.9	17.8	0.0
	2	127	2.6	21.3	0.0
	2	128	7.8	11.6	0.190697674419
	2	129	8.9	17.6	1.23953488372
	2	130	9.9	18.8	0.667441860465
	2	131	5.5	27.2	0.0
	2	132	3.6	25.4	0.0
	2	133	10.4	19.6	0.0
	2	134	7.7	17.0	30.3209302326
	2	135	7.2	21.8	0.953488372093
	2	136	6.1	22.4	0.0
	2	137	4.1	25.2	0.0
	2	138	3.1	23.9	0.0
	2	139	3.9	22.1	0.0
	2	140	7.1	23.7	0.0
	2	141	3.3	23.0	0.0
	2	142	5.0	22.4	0.0
	2	143	4.8	21.6	13.2534883721
	2	144	1.8	22.9	0.0953488372093
	2	145	1.0	21.0	0.0
	2	146	7.0	19.6	0.0
	2	147	8.1	21.7	0.0
	2	148	11.5	24.7	2.57441860465
	2	149	9.8	26.7	0.0
	2	150	10.0	23.7	3.43255813953
	2	151	11.2	26.0	0.0
	2	152	10.5	24.4	0.0
	2	153	5.9	21.0	0.0
	2	154	7.9	19.4	1.14418604651
	2	155	6.4	26.8	0.0
	2	156	8.7	27.8	0.0
	2	157	14.7	23.6	0.0
	2	158	11.7	25.2	0.0
	2	159	12.8	28.4	0.0
	2	160	15.2	28.0	0.0
	2	161	12.4	30.0	0.0
	2	162	9.2	27.3	2.76511627907
	2	163	14.9	28.9	0.0
	2	164	10.6	22.7	0.0
	2	165	9.8	26.1	0.0
	2	166	6.1	28.3	0.0
	2	167	10.7	31.7	0.0
	2	168	12.6	26.3	1.90697674419
	2	169	14.0	28.8	0.0
	2	170	15.4	27.1	1.33488372093
	2	171	17.0	32.1	0.0
	2	172	14.3	27.2	0.0
	2	173	17.1	26.7	0.0
	2	174	15.0	26.7	0.0
	2	175	13.1	31.3	0.0
	2	176	10.8	25.6	0.0
	2	177	12.3	25.0	0.0
	2	178	11.3	27.8	0.0
	2	179	13.3	26.3	0.286046511628
	2	180	13.9	26.9	3.14651162791
	2	181	11.6	26.3	0.0
	2	182	14.1	26.6	0.0
	2	183	16.8	27.8	0.0
	2	184	15.1	25.9	0.0
	2	185	18.7	31.3	0.0
	2	186	22.5	33.4	0.0
	2	187	21.9	30.2	0.0
	2	188	21.8	31.8	0.0
	2	189	13.8	25.3	0.0
	2	190	15.5	32.2	0.0
	2	191	18.7	34.1	0.0
	2	192	18.0	32.4	0.0
	2	193	15.3	24.7	0.0
	2	194	14.0	25.0	0.0
	2	195	11.0	23.7	0.0
	2	196	10.4	24.9	0.0
	2	197	9.1	24.4	0.0
	2	198	11.0	25.4	0.0
	2	199	11.5	29.2	0.0
	2	200	11.9	30.7	0.0
	2	201	19.0	35.1	0.0
	2	202	19.5	32.0	0.0
	2	203	12.0	27.8	0.0
	2	204	14.6	30.8	0.0
	2	205	12.5	30.1	0.0
	2	206	12.1	26.0	0.0
	2	207	9.6	25.5	0.0
	2	208	11.8	28.7	0.0
	2	209	12.8	26.2	1.71627906977
	2	210	10.5	22.7	35.7558139535
	2	211	14.7	25.6	0.953488372093
	2	212	13.9	26.9	6.48372093023
	2	213	12.0	26.6	2.0976744186
	2	214	13.4	29.4	19.6418604651
	2	215	15.8	28.6	1.90697674419
	2	216	13.5	27.7	11.2511627907
	2	217	17.5	28.2	0.0
	2	218	19.6	30.0	0.0
	2	219	16.1	26.4	12.4906976744
	2	220	17.8	31.2	0.0
	2	221	14.1	30.0	0.0
	2	222	12.0	21.8	33.276744186
	2	223	14.7	28.5	0.0
	2	224	13.3	27.3	9.43953488372
	2	225	11.9	28.2	0.0
	2	226	10.7	23.4	0.0
	2	227	14.6	29.6	0.0
	2	228	11.3	31.8	0.0
	2	229	9.9	30.0	0.0
	2	230	8.1	28.9	0.0
	2	231	12.7	30.1	4.95813953488
	2	232	11.9	25.0	12.2046511628
	2	233	14.3	30.5	3.52790697674
	2	234	18.1	31.2	0.190697674419
	2	235	14.5	32.3	0.0
	2	236	10.7	27.1	0.0
	2	237	12.9	31.1	0.0
	2	238	11.1	27.0	11.2511627907
	2	239	8.7	24.8	3.43255813953
	2	240	11.8	28.7	0.0
	2	241	12.5	31.7	0.0
	2	242	9.9	30.8	0.858139534884
	2	243	9.9	29.2	0.0
	2	244	7.4	30.2	0.0
	2	245	10.2	29.1	0.0
	2	246	11.7	24.5	0.0
	2	247	10.4	20.1	4.95813953488
	2	248	11.1	24.4	0.0
	2	249	9.4	29.0	0.0
	2	250	7.4	24.3	0.0
	2	251	4.6	24.4	0.0
	2	252	9.7	22.0	0.0
	2	253	5.7	18.4	0.0
	2	254	6.2	17.1	23.3604651163
	2	255	6.1	19.9	0.0
	2	256	2.5	23.4	0.0
	2	257	3.9	17.2	2.28837209302
	2	258	3.5	14.2	0.190697674419
	2	259	-0.6	14.6	0.0
	2	260	4.3	20.5	0.0
	2	261	4.4	15.9	0.0
	2	262	1.5	18.3	0.953488372093
	2	263	2.0	23.3	0.0
	2	264	4.6	23.5	0.0
	2	265	8.5	21.8	0.0
	2	266	11.5	22.3	0.0
	2	267	10.4	27.3	0.0
	2	268	7.4	24.1	0.0
	2	269	7.6	26.5	0.0
	2	270	11.0	21.1	0.762790697674
	2	271	7.8	21.8	0.190697674419
	2	272	5.1	20.9	0.0
	2	273	7.0	22.5	0.0
	2	274	6.7	18.9	0.0
	2	275	7.5	22.7	0.0
	2	276	0.0	18.5	0.0
	2	277	-4.1	15.6	0.0
	2	278	2.7	18.2	0.0
	2	279	-4.3	16.3	0.0
	2	280	-0.7	16.9	0.0
	2	281	-2.9	10.0	1.81162790698
	2	282	-5.5	16.1	9.34418604651
	2	283	-2.4	13.2	0.762790697674
	2	284	-3.6	14.9	0.0
	2	285	0.2	9.9	0.0
	2	286	-5.4	-2.4	0.286046511628
	2	287	-3.5	3.1	5.62558139535
	2	288	-4.2	8.1	0.0
	2	289	-5.7	8.0	0.0
	2	290	-0.8	10.6	0.0
	2	291	-1.4	10.0	0.0
	2	292	-0.3	12.9	0.0
	2	293	-4.4	12.8	0.0
	2	294	-5.1	8.6	0.0953488372093
	2	295	-2.2	13.0	0.0
	2	296	-3.3	10.1	3.0511627907
	2	297	-2.5	5.8	0.0953488372093
	2	298	-2.7	7.0	0.0
	2	299	-0.1	4.5	0.0
	2	300	-3.8	6.2	0.0
	2	301	-7.3	3.6	0.0
	2	302	-3.3	3.8	0.0
	2	303	-6.4	5.1	0.0
	2	304	1.3	14.3	0.0
	2	305	-5.3	8.0	8.29534883721
	2	306	-6.1	7.1	0.0
	2	307	-4.6	7.5	0.0
	2	308	-2.6	11.4	0.0
	2	309	-1.3	17.2	0.0
	2	310	-5.6	10.3	0.0
	2	311	-4.8	11.7	0.0
	2	312	-4.9	8.9	0.0
	2	313	-1.0	13.8	0.0
	2	314	-1.0	6.5	0.0
	2	315	-7.1	4.1	0.0
	2	316	-14.6	4.5	0.0
	2	317	-6.3	7.5	0.0
	2	318	-0.7	9.5	0.0
	2	319	-2.0	8.1	0.0
	2	320	-3.1	10.6	0.0
	2	321	-0.4	8.0	0.0
	2	322	3.1	8.5	0.0
	2	323	-1.4	4.8	0.0
	2	324	-9.9	-0.1	0.0
	2	325	-8.0	6.2	0.0
	2	326	-0.9	7.5	0.0
	2	327	2.3	6.1	2.28837209302
	2	328	-6.6	3.6	0.0
	2	329	-10.1	1.7	0.0
	2	330	-16.6	-0.5	0.0
	2	331	-1.9	0.3	0.0
	2	332	4.3	5.5	0.0
	2	333	-0.5	1.6	0.0
	2	334	-11.0	0.1	0.0
	2	335	-7.5	-6.1	0.0
	2	336	-6.6	-3.8	1.23953488372
	2	337	-14.6	-2.4	0.0
	2	338	-17.6	-2.1	0.0
	2	339	-18.9	2.1	0.0
	2	340	-9.2	4.4	0.476744186047
	2	341	-6.2	6.1	10.5837209302
	2	342	-4.2	0.7	0.0
	2	343	-2.2	-0.8	0.0
	2	344	-10.5	-7.1	0.0
	2	345	-19.8	-17.7	4.38604651163
	2	346	-24.8	-13.7	0.0
	2	347	-31.8	-14.3	0.0
	2	348	-27.3	-6.9	0.0
	2	349	-23.8	-10.4	0.0
	2	350	-8.8	-5.3	0.476744186047
	2	351	-23.4	-4.4	0.0
	2	352	-11.3	0.3	0.0
	2	353	-16.6	-7.3	0.0
	2	354	-13.0	-8.4	0.0
	2	355	-13.3	-11.1	0.0
	2	356	-11.5	-9.4	0.0
	2	357	-20.8	-9.8	0.0
	2	358	-25.7	-3.5	0.0
	2	359	-14.2	0.7	0.0
	2	360	-11.4	3.1	2.0023255814
	2	361	-7.5	0.2	0.0
	2	362	-1.8	-1.1	0.0
	2	363	-3.8	-3.4	0.0
	2	364	-10.9	-2.7	3.14651162791
	2	365	-22.1	-5.9	0.0
	3	1	-10.8	-6.4	4.29069767442
	3	2	-10.2	-1.8	0.0
	3	3	-9.9	-5.8	0.0
	3	4	-11.3	-1.0	0.0
	3	5	-13.8	-1.9	0.0
	3	6	-12.2	1.2	0.0
	3	7	-6.9	3.1	0.0
	3	8	-4.6	-1.3	0.0
	3	9	-13.8	-7.7	0.0
	3	10	-17.5	2.9	0.0
	3	11	-24.6	-10.6	5.33953488372
	3	12	-23.5	-10.7	0.0
	3	13	-22.4	-18.7	0.0
	3	14	-26.5	-15.2	0.0
	3	15	-20.7	-13.0	0.286046511628
	3	16	-20.9	-8.8	0.0
	3	17	-18.0	-12.7	0.0
	3	18	-23.0	-20.4	0.190697674419
	3	19	-18.6	-7.4	0.0
	3	20	-13.8	-9.3	0.0
	3	21	-19.3	-14.8	0.190697674419
	3	22	-23.4	-10.0	0.0
	3	23	-23.3	-16.3	1.23953488372
	3	24	-20.9	-14.7	0.0
	3	25	-17.0	-10.7	0.0
	3	26	-8.6	-3.1	0.0
	3	27	-7.2	-5.4	0.0
	3	28	-10.0	-0.3	4.1
	3	29	-12.7	-3.9	0.0
	3	30	-10.9	-5.3	0.0
	3	31	-6.3	2.2	0.0
	3	32	-15.0	-0.7	0.0
	3	33	-6.2	-0.9	0.0
	3	34	-20.2	-3.1	0.0
	3	35	-16.6	-3.8	3.43255813953
	3	36	-17.3	-7.5	0.0
	3	37	-16.8	-3.3	0.0
	3	38	-18.9	-6.4	0.0
	3	39	-26.6	-7.7	0.0
	3	40	-21.9	-7.8	0.0
	3	41	-15.2	-4.6	0.0
	3	42	-9.8	-1.6	0.0
	3	43	-15.6	-5.7	0.0
	3	44	-23.3	-8.9	0.0
	3	45	-21.2	-6.8	0.0
	3	46	-19.3	2.8	0.0
	3	47	-14.2	4.4	0.0
	3	48	-8.6	-1.3	0.0
	3	49	-16.1	-8.6	6.76976744186
	3	50	-12.0	-2.8	0.0
	3	51	-15.0	-3.9	0.0
	3	52	-10.3	0.2	0.0
	3	53	-8.3	2.9	0.0
	3	54	-11.8	-3.3	0.0
	3	55	-17.9	-5.7	0.0
	3	56	-18.4	-12.9	0.0
	3	57	-23.5	-13.8	0.0
	3	58	-19.6	-10.1	2.86046511628
	3	59	-15.0	-5.9	0.0
	3	60	-20.2	2.3	0.0
	3	61	-14.8	-1.9	0.0
	3	62	-9.1	-9.0	0.0
	3	63	-18.9	2.2	0.0
	3	64	-15.9	5.8	0.0
	3	65	-9.7	7.3	0.0
	3	66	0.7	5.4	0.0
	3	67	-5.4	4.2	6.48372093023
	3	68	-4.1	4.9	0.0
	3	69	-0.4	1.6	0.0
	3	70	-1.6	-0.8	0.0
	3	71	-15.8	-9.5	0.0
	3	72	-15.4	-2.2	0.0
	3	73	-11.3	-2.8	10.011627907
	3	74	-5.7	-2.9	0.0953488372093
	3	75	-12.8	-1.1	0.0
	3	76	-8.3	-0.8	0.0
	3	77	-8.5	4.1	0.0
	3	78	-17.0	-0.2	0.0
	3	79	-11.0	7.5	0.0
	3	80	-13.4	-1.2	0.0
	3	81	-17.1	-3.8	0.0
	3	82	-26.2	-4.4	0.0
	3	83	-26.6	-7.1	0.0
	3	84	-19.3	-5.9	0.0
	3	85	-7.8	0.5	0.0
	3	86	-7.2	7.0	4.95813953488
	3	87	-3.7	6.3	0.0
	3	88	2.3	13.3	11.823255814
	3	89	2.2	9.0	0.476744186047
	3	90	0.8	8.4	0.0
	3	91	-0.2	12.6	0.0
	3	92	7.5	20.7	0.0
	3	93	3.8	19.8	0.0
	3	94	6.1	16.3	0.0
	3	95	-2.7	5.9	0.0
	3	96	-7.8	6.8	0.0
	3	97	-5.6	7.2	1.90697674419
	3	98	-8.4	8.7	0.0
	3	99	2.3	17.1	0.0
	3	100	3.9	12.3	0.0953488372093
	3	101	-2.6	8.2	4.67209302326
	3	102	-2.6	15.2	0.0
	3	103	0.3	10.3	3.33720930233
	3	104	5.1	14.1	3.52790697674
	3	105	7.4	8.1	0.381395348837
	3	106	3.1	9.6	0.0
	3	107	1.4	10.7	0.0
	3	108	2.6	8.3	0.0
	3	109	-4.8	7.9	0.0
	3	110	-3.5	12.2	0.0
	3	111	-4.4	12.1	0.0
	3	112	-11.3	6.8	0.0
	3	113	-4.9	13.1	0.0
	3	114	-4.8	15.2	0.0
	3	115	-3.6	10.3	11.1558139535
	3	116	-0.4	11.4	0.762790697674
	3	117	3.8	7.7	7.43720930233
	3	118	1.8	15.5	0.0
	3	119	5.0	16.0	0.0
	3	120	-1.0	12.4	0.0
	3	121	4.2	16.8	0.0
	3	122	5.8	15.3	0.0
	3	123	5.1	15.9	0.0
	3	124	7.3	15.0	0.0
	3	125	-1.8	14.0	0.0
	3	126	-5.3	7.5	0.0
	3	127	-7.1	9.8	0.0
	3	128	-6.1	15.1	0.0
	3	129	0.1	19.6	0.0
	3	130	4.1	24.9	0.0
	3	131	2.2	24.1	0.0
	3	132	-0.2	18.6	0.0
	3	133	-1.6	21.9	0.0
	3	134	0.8	19.8	0.0
	3	135	3.9	22.0	0.0
	3	136	1.4	18.8	0.0
	3	137	2.8	21.8	0.0
	3	138	4.1	21.4	0.0
	3	139	6.2	21.1	0.0
	3	140	4.5	21.0	0.0
	3	141	-0.2	18.7	0.0
	3	142	1.5	19.5	0.0
	3	143	8.2	17.9	26.888372093
	3	144	11.0	20.5	0.0
	3	145	8.0	16.7	0.0
	3	146	4.8	19.2	0.762790697674
	3	147	3.0	18.7	0.0
	3	148	2.3	15.9	0.0
	3	149	3.2	19.8	0.0
	3	150	4.3	23.0	0.0
	3	151	7.1	29.0	0.0
	3	152	9.9	28.4	0.0
	3	153	14.3	31.1	0.0
	3	154	16.9	31.1	0.0
	3	155	17.6	28.1	0.0
	3	156	13.3	29.0	0.0
	3	157	10.7	27.5	0.0
	3	158	13.3	25.9	0.0
	3	159	12.7	30.0	0.0
	3	160	17.6	32.6	0.0
	3	161	14.9	27.7	5.1488372093
	3	162	14.9	28.9	0.0
	3	163	16.2	29.3	0.0
	3	164	19.1	29.2	0.0
	3	165	14.4	27.5	0.0
	3	166	11.9	28.2	0.0
	3	167	12.6	27.6	0.0
	3	168	13.1	24.3	2.0023255814
	3	169	10.2	24.8	0.0
	3	170	6.7	23.4	0.0
	3	171	10.3	20.6	0.0
	3	172	14.4	28.5	0.0
	3	173	15.0	29.1	0.0
	3	174	20.4	31.2	0.0
	3	175	19.1	32.4	0.0
	3	176	22.0	33.7	0.0
	3	177	19.6	32.8	0.0
	3	178	15.7	28.2	0.0
	3	179	14.4	26.7	0.0
	3	180	12.4	25.9	5.05348837209
	3	181	10.3	21.2	6.29302325581
	3	182	14.5	24.8	0.0
	3	183	14.8	22.8	14.2069767442
	3	184	18.1	23.8	25.076744186
	3	185	14.7	27.7	0.0
	3	186	18.2	29.7	0.0
	3	187	12.7	29.5	23.0744186047
	3	188	13.9	29.4	0.0
	3	189	16.9	28.5	0.0
	3	190	17.2	29.5	0.0
	3	191	15.4	24.6	0.0953488372093
	3	192	13.7	27.7	0.0
	3	193	17.8	29.3	0.0
	3	194	18.0	30.7	0.0
	3	195	17.4	27.7	0.0
	3	196	15.6	27.2	0.0
	3	197	15.3	28.6	0.381395348837
	3	198	18.3	26.4	0.476744186047
	3	199	15.2	29.8	56.7325581395
	3	200	18.5	33.0	0.0
	3	201	17.2	26.9	4.76744186047
	3	202	21.5	30.8	11.2511627907
	3	203	18.8	31.9	1.33488372093
	3	204	18.3	28.4	2.0023255814
	3	205	20.6	36.0	0.0
	3	206	17.6	34.7	0.0
	3	207	21.9	33.1	22.5976744186
	3	208	20.1	35.3	0.0
	3	209	16.2	31.3	0.0
	3	210	14.6	31.8	0.0
	3	211	17.6	30.8	0.0
	3	212	14.1	29.4	0.0
	3	213	14.1	30.2	0.0
	3	214	14.9	30.3	1.33488372093
	3	215	15.4	28.7	0.0
	3	216	16.6	28.4	0.0
	3	217	15.1	29.3	0.0
	3	218	14.5	28.0	4.38604651163
	3	219	13.1	28.7	0.286046511628
	3	220	15.4	29.3	6.1023255814
	3	221	14.5	31.8	0.0953488372093
	3	222	14.2	25.6	0.858139534884
	3	223	13.7	23.4	0.0
	3	224	11.4	27.3	0.0
	3	225	14.3	30.0	0.0
	3	226	13.0	32.8	0.0
	3	227	11.3	28.3	0.0
	3	228	13.0	28.0	0.0
	3	229	15.4	29.7	0.0
	3	230	15.6	26.5	0.0
	3	231	16.2	26.2	0.0
	3	232	18.7	25.8	0.0
	3	233	20.7	30.0	0.0
	3	234	16.8	23.3	1.43023255814
	3	235	7.7	17.3	42.5255813953
	3	236	8.9	20.4	3.62325581395
	3	237	9.1	24.1	0.0
	3	238	9.5	27.8	0.0
	3	239	7.0	30.5	0.0
	3	240	12.0	30.2	0.0
	3	241	7.5	27.7	0.0
	3	242	10.3	25.6	0.0
	3	243	10.7	24.6	0.0
	3	244	11.2	25.8	0.0
	3	245	8.0	23.3	0.0
	3	246	6.6	20.6	15.8279069767
	3	247	9.0	24.5	0.0
	3	248	8.8	25.7	0.0
	3	249	9.0	25.9	0.0
	3	250	12.1	24.0	0.0
	3	251	11.2	20.7	0.0
	3	252	12.1	22.4	0.0953488372093
	3	253	12.7	29.6	0.0
	3	254	12.1	22.2	0.0953488372093
	3	255	9.7	23.5	0.0
	3	256	8.9	25.1	0.0
	3	257	10.2	23.8	0.0
	3	258	8.7	26.4	0.0
	3	259	7.4	24.1	0.0
	3	260	7.0	22.6	0.0
	3	261	4.3	18.7	1.23953488372
	3	262	9.0	21.8	0.0
	3	263	12.2	21.4	0.0
	3	264	5.5	18.9	0.0
	3	265	5.5	21.3	0.0
	3	266	6.3	23.4	0.0
	3	267	13.0	31.0	0.0
	3	268	13.2	28.4	0.0
	3	269	14.2	27.0	0.0
	3	270	12.7	23.6	0.572093023256
	3	271	9.6	22.7	0.953488372093
	3	272	7.1	25.9	0.0
	3	273	11.5	20.6	15.923255814
	3	274	8.0	14.8	1.71627906977
	3	275	5.6	19.7	0.0
	3	276	-0.5	17.3	22.5976744186
	3	277	-2.5	12.6	0.0
	3	278	4.4	14.6	0.0
	3	279	9.2	17.2	1.14418604651
	3	280	11.8	20.4	0.0
	3	281	5.7	15.1	0.0
	3	282	14.6	24.3	0.0
	3	283	13.7	30.7	0.0
	3	284	15.3	28.6	0.0
	3	285	12.6	19.8	0.0
	3	286	9.5	19.1	3.71860465116
	3	287	10.7	19.4	0.0
	3	288	11.1	12.0	0.0
	3	289	6.5	12.2	0.0
	3	290	3.2	10.2	0.0
	3	291	-3.8	16.6	0.0
	3	292	-0.1	18.1	0.0
	3	293	0.0	13.7	0.0
	3	294	1.8	8.4	3.43255813953
	3	295	-1.0	18.7	0.0
	3	296	-4.8	13.4	16.4
	3	297	-5.7	6.7	0.0
	3	298	-2.9	10.7	0.0
	3	299	-2.5	4.5	4.00465116279
	3	300	0.6	11.5	0.0
	3	301	5.5	11.8	0.0
	3	302	7.3	13.7	0.0
	3	303	2.8	8.5	0.0
	3	304	-0.9	12.2	0.0
	3	305	2.0	2.8	5.62558139535
	3	306	-1.4	4.0	0.190697674419
	3	307	-12.9	2.3	0.0
	3	308	-12.6	4.8	0.762790697674
	3	309	-12.1	-4.8	0.0
	3	310	-10.1	1.6	0.0
	3	311	-8.8	7.4	0.0
	3	312	-5.3	4.6	0.0
	3	313	-12.8	0.5	0.0
	3	314	-6.2	2.7	0.0
	3	315	-4.2	7.4	0.0
	3	316	-4.9	6.6	2.0023255814
	3	317	-3.6	7.8	0.0
	3	318	-6.7	1.1	0.0
	3	319	-4.2	2.9	0.0
	3	320	-4.1	2.0	0.0
	3	321	-8.8	1.5	0.0
	3	322	-5.5	9.6	0.0
	3	323	-7.5	4.4	0.0
	3	324	-2.1	5.6	5.72093023256
	3	325	-6.5	11.2	0.0
	3	326	1.1	11.1	0.0
	3	327	3.7	11.2	0.0
	3	328	2.8	7.2	4.57674418605
	3	329	0.3	4.3	0.0
	3	330	0.5	1.8	0.0
	3	331	-3.6	2.0	0.0
	3	332	-7.3	1.5	0.0
	3	333	-10.0	1.1	0.0
	3	334	-3.1	4.9	0.0
	3	335	-4.4	-1.6	0.0
	3	336	-3.6	1.0	0.0
	3	337	-0.7	3.3	0.572093023256
	3	338	-12.0	-7.7	2.28837209302
	3	339	-1.6	0.1	0.0
	3	340	-15.4	-5.0	0.0
	3	341	-17.3	-2.5	0.0
	3	342	-23.9	-6.8	0.0
	3	343	-29.4	-14.9	0.0
	3	344	-31.2	-14.1	0.0
	3	345	-37.5	-15.1	0.0
	3	346	-29.6	-12.0	0.0
	3	347	-28.9	-15.4	0.0
	3	348	-26.6	-11.1	0.0
	3	349	-25.3	-15.6	0.0
	3	350	-25.0	-12.4	0.0
	3	351	-23.4	-4.3	0.0
	3	352	-26.6	-5.1	0.0
	3	353	-23.7	0.0	0.0
	3	354	-25.0	-6.6	0.0
	3	355	-15.0	-8.4	0.0
	3	356	-19.4	-4.7	0.0
	3	357	-23.9	-10.5	0.0
	3	358	-23.6	-10.5	0.0
	3	359	-26.7	-19.5	1.62093023256
	3	360	-23.9	-16.2	0.667441860465
	3	361	-27.5	-12.2	0.0
	3	362	-23.8	-6.6	0.0
	3	363	-22.9	-6.9	0.190697674419
	3	364	-12.9	-3.5	0.0
	3	365	-16.4	-13.0	5.43488372093
	4	1	-17.5	4.9	0.0
	4	2	-9.6	-5.9	0.0
	4	3	-20.0	-3.8	0.0
	4	4	-14.6	-4.6	0.0
	4	5	-27.0	-12.0	0.0
	4	6	-24.1	-11.4	0.0
	4	7	-15.1	-6.8	0.0
	4	8	-13.8	-7.0	0.0
	4	9	-18.0	0.9	0.0
	4	10	-20.6	-7.1	0.0
	4	11	-17.3	-8.0	0.0
	4	12	-27.2	-6.7	0.0
	4	13	-22.6	-3.7	0.0
	4	14	-18.8	-13.3	0.0
	4	15	-21.3	-9.1	0.0
	4	16	-17.3	-6.7	0.476744186047
	4	17	-15.3	-13.0	0.0953488372093
	4	18	-17.5	-9.9	0.0
	4	19	-15.5	-9.9	0.0
	4	20	-24.6	-10.4	0.0
	4	21	-19.2	-7.7	0.0
	4	22	-26.9	-15.4	0.0
	4	23	-30.0	-12.3	0.0
	4	24	-26.5	-6.2	0.0
	4	25	-29.1	-9.5	0.0
	4	26	-18.6	-8.2	0.190697674419
	4	27	-17.9	-1.8	0.0
	4	28	-26.6	-8.9	0.0
	4	29	-21.3	-9.5	0.0
	4	30	-17.7	-7.7	0.0
	4	31	-11.7	3.5	0.0
	4	32	-7.0	6.2	0.0
	4	33	-8.4	-0.1	0.0
	4	34	-14.4	-12.9	0.0
	4	35	-19.0	-7.7	0.0
	4	36	-22.6	-12.0	0.0
	4	37	-20.2	-5.1	0.0
	4	38	-13.5	-2.1	1.33488372093
	4	39	-16.0	3.5	0.0
	4	40	-12.3	6.0	0.0
	4	41	-7.9	1.4	0.0
	4	42	-22.8	-10.4	0.0
	4	43	-17.6	-4.9	0.0
	4	44	-21.5	-13.4	0.0
	4	45	-24.7	-12.9	0.0
	4	46	-25.9	-11.9	0.0
	4	47	-23.1	-11.3	0.0
	4	48	-21.9	-14.9	0.0
	4	49	-12.1	-8.6	0.0
	4	50	-19.1	-8.1	0.0
	4	51	-23.3	-7.4	0.0
	4	52	-23.0	-9.1	0.0
	4	53	-18.3	-0.1	0.0
	4	54	-26.4	-2.5	0.0
	4	55	-23.6	-0.8	0.0
	4	56	-16.5	-13.0	0.0
	4	57	-21.5	-10.3	0.0
	4	58	-22.2	-4.0	0.0
	4	59	-18.3	-7.5	0.0
	4	60	-22.9	-7.9	1.23953488372
	4	61	-13.7	-6.4	0.0
	4	62	-15.2	-4.3	0.0
	4	63	-19.5	-8.6	0.0
	4	64	-10.0	-7.0	0.0
	4	65	-4.9	-4.2	0.0
	4	66	-15.1	-11.9	8.86744186047
	4	67	-11.9	-1.0	0.0
	4	68	-9.2	4.9	0.0
	4	69	-5.8	2.5	0.0
	4	70	-6.0	-0.1	0.0
	4	71	-12.0	-7.1	0.0
	4	72	-15.6	-12.5	0.0
	4	73	-21.2	-7.9	0.0
	4	74	-21.3	-7.4	0.0
	4	75	-19.9	-5.4	0.0
	4	76	-15.9	-1.7	0.0
	4	77	-15.2	-3.5	0.0
	4	78	-22.0	-7.4	0.0
	4	79	-14.2	-5.0	0.0
	4	80	-11.2	2.2	0.0
	4	81	-2.9	4.1	0.0
	4	82	-5.7	8.2	0.0
	4	83	-6.8	8.8	0.0
	4	84	-2.8	5.4	0.0
	4	85	-10.7	-1.1	0.0
	4	86	-10.0	4.3	0.0
	4	87	-10.8	-0.5	0.0
	4	88	-8.0	-7.3	0.0
	4	89	-13.2	-10.0	0.0
	4	90	-12.2	-4.2	0.0
	4	91	-6.8	-0.3	11.2511627907
	4	92	-4.5	2.0	8.77209302326
	4	93	-0.7	1.7	6.00697674419
	4	94	-10.6	-2.0	0.0953488372093
	4	95	-10.0	-0.3	0.0
	4	96	-7.0	5.4	0.0
	4	97	0.5	12.0	0.286046511628
	4	98	1.0	19.3	0.0
	4	99	4.3	14.7	0.0
	4	100	1.1	19.7	0.0
	4	101	6.1	17.3	0.0
	4	102	3.2	15.4	0.0
	4	103	10.9	15.2	0.0
	4	104	1.1	15.4	0.0
	4	105	-1.7	9.6	0.0
	4	106	-0.7	15.2	0.0
	4	107	-0.4	16.7	0.0
	4	108	3.3	16.1	0.0
	4	109	0.7	18.0	0.0
	4	110	-2.1	15.6	0.0
	4	111	-6.1	4.7	28.223255814
	4	112	-10.8	5.6	0.0
	4	113	-5.9	4.2	10.2023255814
	4	114	-6.4	6.6	1.14418604651
	4	115	-3.1	9.1	4.1
	4	116	-2.1	20.1	0.0
	4	117	2.1	22.3	0.0
	4	118	4.9	17.6	0.0
	4	119	0.6	15.8	0.0
	4	120	2.0	19.0	0.0
	4	121	-0.9	15.0	0.0
	4	122	3.0	11.8	1.62093023256
	4	123	0.5	15.6	0.0
	4	124	4.4	18.0	0.0
	4	125	3.0	12.6	3.81395348837
	4	126	-4.4	12.1	7.81860465116
	4	127	-5.1	12.3	0.0953488372093
	4	128	-1.3	12.4	3.90930232558
	4	129	-2.1	14.0	0.0
	4	130	-0.6	18.8	1.0488372093
	4	131	5.8	20.2	0.0953488372093
	4	132	2.8	23.9	0.0953488372093
	4	133	1.4	21.1	0.0
	4	134	0.2	12.1	9.53488372093
	4	135	-4.0	14.9	0.0
	4	136	-1.7	16.6	0.0
	4	137	2.7	15.9	0.0
	4	138	2.1	12.9	0.0
	4	139	3.5	16.0	0.0
	4	140	6.6	25.4	0.0
	4	141	12.8	30.1	0.0
	4	142	13.6	27.7	0.0
	4	143	12.9	22.4	0.0
	4	144	8.0	24.6	0.0
	4	145	11.5	26.8	0.286046511628
	4	146	8.8	30.5	0.0
	4	147	7.3	25.0	0.0953488372093
	4	148	7.8	18.7	3.52790697674
	4	149	11.8	20.9	0.572093023256
	4	150	10.4	22.7	9.34418604651
	4	151	6.8	22.3	9.72558139535
	4	152	6.5	26.2	2.28837209302
	4	153	10.9	26.0	47.388372093
	4	154	9.3	21.5	0.0
	4	155	14.1	22.6	1.81162790698
	4	156	8.7	27.8	6.29302325581
	4	157	9.9	25.1	5.91162790698
	4	158	11.4	22.0	0.0953488372093
	4	159	11.5	29.7	0.0
	4	160	11.2	28.9	0.0
	4	161	12.9	28.4	0.0
	4	162	16.3	24.1	1.0488372093
	4	163	14.8	22.8	40.6186046512
	4	164	12.3	22.3	10.7744186047
	4	165	11.9	21.9	0.0953488372093
	4	166	9.5	28.7	0.0
	4	167	13.8	29.9	0.0
	4	168	17.9	33.9	0.0
	4	169	17.2	26.6	4.1
	4	170	18.0	30.1	7.43720930233
	4	171	23.6	30.6	2.0023255814
	4	172	19.8	32.5	1.0488372093
	4	173	18.4	27.6	10.9651162791
	4	174	19.4	30.5	8.29534883721
	4	175	19.7	26.7	0.0953488372093
	4	176	16.6	30.2	0.0
	4	177	16.8	27.9	0.0
	4	178	15.2	30.4	0.0
	4	179	16.6	30.6	0.0
	4	180	13.6	26.1	0.0
	4	181	12.1	22.1	3.81395348837
	4	182	13.5	23.9	16.9720930233
	4	183	11.6	17.9	0.190697674419
	4	184	9.7	18.1	8.77209302326
	4	185	18.5	26.2	0.0
	4	186	12.9	25.3	0.0
	4	187	16.3	25.0	18.5930232558
	4	188	17.4	27.5	0.0953488372093
	4	189	14.4	25.4	0.0
	4	190	10.6	22.3	0.0
	4	191	8.9	23.7	0.0
	4	192	9.8	21.5	0.476744186047
	4	193	10.5	25.8	0.0
	4	194	10.7	25.8	0.0
	4	195	15.8	27.7	0.0
	4	196	16.7	30.7	0.0
	4	197	17.9	28.9	0.0
	4	198	17.0	28.9	0.0
	4	199	19.5	31.2	0.0
	4	200	15.8	28.7	0.0
	4	201	16.2	25.9	0.0
	4	202	13.4	28.4	0.0
	4	203	15.5	29.2	0.0
	4	204	15.7	33.4	0.0
	4	205	20.0	32.5	0.0
	4	206	19.5	29.8	0.0
	4	207	16.6	27.1	0.0
	4	208	11.4	27.7	0.0
	4	209	12.3	25.2	0.190697674419
	4	210	11.3	29.2	0.0
	4	211	14.1	31.1	0.0
	4	212	12.9	29.5	0.0
	4	213	11.2	30.6	0.0
	4	214	14.0	29.6	0.667441860465
	4	215	13.0	29.1	3.62325581395
	4	216	19.0	29.4	0.0953488372093
	4	217	18.1	33.2	0.0
	4	218	21.2	36.1	0.0
	4	219	21.9	36.7	0.0
	4	220	23.6	35.9	0.0
	4	221	15.7	30.4	0.0
	4	222	16.8	26.6	0.0
	4	223	11.1	25.0	0.0
	4	224	13.0	24.6	0.0
	4	225	11.5	27.1	0.0
	4	226	9.8	30.0	0.0
	4	227	12.2	29.5	3.52790697674
	4	228	12.2	28.1	0.0
	4	229	11.5	29.8	0.0
	4	230	13.5	28.2	0.0
	4	231	17.0	28.0	0.0
	4	232	17.4	32.5	0.0
	4	233	19.1	27.3	0.0
	4	234	18.9	30.3	0.0
	4	235	17.5	30.8	0.0
	4	236	16.2	29.5	0.0
	4	237	16.7	30.7	0.0
	4	238	17.7	32.8	0.0
	4	239	14.9	25.9	0.0
	4	240	10.8	27.2	0.0
	4	241	11.9	25.1	0.0
	4	242	10.3	25.6	0.0
	4	243	14.3	27.5	0.0
	4	244	13.6	27.0	0.0
	4	245	15.1	27.9	0.0953488372093
	4	246	15.9	26.7	2.19302325581
	4	247	13.5	26.2	0.286046511628
	4	248	17.4	28.4	1.33488372093
	4	249	18.2	29.7	0.0
	4	250	17.3	26.3	0.0
	4	251	10.0	25.7	0.0
	4	252	12.8	23.2	15.3511627907
	4	253	10.3	19.1	7.24651162791
	4	254	10.2	25.0	0.0
	4	255	6.5	22.1	0.0
	4	256	9.7	18.1	2.47906976744
	4	257	8.2	19.1	1.52558139535
	4	258	7.5	17.7	9.15348837209
	4	259	3.2	15.1	0.762790697674
	4	260	-0.9	16.0	0.0
	4	261	-3.3	20.3	0.0
	4	262	-2.7	12.6	0.572093023256
	4	263	-2.1	17.3	0.0
	4	264	0.0	13.5	0.0
	4	265	2.9	20.9	0.0
	4	266	1.7	19.4	0.0
	4	267	5.3	25.2	0.0
	4	268	6.5	22.8	0.0
	4	269	7.4	26.6	0.0
	4	270	11.7	22.0	0.0
	4	271	6.4	19.4	0.0
	4	272	6.8	21.8	0.0
	4	273	8.8	11.8	15.0651162791
	4	274	2.5	19.2	0.0
	4	275	1.6	18.0	0.0
	4	276	-0.5	14.5	0.0
	4	277	5.0	14.5	0.0
	4	278	8.8	20.1	0.0
	4	279	-1.5	14.8	0.0
	4	280	-2.8	12.7	0.0
	4	281	-2.7	13.4	0.0
	4	282	-5.0	11.6	0.0
	4	283	-4.4	13.7	0.0
	4	284	-4.2	13.6	0.0
	4	285	-10.3	6.5	0.667441860465
	4	286	-8.8	9.2	0.381395348837
	4	287	-7.8	11.2	0.0
	4	288	-1.6	17.4	0.0
	4	289	5.0	20.6	0.0
	4	290	6.2	17.0	0.0
	4	291	5.9	13.7	3.24186046512
	4	292	8.2	17.4	0.0
	4	293	4.1	18.5	0.0
	4	294	2.3	16.5	0.0
	4	295	-4.6	2.0	0.0
	4	296	-7.3	-1.6	0.0
	4	297	-5.2	2.5	0.0
	4	298	-7.8	7.4	0.0
	4	299	-13.2	3.8	0.190697674419
	4	300	-5.3	10.1	0.0
	4	301	-4.5	0.5	0.0
	4	302	-9.7	0.8	0.0
	4	303	-14.3	5.7	0.0
	4	304	-15.0	8.0	0.0
	4	305	-16.4	1.1	0.0
	4	306	-7.9	3.7	0.858139534884
	4	307	-4.3	-3.4	6.29302325581
	4	308	-8.7	-2.0	0.0
	4	309	-8.0	-1.9	1.0488372093
	4	310	-10.3	-6.8	0.0953488372093
	4	311	-5.8	2.3	4.48139534884
	4	312	-3.4	0.4	3.71860465116
	4	313	-10.0	0.3	0.0
	4	314	-4.3	6.1	0.0
	4	315	-6.0	-1.0	2.0023255814
	4	316	-13.7	-0.5	1.52558139535
	4	317	-5.6	-3.3	0.0953488372093
	4	318	-14.8	-9.9	1.14418604651
	4	319	-14.6	-3.7	0.0
	4	320	-9.1	-3.3	0.0
	4	321	-5.4	0.0	4.48139534884
	4	322	-7.3	2.3	7.1511627907
	4	323	-11.2	1.6	0.0
	4	324	-6.6	1.3	0.0
	4	325	-9.9	-3.1	0.0
	4	326	-13.4	-4.3	0.0
	4	327	-15.7	-7.0	0.0
	4	328	-19.1	-9.3	0.0
	4	329	-12.7	-4.2	4.95813953488
	4	330	-9.2	3.8	0.0
	4	331	-6.7	4.8	0.0
	4	332	1.0	3.7	0.762790697674
	4	333	-0.9	1.2	4.95813953488
	4	334	-1.2	11.8	0.0
	4	335	0.0	9.0	0.0
	4	336	0.5	8.7	0.0
	4	337	2.3	17.3	0.0
	4	338	2.2	9.6	0.0
	4	339	-0.7	1.7	0.0
	4	340	-5.6	-0.6	0.0
	4	341	-11.6	4.6	0.0
	4	342	-11.0	5.2	8.58139534884
	4	343	-9.2	-5.5	0.0
	4	344	-16.6	-2.0	0.0
	4	345	-11.9	0.4	0.0
	4	346	-18.2	0.5	0.0
	4	347	-19.0	0.6	0.0
	4	348	-11.1	-0.4	0.0
	4	349	-11.3	3.2	0.0
	4	350	-7.2	-1.5	0.0
	4	351	-11.8	-9.3	0.0953488372093
	4	352	-14.5	-0.3	0.0
	4	353	-17.9	-7.6	0.0
	4	354	-18.6	-4.8	0.0
	4	355	-17.0	-11.2	0.0
	4	356	-19.4	-17.1	0.0
	4	357	-22.9	-11.5	0.0
	4	358	-21.8	-1.0	0.0
	4	359	-17.4	-0.5	6.38837209302
	4	360	-5.1	0.8	0.0
	4	361	-13.4	0.3	0.0
	4	362	-10.9	-1.7	0.0
	4	363	-7.7	-2.8	0.0
	4	364	-8.2	1.6	0.0
	4	365	-5.1	1.3	0.0
	4	366	-16.0	2.3	4.95813953488
	5	1	-21.8	-8.1	0.0
	5	2	-21.3	-6.4	0.0
	5	3	-24.7	-12.6	0.0
	5	4	-20.6	-18.0	0.0
	5	5	-23.0	-18.1	1.90697674419
	5	6	-14.2	-6.0	0.0
	5	7	-17.9	-12.3	0.0
	5	8	-16.3	-8.7	3.43255813953
	5	9	-15.9	-8.1	0.0
	5	10	-19.4	-10.8	0.0
	5	11	-19.5	-7.6	0.0
	5	12	-19.7	-10.8	0.0
	5	13	-28.8	-14.4	0.0
	5	14	-22.5	-6.9	0.0
	5	15	-13.7	-6.5	0.0
	5	16	-11.1	-4.2	0.0
	5	17	-16.2	-11.4	0.381395348837
	5	18	-14.2	-9.6	0.0953488372093
	5	19	-11.0	-2.5	0.0
	5	20	-19.6	-1.9	0.0
	5	21	-25.9	-14.6	0.0
	5	22	-24.0	-1.3	0.0
	5	23	-16.3	-5.7	7.1511627907
	5	24	-18.5	0.3	0.0
	5	25	-17.8	-7.3	0.0
	5	26	-21.8	-9.8	0.0
	5	27	-17.7	-5.7	1.43023255814
	5	28	-9.8	0.1	0.667441860465
	5	29	-18.7	-2.1	0.0
	5	30	-14.6	-3.5	0.0
	5	31	-14.6	-6.8	0.0
	5	32	-11.8	-10.0	0.0
	5	33	-14.9	-7.9	1.81162790698
	5	34	-19.5	-11.2	4.1
	5	35	-25.6	-14.4	0.0
	5	36	-21.2	-9.7	0.0
	5	37	-16.4	-5.6	4.86279069767
	5	38	-21.2	0.3	2.0976744186
	5	39	-21.8	-3.0	0.0
	5	40	-18.8	-6.6	0.0
	5	41	-9.8	-0.9	0.0953488372093
	5	42	-14.3	-5.8	0.381395348837
	5	43	-7.4	-4.8	0.0
	5	44	-7.6	-7.5	0.0
	5	45	-6.9	-6.2	0.0
	5	46	-7.4	-6.0	0.0
	5	47	-3.1	3.2	0.0
	5	48	-12.5	1.0	0.0
	5	49	-18.3	-9.7	0.0
	5	50	-18.6	-11.0	0.0
	5	51	-12.5	-5.4	0.0
	5	52	-6.2	-5.8	7.24651162791
	5	53	-11.0	-5.0	0.572093023256
	5	54	-18.2	-5.3	0.0
	5	55	-2.2	8.6	0.0
	5	56	1.2	6.4	0.0
	5	57	-15.1	1.3	0.0
	5	58	-10.7	4.0	2.28837209302
	5	59	-13.8	-4.3	0.0
	5	60	-19.5	-9.5	0.0
	5	61	-18.4	-5.5	0.0
	5	62	-12.0	6.3	0.0
	5	63	-10.4	0.6	0.0
	5	64	-11.7	6.0	0.0
	5	65	-17.5	6.6	0.0
	5	66	-18.1	-0.4	0.0
	5	67	-13.0	1.3	0.0
	5	68	-7.8	4.4	0.0
	5	69	-9.9	3.6	0.0
	5	70	-10.0	-4.5	1.71627906977
	5	71	-9.8	-0.1	5.05348837209
	5	72	-9.3	-0.5	0.0
	5	73	-9.7	-1.0	0.0
	5	74	-17.8	0.1	0.0
	5	75	-13.2	2.3	0.0
	5	76	-11.0	7.0	0.0
	5	77	-9.4	3.2	0.0
	5	78	-1.8	4.2	1.0488372093
	5	79	-6.0	0.0	0.0
	5	80	-4.4	0.3	0.0
	5	81	-13.5	1.3	0.0
	5	82	-7.1	5.4	0.0
	5	83	-4.7	-0.9	0.0
	5	84	-5.8	2.4	0.953488372093
	5	85	-6.0	9.2	0.0
	5	86	-6.6	0.0	1.90697674419
	5	87	-11.5	3.2	0.0
	5	88	-11.3	2.1	0.0
	5	89	-13.1	0.8	4.57674418605
	5	90	-13.1	3.5	0.0
	5	91	-3.3	7.2	0.0
	5	92	2.5	8.9	0.0
	5	93	-1.6	7.0	0.0
	5	94	-10.9	-0.8	6.76976744186
	5	95	-12.8	3.3	0.0
	5	96	-6.0	8.2	0.0
	5	97	-0.5	12.3	0.0
	5	98	-5.8	11.4	0.0
	5	99	-9.6	12.2	0.0
	5	100	-3.1	5.7	1.23953488372
	5	101	6.6	14.5	0.0
	5	102	4.1	16.4	0.0
	5	103	1.2	14.5	0.0
	5	104	-4.8	15.9	0.0
	5	105	-9.9	8.4	0.0
	5	106	-2.2	10.3	0.0
	5	107	-1.7	13.7	0.0
	5	108	2.7	18.5	0.0
	5	109	3.2	22.5	0.0
	5	110	5.7	22.8	0.0
	5	111	9.2	22.4	0.0
	5	112	6.3	22.4	0.0
	5	113	0.2	11.6	0.0953488372093
	5	114	-3.5	11.7	0.0
	5	115	-2.2	16.5	0.0
	5	116	3.6	16.6	0.0
	5	117	-1.8	8.9	0.0
	5	118	-3.0	7.5	0.0
	5	119	-8.6	9.6	0.0
	5	120	-3.9	14.9	0.0
	5	121	-0.2	19.4	0.572093023256
	5	122	0.3	23.7	0.0
	5	123	1.0	13.9	0.0
	5	124	2.5	21.1	0.0
	5	125	4.4	15.1	5.33953488372
	5	126	2.3	15.7	0.0
	5	127	-4.3	13.7	0.0
	5	128	-3.7	9.7	0.0
	5	129	-4.1	10.0	0.0
	5	130	-1.0	14.8	0.0
	5	131	2.8	14.8	0.0
	5	132	0.4	22.5	0.0
	5	133	0.3	25.3	0.0
	5	134	4.1	19.6	0.0
	5	135	-0.4	19.5	0.0
	5	136	1.2	19.0	0.0
	5	137	-0.2	16.9	0.0
	5	138	3.2	16.8	0.0
	5	139	6.2	19.9	0.0
	5	140	4.8	21.2	0.0
	5	141	0.8	16.5	0.476744186047
	5	142	6.9	21.8	2.0023255814
	5	143	7.6	24.2	0.0953488372093
	5	144	9.4	26.2	0.0
	5	145	9.0	27.9	0.0
	5	146	12.3	27.9	0.0
	5	147	8.2	26.7	0.0
	5	148	5.5	18.4	11.4418604651
	5	149	5.7	22.9	0.0
	5	150	7.0	23.1	0.0953488372093
	5	151	7.2	21.0	1.14418604651
	5	152	10.7	21.9	2.38372093023
	5	153	7.6	19.6	1.33488372093
	5	154	7.9	23.5	0.0
	5	155	12.2	26.4	0.0
	5	156	16.0	28.5	0.0
	5	157	11.1	21.4	0.0
	5	158	8.8	19.2	0.0
	5	159	5.7	23.4	0.0
	5	160	10.5	25.6	0.0
	5	161	14.9	28.2	0.0
	5	162	15.3	31.7	0.0
	5	163	13.2	28.5	0.0
	5	164	12.9	21.8	0.0
	5	165	10.0	23.1	0.0
	5	166	10.9	21.7	0.381395348837
	5	167	9.8	21.7	0.0
	5	168	13.2	25.4	0.0
	5	169	11.5	25.6	0.0
	5	170	16.2	23.3	1.71627906977
	5	171	17.3	24.4	2.0976744186
	5	172	15.0	27.5	0.0
	5	173	16.5	27.0	0.190697674419
	5	174	14.5	27.3	5.72093023256
	5	175	14.0	26.4	1.0488372093
	5	176	10.4	26.6	0.0
	5	177	11.8	29.7	0.0
	5	178	14.1	26.9	0.0
	5	179	14.8	30.9	0.0953488372093
	5	180	10.6	29.7	0.0
	5	181	13.1	28.3	0.0
	5	182	13.9	31.1	0.0
	5	183	17.3	33.5	0.0
	5	184	15.4	30.3	0.0
	5	185	13.5	31.6	0.0
	5	186	13.4	26.5	0.0
	5	187	11.7	21.6	0.762790697674
	5	188	9.8	18.2	0.762790697674
	5	189	19.0	34.8	0.0
	5	190	16.8	30.0	0.0
	5	191	17.7	29.9	0.0
	5	192	19.3	32.9	0.0
	5	193	18.2	31.5	0.0
	5	194	18.7	28.1	0.0
	5	195	15.0	30.2	0.0
	5	196	12.6	24.1	9.34418604651
	5	197	17.3	29.2	4.86279069767
	5	198	17.8	33.6	0.0
	5	199	17.6	27.2	3.0511627907
	5	200	18.0	34.5	0.0
	5	201	19.9	29.1	0.0
	5	202	20.0	35.0	0.0
	5	203	18.2	30.0	2.57441860465
	5	204	16.3	28.1	0.0
	5	205	15.4	26.2	7.72325581395
	5	206	15.0	29.0	0.0
	5	207	13.4	28.9	0.0
	5	208	12.8	28.5	0.0
	5	209	15.8	30.3	0.0
	5	210	11.4	28.1	0.0
	5	211	14.4	29.0	0.0
	5	212	16.9	31.8	0.0
	5	213	16.1	29.8	2.76511627907
	5	214	16.2	30.2	0.0
	5	215	16.4	31.0	0.0
	5	216	21.0	34.7	0.0
	5	217	23.9	34.1	0.0
	5	218	20.0	28.3	0.0
	5	219	13.2	25.1	0.0
	5	220	14.6	28.4	0.0
	5	221	15.7	30.8	0.0
	5	222	15.7	29.7	0.0
	5	223	15.5	31.3	0.0
	5	224	18.1	30.7	2.28837209302
	5	225	17.6	30.5	0.0
	5	226	15.8	27.1	0.0
	5	227	15.7	25.9	0.0
	5	228	13.6	23.0	0.0
	5	229	13.6	21.3	0.0953488372093
	5	230	14.9	19.3	28.6046511628
	5	231	9.1	19.0	10.3930232558
	5	232	11.2	22.0	2.19302325581
	5	233	9.4	26.7	0.0
	5	234	15.8	27.9	0.0
	5	235	14.3	26.7	0.0
	5	236	11.8	30.0	0.0
	5	237	13.8	28.3	0.0
	5	238	15.4	29.8	0.0
	5	239	12.6	32.7	0.0
	5	240	16.6	29.9	0.0
	5	241	15.2	28.5	0.0
	5	242	15.8	30.0	0.0
	5	243	15.7	29.8	0.0953488372093
	5	244	17.4	30.3	0.0
	5	245	11.9	24.2	0.0
	5	246	8.9	19.2	0.0953488372093
	5	247	8.0	28.4	0.0
	5	248	8.3	27.8	0.0
	5	249	10.9	30.0	0.0
	5	250	11.9	33.2	0.0
	5	251	13.0	29.9	0.0
	5	252	10.7	28.3	0.0
	5	253	12.2	21.8	0.286046511628
	5	254	10.2	25.6	0.0
	5	255	9.0	25.5	0.0
	5	256	9.1	17.8	2.28837209302
	5	257	8.7	24.5	0.0
	5	258	7.5	20.8	0.0
	5	259	4.8	22.0	0.0
	5	260	4.5	24.8	0.0
	5	261	15.6	29.1	0.0
	5	262	16.8	27.9	0.0
	5	263	12.8	18.4	0.572093023256
	5	264	13.2	24.9	0.0
	5	265	13.4	24.8	0.0
	5	266	12.8	27.3	0.0
	5	267	14.9	26.9	0.0
	5	268	7.9	22.2	0.0
	5	269	4.8	27.1	0.0
	5	270	10.1	26.4	0.0
	5	271	7.7	19.1	0.0
	5	272	8.9	22.2	0.0
	5	273	9.3	21.3	0.0
	5	274	11.7	21.0	0.0
	5	275	9.7	20.6	0.0
	5	276	6.3	19.6	0.0
	5	277	5.3	16.5	0.0
	5	278	8.2	14.0	0.0
	5	279	5.3	18.3	0.0
	5	280	3.0	24.2	0.0
	5	281	7.0	20.3	3.14651162791
	5	282	4.1	23.3	0.0
	5	283	8.9	21.7	0.0
	5	284	3.9	13.9	0.0
	5	285	-2.8	7.5	0.0
	5	286	1.8	16.7	0.0
	5	287	3.4	13.8	0.0
	5	288	1.3	13.1	0.0
	5	289	-0.3	10.5	0.190697674419
	5	290	-2.2	10.6	0.0
	5	291	2.6	18.6	0.0
	5	292	-0.7	16.6	0.0
	5	293	-0.6	21.0	0.0
	5	294	1.8	16.8	1.71627906977
	5	295	0.1	17.3	0.0
	5	296	0.1	10.3	0.0
	5	297	-0.1	9.2	0.0
	5	298	-2.3	8.8	0.0
	5	299	-0.7	10.7	0.0
	5	300	0.8	14.1	0.0
	5	301	-0.8	13.8	0.0
	5	302	-4.7	11.5	0.0953488372093
	5	303	-2.5	9.0	0.0
	5	304	-0.6	7.0	2.76511627907
	5	305	-2.9	9.3	0.0
	5	306	-5.4	4.5	0.0
	5	307	-5.7	6.1	0.0
	5	308	-11.9	6.0	0.0
	5	309	-8.7	2.0	0.0
	5	310	-12.2	0.0	0.0
	5	311	-10.6	8.3	0.0
	5	312	2.0	12.0	0.0
	5	313	5.1	13.4	0.0
	5	314	-5.5	2.6	0.0
	5	315	-11.4	4.0	0.0
	5	316	-10.2	5.5	0.0
	5	317	-10.8	3.0	0.0
	5	318	-7.6	6.3	0.0
	5	319	-3.6	11.1	0.0
	5	320	-1.6	16.2	0.0
	5	321	2.3	14.8	0.0
	5	322	9.1	21.6	0.0
	5	323	10.0	16.3	0.0
	5	324	0.8	8.0	0.0
	5	325	-1.6	6.9	0.0
	5	326	-2.2	16.8	0.0
	5	327	-4.7	8.5	0.0
	5	328	-8.9	4.5	0.0
	5	329	-15.9	-8.1	0.0
	5	330	-12.2	0.2	0.0
	5	331	-15.4	-7.4	0.0
	5	332	-19.2	-1.9	0.0
	5	333	-17.1	7.7	0.0
	5	334	-9.7	5.4	0.0
	5	335	-10.0	-3.6	0.0
	5	336	-6.4	-0.9	0.0
	5	337	-15.6	-6.7	0.0
	5	338	-7.2	-1.0	0.0
	5	339	-5.7	1.4	0.0
	5	340	-10.8	7.2	0.0
	5	341	-9.2	3.3	0.0
	5	342	-14.7	-8.0	0.0
	5	343	-9.9	4.3	0.0
	5	344	-12.7	-2.6	0.0
	5	345	-16.8	3.5	0.0
	5	346	-10.6	-3.2	0.0
	5	347	-13.5	-3.9	0.0
	5	348	-14.1	-10.6	0.0
	5	349	-19.5	-2.7	0.0
	5	350	-20.5	-7.9	0.0
	5	351	-18.7	-5.2	0.0
	5	352	-21.8	-9.1	0.0
	5	353	-15.1	-6.9	0.0
	5	354	-3.5	-3.4	0.0
	5	355	-11.1	-7.8	0.0
	5	356	-8.0	-6.5	0.0
	5	357	-13.1	-6.1	0.0
	5	358	-18.2	-11.4	0.0
	5	359	-24.4	-14.1	0.0
	5	360	-11.1	-1.8	0.0
	5	361	-11.0	-3.7	0.0
	5	362	-14.5	-0.3	0.0
	5	363	-8.6	5.3	0.0
	5	364	-22.2	-9.5	0.0
	5	365	-12.1	-6.2	0.0
	6	1	-21.5	-4.5	0.0
	6	2	-20.0	0.8	0.0
	6	3	-21.7	1.6	0.0
	6	4	-16.9	2.3	0.0
	6	5	-13.2	5.0	0.0
	6	6	-19.4	-3.7	0.0
	6	7	-15.5	-5.1	0.0
	6	8	-15.0	-7.9	0.0
	6	9	-10.7	-3.7	0.0
	6	10	-16.3	-10.7	3.90930232558
	6	11	-17.1	-7.5	1.23953488372
	6	12	-14.9	-5.5	0.0
	6	13	-6.8	4.4	0.0
	6	14	-5.2	-3.5	0.0
	6	15	-13.8	-7.4	0.0
	6	16	-29.5	-3.7	0.0
	6	17	-17.9	-6.8	0.0
	6	18	-17.6	-9.1	0.0
	6	19	-21.1	-7.1	0.0
	6	20	-18.4	-1.9	0.0
	6	21	-11.3	-2.2	0.0
	6	22	-10.8	-6.4	0.0
	6	23	-8.7	-3.5	0.0
	6	24	-14.2	-2.2	0.0
	6	25	-17.7	-11.0	0.0
	6	26	-11.8	-9.0	0.0
	6	27	-12.7	-2.1	0.0
	6	28	-25.1	-8.3	0.0
	6	29	-19.0	-5.0	0.0
	6	30	-35.2	-14.8	0.476744186047
	6	31	-31.6	-13.7	1.71627906977
	6	32	-29.4	-6.6	0.0
	6	33	-18.2	-10.5	0.0
	6	34	-19.9	-8.5	0.0
	6	35	-15.9	-11.7	0.0
	6	36	-14.4	-3.6	0.0
	6	37	-26.3	-13.5	0.0
	6	38	-29.2	-18.9	0.476744186047
	6	39	-31.4	-17.6	0.0
	6	40	-27.4	-12.7	0.0
	6	41	-27.4	-4.5	0.0
	6	42	-20.9	-1.5	0.0
	6	43	-14.5	-6.0	0.0
	6	44	-15.5	-10.3	0.0
	6	45	-23.4	-7.5	0.0
	6	46	-18.7	-8.9	0.0
	6	47	-19.7	-7.5	0.0
	6	48	-11.1	-8.1	0.0
	6	49	-9.2	-5.4	0.0
	6	50	-1.5	1.6	0.0
	6	51	-7.3	-4.8	0.0
	6	52	-12.9	-2.7	0.0953488372093
	6	53	-17.4	-2.0	0.0
	6	54	-14.4	-1.8	0.0
	6	55	-13.9	5.8	0.0
	6	56	-20.1	-2.8	0.0
	6	57	-13.6	0.0	0.0
	6	58	-18.5	-7.1	0.0
	6	59	-19.1	-4.3	1.0488372093
	6	60	-18.1	-5.0	1.0488372093
	6	61	-15.1	-1.7	0.0
	6	62	-18.4	-9.0	0.0
	6	63	-10.3	-1.4	0.0
	6	64	-10.5	0.9	0.0
	6	65	-1.0	10.3	0.0
	6	66	2.0	6.0	0.0
	6	67	-4.5	2.8	0.0
	6	68	-6.5	0.3	0.0
	6	69	-7.2	-3.1	0.0
	6	70	-3.8	-1.8	0.0
	6	71	0.4	5.7	0.0
	6	72	1.3	4.2	0.0
	6	73	1.9	6.8	0.0
	6	74	3.5	4.5	0.0
	6	75	-1.1	4.4	0.0
	6	76	-4.8	3.7	0.0
	6	77	-3.2	5.2	0.0
	6	78	-7.3	5.5	0.0
	6	79	-0.9	8.1	0.0953488372093
	6	80	-0.8	6.6	0.0
	6	81	-0.6	8.7	0.0
	6	82	-3.1	1.0	0.0
	6	83	-0.3	3.1	0.0
	6	84	-10.5	-0.5	4.38604651163
	6	85	-10.4	4.6	0.0
	6	86	-11.3	0.7	0.0
	6	87	-11.6	1.1	0.0
	6	88	-4.9	6.0	0.858139534884
	6	89	-2.4	9.9	0.0
	6	90	-2.5	14.1	0.0
	6	91	-0.6	14.6	0.0
	6	92	0.7	10.6	0.0
	6	93	-1.6	12.2	1.0488372093
	6	94	2.2	11.7	0.0
	6	95	-0.7	13.1	0.0
	6	96	-4.4	8.8	7.62790697674
	6	97	-6.9	7.3	6.86511627907
	6	98	-8.2	6.6	0.0
	6	99	-9.7	4.6	0.0
	6	100	-5.4	4.1	0.0
	6	101	-2.7	2.1	0.953488372093
	6	102	-2.0	6.6	0.0
	6	103	-6.4	5.9	0.0
	6	104	-8.2	6.7	0.0
	6	105	-6.4	7.2	0.0
	6	106	-6.7	1.8	0.0
	6	107	-9.2	1.5	0.0953488372093
	6	108	-6.4	3.6	1.0488372093
	6	109	-5.9	7.5	16.0186046512
	6	110	0.4	11.3	0.0
	6	111	10.2	15.5	4.38604651163
	6	112	8.1	14.5	0.0
	6	113	4.4	15.9	0.0
	6	114	5.3	13.1	1.52558139535
	6	115	3.4	18.2	0.0
	6	116	6.7	23.1	0.0
	6	117	15.0	30.6	0.0
	6	118	9.7	20.8	12.2046511628
	6	119	7.2	19.7	0.0
	6	120	6.7	17.0	0.381395348837
	6	121	0.9	17.0	0.0
	6	122	8.1	20.5	0.0
	6	123	6.7	20.3	0.0
	6	124	5.1	21.0	0.0
	6	125	2.9	24.2	0.0
	6	126	1.3	17.1	12.4906976744
	6	127	4.4	18.9	0.0
	6	128	3.3	12.6	2.28837209302
	6	129	3.7	17.9	0.0
	6	130	5.5	19.4	0.0
	6	131	6.1	18.3	0.0
	6	132	8.0	23.0	0.0
	6	133	2.5	22.5	0.0
	6	134	2.9	19.9	0.0
	6	135	3.4	19.5	0.0
	6	136	2.7	18.6	17.0674418605
	6	137	6.4	25.3	2.19302325581
	6	138	1.1	23.5	14.3976744186
	6	139	-1.1	26.8	0.0
	6	140	5.5	23.0	0.0
	6	141	2.4	19.4	0.0
	6	142	4.8	23.0	0.0
	6	143	8.2	25.0	0.0
	6	144	11.0	25.8	0.0
	6	145	4.7	19.3	14.3023255814
	6	146	7.7	25.6	0.0
	6	147	9.8	28.2	0.0
	6	148	7.7	23.8	0.0
	6	149	12.5	22.3	0.0953488372093
	6	150	12.9	24.4	0.0
	6	151	11.1	21.4	0.0
	6	152	9.2	20.8	0.0
	6	153	11.0	24.2	0.0
	6	154	6.7	22.1	34.9930232558
	6	155	6.8	25.4	0.0
	6	156	8.8	26.0	0.0
	6	157	9.2	20.9	0.0953488372093
	6	158	10.6	26.0	0.286046511628
	6	159	19.5	29.2	0.0
	6	160	18.1	27.7	0.0
	6	161	18.1	26.0	0.0953488372093
	6	162	14.8	27.2	0.0
	6	163	11.9	25.2	0.0
	6	164	7.8	21.1	0.0
	6	165	6.8	20.9	0.0
	6	166	5.4	15.0	0.0953488372093
	6	167	2.0	14.1	3.62325581395
	6	168	7.5	19.3	0.858139534884
	6	169	6.7	21.7	0.0
	6	170	9.1	18.4	0.0
	6	171	8.1	24.3	0.0
	6	172	11.4	23.3	11.2511627907
	6	173	16.3	28.3	3.52790697674
	6	174	14.1	28.3	0.0
[truncated: 8,957 more rows]
