# Supplementary material for: Comparing CMIP-3 and CMIP-5 climate projections on flooding estimation of Devils Lake of North Dakota, USA
Source: PeerJ. 2018 Apr 30;6:e4711. doi: 10.7717/peerj.4711 (PMC5933320; doi:10.7717/peerj.4711)
Supplement: Supplemental Information 2 [file peerj-06-4711-s002.zip › FutureClimate/CMIP-5_MarkSim/EDMZ_GFDLESM2G_rcp85_2055.dat]

	1	1	-13.8	-11.0	0.0
	1	2	-19.5	-17.6	1.43023255814
	1	3	-17.3	-15.5	0.0
	1	4	-16.0	-4.9	0.0
	1	5	-8.3	4.6	0.0
	1	6	-0.8	7.6	6.1976744186
	1	7	0.5	0.6	0.0
	1	8	-10.8	2.6	0.0
	1	9	-2.2	-0.3	0.0
	1	10	-3.8	-2.7	0.0953488372093
	1	11	-9.6	-0.5	0.0
	1	12	-21.0	0.0	0.0
	1	13	-24.4	0.2	0.0
	1	14	-17.2	-8.1	0.0
	1	15	-14.3	-7.8	0.0
	1	16	-14.2	-13.8	0.0
	1	17	-15.6	-8.8	0.0
	1	18	-13.0	-1.8	0.0
	1	19	-14.9	-10.3	0.0
	1	20	-17.7	-17.4	0.0953488372093
	1	21	-9.1	-0.6	0.0
	1	22	-7.2	-7.1	0.0
	1	23	-15.0	-4.8	0.0
	1	24	-1.6	11.6	0.0
	1	25	-7.7	14.3	0.0
	1	26	-10.4	4.8	0.0
	1	27	-12.0	0.9	0.0
	1	28	-9.0	-2.9	0.0
	1	29	-12.8	-5.3	0.0
	1	30	-18.1	-4.6	0.0
	1	31	-9.3	-0.4	0.0
	1	32	-15.9	-1.8	0.0
	1	33	-9.7	1.6	0.0
	1	34	-8.1	-6.0	0.667441860465
	1	35	-2.9	-1.3	0.0
	1	36	-9.2	-1.4	0.0
	1	37	-3.4	7.9	0.0
	1	38	2.4	6.7	0.0
	1	39	9.6	16.9	0.0
	1	40	-1.8	5.8	0.0
	1	41	-8.5	-6.4	0.0
	1	42	-3.9	0.5	0.0
	1	43	-5.8	-4.2	0.0
	1	44	-6.7	-4.3	0.0
	1	45	-5.8	3.2	0.0
	1	46	-1.2	7.1	0.0
	1	47	-5.7	-1.4	0.0
	1	48	-11.1	-6.9	0.286046511628
	1	49	-20.4	-6.1	0.0
	1	50	-18.6	-2.9	0.0
	1	51	-22.0	-6.1	0.0
	1	52	-20.6	-4.2	0.0
	1	53	-21.2	-3.7	0.0
	1	54	-24.1	-14.8	2.95581395349
	1	55	-20.0	-12.1	7.05581395349
	1	56	-16.8	2.8	0.0
	1	57	-13.3	0.5	0.0
	1	58	-13.7	-1.8	0.0
	1	59	-24.2	-2.2	0.0
	1	60	-19.4	8.4	0.0
	1	61	-19.3	-0.2	0.0
	1	62	-11.3	-1.1	0.0
	1	63	-12.4	-1.5	0.0
	1	64	-14.9	-1.3	0.0
	1	65	-10.7	0.9	0.0
	1	66	-6.4	-0.6	5.43488372093
	1	67	2.2	2.5	0.0
	1	68	2.3	4.7	0.0
	1	69	-4.3	-2.6	0.0
	1	70	-8.0	6.5	0.0
	1	71	-8.9	9.1	0.0
	1	72	-7.5	9.3	0.0
	1	73	-12.3	6.6	0.0
	1	74	-9.1	-2.5	0.0
	1	75	-6.0	-2.3	0.0
	1	76	-5.3	-3.6	0.0
	1	77	-7.4	-3.7	0.0
	1	78	-6.4	-1.3	0.0
	1	79	-11.7	2.4	0.0
	1	80	-12.8	0.6	0.0
	1	81	-11.5	6.5	0.0
	1	82	-14.6	0.1	0.0
	1	83	-13.9	-0.9	0.0
	1	84	-10.3	1.4	7.43720930233
	1	85	-7.8	2.7	0.0
	1	86	-8.7	6.4	0.0
	1	87	-2.2	4.2	0.0
	1	88	-4.3	7.1	0.0
	1	89	1.2	10.1	0.0
	1	90	3.9	7.4	0.0
	1	91	-0.3	11.7	0.0
	1	92	-1.2	9.4	0.0
	1	93	-0.5	15.3	0.0
	1	94	5.1	16.1	0.0
	1	95	5.9	19.3	0.0
	1	96	3.8	18.8	0.0
	1	97	5.3	15.8	0.0
	1	98	5.9	13.9	0.0
	1	99	4.8	12.7	0.0
	1	100	-0.1	11.1	0.0
	1	101	-1.3	12.1	0.0
	1	102	0.6	11.4	0.0
	1	103	8.1	11.1	0.0
	1	104	2.9	18.3	0.0
	1	105	10.4	19.3	0.0
	1	106	11.8	22.3	0.0
	1	107	3.6	22.7	0.0
	1	108	5.1	20.6	0.0
	1	109	3.7	15.7	0.476744186047
	1	110	0.8	19.1	0.0
	1	111	-2.2	19.2	0.0
	1	112	0.2	18.1	0.0
	1	113	1.3	20.5	0.0
	1	114	3.5	24.5	0.0
	1	115	-3.2	15.8	0.0
	1	116	-7.0	10.4	0.0
	1	117	-1.1	18.0	0.0
	1	118	3.2	22.6	0.0
	1	119	3.3	22.0	0.0
	1	120	4.2	9.3	5.53023255814
	1	121	6.5	21.2	0.0
	1	122	9.3	23.5	0.0
	1	123	5.6	22.1	1.0488372093
	1	124	10.0	25.5	0.0
	1	125	8.2	25.6	0.0
	1	126	13.0	25.5	0.0
	1	127	13.1	26.0	0.0
	1	128	12.2	26.8	0.0
	1	129	7.1	25.2	0.0
	1	130	3.6	26.0	9.15348837209
	1	131	7.0	29.1	0.0
	1	132	9.7	26.9	0.0
	1	133	8.0	24.4	0.0
	1	134	3.3	23.1	0.0
	1	135	2.9	28.1	0.0
	1	136	3.9	23.6	0.0
	1	137	11.3	24.5	0.0
	1	138	10.2	22.6	0.0
	1	139	5.5	16.3	1.62093023256
	1	140	13.8	22.3	0.762790697674
	1	141	9.2	21.7	9.63023255814
	1	142	10.4	19.6	0.0
	1	143	10.0	24.6	0.0
	1	144	10.0	25.1	0.0
	1	145	7.0	24.2	0.190697674419
	1	146	8.1	25.1	0.0
	1	147	3.4	20.0	12.0139534884
	1	148	11.1	24.5	0.0
	1	149	10.2	24.0	0.0
	1	150	15.0	23.6	2.66976744186
	1	151	8.3	23.1	19.1651162791
	1	152	6.2	22.1	0.0
	1	153	7.3	23.6	1.23953488372
	1	154	10.5	24.8	0.0
	1	155	7.5	21.0	1.90697674419
	1	156	7.5	21.6	0.0
	1	157	11.4	25.1	0.0
	1	158	14.6	32.6	0.0
	1	159	8.6	26.9	0.0
	1	160	15.6	23.2	12.5860465116
	1	161	16.0	28.5	0.0
	1	162	15.9	23.9	2.47906976744
	1	163	12.7	21.9	1.33488372093
	1	164	12.8	26.6	0.0
	1	165	13.7	23.9	16.876744186
	1	166	13.6	26.3	0.0
	1	167	14.2	24.9	28.8906976744
	1	168	18.9	31.5	47.6744186047
	1	169	21.3	33.1	0.0
	1	170	17.7	34.8	0.0
	1	171	17.5	31.1	0.0
	1	172	16.8	31.8	0.0
	1	173	15.2	29.9	0.0
	1	174	17.4	29.6	0.0
	1	175	17.8	29.0	0.0
	1	176	17.5	21.2	12.6813953488
	1	177	17.0	22.9	0.190697674419
	1	178	16.4	28.1	0.0
	1	179	14.0	25.3	0.0
	1	180	13.6	22.0	50.8209302326
	1	181	14.9	23.9	59.3069767442
	1	182	17.8	30.5	0.0
	1	183	14.2	27.8	0.286046511628
	1	184	20.9	28.6	11.4418604651
	1	185	18.8	32.2	0.0
	1	186	17.2	31.7	0.0
	1	187	21.4	32.3	0.0
	1	188	20.7	31.3	0.0953488372093
	1	189	23.1	34.8	0.0
	1	190	21.2	34.2	0.0
	1	191	15.4	29.0	0.0
	1	192	15.9	25.4	0.0
	1	193	15.1	28.9	0.0
	1	194	15.3	32.7	0.0
	1	195	18.7	32.1	0.0
	1	196	20.8	32.3	0.0
	1	197	21.4	37.1	0.0
	1	198	23.5	40.0	0.0
	1	199	22.0	36.1	0.0
	1	200	22.7	33.1	0.0953488372093
	1	201	19.8	32.6	0.0
	1	202	16.7	31.8	0.0
	1	203	19.6	35.1	5.33953488372
	1	204	22.1	40.0	0.0
	1	205	23.4	37.5	0.0
	1	206	21.3	36.5	0.0
	1	207	17.1	32.8	0.0
	1	208	18.5	31.1	3.62325581395
	1	209	17.6	32.8	1.71627906977
	1	210	17.4	33.2	0.0
	1	211	18.6	35.7	0.0
	1	212	17.2	34.3	0.0
	1	213	16.7	34.7	0.0
	1	214	17.9	33.2	0.0
	1	215	13.1	28.8	14.3976744186
	1	216	15.5	31.8	23.2651162791
	1	217	13.6	31.3	6.29302325581
	1	218	17.1	32.5	0.0
	1	219	16.1	31.4	0.0
	1	220	17.6	34.6	0.0
	1	221	17.3	32.2	0.858139534884
	1	222	18.3	29.2	0.286046511628
	1	223	21.4	30.9	0.476744186047
	1	224	20.6	31.4	0.0
	1	225	18.7	33.1	0.0
	1	226	18.2	34.9	0.0
	1	227	12.5	31.7	0.0
	1	228	13.1	27.3	12.5860465116
	1	229	13.3	26.9	0.0953488372093
	1	230	13.7	25.4	14.3976744186
	1	231	14.4	29.4	0.0
	1	232	14.6	28.3	0.0
	1	233	11.3	25.9	0.0
	1	234	14.1	29.9	0.0
	1	235	13.6	24.1	19.5465116279
	1	236	17.7	25.1	0.0
	1	237	17.6	31.7	0.0
	1	238	16.9	26.8	0.0
	1	239	15.1	31.3	0.0
	1	240	15.0	29.8	0.0
	1	241	14.7	31.2	0.0
	1	242	21.3	31.2	0.0
	1	243	20.2	32.3	0.0
	1	244	17.1	30.2	0.0
	1	245	13.9	24.5	0.953488372093
	1	246	15.5	26.5	0.0
	1	247	14.6	27.0	1.43023255814
	1	248	12.5	30.0	0.0
	1	249	13.2	32.4	0.0
	1	250	17.5	30.3	8.67674418605
	1	251	12.9	26.7	0.0953488372093
	1	252	12.3	28.8	0.0
	1	253	15.2	27.3	0.0
	1	254	12.7	25.1	0.0
	1	255	7.7	21.5	0.572093023256
	1	256	12.2	26.3	0.0
	1	257	6.4	21.2	2.66976744186
	1	258	5.7	21.0	0.190697674419
	1	259	2.3	22.9	0.0
	1	260	1.0	24.0	0.0
	1	261	-4.0	21.7	0.0
	1	262	3.8	27.9	0.0
	1	263	7.2	28.4	0.0
	1	264	5.9	23.2	0.0
	1	265	10.9	28.0	0.0
	1	266	12.1	27.3	0.0
	1	267	12.0	29.8	0.0
	1	268	9.1	26.0	0.0
	1	269	9.2	21.6	0.0
	1	270	11.3	22.9	0.0
	1	271	7.2	27.9	0.0
	1	272	11.4	26.3	0.0
	1	273	13.8	29.3	0.0
	1	274	15.1	26.8	0.0
	1	275	14.8	25.7	0.0
	1	276	10.6	24.8	0.0
	1	277	3.9	22.4	0.0
	1	278	5.0	23.1	0.0
	1	279	7.0	18.4	0.0
	1	280	4.4	17.0	0.0
	1	281	3.3	20.1	0.0
	1	282	1.3	17.4	0.0
	1	283	2.1	17.9	0.0
	1	284	2.7	16.8	0.190697674419
	1	285	3.1	20.7	0.0
	1	286	3.5	19.8	0.0
	1	287	5.6	18.7	0.0
	1	288	3.0	21.0	0.0
	1	289	9.1	23.5	0.0
	1	290	2.1	11.8	13.5395348837
	1	291	-1.5	10.6	0.0
	1	292	0.4	13.7	0.0
	1	293	6.2	19.1	0.0
	1	294	3.5	13.6	0.0
	1	295	5.0	15.2	0.0
	1	296	6.5	13.8	0.0
	1	297	5.9	13.1	0.0
	1	298	5.7	14.1	0.0
	1	299	2.3	14.9	0.0
	1	300	2.3	7.4	0.0
	1	301	1.9	9.4	0.0
	1	302	-0.3	8.5	0.0
	1	303	-3.8	7.0	0.0
	1	304	8.1	16.5	0.0
	1	305	9.0	12.3	0.0
	1	306	7.4	15.3	0.0
	1	307	2.8	15.1	0.0
	1	308	3.9	7.8	0.0
	1	309	-2.5	6.0	0.0
	1	310	0.6	4.8	0.0
	1	311	1.7	9.8	0.0
	1	312	2.1	15.1	0.0
	1	313	5.9	7.4	0.0
	1	314	8.0	10.3	0.0
	1	315	4.1	9.8	0.0
	1	316	2.4	17.4	0.0
	1	317	6.8	19.1	0.0
	1	318	8.7	11.2	0.0
	1	319	5.2	8.5	0.0
	1	320	1.1	6.3	0.0
	1	321	1.0	9.1	0.0
	1	322	1.2	6.3	0.0
	1	323	4.3	8.4	0.0
	1	324	-6.6	6.2	0.0
	1	325	-1.6	2.3	0.0
	1	326	-3.1	1.5	0.0
	1	327	-5.2	-2.4	0.0
	1	328	-0.3	1.7	0.0
	1	329	-4.3	3.8	0.0
	1	330	-2.9	1.9	0.0
	1	331	-8.7	-7.0	0.0
	1	332	-5.6	-2.6	0.0
	1	333	-13.2	-6.4	0.0
	1	334	-4.9	9.4	0.0
	1	335	-11.0	0.7	0.0
	1	336	-10.8	-3.9	0.0
	1	337	-10.6	-0.9	9.43953488372
	1	338	-12.7	0.8	0.0
	1	339	-17.7	-4.8	0.0
	1	340	-23.1	-7.7	0.0
	1	341	-24.0	-4.8	0.0
	1	342	-21.2	-5.5	0.0
	1	343	-15.6	-12.9	0.0
	1	344	-14.5	-4.0	0.0
	1	345	-12.6	-4.6	0.0
	1	346	-13.3	-4.2	0.0
	1	347	-12.6	-6.1	0.0
	1	348	-10.2	-8.5	0.0
	1	349	-5.9	-3.9	0.0
	1	350	-10.6	-2.7	0.0
	1	351	-5.7	4.3	0.0
	1	352	-16.9	-11.3	1.23953488372
	1	353	-17.8	-10.4	0.0
	1	354	-21.1	-1.5	0.0
	1	355	-19.4	-8.9	0.0
	1	356	-16.7	-7.2	0.0
	1	357	-9.4	-5.4	0.0
	1	358	-11.5	-9.1	6.1023255814
	1	359	-14.7	-4.6	0.0
	1	360	-24.4	-10.3	2.76511627907
	1	361	-24.7	-11.7	0.0
	1	362	-18.4	1.7	0.0
	1	363	-12.7	4.3	0.0
	1	364	-15.8	-1.3	0.0
	1	365	-10.8	-10.3	4.1
	2	1	-6.5	-0.1	4.29069767442
	2	2	-16.7	-3.0	0.0
	2	3	-16.8	-7.1	0.0
	2	4	-6.7	-4.4	0.0
	2	5	-11.7	-7.3	0.0
	2	6	-12.8	-10.0	0.0
	2	7	-8.1	-6.2	0.0
	2	8	-13.8	-11.1	0.0
	2	9	-18.8	-14.8	0.0
	2	10	-22.6	-4.9	0.0
	2	11	-14.1	-5.3	0.0
	2	12	-14.7	-7.9	0.0
	2	13	-16.3	-2.3	0.0
	2	14	-13.9	1.5	0.0
	2	15	-11.5	-4.5	0.0
	2	16	-8.0	-0.5	0.0
	2	17	-6.6	-3.0	0.0
	2	18	-11.2	-1.9	0.0
	2	19	-11.1	2.2	0.0
	2	20	-4.3	-1.8	0.0
	2	21	-5.8	-1.5	0.0
	2	22	-9.2	-4.3	0.0
	2	23	-13.8	-9.6	0.0
	2	24	-3.7	-3.2	0.0
	2	25	-1.4	7.2	0.0
	2	26	-4.9	-4.0	0.0
	2	27	-5.7	2.2	0.0
	2	28	-18.4	-7.5	0.0
	2	29	-20.7	-3.2	0.0
	2	30	-17.4	-6.7	0.0
	2	31	-16.7	-1.6	0.0
	2	32	-16.4	-10.4	0.0
	2	33	-7.8	2.3	0.0
	2	34	-9.5	-3.3	2.66976744186
	2	35	-6.7	-5.1	0.0
	2	36	-13.8	-8.5	0.0
	2	37	-17.2	-9.4	0.0
	2	38	-17.8	-9.4	0.0
	2	39	-12.5	-1.8	0.0
	2	40	-23.6	-10.1	0.0
	2	41	-23.3	-14.6	0.0
	2	42	-20.6	-12.0	0.0
	2	43	-14.2	-3.1	0.0
	2	44	-13.2	-1.6	0.0
	2	45	-15.6	-4.0	0.0
	2	46	-9.4	5.7	0.0
	2	47	-1.5	6.3	0.0
	2	48	1.7	9.4	0.0
	2	49	0.9	3.3	0.0
	2	50	-5.0	2.4	0.0
	2	51	-11.4	1.2	0.0
	2	52	-13.7	-4.5	0.0
	2	53	-18.3	-6.0	0.0
	2	54	-17.9	-3.1	0.0
	2	55	-21.3	-5.5	0.0
	2	56	-13.3	0.6	0.0
	2	57	-4.4	6.8	0.0
	2	58	-7.4	1.7	0.0
	2	59	-9.7	6.2	0.0
	2	60	-0.5	2.9	0.0
	2	61	-1.0	1.4	0.0
	2	62	-5.4	-3.6	0.0
	2	63	-5.1	-4.6	0.0
	2	64	1.0	3.5	0.0
	2	65	3.7	9.1	0.0
	2	66	-4.2	0.5	0.0
	2	67	-7.8	4.6	0.0
	2	68	0.3	1.8	1.90697674419
	2	69	-1.1	6.2	0.0
	2	70	-5.6	3.2	0.0
	2	71	-6.1	4.9	0.0
	2	72	1.1	1.9	0.0
	2	73	1.2	1.4	1.90697674419
	2	74	-2.8	10.4	0.0
	2	75	-0.8	7.9	0.0
	2	76	-0.8	4.4	0.0
	2	77	-2.9	7.8	0.0
	2	78	-2.3	7.3	0.0
	2	79	0.9	9.5	0.0
	2	80	0.0	4.9	0.0
	2	81	-1.7	6.7	0.0
	2	82	1.9	8.3	0.0
	2	83	-0.4	14.4	0.0
	2	84	-1.9	6.3	0.0
	2	85	1.6	11.5	0.0
	2	86	4.1	11.2	0.0
	2	87	-0.3	6.9	0.0
	2	88	-0.5	3.7	0.0
	2	89	-0.4	7.6	0.0
	2	90	-5.6	7.5	0.0
	2	91	-12.3	1.4	0.0
	2	92	-11.9	-6.4	0.953488372093
	2	93	-8.7	-0.2	0.0
	2	94	-14.8	-3.8	0.0
	2	95	-8.2	1.1	0.0
	2	96	-10.0	4.2	0.0
	2	97	-12.2	4.8	0.0
	2	98	-6.8	9.7	0.0
	2	99	0.3	9.7	0.0
	2	100	-0.5	7.8	0.0
	2	101	1.9	15.7	0.0
	2	102	7.6	10.7	11.6325581395
	2	103	1.9	12.8	0.476744186047
	2	104	0.8	17.7	0.0
	2	105	-4.5	11.1	0.381395348837
	2	106	5.0	17.4	0.0
	2	107	5.1	10.1	0.0
	2	108	3.8	13.8	0.0
	2	109	-0.5	13.1	0.0
	2	110	10.3	21.1	0.0
	2	111	5.3	13.0	0.0
	2	112	3.5	13.8	0.0
	2	113	-1.8	13.9	0.0
	2	114	0.3	12.3	3.43255813953
	2	115	-1.5	14.1	0.0
	2	116	0.8	13.9	0.0
	2	117	6.2	15.3	0.0
	2	118	-2.9	17.9	0.0
	2	119	-1.8	15.3	0.0
	2	120	-3.0	15.3	0.0
	2	121	0.8	16.4	2.19302325581
	2	122	-2.4	17.4	16.5906976744
	2	123	0.9	21.7	0.0
	2	124	-3.6	13.5	0.0
	2	125	-4.9	15.3	0.0
	2	126	-6.2	14.0	6.67441860465
	2	127	-8.0	14.8	0.0
	2	128	-0.3	20.1	0.0
	2	129	4.1	23.4	0.0
	2	130	9.2	14.0	15.8279069767
	2	131	10.2	19.7	0.0953488372093
	2	132	11.2	20.9	0.0953488372093
	2	133	7.1	29.1	0.0
	2	134	5.3	27.4	0.0
	2	135	11.9	21.9	0.0
	2	136	9.4	19.2	21.5488372093
	2	137	9.0	23.8	0.381395348837
	2	138	8.0	24.5	0.0
	2	139	6.2	27.2	0.0
	2	140	5.3	26.0	0.0
	2	141	6.2	24.2	0.0
	2	142	9.2	25.7	0.0
	2	143	5.7	25.0	0.0
	2	144	7.4	24.5	0.0
	2	145	7.3	23.5	6.67441860465
	2	146	4.6	24.7	2.38372093023
	2	147	3.9	20.0	51.3930232558
	2	148	9.5	21.8	0.0
	2	149	10.6	23.7	0.0
	2	150	13.7	26.4	8.77209302326
	2	151	12.3	28.4	0.0
	2	152	12.5	25.4	3.43255813953
	2	153	13.6	27.7	0.0
	2	154	13.0	26.2	0.0
	2	155	8.8	23.0	0.0
	2	156	10.7	21.2	2.0023255814
	2	157	9.3	28.5	0.0
	2	158	11.4	26.7	2.86046511628
	2	159	16.9	25.4	0.0
	2	160	14.2	27.0	0.0
	2	161	15.2	30.0	0.0
	2	162	17.4	29.6	0.0
	2	163	14.8	31.6	0.0
	2	164	11.9	28.8	8.29534883721
	2	165	17.1	30.6	0.0
	2	166	13.1	24.6	0.0
	2	167	12.4	27.9	0.0
	2	168	9.0	30.0	0.0
	2	169	13.2	33.3	0.0
	2	170	14.9	28.0	0.953488372093
	2	171	16.1	30.6	0.0
	2	172	17.4	28.8	3.33720930233
	2	173	18.8	33.8	0.0
	2	174	16.4	29.1	0.0
	2	175	18.9	28.7	0.0
	2	176	17.0	28.8	0.0
	2	177	15.2	33.2	0.0
	2	178	13.1	27.8	0.0
	2	179	14.4	27.3	0.0
	2	180	13.5	30.0	0.0
	2	181	15.3	28.5	0.953488372093
	2	182	15.9	29.0	8.00930232558
	2	183	13.8	28.8	0.0
	2	184	16.1	29.2	0.0
	2	185	18.6	30.3	0.0
	2	186	17.0	28.6	0.0
	2	187	20.3	33.6	0.0
	2	188	23.9	35.7	0.0
	2	189	23.3	32.8	0.0
	2	190	23.2	34.3	0.0
	2	191	15.9	28.3	0.0
	2	192	17.5	34.8	0.0
	2	193	20.4	36.6	0.0
	2	194	19.8	35.0	0.0
	2	195	17.3	27.9	0.0
	2	196	16.3	28.3	0.0
	2	197	13.5	27.1	0.0
	2	198	13.0	28.3	0.0
	2	199	11.9	27.9	0.0
	2	200	13.7	28.8	0.0
	2	201	14.2	32.3	0.0
	2	202	14.5	33.7	0.0
	2	203	21.0	37.7	0.0
	2	204	21.6	34.9	0.0
	2	205	14.8	31.1	0.0
	2	206	17.2	33.8	0.0
	2	207	15.3	33.2	0.0
	2	208	15.0	29.5	0.0
	2	209	12.9	29.1	0.0
	2	210	14.8	31.9	0.0
	2	211	15.8	29.3	1.23953488372
	2	212	13.8	26.1	26.2209302326
	2	213	17.5	28.7	0.667441860465
	2	214	16.9	32.8	0.0
	2	215	15.3	32.5	0.0
	2	216	16.5	32.1	14.3023255814
	2	217	18.6	31.4	0.953488372093
	2	218	16.6	30.5	8.10465116279
	2	219	20.1	31.2	0.0
	2	220	22.0	32.9	0.0
	2	221	18.9	29.2	8.96279069767
	2	222	20.4	33.8	0.0
	2	223	17.2	32.7	0.0
	2	224	15.3	28.0	0.0
	2	225	17.7	31.2	0.0
	2	226	16.4	29.7	5.81627906977
	2	227	15.1	30.8	0.0
	2	228	14.1	22.8	2.95581395349
	2	229	17.5	32.0	0.0
	2	230	14.5	31.2	6.00697674419
	2	231	13.3	32.2	0.0
	2	232	11.6	28.2	0.858139534884
	2	233	15.6	32.0	3.90930232558
	2	234	14.9	27.1	9.63023255814
	2	235	16.9	32.3	2.19302325581
	2	236	20.3	33.0	0.0953488372093
	2	237	17.1	34.1	0.0
	2	238	13.5	29.2	0.0
	2	239	15.5	32.9	0.0
	2	240	13.7	28.8	9.34418604651
	2	241	11.4	26.6	1.90697674419
	2	242	14.2	30.6	0.0
	2	243	14.8	33.3	0.0
	2	244	12.3	32.3	0.476744186047
	2	245	12.2	31.0	0.0
	2	246	9.8	31.9	0.0
	2	247	12.3	30.8	0.0
	2	248	13.6	26.4	0.0
	2	249	12.3	22.0	2.28837209302
	2	250	12.9	26.3	0.0
	2	251	11.2	30.6	0.0
	2	252	9.2	26.2	0.0
	2	253	6.5	26.3	0.0
	2	254	11.3	20.7	0.381395348837
	2	255	7.4	17.1	18.4023255814
	2	256	7.8	19.0	20.8813953488
	2	257	7.6	21.9	0.0
	2	258	4.1	25.3	0.0
	2	259	5.4	19.2	2.0976744186
	2	260	4.9	16.3	0.0953488372093
	2	261	0.9	16.9	0.0
	2	262	5.6	22.6	0.0
	2	263	5.6	18.2	0.0
	2	264	2.8	20.2	0.572093023256
	2	265	3.2	25.2	0.0
	2	266	5.7	25.4	0.0
	2	267	9.4	23.8	0.0
	2	268	12.3	24.3	0.0
	2	269	11.3	29.0	0.0
	2	270	8.3	26.0	0.0
	2	271	8.5	28.2	0.0
	2	272	11.9	22.9	0.762790697674
	2	273	8.7	23.5	0.0953488372093
	2	274	6.1	22.9	0.0
	2	275	7.9	24.4	0.0
	2	276	7.7	20.9	0.0
	2	277	8.5	24.5	0.0
	2	278	1.3	20.5	0.0
	2	279	-2.7	17.7	0.0
	2	280	3.9	20.1	0.0
	2	281	-2.8	18.3	0.0
	2	282	0.8	18.8	0.0
	2	283	-1.3	11.9	1.81162790698
	2	284	-3.7	17.8	10.9651162791
	2	285	-0.7	17.8	0.0
	2	286	-1.8	16.7	0.0
	2	287	1.9	11.8	0.0
	2	288	-3.3	-0.4	0.286046511628
	2	289	-1.5	8.3	0.0
	2	290	-2.0	9.9	0.0
	2	291	-3.4	9.7	0.0
	2	292	1.4	12.1	0.0
	2	293	0.9	11.4	0.0
	2	294	2.0	14.2	0.0
	2	295	-1.8	14.0	0.0
	2	296	-2.4	9.7	0.0953488372093
	2	297	0.4	14.1	0.0
	2	298	-0.5	11.1	4.00465116279
	2	299	0.3	9.9	0.0
	2	300	0.2	8.0	0.0
	2	301	2.7	5.5	0.0
	2	302	-0.6	7.0	0.0
	2	303	-3.8	4.5	0.0
	2	304	-0.1	4.6	0.0
	2	305	-2.8	5.9	0.0
	2	306	4.3	14.9	0.0
	2	307	-1.7	8.5	12.0139534884
	2	308	-2.4	7.7	0.0
	2	309	-0.9	8.1	0.0
	2	310	1.0	11.9	0.0
	2	311	2.2	17.6	0.0
	2	312	-1.7	10.8	0.0
	2	313	-0.9	12.2	0.0
	2	314	-1.0	9.4	0.0
	2	315	2.5	14.3	0.0
	2	316	2.6	7.1	0.0
	2	317	-2.9	4.8	0.0
	2	318	-9.8	5.2	0.0
	2	319	-2.2	8.2	0.0
	2	320	2.9	10.2	0.0
	2	321	1.8	8.9	0.0
	2	322	0.7	11.4	0.0
	2	323	3.2	8.9	0.0
	2	324	6.4	9.4	0.0
	2	325	2.2	5.9	0.0
	2	326	-5.5	1.1	0.0
	2	327	-3.8	7.4	0.0
	2	328	2.6	8.7	0.0
	2	329	5.5	7.2	3.71860465116
	2	330	-2.5	5.0	0.0
	2	331	-5.8	3.2	0.0
	2	332	-11.8	1.2	0.0
	2	333	1.7	2.1	0.0
	2	334	6.1	8.4	0.0
	2	335	2.9	3.6	0.0
	2	336	-6.7	2.1	0.0
	2	337	-3.7	-3.6	0.0
	2	338	-2.8	-1.5	1.90697674419
	2	339	-10.1	0.0	0.0
	2	340	-12.9	0.4	0.0
	2	341	-14.1	4.5	0.0
	2	342	-5.2	6.6	0.667441860465
	2	343	-2.4	8.3	16.1139534884
	2	344	-0.6	3.4	0.0
	2	345	1.2	2.0	0.0
	2	346	-6.4	-4.0	0.0
	2	347	-15.0	-14.3	6.48372093023
	2	348	-19.5	-10.1	0.0
	2	349	-25.9	-10.7	0.0
	2	350	-21.8	-3.6	0.0
	2	351	-18.6	-6.9	0.0
	2	352	-4.8	0.5	0.0
	2	353	-18.2	-1.2	0.0
	2	354	-7.1	3.3	0.0
	2	355	-11.9	-3.9	0.0
	2	356	-8.6	-5.0	0.0
	2	357	-8.9	-7.5	0.0
	2	358	-8.0	-5.3	0.0
	2	359	-15.7	-6.4	0.0
	2	360	-20.2	-0.4	0.0
	2	361	-9.6	3.5	0.0
	2	362	-7.0	5.7	2.86046511628
	2	363	-3.4	3.0	0.0
	2	364	1.0	2.5	0.0
	2	365	-0.5	0.0	0.0
	3	1	-8.3	-0.7	0.0
	3	2	-11.5	-10.1	5.43488372093
	3	3	-6.4	-3.8	5.43488372093
	3	4	-5.8	0.8	0.0
	3	5	-5.5	-3.2	0.0
	3	6	-6.8	1.4	0.0
	3	7	-9.1	0.4	0.0
	3	8	-7.6	3.4	0.0
	3	9	-2.8	5.1	0.0
	3	10	-0.8	0.8	0.0
	3	11	-9.1	-5.4	0.0
	3	12	-12.6	4.8	0.0
	3	13	-19.1	-8.6	7.53255813953
	3	14	-18.1	-8.6	0.0
	3	15	-17.1	-16.4	0.0
	3	16	-20.9	-13.1	0.0
	3	17	-15.6	-11.1	0.381395348837
	3	18	-15.9	-6.9	0.0
	3	19	-13.3	-10.8	0.0
	3	20	-17.6	-15.6	0.0
	3	21	-13.9	-5.7	0.0
	3	22	-9.6	-7.6	0.0
	3	23	-14.7	-13.1	0.667441860465
	3	24	-18.5	-8.3	0.0
	3	25	-18.6	-14.7	1.81162790698
	3	26	-16.5	-12.9	0.0
	3	27	-12.9	-9.0	0.0
	3	28	-5.1	-1.5	0.0
	3	29	-4.0	-3.8	0.0
	3	30	-6.6	1.0	6.38837209302
	3	31	-9.2	-2.4	0.0
	3	32	-7.6	-3.7	0.0
	3	33	-3.4	3.7	0.0
	3	34	-11.5	0.9	0.0
	3	35	-3.4	0.7	0.0
	3	36	-16.6	-1.4	0.0
	3	37	-13.3	-2.2	10.2976744186
	3	38	-14.1	-5.6	0.0
	3	39	-13.6	-1.4	0.0
	3	40	-15.6	-4.4	0.0
	3	41	-23.0	-5.6	0.0
	3	42	-18.6	-5.6	0.0
	3	43	-12.3	-2.5	0.0
	3	44	-7.3	0.5	0.0
	3	45	-12.7	-3.4	0.0
	3	46	-20.0	-6.5	0.0
	3	47	-18.1	-4.4	0.0
	3	48	-16.3	5.0	0.0
	3	49	-11.5	6.5	0.0
	3	50	-6.1	1.2	0.0
	3	51	-13.3	-3.0	0.0
	3	52	-9.4	-0.2	0.0
	3	53	-12.1	-1.2	0.0
	3	54	-7.7	2.7	0.0
	3	55	-5.8	5.4	0.0
	3	56	-9.0	-0.5	0.0
	3	57	-14.8	-2.8	0.0
	3	58	-15.2	-9.7	0.0
	3	59	-19.9	-10.5	0.0
	3	60	-16.2	-7.2	0.667441860465
	3	61	-11.8	-2.9	0.0
	3	62	-16.7	5.0	0.0
	3	63	-11.5	1.0	0.0
	3	64	-6.1	-5.8	0.0
	3	65	-15.2	4.9	0.0
	3	66	-12.4	8.4	0.0
	3	67	-6.4	9.7	0.0
	3	68	3.3	7.9	0.0
	3	69	-2.4	6.6	7.43720930233
	3	70	-1.1	7.4	0.0
	3	71	2.4	4.2	0.0
	3	72	1.3	2.0	0.0
	3	73	-11.9	-6.4	0.0
	3	74	-11.4	0.5	0.0
	3	75	-7.5	-0.2	12.3
	3	76	-2.3	2.7	0.0
	3	77	-8.8	1.5	0.0
	3	78	-4.7	1.8	0.0
	3	79	-4.8	6.5	0.0
	3	80	-12.6	2.3	0.0
	3	81	-7.1	9.7	0.0
	3	82	-9.3	1.2	0.0
	3	83	-12.8	-1.3	0.0
	3	84	-21.2	-1.9	0.0
	3	85	-21.6	-4.6	0.0
	3	86	-14.9	-3.4	0.0
	3	87	-4.3	2.7	0.0
	3	88	-3.7	8.8	6.67441860465
	3	89	-0.5	8.3	0.0
	3	90	5.0	14.9	1.0488372093
	3	91	4.9	10.7	1.0488372093
	3	92	3.6	10.3	0.0
	3	93	2.6	14.4	0.0
	3	94	9.7	22.1	0.0
	3	95	6.1	21.3	0.0
	3	96	8.3	17.9	0.0
	3	97	-0.1	7.8	0.0
	3	98	-4.9	8.7	0.0
	3	99	-2.9	11.8	0.0
	3	100	-5.7	10.6	0.0
	3	101	4.4	18.7	0.0
	3	102	5.8	16.6	0.0
	3	103	-0.4	12.9	0.0
	3	104	-0.5	16.9	0.0
	3	105	2.2	12.1	39.4744186047
	3	106	6.7	18.4	0.0
	3	107	8.8	10.0	1.33488372093
	3	108	4.6	11.6	0.0
	3	109	3.0	12.7	0.0
	3	110	4.1	10.4	0.0
	3	111	-3.1	10.1	0.0
	3	112	-1.9	14.3	0.0
	3	113	-2.8	14.2	0.0
	3	114	-9.5	9.2	0.0
	3	115	-3.4	15.2	0.0
	3	116	-3.2	17.3	0.0
	3	117	-2.2	15.4	0.0
	3	118	1.0	16.5	0.0
	3	119	5.0	13.3	0.0
	3	120	3.1	17.7	0.0
	3	121	6.1	18.2	0.0
	3	122	0.3	14.8	0.0
	3	123	5.4	19.0	0.0
	3	124	7.0	17.7	0.0
	3	125	6.4	18.2	0.0
	3	126	8.5	17.4	0.0
	3	127	-0.2	16.5	0.0
	3	128	-3.5	10.3	0.0
	3	129	-5.2	12.6	0.0
	3	130	-4.2	17.6	0.0
	3	131	1.8	21.8	0.0
	3	132	5.7	26.9	0.0
	3	133	3.9	26.2	0.0
	3	134	1.8	20.9	0.0
	3	135	0.5	24.0	0.0
	3	136	2.8	22.1	0.0
	3	137	5.9	24.1	0.0
	3	138	3.6	21.2	0.0
	3	139	5.0	21.0	0.0953488372093
	3	140	6.3	23.6	0.0
	3	141	8.3	23.3	0.0
	3	142	6.8	23.2	0.0
	3	143	2.5	21.0	0.0
	3	144	4.2	21.8	0.0
	3	145	10.4	20.0	0.858139534884
	3	146	13.1	22.7	0.0
	3	147	10.4	19.0	0.0
	3	148	7.5	21.1	0.476744186047
	3	149	5.9	20.9	0.0
	3	150	5.3	18.2	0.0
	3	151	6.2	21.9	0.0
	3	152	7.2	24.9	0.0
	3	153	9.9	30.7	0.0
	3	154	12.4	30.0	0.0
	3	155	16.5	32.6	0.0
	3	156	18.9	32.6	0.0
	3	157	19.6	29.7	0.0
	3	158	15.6	30.6	0.0
	3	159	13.3	29.2	0.0
	3	160	15.6	27.7	0.0
	3	161	15.1	31.6	0.0
	3	162	19.6	34.0	0.0
	3	163	17.1	29.2	3.24186046512
	3	164	17.0	30.5	0.0
	3	165	18.3	30.9	0.0
	3	166	20.9	30.8	0.0
	3	167	16.6	29.2	0.0
	3	168	14.3	29.9	0.0
	3	169	14.9	29.3	0.0
	3	170	15.4	26.1	1.43023255814
	3	171	12.7	26.7	0.0
	3	172	9.4	22.3	1.71627906977
	3	173	12.7	22.9	0.0
	3	174	16.4	30.4	0.0
	3	175	17.1	31.1	0.0
	3	176	21.9	33.1	0.0
	3	177	20.7	34.2	0.0
	3	178	23.4	35.5	0.0
	3	179	21.2	34.7	0.0
	3	180	17.6	30.4	0.0
	3	181	16.3	29.0	0.0
	3	182	14.5	28.1	1.43023255814
	3	183	12.6	23.7	3.90930232558
	3	184	16.4	27.5	0.0
	3	185	16.7	25.3	2.38372093023
	3	186	19.8	29.4	0.0
	3	187	16.7	30.3	0.0
	3	188	19.9	32.3	0.0
	3	189	14.8	31.9	2.0023255814
	3	190	15.9	32.0	0.0
	3	191	18.7	31.3	0.0
	3	192	19.0	32.3	0.0
	3	193	17.4	27.5	3.62325581395
	3	194	15.9	30.7	0.0
	3	195	19.7	32.2	0.0
	3	196	19.8	33.5	0.0
	3	197	19.4	30.9	0.0
	3	198	17.8	30.4	0.0
	3	199	17.5	31.4	0.0953488372093
	3	200	20.3	29.4	1.0488372093
	3	201	17.6	32.6	34.9930232558
	3	202	20.6	35.8	0.0
	3	203	19.4	30.0	14.4930232558
	3	204	23.3	33.5	10.8697674419
	3	205	20.9	34.6	7.62790697674
	3	206	20.5	31.3	6.96046511628
	3	207	22.6	38.6	0.0
	3	208	20.0	37.4	0.0
	3	209	23.8	35.6	7.1511627907
	3	210	22.3	37.9	0.0
	3	211	18.9	34.3	0.0
	3	212	17.4	34.7	0.0
	3	213	20.1	30.9	9.34418604651
	3	214	17.1	29.5	13.8255813953
	3	215	17.1	33.2	0.0
	3	216	17.8	32.9	3.43255813953
	3	217	18.3	31.7	0.0
	3	218	19.4	31.4	0.0
	3	219	18.1	32.3	0.0
	3	220	17.5	30.7	2.47906976744
	3	221	16.3	31.3	1.14418604651
	3	222	18.3	31.8	7.72325581395
	3	223	17.5	34.1	0.0953488372093
	3	224	17.2	28.2	8.58139534884
	3	225	16.8	26.4	0.0
	3	226	14.8	30.0	0.0
	3	227	17.3	32.4	0.0
	3	228	16.1	35.0	0.0
	3	229	14.6	30.8	0.0
	3	230	16.0	30.4	0.0
	3	231	18.2	32.0	0.0
	3	232	18.3	28.9	0.0
	3	233	18.8	28.5	0.0
	3	234	20.9	28.1	0.0
	3	235	22.7	32.1	0.0
	3	236	19.2	25.5	0.0953488372093
	3	237	10.9	19.7	27.7465116279
	3	238	11.9	22.5	3.52790697674
	3	239	12.0	26.2	0.0
	3	240	12.3	29.7	0.0
	3	241	9.9	32.2	0.0
	3	242	14.4	31.9	0.0
	3	243	10.2	29.5	0.0
	3	244	12.7	27.5	0.0
	3	245	13.0	23.4	57.1139534884
	3	246	13.3	27.7	0.0
	3	247	10.3	25.3	0.0
	3	248	8.9	22.4	0.381395348837
	3	249	11.1	26.3	0.0
	3	250	10.8	24.5	35.7558139535
	3	251	10.8	27.7	0.0
	3	252	13.7	25.9	0.0
	3	253	12.8	22.7	0.0
	3	254	13.5	24.1	0.762790697674
	3	255	14.1	31.2	0.0
	3	256	13.4	24.0	9.53488372093
	3	257	11.1	25.4	0.0
	3	258	10.2	26.9	0.0
	3	259	11.4	25.7	0.0
	3	260	9.9	28.1	0.0
	3	261	8.6	26.0	0.0
	3	262	8.2	24.5	0.0
	3	263	5.5	20.6	4.1
	3	264	10.0	23.8	0.0
	3	265	13.1	23.5	0.0
	3	266	6.5	21.0	0.0
	3	267	6.5	23.3	0.0
	3	268	7.3	25.3	0.0
	3	269	13.7	32.5	0.0
	3	270	14.0	30.1	0.0
	3	271	14.9	28.8	0.0
	3	272	13.5	25.3	0.858139534884
	3	273	10.4	24.4	0.858139534884
	3	274	8.0	27.7	0.0
	3	275	12.3	22.4	2.66976744186
	3	276	8.9	16.8	1.81162790698
	3	277	6.6	21.7	0.0
	3	278	0.8	19.2	25.6488372093
	3	279	-1.1	14.8	0.0
	3	280	5.5	16.7	0.0
	3	281	10.3	21.8	0.0
	3	282	12.8	22.2	0.0
	3	283	7.0	17.0	0.0
	3	284	15.6	25.8	0.0
	3	285	14.8	31.9	0.0
	3	286	16.3	29.9	0.0
	3	287	13.8	21.3	0.0
	3	288	10.9	23.0	0.0
	3	289	12.0	20.8	0.0
	3	290	12.5	13.6	0.0
	3	291	8.2	13.7	0.0
	3	292	5.2	11.7	0.0
	3	293	-1.4	17.9	0.0
	3	294	2.2	19.3	0.0
	3	295	2.4	14.9	0.0
	3	296	4.1	12.5	0.0
	3	297	1.6	19.7	0.0
	3	298	-1.9	14.3	13.8255813953
	3	299	-2.7	7.8	0.0
	3	300	0.0	11.6	0.0
	3	301	0.5	5.3	7.24651162791
	3	302	3.5	12.3	0.0
	3	303	8.1	12.6	0.0
	3	304	9.7	14.4	0.0
	3	305	5.7	9.2	0.0
	3	306	2.3	12.8	0.0
	3	307	5.7	5.8	0.0
	3	308	2.0	7.5	0.0
	3	309	-8.5	3.0	0.0
	3	310	-8.2	8.2	0.0
	3	311	-7.7	-4.2	0.0
	3	312	-5.8	2.2	0.0
	3	313	-4.6	7.9	0.0
	3	314	-1.4	5.1	0.0
	3	315	-8.2	1.2	0.0
	3	316	-2.1	3.4	0.0
	3	317	-0.3	8.0	0.0
	3	318	-0.9	7.1	5.81627906977
	3	319	0.3	8.5	0.0
	3	320	-2.5	1.9	0.0
	3	321	-0.3	3.8	0.0
	3	322	-0.2	2.9	0.0
	3	323	-4.5	2.4	0.0
	3	324	-1.5	10.4	0.0
	3	325	-3.3	5.4	0.0
	3	326	1.7	6.6	6.48372093023
	3	327	-2.5	12.3	0.0
	3	328	4.5	12.2	0.0
	3	329	6.9	12.4	0.0
	3	330	6.0	8.5	8.10465116279
	3	331	1.9	7.4	0.0
	3	332	3.4	3.9	0.0
	3	333	0.1	3.8	0.0
	3	334	-3.3	3.3	0.0
	3	335	-5.8	3.0	0.0
	3	336	0.5	6.8	0.0
	3	337	-0.7	0.6	0.0
	3	338	0.0	3.3	0.0
	3	339	2.7	5.4	2.0976744186
	3	340	-9.4	-3.8	3.62325581395
	3	341	1.8	2.6	0.0
	3	342	-10.9	-2.2	0.0
	3	343	-12.6	0.3	0.0
	3	344	-18.7	-3.8	0.0
	3	345	-23.8	-11.5	0.0
	3	346	-25.4	-10.7	0.0
	3	347	-31.2	-11.5	0.0
	3	348	-24.0	-8.6	0.0
	3	349	-23.3	-11.7	0.0
	3	350	-21.2	-7.6	0.0
	3	351	-20.0	-11.9	0.0
	3	352	-19.7	-8.8	0.0
	3	353	-18.2	-1.1	0.0
	3	354	-21.1	-1.8	0.0
	3	355	-18.4	3.1	0.0
	3	356	-19.6	-3.3	0.0
	3	357	-10.4	-5.0	0.0
	3	358	-14.4	-1.5	0.0
	3	359	-18.6	-7.0	0.0
	3	360	-18.2	-7.1	0.0
	3	361	-21.0	-15.9	3.52790697674
	3	362	-18.4	-9.6	0.0
	3	363	-21.8	-8.9	0.0
	3	364	-18.4	-3.6	0.0
	3	365	-17.5	-4.1	0.286046511628
	4	1	-1.1	3.8	0.0
	4	2	-11.2	4.6	3.33720930233
	4	3	-12.5	7.2	0.0
	4	4	-5.3	-3.3	0.0
	4	5	-14.7	-1.3	0.0
	4	6	-9.8	-2.2	0.0
	4	7	-21.1	-9.4	0.0
	4	8	-18.5	-8.9	0.0
	4	9	-10.3	-4.5	0.0
	4	10	-9.1	-4.8	0.0
	4	11	-13.0	2.9	0.0
	4	12	-15.4	-5.0	0.0
	4	13	-12.4	-6.0	0.0
	4	14	-21.5	-4.7	0.0
	4	15	-17.3	-1.9	0.0
	4	16	-13.9	-11.3	0.0
	4	17	-16.2	-7.2	0.0
	4	18	-12.6	-5.0	6.29302325581
	4	19	-10.4	-8.7	0.0
	4	20	-12.9	-8.1	0.0
	4	21	-11.2	-8.2	0.0
	4	22	-19.6	-8.7	0.0
	4	23	-14.7	-6.1	0.0
	4	24	-21.9	-13.6	0.0
	4	25	-24.9	-10.6	0.0
	4	26	-21.7	-4.7	0.0
	4	27	-24.2	-7.9	0.0
	4	28	-14.5	-6.7	3.90930232558
	4	29	-14.0	-0.3	0.0
	4	30	-22.2	-7.2	0.0
	4	31	-17.3	-7.8	0.0
	4	32	-14.0	-6.0	0.0
	4	33	-8.5	5.0	0.0
	4	34	-4.1	7.6	0.0
	4	35	-5.5	1.5	0.0
	4	36	-11.2	-10.9	0.0
	4	37	-15.6	-5.7	0.0
	4	38	-19.1	-9.9	0.0
	4	39	-16.9	-3.2	0.0
	4	40	-10.6	-0.3	2.76511627907
	4	41	-13.0	5.3	0.0
	4	42	-9.5	7.8	0.0
	4	43	-5.4	3.4	0.0
	4	44	-19.6	-8.0	0.0
	4	45	-14.6	-2.6	0.0
	4	46	-18.4	-10.7	0.0
	4	47	-21.4	-10.2	0.0
	4	48	-22.6	-9.1	0.0
	4	49	-19.9	-8.5	0.0
	4	50	-18.8	-12.0	0.0
	4	51	-9.4	-5.8	0.0
	4	52	-16.0	-5.3	0.0
	4	53	-20.0	-4.5	0.0
	4	54	-19.7	-6.2	0.0
	4	55	-15.2	2.6	0.0
	4	56	-22.8	0.3	0.0
	4	57	-20.1	1.9	0.0
	4	58	-13.4	-9.8	0.0
	4	59	-18.0	-7.1	0.0
	4	60	-18.7	-1.1	0.0
	4	61	-14.9	-4.4	0.0
	4	62	-19.2	-5.0	1.52558139535
	4	63	-10.4	-3.3	0.0
	4	64	-11.7	-1.3	0.0
	4	65	-15.7	-5.4	0.0
	4	66	-6.8	-3.9	0.0
	4	67	-2.0	-1.3	0.0
	4	68	-11.4	-8.8	11.4418604651
	4	69	-8.4	1.8	0.0
	4	70	-5.8	7.5	0.0
	4	71	-2.5	5.1	0.0
	4	72	-2.7	2.6	0.0
	4	73	-8.3	-4.2	0.0
	4	74	-11.5	-9.3	0.0
	4	75	-16.6	-5.0	0.0
	4	76	-16.7	-4.5	0.0
	4	77	-15.4	-2.7	0.0
	4	78	-11.7	0.8	0.0
	4	79	-11.0	-0.9	0.0
	4	80	-17.3	-4.6	0.0
	4	81	-10.1	-2.4	0.0
	4	82	-7.3	4.5	0.0
	4	83	0.4	6.3	0.0
	4	84	-2.2	10.2	0.0
	4	85	-3.2	10.8	0.0
	4	86	0.4	7.4	0.0
	4	87	-6.9	1.1	0.0
	4	88	-6.4	6.4	0.0
	4	89	-7.1	1.7	0.0
	4	90	-5.5	-4.0	0.0
	4	91	-9.5	-7.5	0.0
	4	92	-8.6	-1.9	0.0
	4	93	-3.6	4.8	0.0
	4	94	-1.6	6.9	0.0
	4	95	1.9	6.7	0.0
	4	96	-7.4	3.3	0.0
	4	97	-7.0	1.9	0.0
	4	98	-4.3	7.4	0.0
	4	99	2.7	13.6	2.38372093023
	4	100	3.2	20.8	0.0
	4	101	6.2	16.4	0.0
	4	102	3.1	21.2	0.0
	4	103	7.7	19.0	0.0
	4	104	4.9	17.1	0.0
	4	105	12.2	16.9	0.0
	4	106	2.8	17.2	0.0
	4	107	0.1	11.7	0.0
	4	108	1.0	17.1	0.0
	4	109	1.2	18.5	0.0
	4	110	4.7	18.0	0.0
	4	111	2.2	19.8	0.0
	4	112	-0.6	17.6	0.0
	4	113	-4.5	6.9	11.3465116279
	4	114	-9.1	8.0	0.0
	4	115	-4.4	6.5	0.0953488372093
	4	116	-4.9	12.1	0.0
	4	117	-1.7	14.5	0.0
	4	118	-0.7	22.0	0.0
	4	119	3.3	24.2	0.0
	4	120	6.1	19.7	0.0
	4	121	1.9	18.1	0.0
	4	122	3.3	21.1	0.0
	4	123	0.5	17.3	0.0
	4	124	4.3	14.1	12.0139534884
	4	125	1.9	18.0	0.0
	4	126	5.8	20.3	0.0
	4	127	4.4	14.9	1.90697674419
	4	128	-2.6	14.5	1.0488372093
	4	129	-3.2	14.7	0.381395348837
	4	130	0.5	14.8	1.23953488372
	4	131	-0.2	16.6	0.0
	4	132	1.3	20.9	0.286046511628
	4	133	7.4	22.2	5.43488372093
	4	134	4.7	25.8	6.86511627907
	4	135	3.5	23.4	0.0
	4	136	2.4	14.5	20.6906976744
	4	137	-1.5	17.4	0.0
	4	138	0.7	19.0	0.0
	4	139	4.9	18.3	0.0
	4	140	4.5	15.5	0.0
	4	141	5.9	18.5	0.0
	4	142	8.8	27.3	0.0
	4	143	14.7	31.8	0.0
	4	144	15.5	29.5	0.0
	4	145	14.9	24.5	0.0
	4	146	10.4	26.5	0.0
	4	147	13.7	28.4	9.63023255814
	4	148	11.2	32.1	0.0
	4	149	9.9	26.6	4.57674418605
	4	150	10.4	20.6	2.57441860465
	4	151	14.1	22.7	0.0953488372093
	4	152	12.9	24.4	6.67441860465
	4	153	9.6	24.0	0.0953488372093
	4	154	9.3	27.7	2.86046511628
	4	155	13.4	27.5	1.33488372093
	4	156	12.0	23.4	0.0
	4	157	16.4	24.3	0.0953488372093
	4	158	11.5	29.3	6.48372093023
	4	159	12.6	26.7	4.1
	4	160	13.9	23.7	0.286046511628
	4	161	14.0	31.3	0.0
	4	162	13.7	30.5	0.0
	4	163	15.3	30.0	0.0
	4	164	18.3	25.7	1.43023255814
	4	165	17.0	24.5	9.82093023256
	4	166	14.7	24.1	11.823255814
	4	167	14.3	23.7	12.9674418605
	4	168	12.1	30.4	0.0
	4	169	16.0	31.6	0.0
	4	170	19.7	35.4	0.0
	4	171	19.1	28.4	3.43255813953
	4	172	19.8	31.6	1.43023255814
	4	173	24.9	32.2	3.14651162791
	4	174	21.4	34.0	2.47906976744
	4	175	20.1	29.4	0.0953488372093
	4	176	21.0	32.2	9.15348837209
	4	177	21.3	28.6	0.0953488372093
	4	178	18.4	32.2	0.0
	4	179	18.6	30.1	0.0
	4	180	17.1	32.5	0.0
	4	181	18.4	32.7	0.0
	4	182	15.6	28.6	0.0
	4	183	14.3	24.6	3.14651162791
	4	184	15.5	26.4	11.0604651163
	4	185	13.8	20.8	9.05813953488
	4	186	12.1	24.6	0.0
	4	187	20.1	28.9	0.0
	4	188	15.0	28.1	0.0
	4	189	18.2	27.7	19.5465116279
	4	190	19.2	30.0	0.858139534884
	4	191	16.5	28.4	0.0
	4	192	13.0	25.6	0.0
	4	193	11.4	27.0	0.0
	4	194	12.3	24.7	0.286046511628
	4	195	12.9	29.0	0.0
	4	196	13.2	29.0	0.0
	4	197	17.9	30.8	0.0
	4	198	18.8	33.6	0.0
	4	199	19.9	32.0	0.0
	4	200	19.1	32.0	0.0
	4	201	21.5	34.1	0.0
	4	202	18.1	31.9	0.0
	4	203	18.5	29.4	0.0
	4	204	16.0	31.6	0.0
	4	205	18.0	32.4	0.0
	4	206	18.2	36.2	0.0
	4	207	22.0	35.4	0.0
	4	208	21.7	32.9	0.0
	4	209	19.1	30.5	0.0
	4	210	14.5	31.1	0.0
	4	211	15.3	28.3	0.0953488372093
	4	212	14.5	32.3	0.0
	4	213	17.0	34.1	0.0
	4	214	16.0	32.6	0.0
	4	215	14.5	33.5	0.0
	4	216	17.0	32.3	0.476744186047
	4	217	16.1	31.8	15.4465116279
	4	218	21.5	32.0	4.00465116279
	4	219	20.7	35.8	0.0
	4	220	23.4	38.4	0.0
	4	221	24.1	39.0	0.0
	4	222	25.6	38.2	0.0
	4	223	18.5	33.0	0.0
	4	224	19.5	29.5	0.0
	4	225	14.5	28.0	0.0
	4	226	16.1	27.5	0.0
	4	227	14.8	29.8	0.0
	4	228	13.3	32.4	0.0
	4	229	15.4	31.6	2.28837209302
	4	230	15.3	30.5	0.0
	4	231	14.7	32.0	0.0
	4	232	16.4	30.5	0.0
	4	233	19.5	30.2	0.0
	4	234	19.8	34.5	0.0
	4	235	21.3	29.5	0.0
	4	236	21.1	32.2	0.0
	4	237	19.8	32.7	0.0
	4	238	18.5	31.4	0.0
	4	239	18.9	32.6	0.0
	4	240	19.7	34.5	0.0
	4	241	17.1	27.9	0.0
	4	242	13.2	26.1	2.38372093023
	4	243	14.2	27.0	0.0
	4	244	12.7	24.5	14.3023255814
	4	245	16.3	29.3	0.0
	4	246	15.6	25.9	0.0953488372093
	4	247	16.8	29.5	0.0953488372093
	4	248	17.6	28.3	0.0953488372093
	4	249	15.3	27.8	4.38604651163
	4	250	18.9	29.9	8.58139534884
	4	251	19.5	31.3	0.0
	4	252	18.6	28.1	0.0
	4	253	11.7	27.5	0.0
	4	254	14.2	24.9	1.0488372093
	4	255	11.8	20.9	0.667441860465
	4	256	11.6	26.9	0.0
	4	257	8.0	24.1	0.0
	4	258	11.0	20.0	7.62790697674
	4	259	9.5	20.9	3.81395348837
	4	260	8.7	19.6	3.62325581395
	4	261	4.6	17.2	1.52558139535
	4	262	0.6	18.3	0.0
	4	263	-1.8	22.4	0.0
	4	264	-1.3	14.8	0.572093023256
	4	265	-0.8	19.6	0.0
	4	266	1.2	12.4	0.0953488372093
	4	267	4.0	23.0	0.0
	4	268	2.8	21.6	0.0
	4	269	6.3	27.1	0.0
	4	270	7.5	24.7	0.0
	4	271	8.4	28.4	0.0
	4	272	12.5	24.0	0.0
	4	273	7.4	21.5	0.0
	4	274	7.7	23.8	0.0
	4	275	9.7	13.9	6.57906976744
	4	276	3.6	21.2	0.0
	4	277	2.7	20.0	0.0
	4	278	0.7	16.6	0.0
	4	279	6.1	16.7	0.0
	4	280	9.9	22.0	0.0
	4	281	-0.1	16.9	0.0
	4	282	-1.3	14.7	0.0
	4	283	-1.1	15.4	0.0
	4	284	-3.3	13.6	0.0
	4	285	-2.6	15.5	0.0
	4	286	-2.3	15.4	0.0
	4	287	-8.1	8.3	4.19534883721
	4	288	-6.6	10.8	0.0953488372093
	4	289	-5.6	12.9	0.0
	4	290	0.5	18.8	0.0
	4	291	6.8	21.9	0.0
	4	292	8.0	18.4	0.0
	4	293	7.7	14.9	3.90930232558
	4	294	10.0	18.6	0.0
	4	295	6.2	19.6	0.0
	4	296	4.5	17.6	0.0
	4	297	-1.8	3.4	0.0
	4	298	-4.3	-0.2	0.0
	4	299	-2.2	3.7	0.0
	4	300	-4.5	8.4	0.0
	4	301	-9.4	4.7	3.24186046512
	4	302	-2.0	11.0	0.0
	4	303	-1.2	1.5	0.0
	4	304	-5.9	1.7	0.0
	4	305	-10.1	6.5	0.0
	4	306	-10.7	8.7	0.0
	4	307	-11.9	1.8	0.0
	4	308	-4.0	4.2	1.23953488372
	4	309	-2.9	-0.6	12.1093023256
	4	310	-4.6	-1.3	0.0
	4	311	-3.9	-1.3	0.190697674419
	4	312	-6.3	-6.0	0.476744186047
	4	313	-1.8	2.7	5.05348837209
	4	314	0.4	0.9	6.38837209302
	4	315	-5.6	0.9	0.0
	4	316	-0.4	6.7	0.0
	4	317	-1.9	2.7	0.0
	4	318	-8.9	0.1	6.38837209302
	4	319	-1.6	0.5	0.0
	4	320	-9.9	-5.6	0.0
	4	321	-9.8	-2.8	0.0
	4	322	-4.7	-2.3	0.0
	4	323	-1.4	3.8	0.0
	4	324	-3.1	3.2	6.67441860465
	4	325	-6.7	2.7	0.0
	4	326	-2.5	2.4	0.0
	4	327	-5.5	-1.7	0.0
	4	328	-8.7	-2.8	0.0
	4	329	-10.8	-5.4	0.0
	4	330	-13.9	-7.5	0.0
	4	331	-8.2	-2.7	4.57674418605
	4	332	-5.0	5.5	0.0
	4	333	-2.7	6.5	0.0
	4	334	4.3	5.3	0.190697674419
	4	335	2.6	3.0	9.82093023256
	4	336	2.2	13.5	0.0
	4	337	3.3	10.8	0.0
	4	338	3.8	10.7	0.0
	4	339	5.5	19.0	0.0
	4	340	5.3	11.7	0.0
	4	341	2.7	4.2	0.0
	4	342	-1.9	1.9	0.0
	4	343	-7.4	7.1	0.0
	4	344	-6.8	7.5	12.776744186
	4	345	-5.2	-2.5	0.0
	4	346	-12.0	0.9	0.0
	4	347	-7.7	3.3	0.0
	4	348	-13.5	3.4	0.0
	4	349	-14.2	3.5	0.0
	4	350	-7.0	2.6	0.0
	4	351	-7.1	6.1	0.0
	4	352	-3.3	1.6	0.0
	4	353	-8.4	-5.3	0.953488372093
	4	354	-10.0	2.7	0.0
	4	355	-13.1	-4.3	0.0
	4	356	-13.8	-1.5	0.0
	4	357	-12.3	-7.7	0.0
	4	358	-14.4	-13.4	0.0
	4	359	-17.6	-8.0	0.0
	4	360	-16.6	1.9	0.0
	4	361	-12.5	2.2	6.1023255814
	4	362	-1.2	3.6	0.0
	4	363	-8.8	3.1	0.0
	4	364	-6.5	1.1	0.0
	4	365	-3.6	0.1	0.0
	4	366	-4.0	4.2	0.0
	5	1	-16.8	-6.5	0.0
	5	2	-7.6	-3.3	0.0
	5	3	-16.4	-5.2	0.0
	5	4	-15.9	-3.7	0.0
	5	5	-19.0	-9.7	0.0
	5	6	-15.3	-14.9	0.0
	5	7	-20.2	-13.0	7.62790697674
	5	8	-11.5	-2.0	0.0
	5	9	-12.8	-9.8	0.0
	5	10	-11.4	-3.6	0.0
	5	11	-11.0	-5.9	0.0
	5	12	-14.2	-8.5	0.0
	5	13	-14.4	-5.4	0.0
	5	14	-14.6	-8.6	0.0
	5	15	-23.0	-12.2	0.0
	5	16	-17.2	-4.9	0.0
	5	17	-9.2	-4.7	0.0
	5	18	-6.9	-2.5	0.0
	5	19	-11.6	-9.7	0.0953488372093
	5	20	-9.8	-7.9	0.0953488372093
	5	21	-6.9	-0.9	0.0
	5	22	-14.9	-0.4	0.0
	5	23	-20.8	-12.8	0.0
	5	24	-19.2	0.2	0.0
	5	25	-12.1	-4.3	10.1069767442
	5	26	-14.2	1.8	0.0
	5	27	-13.6	-5.7	0.0
	5	28	-17.4	-8.1	0.0
	5	29	-13.7	-1.5	0.0
	5	30	-6.4	4.0	0.0
	5	31	-14.8	-0.6	0.0
	5	32	-11.0	-1.9	0.0
	5	33	-11.1	-5.1	0.0
	5	34	-8.6	-8.2	0.0
	5	35	-11.6	-6.2	3.0511627907
	5	36	-15.9	-9.4	6.96046511628
	5	37	-21.8	-12.4	0.0
	5	38	-17.7	-7.7	0.0
	5	39	-13.3	-3.8	8.96279069767
	5	40	-17.8	2.0	5.33953488372
	5	41	-18.4	-1.0	0.0
	5	42	-15.6	-4.5	0.0
	5	43	-7.1	3.6	0.0
	5	44	-11.5	-0.9	0.0
	5	45	-5.0	-2.6	0.0
	5	46	-5.2	-5.1	0.0
	5	47	-4.5	-3.8	0.0
	5	48	-5.0	-3.5	0.0
	5	49	-0.9	5.4	0.0
	5	50	-9.8	3.4	0.0
	5	51	-15.4	-6.9	0.0
	5	52	-15.6	-8.2	0.0
	5	53	-9.8	-2.7	0.0
	5	54	-3.8	-3.2	2.76511627907
	5	55	-8.3	0.5	0.0
	5	56	-15.1	-2.5	0.0
	5	57	0.1	10.9	0.0
	5	58	3.3	8.8	0.0
	5	59	-12.0	4.0	0.0
	5	60	-7.8	8.9	0.0
	5	61	-10.7	-1.3	0.0
	5	62	-16.0	-6.3	0.0
	5	63	-14.9	-2.5	0.0
	5	64	-8.8	8.8	0.0
	5	65	-7.3	3.3	0.0
	5	66	-8.4	8.5	0.0
	5	67	-13.7	9.1	0.0
	5	68	-14.3	2.4	0.0
	5	69	-9.4	4.0	0.0
	5	70	-4.6	7.0	0.0
	5	71	-6.4	6.2	0.0
	5	72	-6.5	1.3	0.0
	5	73	-6.2	5.3	0.0
	5	74	-5.8	2.2	0.0
	5	75	-6.1	1.7	0.0
	5	76	-13.5	2.7	0.0
	5	77	-9.3	4.8	0.0
	5	78	-7.2	9.3	0.0
	5	79	-5.7	5.6	0.0
	5	80	1.4	6.3	0.0953488372093
	5	81	-2.5	2.4	0.0
	5	82	-1.0	2.7	0.0
	5	83	-9.4	3.6	0.0
	5	84	-3.5	7.5	0.0
	5	85	-1.3	1.4	0.0
	5	86	-2.3	4.4	1.33488372093
	5	87	-2.5	11.1	0.0
	5	88	-3.1	2.0	1.52558139535
	5	89	-7.7	5.3	0.0
	5	90	-7.6	4.2	0.0
	5	91	-9.4	5.8	0.0
	5	92	-9.4	5.6	0.0
	5	93	-0.4	9.1	0.0
	5	94	5.0	10.7	0.0
	5	95	1.2	8.9	0.0
	5	96	-7.7	1.2	26.0302325581
	5	97	-9.5	5.3	0.0
	5	98	-3.2	10.1	0.0
	5	99	1.9	14.1	0.0
	5	100	-3.2	13.2	0.0
	5	101	-6.8	14.0	0.0
	5	102	-0.8	7.6	2.38372093023
	5	103	8.3	16.2	0.0
	5	104	5.8	18.1	0.0
	5	105	3.1	16.2	0.0
	5	106	-2.7	17.7	0.0
	5	107	-7.7	10.5	0.0
	5	108	-0.4	12.3	0.0
	5	109	0.0	15.6	0.0
	5	110	4.2	20.3	0.0
	5	111	4.6	24.1	0.0
	5	112	6.9	24.5	0.0
	5	113	10.3	24.1	0.0
	5	114	7.5	24.1	0.0
	5	115	1.5	13.6	0.0953488372093
	5	116	-2.1	14.0	0.0
	5	117	-0.8	18.6	0.0
	5	118	4.8	18.7	0.0
	5	119	-0.4	11.4	0.0
	5	120	-1.6	10.1	0.0
	5	121	-7.0	12.1	0.0
	5	122	-2.4	17.2	0.0
	5	123	1.2	21.4	0.858139534884
	5	124	1.7	25.6	0.0
	5	125	2.4	16.4	0.0
	5	126	3.9	23.2	0.0
	5	127	5.8	17.3	2.95581395349
	5	128	3.7	18.2	0.0
	5	129	-2.5	16.2	0.0
	5	130	-1.9	12.4	0.0
	5	131	-2.2	12.7	0.0
	5	132	0.8	17.3	0.0
	5	133	4.6	17.3	0.0
	5	134	2.3	24.6	0.0
	5	135	2.3	27.3	0.0
	5	136	6.0	21.9	0.0
	5	137	1.8	21.8	0.0
	5	138	3.4	21.3	0.0
	5	139	2.1	19.3	0.0
	5	140	5.4	19.2	0.0
	5	141	8.4	22.1	0.0
	5	142	7.0	23.3	0.0
	5	143	3.4	18.6	20.7860465116
	5	144	9.2	23.7	3.81395348837
	5	145	9.9	26.0	0.0953488372093
	5	146	11.6	28.1	0.0
	5	147	11.3	29.7	0.0
	5	148	14.4	29.6	0.0
	5	149	10.6	28.5	0.0
	5	150	8.3	20.3	4.48139534884
	5	151	8.5	24.8	0.0
	5	152	9.7	24.8	1.52558139535
	5	153	9.9	22.7	0.0953488372093
	5	154	13.1	23.6	2.95581395349
	5	155	10.3	21.4	10.9651162791
	5	156	10.7	25.4	0.0
	5	157	14.6	28.1	0.0
	5	158	18.1	30.1	0.0
	5	159	13.6	23.4	0.0
	5	160	11.5	17.8	9.72558139535
	5	161	8.7	22.1	1.0488372093
	5	162	13.1	24.4	0.0953488372093
	5	163	17.1	29.8	0.0
	5	164	17.5	33.2	0.0
	5	165	15.6	30.1	0.0
	5	166	15.2	23.8	0.0
	5	167	12.6	25.0	0.0
	5	168	13.4	23.5	0.0953488372093
	5	169	12.3	23.8	0.0
	5	170	15.4	27.3	0.0
	5	171	13.8	27.5	0.0
	5	172	18.1	25.2	7.24651162791
	5	173	19.1	26.2	0.0953488372093
	5	174	17.0	29.5	0.0
	5	175	18.4	28.8	0.476744186047
	5	176	16.6	29.1	5.72093023256
	5	177	16.1	28.4	1.0488372093
	5	178	12.7	28.8	0.0
	5	179	14.0	31.8	0.0
	5	180	16.1	29.2	0.0
	5	181	16.7	32.7	2.0976744186
	5	182	12.9	31.9	0.0
	5	183	15.2	30.7	0.0
	5	184	15.9	33.3	0.0
	5	185	19.0	35.6	0.0
	5	186	17.3	32.7	0.0
	5	187	15.5	34.0	0.0
	5	188	15.5	29.3	0.0
	5	189	13.9	27.7	0.0
	5	190	12.2	21.4	1.14418604651
	5	191	20.7	37.1	0.0
	5	192	18.7	32.7	0.0
	5	193	19.5	32.7	0.0
	5	194	21.0	35.5	0.0
	5	195	20.0	34.2	0.0
	5	196	20.6	31.1	0.0
	5	197	17.2	33.2	0.0
	5	198	15.1	27.2	3.71860465116
	5	199	19.4	31.9	3.33720930233
	5	200	19.8	36.3	0.0
	5	201	19.7	30.1	15.3511627907
	5	202	20.1	37.2	0.0
	5	203	21.8	32.2	0.0
	5	204	22.0	37.7	0.0
	5	205	20.4	32.8	0.190697674419
	5	206	18.7	31.4	0.0
	5	207	18.0	29.3	20.3093023256
	5	208	17.6	32.2	0.0
	5	209	16.3	32.1	0.0
	5	210	15.8	31.7	0.0
	5	211	18.5	33.4	0.0
	5	212	14.6	31.3	0.0
	5	213	17.3	32.2	0.0
	5	214	19.5	34.7	0.0
	5	215	18.9	32.5	2.76511627907
	5	216	18.9	33.2	0.0
	5	217	19.2	33.8	0.0
	5	218	23.2	37.2	0.0
	5	219	25.8	36.6	0.0
	5	220	22.3	31.2	0.0
	5	221	16.4	28.3	0.0
	5	222	17.6	31.3	0.0
	5	223	18.6	33.4	0.0
	5	224	18.6	32.4	0.0
	5	225	18.4	33.7	0.0
	5	226	20.7	32.9	1.14418604651
	5	227	20.2	32.9	0.0
	5	228	18.5	26.6	1.43023255814
	5	229	18.4	28.5	0.0
	5	230	16.6	25.8	0.0
	5	231	16.5	23.8	21.6441860465
	5	232	17.7	21.9	23.0744186047
	5	233	12.4	21.6	5.72093023256
	5	234	14.3	24.3	0.858139534884
	5	235	12.6	28.9	0.0
	5	236	18.2	30.0	0.0
	5	237	16.8	28.8	0.0
	5	238	14.5	31.9	0.0
	5	239	16.3	30.2	0.0
	5	240	17.7	31.7	0.0
	5	241	15.0	34.4	0.0
	5	242	18.6	31.6	0.0
	5	243	17.2	30.4	0.0
	5	244	17.7	31.7	0.0
	5	245	17.6	31.3	0.0953488372093
	5	246	19.0	32.0	0.0
	5	247	13.9	23.0	2.0023255814
	5	248	11.0	21.1	0.286046511628
	5	249	10.1	30.1	0.0
	5	250	10.2	29.5	0.0
	5	251	12.7	31.6	0.0
	5	252	13.5	34.6	0.0
	5	253	14.5	31.5	0.0
	5	254	12.2	30.0	0.0
	5	255	13.6	23.6	0.286046511628
	5	256	11.6	27.4	0.0
	5	257	10.4	27.3	0.0
	5	258	10.4	19.7	5.05348837209
	5	259	10.0	26.3	0.0
	5	260	8.7	22.8	0.0
	5	261	6.0	24.0	0.0
	5	262	5.8	26.7	0.0
	5	263	16.4	30.8	0.0
	5	264	17.6	29.6	0.0
	5	265	13.6	20.3	0.572093023256
	5	266	14.0	26.8	0.0
	5	267	14.1	26.6	0.0
	5	268	13.6	29.1	0.0
	5	269	15.7	28.7	0.0
	5	270	8.8	24.2	0.0
	5	271	5.8	28.8	0.0
	5	272	11.0	28.1	0.0
	5	273	8.6	21.2	0.0
	5	274	9.8	24.1	0.0
	5	275	10.2	23.3	0.0
	5	276	12.5	23.0	0.0
	5	277	10.6	22.5	0.0
	5	278	7.3	21.5	0.0
	5	279	6.4	18.5	0.0
	5	280	9.3	16.1	0.0
	5	281	6.4	20.2	0.0
	5	282	4.3	25.8	0.0
	5	283	8.2	21.8	15.6372093023
	5	284	5.5	24.9	0.0
	5	285	10.1	23.3	0.0
	5	286	5.4	15.7	0.0
	5	287	-0.9	9.5	0.0
	5	288	3.5	18.3	0.0
	5	289	5.1	15.5	0.0
	5	290	3.2	14.7	0.0
	5	291	1.7	14.9	0.0
	5	292	0.0	12.1	0.0
	5	293	4.7	19.8	0.0
	5	294	1.6	17.8	0.0
	5	295	1.8	22.0	0.0
	5	296	4.1	17.8	0.858139534884
	5	297	2.6	18.3	0.0
	5	298	2.7	11.3	0.0
	5	299	2.5	10.3	0.0
	5	300	0.6	9.8	0.0
	5	301	2.2	11.6	0.0
	5	302	3.6	14.9	0.0
	5	303	2.2	14.6	0.0
	5	304	-1.3	14.8	0.0
	5	305	0.8	9.7	0.0
	5	306	2.6	10.4	0.0
	5	307	0.5	9.9	0.0
	5	308	-1.7	5.2	0.0
	5	309	-1.9	6.7	0.0
	5	310	-7.5	6.6	0.0
	5	311	-4.6	2.6	0.0
	5	312	-7.8	0.6	0.0
	5	313	-6.2	8.8	0.0
	5	314	5.3	12.5	0.0
	5	315	8.1	13.9	0.0
	5	316	-1.5	3.3	0.0
	5	317	-6.9	4.7	0.0
	5	318	-5.8	6.1	0.0
	5	319	-6.3	3.7	0.0
	5	320	-3.3	7.0	0.0
	5	321	0.3	11.8	0.0
	5	322	2.1	16.9	0.0
	5	323	5.7	15.6	0.0
	5	324	11.8	22.3	0.0
	5	325	12.6	17.2	0.0
	5	326	4.2	9.1	0.0
	5	327	2.0	8.1	0.0
	5	328	1.5	17.8	0.0
	5	329	-0.8	9.8	0.0
	5	330	-4.7	5.9	0.0
	5	331	-11.1	-6.2	0.0
	5	332	-7.8	1.9	0.0
	5	333	-10.7	-5.4	0.0
	5	334	-14.2	0.1	0.0
	5	335	-12.3	9.4	0.0
	5	336	-5.5	7.3	0.0
	5	337	-5.8	-1.3	0.0
	5	338	-2.5	1.4	0.0
	5	339	-11.0	-4.1	0.0
	5	340	-3.3	1.5	0.0
	5	341	-1.9	3.8	0.0
	5	342	-6.7	9.5	0.0
	5	343	-5.2	5.8	0.0
	5	344	-10.3	-5.0	0.0
	5	345	-5.8	6.9	0.0
	5	346	-8.4	0.3	0.0
	5	347	-12.1	6.2	0.0
	5	348	-6.5	-0.1	0.0
	5	349	-9.1	-0.8	0.0
	5	350	-9.7	-7.2	0.0
	5	351	-14.7	0.4	0.0
	5	352	-15.5	-4.5	0.0
	5	353	-13.9	-1.9	0.0
	5	354	-16.7	-5.7	0.0
	5	355	-10.6	-3.6	0.0
	5	356	-0.3	0.1	0.0
	5	357	-6.8	-4.5	0.0
	5	358	-4.0	-3.2	0.0
	5	359	-8.7	-2.8	0.0
	5	360	-13.3	-8.0	0.0
	5	361	-18.9	-10.6	0.0
	5	362	-6.7	1.1	0.0
	5	363	-6.6	-0.8	0.0
	5	364	-9.8	2.5	0.0
	5	365	-4.4	7.8	0.0
	6	1	-3.4	-2.7	0.0
	6	2	-3.7	-3.0	0.0
	6	3	-16.2	-1.8	0.0
	6	4	-14.7	3.3	0.0
	6	5	-16.3	3.9	0.0
	6	6	-11.9	4.5	0.0
	6	7	-8.6	7.1	0.0
	6	8	-14.2	-1.4	0.0
	6	9	-10.7	-2.8	0.0
	6	10	-10.2	-5.5	0.0
	6	11	-6.3	-1.6	0.0
	6	12	-11.4	-8.6	5.53023255814
	6	13	-12.2	-5.5	2.76511627907
	6	14	-10.2	-3.5	0.0
	6	15	-2.8	6.1	0.0
	6	16	-1.7	-1.4	0.0
	6	17	-9.3	-5.5	0.0
	6	18	-23.7	-2.0	0.0
	6	19	-13.2	-5.1	0.0
	6	20	-12.9	-7.3	0.0
	6	21	-16.3	-5.4	0.0
	6	22	-13.9	-0.3	0.0
	6	23	-7.3	-0.7	0.0
	6	24	-9.1	-2.9	0.0
	6	25	-7.0	-0.3	0.0
	6	26	-10.2	-0.7	0.0
	6	27	-13.6	-9.3	0.0
	6	28	-8.2	-7.3	0.0
	6	29	-9.1	-0.6	0.0
	6	30	-20.7	-6.6	0.0
	6	31	-15.1	-3.4	0.0
	6	32	-30.3	-13.1	0.667441860465
	6	33	-27.1	-12.0	2.76511627907
	6	34	-25.1	-4.9	0.0
	6	35	-14.6	-8.6	0.0
	6	36	-16.3	-6.7	0.0
	6	37	-12.6	-9.7	0.0
	6	38	-11.2	-1.7	0.0
	6	39	-22.6	-11.4	0.0
	6	40	-25.4	-16.7	0.858139534884
	6	41	-27.5	-15.2	0.0
	6	42	-23.8	-10.4	0.0
	6	43	-23.8	-2.4	0.0
	6	44	-17.7	0.6	0.0
	6	45	-11.7	-3.7	0.0
	6	46	-12.7	-7.8	0.0
	6	47	-20.2	-5.1	0.0
	6	48	-15.8	-6.3	0.0
	6	49	-16.6	-5.0	0.0
	6	50	-8.5	-5.4	0.0
	6	51	-6.7	-2.8	0.0
	6	52	0.6	4.0	0.0
	6	53	-4.8	-2.1	0.0
	6	54	-10.2	-0.3	0.0953488372093
	6	55	-14.4	0.6	0.0
	6	56	-11.5	0.9	0.0
	6	57	-11.0	8.3	0.0
	6	58	-16.8	0.0	0.0
	6	59	-10.6	2.8	0.0
	6	60	-15.2	-4.0	0.0
	6	61	-15.7	-1.5	1.14418604651
	6	62	-14.7	-2.2	1.90697674419
	6	63	-11.8	1.2	0.0
	6	64	-14.8	-5.8	0.0
	6	65	-7.1	1.5	0.0
	6	66	-7.3	3.7	0.0
	6	67	1.7	12.6	0.0
	6	68	4.5	8.5	0.0
	6	69	-1.5	5.5	0.0
	6	70	-3.3	3.1	0.0
	6	71	-4.2	-0.1	0.0
	6	72	-0.7	1.0	0.0
	6	73	3.2	8.1	0.0
	6	74	4.1	6.7	0.0
	6	75	4.7	9.2	0.0
	6	76	6.2	6.9	0.0
	6	77	2.0	6.8	0.0
	6	78	-1.5	6.1	0.0
	6	79	0.1	7.5	0.0
	6	80	-3.7	7.7	0.0
	6	81	2.2	10.0	0.190697674419
	6	82	2.3	8.7	0.0
	6	83	2.5	10.7	0.0
	6	84	0.2	3.3	0.0
	6	85	2.8	5.3	0.0
	6	86	-6.7	1.6	1.52558139535
	6	87	-6.6	6.7	0.0
	6	88	-7.5	2.9	0.0
	6	89	-7.8	3.2	0.0
	6	90	-1.7	7.8	0.381395348837
	6	91	0.6	11.8	0.0
	6	92	0.5	15.8	0.0
	6	93	2.2	16.3	0.0
	6	94	3.3	12.3	0.0
	6	95	1.1	13.7	3.14651162791
	6	96	4.6	13.4	0.0
	6	97	1.9	14.8	0.0
	6	98	-1.7	13.2	0.0
	6	99	-4.1	11.9	0.0
	6	100	-5.4	8.6	0.0
	6	101	-7.0	6.6	0.0
	6	102	-3.0	6.2	0.0
	6	103	-0.5	4.0	0.0953488372093
	6	104	0.1	8.6	0.0
	6	105	-4.2	7.9	0.0
	6	106	-5.9	8.7	0.0
	6	107	-4.4	9.3	0.0
	6	108	-4.7	4.1	0.0
	6	109	-7.1	3.6	0.667441860465
	6	110	-4.5	5.7	7.62790697674
	6	111	-4.1	9.5	27.5558139535
	6	112	1.9	13.4	0.0
	6	113	11.2	17.3	12.3953488372
	6	114	9.2	16.6	0.0
	6	115	5.6	17.9	0.0
	6	116	6.4	17.9	0.0
	6	117	4.6	20.2	0.0
	6	118	7.8	24.9	0.0
	6	119	15.8	32.1	0.0
	6	120	10.7	22.6	2.76511627907
	6	121	8.3	21.8	0.0
	6	122	7.8	19.0	0.0953488372093
	6	123	2.2	19.2	0.0
	6	124	9.3	22.6	0.0
	6	125	7.9	22.4	0.0
	6	126	6.4	23.1	0.0
	6	127	4.3	26.2	0.0
	6	128	2.8	19.2	12.3
	6	129	5.8	21.2	0.0
	6	130	4.9	15.0	6.67441860465
	6	131	5.3	20.2	0.0
	6	132	7.0	21.7	0.0
	6	133	7.7	20.6	0.0
	6	134	9.6	25.1	0.0
	6	135	4.4	24.6	0.0
	6	136	4.8	22.2	0.0
	6	137	5.4	21.8	0.0
	6	138	4.8	20.7	12.1093023256
	6	139	8.4	27.1	11.2511627907
	6	140	3.5	25.4	5.24418604651
	6	141	1.5	28.7	0.0
	6	142	7.7	25.1	0.0
	6	143	4.9	21.7	0.0
	6	144	7.3	25.0	0.0
	6	145	10.5	24.2	18.211627907
	6	146	13.1	27.7	0.0
	6	147	7.3	21.3	6.67441860465
	6	148	10.2	27.5	0.0
	6	149	12.1	29.9	0.0
	6	150	10.2	25.7	0.0
	6	151	14.8	24.0	1.0488372093
	6	152	15.1	26.3	0.0
	6	153	13.5	23.4	0.0
	6	154	11.8	22.8	0.0
	6	155	13.4	26.0	0.0
	6	156	9.5	23.8	22.9790697674
	6	157	9.6	27.2	0.0
	6	158	11.5	27.7	0.0
	6	159	11.9	22.7	4.67209302326
	6	160	13.1	27.6	0.476744186047
	6	161	21.3	30.8	0.0
	6	162	20.0	29.4	0.0
	6	163	20.0	27.6	0.381395348837
	6	164	17.0	28.9	0.0
	6	165	14.3	27.0	0.0
	6	166	10.6	23.2	0.0
	6	167	9.6	22.9	0.0
	6	168	8.4	17.1	0.476744186047
	6	169	5.2	16.2	0.667441860465
	6	170	10.3	21.3	0.381395348837
	6	171	9.4	23.8	0.0
	6	172	11.6	20.7	0.0
	6	173	10.7	26.4	0.0
	6	174	13.7	25.3	2.57441860465
[truncated: 8,957 more rows]
