# Supplementary material for: Comparing CMIP-3 and CMIP-5 climate projections on flooding estimation of Devils Lake of North Dakota, USA
Source: PeerJ. 2018 Apr 30;6:e4711. doi: 10.7717/peerj.4711 (PMC5933320; doi:10.7717/peerj.4711)
Supplement: Supplemental Information 2 [file peerj-06-4711-s002.zip › FutureClimate/CMIP-5_MarkSim/EDMZ_GFDLESM2M_rcp26_2055.dat]

	1	1	-22.3	-20.6	1.23953488372
	1	2	-19.3	-8.0	0.0
	1	3	-11.2	1.9	0.0
	1	4	-3.4	5.6	13.0627906977
	1	5	-2.4	-1.9	0.0
	1	6	-14.2	0.2	0.0
	1	7	-5.2	-2.9	0.0
	1	8	-6.7	-5.4	0.0953488372093
	1	9	-13.0	-3.4	0.0
	1	10	-25.3	-2.8	0.0
	1	11	-28.9	-2.6	0.0
	1	12	-21.3	-11.2	0.0
	1	13	-18.2	-10.9	0.0
	1	14	-18.1	-17.1	0.0
	1	15	-19.7	-11.8	0.0
	1	16	-17.0	-4.6	0.0
	1	17	-19.1	-13.4	0.0
	1	18	-22.1	-20.5	0.0953488372093
	1	19	-12.9	-3.2	0.0
	1	20	-10.8	-10.0	0.0
	1	21	-19.2	-7.4	0.0
	1	22	-4.8	9.6	0.0
	1	23	-11.4	12.5	0.0
	1	24	-14.3	2.6	0.0
	1	25	-16.0	-1.3	0.0
	1	26	-12.7	-5.3	0.0
	1	27	-16.9	-7.7	0.0
	1	28	-22.5	-6.9	0.0
	1	29	-13.0	-2.5	0.0
	1	30	-20.1	-3.9	0.0
	1	31	-13.4	-0.3	0.0
	1	32	-11.7	-7.9	0.858139534884
	1	33	-6.0	-3.2	0.0
	1	34	-12.7	-3.3	0.0
	1	35	-6.5	6.3	0.0
	1	36	-0.3	5.1	0.0
	1	37	7.5	15.7	0.0
	1	38	-4.7	4.3	0.0
	1	39	-10.3	-9.5	0.0
	1	40	-6.8	-1.0	0.0
	1	41	-7.5	-7.0	0.0
	1	42	-9.6	-5.9	0.0
	1	43	-8.7	1.8	0.0
	1	44	-3.8	5.8	0.0
	1	45	-8.4	-2.8	0.0
	1	46	-14.2	-8.3	0.381395348837
	1	47	-24.0	-7.7	0.0
	1	48	-22.0	-4.4	0.0
	1	49	-25.6	-7.7	0.0
	1	50	-24.0	-5.7	0.0
	1	51	-24.6	-5.3	0.0
	1	52	-27.6	-16.4	0.0953488372093
	1	53	-23.3	-13.7	4.48139534884
	1	54	-19.9	1.3	0.0
	1	55	-16.2	-1.1	0.0
	1	56	-16.5	-3.5	0.0
	1	57	-27.6	-3.9	0.0
	1	58	-22.5	7.0	0.0
	1	59	-22.5	-2.0	0.0
	1	60	-14.1	-2.9	0.0
	1	61	-15.2	-3.4	0.0
	1	62	-17.8	-3.1	0.0
	1	63	-13.4	-1.0	0.0
	1	64	-8.9	-2.3	7.53255813953
	1	65	0.3	0.5	0.0
	1	66	0.3	2.7	0.0
	1	67	-6.7	-4.8	0.0
	1	68	-10.6	4.6	0.0
	1	69	-11.6	7.2	0.0
	1	70	-10.2	7.4	0.0
	1	71	-15.2	4.6	0.0
	1	72	-11.9	-4.8	0.0
	1	73	-8.6	-4.7	0.0
	1	74	-7.8	-6.1	0.0
	1	75	-10.1	-6.2	0.0
	1	76	-9.1	-3.7	0.0
	1	77	-14.6	0.1	0.0
	1	78	-15.8	-1.8	0.0
	1	79	-14.5	4.3	0.0
	1	80	-17.8	-2.4	0.0
	1	81	-17.0	-3.4	0.0
	1	82	-13.2	-0.7	3.43255813953
	1	83	-10.5	0.4	0.0
	1	84	-11.4	4.3	0.0
	1	85	-4.6	2.0	0.0
	1	86	-6.7	5.0	0.0
	1	87	-0.9	8.1	0.0
	1	88	1.9	5.3	0.0
	1	89	-2.4	9.8	0.0
	1	90	-3.3	7.5	0.0
	1	91	-2.5	13.6	0.0
	1	92	3.4	14.4	0.0
	1	93	4.3	17.7	0.0
	1	94	2.1	17.3	0.0
	1	95	3.7	14.2	0.0
	1	96	4.4	12.3	0.0
	1	97	3.4	8.4	0.762790697674
	1	98	-1.7	6.6	2.95581395349
	1	99	-2.8	7.8	0.0953488372093
	1	100	-0.8	9.8	0.0
	1	101	7.0	9.5	0.0
	1	102	1.6	17.0	0.0
	1	103	9.4	18.0	0.0
	1	104	11.0	21.1	0.0
	1	105	2.6	19.2	1.81162790698
	1	106	4.2	19.4	0.0
	1	107	2.8	14.6	0.667441860465
	1	108	-0.1	17.8	0.0
	1	109	-3.0	17.9	0.0
	1	110	-0.6	16.8	0.0
	1	111	0.7	19.3	0.0
	1	112	2.9	23.4	0.0
	1	113	-3.9	14.4	0.0
	1	114	-7.6	8.9	0.0
	1	115	-1.6	16.6	0.0
	1	116	2.8	21.3	0.0
	1	117	2.9	20.6	0.0
	1	118	3.9	7.8	1.62093023256
	1	119	6.2	19.7	0.0
	1	120	9.1	22.1	0.0
	1	121	5.3	20.8	14.7790697674
	1	122	9.8	24.2	0.0
	1	123	7.9	24.2	0.0
	1	124	12.8	24.1	0.0
	1	125	12.9	24.5	0.0
	1	126	11.9	25.3	0.0
	1	127	6.8	23.6	0.0
	1	128	3.2	24.6	4.00465116279
	1	129	6.7	27.6	0.0
	1	130	9.3	25.3	0.0
	1	131	7.5	22.6	0.0
	1	132	2.7	21.2	0.0
	1	133	2.3	26.4	0.0
	1	134	3.2	21.7	0.0
	1	135	10.7	22.5	0.0
	1	136	9.5	20.5	0.0
	1	137	4.6	14.1	6.38837209302
	1	138	13.0	20.4	6.38837209302
	1	139	8.2	22.5	0.0
	1	140	9.4	17.2	0.0
	1	141	8.9	22.5	0.0
	1	142	8.8	23.0	0.0
	1	143	5.6	22.3	1.33488372093
	1	144	6.7	23.0	0.0
	1	145	1.7	20.9	0.0
	1	146	9.7	22.3	0.0
	1	147	8.6	21.8	0.0
	1	148	13.5	21.6	5.81627906977
	1	149	6.4	21.2	1.71627906977
	1	150	4.0	19.8	0.0
	1	151	5.1	21.7	1.90697674419
	1	152	8.5	22.7	0.0
	1	153	5.1	21.9	0.0
	1	154	5.0	19.3	0.0
	1	155	9.2	23.0	0.0
	1	156	12.5	30.9	0.0
	1	157	5.9	24.9	0.0
	1	158	13.4	21.3	5.1488372093
	1	159	13.8	26.6	0.0
	1	160	13.6	24.8	0.0
	1	161	10.0	22.9	0.0
	1	162	10.1	24.6	0.0
	1	163	11.1	22.0	35.2790697674
	1	164	10.9	24.3	0.0
	1	165	11.5	25.9	0.0
	1	166	16.6	29.9	0.0953488372093
	1	167	19.2	31.3	0.0
	1	168	15.2	33.1	0.0
	1	169	15.0	29.2	0.0
	1	170	14.2	29.9	0.0
	1	171	12.3	27.9	0.0
	1	172	14.8	27.5	0.0
	1	173	15.2	26.9	0.0
	1	174	14.9	18.9	0.667441860465
	1	175	14.3	20.6	6.00697674419
	1	176	13.6	25.8	0.0
	1	177	10.9	22.7	0.0
	1	178	10.5	19.5	51.9651162791
	1	179	12.0	21.5	70.5581395349
	1	180	15.2	28.1	0.0
	1	181	11.2	25.4	3.33720930233
	1	182	18.7	26.2	7.05581395349
	1	183	16.4	29.7	0.0
	1	184	14.6	29.0	0.0
	1	185	19.3	29.6	0.0
	1	186	18.6	28.9	0.0953488372093
	1	187	21.3	32.3	0.0
	1	188	19.2	31.6	0.0
	1	189	12.8	25.9	0.0
	1	190	13.4	21.8	0.0
	1	191	12.5	25.6	0.0
	1	192	12.8	29.7	0.0
	1	193	16.5	29.0	0.0
	1	194	18.8	29.1	0.0
	1	195	19.6	34.3	0.0
	1	196	21.9	37.5	0.0
	1	197	20.3	33.2	0.0
	1	198	21.1	30.2	0.190697674419
	1	199	17.9	29.3	0.0
	1	200	14.6	28.4	0.0
	1	201	17.7	32.4	6.48372093023
	1	202	20.5	35.2	0.953488372093
	1	203	21.9	34.7	0.0
	1	204	19.7	33.6	0.0
	1	205	15.1	29.5	0.0
	1	206	16.7	28.2	4.76744186047
	1	207	15.7	30.0	2.19302325581
	1	208	15.5	30.0	0.0
	1	209	16.9	32.8	0.0
	1	210	15.3	31.3	0.0
	1	211	14.8	31.8	0.0
	1	212	16.1	30.2	0.0
	1	213	11.0	25.9	19.5465116279
	1	214	13.6	29.2	31.3697674419
	1	215	11.5	31.4	0.0
	1	216	15.2	29.7	0.0
	1	217	14.2	28.6	0.0
	1	218	15.9	32.0	0.0
	1	219	15.5	29.9	1.23953488372
	1	220	16.6	26.7	0.476744186047
	1	221	19.9	31.3	0.0
	1	222	19.1	28.8	0.0
	1	223	17.0	30.7	0.0
	1	224	16.4	32.8	0.0
	1	225	10.3	29.4	0.0
	1	226	11.0	25.0	15.3511627907
	1	227	11.2	24.7	0.0953488372093
	1	228	11.7	23.1	16.5906976744
	1	229	12.4	27.1	0.0
	1	230	12.6	26.0	0.0
	1	231	9.1	23.5	0.0
	1	232	12.1	27.8	0.0
	1	233	11.6	22.0	22.311627907
	1	234	16.0	22.7	0.0
	1	235	15.9	29.7	0.0
	1	236	15.1	24.5	0.0
	1	237	13.2	29.3	0.0
	1	238	13.2	27.8	0.0
	1	239	12.8	29.2	0.0
	1	240	19.9	29.2	0.0
	1	241	18.8	30.4	0.0
	1	242	15.5	28.2	0.0
	1	243	12.1	25.3	0.0
	1	244	13.9	24.3	0.0
	1	245	12.9	27.8	0.0
	1	246	10.8	28.0	0.0
	1	247	11.5	30.4	0.0
	1	248	16.1	28.6	10.5837209302
	1	249	11.3	24.7	0.190697674419
	1	250	10.7	26.7	0.0
	1	251	13.8	25.0	0.0
	1	252	11.2	22.7	0.0
	1	253	6.0	19.2	0.858139534884
	1	254	10.9	24.0	0.0
	1	255	4.8	18.9	4.00465116279
	1	256	4.1	18.8	0.286046511628
	1	257	0.6	20.4	0.0
	1	258	-0.7	21.7	0.0
	1	259	-5.8	19.2	0.0
	1	260	2.4	25.8	0.0
	1	261	5.9	26.4	0.0
	1	262	4.7	20.9	0.0
	1	263	9.9	26.0	0.0
	1	264	11.2	25.3	0.0
	1	265	11.1	28.0	0.0
	1	266	8.1	24.1	0.0
	1	267	8.3	19.4	0.0
	1	268	10.4	20.9	0.0
	1	269	6.3	26.2	0.0
	1	270	10.6	24.5	0.0
	1	271	13.1	27.7	0.0
	1	272	14.4	25.2	0.0
	1	273	14.2	24.2	0.0
	1	274	9.8	23.3	0.0
	1	275	3.0	20.9	0.0
	1	276	4.1	21.6	0.0
	1	277	6.1	16.9	0.0
	1	278	3.5	15.6	0.0
	1	279	2.3	18.8	0.0
	1	280	0.2	16.1	0.0
	1	281	1.1	16.7	0.0
	1	282	1.7	15.9	0.190697674419
	1	283	2.0	17.1	0.0953488372093
	1	284	2.4	18.9	0.0
	1	285	4.5	17.9	0.0
	1	286	1.7	20.3	0.0
	1	287	8.1	22.8	0.0
	1	288	0.8	11.2	12.3953488372
	1	289	-3.0	9.8	0.0
	1	290	-1.1	13.1	0.0
	1	291	4.8	16.0	6.1023255814
	1	292	1.9	13.0	0.0
	1	293	3.4	14.7	0.0
	1	294	4.9	13.3	0.0
	1	295	4.2	12.6	0.0
	1	296	4.0	13.6	0.0
	1	297	0.3	14.5	0.0
	1	298	0.2	6.9	0.0
	1	299	-0.3	8.9	0.0
	1	300	-2.7	8.0	0.0
	1	301	-6.5	6.5	0.0
	1	302	6.1	16.1	0.0
	1	303	7.0	11.9	0.0
	1	304	5.2	14.8	0.0
	1	305	0.3	14.6	0.0
	1	306	1.3	7.2	0.0
	1	307	-5.5	5.4	0.0
	1	308	-2.3	4.1	0.0
	1	309	-1.1	9.1	0.0
	1	310	-0.7	14.5	0.0
	1	311	3.3	6.6	0.0
	1	312	5.6	9.5	0.0
	1	313	1.4	8.9	0.0
	1	314	-0.5	16.6	0.0
	1	315	4.3	18.3	0.0
	1	316	6.3	10.2	0.0
	1	317	2.5	7.4	0.0
	1	318	-1.9	5.1	0.0
	1	319	-2.0	7.9	0.0
	1	320	-1.7	5.0	0.0
	1	321	1.6	7.0	0.0
	1	322	-10.0	4.8	0.0
	1	323	-4.7	0.7	0.0
	1	324	-6.3	-0.2	0.0
	1	325	-7.1	-5.4	0.0
	1	326	-3.1	0.0	0.0
	1	327	-7.3	2.1	0.0
	1	328	-5.7	0.1	0.0
	1	329	-11.9	-9.1	0.0
	1	330	-8.5	-4.7	0.0
	1	331	-16.6	-8.6	0.0
	1	332	-7.6	7.7	0.0
	1	333	-14.0	-1.3	0.0
	1	334	-13.8	-6.1	0.0
	1	335	-13.5	-2.9	5.81627906977
	1	336	-15.6	-1.3	0.0
	1	337	-20.8	-7.1	0.0
	1	338	-26.4	-10.2	0.0
	1	339	-27.4	-7.3	0.0
	1	340	-24.3	-8.1	0.0
	1	341	-18.4	-15.8	0.0
	1	342	-17.2	-6.5	0.0
	1	343	-15.2	-7.2	0.0
	1	344	-15.8	-6.8	0.0
	1	345	-15.0	-8.8	0.0
	1	346	-12.5	-11.3	0.0
	1	347	-8.0	-6.6	0.0
	1	348	-12.9	-5.3	0.0
	1	349	-7.8	1.9	0.0
	1	350	-19.5	-14.0	1.23953488372
	1	351	-20.4	-13.4	0.0
	1	352	-23.9	-4.2	0.0
	1	353	-22.1	-11.9	0.0
	1	354	-19.3	-10.1	0.0
	1	355	-11.6	-8.3	0.0
	1	356	-13.9	-11.9	7.72325581395
	1	357	-17.3	-7.5	0.0
	1	358	-27.5	-13.2	2.0976744186
	1	359	-27.9	-14.9	0.0
	1	360	-21.3	-1.0	0.0
	1	361	-15.4	-0.7	3.14651162791
	1	362	-18.8	-4.2	0.0
	1	363	-13.8	-12.9	3.52790697674
	1	364	-17.4	-16.7	2.0023255814
	1	365	-22.9	-20.9	0.381395348837
	2	1	-20.1	-10.3	0.0
	2	2	-9.4	-7.5	0.0
	2	3	-14.8	-10.5	0.0
	2	4	-16.1	-13.3	0.0
	2	5	-12.2	-11.1	3.24186046512
	2	6	-17.3	-14.4	0.0
	2	7	-22.7	-18.3	0.0
	2	8	-26.8	-7.9	0.0
	2	9	-17.7	-8.3	0.0
	2	10	-18.5	-11.0	0.0
	2	11	-20.3	-5.2	0.0
	2	12	-17.8	-1.2	0.0
	2	13	-15.3	-7.4	0.0
	2	14	-11.5	-3.3	0.0
	2	15	-10.1	-5.9	0.0
	2	16	-15.0	-4.6	0.0
	2	17	-14.9	-0.3	0.0
	2	18	-7.7	-4.4	0.0
	2	19	-9.3	-4.1	0.0
	2	20	-13.0	-7.0	0.0
	2	21	-18.0	-12.4	0.0
	2	22	-6.6	-6.3	0.0
	2	23	-4.6	5.1	0.0
	2	24	-8.4	-6.4	0.0
	2	25	-9.2	0.0	0.0
	2	26	-22.9	-10.0	0.0
	2	27	-25.3	-5.5	0.0
	2	28	-21.8	-9.0	0.0
	2	29	-21.0	-3.8	0.0
	2	30	-20.6	-12.7	0.0
	2	31	-11.4	0.5	0.0
	2	32	-13.2	-2.5	0.0
	2	33	-8.7	-8.4	0.0
	2	34	-17.7	-10.5	0.0
	2	35	-21.3	-11.4	0.0
	2	36	-21.9	-11.3	0.0
	2	37	-16.1	-3.5	0.0
	2	38	-27.9	-12.0	0.0
	2	39	-27.5	-16.5	0.0
	2	40	-24.6	-13.9	0.0
	2	41	-17.7	-4.7	0.0
	2	42	-16.5	-3.2	0.0
	2	43	-19.0	-5.6	0.0
	2	44	-12.4	4.4	0.0
	2	45	-4.0	5.0	0.0
	2	46	-0.6	8.2	0.0
	2	47	-1.4	1.9	0.0
	2	48	-7.6	1.0	0.0
	2	49	-14.4	-0.3	0.0
	2	50	-16.7	-6.0	0.0
	2	51	-21.6	-7.7	0.0
	2	52	-21.1	-4.6	0.0
	2	53	-24.6	-7.2	0.0
	2	54	-16.2	-0.9	0.0
	2	55	-6.8	5.4	0.0
	2	56	-9.9	0.1	0.0
	2	57	-12.4	4.7	0.0
	2	58	-2.7	1.3	0.0
	2	59	-3.1	-0.2	0.0
	2	60	-7.3	-5.9	0.0
	2	61	-7.5	-6.5	0.0
	2	62	-0.8	1.5	0.0
	2	63	1.8	7.4	0.0
	2	64	-6.6	-1.5	0.0
	2	65	-10.4	2.7	0.0
	2	66	-1.5	-0.2	1.23953488372
	2	67	-3.4	4.3	0.0
	2	68	-8.1	1.2	0.0
	2	69	-8.7	2.9	0.0
	2	70	-1.1	-0.3	0.0
	2	71	-0.9	-0.5	0.762790697674
	2	72	-5.2	8.5	0.0
	2	73	-3.1	5.9	0.0
	2	74	-3.1	2.2	0.0
	2	75	-5.3	5.7	0.0
	2	76	-4.7	5.2	0.0
	2	77	-1.4	7.4	0.0
	2	78	-2.3	2.7	0.0
	2	79	-4.1	4.5	0.0
	2	80	-0.3	6.2	0.0
	2	81	-2.7	12.5	0.0
	2	82	-4.3	4.1	0.0
	2	83	-0.6	9.5	0.0
	2	84	2.0	9.2	0.0
	2	85	-2.5	4.8	0.0
	2	86	-2.7	1.5	0.0
	2	87	-2.6	5.6	0.0
	2	88	-8.0	5.5	0.0
	2	89	-15.1	-0.9	0.0
	2	90	-14.6	-8.6	0.667441860465
	2	91	-11.1	-2.5	0.0
	2	92	-17.5	-6.2	0.0
	2	93	-10.5	-1.0	0.0
	2	94	-12.3	2.2	0.0
	2	95	-14.5	2.9	0.0
	2	96	-8.8	7.9	0.0
	2	97	-1.4	8.0	0.0
	2	98	-2.1	6.0	0.0
	2	99	0.4	14.2	0.0
	2	100	6.4	9.3	7.24651162791
	2	101	0.6	11.5	2.47906976744
	2	102	-0.5	16.4	0.0
	2	103	-5.9	9.8	0.286046511628
	2	104	4.0	16.1	0.0
	2	105	4.1	8.6	0.0
	2	106	2.9	12.4	0.0
	2	107	-1.5	11.7	0.0
	2	108	9.6	19.9	0.0
	2	109	4.6	11.6	0.0
	2	110	2.8	12.4	0.0
	2	111	-2.6	12.5	0.0
	2	112	-0.3	11.0	1.0488372093
	2	113	-2.1	12.6	0.0
	2	114	0.3	12.4	0.0
	2	115	5.8	13.8	0.0
	2	116	-3.4	13.7	2.66976744186
	2	117	-2.3	13.7	0.0
	2	118	-3.4	13.7	0.0
	2	119	0.5	15.1	2.86046511628
	2	120	-2.8	16.0	12.9674418605
	2	121	0.6	20.2	0.0
	2	122	-4.0	11.6	0.0
	2	123	-5.3	13.4	0.0
	2	124	-6.6	12.3	7.53255813953
	2	125	-8.4	12.8	0.0
	2	126	-0.7	18.3	0.0
	2	127	3.8	21.8	0.0
	2	128	8.9	12.1	13.6348837209
	2	129	9.9	18.0	3.62325581395
	2	130	10.9	19.3	0.667441860465
	2	131	6.6	27.5	0.0
	2	132	4.8	25.7	0.0
	2	133	11.4	19.8	0.0
	2	134	8.8	17.3	28.4139534884
	2	135	8.3	22.0	0.0953488372093
	2	136	7.3	22.5	0.0
	2	137	5.4	25.3	0.0
	2	138	4.4	24.0	0.0
	2	139	5.2	22.1	0.0
	2	140	8.2	23.6	0.0
	2	141	4.5	22.9	0.0
	2	142	6.1	22.4	0.0
	2	143	5.9	21.6	0.858139534884
	2	144	3.0	22.8	13.5395348837
	2	145	2.2	20.8	0.0
	2	146	8.0	19.4	0.0
	2	147	9.0	21.5	0.0
	2	148	12.2	24.6	2.38372093023
	2	149	10.6	26.5	0.0
	2	150	10.7	23.6	3.43255813953
	2	151	11.8	25.7	0.0
	2	152	11.1	24.2	0.0
	2	153	6.5	20.8	0.0
	2	154	8.4	19.2	9.63023255814
	2	155	6.9	26.6	0.0
	2	156	9.0	27.6	0.0
	2	157	14.9	23.4	0.0
	2	158	11.9	25.0	0.0
	2	159	13.0	28.2	0.0
	2	160	15.3	27.8	0.0
	2	161	12.3	29.9	0.0
	2	162	9.1	27.2	8.67674418605
	2	163	14.8	28.8	0.0
	2	164	10.3	22.5	0.0
	2	165	9.5	25.9	0.0
	2	166	5.6	28.2	0.0
	2	167	10.3	31.6	0.0
	2	168	12.1	26.3	1.23953488372
	2	169	13.5	28.7	0.0
	2	170	14.9	27.0	8.48604651163
	2	171	16.4	32.0	0.0
	2	172	13.7	27.1	0.0
	2	173	16.5	26.5	0.0
	2	174	14.4	26.6	0.0
	2	175	12.3	31.2	0.0
	2	176	10.0	25.4	0.0
	2	177	11.5	24.9	0.0
	2	178	10.4	27.6	0.0
	2	179	12.5	26.3	1.43023255814
	2	180	13.1	26.8	6.1023255814
	2	181	10.8	26.2	0.0
	2	182	13.4	26.5	0.0
	2	183	16.1	27.7	0.0
	2	184	14.4	25.7	0.0
	2	185	18.1	31.1	0.0
	2	186	22.1	33.3	0.0
	2	187	21.5	30.0	0.0
	2	188	21.4	31.7	0.0
	2	189	13.3	25.1	0.0
	2	190	15.2	32.0	0.0
	2	191	18.4	33.9	0.0
	2	192	17.7	32.2	0.0
	2	193	15.1	24.4	0.0
	2	194	13.9	24.8	0.0
	2	195	10.9	23.4	0.0
	2	196	10.4	24.6	0.0
	2	197	9.2	24.2	0.0
	2	198	11.2	25.2	0.0
	2	199	11.8	29.0	0.0
	2	200	12.2	30.5	0.0
	2	201	19.3	34.9	0.0
	2	202	19.9	31.9	0.0
	2	203	12.6	27.6	0.0
	2	204	15.2	30.6	0.0
	2	205	13.2	30.0	0.0
	2	206	12.9	25.9	0.0
	2	207	10.6	25.5	0.0
	2	208	12.7	28.7	0.0
	2	209	13.8	26.3	4.57674418605
	2	210	11.7	22.8	23.4558139535
	2	211	15.7	25.7	0.858139534884
	2	212	15.0	27.0	5.33953488372
	2	213	13.3	26.7	3.62325581395
	2	214	14.6	29.6	2.28837209302
	2	215	16.9	28.8	11.9186046512
	2	216	14.7	27.8	6.76976744186
	2	217	18.5	28.3	0.0
	2	218	20.6	30.2	0.0
	2	219	17.2	26.7	10.011627907
	2	220	18.8	31.4	0.0
	2	221	15.4	30.2	0.0
	2	222	13.4	22.0	15.923255814
	2	223	15.9	28.7	0.0
	2	224	14.5	27.5	0.667441860465
	2	225	13.2	28.3	0.0
	2	226	12.0	23.6	0.0
	2	227	15.8	29.8	0.0
	2	228	12.5	31.9	0.0
	2	229	11.2	30.1	0.0
	2	230	9.3	29.0	0.0
	2	231	13.7	30.2	4.48139534884
	2	232	12.9	25.1	3.81395348837
	2	233	15.2	30.6	5.24418604651
	2	234	18.8	31.3	0.0953488372093
	2	235	15.3	32.2	0.0
	2	236	11.5	27.0	0.0
	2	237	13.6	31.0	0.0
	2	238	11.8	27.0	1.43023255814
	2	239	9.4	24.7	6.57906976744
	2	240	12.4	28.6	0.0
	2	241	13.0	31.5	0.0
	2	242	10.4	30.6	4.48139534884
	2	243	10.3	29.0	0.0
	2	244	7.8	30.0	0.0
	2	245	10.5	28.8	0.0
	2	246	12.0	24.2	0.0
	2	247	10.6	19.8	10.5837209302
	2	248	11.3	24.0	0.0
	2	249	9.5	28.6	0.0
	2	250	7.5	23.9	0.0
	2	251	4.7	24.0	0.0
	2	252	9.8	21.5	0.0
	2	253	5.7	17.9	0.0
	2	254	6.2	16.6	28.6046511628
	2	255	6.0	19.4	0.0
	2	256	2.4	23.0	0.0
	2	257	3.9	16.8	0.190697674419
	2	258	3.4	13.8	0.476744186047
	2	259	-0.7	14.2	0.0
	2	260	4.2	20.2	0.0
	2	261	4.3	12.3	0.572093023256
	2	262	1.5	18.1	0.0953488372093
	2	263	1.9	23.1	0.0
	2	264	4.6	23.4	0.0
	2	265	8.4	21.7	0.0
	2	266	11.4	22.3	0.0
	2	267	10.4	27.3	0.0
	2	268	7.4	24.2	0.0
	2	269	7.7	26.5	0.0
	2	270	11.1	21.3	0.0953488372093
	2	271	7.9	22.0	8.2
	2	272	5.2	21.1	0.0
	2	273	7.1	22.8	0.0
	2	274	6.9	19.2	0.0
	2	275	7.7	23.1	0.0
	2	276	0.3	19.0	0.0
	2	277	-3.7	16.1	0.0
	2	278	3.0	18.8	0.0
	2	279	-3.9	17.0	0.0
	2	280	-0.3	17.5	0.0
	2	281	-2.5	10.8	3.71860465116
	2	282	-5.0	16.9	2.19302325581
	2	283	-1.9	14.0	4.29069767442
	2	284	-3.0	15.7	0.0
	2	285	0.7	10.8	0.0
	2	286	-4.8	-1.3	8.77209302326
	2	287	-2.9	4.1	6.1976744186
	2	288	-3.5	9.1	0.0
	2	289	-5.0	8.9	0.0
	2	290	-0.1	11.4	0.0
	2	291	-0.7	10.8	0.0
	2	292	0.3	13.7	0.0
	2	293	-3.7	13.5	0.0
	2	294	-4.4	9.4	0.286046511628
	2	295	-1.5	13.7	0.0
	2	296	-2.6	10.8	1.0488372093
	2	297	-1.8	6.5	0.0953488372093
	2	298	-2.0	7.5	0.0
	2	299	0.6	5.0	0.0
	2	300	-3.0	6.6	0.0
	2	301	-6.4	4.0	0.0
	2	302	-2.6	4.1	0.0
	2	303	-5.6	5.3	0.0
	2	304	2.0	14.4	0.0
	2	305	-4.5	8.1	15.6372093023
	2	306	-5.3	7.1	0.0
	2	307	-3.8	7.4	0.0
	2	308	-1.8	11.3	0.0
	2	309	-0.6	17.0	0.0
	2	310	-4.8	10.1	0.0
	2	311	-4.0	11.4	0.0
	2	312	-4.1	8.6	0.0
	2	313	-0.3	13.5	0.0
	2	314	-0.3	6.1	0.0
	2	315	-6.2	3.7	0.0
	2	316	-13.6	4.1	0.0
	2	317	-5.4	7.0	0.0
	2	318	0.1	9.0	0.0
	2	319	-1.2	7.7	0.0
	2	320	-2.2	10.2	0.0
	2	321	0.4	7.6	0.0
	2	322	3.9	8.0	0.0
	2	323	-0.5	4.4	0.0
	2	324	-8.8	-0.5	0.0
	2	325	-6.9	5.8	0.0
	2	326	0.0	4.6	0.190697674419
	2	327	3.2	5.8	2.66976744186
	2	328	-5.4	0.6	1.52558139535
	2	329	-8.8	1.4	0.0
	2	330	-15.1	-0.7	0.0
	2	331	-0.8	0.1	0.0
	2	332	4.2	6.5	0.0
	2	333	0.7	1.6	0.0
	2	334	-9.5	0.1	0.0
	2	335	-6.1	-6.0	0.0
	2	336	-5.1	-3.6	1.14418604651
	2	337	-12.8	-2.2	0.0
	2	338	-15.7	-1.9	0.0
	2	339	-16.9	2.4	0.0
	2	340	-7.5	4.7	1.81162790698
	2	341	-4.5	6.5	9.72558139535
	2	342	-2.6	1.1	0.0
	2	343	-3.0	-0.7	0.858139534884
	2	344	-8.6	-6.6	0.0
	2	345	-17.5	-17.0	3.71860465116
	2	346	-22.3	-13.0	0.0
	2	347	-28.9	-13.6	0.0
	2	348	-24.6	-6.3	0.0
	2	349	-21.3	-9.7	0.0
	2	350	-6.9	-4.7	0.476744186047
	2	351	-20.8	-3.8	0.0
	2	352	-9.2	0.8	0.0
	2	353	-14.2	-6.7	0.0
	2	354	-10.8	-7.8	0.0
	2	355	-11.1	-10.5	0.0
	2	356	-11.0	-7.4	0.0
	2	357	-18.3	-9.3	0.0
	2	358	-23.1	-3.2	0.0
	2	359	-12.0	1.0	0.0
	2	360	-9.3	3.4	4.67209302326
	2	361	-5.6	0.3	0.0
	2	362	-1.7	0.5	0.0
	2	363	-3.4	-2.1	0.0
	2	364	-9.0	-2.6	28.1279069767
	2	365	-19.9	-6.0	0.0
	3	1	-9.0	-6.5	4.67209302326
	3	2	-8.5	-2.0	0.0
	3	3	-8.3	-6.2	0.0
	3	4	-9.7	-1.4	0.0
	3	5	-12.2	-2.4	0.0
	3	6	-10.7	0.7	0.0
	3	7	-5.6	2.5	0.0
	3	8	-3.5	-2.0	0.0
	3	9	-12.5	-8.5	0.0
	3	10	-16.2	2.2	0.0
	3	11	-23.2	-11.5	7.53255813953
	3	12	-22.2	-11.7	0.0
	3	13	-21.3	-19.8	0.0
	3	14	-25.4	-16.4	0.0
	3	15	-19.8	-14.0	0.381395348837
	3	16	-20.1	-9.9	0.0
	3	17	-17.3	-13.9	0.0
	3	18	-24.2	-19.8	1.0488372093
	3	19	-18.0	-8.5	0.0
	3	20	-13.4	-10.4	0.0
	3	21	-19.0	-15.8	0.572093023256
	3	22	-23.1	-11.0	0.0
	3	23	-23.1	-17.3	0.0953488372093
	3	24	-20.8	-15.7	0.0
	3	25	-16.9	-11.6	0.0
	3	26	-8.6	-3.8	0.0
	3	27	-7.4	-6.1	0.0
	3	28	-10.2	1.6	0.0
	3	29	-12.9	-4.5	0.0
	3	30	-11.1	-5.8	0.0
	3	31	-6.6	1.9	0.0
	3	32	-15.3	-1.0	0.0
	3	33	-6.6	-1.1	0.0
	3	34	-20.7	-3.2	0.0
	3	35	-17.0	-3.8	2.95581395349
	3	36	-17.8	-7.5	0.0
	3	37	-17.3	-3.1	0.0
	3	38	-19.4	-6.1	0.0
	3	39	-27.2	-7.3	0.0
	3	40	-22.5	-7.3	0.0
	3	41	-15.6	-4.1	0.0
	3	42	-10.3	-1.0	0.0
	3	43	-16.0	-5.0	0.0
	3	44	-23.7	-8.1	0.0
	3	45	-21.7	-5.9	0.0
	3	46	-19.6	3.6	0.0
	3	47	-14.5	5.2	0.0
	3	48	-8.8	-0.3	0.0
	3	49	-16.3	-4.6	0.0
	3	50	-12.2	-1.7	0.0
	3	51	-15.1	-2.7	0.0
	3	52	-10.3	1.3	0.0
	3	53	-8.3	4.0	0.0
	3	54	-11.7	-2.0	0.0
	3	55	-17.7	-4.4	0.0
	3	56	-18.2	-11.5	0.0
	3	57	-23.1	-12.4	0.0
	3	58	-19.2	-8.8	2.38372093023
	3	59	-14.6	-4.7	0.0
	3	60	-19.7	3.3	0.0
	3	61	-14.3	-0.8	0.0
	3	62	-8.6	-7.8	0.0
	3	63	-18.2	3.1	0.0
	3	64	-15.2	6.7	0.0
	3	65	-8.9	8.1	0.0
	3	66	1.3	6.2	0.0
	3	67	-4.7	4.9	5.1488372093
	3	68	-3.3	5.5	0.0
	3	69	0.3	2.2	0.0
	3	70	-0.8	-0.2	0.0
	3	71	-14.7	-8.9	0.0
	3	72	-14.3	-1.7	0.0
	3	73	-10.2	-2.3	4.48139534884
	3	74	-4.7	-2.5	0.572093023256
	3	75	-11.6	-0.8	0.0
	3	76	-7.2	-0.5	0.0
	3	77	-7.4	4.3	0.0
	3	78	-15.7	0.0	0.0
	3	79	-9.8	7.6	0.0
	3	80	-12.1	-1.1	0.0
	3	81	-15.8	-3.7	0.0
	3	82	-24.7	-4.4	0.0
	3	83	-25.0	-7.2	0.0
	3	84	-17.9	-5.9	0.0
	3	85	-6.7	0.4	0.0
	3	86	-6.1	7.0	5.24418604651
	3	87	-2.7	6.3	0.0
	3	88	3.2	13.3	13.6348837209
	3	89	3.1	9.0	0.476744186047
	3	90	1.7	8.4	0.0
	3	91	0.7	12.6	0.0
	3	92	8.2	20.7	0.0
	3	93	4.5	19.8	0.0
	3	94	6.8	16.4	0.0
	3	95	-1.9	6.0	0.0
	3	96	-6.8	7.0	0.0
	3	97	-4.7	7.4	3.52790697674
	3	98	-7.5	8.9	0.0
	3	99	3.0	17.3	0.0
	3	100	4.6	12.6	0.190697674419
	3	101	-1.8	8.6	2.0023255814
	3	102	-1.8	15.5	0.0
	3	103	1.1	10.8	20.5
	3	104	5.8	14.6	3.14651162791
	3	105	7.9	8.6	1.23953488372
	3	106	3.7	10.2	0.0
	3	107	2.1	11.3	0.0
	3	108	3.3	8.9	0.0
	3	109	-4.0	8.6	0.0
	3	110	-2.6	12.9	0.0
	3	111	-3.5	12.7	0.0
	3	112	-10.3	7.6	0.0
	3	113	-4.0	13.8	0.0
	3	114	-3.8	15.9	0.0
	3	115	-2.7	11.1	6.67441860465
	3	116	0.5	12.2	1.0488372093
	3	117	4.7	8.6	2.0976744186
	3	118	2.7	16.2	0.0
	3	119	5.8	16.7	0.0
	3	120	0.0	13.1	0.0
	3	121	5.1	17.5	0.0
	3	122	6.7	16.0	0.0
	3	123	6.1	16.5	0.0
	3	124	8.2	15.6	0.0
	3	125	-0.5	14.6	0.0
	3	126	-3.9	8.1	0.0
	3	127	-5.7	10.4	0.0
	3	128	-4.6	15.6	0.0
	3	129	1.3	20.0	0.0
	3	130	5.3	25.2	0.0
	3	131	3.4	24.4	0.0
	3	132	1.2	18.9	0.0
	3	133	-0.2	22.1	0.0
	3	134	2.1	20.0	0.0
	3	135	5.2	22.1	0.0
	3	136	2.7	19.0	0.0
	3	137	4.1	21.9	0.0
	3	138	5.4	21.4	0.0
	3	139	7.4	21.1	0.0
	3	140	5.7	21.0	0.0
	3	141	1.1	18.6	0.0
	3	142	2.8	19.5	0.0
	3	143	9.2	17.9	24.7906976744
	3	144	11.9	20.4	0.0
	3	145	9.0	16.6	0.0
	3	146	5.9	19.1	12.3
	3	147	4.0	18.5	0.0
	3	148	3.3	15.7	0.0
	3	149	4.2	19.6	0.0
	3	150	5.1	22.8	0.0
	3	151	7.9	28.8	0.0
	3	152	10.5	28.2	0.0
	3	153	14.7	30.9	0.0
	3	154	17.2	30.9	0.0
	3	155	17.9	27.9	0.0
	3	156	13.6	28.8	0.0
	3	157	11.0	27.3	0.0
	3	158	13.4	25.7	0.0
	3	159	12.8	29.9	0.0
	3	160	17.6	32.4	0.0
	3	161	14.9	27.6	0.190697674419
	3	162	14.8	28.7	0.0
	3	163	16.1	29.2	0.0
	3	164	18.9	29.0	0.0
	3	165	14.1	27.3	0.0
	3	166	11.5	28.1	0.0
	3	167	12.2	27.4	0.0
	3	168	12.7	24.2	1.43023255814
	3	169	9.6	24.6	0.0
	3	170	5.9	23.2	0.0
	3	171	9.6	20.5	0.0
	3	172	13.7	28.4	0.0
	3	173	14.4	29.0	0.0
	3	174	19.8	31.1	0.0
	3	175	18.5	32.3	0.0
	3	176	21.5	33.6	0.0
	3	177	19.0	32.7	0.0
	3	178	14.9	28.1	0.0
	3	179	13.6	26.5	0.0
	3	180	11.6	25.8	7.53255813953
	3	181	9.4	21.1	8.48604651163
	3	182	13.7	24.7	0.0
	3	183	14.1	22.7	4.95813953488
	3	184	17.5	23.7	30.4162790698
	3	185	14.1	27.5	0.0
	3	186	17.7	29.5	0.0
	3	187	12.1	29.4	23.8372093023
	3	188	13.3	29.2	0.0
	3	189	16.5	28.3	0.0
	3	190	16.8	29.3	0.0
	3	191	15.0	24.4	0.286046511628
	3	192	13.4	27.5	0.0
	3	193	17.6	29.1	0.0
	3	194	17.8	30.5	0.0
	3	195	17.3	27.5	0.0
	3	196	15.6	27.0	0.0
	3	197	15.4	28.5	0.572093023256
	3	198	18.4	26.3	4.1
	3	199	15.5	29.7	14.6837209302
	3	200	18.8	32.8	0.0
	3	201	17.6	26.8	0.381395348837
	3	202	21.8	30.7	2.47906976744
	3	203	19.3	31.8	15.3511627907
	3	204	18.8	28.3	0.0953488372093
	3	205	21.1	35.9	0.0
	3	206	18.3	34.7	0.0
	3	207	22.5	33.1	24.4093023256
	3	208	20.8	35.2	0.0
	3	209	17.1	31.3	0.0
	3	210	15.6	31.8	0.0
	3	211	18.5	30.8	0.0
	3	212	15.2	29.4	0.0
	3	213	15.2	30.2	0.0
	3	214	16.0	30.4	8.00930232558
	3	215	16.5	28.8	0.0
	3	216	17.7	28.5	0.0
	3	217	16.3	26.6	1.33488372093
	3	218	15.7	28.2	2.28837209302
	3	219	14.4	28.9	0.0953488372093
	3	220	16.6	29.5	0.381395348837
	3	221	15.8	32.0	0.190697674419
	3	222	15.4	25.8	26.888372093
	3	223	15.0	23.6	0.0
	3	224	12.8	27.5	0.0
	3	225	15.5	30.1	0.0
	3	226	14.2	32.9	0.0
	3	227	12.6	28.5	0.0
	3	228	14.1	28.1	0.0
	3	229	16.4	29.9	0.0
	3	230	16.6	26.6	0.0
	3	231	17.1	26.3	0.0
	3	232	19.4	25.9	0.0
	3	233	21.4	30.1	0.0
	3	234	17.6	23.4	1.23953488372
	3	235	8.7	20.7	0.0
	3	236	9.8	23.5	0.0
	3	237	9.9	24.0	0.0
	3	238	10.2	27.7	0.0
	3	239	7.7	30.3	0.0
	3	240	12.5	30.0	0.0
	3	241	8.1	27.5	0.0
	3	242	10.8	25.4	0.0
	3	243	11.1	24.3	0.0
	3	244	11.6	25.5	0.0
	3	245	8.3	23.0	0.0
	3	246	6.9	20.3	14.111627907
	3	247	9.3	24.1	0.0
	3	248	9.0	25.3	0.0
	3	249	9.1	25.5	0.0
	3	250	12.2	23.6	0.0
	3	251	11.3	20.2	0.0
	3	252	12.1	22.0	0.0953488372093
	3	253	12.7	29.2	0.0
	3	254	12.0	21.9	0.381395348837
	3	255	9.7	23.1	0.0
	3	256	8.8	24.7	0.0
	3	257	10.1	23.4	0.0
	3	258	8.6	26.0	0.0
	3	259	7.3	23.8	0.0
	3	260	6.9	22.2	0.0
	3	261	4.2	18.5	0.286046511628
	3	262	9.0	21.5	0.0
	3	263	12.2	21.2	0.0
	3	264	5.4	18.7	0.0
	3	265	5.5	21.2	0.0
	3	266	6.3	23.3	0.0
	3	267	12.9	31.0	0.0
	3	268	13.2	28.5	0.0
	3	269	14.2	27.1	0.0
	3	270	12.8	23.8	1.71627906977
	3	271	9.7	22.9	1.23953488372
	3	272	7.2	26.2	0.0
	3	273	11.6	20.9	18.5930232558
	3	274	8.1	15.3	2.0976744186
	3	275	5.8	20.1	0.0
	3	276	-0.2	17.8	24.2186046512
	3	277	-2.2	13.2	0.0
	3	278	4.6	15.2	0.0
	3	279	9.5	17.9	0.286046511628
	3	280	12.1	21.0	0.0
	3	281	6.1	15.8	0.0
	3	282	14.9	24.9	0.0
	3	283	14.0	31.2	0.0
	3	284	15.6	29.2	0.0
	3	285	13.0	20.5	0.0
	3	286	9.9	19.9	1.71627906977
	3	287	11.1	20.1	0.0
	3	288	11.5	12.8	0.0
	3	289	7.0	13.0	0.0
	3	290	3.8	11.1	0.0
	3	291	-3.1	17.3	0.0
	3	292	0.5	18.8	0.0
	3	293	0.7	14.4	0.0
	3	294	2.4	9.1	4.00465116279
	3	295	-0.3	19.3	0.0
	3	296	-4.1	14.0	18.5930232558
	3	297	-4.9	7.3	0.0
	3	298	-2.2	11.2	0.0
	3	299	-1.8	5.0	3.33720930233
	3	300	1.3	11.9	0.0
	3	301	6.1	12.1	0.0
	3	302	7.8	14.0	0.0
	3	303	3.5	8.7	0.0
	3	304	-0.2	12.3	0.0
	3	305	2.2	3.4	7.05581395349
	3	306	-0.7	4.0	0.0953488372093
	3	307	-12.0	2.3	0.0
	3	308	-11.6	4.7	5.1488372093
	3	309	-11.2	-5.0	0.0
	3	310	-9.2	1.3	0.0
	3	311	-7.9	7.1	0.0
	3	312	-4.5	4.2	0.0
	3	313	-11.9	0.1	0.0
	3	314	-5.4	2.3	0.0
	3	315	-3.4	7.0	0.0
	3	316	-4.0	6.2	3.90930232558
	3	317	-2.8	7.4	0.0
	3	318	-5.8	0.6	0.0
	3	319	-3.3	2.4	0.0
	3	320	-3.2	1.5	0.0
	3	321	-7.8	1.0	0.0
	3	322	-4.6	9.1	0.0
	3	323	-6.5	3.9	0.0
	3	324	-1.1	5.3	6.38837209302
	3	325	-5.5	10.9	0.0
	3	326	2.0	10.7	0.0
	3	327	4.6	10.9	0.0
	3	328	3.7	7.0	4.76744186047
	3	329	0.0	5.2	0.0
	3	330	1.6	1.7	0.0
	3	331	-2.4	1.9	0.0
	3	332	-6.0	1.4	0.0
	3	333	-8.5	-1.7	0.667441860465
	3	334	-1.8	2.4	0.762790697674
	3	335	-3.0	-1.6	0.0
	3	336	-2.2	1.2	0.0
	3	337	0.6	3.5	1.0488372093
	3	338	-11.7	-6.1	2.19302325581
	3	339	-0.2	0.4	0.0
	3	340	-13.4	-4.6	0.0
	3	341	-15.2	-2.1	0.0
	3	342	-21.5	-6.3	0.0
	3	343	-26.8	-14.3	0.0
	3	344	-28.5	-13.5	0.0
	3	345	-34.6	-14.4	0.0
	3	346	-26.9	-11.4	0.0
	3	347	-26.2	-14.7	0.0
	3	348	-23.9	-10.4	0.0
	3	349	-22.7	-14.9	0.0
	3	350	-22.3	-11.7	0.0
	3	351	-20.8	-3.8	0.0
	3	352	-23.9	-4.5	0.0
	3	353	-21.1	0.6	0.0
	3	354	-22.3	-6.1	0.0
	3	355	-12.7	-7.8	0.0
	3	356	-16.9	-4.3	0.0
	3	357	-21.3	-10.0	0.0
	3	358	-21.1	-10.2	0.0
	3	359	-24.0	-19.1	3.52790697674
	3	360	-21.3	-12.8	0.0
	3	361	-24.9	-12.0	0.0
	3	362	-21.4	-6.5	0.0
	3	363	-20.6	-6.9	0.0953488372093
	3	364	-11.0	-3.5	0.0
	3	365	-14.4	-13.1	5.53023255814
	4	1	-15.6	4.6	0.0
	4	2	-8.0	-6.3	0.0
	4	3	-18.1	-4.2	0.0
	4	4	-12.9	-5.1	0.0
	4	5	-25.0	-12.7	0.0
	4	6	-22.3	-12.1	0.0
	4	7	-13.7	-7.6	0.0
	4	8	-12.5	-7.8	0.0
	4	9	-16.7	0.2	0.0
	4	10	-19.3	-8.0	0.0
	4	11	-16.1	-9.0	0.0
	4	12	-25.9	-7.6	0.0
	4	13	-21.5	-4.7	0.0
	4	14	-17.9	-14.5	0.0
	4	15	-20.4	-10.2	0.0
	4	16	-16.6	-7.6	3.52790697674
	4	17	-13.4	-12.4	0.0
	4	18	-17.0	-11.0	0.0
	4	19	-15.1	-11.0	0.0
	4	20	-24.2	-11.5	0.0
	4	21	-18.9	-8.7	0.0
	4	22	-26.7	-16.5	0.0
	4	23	-29.9	-13.3	0.0
	4	24	-26.5	-7.1	0.0
	4	25	-29.2	-10.3	0.0
	4	26	-18.7	-6.1	0.0
	4	27	-18.1	-2.5	0.0
	4	28	-26.9	-9.5	0.0
	4	29	-21.6	-10.0	0.0
	4	30	-18.1	-8.1	0.0
	4	31	-12.0	3.3	0.0
	4	32	-7.4	6.0	0.0
	4	33	-8.7	-0.2	0.0
	4	34	-14.8	-13.0	0.0
	4	35	-19.5	-7.6	0.0
	4	36	-23.1	-11.8	0.0
	4	37	-20.8	-4.9	0.0
	4	38	-14.0	0.9	0.0
	4	39	-16.5	3.9	0.0
	4	40	-12.7	6.4	0.0
	4	41	-8.3	1.9	0.0
	4	42	-23.3	-9.7	0.0
	4	43	-18.0	-4.1	0.0
	4	44	-22.0	-12.4	0.0
	4	45	-25.1	-11.8	0.0
	4	46	-26.2	-10.8	0.0
	4	47	-23.4	-10.2	0.0
	4	48	-22.2	-13.7	0.0
	4	49	-12.2	-7.4	0.0
	4	50	-19.2	-6.8	0.0
	4	51	-23.3	-6.1	0.0
	4	52	-23.0	-7.8	0.0
	4	53	-18.2	1.1	0.0
	4	54	-26.2	-1.3	0.0
	4	55	-23.4	0.4	0.0
	4	56	-16.2	-11.6	0.0
	4	57	-21.1	-8.9	0.0
	4	58	-21.8	-2.8	0.0
	4	59	-17.8	-6.3	0.0
	4	60	-22.3	-6.7	0.858139534884
	4	61	-13.1	-5.3	0.0
	4	62	-14.5	-3.2	0.0
	4	63	-18.7	-7.5	0.0
	4	64	-9.3	-6.1	0.0
	4	65	-4.2	-3.3	0.0
	4	66	-14.2	-10.9	8.29534883721
	4	67	-11.0	-0.3	0.0
	4	68	-8.3	5.6	0.0
	4	69	-4.9	3.0	0.0
	4	70	-5.1	0.5	0.0
	4	71	-11.0	-6.6	0.0
	4	72	-14.4	-12.0	0.0
	4	73	-19.8	-7.5	0.0
	4	74	-19.9	-7.1	0.0
	4	75	-18.6	-5.2	0.0
	4	76	-14.7	-1.5	0.0
	4	77	-13.9	-3.4	0.0
	4	78	-20.5	-7.3	0.0
	4	79	-12.9	-5.0	0.0
	4	80	-10.0	2.2	0.0
	4	81	-1.9	4.1	0.0
	4	82	-4.6	8.2	0.0
	4	83	-5.7	8.8	0.0
	4	84	-1.8	5.3	0.0
	4	85	-9.5	-1.2	0.0
	4	86	-8.9	4.3	0.0
	4	87	-9.7	-0.5	0.0
	4	88	-8.0	-6.3	0.0
	4	89	-12.0	-10.0	0.0
	4	90	-11.1	-4.2	0.0
	4	91	-5.8	-0.2	0.0953488372093
	4	92	-3.6	2.1	4.95813953488
	4	93	0.1	1.8	5.05348837209
	4	94	-9.6	-1.8	0.0953488372093
	4	95	-9.0	-0.1	0.0
	4	96	-6.1	5.6	0.0
	4	97	1.3	12.2	2.19302325581
	4	98	1.8	19.5	0.0
	4	99	5.0	15.0	0.0
	4	100	1.8	20.0	0.0
	4	101	6.7	17.6	0.0
	4	102	3.8	15.7	0.0
	4	103	11.4	15.6	0.0
	4	104	1.8	15.8	0.0
	4	105	-0.9	10.2	0.0
	4	106	0.1	15.8	0.0
	4	107	0.3	17.2	0.0
	4	108	4.0	16.7	0.0
	4	109	1.5	18.6	0.0
	4	110	-1.3	16.3	0.0
	4	111	-5.2	5.5	16.9720930233
	4	112	-9.8	6.4	0.0
	4	113	-5.0	5.0	5.05348837209
	4	114	-5.4	7.5	0.858139534884
	4	115	-2.1	9.9	0.858139534884
	4	116	-1.1	20.7	0.0
	4	117	3.0	22.9	0.0
	4	118	5.7	18.2	0.0
	4	119	1.6	16.5	0.0
	4	120	3.0	19.6	0.0
	4	121	0.2	15.7	0.0
	4	122	4.0	12.5	14.3976744186
	4	123	1.6	16.3	0.0
	4	124	5.5	18.6	0.0
	4	125	4.1	13.2	7.24651162791
	4	126	-3.0	12.7	0.0953488372093
	4	127	-3.6	12.9	0.572093023256
	4	128	0.0	12.9	0.0953488372093
	4	129	-0.7	14.4	0.0
	4	130	0.7	19.2	5.72093023256
	4	131	6.9	20.5	3.24186046512
	4	132	4.1	24.2	8.29534883721
	4	133	2.8	21.4	0.0
	4	134	1.6	12.3	32.4186046512
	4	135	-2.4	15.0	0.0
	4	136	-0.3	16.7	0.0
	4	137	4.0	16.0	0.0
	4	138	3.4	12.9	0.0
	4	139	4.8	16.0	0.0
	4	140	7.7	25.3	0.0
	4	141	13.7	30.0	0.0
	4	142	14.5	27.6	0.0
	4	143	13.8	22.3	0.0
	4	144	9.0	24.5	0.0
	4	145	12.4	26.7	11.2511627907
	4	146	9.6	30.3	0.0
	4	147	8.2	24.8	12.0139534884
	4	148	8.6	18.5	3.0511627907
	4	149	12.4	20.7	0.0953488372093
	4	150	11.1	22.5	10.2023255814
	4	151	7.4	22.1	1.0488372093
	4	152	7.1	26.0	3.52790697674
	4	153	11.4	25.8	33.8488372093
	4	154	9.7	21.2	0.0
	4	155	14.4	22.5	0.476744186047
	4	156	9.0	27.6	6.67441860465
	4	157	10.1	25.0	0.0953488372093
	4	158	11.6	21.8	0.286046511628
	4	159	11.6	29.5	0.0
	4	160	11.2	28.7	0.0
	4	161	12.8	28.2	0.0
	4	162	16.1	24.0	0.0953488372093
	4	163	14.6	22.7	37.0906976744
	4	164	12.0	22.2	15.6372093023
	4	165	11.6	21.8	13.6348837209
	4	166	9.0	28.5	0.0
	4	167	13.4	29.8	0.0
	4	168	17.5	33.8	0.0
	4	169	16.7	26.6	1.43023255814
	4	170	17.5	30.0	15.4465116279
	4	171	23.2	30.5	2.76511627907
	4	172	19.3	32.4	3.62325581395
	4	173	17.8	27.6	0.0953488372093
	4	174	18.8	30.4	15.5418604651
	4	175	19.1	26.6	0.0953488372093
	4	176	15.9	30.1	0.0
	4	177	16.1	27.8	0.0
	4	178	14.4	30.3	0.0
	4	179	15.9	30.5	0.0
	4	180	12.8	25.9	0.0
	4	181	11.3	22.0	4.48139534884
	4	182	12.7	23.8	19.2604651163
	4	183	10.9	17.7	4.86279069767
	4	184	9.0	18.0	5.33953488372
	4	185	17.9	26.0	0.0
	4	186	12.3	25.1	0.0
	4	187	15.8	24.9	0.381395348837
	4	188	16.9	27.4	0.0953488372093
	4	189	13.9	25.1	0.0
	4	190	10.1	22.0	0.0
	4	191	8.4	23.5	0.0
	4	192	9.5	21.4	4.86279069767
	4	193	10.2	25.5	0.0
	4	194	10.6	25.5	0.0
	4	195	15.7	27.5	0.0
	4	196	16.7	30.5	0.0
	4	197	18.0	28.6	0.0
	4	198	17.2	28.7	0.0
	4	199	19.7	31.0	0.0
	4	200	16.1	28.5	0.0
	4	201	16.5	25.8	0.0
	4	202	13.8	28.2	0.0
	4	203	16.0	29.1	0.0
	4	204	16.3	33.3	0.0
	4	205	20.5	32.4	0.0
	4	206	20.1	29.7	0.0
	4	207	17.4	27.0	0.0
	4	208	12.4	27.7	0.0
	4	209	13.3	25.2	0.572093023256
	4	210	12.4	29.2	0.0
	4	211	15.1	31.1	0.0
	4	212	14.0	29.6	0.0
	4	213	12.5	30.7	0.0
	4	214	15.1	29.7	0.476744186047
	4	215	14.2	29.3	0.762790697674
	4	216	20.0	29.5	4.48139534884
	4	217	19.1	33.3	0.0
	4	218	22.1	36.2	0.0
	4	219	22.8	36.9	0.0
	4	220	24.4	36.0	0.0
	4	221	16.8	30.5	0.0
	4	222	17.9	26.8	0.0
	4	223	12.5	25.2	0.0
	4	224	14.2	24.8	0.0
	4	225	12.8	27.3	0.0
	4	226	11.2	30.1	0.0
	4	227	13.5	29.7	0.0953488372093
	4	228	13.3	28.3	0.0
	4	229	12.7	29.9	0.0
	4	230	14.5	28.3	0.0
	4	231	17.9	28.1	0.0
	4	232	18.2	32.6	0.0
	4	233	19.8	27.3	0.0
	4	234	19.6	30.3	0.0
	4	235	18.2	30.8	0.0
	4	236	16.9	29.5	0.0
	4	237	17.3	30.7	0.0
	4	238	18.2	32.7	0.0
	4	239	15.5	25.7	0.0
	4	240	11.3	27.0	0.0
	4	241	12.4	24.8	0.0
	4	242	10.8	25.4	0.0
	4	243	14.6	27.2	0.0
	4	244	14.0	26.7	0.0
	4	245	15.3	27.7	0.0953488372093
	4	246	16.1	26.4	0.286046511628
	4	247	13.7	25.9	17.6395348837
	4	248	17.6	28.1	10.011627907
	4	249	18.2	29.3	0.0
	4	250	17.4	25.9	0.0
	4	251	10.1	25.3	0.0
	4	252	12.8	22.8	8.58139534884
	4	253	10.3	18.6	5.62558139535
	4	254	10.2	24.6	0.0
	4	255	6.5	21.7	0.0
	4	256	9.7	17.7	1.23953488372
	4	257	8.1	18.7	0.0953488372093
	4	258	7.4	17.3	4.1
	4	259	3.1	14.8	5.24418604651
	4	260	-1.0	15.6	0.0
	4	261	-3.4	20.0	0.0
	4	262	-2.8	12.3	0.667441860465
	4	263	-2.2	17.1	0.0
	4	264	-0.1	10.0	3.0511627907
	4	265	2.9	20.8	0.0
	4	266	1.6	19.4	0.0
	4	267	5.3	25.2	0.0
	4	268	6.5	22.8	0.0
	4	269	7.5	26.7	0.0
	4	270	11.8	22.1	0.0
	4	271	6.5	19.6	0.0
	4	272	6.9	22.1	0.0
	4	273	8.9	12.2	3.24186046512
	4	274	2.7	19.6	0.0
	4	275	1.8	18.4	0.0
	4	276	-0.3	15.0	0.0
	4	277	5.3	15.1	0.0
	4	278	9.1	20.7	0.0
	4	279	-1.1	15.5	0.0
	4	280	-2.4	13.4	0.0
	4	281	-2.3	14.1	0.0
	4	282	-4.5	12.4	0.0
	4	283	-3.9	14.5	0.0
	4	284	-3.6	14.4	0.0
	4	285	-9.7	7.4	1.23953488372
	4	286	-8.2	10.1	0.190697674419
	4	287	-7.2	12.1	0.0
	4	288	-1.0	18.2	0.0
	4	289	5.5	21.3	0.0
	4	290	6.7	17.8	0.0
	4	291	6.4	14.4	5.05348837209
	4	292	8.8	18.1	0.0
	4	293	4.7	19.2	0.0
	4	294	2.9	17.1	0.0
	4	295	-3.9	2.8	0.0
	4	296	-6.5	-0.8	0.0
	4	297	-4.5	3.2	0.0
	4	298	-7.0	7.9	0.0
	4	299	-12.2	4.4	6.1023255814
	4	300	-4.5	10.5	0.0
	4	301	-3.7	0.9	0.0
	4	302	-8.8	1.2	0.0
	4	303	-13.3	5.9	0.0
	4	304	-14.0	8.2	0.0
	4	305	-15.4	1.2	0.0
	4	306	-7.1	3.8	1.0488372093
	4	307	-3.5	-3.4	0.286046511628
	4	308	-7.8	-2.1	0.0
	4	309	-7.1	-2.0	1.14418604651
	4	310	-9.4	-7.0	0.286046511628
	4	311	-5.0	2.1	5.62558139535
	4	312	-2.6	0.1	5.24418604651
	4	313	-9.1	-0.1	0.0
	4	314	-3.5	2.9	0.0953488372093
	4	315	-5.2	-1.3	0.667441860465
	4	316	-12.7	-0.9	0.286046511628
	4	317	-6.1	-2.5	2.38372093023
	4	318	-13.7	-10.4	1.23953488372
	4	319	-13.6	-4.2	0.0
	4	320	-8.1	-3.8	0.0
	4	321	-4.5	-0.4	7.62790697674
	4	322	-6.3	1.9	4.38604651163
	4	323	-10.1	1.1	0.0
	4	324	-5.6	0.8	0.0
	4	325	-8.7	-3.5	0.0
	4	326	-12.1	-4.7	0.0
	4	327	-14.3	-7.4	0.0
	4	328	-17.6	-9.6	0.0
	4	329	-11.4	-4.4	5.62558139535
	4	330	-7.9	3.6	0.0
	4	331	-5.4	4.7	0.0
	4	332	2.1	3.7	0.286046511628
	4	333	0.3	1.2	6.48372093023
	4	334	0.0	11.8	0.0
	4	335	1.2	9.0	0.0
	4	336	1.8	8.8	0.0
	4	337	3.6	17.4	0.0
	4	338	3.4	9.9	0.0
	4	339	0.7	2.0	0.0
	4	340	-4.1	-0.3	0.0
	4	341	-9.7	5.0	0.0
	4	342	-9.1	5.6	7.53255813953
	4	343	-7.4	-5.0	0.0
	4	344	-14.4	-1.4	0.0
	4	345	-9.9	0.9	0.0
	4	346	-16.0	1.0	0.0
	4	347	-16.6	1.2	0.0
	4	348	-9.1	0.1	0.0
	4	349	-9.3	3.8	0.0
	4	350	-5.2	-0.9	0.0
	4	351	-11.1	-7.3	0.381395348837
	4	352	-12.3	0.2	0.0
	4	353	-15.5	-7.1	0.0
	4	354	-16.2	-4.3	0.0
	4	355	-14.7	-10.7	0.0
	4	356	-16.9	-16.6	0.0
	4	357	-20.4	-11.0	0.0
	4	358	-19.3	-0.7	0.0
	4	359	-15.1	-0.2	6.1023255814
	4	360	-3.3	1.0	0.0
	4	361	-11.3	0.5	0.0
	4	362	-9.0	-1.6	0.0
	4	363	-5.9	-2.7	0.0
	4	364	-6.4	1.6	0.0
	4	365	-3.4	1.2	0.0
	4	366	-14.1	2.1	0.572093023256
	5	1	-19.6	-8.3	0.0
	5	2	-19.2	-6.7	0.0
	5	3	-22.6	-13.0	0.0
	5	4	-18.7	-18.5	0.0
	5	5	-20.3	-16.4	0.0
	5	6	-14.9	-4.7	0.0
	5	7	-16.3	-13.1	0.0
	5	8	-14.9	-6.6	0.0
	5	9	-14.5	-8.9	0.0
	5	10	-18.0	-11.7	0.0
	5	11	-18.3	-8.5	0.0
	5	12	-18.5	-11.8	0.0
	5	13	-27.6	-15.5	0.0
	5	14	-21.4	-7.9	0.0
	5	15	-12.9	-7.6	0.0
	5	16	-10.5	-5.2	0.0
	5	17	-15.5	-12.4	1.43023255814
	5	18	-13.6	-10.6	0.0953488372093
	5	19	-10.5	-3.5	0.0
	5	20	-19.2	-2.9	0.0
	5	21	-25.5	-15.8	0.0
	5	22	-23.8	-2.2	0.0
	5	23	-16.2	-6.6	10.011627907
	5	24	-18.4	-0.5	0.0
	5	25	-17.8	-8.2	0.0
	5	26	-21.9	-10.6	0.0
	5	27	-17.8	-3.7	0.0
	5	28	-10.0	2.0	0.0
	5	29	-19.0	-2.7	0.0
	5	30	-14.9	-4.0	0.0
	5	31	-14.9	-7.2	0.0
	5	32	-12.2	-10.3	0.0
	5	33	-15.3	-8.1	2.28837209302
	5	34	-19.9	-11.3	6.1023255814
	5	35	-26.1	-14.4	0.0
	5	36	-21.7	-9.6	0.0
	5	37	-16.9	-5.4	6.38837209302
	5	38	-21.8	0.6	3.90930232558
	5	39	-22.3	-2.6	0.0
	5	40	-19.3	-6.1	0.0
	5	41	-10.2	2.2	0.0
	5	42	-14.8	-2.5	0.0
	5	43	-7.8	-4.1	0.0
	5	44	-8.0	-6.7	0.0
	5	45	-6.5	-6.0	0.0
	5	46	-7.7	-5.0	0.0
	5	47	-3.3	4.0	0.0
	5	48	-12.7	2.0	0.0
	5	49	-18.5	-8.5	0.0
	5	50	-18.8	-9.8	0.0
	5	51	-12.6	-4.2	0.0
	5	52	-6.2	-4.6	6.29302325581
	5	53	-11.0	-1.0	0.0
	5	54	-18.1	-4.1	0.0
	5	55	-2.1	9.6	0.0
	5	56	1.3	7.4	0.0
	5	57	-14.8	2.4	0.0
	5	58	-10.3	5.1	1.90697674419
	5	59	-13.4	-3.1	0.0
	5	60	-19.0	-8.2	0.0
	5	61	-17.9	-4.3	0.0
	5	62	-11.4	7.2	0.0
	5	63	-9.8	1.5	0.0
	5	64	-11.0	6.8	0.0
	5	65	-16.6	7.4	0.0
	5	66	-17.2	0.5	0.0
	5	67	-12.1	2.1	0.0
	5	68	-7.0	5.1	0.0
	5	69	-9.0	4.2	0.0
	5	70	-9.1	-3.8	1.52558139535
	5	71	-8.8	0.5	4.57674418605
	5	72	-8.3	0.0	0.0
	5	73	-8.7	-0.6	0.0
	5	74	-16.6	-2.4	4.00465116279
	5	75	-12.1	2.6	0.0
	5	76	-9.9	7.2	0.0
	5	77	-8.3	3.4	0.0
	5	78	-0.8	4.4	0.858139534884
	5	79	-4.9	0.1	0.0
	5	80	-3.3	0.4	0.0
	5	81	-12.3	1.3	0.0
	5	82	-6.0	5.4	0.0
	5	83	-3.7	-0.9	0.0
	5	84	-4.7	2.4	1.0488372093
	5	85	-4.9	9.1	0.0
	5	86	-5.5	0.0	2.0976744186
	5	87	-10.3	3.1	0.0
	5	88	-10.1	2.1	0.0
	5	89	-12.0	0.8	5.24418604651
	5	90	-11.9	3.5	0.0
	5	91	-2.4	7.2	0.0
	5	92	3.3	8.9	0.0
	5	93	-0.7	7.1	0.0
	5	94	-9.9	-0.7	7.91395348837
	5	95	-11.7	3.4	0.0
	5	96	-5.1	8.3	0.0
	5	97	0.3	12.5	0.0
	5	98	-4.9	11.6	0.0
	5	99	-8.6	12.5	0.0
	5	100	-2.3	6.1	1.43023255814
	5	101	7.2	14.8	0.0
	5	102	4.7	16.8	0.0
	5	103	2.0	14.9	0.0
	5	104	-3.9	16.3	0.0
	5	105	-9.0	9.0	0.0
	5	106	-1.4	10.8	0.0
	5	107	-0.9	14.2	0.0
	5	108	3.4	19.0	0.0
	5	109	3.9	23.0	0.0
	5	110	6.3	23.3	0.0
	5	111	9.8	23.0	0.0
	5	112	7.0	23.0	0.0
	5	113	1.0	12.3	1.23953488372
	5	114	-2.6	12.5	0.0
	5	115	-1.3	17.2	0.0
	5	116	4.4	17.3	0.0
	5	117	-0.8	9.7	0.0
	5	118	-2.0	8.3	0.0
	5	119	-7.4	10.3	0.0
	5	120	-2.8	15.6	0.0
	5	121	0.9	20.1	0.476744186047
	5	122	1.4	24.2	0.0
	5	123	2.1	14.6	0.0
	5	124	3.6	21.6	0.0
	5	125	5.5	15.7	4.1
	5	126	3.4	16.3	0.0
	5	127	-2.9	14.2	0.0
	5	128	-2.3	10.2	0.0
	5	129	-2.7	10.5	0.0
	5	130	0.3	15.2	0.0
	5	131	4.1	15.1	0.0
	5	132	1.7	22.8	0.0
	5	133	1.6	25.5	0.0
	5	134	5.3	19.8	0.0
	5	135	1.0	19.7	0.0
	5	136	2.6	19.1	0.0
	5	137	1.2	17.0	0.0
	5	138	4.5	16.9	0.0
	5	139	7.4	19.9	0.0
	5	140	6.0	21.1	0.0
	5	141	2.1	16.5	4.95813953488
	5	142	8.0	21.8	8.29534883721
	5	143	8.7	24.2	0.0953488372093
	5	144	10.4	26.1	0.0
	5	145	9.9	27.8	0.0
	5	146	13.1	27.7	0.0
	5	147	9.1	26.5	0.0
	5	148	6.4	18.2	2.28837209302
	5	149	6.6	22.6	0.0
	5	150	7.8	22.9	2.0976744186
	5	151	7.9	20.8	0.476744186047
	5	152	11.3	21.7	1.90697674419
	5	153	8.1	19.4	3.52790697674
	5	154	8.4	23.3	0.0
	5	155	12.6	26.2	0.0
	5	156	16.3	28.3	0.0
	5	157	11.4	21.2	0.0
	5	158	9.0	18.9	0.0
	5	159	5.8	23.1	0.0
	5	160	10.5	25.4	0.0
	5	161	14.9	28.0	0.0
	5	162	15.2	31.5	0.0
	5	163	13.1	28.3	0.0
	5	164	12.6	21.6	0.0
	5	165	9.7	22.9	0.0
	5	166	10.5	21.6	0.476744186047
	5	167	9.3	21.6	0.0
	5	168	12.7	25.3	0.0
	5	169	10.9	25.4	0.0
	5	170	15.6	23.2	1.52558139535
	5	171	16.8	24.3	3.24186046512
	5	172	14.4	27.4	0.0
	5	173	15.9	26.9	0.476744186047
	5	174	13.8	27.2	0.572093023256
	5	175	13.3	26.4	0.572093023256
	5	176	9.5	26.5	0.0
	5	177	11.0	29.6	0.0
	5	178	13.3	26.8	0.0
	5	179	14.0	30.8	2.66976744186
	5	180	9.8	29.5	0.0
	5	181	12.3	28.2	0.0
	5	182	13.2	30.9	0.0
	5	183	16.7	33.3	0.0
	5	184	14.8	30.1	0.0
	5	185	12.8	31.5	0.0
	5	186	12.7	26.3	0.0
	5	187	11.1	21.5	0.858139534884
	5	188	9.2	18.1	3.14651162791
	5	189	18.6	34.6	0.0
	5	190	16.5	29.7	0.0
	5	191	17.4	27.0	0.572093023256
	5	192	19.1	30.2	0.476744186047
	5	193	18.0	28.6	2.0976744186
	5	194	18.6	27.8	0.0
	5	195	14.9	30.0	0.0
	5	196	12.6	24.0	2.38372093023
	5	197	17.4	29.0	2.57441860465
	5	198	17.9	33.4	0.0
	5	199	17.8	27.0	29.176744186
	5	200	18.3	34.3	0.0
	5	201	20.2	28.9	0.0
	5	202	20.4	34.9	0.0
	5	203	18.7	30.0	0.286046511628
	5	204	16.8	28.0	0.0
	5	205	16.1	26.1	0.0953488372093
	5	206	15.7	28.9	0.0
	5	207	14.3	28.8	0.0
	5	208	13.7	28.5	0.0
	5	209	16.7	30.3	0.0
	5	210	12.5	28.1	0.0
	5	211	15.5	29.0	0.0
	5	212	17.8	31.8	0.0
	5	213	17.2	29.9	5.24418604651
	5	214	17.2	30.3	0.0
	5	215	17.5	31.1	0.0
	5	216	21.9	34.8	0.0
	5	217	24.7	34.2	0.0
	5	218	20.9	28.4	0.0
	5	219	14.5	25.3	0.0
	5	220	15.9	28.6	0.0
	5	221	16.9	31.0	0.0
	5	222	16.9	29.9	0.0
	5	223	16.7	31.4	0.0
	5	224	19.1	31.0	4.00465116279
	5	225	18.6	30.7	0.0
	5	226	16.9	27.3	0.0
	5	227	16.7	26.1	0.0
	5	228	14.7	23.2	0.0
	5	229	14.7	21.5	24.6953488372
	5	230	15.9	19.5	6.00697674419
	5	231	10.3	19.2	2.57441860465
	5	232	12.3	22.2	0.476744186047
	5	233	10.4	26.7	0.0
	5	234	16.6	27.9	0.0
	5	235	15.1	26.7	0.0
	5	236	12.6	29.9	0.0
	5	237	14.5	28.2	0.0
	5	238	16.0	29.7	0.0
	5	239	13.2	32.6	0.0
	5	240	17.1	29.7	0.0
	5	241	15.6	28.3	0.0
	5	242	16.2	29.8	0.0
	5	243	16.1	29.6	0.0953488372093
	5	244	17.6	30.1	0.0
	5	245	12.2	23.9	0.0
	5	246	9.1	18.8	0.0953488372093
	5	247	8.3	28.0	0.0
	5	248	8.4	27.4	0.0
	5	249	11.1	29.6	0.0
	5	250	12.0	32.8	0.0
	5	251	13.0	29.5	0.0
	5	252	10.7	27.9	0.0
	5	253	12.2	21.4	0.0953488372093
	5	254	10.2	25.2	0.0
	5	255	9.0	25.0	0.0
	5	256	9.1	17.4	9.82093023256
	5	257	8.6	24.1	0.0
	5	258	7.4	20.4	0.0
	5	259	4.7	21.6	0.0
	5	260	4.4	24.5	0.0
	5	261	15.5	28.9	0.0
	5	262	16.8	27.6	0.0
	5	263	12.7	18.2	0.381395348837
	5	264	13.2	24.8	0.0
	5	265	13.3	24.6	0.0
	5	266	12.8	27.3	0.0
	5	267	14.9	26.9	0.0
	5	268	7.9	22.2	0.0
	5	269	4.8	27.2	0.0
	5	270	10.2	26.5	0.0
	5	271	7.8	19.3	0.0
	5	272	9.0	22.4	0.0
	5	273	9.4	21.6	0.0
	5	274	11.8	21.4	0.0
	5	275	9.9	21.0	0.0
	5	276	6.5	20.1	0.0
	5	277	5.6	17.1	0.0
	5	278	8.5	14.6	0.0
	5	279	5.6	16.1	1.14418604651
	5	280	3.3	24.7	0.0
	5	281	7.3	20.9	0.858139534884
	5	282	4.5	23.9	0.0
	5	283	9.3	22.4	0.0
	5	284	4.4	14.7	0.0
	5	285	-2.2	8.4	0.0
	5	286	2.3	17.5	0.0
	5	287	3.9	14.7	0.0
	5	288	1.9	14.0	0.0
	5	289	0.3	11.3	0.190697674419
	5	290	-1.6	11.5	0.0
	5	291	3.2	19.3	0.0
	5	292	-0.1	17.3	0.0
	5	293	0.1	21.6	0.0
	5	294	2.4	17.5	1.33488372093
	5	295	0.8	17.9	0.0
	5	296	0.8	10.9	0.0
	5	297	0.5	9.8	0.0
	5	298	-1.6	9.3	0.0
	5	299	0.0	11.1	0.0
	5	300	1.5	14.4	0.0
	5	301	-0.1	14.1	0.0
	5	302	-3.9	11.8	0.0953488372093
	5	303	-1.7	9.2	0.0
	5	304	0.1	7.1	6.96046511628
	5	305	-2.2	9.4	0.0
	5	306	-4.6	4.5	0.0
	5	307	-4.9	6.1	0.0
	5	308	-11.0	5.9	0.0
	5	309	-7.9	1.8	0.0
	5	310	-11.3	-0.3	0.0
	5	311	-9.7	8.0	0.0
	5	312	2.7	11.8	0.0
	5	313	5.7	13.1	0.0
	5	314	-4.6	2.2	0.0
	5	315	-10.5	3.6	0.0
	5	316	-9.3	5.0	0.0
	5	317	-9.8	2.5	0.0
	5	318	-6.7	5.8	0.0
	5	319	-2.7	10.6	0.0
	5	320	-0.7	15.8	0.0
	5	321	3.1	14.4	0.0
	5	322	9.7	21.3	0.0
	5	323	10.6	16.0	0.0
	5	324	1.6	5.1	0.381395348837
	5	325	-0.7	6.5	0.0
	5	326	-1.2	16.5	0.0
	5	327	-3.6	8.2	0.0
	5	328	-7.7	4.2	0.0
	5	329	-14.4	-8.3	0.0
	5	330	-10.8	0.0	0.0
	5	331	-13.9	-7.5	0.0
	5	332	-17.5	-2.0	0.0
	5	333	-15.4	7.6	0.0
	5	334	-8.2	5.4	0.0
	5	335	-8.5	-3.6	0.0
	5	336	-4.9	-0.7	0.0
	5	337	-13.8	-6.5	0.0
	5	338	-5.6	-0.7	0.0
	5	339	-4.1	1.7	0.0
	5	340	-9.1	7.5	0.0
	5	341	-7.4	3.6	0.0
	5	342	-12.7	-7.5	0.0
	5	343	-8.1	4.7	0.0
	5	344	-10.7	-2.1	0.0
	5	345	-14.6	4.0	0.0
	5	346	-8.7	-2.6	0.0
	5	347	-11.4	-3.3	0.0
	5	348	-11.9	-10.0	0.0
	5	349	-17.1	-2.2	0.0
	5	350	-18.0	-7.2	0.0
	5	351	-16.3	-4.6	0.0
	5	352	-19.3	-8.5	0.0
	5	353	-12.9	-6.3	0.0
	5	354	-3.0	-1.7	0.0
	5	355	-9.0	-7.3	0.0
	5	356	-6.0	-5.9	0.0
	5	357	-11.0	-5.7	0.0
	5	358	-15.9	-11.0	0.0
	5	359	-21.8	-13.8	0.0
	5	360	-9.0	-1.6	0.0
	5	361	-9.0	-3.6	0.0
	5	362	-12.4	-0.2	0.0
	5	363	-6.8	5.3	0.0
	5	364	-19.9	-9.6	0.0
	5	365	-10.3	-6.3	0.0
	6	1	-19.4	-4.7	0.0
	6	2	-17.9	0.6	0.0
	6	3	-19.7	1.3	0.0
	6	4	-15.1	1.9	0.0
	6	5	-11.6	4.6	0.0
	6	6	-17.7	-4.3	0.0
	6	7	-14.0	-5.8	0.0
	6	8	-13.6	-8.6	0.0
	6	9	-9.4	-4.5	0.0
	6	10	-15.0	-11.5	0.0953488372093
	6	11	-15.9	-5.6	0.0
	6	12	-13.8	-6.4	0.0
	6	13	-5.9	3.6	0.0
	6	14	-4.5	-4.4	0.0
	6	15	-13.0	-8.5	0.0
	6	16	-28.5	-4.8	0.0
	6	17	-17.2	-7.9	0.0
	6	18	-17.0	-10.2	0.0
	6	19	-20.6	-8.2	0.0
	6	20	-18.0	-2.8	0.0
	6	21	-11.0	-3.2	0.0
	6	22	-11.8	-6.2	0.0
	6	23	-9.7	-3.4	0.0
	6	24	-14.1	-3.1	0.0
	6	25	-17.7	-11.9	0.0
	6	26	-11.9	-9.8	0.0
	6	27	-12.9	-2.8	0.0
	6	28	-25.4	-9.0	0.0
	6	29	-19.3	-5.6	0.0
	6	30	-35.6	-15.2	0.572093023256
	6	31	-32.1	-11.1	0.0
	6	32	-29.9	-6.9	0.0
	6	33	-18.6	-10.7	0.0
	6	34	-20.3	-8.7	0.0
	6	35	-16.3	-11.8	0.0
	6	36	-14.8	-3.5	0.0
	6	37	-26.9	-13.3	0.0
	6	38	-29.9	-15.3	0.0
	6	39	-32.1	-17.2	0.0
	6	40	-28.0	-12.2	0.0
	6	41	-27.9	-4.0	0.0
	6	42	-21.4	-0.9	0.0
	6	43	-15.0	-5.2	0.0
	6	44	-15.9	-9.4	0.0
	6	45	-23.9	-6.6	0.0
	6	46	-19.1	-7.9	0.0
	6	47	-20.0	-6.5	0.0
	6	48	-11.3	-7.0	0.0
	6	49	-9.4	-4.3	0.0
	6	50	-1.6	2.6	0.0
	6	51	-7.3	-3.6	0.0
	6	52	-12.9	-1.6	0.0953488372093
	6	53	-17.3	-0.8	0.0
	6	54	-14.3	-0.6	0.0
	6	55	-13.7	6.9	0.0
	6	56	-19.9	-1.6	0.0
	6	57	-13.3	1.2	0.0
	6	58	-18.1	-5.8	0.0
	6	59	-18.7	-3.1	3.43255813953
	6	60	-17.6	-3.8	0.762790697674
	6	61	-14.5	-0.6	0.0
	6	62	-17.7	-7.9	0.0
	6	63	-9.6	-0.4	0.0
	6	64	-9.8	1.9	0.0
	6	65	-0.4	11.0	0.0
	6	66	2.6	6.8	0.0
	6	67	-3.7	3.6	0.0
	6	68	-5.7	1.1	0.0
	6	69	-6.5	-2.3	0.0
	6	70	-3.0	-1.2	0.0
	6	71	1.2	6.2	0.0
	6	72	2.1	4.7	0.0
	6	73	2.7	7.2	0.0
	6	74	4.3	4.8	0.0
	6	75	-0.2	4.7	0.0
	6	76	-3.8	3.9	0.0
	6	77	-2.2	5.4	0.0
	6	78	-6.2	5.6	0.0
	6	79	0.0	8.2	0.0953488372093
	6	80	0.2	6.6	0.0
	6	81	0.4	8.7	0.0
	6	82	-2.1	1.0	0.0
	6	83	0.7	3.0	0.0
	6	84	-9.3	-0.5	5.43488372093
	6	85	-9.2	4.5	0.0
	6	86	-10.1	0.6	0.0
	6	87	-10.4	1.0	0.0
	6	88	-3.9	6.0	0.953488372093
	6	89	-1.4	9.9	0.0
	6	90	-1.6	14.0	0.0
	6	91	0.3	14.6	0.0
	6	92	1.5	10.6	0.0
	6	93	-0.7	12.2	1.62093023256
	6	94	3.0	11.7	0.0
	6	95	0.2	13.2	0.0
	6	96	-3.5	8.9	11.823255814
	6	97	-6.0	7.5	8.10465116279
	6	98	-7.3	6.8	0.0
	6	99	-8.8	4.8	0.0
	6	100	-4.6	4.4	0.0
	6	101	-1.9	2.5	0.667441860465
	6	102	-1.3	7.0	0.0
	6	103	-5.5	6.3	0.0
	6	104	-7.3	7.2	0.0
	6	105	-5.6	7.8	0.0
	6	106	-5.9	2.4	0.0
	6	107	-8.2	2.2	0.381395348837
	6	108	-5.5	4.3	0.0953488372093
	6	109	-5.0	8.2	16.4
	6	110	1.2	11.9	0.0
	6	111	10.7	16.1	0.667441860465
	6	112	8.8	15.2	0.0
	6	113	5.1	16.6	0.0
	6	114	6.0	13.8	1.62093023256
	6	115	4.2	18.9	0.0
	6	116	7.5	23.7	0.0
	6	117	15.6	31.1	0.0
	6	118	10.4	21.5	7.81860465116
	6	119	8.0	20.4	0.0
	6	120	7.5	17.7	0.190697674419
	6	121	1.9	17.6	0.0
	6	122	9.0	21.1	0.0
	6	123	7.6	20.8	0.0
	6	124	6.1	21.6	0.0
	6	125	4.0	24.7	0.0
	6	126	2.5	17.6	0.762790697674
	6	127	5.5	19.4	0.0
	6	128	4.5	13.1	1.14418604651
	6	129	4.9	18.3	0.0
	6	130	6.6	19.8	0.0
	6	131	7.2	18.6	0.0
	6	132	9.1	23.3	0.0
	6	133	3.8	22.7	0.0
	6	134	4.2	20.1	0.0
	6	135	4.6	19.7	0.0
	6	136	4.0	18.8	7.34186046512
	6	137	7.6	25.4	25.9348837209
	6	138	2.5	23.6	8.67674418605
	6	139	0.4	26.8	0.0
	6	140	6.7	23.0	0.0
	6	141	3.7	19.4	0.0
	6	142	6.0	22.9	0.0
	6	143	9.2	24.9	0.0
	6	144	11.9	25.7	0.0
	6	145	5.7	19.2	2.38372093023
	6	146	8.7	25.5	0.0
	6	147	10.6	28.0	0.0
	6	148	8.5	23.6	0.0
	6	149	13.2	22.1	1.43023255814
	6	150	13.5	24.2	0.0
	6	151	11.7	21.1	0.0
	6	152	9.8	20.5	0.0
	6	153	11.5	24.0	0.0
	6	154	7.2	22.0	2.95581395349
	6	155	7.2	25.2	0.0
	6	156	9.2	25.8	0.0
	6	157	9.4	20.8	0.858139534884
	6	158	10.8	25.9	0.667441860465
	6	159	19.6	29.1	0.0
	6	160	18.1	27.6	0.0
	6	161	18.1	25.9	0.667441860465
	6	162	14.8	27.0	0.0
	6	163	11.7	25.0	0.0
	6	164	7.5	21.0	0.0
	6	165	6.4	20.7	0.0
	6	166	4.9	14.9	0.381395348837
	6	167	1.4	14.0	7.62790697674
	6	168	7.0	19.2	2.86046511628
	6	169	6.0	21.5	0.0
	6	170	8.4	18.2	0.0
	6	171	7.4	24.2	0.0
	6	172	10.7	23.3	12.4906976744
	6	173	15.6	28.2	3.24186046512
	6	174	13.4	28.2	0.0
[truncated: 8,957 more rows]
