# Supplementary material for: Comparing CMIP-3 and CMIP-5 climate projections on flooding estimation of Devils Lake of North Dakota, USA
Source: PeerJ. 2018 Apr 30;6:e4711. doi: 10.7717/peerj.4711 (PMC5933320; doi:10.7717/peerj.4711)
Supplement: Supplemental Information 2 [file peerj-06-4711-s002.zip › FutureClimate/CMIP-5_MarkSim/EDMZ_GFDLESM2M_rcp45_2025.dat]

	1	1	-21.2	-20.1	0.0
	1	2	-19.8	-8.9	0.0
	1	3	-11.6	1.2	0.0
	1	4	-4.2	5.3	12.8720930233
	1	5	-3.2	-2.2	0.0
	1	6	-15.1	-0.1	0.0
	1	7	-6.0	-3.2	0.0
	1	8	-7.0	-6.2	0.0953488372093
	1	9	-13.3	-4.1	0.0
	1	10	-25.6	-3.5	0.0
	1	11	-29.3	-3.3	0.0
	1	12	-21.6	-12.0	0.0
	1	13	-18.5	-11.6	0.0
	1	14	-18.4	-17.8	0.0
	1	15	-19.9	-12.5	0.0
	1	16	-17.2	-5.1	0.0
	1	17	-19.2	-14.0	0.0
	1	18	-22.3	-21.0	0.0953488372093
	1	19	-13.0	-3.6	0.0
	1	20	-10.9	-10.5	0.0
	1	21	-19.3	-7.9	0.0
	1	22	-4.9	9.3	0.0
	1	23	-11.4	12.3	0.0
	1	24	-14.4	2.4	0.0
	1	25	-16.0	-1.6	0.0
	1	26	-12.7	-5.5	0.0
	1	27	-16.9	-7.8	0.0
	1	28	-22.5	-7.0	0.0
	1	29	-13.0	-2.5	0.0
	1	30	-20.0	-3.9	0.0
	1	31	-13.4	-0.3	0.0
	1	32	-11.6	-7.8	0.953488372093
	1	33	-5.9	-3.2	0.0
	1	34	-12.6	-3.2	0.0
	1	35	-6.4	6.4	0.0
	1	36	-0.2	5.3	0.0
	1	37	7.6	15.8	0.0
	1	38	-4.6	4.5	0.0
	1	39	-10.0	-9.4	0.0
	1	40	-6.7	-0.8	0.0
	1	41	-7.2	-6.9	0.0
	1	42	-9.5	-5.6	0.0
	1	43	-8.6	2.1	0.0
	1	44	-3.7	6.0	0.0
	1	45	-8.3	-2.6	0.0
	1	46	-14.1	-8.0	0.286046511628
	1	47	-23.8	-7.4	0.0
	1	48	-21.9	-4.1	0.0
	1	49	-25.5	-7.4	0.0
	1	50	-23.9	-5.5	0.0
	1	51	-24.5	-5.0	0.0
	1	52	-27.5	-16.1	0.0953488372093
	1	53	-23.2	-13.5	3.81395348837
	1	54	-19.8	1.5	0.0
	1	55	-16.2	-0.9	0.0
	1	56	-16.5	-3.4	0.0
	1	57	-27.5	-3.8	0.0
	1	58	-22.5	7.0	0.0
	1	59	-22.5	-2.0	0.0
	1	60	-14.0	-2.9	0.0
	1	61	-15.2	-3.5	0.0
	1	62	-17.8	-3.2	0.0
	1	63	-13.4	-1.1	0.0
	1	64	-8.9	-2.5	6.38837209302
	1	65	0.1	0.4	0.0
	1	66	0.1	2.7	0.0
	1	67	-6.8	-5.1	0.0
	1	68	-10.7	4.2	0.0
	1	69	-11.7	6.9	0.0
	1	70	-10.3	7.0	0.0
	1	71	-15.4	4.2	0.0
	1	72	-12.1	-5.3	0.0
	1	73	-8.8	-5.2	0.0
	1	74	-8.4	-6.3	0.0
	1	75	-10.3	-6.8	0.0
	1	76	-9.3	-4.4	0.0
	1	77	-14.9	-0.5	0.0
	1	78	-16.1	-2.5	0.0
	1	79	-14.8	3.7	0.0
	1	80	-18.2	-3.1	0.0
	1	81	-17.4	-4.1	0.0
	1	82	-13.6	-1.4	3.33720930233
	1	83	-10.9	-0.4	0.0
	1	84	-11.8	3.6	0.0
	1	85	-5.0	1.3	0.0
	1	86	-7.2	4.3	0.0
	1	87	-1.3	7.5	0.0
	1	88	1.5	4.7	0.0
	1	89	-2.8	9.2	0.0
	1	90	-3.8	6.8	0.0
	1	91	-3.0	13.0	0.0
	1	92	3.0	13.9	0.0
	1	93	3.9	17.2	0.0
	1	94	1.6	16.8	0.0
	1	95	3.2	13.7	0.0
	1	96	4.0	11.7	0.0
	1	97	2.8	7.9	0.858139534884
	1	98	-2.3	6.1	3.43255813953
	1	99	-3.5	7.3	0.0953488372093
	1	100	-1.4	9.3	0.0
	1	101	6.4	8.9	0.0
	1	102	1.0	16.5	0.0
	1	103	8.9	17.5	0.0
	1	104	10.5	20.6	0.0
	1	105	2.0	18.8	2.0023255814
	1	106	3.5	19.0	0.0
	1	107	2.1	14.1	0.762790697674
	1	108	-0.9	17.4	0.0
	1	109	-3.8	17.5	0.0
	1	110	-1.4	16.4	0.0
	1	111	-0.1	18.8	0.0
	1	112	2.1	22.9	0.0
	1	113	-4.8	13.9	0.0
	1	114	-8.7	8.2	0.0
	1	115	-2.5	16.1	0.0
	1	116	1.9	20.8	0.0
	1	117	2.1	20.1	0.0
	1	118	3.0	7.1	1.71627906977
	1	119	5.5	19.2	0.0
	1	120	8.3	21.6	0.0
	1	121	4.4	20.2	16.1139534884
	1	122	9.1	23.6	0.0
	1	123	7.1	23.6	0.0
	1	124	12.1	23.4	0.0
	1	125	12.2	23.9	0.0
	1	126	11.2	24.6	0.0
	1	127	5.9	22.9	0.0
	1	128	2.3	23.9	3.81395348837
	1	129	5.8	26.9	0.0
	1	130	8.5	24.5	0.0
	1	131	6.6	21.7	0.0
	1	132	1.7	20.3	0.0
	1	133	1.3	25.6	0.0
	1	134	2.2	20.7	0.0
	1	135	9.9	21.6	0.0
	1	136	8.7	19.5	0.0
	1	137	3.7	13.1	6.57906976744
	1	138	12.3	19.4	6.38837209302
	1	139	7.4	21.6	0.0
	1	140	8.6	16.1	0.0
	1	141	8.1	21.5	0.0
	1	142	8.0	22.0	0.0
	1	143	4.7	21.4	1.33488372093
	1	144	5.8	22.0	0.0
	1	145	0.7	19.8	0.0
	1	146	8.9	21.3	0.0
	1	147	7.8	20.8	0.0
	1	148	12.9	20.7	5.81627906977
	1	149	5.6	20.3	1.71627906977
	1	150	3.1	18.8	0.0
	1	151	4.3	20.8	1.90697674419
	1	152	7.8	21.8	0.0
	1	153	4.3	21.0	0.0
	1	154	4.2	18.3	0.0
	1	155	8.5	22.2	0.0
	1	156	12.0	30.3	0.0
	1	157	5.2	24.1	0.0
	1	158	12.9	20.6	5.1488372093
	1	159	13.3	25.9	0.0
	1	160	13.1	24.1	0.0
	1	161	9.5	22.2	0.0
	1	162	9.6	23.9	0.0
	1	163	10.6	21.4	35.3744186047
	1	164	10.4	23.6	0.0
	1	165	11.0	25.3	0.0
	1	166	16.3	29.4	0.0953488372093
	1	167	18.9	30.8	0.0
	1	168	14.9	32.6	0.0
	1	169	14.6	28.7	0.0
	1	170	13.8	29.4	0.0
	1	171	11.9	27.4	0.0
	1	172	14.4	27.0	0.0
	1	173	14.9	26.3	0.0
	1	174	14.6	18.3	0.762790697674
	1	175	14.0	20.0	6.1023255814
	1	176	13.3	25.2	0.0
	1	177	10.6	22.0	0.0
	1	178	10.2	18.9	52.5372093023
	1	179	11.6	20.8	71.3209302326
	1	180	14.9	27.5	0.0
	1	181	10.9	24.8	3.33720930233
	1	182	18.5	25.6	7.1511627907
	1	183	16.2	29.1	0.0
	1	184	14.3	28.4	0.0
	1	185	19.0	29.0	0.0
	1	186	18.3	28.3	0.0953488372093
	1	187	21.0	29.1	4.38604651163
	1	188	18.9	28.4	0.190697674419
	1	189	12.4	25.0	0.0
	1	190	13.0	20.9	0.0
	1	191	12.1	24.7	0.0
	1	192	12.4	28.9	0.0
	1	193	16.2	28.1	0.0
	1	194	18.5	28.2	0.0
	1	195	19.3	33.6	0.0
	1	196	21.6	36.8	0.0
	1	197	19.9	32.3	0.0
	1	198	20.8	29.4	0.190697674419
	1	199	17.5	28.4	0.0
	1	200	14.1	27.4	0.0
	1	201	17.3	31.6	6.1023255814
	1	202	20.2	34.5	0.953488372093
	1	203	21.6	33.8	0.0
	1	204	19.3	32.7	0.0
	1	205	14.6	28.5	0.0
	1	206	16.2	27.2	4.67209302326
	1	207	15.2	29.1	2.0976744186
	1	208	15.0	29.0	0.0
	1	209	16.3	31.9	0.0
	1	210	14.7	30.3	0.0
	1	211	14.2	30.9	0.0
	1	212	15.5	29.2	0.0
	1	213	10.2	24.9	19.5465116279
	1	214	12.9	28.3	31.0837209302
	1	215	10.8	30.4	0.0
	1	216	14.6	28.8	0.0
	1	217	13.6	27.6	0.0
	1	218	15.2	31.2	0.0
	1	219	14.8	29.0	1.14418604651
	1	220	16.0	28.6	0.0
	1	221	19.4	30.4	0.0
	1	222	18.5	27.9	0.0
	1	223	16.4	29.9	0.0
	1	224	15.8	32.0	0.0
	1	225	9.6	28.6	0.0
	1	226	10.2	24.2	15.2558139535
	1	227	10.5	23.9	0.0953488372093
	1	228	11.0	22.3	16.4953488372
	1	229	11.7	26.3	0.0
	1	230	12.0	25.1	0.0
	1	231	8.4	22.6	0.0
	1	232	11.5	27.0	0.0
	1	233	11.0	21.2	22.1209302326
	1	234	15.5	21.9	0.0
	1	235	15.4	28.9	0.0
	1	236	14.6	23.7	0.0
	1	237	12.7	28.6	0.0
	1	238	12.7	27.0	0.0
	1	239	12.3	28.5	0.0
	1	240	19.6	28.5	0.0
	1	241	18.4	29.7	0.0
	1	242	15.2	27.5	0.0
	1	243	11.7	24.5	0.0
	1	244	13.5	23.5	0.0
	1	245	12.6	27.0	0.0
	1	246	10.4	27.2	0.0
	1	247	11.2	29.7	0.0
	1	248	15.9	27.9	10.2976744186
	1	249	11.0	24.0	0.190697674419
	1	250	10.5	25.8	0.0
	1	251	13.6	24.2	0.0
	1	252	11.1	21.8	0.0
	1	253	5.9	18.3	0.858139534884
	1	254	10.8	23.1	0.0
	1	255	4.7	18.0	3.90930232558
	1	256	4.1	17.8	0.286046511628
	1	257	0.5	19.5	0.0
	1	258	-0.7	20.7	0.0
	1	259	-5.7	18.2	0.0
	1	260	2.4	24.9	0.0
	1	261	6.0	25.5	0.0
	1	262	4.8	20.0	0.0
	1	263	10.0	25.1	0.0
	1	264	11.3	24.4	0.0
	1	265	11.3	27.2	0.0
	1	266	8.3	23.2	0.0
	1	267	8.5	18.5	0.0
	1	268	10.6	20.0	0.0
	1	269	6.5	25.5	0.0
	1	270	10.8	23.7	0.0
	1	271	13.3	27.0	0.0
	1	272	14.6	24.5	0.0
	1	273	14.4	23.4	0.0
	1	274	10.1	22.5	0.0
	1	275	3.3	20.1	0.0
	1	276	4.4	20.9	0.0
	1	277	6.4	16.1	0.0
	1	278	3.8	14.8	0.0
	1	279	2.6	18.1	0.0
	1	280	0.5	15.4	0.0
	1	281	1.4	16.0	0.0
	1	282	1.9	15.3	0.190697674419
	1	283	2.2	16.5	0.0953488372093
	1	284	2.7	18.3	0.0
	1	285	4.7	17.3	0.0
	1	286	1.9	19.7	0.0
	1	287	8.2	22.3	0.0
	1	288	0.9	10.7	12.4906976744
	1	289	-2.9	9.3	0.0
	1	290	-1.0	12.6	0.0
	1	291	4.9	15.6	6.1023255814
	1	292	1.9	12.6	0.0
	1	293	3.4	14.3	0.0
	1	294	4.9	12.8	0.0
	1	295	4.2	12.2	0.0
	1	296	3.9	13.2	0.0
	1	297	0.2	14.1	0.0
	1	298	0.1	6.5	0.0
	1	299	-0.5	8.6	0.0
	1	300	-2.9	7.6	0.0
	1	301	-6.8	6.1	0.0
	1	302	5.8	15.8	0.0
	1	303	6.7	11.5	0.0
	1	304	4.9	14.5	0.0
	1	305	-0.1	14.3	0.0
	1	306	0.9	6.9	0.0
	1	307	-6.1	5.0	0.0
	1	308	-2.8	3.8	0.0
	1	309	-1.7	8.7	0.0
	1	310	-1.3	14.2	0.0
	1	311	2.7	6.2	0.0
	1	312	5.0	9.2	0.0
	1	313	0.7	8.6	0.0
	1	314	-1.2	16.3	0.0
	1	315	3.6	18.0	0.0
	1	316	5.6	9.8	0.0
	1	317	1.8	4.4	12.0139534884
	1	318	-2.7	4.7	0.0
	1	319	-2.9	4.9	2.95581395349
	1	320	-2.6	4.6	0.0
	1	321	0.8	6.6	0.0
	1	322	-11.2	4.4	0.0
	1	323	-5.7	0.2	0.0
	1	324	-7.3	-0.7	0.0
	1	325	-7.6	-6.5	0.0
	1	326	-4.1	-0.5	0.0
	1	327	-8.4	1.6	0.0
	1	328	-6.8	-0.4	0.0
	1	329	-13.1	-9.7	0.0
	1	330	-9.7	-5.2	0.0
	1	331	-17.9	-9.2	0.0
	1	332	-8.8	7.2	0.0
	1	333	-15.3	-1.9	0.0
	1	334	-15.0	-6.7	0.0
	1	335	-14.8	-3.4	5.91162790698
	1	336	-16.9	-1.9	0.0
	1	337	-22.2	-7.8	0.0
	1	338	-28.0	-10.9	0.0
	1	339	-28.9	-8.0	0.0
	1	340	-25.7	-8.7	0.0
	1	341	-19.6	-16.5	0.0
	1	342	-18.4	-7.2	0.0
	1	343	-16.3	-7.9	0.0
	1	344	-17.0	-7.5	0.0
	1	345	-16.1	-9.5	0.0
	1	346	-13.5	-12.0	0.0
	1	347	-8.9	-7.3	0.0
	1	348	-13.9	-6.1	0.0
	1	349	-8.7	1.3	0.0
	1	350	-20.5	-14.8	1.14418604651
	1	351	-21.4	-14.2	0.0
	1	352	-25.0	-5.0	0.0
	1	353	-23.1	-12.8	0.0
	1	354	-20.3	-11.0	0.0
	1	355	-12.4	-9.2	0.0
	1	356	-14.7	-12.7	7.53255813953
	1	357	-18.1	-8.4	0.0
	1	358	-28.4	-14.1	1.90697674419
	1	359	-28.8	-15.9	0.0
	1	360	-22.1	-1.8	0.0
	1	361	-16.1	-1.5	2.95581395349
	1	362	-19.4	-5.0	0.0
	1	363	-14.7	-13.5	3.33720930233
	1	364	-17.3	-15.2	0.0
	1	365	-23.5	-18.7	0.0
	2	1	-20.6	-11.2	0.0
	2	2	-9.8	-8.3	0.0
	2	3	-15.3	-11.4	0.0
	2	4	-16.5	-14.3	0.0
	2	5	-13.1	-11.5	5.1488372093
	2	6	-17.7	-15.3	0.0
	2	7	-23.1	-19.2	0.0
	2	8	-27.2	-8.7	0.0
	2	9	-18.1	-9.1	0.0
	2	10	-18.8	-11.8	0.0
	2	11	-20.6	-5.9	0.0
	2	12	-18.0	-1.8	0.0
	2	13	-15.5	-8.1	0.0
	2	14	-11.7	-3.9	0.0
	2	15	-10.3	-6.5	0.0
	2	16	-15.2	-5.2	0.0
	2	17	-15.1	-0.8	0.0
	2	18	-7.8	-4.9	0.0
	2	19	-9.4	-4.6	0.0
	2	20	-13.1	-7.4	0.0
	2	21	-18.1	-12.9	0.0
	2	22	-6.6	-6.5	0.0
	2	23	-4.6	4.8	0.0
	2	24	-8.4	-6.7	0.0
	2	25	-9.3	-0.2	0.0
	2	26	-22.9	-10.2	0.0
	2	27	-25.3	-5.7	0.0
	2	28	-21.8	-9.2	0.0
	2	29	-21.0	-3.8	0.0
	2	30	-20.5	-12.7	0.0
	2	31	-11.3	0.5	0.0
	2	32	-13.1	-2.4	0.0
	2	33	-8.6	-8.3	0.0
	2	34	-17.6	-10.4	0.0
	2	35	-21.2	-11.3	0.0
	2	36	-21.8	-11.1	0.0
	2	37	-16.0	-3.3	0.0
	2	38	-27.8	-11.7	0.0
	2	39	-27.4	-16.3	0.0
	2	40	-24.5	-13.6	0.0
	2	41	-17.6	-4.4	0.0
	2	42	-16.4	-2.9	0.0
	2	43	-18.9	-5.3	0.0
	2	44	-12.3	4.7	0.0
	2	45	-3.9	5.2	0.0
	2	46	-0.5	8.4	0.0
	2	47	-1.3	2.2	0.0
	2	48	-7.5	1.2	0.0
	2	49	-14.3	0.0	0.0
	2	50	-16.6	-5.8	0.0
	2	51	-21.5	-7.4	0.0
	2	52	-21.0	-4.4	0.0
	2	53	-24.5	-7.0	0.0
	2	54	-16.1	-0.8	0.0
	2	55	-6.7	5.5	0.0
	2	56	-9.9	0.2	0.0
	2	57	-12.3	4.8	0.0
	2	58	-2.7	1.3	0.0
	2	59	-3.1	-0.2	0.0
	2	60	-7.4	-5.9	0.0
	2	61	-7.5	-6.6	0.0
	2	62	-0.9	1.5	0.0
	2	63	1.8	7.3	0.0
	2	64	-6.6	-1.7	0.0
	2	65	-10.4	2.5	0.0
	2	66	-1.7	-0.3	1.23953488372
	2	67	-3.4	4.1	0.0
	2	68	-8.2	0.9	0.0
	2	69	-8.8	2.5	0.0
	2	70	-1.5	-0.4	0.0
	2	71	-1.1	-1.0	1.33488372093
	2	72	-5.3	8.1	0.0
	2	73	-3.3	5.4	0.0
	2	74	-3.3	1.7	0.0
	2	75	-5.5	5.2	0.0
	2	76	-4.9	4.6	0.0
	2	77	-1.6	6.9	0.0
	2	78	-2.5	2.1	0.0
	2	79	-4.3	3.9	0.0
	2	80	-0.6	5.6	0.0
	2	81	-3.0	11.9	0.0
	2	82	-4.6	3.4	0.0
	2	83	-0.9	8.9	0.0
	2	84	1.7	8.6	0.0
	2	85	-2.9	4.1	0.0
	2	86	-3.1	0.8	0.0
	2	87	-3.0	4.9	0.0
	2	88	-8.5	4.8	0.0
	2	89	-15.6	-1.6	0.0
	2	90	-15.2	-9.3	0.286046511628
	2	91	-11.7	-3.2	0.0
	2	92	-18.1	-6.9	0.0
	2	93	-11.2	-1.7	0.0
	2	94	-13.0	1.5	0.0
	2	95	-15.2	2.2	0.0
	2	96	-9.5	7.3	0.0
	2	97	-2.0	7.4	0.0
	2	98	-2.7	5.4	0.0
	2	99	-0.2	13.7	0.0
	2	100	5.9	8.8	7.1511627907
	2	101	0.0	11.0	3.24186046512
	2	102	-1.2	15.9	0.0
	2	103	-6.7	9.3	0.190697674419
	2	104	3.4	15.6	0.0
	2	105	3.5	8.0	0.0
	2	106	2.2	11.9	0.0
	2	107	-2.3	11.2	0.0
	2	108	9.0	19.5	0.0
	2	109	3.9	11.0	0.0
	2	110	2.1	11.9	0.0
	2	111	-3.4	12.0	0.0
	2	112	-1.1	10.5	1.52558139535
	2	113	-3.0	12.1	0.0
	2	114	-0.5	11.8	0.0
	2	115	5.0	13.2	0.0
	2	116	-4.4	13.1	0.762790697674
	2	117	-3.2	13.1	0.0
	2	118	-4.4	13.1	0.0
	2	119	-0.5	14.5	6.57906976744
	2	120	-3.8	15.4	4.95813953488
	2	121	-0.4	19.6	0.0
	2	122	-5.1	10.8	0.0
	2	123	-6.4	12.6	0.0
	2	124	-7.8	11.5	3.33720930233
	2	125	-9.6	12.0	0.0
	2	126	-1.7	17.5	0.0
	2	127	2.8	21.0	0.0
	2	128	8.0	11.2	6.00697674419
	2	129	9.1	17.2	2.76511627907
	2	130	10.1	18.4	0.953488372093
	2	131	5.8	26.7	0.0
	2	132	3.9	24.9	0.0
	2	133	10.6	18.9	0.0
	2	134	8.0	16.3	10.2976744186
	2	135	7.4	21.2	2.95581395349
	2	136	6.4	21.6	0.0
	2	137	4.4	24.4	0.0
	2	138	3.4	23.0	0.0
	2	139	4.2	21.1	0.0
	2	140	7.4	22.7	0.0
	2	141	3.6	22.0	0.0
	2	142	5.2	21.4	0.0
	2	143	5.0	20.6	0.0953488372093
	2	144	2.1	21.9	1.0488372093
	2	145	1.2	19.8	0.0
	2	146	7.1	18.4	0.0
	2	147	8.2	20.5	0.0
	2	148	11.6	23.8	0.286046511628
	2	149	9.9	25.6	0.0
	2	150	10.0	22.7	0.0953488372093
	2	151	11.1	24.9	0.0
	2	152	10.4	23.3	0.0
	2	153	5.7	19.8	0.0
	2	154	7.7	18.4	0.667441860465
	2	155	6.1	25.8	0.0
	2	156	8.4	26.8	0.0
	2	157	14.4	22.5	0.0
	2	158	11.4	24.3	0.0
	2	159	12.4	27.5	0.0
	2	160	14.8	27.1	0.0
	2	161	11.8	29.3	0.0
	2	162	8.6	26.6	10.9651162791
	2	163	14.4	28.2	0.0
	2	164	9.8	21.8	0.0
	2	165	9.0	25.3	0.0
	2	166	5.1	27.6	0.0
	2	167	9.8	31.0	0.0
	2	168	11.7	25.7	6.48372093023
	2	169	13.1	28.1	0.0
	2	170	14.5	26.5	1.62093023256
	2	171	16.1	31.5	0.0
	2	172	13.3	26.5	0.0
	2	173	16.2	23.2	28.0325581395
	2	174	14.0	26.0	0.0
	2	175	12.0	30.7	0.0
	2	176	9.6	24.8	0.0
	2	177	11.1	24.3	0.0
	2	178	10.1	27.1	0.0
	2	179	12.1	25.7	0.476744186047
	2	180	12.8	26.3	11.9186046512
	2	181	10.4	25.5	0.0
	2	182	13.1	25.8	0.0
	2	183	15.8	27.0	0.0
	2	184	14.1	25.0	0.0
	2	185	17.8	30.5	0.0
	2	186	21.9	32.6	0.0
	2	187	21.2	29.3	0.0
	2	188	21.2	31.0	0.0
	2	189	12.9	24.2	0.0
	2	190	14.8	31.3	0.0
	2	191	18.1	33.2	0.0
	2	192	17.4	31.5	0.0
	2	193	14.7	23.4	0.0
	2	194	13.5	23.8	0.0
	2	195	10.4	22.4	0.0
	2	196	9.9	23.6	0.0
	2	197	8.7	23.1	0.0
	2	198	10.7	24.1	0.0
	2	199	11.3	28.0	0.0
	2	200	11.7	29.6	0.0
	2	201	18.9	34.1	0.0
	2	202	19.5	30.9	0.0
	2	203	12.1	26.6	0.0
	2	204	14.6	29.7	0.0
	2	205	12.6	29.0	0.0
	2	206	12.3	24.8	0.0
	2	207	10.0	24.3	0.0
	2	208	12.1	27.6	0.0
	2	209	13.2	25.3	1.71627906977
	2	210	11.0	21.7	36.423255814
	2	211	15.1	24.7	0.858139534884
	2	212	14.4	26.0	6.1976744186
	2	213	12.6	25.7	2.0023255814
	2	214	13.9	28.7	19.1651162791
	2	215	16.4	27.9	1.43023255814
	2	216	14.1	26.9	10.6790697674
	2	217	18.0	27.4	0.0
	2	218	20.1	29.3	0.0
	2	219	16.7	25.8	11.6325581395
	2	220	18.3	30.5	0.0
	2	221	14.8	29.3	0.0
	2	222	12.7	21.1	30.4162790698
	2	223	15.3	27.8	0.0
	2	224	13.9	26.7	9.63023255814
	2	225	12.5	27.5	0.0
	2	226	11.3	22.6	0.0
	2	227	15.2	29.0	0.0
	2	228	11.8	31.2	0.0
	2	229	10.5	29.4	0.0
	2	230	8.6	28.2	0.0
	2	231	13.1	29.6	4.38604651163
	2	232	12.3	24.4	10.9651162791
	2	233	14.6	29.9	3.81395348837
	2	234	18.3	30.7	0.190697674419
	2	235	14.8	31.6	0.0
	2	236	11.0	26.3	0.0
	2	237	13.1	30.3	0.0
	2	238	11.3	26.3	10.6790697674
	2	239	8.8	24.0	3.62325581395
	2	240	11.9	27.8	0.0
	2	241	12.6	30.8	0.0
	2	242	10.0	30.0	0.858139534884
	2	243	9.9	28.3	0.0
	2	244	7.4	29.3	0.0
	2	245	10.2	28.1	0.0
	2	246	11.6	23.3	0.0
	2	247	10.3	18.9	4.76744186047
	2	248	11.0	23.1	0.0
	2	249	9.3	27.8	0.0
	2	250	7.2	23.0	0.0
	2	251	4.4	23.1	0.0
	2	252	9.6	20.5	0.0
	2	253	5.5	16.8	0.0
	2	254	6.1	15.7	26.3162790698
	2	255	5.9	18.4	0.0
	2	256	2.3	22.1	0.0
	2	257	3.8	15.9	2.66976744186
	2	258	3.4	12.8	0.190697674419
	2	259	-0.7	13.1	0.0
	2	260	4.3	19.2	0.0
	2	261	4.4	11.2	1.0488372093
	2	262	1.6	17.1	0.953488372093
	2	263	2.0	22.1	0.0
	2	264	4.7	22.5	0.0
	2	265	8.6	20.8	0.0
	2	266	11.6	21.4	0.0
	2	267	10.6	26.5	0.0
	2	268	7.6	23.3	0.0
	2	269	7.9	25.8	0.0
	2	270	11.3	20.5	0.858139534884
	2	271	8.1	21.2	0.190697674419
	2	272	5.5	20.3	0.0
	2	273	7.4	22.0	0.0
	2	274	7.2	18.4	0.0
	2	275	8.0	22.3	0.0
	2	276	0.6	18.2	0.0
	2	277	-3.4	15.3	0.0
	2	278	3.3	18.1	0.0
	2	279	-3.6	16.2	0.0
	2	280	0.0	16.8	0.0
	2	281	-2.1	10.1	1.81162790698
	2	282	-4.6	16.3	10.7744186047
	2	283	-1.6	13.4	0.762790697674
	2	284	-2.8	15.1	0.0
	2	285	0.9	7.0	0.0953488372093
	2	286	-4.5	-2.0	0.190697674419
	2	287	-2.7	3.5	6.57906976744
	2	288	-3.4	8.5	0.0
	2	289	-4.9	8.3	0.0
	2	290	0.0	10.9	0.0
	2	291	-0.6	10.3	0.0
	2	292	0.4	13.2	0.0
	2	293	-3.7	13.1	0.0
	2	294	-4.4	9.0	1.0488372093
	2	295	-1.6	13.3	0.0
	2	296	-2.7	10.4	0.667441860465
	2	297	-1.9	6.1	0.0953488372093
	2	298	-2.2	7.1	0.0
	2	299	0.4	4.6	0.0
	2	300	-3.3	6.2	0.0
	2	301	-6.7	3.6	0.0
	2	302	-2.9	3.7	0.0
	2	303	-6.0	5.0	0.0
	2	304	1.6	14.1	0.0
	2	305	-5.0	7.8	4.76744186047
	2	306	-5.8	6.8	0.0
	2	307	-4.4	7.1	0.0
	2	308	-2.4	11.0	0.0
	2	309	-1.1	16.7	0.0
	2	310	-5.5	9.8	0.0
	2	311	-4.7	11.1	0.0
	2	312	-4.9	8.3	0.0
	2	313	-1.0	13.2	0.0
	2	314	-1.0	5.8	0.0
	2	315	-7.1	3.3	0.0
	2	316	-14.6	3.7	0.0
	2	317	-6.3	6.7	0.0
	2	318	-0.7	8.7	0.0
	2	319	-2.0	7.3	0.0
	2	320	-3.2	9.8	0.0
	2	321	-0.4	7.2	0.0
	2	322	3.1	7.6	0.0
	2	323	-1.4	4.0	0.0
	2	324	-9.9	-1.0	0.0
	2	325	-8.0	5.4	0.0
	2	326	-0.9	4.2	0.190697674419
	2	327	2.3	5.4	2.66976744186
	2	328	-6.5	0.2	1.62093023256
	2	329	-10.0	0.9	0.0
	2	330	-16.4	-1.3	0.0
	2	331	-1.7	-0.4	0.0
	2	332	3.7	5.7	0.0
	2	333	-0.3	1.1	0.0
	2	334	-10.6	-0.5	0.0
	2	335	-7.2	-6.6	0.0
	2	336	-6.2	-4.1	1.33488372093
	2	337	-14.1	-2.8	0.0
	2	338	-17.0	-2.5	0.0
	2	339	-18.2	1.8	0.0
	2	340	-8.6	4.2	1.71627906977
	2	341	-5.5	5.9	8.96279069767
	2	342	-3.5	0.5	0.0
	2	343	-3.6	-1.5	1.43023255814
	2	344	-9.6	-7.3	0.0
	2	345	-18.7	-17.8	3.62325581395
	2	346	-23.5	-13.8	0.0
	2	347	-30.3	-14.4	0.0
	2	348	-25.8	-7.0	0.0
	2	349	-22.4	-10.5	0.0
	2	350	-7.7	-5.4	0.286046511628
	2	351	-21.9	-4.6	0.0
	2	352	-10.1	0.1	0.0
	2	353	-15.1	-7.5	0.0
	2	354	-11.6	-8.7	0.0
	2	355	-11.9	-11.4	0.0
	2	356	-11.9	-8.1	0.0
	2	357	-19.1	-10.2	0.0
	2	358	-23.9	-4.0	0.0
	2	359	-12.7	0.2	0.0
	2	360	-9.9	2.7	4.1
	2	361	-6.2	-0.5	0.0
	2	362	-2.5	0.1	0.0
	2	363	-4.2	-2.6	0.0
	2	364	-9.5	-3.4	26.6976744186
	2	365	-20.5	-6.9	0.0
	3	1	-9.5	-7.3	1.81162790698
	3	2	-8.9	-2.9	0.0
	3	3	-8.7	-7.0	0.0
	3	4	-10.1	-2.2	0.0
	3	5	-12.5	-3.2	0.0
	3	6	-11.0	-0.1	0.0
	3	7	-5.9	1.8	0.0
	3	8	-3.8	-2.7	0.0
	3	9	-12.8	-9.3	0.0
	3	10	-16.5	1.5	0.0
	3	11	-23.5	-12.2	0.190697674419
	3	12	-22.5	-12.5	0.0
	3	13	-21.5	-20.6	0.0
	3	14	-25.7	-17.1	0.0
	3	15	-20.0	-14.6	0.286046511628
	3	16	-20.3	-10.5	0.0
	3	17	-17.5	-14.5	0.0
	3	18	-24.8	-20.0	0.381395348837
	3	19	-18.2	-9.0	0.0
	3	20	-13.5	-10.9	0.0
	3	21	-19.1	-16.2	0.858139534884
	3	22	-23.2	-11.4	0.0
	3	23	-23.1	-17.7	1.43023255814
	3	24	-20.9	-16.0	0.0
	3	25	-17.0	-11.8	0.0
	3	26	-8.6	-4.0	0.0
	3	27	-7.3	-6.2	0.0
	3	28	-10.2	1.5	0.0
	3	29	-12.9	-4.6	0.0
	3	30	-11.1	-5.9	0.0
	3	31	-6.6	1.9	0.0
	3	32	-15.3	-1.0	0.0
	3	33	-6.5	-1.0	0.0
	3	34	-20.6	-3.1	0.0
	3	35	-16.9	-3.7	7.81860465116
	3	36	-17.7	-7.3	0.0
	3	37	-17.2	-2.9	0.0
	3	38	-19.3	-5.9	0.0
	3	39	-27.0	-7.1	0.0
	3	40	-22.3	-7.0	0.0
	3	41	-15.5	-3.8	0.0
	3	42	-10.1	-0.7	0.0
	3	43	-15.9	-4.7	0.0
	3	44	-23.6	-7.8	0.0
	3	45	-21.5	-5.6	0.0
	3	46	-19.5	3.9	0.0
	3	47	-14.4	5.5	0.0
	3	48	-8.7	0.0	0.0
	3	49	-16.2	-4.3	0.0
	3	50	-12.1	-1.4	0.0
	3	51	-15.0	-2.5	0.0
	3	52	-10.2	1.5	0.0
	3	53	-8.2	4.2	0.0
	3	54	-11.6	-1.9	0.0
	3	55	-17.6	-4.3	0.0
	3	56	-18.1	-11.4	0.0
	3	57	-23.1	-12.3	0.0
	3	58	-19.2	-8.8	2.0023255814
	3	59	-14.6	-4.7	0.0
	3	60	-19.7	3.3	0.0
	3	61	-14.3	-0.9	0.0
	3	62	-8.6	-7.9	0.0
	3	63	-18.2	3.0	0.0
	3	64	-15.2	6.5	0.0
	3	65	-9.0	7.9	0.0
	3	66	1.3	5.9	0.0
	3	67	-4.7	4.7	1.14418604651
	3	68	-3.4	5.2	0.0
	3	69	0.2	1.9	0.0
	3	70	-0.9	-0.6	0.0
	3	71	-14.9	-9.4	0.0
	3	72	-14.4	-2.2	0.0
	3	73	-10.4	-2.8	1.0488372093
	3	74	-4.9	-3.0	0.0953488372093
	3	75	-11.8	-1.4	0.0
	3	76	-7.5	-1.1	0.0
	3	77	-7.6	3.7	0.0
	3	78	-16.0	-0.7	0.0
	3	79	-10.1	7.0	0.0
	3	80	-12.4	-1.8	0.0
	3	81	-16.2	-4.5	0.0
	3	82	-25.1	-5.1	0.0
	3	83	-25.6	-8.0	0.0
	3	84	-18.4	-6.7	0.0
	3	85	-7.1	-0.3	0.0
	3	86	-6.6	6.4	5.72093023256
	3	87	-3.1	5.6	0.0
	3	88	2.8	12.8	9.05813953488
	3	89	2.7	8.4	0.858139534884
	3	90	1.3	7.7	0.0
	3	91	0.3	12.0	0.0
	3	92	7.8	20.2	0.0
	3	93	4.1	19.3	0.0
	3	94	6.4	15.9	0.0
	3	95	-2.4	5.4	0.0
	3	96	-7.5	6.4	0.0
	3	97	-5.3	6.9	4.00465116279
	3	98	-8.2	8.4	0.0
	3	99	2.5	16.9	0.0
	3	100	4.1	12.1	0.190697674419
	3	101	-2.5	8.1	6.86511627907
	3	102	-2.5	15.1	0.0
	3	103	0.4	10.3	28.4139534884
	3	104	5.2	14.2	1.14418604651
	3	105	7.4	8.2	0.476744186047
	3	106	3.1	9.6	0.0
	3	107	1.4	10.8	0.0
	3	108	2.6	8.4	0.0
	3	109	-4.8	8.1	0.0
	3	110	-3.5	12.3	0.0
	3	111	-4.4	12.2	0.0
	3	112	-11.4	7.0	0.0
	3	113	-4.9	13.3	0.0
	3	114	-4.7	15.4	0.0
	3	115	-3.6	10.5	0.858139534884
	3	116	-0.4	11.6	10.5837209302
	3	117	3.9	8.0	2.0023255814
	3	118	1.9	15.6	0.0
	3	119	5.0	16.1	0.0
	3	120	-1.0	12.4	0.0
	3	121	4.3	16.8	0.0
	3	122	5.9	15.3	0.0
	3	123	5.2	15.8	0.0
	3	124	7.4	14.8	0.0
	3	125	-1.6	13.8	0.0
	3	126	-5.0	7.2	0.0
	3	127	-6.9	9.5	0.0
	3	128	-5.8	14.7	0.0
	3	129	0.3	19.1	0.0
	3	130	4.4	24.4	0.0
	3	131	2.4	23.6	0.0
	3	132	0.1	17.9	0.0
	3	133	-1.3	21.2	0.0
	3	134	1.1	19.1	0.0
	3	135	4.2	21.2	0.0
	3	136	1.7	18.0	0.0
	3	137	3.1	20.9	0.0
	3	138	4.4	20.4	0.0
	3	139	6.5	20.1	0.0
	3	140	4.8	20.0	0.0
	3	141	0.1	17.6	0.0
	3	142	1.8	18.4	0.0
	3	143	8.4	16.8	0.286046511628
	3	144	11.2	19.4	0.0
	3	145	8.2	15.4	0.0
	3	146	5.0	18.1	15.923255814
	3	147	3.1	17.4	0.0
	3	148	2.4	14.6	0.0
	3	149	3.3	18.6	0.0
	3	150	4.3	21.8	0.0
	3	151	7.1	28.0	0.0
	3	152	9.8	27.4	0.0
	3	153	14.2	30.2	0.0
	3	154	16.7	30.2	0.0
	3	155	17.5	27.1	0.0
	3	156	13.0	28.1	0.0
	3	157	10.4	26.6	0.0
	3	158	12.9	25.0	0.0
	3	159	12.3	29.2	0.0
	3	160	17.2	31.8	0.0
	3	161	14.5	27.0	60.5465116279
	3	162	14.3	28.1	0.0
	3	163	15.6	28.6	0.0
	3	164	18.6	28.4	0.0
	3	165	13.7	26.7	0.0
	3	166	11.1	27.5	0.0
	3	167	11.8	26.8	0.0
	3	168	12.3	23.7	0.190697674419
	3	169	9.2	24.0	0.0
	3	170	5.5	22.6	0.0
	3	171	9.2	19.8	0.0
	3	172	13.4	27.9	0.0
	3	173	14.1	28.5	0.0
	3	174	19.6	30.6	0.0
	3	175	18.2	31.8	0.0
	3	176	21.3	33.2	0.0
	3	177	18.8	32.2	0.0
	3	178	14.6	27.5	0.0
	3	179	13.3	25.9	0.0
	3	180	11.2	25.3	6.76976744186
	3	181	9.0	20.4	9.53488372093
	3	182	13.4	24.0	0.0
	3	183	13.8	22.0	17.0674418605
	3	184	17.3	23.0	30.7023255814
	3	185	13.8	26.8	0.0
	3	186	17.4	28.9	0.0
	3	187	11.7	28.8	21.7395348837
	3	188	13.0	28.4	0.0
	3	189	16.1	27.5	0.0
	3	190	16.5	28.5	0.0
	3	191	14.7	23.6	0.572093023256
	3	192	13.0	26.6	0.0
	3	193	17.3	28.2	0.0
	3	194	17.5	27.0	6.76976744186
	3	195	17.0	23.7	2.76511627907
	3	196	15.2	26.0	0.0
	3	197	15.0	27.6	0.0953488372093
	3	198	18.0	25.3	4.19534883721
	3	199	15.0	28.8	65.7906976744
	3	200	18.4	31.9	0.0
	3	201	17.2	25.9	14.3023255814
	3	202	21.5	29.8	0.286046511628
	3	203	18.8	31.0	6.67441860465
	3	204	18.4	27.3	4.48139534884
	3	205	20.7	35.1	0.0
	3	206	17.8	33.8	0.0
	3	207	22.1	32.2	0.572093023256
	3	208	20.3	34.4	0.0
	3	209	16.6	30.3	0.0
	3	210	15.0	30.8	0.0
	3	211	18.0	29.8	0.0
	3	212	14.6	28.4	0.0
	3	213	14.6	29.2	0.0
	3	214	15.4	29.5	6.67441860465
	3	215	15.9	27.8	0.0
	3	216	17.2	27.5	0.0
	3	217	15.7	25.7	6.96046511628
	3	218	15.1	27.3	0.762790697674
	3	219	13.8	28.1	0.858139534884
	3	220	16.0	28.7	0.0953488372093
	3	221	15.1	31.3	0.0953488372093
	3	222	14.8	24.9	10.488372093
	3	223	14.3	22.6	0.0
	3	224	12.1	26.6	0.0
	3	225	14.9	29.3	0.0
	3	226	13.5	32.2	0.0
	3	227	11.9	27.6	0.0
	3	228	13.5	27.3	0.0
	3	229	15.9	29.1	0.0
	3	230	16.1	25.8	0.0
	3	231	16.6	25.4	0.0
	3	232	19.0	25.0	0.0
	3	233	21.0	29.3	0.0
	3	234	17.1	22.6	0.953488372093
	3	235	8.0	19.8	0.0
	3	236	9.2	22.7	0.0
	3	237	9.4	23.1	0.0
	3	238	9.7	26.9	0.0
	3	239	7.2	29.6	0.0
	3	240	12.1	29.3	0.0
	3	241	7.5	26.7	0.0
	3	242	10.3	24.6	0.0
	3	243	10.7	23.4	0.0
	3	244	11.2	24.7	0.0
	3	245	8.0	22.1	0.0
	3	246	6.5	19.4	17.0674418605
	3	247	8.9	23.2	0.0
	3	248	8.7	24.5	0.0
	3	249	8.9	24.7	0.0
	3	250	12.0	22.7	0.0
	3	251	11.1	19.2	0.0
	3	252	11.9	21.2	4.57674418605
	3	253	12.6	28.5	0.0
	3	254	11.9	21.0	0.381395348837
	3	255	9.6	22.1	0.0
	3	256	8.8	23.8	0.0
	3	257	10.1	22.5	0.0
	3	258	8.6	25.1	0.0
	3	259	7.4	22.9	0.0
	3	260	6.9	21.3	0.0
	3	261	4.3	17.6	7.81860465116
	3	262	9.0	20.5	0.0
	3	263	12.3	20.3	0.0
	3	264	5.6	17.7	0.0
	3	265	5.6	20.3	0.0
	3	266	6.5	22.4	0.0
	3	267	13.1	30.3	0.0
	3	268	13.4	27.7	0.0
	3	269	14.4	26.4	0.0
	3	270	12.9	23.0	2.47906976744
	3	271	9.9	22.2	0.762790697674
	3	272	7.5	25.4	0.0
	3	273	11.8	20.2	18.9744186047
	3	274	8.4	14.5	1.90697674419
	3	275	6.0	19.3	0.0
	3	276	0.1	17.1	19.4511627907
	3	277	-1.9	12.3	0.0
	3	278	4.9	14.4	0.0
	3	279	9.7	17.2	0.667441860465
	3	280	12.3	20.4	0.0
	3	281	6.3	15.1	0.0
	3	282	15.1	24.3	0.0
	3	283	14.2	30.8	0.0
	3	284	15.8	28.7	0.0
	3	285	13.1	20.0	0.0
	3	286	10.0	19.4	4.76744186047
	3	287	11.2	19.6	0.0
	3	288	11.7	12.3	0.0
	3	289	7.1	12.5	0.0
	3	290	3.9	10.5	0.0
	3	291	-3.0	16.9	0.0
	3	292	0.6	18.4	0.0
	3	293	0.7	13.9	0.0
	3	294	2.4	8.7	3.71860465116
	3	295	-0.3	18.9	0.0
	3	296	-4.2	13.7	4.95813953488
	3	297	-5.1	6.9	0.0
	3	298	-2.3	10.8	0.0
	3	299	-2.0	4.7	6.1023255814
	3	300	1.1	11.5	0.0
	3	301	5.9	11.8	0.0
	3	302	7.6	13.7	0.0
	3	303	3.2	8.3	0.0
	3	304	-0.6	12.0	0.0
	3	305	1.8	3.0	2.19302325581
	3	306	-1.1	3.7	0.667441860465
	3	307	-12.6	1.9	0.0
	3	308	-12.3	4.4	2.95581395349
	3	309	-11.9	-5.4	0.0
	3	310	-9.9	1.0	0.0
	3	311	-8.7	6.8	0.0
	3	312	-5.2	3.9	0.0
	3	313	-12.7	-0.2	0.0
	3	314	-6.2	-1.0	6.76976744186
	3	315	-4.2	6.7	0.0
	3	316	-4.9	5.9	2.0023255814
	3	317	-3.7	7.0	0.0
	3	318	-6.7	0.2	0.0
	3	319	-4.2	2.0	0.0
	3	320	-4.1	1.0	0.0
	3	321	-8.9	0.6	0.0
	3	322	-5.6	8.8	0.0
	3	323	-7.6	3.5	0.0
	3	324	-2.1	4.9	7.81860465116
	3	325	-6.5	10.5	0.0
	3	326	1.1	10.3	0.0
	3	327	3.8	10.5	0.0
	3	328	2.8	6.6	4.67209302326
	3	329	-0.5	4.4	0.0
	3	330	0.7	1.1	0.0
	3	331	-3.5	1.4	0.0
	3	332	-7.1	0.9	0.0
	3	333	-9.7	-2.2	0.762790697674
	3	334	-2.8	1.9	2.86046511628
	3	335	-4.0	-2.1	0.0
	3	336	-3.2	0.6	0.0
	3	337	-0.3	3.0	1.33488372093
	3	338	-12.3	-7.2	1.71627906977
	3	339	-1.1	-0.2	0.0
	3	340	-14.6	-5.3	0.0
	3	341	-16.4	-2.7	0.0
	3	342	-22.9	-7.0	0.0
	3	343	-28.2	-15.1	0.0
	3	344	-29.9	-14.3	0.0
	3	345	-36.1	-15.2	0.0
	3	346	-28.2	-12.2	0.0
	3	347	-27.4	-15.5	0.0
	3	348	-25.1	-11.2	0.0
	3	349	-23.8	-15.7	0.0
	3	350	-23.5	-12.5	0.0
	3	351	-21.8	-4.5	0.0
	3	352	-24.9	-5.3	0.0
	3	353	-22.1	-0.2	0.0
	3	354	-23.3	-6.9	0.0
	3	355	-13.5	-8.7	0.0
	3	356	-17.8	-5.1	0.0
	3	357	-22.2	-10.9	0.0
	3	358	-21.9	-11.1	0.0
	3	359	-24.9	-20.0	3.0511627907
	3	360	-22.1	-13.8	0.0
	3	361	-25.7	-13.0	0.0
	3	362	-22.1	-7.4	0.0
	3	363	-21.3	-7.7	0.190697674419
	3	364	-11.5	-4.4	0.0
	3	365	-15.0	-14.0	1.90697674419
	4	1	-16.1	3.9	0.0
	4	2	-8.4	-7.2	0.0
	4	3	-18.6	-5.0	0.0
	4	4	-13.3	-6.0	0.0
	4	5	-25.5	-13.6	0.0
	4	6	-22.7	-13.0	0.0
	4	7	-14.0	-8.4	0.0
	4	8	-12.8	-8.6	0.0
	4	9	-17.0	-0.5	0.0
	4	10	-19.6	-8.8	0.0
	4	11	-16.4	-9.7	0.0
	4	12	-26.2	-8.3	0.0
	4	13	-21.8	-5.3	0.0
	4	14	-18.1	-15.2	0.0
	4	15	-20.6	-10.8	0.0
	4	16	-16.7	-8.1	0.190697674419
	4	17	-14.0	-12.5	0.0
	4	18	-17.1	-11.5	0.0
	4	19	-15.2	-11.5	0.0
	4	20	-24.3	-11.9	0.0
	4	21	-19.0	-9.1	0.0
	4	22	-26.7	-16.9	0.0
	4	23	-30.0	-13.6	0.0
	4	24	-26.5	-7.3	0.0
	4	25	-29.2	-10.6	0.0
	4	26	-18.7	-6.3	0.0
	4	27	-18.1	-2.6	0.0
	4	28	-26.8	-9.6	0.0
	4	29	-21.5	-10.0	0.0
	4	30	-18.0	-8.1	0.0
	4	31	-12.0	3.3	0.0
	4	32	-7.3	6.1	0.0
	4	33	-8.7	-0.1	0.0
	4	34	-14.7	-12.8	0.0
	4	35	-19.4	-7.4	0.0
	4	36	-23.0	-11.6	0.0
	4	37	-20.6	-4.7	0.0
	4	38	-13.8	1.1	0.0
	4	39	-16.3	4.1	0.0
	4	40	-12.6	6.7	0.0
	4	41	-8.2	2.2	0.0
	4	42	-23.2	-9.4	0.0
	4	43	-17.9	-3.8	0.0
	4	44	-21.8	-12.1	0.0
	4	45	-25.0	-11.5	0.0
	4	46	-26.1	-10.4	0.0
	4	47	-23.3	-9.9	0.0
	4	48	-22.0	-13.4	0.0
	4	49	-12.1	-7.1	0.0
	4	50	-19.0	-6.6	0.0
	4	51	-23.2	-5.9	0.0
	4	52	-22.9	-7.6	0.0
	4	53	-18.1	1.2	0.0
	4	54	-26.1	-1.1	0.0
	4	55	-23.3	0.5	0.0
	4	56	-16.1	-11.6	0.0
	4	57	-21.1	-8.9	0.0
	4	58	-21.7	-2.8	0.0
	4	59	-17.8	-6.4	0.0
	4	60	-22.3	-3.8	0.0
	4	61	-13.1	-5.4	0.0
	4	62	-14.5	-3.4	0.0
	4	63	-18.7	-7.8	0.0
	4	64	-9.4	-6.3	0.0
	4	65	-4.3	-3.6	0.0
	4	66	-14.3	-11.2	0.0953488372093
	4	67	-11.1	-0.6	0.0
	4	68	-8.4	5.2	0.0
	4	69	-5.0	2.6	0.0
	4	70	-5.2	0.0	0.0
	4	71	-11.1	-7.1	0.0
	4	72	-14.6	-12.6	0.0
	4	73	-20.1	-8.1	0.0
	4	74	-20.2	-7.7	0.0
	4	75	-18.9	-5.8	0.0
	4	76	-14.9	-2.2	0.0
	4	77	-14.2	-4.1	0.0
	4	78	-20.9	-8.0	0.0
	4	79	-13.3	-5.7	0.0
	4	80	-10.3	1.5	0.0
	4	81	-2.2	3.5	0.0
	4	82	-4.9	7.6	0.0
	4	83	-6.0	8.1	0.0
	4	84	-2.2	4.6	0.0
	4	85	-10.0	-1.9	0.0
	4	86	-9.3	3.6	0.0
	4	87	-10.2	-1.3	0.0
	4	88	-8.8	-6.8	0.0
	4	89	-12.6	-10.9	0.0
	4	90	-11.7	-5.0	0.0
	4	91	-6.3	-0.9	14.4930232558
	4	92	-4.1	1.4	12.0139534884
	4	93	-0.4	1.2	7.62790697674
	4	94	-10.2	-2.5	1.0488372093
	4	95	-9.7	-0.8	0.0
	4	96	-6.8	5.0	0.0
	4	97	0.7	11.7	1.81162790698
	4	98	1.2	19.0	0.0
	4	99	4.4	14.5	0.0
	4	100	1.2	19.5	0.0
	4	101	6.1	17.2	0.0
	4	102	3.2	15.3	0.0
	4	103	10.9	15.1	0.0
	4	104	1.1	15.4	0.0
	4	105	-1.7	9.7	0.0
	4	106	-0.7	15.3	0.0
	4	107	-0.4	16.7	0.0
	4	108	3.3	16.2	0.0
	4	109	0.7	18.1	0.0
	4	110	-2.1	15.8	0.0
	4	111	-6.1	4.9	32.8
	4	112	-10.9	5.8	0.0
	4	113	-5.9	4.4	12.8720930233
	4	114	-6.4	6.9	2.38372093023
	4	115	-3.1	9.4	2.38372093023
	4	116	-2.0	20.2	0.0
	4	117	2.1	22.4	0.0
	4	118	4.9	17.6	0.0
	4	119	0.7	15.9	0.0
	4	120	2.1	19.0	0.0
	4	121	-0.8	14.9	0.0
	4	122	3.1	11.8	28.6046511628
	4	123	0.6	15.5	0.0
	4	124	4.6	17.8	0.0
	4	125	3.2	12.4	5.81627906977
	4	126	-4.1	11.8	5.81627906977
	4	127	-4.8	12.0	2.47906976744
	4	128	-1.0	12.0	0.0953488372093
	4	129	-1.8	13.4	0.0
	4	130	-0.3	18.4	0.0953488372093
	4	131	6.0	19.6	2.0023255814
	4	132	3.1	23.4	0.0953488372093
	4	133	1.8	20.4	0.0
	4	134	0.5	11.3	35.088372093
	4	135	-3.6	13.9	0.0
	4	136	-1.4	15.6	0.0
	4	137	3.0	14.8	0.0
	4	138	2.5	11.7	0.0
	4	139	3.8	14.9	0.0
	4	140	6.9	24.4	0.0
	4	141	13.0	29.2	0.0
	4	142	13.8	26.7	0.0
	4	143	13.1	21.3	0.0
	4	144	8.2	23.5	0.0
	4	145	11.7	25.9	1.62093023256
	4	146	8.9	29.5	0.0
	4	147	7.4	24.0	0.0953488372093
	4	148	7.9	17.6	0.0953488372093
	4	149	11.8	19.8	0.476744186047
	4	150	10.4	21.7	10.1069767442
	4	151	6.7	21.3	12.8720930233
	4	152	6.3	25.3	16.1139534884
	4	153	10.7	25.1	8.77209302326
	4	154	9.1	20.3	0.0
	4	155	13.9	21.7	1.14418604651
	4	156	8.4	27.0	1.62093023256
	4	157	9.5	24.3	3.33720930233
	4	158	11.0	21.1	0.381395348837
	4	159	11.0	28.9	0.0
	4	160	10.7	28.1	0.0
	4	161	12.3	27.6	0.0
	4	162	15.7	23.3	16.0186046512
	4	163	14.1	22.0	4.29069767442
	4	164	11.6	21.6	16.7813953488
	4	165	11.1	21.2	8.29534883721
	4	166	8.6	28.0	0.0
	4	167	13.0	29.2	0.0
	4	168	17.1	33.3	0.0
	4	169	16.4	26.1	4.38604651163
	4	170	17.2	29.5	22.4069767442
	4	171	23.0	30.1	1.81162790698
	4	172	19.0	32.0	2.66976744186
	4	173	17.5	27.1	6.1023255814
	4	174	18.6	30.0	11.7279069767
	4	175	18.8	26.1	0.0953488372093
	4	176	15.6	27.0	3.43255813953
	4	177	15.8	24.4	0.0953488372093
	4	178	14.1	29.7	0.0
	4	179	15.6	29.9	0.0
	4	180	12.5	25.3	0.0
	4	181	11.0	21.3	1.43023255814
	4	182	12.4	23.1	19.4511627907
	4	183	10.5	17.0	13.3488372093
	4	184	8.6	17.2	0.286046511628
	4	185	17.6	25.2	0.0
	4	186	11.9	24.3	0.0
	4	187	15.5	24.2	2.0023255814
	4	188	16.6	26.7	1.14418604651
	4	189	13.6	24.3	0.0
	4	190	9.7	21.1	0.0
	4	191	8.0	22.5	0.0
	4	192	9.0	20.4	2.57441860465
	4	193	9.8	24.6	0.0
	4	194	10.1	24.6	0.0
	4	195	15.3	26.5	0.0
	4	196	16.3	29.6	0.0
	4	197	17.6	27.7	0.0
	4	198	16.8	27.7	0.0
	4	199	19.4	30.1	0.0
	4	200	15.7	27.5	0.0
	4	201	16.1	24.7	0.0
	4	202	13.3	27.2	0.0
	4	203	15.5	28.0	0.0
	4	204	15.8	32.4	0.0
	4	205	20.1	31.4	0.0
	4	206	19.7	28.7	0.0
	4	207	16.9	25.9	0.0
	4	208	11.8	26.6	0.0
	4	209	12.7	24.2	3.43255813953
	4	210	11.7	28.1	0.0
	4	211	14.5	30.2	0.0
	4	212	13.4	28.6	0.0
	4	213	11.8	29.7	0.0
	4	214	14.5	28.9	0.190697674419
	4	215	13.6	28.4	0.0953488372093
	4	216	19.5	28.7	13.0627906977
	4	217	18.6	32.5	0.0
	4	218	21.6	35.4	0.0
	4	219	22.4	36.1	0.0
	4	220	24.0	35.3	0.0
	4	221	16.2	29.7	0.0
	4	222	17.3	25.8	0.0
	4	223	11.8	24.3	0.0
	4	224	13.6	23.8	0.0
	4	225	12.1	26.4	0.0
	4	226	10.5	29.3	0.0
	4	227	12.8	29.0	2.76511627907
	4	228	12.7	27.5	0.0
	4	229	12.0	29.1	0.0
	4	230	13.9	27.5	0.0
	4	231	17.4	27.3	0.0
	4	232	17.7	31.9	0.0
	4	233	19.4	26.5	0.0
	4	234	19.2	29.6	0.0
	4	235	17.8	30.1	0.0
	4	236	16.5	28.7	0.0
	4	237	16.9	30.0	0.0
	4	238	17.8	32.0	0.0
	4	239	15.0	24.9	0.0
	4	240	10.9	26.3	0.0
	4	241	11.9	24.0	0.0
	4	242	10.4	24.6	0.0
	4	243	14.3	26.5	0.0
	4	244	13.6	25.9	0.0
	4	245	15.0	27.0	0.0953488372093
	4	246	15.9	25.7	2.28837209302
	4	247	13.5	25.2	0.190697674419
	4	248	17.4	27.4	1.33488372093
	4	249	18.1	28.6	0.0
	4	250	17.2	25.1	0.0
	4	251	9.9	24.4	0.0
	4	252	12.7	22.0	17.1627906977
	4	253	10.2	17.7	7.53255813953
	4	254	10.1	23.7	0.0
	4	255	6.4	20.7	0.0
	4	256	9.6	16.8	2.66976744186
	4	257	8.1	17.8	1.14418604651
	4	258	7.4	16.4	10.6790697674
	4	259	3.1	13.7	0.667441860465
	4	260	-0.9	14.5	0.0
	4	261	-3.3	19.0	0.0
	4	262	-2.7	11.3	0.667441860465
	4	263	-2.1	16.1	0.0
	4	264	0.1	8.9	10.011627907
	4	265	3.0	19.8	0.0
	4	266	1.8	18.4	0.0
	4	267	5.5	24.4	0.0
	4	268	6.8	21.9	0.0
	4	269	7.7	25.9	0.0
	4	270	12.0	21.3	0.0
	4	271	6.8	18.8	0.0
	4	272	7.1	21.3	0.0
	4	273	9.1	11.3	17.0674418605
	4	274	3.0	18.7	0.0
	4	275	2.1	17.6	0.0
	4	276	0.1	14.2	0.0
	4	277	5.6	14.3	0.0
	4	278	9.3	20.0	0.0
	4	279	-0.8	14.7	0.0
	4	280	-2.0	12.6	0.0
	4	281	-2.0	13.4	0.0
	4	282	-4.2	11.7	0.0
	4	283	-3.6	13.8	0.0
	4	284	-3.3	13.8	0.0
	4	285	-9.4	6.8	0.667441860465
	4	286	-7.9	9.5	0.381395348837
	4	287	-6.9	11.5	0.0
	4	288	-0.8	17.7	0.0
	4	289	5.6	20.8	0.0
	4	290	6.8	17.3	0.0
	4	291	6.5	14.0	3.52790697674
	4	292	8.8	17.7	0.0
	4	293	4.7	18.8	0.0
	4	294	2.9	16.7	0.0
	4	295	-3.9	-1.0	0.476744186047
	4	296	-6.6	-4.8	0.953488372093
	4	297	-4.6	2.7	0.0
	4	298	-7.2	7.5	0.0
	4	299	-12.5	4.0	0.190697674419
	4	300	-4.7	10.2	0.0
	4	301	-4.0	0.5	0.0
	4	302	-9.2	0.7	0.0
	4	303	-13.8	5.6	0.0
	4	304	-14.5	7.8	0.0
	4	305	-16.0	0.8	0.0
	4	306	-7.6	3.4	1.14418604651
	4	307	-4.0	-3.8	7.72325581395
	4	308	-8.5	-2.5	0.0
	4	309	-7.8	-2.3	1.43023255814
	4	310	-10.1	-7.4	0.0953488372093
	4	311	-5.7	1.7	6.1023255814
	4	312	-3.3	-0.2	4.86279069767
	4	313	-10.0	-0.5	0.0
	4	314	-4.3	2.5	6.00697674419
	4	315	-6.0	-1.7	2.86046511628
	4	316	-13.7	-1.2	1.62093023256
	4	317	-6.5	-3.4	0.0953488372093
	4	318	-14.8	-10.9	0.953488372093
	4	319	-14.7	-4.7	0.0
	4	320	-9.1	-4.3	0.0
	4	321	-5.4	-0.8	4.67209302326
	4	322	-7.4	1.5	9.34418604651
	4	323	-11.2	0.7	0.0
	4	324	-6.6	0.4	0.0
	4	325	-9.9	-4.0	0.0
	4	326	-13.3	-5.2	0.0
	4	327	-15.6	-7.9	0.0
	4	328	-18.9	-10.2	0.0
	4	329	-12.6	-4.9	5.91162790698
	4	330	-9.1	3.2	0.0
	4	331	-6.5	4.2	0.0
	4	332	1.2	3.2	0.858139534884
	4	333	-0.6	0.7	6.67441860465
	4	334	-0.9	11.4	0.0
	4	335	0.3	8.6	0.0
	4	336	0.9	8.3	0.0
	4	337	2.7	17.0	0.0
	4	338	2.6	9.4	0.0
	4	339	-0.2	1.4	0.0
	4	340	-5.0	-0.9	0.0
	4	341	-10.8	4.4	0.0
	4	342	-10.2	5.1	4.76744186047
	4	343	-8.4	-5.7	0.0
	4	344	-15.6	-2.1	0.0
	4	345	-10.9	0.3	0.0
	4	346	-17.1	0.4	0.0
	4	347	-17.7	0.5	0.0
	4	348	-10.0	-0.5	0.0
	4	349	-10.2	3.1	0.0
	4	350	-6.0	-1.7	0.0
	4	351	-11.9	-8.1	1.0488372093
	4	352	-13.2	-0.5	0.0
	4	353	-16.4	-7.9	0.0
	4	354	-17.1	-5.0	0.0
	4	355	-15.5	-11.5	0.0
	4	356	-17.8	-17.6	0.0
	4	357	-21.2	-11.9	0.0
	4	358	-20.1	-1.5	0.0
	4	359	-15.8	-1.0	5.62558139535
	4	360	-3.8	0.2	0.0
	4	361	-11.9	-0.3	0.0
	4	362	-9.5	-2.5	0.0
	4	363	-6.4	-3.6	0.0
	4	364	-6.9	0.8	0.0
	4	365	-3.9	0.4	0.0
	4	366	-14.6	1.4	1.52558139535
	5	1	-20.2	-9.2	0.0
	5	2	-19.7	-7.6	0.0
	5	3	-23.1	-14.0	0.0
	5	4	-19.5	-19.2	0.0
	5	5	-21.3	-16.8	0.0
	5	6	-15.8	-5.0	0.0
	5	7	-16.7	-14.0	0.0
	5	8	-15.2	-7.4	0.0
	5	9	-14.8	-9.7	0.0
	5	10	-18.3	-12.5	0.0
	5	11	-18.5	-9.2	0.0
	5	12	-18.8	-12.6	0.0
	5	13	-27.8	-16.3	0.0
	5	14	-21.7	-8.6	0.0
	5	15	-13.1	-8.2	0.0
	5	16	-10.6	-5.8	0.0
	5	17	-15.7	-13.0	1.0488372093
	5	18	-13.8	-11.1	0.0953488372093
	5	19	-10.6	-4.0	0.0
	5	20	-19.3	-3.3	0.0
	5	21	-25.6	-16.2	0.0
	5	22	-23.8	-2.6	0.0
	5	23	-16.2	-6.9	4.76744186047
	5	24	-18.4	-0.8	0.0
	5	25	-17.8	-8.4	0.0
	5	26	-21.9	-10.8	0.0
	5	27	-17.8	-3.9	0.0
	5	28	-10.0	1.9	0.0
	5	29	-19.0	-2.7	0.0
	5	30	-14.8	-4.0	0.0
	5	31	-14.8	-7.2	0.0
	5	32	-12.1	-10.3	0.0
	5	33	-15.2	-8.0	2.0023255814
	5	34	-19.8	-11.1	5.53023255814
	5	35	-26.0	-14.3	0.0
	5	36	-21.6	-9.4	0.0
	5	37	-16.8	-5.2	6.1023255814
	5	38	-21.6	0.8	3.81395348837
	5	39	-22.2	-2.4	0.0
	5	40	-19.1	-5.9	0.0
	5	41	-10.1	2.4	0.0
	5	42	-14.6	-2.2	0.0
	5	43	-7.7	-3.8	0.0
	5	44	-7.9	-6.4	0.0
	5	45	-6.4	-5.7	0.0
	5	46	-7.6	-4.7	0.0
	5	47	-3.2	4.3	0.0
	5	48	-12.6	2.3	0.0
	5	49	-18.4	-8.2	0.0
	5	50	-18.6	-9.5	0.0
	5	51	-12.5	-3.9	0.0
	5	52	-6.2	-4.3	5.05348837209
	5	53	-10.9	-0.8	0.0
	5	54	-18.1	-3.9	0.0
	5	55	-2.0	9.7	0.0
	5	56	1.4	7.5	0.0
	5	57	-14.8	2.5	0.0
	5	58	-10.3	5.1	1.62093023256
	5	59	-13.4	-3.1	0.0
	5	60	-19.0	-8.2	0.0
	5	61	-17.9	-4.4	0.0
	5	62	-11.4	7.1	0.0
	5	63	-9.8	1.4	0.0
	5	64	-11.1	6.6	0.0
	5	65	-16.7	7.2	0.0
	5	66	-17.3	0.2	0.0
	5	67	-12.2	1.8	0.0
	5	68	-7.1	4.8	0.0
	5	69	-9.1	3.9	0.0
	5	70	-9.2	-1.3	0.0
	5	71	-8.9	2.8	0.0
	5	72	-8.5	-0.5	0.0
	5	73	-8.9	-1.1	0.0
	5	74	-16.8	-0.1	0.0
	5	75	-12.3	2.0	0.0
	5	76	-10.1	6.7	0.0
	5	77	-8.6	2.8	0.0
	5	78	-1.0	3.8	3.24186046512
	5	79	-5.2	-0.6	0.0
	5	80	-3.6	-0.3	0.0
	5	81	-12.6	0.7	0.0
	5	82	-6.3	4.7	0.0
	5	83	-4.0	-1.6	0.0
	5	84	-5.1	1.8	0.286046511628
	5	85	-5.3	8.5	0.0
	5	86	-5.9	-0.7	1.81162790698
	5	87	-10.8	2.4	0.0
	5	88	-10.6	1.4	0.0
	5	89	-12.5	0.1	5.53023255814
	5	90	-12.5	2.8	0.0
	5	91	-2.9	6.6	0.0
	5	92	2.8	8.3	0.0
	5	93	-1.2	6.4	0.0
	5	94	-10.5	-1.3	18.5930232558
	5	95	-12.4	2.8	0.0
	5	96	-5.7	7.8	0.0
	5	97	-0.3	12.0	0.0
	5	98	-5.5	11.1	0.0
	5	99	-9.3	11.9	0.0
	5	100	-3.0	5.6	1.52558139535
	5	101	6.7	14.3	0.0
	5	102	4.1	16.3	0.0
	5	103	1.3	14.4	0.0
	5	104	-4.7	15.9	0.0
	5	105	-9.9	8.4	0.0
	5	106	-2.1	10.3	0.0
	5	107	-1.7	13.7	0.0
	5	108	2.7	18.6	0.0
	5	109	3.2	22.6	0.0
	5	110	5.6	22.9	0.0
	5	111	9.1	22.5	0.0
	5	112	6.3	22.5	0.0
	5	113	0.2	11.8	0.667441860465
	5	114	-3.5	11.9	0.0
	5	115	-2.2	16.6	0.0
	5	116	3.6	16.8	0.0
	5	117	-1.7	9.1	0.0
	5	118	-3.0	7.6	0.0
	5	119	-8.6	9.6	0.0
	5	120	-3.8	15.0	0.0
	5	121	0.0	19.5	0.190697674419
	5	122	0.4	23.6	0.0
	5	123	1.2	13.8	0.0
	5	124	2.7	20.9	0.0
	5	125	4.6	15.0	3.43255813953
	5	126	2.5	15.5	0.0
	5	127	-4.0	13.3	0.0
	5	128	-3.4	9.2	0.0
	5	129	-3.8	9.4	0.0
	5	130	-0.7	14.2	0.0
	5	131	3.1	14.1	0.0
	5	132	0.7	21.9	0.0
	5	133	0.6	24.7	0.0
	5	134	4.4	18.8	0.0
	5	135	0.0	18.7	0.0
	5	136	1.5	18.1	0.0
	5	137	0.1	15.9	0.0
	5	138	3.5	15.8	0.0
	5	139	6.5	18.9	0.0
	5	140	5.1	20.1	0.0
	5	141	1.1	15.4	38.4255813953
	5	142	7.2	20.8	3.33720930233
	5	143	7.9	23.3	0.190697674419
	5	144	9.6	25.2	0.0
	5	145	9.1	26.9	0.0
	5	146	12.4	26.8	0.0
	5	147	8.3	25.6	0.0
	5	148	5.6	17.2	6.57906976744
	5	149	5.7	21.7	0.0
	5	150	7.0	22.1	0.762790697674
	5	151	7.2	19.9	0.0953488372093
	5	152	10.6	20.9	17.2581395349
	5	153	7.4	18.5	3.14651162791
	5	154	7.7	22.4	0.0
	5	155	12.0	25.4	0.0
	5	156	15.8	27.5	0.0
	5	157	10.8	20.4	0.0
	5	158	8.3	18.0	0.0
	5	159	5.2	22.4	0.0
	5	160	10.0	24.7	0.0
	5	161	14.5	27.3	0.0
	5	162	14.8	31.0	0.0
	5	163	12.6	27.7	0.0
	5	164	12.2	20.9	0.0
	5	165	9.2	22.2	0.0
	5	166	10.0	20.9	0.476744186047
	5	167	8.8	20.9	0.0
	5	168	12.3	24.7	0.0
	5	169	10.5	24.8	0.0
	5	170	15.3	22.7	7.91395348837
	5	171	16.4	23.8	5.33953488372
	5	172	14.0	26.8	0.0
	5	173	15.6	26.4	0.0953488372093
	5	174	13.5	26.7	3.81395348837
	5	175	12.9	25.9	0.190697674419
	5	176	9.2	25.9	0.0
	5	177	10.6	29.1	0.0
	5	178	13.0	26.2	0.0
	5	179	13.7	30.3	0.762790697674
	5	180	9.4	28.9	0.0
	5	181	12.0	27.5	0.0
	5	182	12.9	30.3	0.0
	5	183	16.4	32.8	0.0
	5	184	14.4	29.5	0.0
	5	185	12.5	30.8	0.0
	5	186	12.4	25.6	0.0
	5	187	10.7	20.7	0.858139534884
	5	188	8.8	17.2	2.19302325581
	5	189	18.3	34.0	0.0
	5	190	16.1	29.0	0.0
	5	191	17.1	26.2	19.7372093023
	5	192	18.8	29.5	4.29069767442
	5	193	17.6	27.9	4.19534883721
	5	194	18.3	26.9	0.0
	5	195	14.5	29.2	0.0
	5	196	12.2	23.0	1.62093023256
	5	197	17.0	28.2	2.0976744186
	5	198	17.5	32.6	0.0
	5	199	17.4	26.1	26.5069767442
	5	200	17.9	33.5	0.0
	5	201	19.8	27.9	0.0
	5	202	20.0	34.0	0.0
	5	203	18.2	29.1	3.52790697674
	5	204	16.3	26.9	0.0
	5	205	15.6	25.1	8.00930232558
	5	206	15.2	27.8	0.0
	5	207	13.7	27.8	0.0
	5	208	13.1	27.4	0.0
	5	209	16.2	29.3	0.0
	5	210	11.9	27.0	0.0
	5	211	14.9	28.0	0.0
	5	212	17.3	30.9	0.0
	5	213	16.6	29.0	13.6348837209
	5	214	16.7	29.4	0.0
	5	215	17.0	30.1	0.0
	5	216	21.4	34.0	0.0
	5	217	24.3	33.4	0.0
	5	218	20.4	27.5	0.0
	5	219	13.9	24.3	0.0
	5	220	15.3	27.7	0.0
	5	221	16.3	30.1	0.0
	5	222	16.3	29.1	0.0
	5	223	16.1	30.6	0.0
	5	224	18.6	30.2	2.66976744186
	5	225	18.1	29.9	0.0
	5	226	16.3	26.4	0.0
	5	227	16.2	25.2	0.0
	5	228	14.1	22.3	0.0
	5	229	14.1	20.7	22.311627907
	5	230	15.4	18.6	0.0953488372093
	5	231	9.6	18.3	9.53488372093
	5	232	11.6	21.3	1.81162790698
	5	233	9.8	25.9	0.0
	5	234	16.1	27.1	0.0
	5	235	14.6	25.9	0.0
	5	236	12.1	29.2	0.0
	5	237	14.0	27.4	0.0
	5	238	15.6	29.0	0.0
	5	239	12.7	32.0	0.0
	5	240	16.7	29.0	0.0
	5	241	15.2	27.6	0.0
	5	242	15.8	29.1	0.0
	5	243	15.7	29.0	0.190697674419
	5	244	17.4	29.4	0.0
	5	245	11.9	23.0	0.0
	5	246	8.8	18.0	0.381395348837
	5	247	7.9	27.3	0.0
	5	248	8.1	26.6	0.0
	5	249	10.8	28.9	0.0
	5	250	11.7	32.2	0.0
	5	251	12.9	28.8	0.0
	5	252	10.6	27.1	0.0
	5	253	12.1	20.6	0.0953488372093
	5	254	10.1	24.4	0.0
	5	255	8.9	24.2	0.0
	5	256	9.0	16.5	36.5186046512
	5	257	8.6	23.2	0.0
	5	258	7.4	19.4	0.0
	5	259	4.7	20.7	0.0
	5	260	4.5	23.6	0.0
	5	261	15.6	28.1	0.0
	5	262	16.8	26.8	0.0
	5	263	12.8	17.3	0.286046511628
	5	264	13.3	23.9	0.0
	5	265	13.4	23.8	0.0
	5	266	12.9	26.5	0.0
	5	267	15.1	26.1	0.0
	5	268	8.1	21.4	0.0
	5	269	5.1	26.4	0.0
	5	270	10.4	25.7	0.0
	5	271	8.0	18.4	0.0
	5	272	9.2	21.6	0.0
	5	273	9.7	20.8	0.0
	5	274	12.0	20.6	0.0
	5	275	10.1	20.2	0.0
	5	276	6.8	19.3	0.0
	5	277	5.8	16.3	0.0
	5	278	8.7	13.8	0.0
	5	279	5.8	15.4	0.762790697674
	5	280	3.6	24.1	0.0
	5	281	7.6	20.4	16.0186046512
	5	282	4.8	23.4	0.0
	5	283	9.5	21.8	0.0
	5	284	4.6	14.1	0.0
	5	285	-2.0	7.7	0.0
	5	286	2.5	16.9	0.0
	5	287	4.1	14.1	0.0
	5	288	2.0	13.4	0.0
	5	289	0.4	10.8	0.190697674419
	5	290	-1.5	10.9	0.0
	5	291	3.3	18.9	0.0
	5	292	0.0	16.8	0.0
	5	293	0.1	21.2	0.0
	5	294	2.4	17.1	0.667441860465
	5	295	0.8	17.5	0.0
	5	296	0.7	10.5	0.0
	5	297	0.4	9.4	0.0
	5	298	-1.7	8.9	0.0
	5	299	-0.2	10.8	0.0
	5	300	1.2	14.1	0.0
	5	301	-0.3	13.8	0.0
	5	302	-4.2	11.5	0.0953488372093
	5	303	-2.1	8.8	0.0
	5	304	-0.3	6.8	2.19302325581
	5	305	-2.6	9.1	0.0
	5	306	-5.1	4.2	0.0
	5	307	-5.4	5.7	0.0
	5	308	-11.6	5.6	0.0
	5	309	-8.5	1.4	0.0
	5	310	-12.1	-0.7	0.0
	5	311	-10.4	7.7	0.0
	5	312	2.1	11.4	0.0
	5	313	5.1	12.8	0.0
	5	314	-5.4	1.8	0.0
	5	315	-11.4	3.2	0.0
	5	316	-10.2	4.7	0.0
	5	317	-10.8	2.2	0.0
	5	318	-7.6	5.5	0.0
	5	319	-3.6	10.3	0.0
	5	320	-1.6	15.5	0.0
	5	321	2.3	14.1	0.0
	5	322	9.1	21.0	0.0
	5	323	10.0	15.7	0.0
	5	324	0.8	4.7	0.381395348837
	5	325	-1.6	6.1	0.0
	5	326	-2.2	16.1	0.0
	5	327	-4.6	7.8	0.0
	5	328	-8.8	3.8	0.0
	5	329	-15.7	-8.9	0.0
	5	330	-12.1	-0.5	0.0
	5	331	-15.1	-8.1	0.0
	5	332	-18.9	-2.5	0.0
	5	333	-16.8	7.2	0.0
	5	334	-9.3	4.9	0.0
	5	335	-9.6	-4.1	0.0
	5	336	-6.0	-1.3	0.0
	5	337	-15.0	-7.1	0.0
	5	338	-6.6	-1.3	0.0
	5	339	-5.1	1.1	0.0
	5	340	-10.1	7.0	0.0
	5	341	-8.5	3.0	0.0
	5	342	-13.9	-8.2	0.0
	5	343	-9.1	4.2	0.0
	5	344	-11.7	-2.8	0.0
	5	345	-15.7	3.4	0.0
	5	346	-9.6	-3.3	0.0
	5	347	-12.4	-4.0	0.0
	5	348	-12.9	-10.8	0.0
	5	349	-18.2	-2.9	0.0
	5	350	-19.1	-8.0	0.0
	5	351	-17.3	-5.3	0.0
	5	352	-20.3	-9.3	0.0
	5	353	-13.7	-7.1	0.0
	5	354	-3.7	-2.3	0.0
	5	355	-9.7	-8.2	0.0
	5	356	-6.9	-6.7	0.0
	5	357	-11.7	-6.5	0.0
	5	358	-16.6	-12.0	0.0
	5	359	-22.6	-14.8	0.0
	5	360	-9.7	-2.4	0.0
	5	361	-9.6	-4.4	0.0
	5	362	-13.0	-1.0	0.0
	5	363	-7.3	4.6	0.0
	5	364	-20.6	-10.5	0.0
	5	365	-10.8	-7.2	0.0
	6	1	-20.0	-5.5	0.0
	6	2	-18.5	-0.2	0.0
	6	3	-20.2	0.5	0.0
	6	4	-15.6	1.1	0.0
	6	5	-12.0	3.9	0.0
	6	6	-18.1	-5.1	0.0
	6	7	-14.3	-6.6	0.0
	6	8	-13.9	-9.5	0.0
	6	9	-9.7	-5.2	0.0
	6	10	-15.3	-12.3	5.53023255814
	6	11	-16.2	-6.3	0.0
	6	12	-14.0	-7.1	0.0
	6	13	-6.1	3.0	0.0
	6	14	-5.1	-4.6	0.0
	6	15	-13.2	-9.1	0.0
	6	16	-28.7	-5.3	0.0
	6	17	-17.4	-8.5	0.0
	6	18	-17.1	-10.7	0.0
	6	19	-20.7	-8.7	0.0
	6	20	-18.1	-3.3	0.0
	6	21	-11.1	-3.6	0.0
	6	22	-12.2	-6.3	0.0
	6	23	-10.0	-3.5	0.0
	6	24	-14.2	-3.3	0.0
	6	25	-17.7	-12.2	0.0
	6	26	-11.9	-10.0	0.0
	6	27	-12.8	-2.9	0.0
	6	28	-25.3	-9.1	0.0
	6	29	-19.2	-5.6	0.0
	6	30	-35.6	-15.3	0.381395348837
	6	31	-32.0	-11.1	0.0
	6	32	-29.8	-6.9	0.0
	6	33	-18.5	-10.6	0.0
	6	34	-20.2	-8.6	0.0
	6	35	-16.2	-11.6	0.0
	6	36	-14.7	-3.3	0.0
	6	37	-26.8	-13.1	0.0
	6	38	-29.7	-15.1	0.0
	6	39	-31.9	-16.9	0.0
	6	40	-27.9	-11.9	0.0
	6	41	-27.8	-3.7	0.0
	6	42	-21.3	-0.6	0.0
	6	43	-14.9	-5.0	0.0
	6	44	-15.8	-9.1	0.0
	6	45	-23.7	-6.3	0.0
	6	46	-18.9	-7.6	0.0
	6	47	-19.8	-6.2	0.0
	6	48	-11.2	-6.7	0.0
	6	49	-9.3	-4.0	0.0
	6	50	-1.5	2.9	0.0
	6	51	-7.3	-3.4	0.0
	6	52	-12.8	-1.3	0.0953488372093
	6	53	-17.2	-0.7	0.0
	6	54	-14.2	-0.4	0.0
	6	55	-13.7	7.0	0.0
	6	56	-19.8	-1.5	0.0
	6	57	-13.3	1.3	0.0
	6	58	-18.1	-5.8	0.0
	6	59	-18.6	-3.0	2.86046511628
	6	60	-17.6	-3.8	1.0488372093
	6	61	-14.5	-0.6	0.0
	6	62	-17.7	-8.0	0.0
	6	63	-9.7	-0.5	0.0
	6	64	-9.8	1.7	0.0
	6	65	-0.4	10.8	0.0
	6	66	2.6	6.5	0.0
	6	67	-3.8	3.3	0.0
	6	68	-5.8	0.7	0.0
	6	69	-6.9	-2.4	0.0
	6	70	-3.1	-1.6	0.0
	6	71	1.1	5.8	0.0
	6	72	1.9	4.2	0.0
	6	73	2.6	6.7	0.0
	6	74	4.1	4.3	0.0
	6	75	-0.3	4.2	0.0
	6	76	-4.0	3.4	0.0
	6	77	-2.4	4.9	0.0
	6	78	-6.4	5.0	0.0
	6	79	-0.2	7.7	0.0953488372093
	6	80	-0.1	6.0	0.0
	6	81	0.1	8.1	0.0
	6	82	-2.4	0.3	0.0
	6	83	0.4	2.3	0.0
	6	84	-9.7	-1.2	5.24418604651
	6	85	-9.7	3.8	0.0
	6	86	-10.6	-0.1	0.0
	6	87	-10.9	0.3	0.0
	6	88	-4.3	5.4	0.953488372093
	6	89	-1.9	9.3	0.0
	6	90	-2.0	13.5	0.0
	6	91	-0.2	14.0	0.0
	6	92	1.1	10.0	0.0
	6	93	-1.2	11.7	2.28837209302
	6	94	2.5	11.2	0.0
	6	95	-0.4	12.7	0.0
	6	96	-4.1	8.4	13.6348837209
	6	97	-6.6	7.0	0.0953488372093
	6	98	-7.9	6.3	0.0
	6	99	-9.5	4.2	0.0
	6	100	-5.3	3.8	0.0
	6	101	-2.6	2.0	1.52558139535
	6	102	-1.9	6.5	0.0
	6	103	-6.3	5.8	0.0
	6	104	-8.1	6.6	0.0
	6	105	-6.4	7.2	0.0
	6	106	-6.7	1.8	0.0
	6	107	-9.1	1.6	0.667441860465
	6	108	-6.4	3.8	0.286046511628
	6	109	-5.9	7.7	4.48139534884
	6	110	0.4	11.4	0.0
	6	111	10.2	15.7	0.0953488372093
	6	112	8.1	14.7	0.0
	6	113	4.4	16.1	0.0
	6	114	5.3	13.3	1.52558139535
	6	115	3.4	18.4	0.0
	6	116	6.8	23.2	0.0
	6	117	15.0	30.6	0.0
	6	118	9.8	21.0	14.0162790698
	6	119	7.2	19.8	0.0
	6	120	6.7	17.1	0.190697674419
	6	121	1.0	16.9	0.0
	6	122	8.2	20.4	0.0
	6	123	6.8	20.2	0.0
	6	124	5.2	20.9	0.0
	6	125	3.1	24.0	0.0
	6	126	1.5	16.9	0.381395348837
	6	127	4.6	18.6	0.0
	6	128	3.6	12.3	4.38604651163
	6	129	4.0	17.4	0.0
	6	130	5.7	18.9	0.0
	6	131	6.3	17.7	0.0
	6	132	8.3	22.4	0.0
	6	133	2.8	21.9	0.0
	6	134	3.2	19.2	0.0
	6	135	3.7	18.7	0.0
	6	136	3.0	17.8	5.1488372093
	6	137	6.7	24.6	24.6
	6	138	1.5	22.7	2.28837209302
	6	139	-0.7	25.9	0.0
	6	140	5.8	22.0	0.0
	6	141	2.7	18.3	0.0
	6	142	5.1	21.9	0.0
	6	143	8.4	24.0	0.0
	6	144	11.2	24.8	0.0
	6	145	4.9	18.3	21.7395348837
	6	146	7.9	24.5	0.0
	6	147	9.9	27.1	0.0
	6	148	7.8	22.7	0.0
	6	149	12.6	21.2	0.190697674419
	6	150	12.9	23.3	0.0
	6	151	11.1	20.2	0.0
	6	152	9.1	19.6	0.0
	6	153	10.8	23.1	0.0
	6	154	6.5	21.1	34.4209302326
	6	155	6.5	24.4	0.0
	6	156	8.5	25.0	0.0
	6	157	8.8	20.0	5.62558139535
	6	158	10.2	25.2	0.190697674419
	6	159	19.2	28.4	0.0
	6	160	17.7	26.9	0.0
	6	161	17.7	25.3	0.667441860465
	6	162	14.3	26.3	0.0
	6	163	11.2	24.3	0.0
	6	164	7.0	20.2	0.0
	6	165	5.9	20.0	0.0
	6	166	4.4	14.2	0.667441860465
	6	167	0.8	13.3	0.476744186047
	6	168	6.5	18.6	1.90697674419
	6	169	5.5	20.9	0.0
	6	170	8.0	17.5	0.0
	6	171	6.9	23.5	0.0
	6	172	10.3	22.7	12.8720930233
	6	173	15.3	27.8	4.29069767442
	6	174	13.1	27.6	0.0
[truncated: 8,957 more rows]
