# Supplementary material for: Comparing CMIP-3 and CMIP-5 climate projections on flooding estimation of Devils Lake of North Dakota, USA
Source: PeerJ. 2018 Apr 30;6:e4711. doi: 10.7717/peerj.4711 (PMC5933320; doi:10.7717/peerj.4711)
Supplement: Supplemental Information 2 [file peerj-06-4711-s002.zip › FutureClimate/CMIP-5_MarkSim/EDMZ_GFDLESM2M_rcp45_2055.dat]

	1	1	-20.8	-19.7	1.23953488372
	1	2	-21.1	-18.6	4.00465116279
	1	3	-17.3	-6.7	0.0
	1	4	-9.5	3.0	0.0
	1	5	-2.5	6.7	4.86279069767
	1	6	-1.2	-0.5	0.0
	1	7	-12.8	1.5	0.0
	1	8	-4.0	-1.6	0.0
	1	9	-5.3	-4.5	0.0953488372093
	1	10	-11.4	-2.2	0.0
	1	11	-23.3	-1.7	0.0
	1	12	-26.9	-1.4	0.0
	1	13	-19.5	-10.0	0.0
	1	14	-16.5	-9.7	0.0
	1	15	-16.4	-15.7	0.0
	1	16	-18.0	-10.6	0.0
	1	17	-15.3	-3.4	0.0
	1	18	-17.3	-12.1	0.0
	1	19	-20.3	-19.4	0.0953488372093
	1	20	-11.3	-2.1	0.0
	1	21	-9.3	-8.8	0.0
	1	22	-17.4	-6.3	0.0
	1	23	-3.4	10.5	0.0
	1	24	-9.8	13.4	0.0
	1	25	-12.6	3.7	0.0
	1	26	-14.2	-0.2	0.0
	1	27	-11.0	-4.1	0.0
	1	28	-15.0	-6.4	0.0
	1	29	-20.3	-5.6	0.0
	1	30	-11.1	-1.3	0.0
	1	31	-17.9	-2.6	0.0
	1	32	-11.4	0.9	0.0
	1	33	-9.7	-6.8	0.572093023256
	1	34	-4.2	-1.9	0.0
	1	35	-10.6	-1.9	0.0
	1	36	-4.5	7.5	0.0
	1	37	1.4	6.3	0.0
	1	38	8.9	16.7	0.0
	1	39	-2.7	5.6	0.0
	1	40	-8.7	-7.2	0.0
	1	41	-4.6	0.4	0.0
	1	42	-5.9	-4.8	0.0
	1	43	-7.2	-4.4	0.0
	1	44	-6.3	3.2	0.0
	1	45	-1.6	7.1	0.0
	1	46	-5.9	-1.3	0.0
	1	47	-11.4	-6.9	0.190697674419
	1	48	-20.6	-6.0	0.0
	1	49	-18.7	-2.8	0.0
	1	50	-22.0	-6.0	0.0
	1	51	-20.5	-4.1	0.0
	1	52	-21.1	-3.6	0.0
	1	53	-23.9	-14.9	2.66976744186
	1	54	-19.8	-12.2	6.1976744186
	1	55	-16.5	2.8	0.0
	1	56	-13.1	0.4	0.0
	1	57	-13.3	-2.0	0.0
	1	58	-23.8	-2.4	0.0
	1	59	-19.0	8.3	0.0
	1	60	-19.0	-0.5	0.0
	1	61	-11.0	-1.4	0.0
	1	62	-12.1	-2.0	0.0
	1	63	-14.6	-1.8	0.0
	1	64	-10.5	0.3	0.0
	1	65	-6.3	1.7	0.0
	1	66	1.5	2.6	0.0
	1	67	1.5	4.7	0.0
	1	68	-4.3	-3.6	0.0
	1	69	-8.1	5.6	0.0
	1	70	-9.1	8.2	0.0
	1	71	-7.8	8.3	0.0
	1	72	-12.6	5.5	0.0
	1	73	-9.5	-3.8	0.0
	1	74	-6.5	-3.7	0.0
	1	75	-6.9	-4.1	0.0
	1	76	-8.0	-5.3	0.0
	1	77	-7.1	-2.9	0.0
	1	78	-12.5	0.8	0.0
	1	79	-13.7	-1.1	0.0
	1	80	-12.5	5.0	0.0
	1	81	-15.8	-1.7	0.0
	1	82	-15.1	-2.8	0.0
	1	83	-11.5	-0.4	6.86511627907
	1	84	-9.0	0.9	0.0
	1	85	-9.9	4.7	0.0
	1	86	-3.4	2.5	0.0
	1	87	-5.5	5.4	0.0
	1	88	0.1	8.5	0.0
	1	89	2.8	5.7	0.0
	1	90	-1.4	10.2	0.0
	1	91	-2.4	7.8	0.0
	1	92	-1.7	13.9	0.0
	1	93	4.1	14.8	0.0
	1	94	4.9	18.0	0.0
	1	95	2.8	17.6	0.0
	1	96	4.3	14.6	0.0
	1	97	5.0	12.6	0.0
	1	98	3.9	11.5	0.0
	1	99	-1.1	9.8	0.0
	1	100	-2.3	10.9	0.0
	1	101	-0.3	10.3	0.0
	1	102	7.4	9.9	0.0
	1	103	2.1	17.4	0.0
	1	104	9.8	18.4	0.0
	1	105	11.3	21.4	0.0
	1	106	3.0	21.9	0.0
	1	107	4.5	19.8	0.0
	1	108	3.1	14.8	0.381395348837
	1	109	0.3	18.3	0.0
	1	110	-2.6	18.4	0.0
	1	111	-0.2	17.4	0.0
	1	112	1.0	19.8	0.0
	1	113	3.2	23.9	0.0
	1	114	-3.5	15.0	0.0
	1	115	-7.2	9.6	0.0
	1	116	-1.2	17.3	0.0
	1	117	3.1	21.9	0.0
	1	118	3.2	21.2	0.0
	1	119	4.1	8.3	5.05348837209
	1	120	6.5	20.4	0.0
	1	121	9.3	22.8	0.0
	1	122	5.5	21.2	1.71627906977
	1	123	10.0	24.8	0.0
	1	124	8.2	24.8	0.0
	1	125	13.0	24.7	0.0
	1	126	13.1	25.2	0.0
	1	127	12.2	25.9	0.0
	1	128	7.1	24.3	0.0
	1	129	3.5	25.0	11.1558139535
	1	130	6.9	28.2	0.0
	1	131	9.6	25.9	0.0
	1	132	7.8	23.3	0.0
	1	133	3.0	21.9	0.0
	1	134	2.6	27.1	0.0
	1	135	3.5	22.4	0.0
	1	136	11.0	23.3	0.0
	1	137	9.8	21.3	0.0
	1	138	5.0	14.7	5.81627906977
	1	139	13.3	20.9	2.28837209302
	1	140	8.6	20.3	1.81162790698
	1	141	9.8	18.1	0.0
	1	142	9.3	23.3	0.0
	1	143	9.2	23.7	0.0
	1	144	6.0	22.8	7.05581395349
	1	145	7.1	23.8	0.0
	1	146	2.2	21.7	0.0
	1	147	10.1	23.1	0.0
	1	148	9.0	22.7	0.0
	1	149	13.9	22.2	5.33953488372
	1	150	6.9	21.7	14.7790697674
	1	151	4.6	20.7	0.0
	1	152	5.7	22.2	0.0953488372093
	1	153	9.0	23.5	0.0
	1	154	5.7	22.8	0.0
	1	155	5.6	20.2	0.0
	1	156	9.7	23.8	0.0
	1	157	13.1	31.6	0.0
	1	158	6.6	25.7	0.0
	1	159	14.0	21.9	8.29534883721
	1	160	14.3	27.4	0.0
	1	161	14.2	25.6	0.0
	1	162	10.7	23.8	0.0
	1	163	10.8	25.3	0.0
	1	164	11.7	22.6	34.611627907
	1	165	11.6	25.0	0.0
	1	166	12.2	26.6	0.0
	1	167	17.2	30.3	60.4511627907
	1	168	19.8	32.0	0.0
	1	169	15.9	33.7	0.0
	1	170	15.7	29.9	0.0
	1	171	14.9	30.5	0.0
	1	172	13.1	28.6	0.0
	1	173	15.5	28.1	0.0
	1	174	15.9	27.5	0.0
	1	175	15.6	19.4	34.9930232558
	1	176	15.1	21.0	4.29069767442
	1	177	14.4	26.4	0.0
	1	178	11.8	23.3	0.0
	1	179	11.4	19.9	24.7906976744
	1	180	12.8	21.8	80.8558139535
	1	181	16.0	28.6	0.0
	1	182	12.1	25.7	5.24418604651
	1	183	19.4	26.5	1.52558139535
	1	184	17.2	30.2	0.0
	1	185	15.4	29.6	0.0
	1	186	19.9	30.1	0.0
	1	187	19.3	29.2	0.0953488372093
	1	188	21.9	32.7	0.0
	1	189	19.9	32.1	0.0
	1	190	13.7	26.4	0.0
	1	191	14.2	22.5	0.0
	1	192	13.4	26.1	0.0
	1	193	13.7	30.2	0.0
	1	194	17.3	29.5	0.0
	1	195	19.5	29.7	0.0
	1	196	20.3	34.8	0.0
	1	197	22.5	38.0	0.0
	1	198	20.9	33.7	0.0
	1	199	21.7	30.6	0.190697674419
	1	200	18.7	30.0	0.0
	1	201	15.4	29.1	0.0
	1	202	18.5	32.8	8.48604651163
	1	203	21.2	35.6	1.14418604651
	1	204	22.5	35.3	0.0
	1	205	20.4	34.4	0.0
	1	206	15.9	30.4	0.0
	1	207	17.5	28.8	5.24418604651
	1	208	16.5	30.6	2.76511627907
	1	209	16.3	30.9	0.0
	1	210	17.6	33.7	0.0
	1	211	16.1	32.2	0.0
	1	212	15.6	32.8	0.0
	1	213	16.9	31.3	0.0
	1	214	11.9	26.8	15.8279069767
	1	215	14.4	30.0	26.5069767442
	1	216	12.4	29.5	7.05581395349
	1	217	16.0	30.9	0.0
	1	218	15.0	29.8	0.0
	1	219	16.6	33.1	0.0
	1	220	16.2	30.7	1.0488372093
	1	221	17.4	27.7	0.476744186047
	1	222	20.6	29.5	0.667441860465
	1	223	19.7	30.1	0.0
	1	224	17.7	31.9	0.0
	1	225	17.1	33.9	0.0
	1	226	11.2	30.6	0.0
	1	227	11.8	26.0	10.7744186047
	1	228	12.0	25.7	0.0953488372093
	1	229	12.5	24.2	11.1558139535
	1	230	13.2	28.3	0.0
	1	231	13.4	27.2	0.0
	1	232	9.9	24.8	0.0
	1	233	12.9	28.9	0.0
	1	234	12.3	22.9	14.6837209302
	1	235	16.6	24.0	0.0
	1	236	16.5	30.7	0.0
	1	237	15.8	22.3	0.381395348837
	1	238	13.9	30.3	0.0
	1	239	13.9	28.7	0.0
	1	240	13.5	30.1	0.0
	1	241	20.4	30.1	0.0
	1	242	19.3	31.2	0.0
	1	243	16.1	29.1	0.0
	1	244	12.8	23.0	0.858139534884
	1	245	14.5	25.1	0.0
	1	246	13.6	28.5	0.0
	1	247	11.5	28.7	0.0
	1	248	12.2	31.1	0.0
	1	249	16.8	29.0	7.81860465116
	1	250	12.0	25.2	0.286046511628
	1	251	11.5	27.3	0.0
	1	252	14.5	25.7	0.0
	1	253	12.1	23.4	0.0
	1	254	7.0	19.7	0.858139534884
	1	255	11.7	24.7	0.0
	1	256	5.9	19.4	3.90930232558
	1	257	5.3	19.2	0.381395348837
	1	258	1.8	21.2	0.0
	1	259	0.7	22.4	0.0
	1	260	-4.2	20.0	0.0
	1	261	3.7	26.5	0.0
	1	262	7.2	27.1	0.0
	1	263	6.0	21.7	0.0
	1	264	11.0	26.7	0.0
	1	265	12.3	26.0	0.0
	1	266	12.3	28.8	0.0
	1	267	9.4	24.9	0.0
	1	268	9.6	20.4	0.0
	1	269	11.7	21.9	0.0
	1	270	7.8	27.1	0.0
	1	271	11.9	25.5	0.0
	1	272	14.3	28.7	0.0
	1	273	15.6	26.3	0.0
	1	274	15.4	25.2	0.0
	1	275	11.2	24.4	0.0
	1	276	4.7	22.1	0.0
	1	277	5.8	22.9	0.0
	1	278	7.7	18.3	0.0
	1	279	5.2	17.1	0.0
	1	280	4.1	20.2	0.0
	1	281	2.1	17.6	0.0
	1	282	2.9	18.2	0.0
	1	283	3.4	17.1	0.0953488372093
	1	284	3.7	18.3	4.1
	1	285	4.1	17.4	0.0953488372093
	1	286	6.1	19.4	0.0
	1	287	3.4	21.7	0.0
	1	288	9.4	24.1	0.0
	1	289	2.4	12.5	0.286046511628
	1	290	-1.3	11.5	0.0
	1	291	0.5	14.6	0.0
	1	292	6.2	17.1	9.91627906977
	1	293	3.3	14.5	0.0
	1	294	4.7	16.1	0.0
	1	295	6.2	14.7	0.0
	1	296	5.4	14.0	0.0
	1	297	5.1	14.9	0.0
	1	298	1.5	15.7	0.0
	1	299	1.4	8.2	0.0
	1	300	0.8	10.1	0.0
	1	301	-1.6	9.2	0.0
	1	302	-5.3	7.6	0.0
	1	303	6.8	16.9	0.0
	1	304	7.7	12.7	0.0
	1	305	5.9	15.5	0.0
	1	306	1.0	15.2	0.0
	1	307	2.0	7.9	0.0
	1	308	-4.8	6.0	0.0
	1	309	-1.7	4.7	0.0
	1	310	-0.6	9.5	0.0
	1	311	-0.2	14.8	0.0
	1	312	3.7	6.9	0.0
	1	313	6.0	9.8	0.0
	1	314	1.8	9.1	0.0
	1	315	-0.1	16.7	0.0
	1	316	4.6	18.4	0.0
	1	317	6.5	10.2	0.0
	1	318	2.8	7.4	0.0
	1	319	-1.6	5.0	0.0
	1	320	-1.7	7.8	0.0
	1	321	-1.4	4.9	0.0
	1	322	1.9	6.9	0.0
	1	323	-9.7	4.6	0.0
	1	324	-4.3	0.5	0.0
	1	325	-5.9	-0.4	0.0
	1	326	-7.3	-5.0	0.0
	1	327	-2.7	-0.3	0.0
	1	328	-6.8	1.9	0.0
	1	329	-5.2	-0.1	0.0
	1	330	-11.3	-9.3	0.0
	1	331	-7.9	-4.9	0.0
	1	332	-15.8	-8.7	0.0
	1	333	-6.9	7.6	0.0
	1	334	-13.2	-1.4	0.0
	1	335	-12.9	-6.2	0.0
	1	336	-12.6	-3.1	9.63023255814
	1	337	-14.6	-1.3	0.0
	1	338	-19.6	-7.0	0.0
	1	339	-25.0	-10.0	0.0
	1	340	-25.9	-7.1	0.0
	1	341	-22.8	-7.8	0.0
	1	342	-16.9	-15.4	0.0
	1	343	-15.7	-6.1	0.0
	1	344	-13.7	-6.8	0.0
	1	345	-14.3	-6.3	0.0
	1	346	-13.5	-8.2	0.0
	1	347	-10.9	-10.6	0.0
	1	348	-6.6	-5.9	0.0
	1	349	-11.3	-4.6	0.0
	1	350	-6.3	2.6	0.0
	1	351	-17.6	-13.4	2.0976744186
	1	352	-18.4	-12.4	0.0
	1	353	-21.8	-3.3	0.0
	1	354	-20.1	-10.9	0.0
	1	355	-17.3	-9.0	0.0
	1	356	-9.9	-7.3	0.0
	1	357	-12.0	-11.0	11.3465116279
	1	358	-15.3	-6.4	0.0
	1	359	-25.2	-12.3	1.43023255814
	1	360	-25.6	-13.7	0.0
	1	361	-19.2	0.1	0.0
	1	362	-13.5	0.1	3.52790697674
	1	363	-16.8	-3.0	0.0
	1	364	-12.8	-11.2	3.71860465116
	1	365	-16.3	-14.8	1.90697674419
	2	1	-17.9	-4.8	0.0
	2	2	-18.1	-9.0	0.0
	2	3	-7.8	-6.2	0.0
	2	4	-13.1	-9.2	0.0
	2	5	-14.3	-12.0	0.0
	2	6	-11.2	-9.5	5.1488372093
	2	7	-15.5	-13.0	0.0
	2	8	-20.7	-16.9	0.0
	2	9	-24.8	-6.7	0.0
	2	10	-16.0	-7.1	0.0
	2	11	-16.8	-9.8	0.0
	2	12	-18.5	-4.0	0.0
	2	13	-16.1	-0.1	0.0
	2	14	-13.6	-6.2	0.0
	2	15	-10.0	-2.2	0.0
	2	16	-8.6	-4.7	0.0
	2	17	-13.4	-3.5	0.0
	2	18	-13.3	0.7	0.0
	2	19	-6.3	-3.3	0.0
	2	20	-7.8	-3.0	0.0
	2	21	-11.4	-5.8	0.0
	2	22	-16.3	-11.1	0.0
	2	23	-5.1	-5.0	0.0
	2	24	-3.2	6.1	0.0
	2	25	-6.8	-5.2	0.0
	2	26	-7.6	1.1	0.0
	2	27	-20.8	-8.7	0.0
	2	28	-23.1	-4.3	0.0
	2	29	-19.6	-7.7	0.0
	2	30	-18.8	-2.5	0.0
	2	31	-18.4	-11.3	0.0
	2	32	-9.5	1.6	0.0
	2	33	-11.1	-1.2	0.0
	2	34	-7.3	-6.5	0.0
	2	35	-15.4	-9.1	0.0
	2	36	-18.8	-9.9	0.0
	2	37	-19.3	-9.8	0.0
	2	38	-13.7	-2.1	0.0
	2	39	-24.9	-10.4	0.0
	2	40	-24.5	-14.8	0.0
	2	41	-21.6	-12.2	0.0
	2	42	-14.9	-3.1	0.0
	2	43	-13.8	-1.7	0.0
	2	44	-16.1	-4.0	0.0
	2	45	-9.8	5.8	0.0
	2	46	-1.7	6.3	0.0
	2	47	1.5	9.5	0.0
	2	48	0.8	3.4	0.0
	2	49	-5.1	2.5	0.0
	2	50	-11.4	1.3	0.0
	2	51	-13.6	-4.4	0.0
	2	52	-18.2	-6.0	0.0
	2	53	-17.7	-3.0	0.0
	2	54	-21.0	-5.5	0.0
	2	55	-13.0	0.6	0.0
	2	56	-4.1	6.7	0.0
	2	57	-7.1	1.6	0.0
	2	58	-9.4	6.0	0.0
	2	59	-0.3	2.7	0.0
	2	60	-0.7	1.2	0.0
	2	61	-5.8	-3.3	0.0
	2	62	-5.0	-4.9	0.0
	2	63	0.5	3.6	0.0
	2	64	3.9	8.6	0.0
	2	65	-4.1	-0.2	0.0
	2	66	-7.7	3.9	0.0
	2	67	-0.6	1.9	0.572093023256
	2	68	-1.1	5.4	0.0
	2	69	-5.7	2.3	0.0
	2	70	-6.3	3.9	0.0
	2	71	0.0	1.7	0.0
	2	72	0.1	1.0	1.90697674419
	2	73	-3.1	9.3	0.0
	2	74	-1.2	6.7	0.0
	2	75	-1.2	3.0	0.0
	2	76	-3.4	6.4	0.0
	2	77	-2.9	5.9	0.0
	2	78	0.3	8.0	0.0
	2	79	-0.7	3.4	0.0
	2	80	-2.5	5.1	0.0
	2	81	1.1	6.7	0.0
	2	82	-1.2	13.0	0.0
	2	83	-2.9	4.6	0.0
	2	84	0.7	10.0	0.0
	2	85	3.1	9.6	0.0
	2	86	-1.3	5.2	0.0
	2	87	-1.6	2.0	0.0
	2	88	-1.6	6.0	0.0
	2	89	-6.9	5.9	0.0
	2	90	-13.8	-0.4	0.0
	2	91	-13.5	-8.4	0.190697674419
	2	92	-10.1	-2.0	0.0
	2	93	-16.4	-5.7	0.0
	2	94	-9.6	-0.6	0.0
	2	95	-11.4	2.6	0.0
	2	96	-13.6	3.3	0.0
	2	97	-8.0	8.3	0.0
	2	98	-0.8	8.3	0.0
	2	99	-1.5	6.4	0.0
	2	100	0.9	14.6	0.0
	2	101	6.9	9.5	3.71860465116
	2	102	1.0	11.7	2.0023255814
	2	103	0.0	16.8	0.0
	2	104	-5.4	10.0	0.286046511628
	2	105	4.4	16.5	0.0
	2	106	4.5	9.1	0.0
	2	107	3.3	12.9	0.0
	2	108	-1.1	12.2	0.0
	2	109	9.9	20.4	0.0
	2	110	4.9	12.1	0.0
	2	111	3.1	13.0	0.0
	2	112	-2.2	13.1	0.0
	2	113	0.0	11.4	1.81162790698
	2	114	-1.8	13.3	0.0
	2	115	0.6	13.1	0.0
	2	116	6.0	14.4	0.0
	2	117	-3.1	17.1	0.0
	2	118	-1.9	14.4	0.0
	2	119	-3.1	14.4	0.0
	2	120	0.8	15.5	3.90930232558
	2	121	-2.5	16.4	6.67441860465
	2	122	0.9	20.9	0.0
	2	123	-3.6	12.4	0.0
	2	124	-4.9	14.2	0.0
	2	125	-6.3	12.8	6.00697674419
	2	126	-8.0	13.7	0.0
	2	127	-0.3	19.1	0.0
	2	128	4.1	22.5	0.0
	2	129	9.1	12.7	6.67441860465
	2	130	10.1	18.5	0.190697674419
	2	131	11.1	19.7	0.381395348837
	2	132	6.9	28.1	0.0
	2	133	5.1	26.4	0.0
	2	134	11.7	20.6	0.0
	2	135	9.1	17.8	12.3
	2	136	8.6	22.5	2.86046511628
	2	137	7.6	23.3	0.0
	2	138	5.7	26.0	0.0
	2	139	4.7	24.7	0.0
	2	140	5.5	22.8	0.0
	2	141	8.6	24.4	0.0
	2	142	4.9	23.7	0.0
	2	143	6.5	23.2	0.0
	2	144	6.4	22.1	10.8697674419
	2	145	3.5	23.3	7.91395348837
	2	146	2.7	21.7	0.0
	2	147	8.4	20.3	0.0
	2	148	9.4	22.3	0.0
	2	149	12.6	25.1	11.3465116279
	2	150	11.0	27.2	0.0
	2	151	11.2	24.1	2.0976744186
	2	152	12.3	26.5	0.0
	2	153	11.6	25.0	0.0
	2	154	7.1	21.6	0.0
	2	155	9.0	19.8	0.381395348837
	2	156	7.5	27.3	0.0
	2	157	9.6	28.3	0.0
	2	158	15.4	24.2	0.0
	2	159	12.5	25.8	0.0
	2	160	13.5	28.9	0.0
	2	161	15.8	28.5	0.0
	2	162	13.0	30.5	0.0
	2	163	9.8	27.6	11.7279069767
	2	164	15.4	29.5	0.0
	2	165	11.1	23.3	0.0
	2	166	10.3	26.7	0.0
	2	167	6.5	28.8	0.0
	2	168	11.1	32.2	0.0
	2	169	12.8	26.7	7.62790697674
	2	170	14.2	29.3	0.0
	2	171	15.6	27.4	2.95581395349
	2	172	17.1	32.5	0.0
	2	173	14.5	27.7	0.0
	2	174	17.2	27.2	0.0
	2	175	15.1	27.2	0.0
	2	176	13.2	31.7	0.0
	2	177	10.9	26.1	0.0
	2	178	12.3	25.5	0.0
	2	179	11.4	28.2	0.0
	2	180	13.3	26.6	0.667441860465
	2	181	14.0	27.1	10.2976744186
	2	182	11.7	26.7	0.0
	2	183	14.2	27.0	0.0
	2	184	16.9	28.2	0.0
	2	185	15.2	26.3	0.0
	2	186	18.8	31.6	0.0
	2	187	22.7	33.7	0.0
	2	188	22.1	30.5	0.0
	2	189	22.0	32.1	0.0
	2	190	14.2	25.7	0.0
	2	191	16.0	32.5	0.0
	2	192	19.1	34.4	0.0
	2	193	18.4	32.7	0.0
	2	194	15.9	25.0	0.0
	2	195	14.8	25.4	0.0
	2	196	11.8	24.1	0.0
	2	197	11.3	25.3	0.0
	2	198	10.2	24.9	0.0
	2	199	12.1	25.9	0.0
	2	200	12.7	29.7	0.0
	2	201	13.1	31.2	0.0
	2	202	20.0	35.5	0.0
	2	203	20.6	32.6	0.0
	2	204	13.5	28.5	0.0
	2	205	16.0	31.4	0.0
	2	206	14.1	30.8	0.0
	2	207	13.8	26.9	0.0
	2	208	11.6	26.5	0.0
	2	209	13.6	29.6	0.0
	2	210	14.7	27.0	0.572093023256
	2	211	12.6	23.6	12.9674418605
	2	212	16.5	26.5	1.14418604651
	2	213	15.8	27.8	5.91162790698
	2	214	14.1	27.5	2.0976744186
	2	215	15.4	30.4	8.86744186047
	2	216	17.7	29.6	9.91627906977
	2	217	15.5	28.7	2.95581395349
	2	218	19.2	29.6	0.0
	2	219	21.2	31.4	0.0
	2	220	17.9	27.6	14.7790697674
	2	221	19.5	29.6	1.0488372093
	2	222	16.2	28.4	5.24418604651
	2	223	14.2	23.1	25.2674418605
	2	224	16.7	29.9	0.0
	2	225	15.3	28.4	8.58139534884
	2	226	13.9	26.4	2.19302325581
	2	227	12.8	21.4	0.0953488372093
	2	228	16.4	30.9	0.0
	2	229	13.3	33.0	0.0
	2	230	12.0	31.3	0.0
	2	231	10.2	27.1	0.190697674419
	2	232	14.4	31.0	0.286046511628
	2	233	13.6	26.0	7.24651162791
	2	234	15.8	31.3	7.43720930233
	2	235	19.3	32.0	0.0953488372093
	2	236	15.9	33.2	0.0
	2	237	12.2	28.1	0.0
	2	238	14.3	31.9	0.0
	2	239	12.5	27.7	0.858139534884
	2	240	10.1	25.4	18.8790697674
	2	241	13.1	29.4	0.0
	2	242	13.6	32.3	0.0
	2	243	11.1	31.1	6.86511627907
	2	244	11.0	29.8	0.0
	2	245	8.6	30.7	0.0
	2	246	11.2	29.6	0.0
	2	247	12.7	25.0	0.0
	2	248	11.3	20.3	11.0604651163
	2	249	12.0	24.7	0.0
	2	250	10.3	29.3	0.0
	2	251	8.3	24.6	0.0
	2	252	5.6	24.7	0.0
	2	253	10.6	22.2	0.0
	2	254	6.7	18.6	0.0
	2	255	7.2	17.1	19.2604651163
	2	256	7.1	20.2	0.0
	2	257	3.6	23.7	0.0
	2	258	5.0	17.3	2.47906976744
	2	259	4.6	14.3	2.66976744186
	2	260	0.7	15.0	0.0
	2	261	5.5	20.9	0.0
	2	262	5.6	16.4	0.0
	2	263	2.9	18.6	2.19302325581
	2	264	3.3	23.9	0.0
	2	265	5.9	24.2	0.0
	2	266	9.7	22.6	0.0
	2	267	12.6	23.2	0.0
	2	268	11.6	28.1	0.0
	2	269	8.8	25.1	0.0
	2	270	9.1	27.4	0.0
	2	271	12.4	22.0	0.858139534884
	2	272	9.3	22.8	7.81860465116
	2	273	6.8	22.3	0.0
	2	274	8.6	23.9	0.0
	2	275	8.4	20.5	0.0
	2	276	9.2	24.2	0.0
	2	277	2.1	20.3	0.0
	2	278	-1.7	17.6	0.0
	2	279	4.7	20.2	0.0
	2	280	-1.8	18.4	0.0
	2	281	1.6	19.0	0.0
	2	282	-0.5	12.1	4.19534883721
	2	283	-2.9	18.1	6.48372093023
	2	284	0.0	18.3	0.0
	2	285	-1.1	17.2	0.0
	2	286	2.5	12.5	0.0
	2	287	-2.8	0.3	0.190697674419
	2	288	-1.0	5.6	0.286046511628
	2	289	-1.7	10.8	0.0
	2	290	-3.2	10.6	0.0
	2	291	1.5	13.0	0.0
	2	292	0.9	12.4	0.0
	2	293	1.8	15.1	0.0
	2	294	-2.1	14.9	0.0
	2	295	-2.8	10.5	0.762790697674
	2	296	-0.1	15.0	0.0
	2	297	-1.2	11.8	14.2069767442
	2	298	-0.5	7.5	0.0953488372093
	2	299	-0.8	8.8	0.0
	2	300	1.7	6.3	0.0
	2	301	-1.9	7.7	0.0
	2	302	-5.3	5.1	0.0
	2	303	-1.6	5.1	0.0
	2	304	-4.6	6.3	0.0
	2	305	2.7	15.2	0.0
	2	306	-3.7	8.6	12.0139534884
	2	307	-4.6	7.8	0.0
	2	308	-3.1	8.0	0.0
	2	309	-1.2	11.8	0.0
	2	310	0.0	17.4	0.0
	2	311	-4.3	10.5	0.0
	2	312	-3.5	11.7	0.0
	2	313	-3.7	8.9	0.0
	2	314	0.1	13.7	0.0
	2	315	0.1	6.3	0.0
	2	316	-5.8	3.8	0.0
	2	317	-13.2	4.1	0.0
	2	318	-5.1	7.0	0.0
	2	319	0.4	9.0	0.0
	2	320	-0.9	7.6	0.0
	2	321	-1.9	10.1	0.0
	2	322	0.7	7.4	0.0
	2	323	4.2	7.9	0.0
	2	324	-0.2	4.2	0.0
	2	325	-8.4	-0.7	0.0
	2	326	-6.5	5.7	0.0
	2	327	0.4	7.0	0.0
	2	328	3.5	5.4	3.24186046512
	2	329	-4.9	0.2	2.19302325581
	2	330	-8.3	1.2	0.0
	2	331	-14.4	-0.9	0.0
	2	332	-0.2	0.0	0.0
	2	333	4.1	7.0	0.0
	2	334	1.3	1.5	0.0
	2	335	-8.6	0.0	0.0
	2	336	-6.0	-5.2	0.0
	2	337	-4.3	-3.8	0.190697674419
	2	338	-11.8	-2.1	0.0
	2	339	-14.5	-1.7	0.0
	2	340	-15.7	2.6	0.0
	2	341	-6.4	4.7	2.47906976744
	2	342	-3.4	6.5	3.24186046512
	2	343	-1.5	1.4	0.0
	2	344	0.1	0.4	0.0
	2	345	-7.3	-6.1	0.0
	2	346	-16.7	-15.9	5.72093023256
	2	347	-20.4	-12.3	0.0
	2	348	-26.9	-12.8	0.0
	2	349	-22.6	-5.5	0.0
	2	350	-19.3	-8.9	0.0
	2	351	-5.3	-1.2	0.0
	2	352	-18.9	-3.0	0.0
	2	353	-7.6	1.7	0.0
	2	354	-12.4	-5.8	0.0
	2	355	-9.1	-6.8	0.0
	2	356	-9.4	-9.3	0.0
	2	357	-9.9	-5.8	0.0
	2	358	-16.3	-8.2	0.0
	2	359	-20.9	-2.1	0.0
	2	360	-10.2	2.0	0.0
	2	361	-7.6	4.1	5.33953488372
	2	362	-4.0	1.4	0.0
	2	363	-0.6	1.9	0.0
	2	364	-2.2	-0.7	0.0
	2	365	-7.4	-1.7	28.0325581395
	3	1	-12.6	-12.1	5.72093023256
	3	2	-7.4	-5.6	4.57674418605
	3	3	-6.9	-0.9	0.0
	3	4	-6.7	-5.0	0.0
	3	5	-8.1	-0.2	0.0
	3	6	-10.5	-1.2	0.0
	3	7	-9.1	1.8	0.0
	3	8	-4.2	3.6	0.0
	3	9	-2.1	-0.9	0.0
	3	10	-10.9	-7.2	0.0
	3	11	-14.5	3.3	0.0
	3	12	-21.3	-10.5	4.67209302326
	3	13	-20.4	-10.5	0.0
	3	14	-19.5	-18.4	0.0
	3	15	-23.5	-15.0	0.0
	3	16	-18.0	-13.0	0.190697674419
	3	17	-18.3	-8.6	0.0
	3	18	-15.6	-12.6	0.0
	3	19	-23.1	-18.0	0.0953488372093
	3	20	-16.3	-7.3	0.0
	3	21	-11.8	-9.2	0.0
	3	22	-17.2	-14.8	0.762790697674
	3	23	-21.1	-9.8	0.0
	3	24	-21.1	-16.3	0.286046511628
	3	25	-18.9	-14.3	0.0
	3	26	-15.1	-10.3	0.0
	3	27	-7.0	-2.6	0.0
	3	28	-5.8	-4.8	0.0
	3	29	-8.4	2.7	0.0
	3	30	-11.1	-3.3	0.0
	3	31	-9.3	-4.5	0.0
	3	32	-4.9	3.0	0.0
	3	33	-13.2	0.2	0.0
	3	34	-4.8	0.2	0.0
	3	35	-18.2	-1.9	0.0
	3	36	-14.7	-2.7	9.05813953488
	3	37	-15.4	-6.0	0.0
	3	38	-14.9	-1.7	0.0
	3	39	-16.8	-4.7	0.0
	3	40	-24.1	-5.8	0.0
	3	41	-19.6	-5.7	0.0
	3	42	-13.0	-2.6	0.0
	3	43	-7.8	0.5	0.0
	3	44	-13.2	-3.4	0.0
	3	45	-20.5	-6.5	0.0
	3	46	-18.5	-4.3	0.0
	3	47	-16.5	5.0	0.0
	3	48	-11.7	6.6	0.0
	3	49	-6.2	1.3	0.0
	3	50	-13.3	-2.9	0.0
	3	51	-9.3	-0.1	0.0
	3	52	-12.0	-1.1	0.0
	3	53	-7.5	2.8	0.0
	3	54	-5.6	5.4	0.0
	3	55	-8.8	-0.5	0.0
	3	56	-14.5	-2.9	0.0
	3	57	-14.9	-9.8	0.0
	3	58	-19.6	-10.7	0.0
	3	59	-15.9	-4.3	0.0
	3	60	-11.5	-3.2	0.0
	3	61	-16.3	4.6	0.0
	3	62	-11.3	0.6	0.0
	3	63	-6.3	-5.9	0.0
	3	64	-15.0	4.3	0.0
	3	65	-12.2	7.8	0.0
	3	66	-6.4	9.1	0.0
	3	67	3.4	7.2	0.0
	3	68	-2.4	5.7	6.76976744186
	3	69	-1.1	6.5	0.0
	3	70	2.3	3.2	0.0
	3	71	0.8	1.1	0.0
	3	72	-12.2	-7.8	0.0
	3	73	-11.8	-0.8	0.0
	3	74	-8.0	-1.7	10.011627907
	3	75	-2.8	-1.9	0.667441860465
	3	76	-9.5	0.0	0.0
	3	77	-5.3	0.2	0.0
	3	78	-5.5	5.0	0.0
	3	79	-13.6	0.6	0.0
	3	80	-8.0	8.2	0.0
	3	81	-10.3	-0.5	0.0
	3	82	-13.9	-3.1	0.0
	3	83	-22.6	-3.8	0.0
	3	84	-23.1	-6.6	0.0
	3	85	-16.3	-5.4	0.0
	3	86	-5.4	0.9	0.0
	3	87	-4.9	7.1	4.29069767442
	3	88	-1.6	6.7	0.0
	3	89	4.1	13.4	3.0511627907
	3	90	3.9	9.1	0.0953488372093
	3	91	2.5	8.7	0.0
	3	92	1.5	12.9	0.0
	3	93	8.8	20.9	0.0
	3	94	5.2	20.1	0.0
	3	95	7.4	16.7	0.0
	3	96	-1.2	6.4	0.0
	3	97	-6.1	7.4	0.0
	3	98	-4.1	7.5	4.19534883721
	3	99	-6.9	9.3	0.0
	3	100	3.5	17.7	0.0
	3	101	5.0	12.7	0.0953488372093
	3	102	-1.3	8.8	6.48372093023
	3	103	-1.3	15.9	0.0
	3	104	1.5	11.0	29.8441860465
	3	105	6.1	14.8	3.0511627907
	3	106	8.3	8.9	1.33488372093
	3	107	4.1	10.7	0.0
	3	108	2.4	11.8	0.0
	3	109	3.6	9.5	0.0
	3	110	-3.6	9.2	0.0
	3	111	-2.3	13.4	0.0
	3	112	-3.2	13.3	0.0
	3	113	-9.9	8.3	0.0
	3	114	-3.6	14.4	0.0
	3	115	-3.5	16.5	0.0
	3	116	-2.3	14.6	0.0
	3	117	0.8	15.7	0.0
	3	118	5.0	12.4	0.0
	3	119	3.0	16.9	0.0
	3	120	6.1	17.4	0.0
	3	121	0.3	13.9	0.0
	3	122	5.4	18.2	0.0
	3	123	7.0	16.7	0.0
	3	124	6.4	17.3	0.0
	3	125	8.5	16.4	0.0
	3	126	-0.2	15.4	0.0
	3	127	-3.5	9.1	0.0
	3	128	-5.3	11.3	0.0
	3	129	-4.3	16.4	0.0
	3	130	1.7	20.7	0.0
	3	131	5.6	25.9	0.0
	3	132	3.7	25.1	0.0
	3	133	1.5	19.7	0.0
	3	134	0.2	22.8	0.0
	3	135	2.5	20.8	0.0
	3	136	5.5	22.9	0.0
	3	137	3.1	19.8	0.0
	3	138	4.5	22.7	0.0
	3	139	5.7	22.2	0.0
	3	140	7.7	21.9	0.0
	3	141	6.1	21.8	0.0
	3	142	1.6	19.5	0.0
	3	143	3.2	20.3	0.0
	3	144	9.6	18.4	2.0976744186
	3	145	12.3	21.2	0.0
	3	146	9.4	17.5	0.0
	3	147	6.3	19.7	0.762790697674
	3	148	4.5	19.4	0.0
	3	149	3.8	16.6	0.0
	3	150	4.7	20.5	0.0
	3	151	5.6	23.6	0.0
	3	152	8.4	29.5	0.0
	3	153	11.0	28.9	0.0
	3	154	15.2	31.5	0.0
	3	155	17.6	31.6	0.0
	3	156	18.4	28.6	0.0
	3	157	14.1	29.5	0.0
	3	158	11.5	28.1	0.0
	3	159	14.0	26.5	0.0
	3	160	13.4	30.5	0.0
	3	161	18.1	33.0	0.0
	3	162	15.5	28.0	14.0162790698
	3	163	15.4	29.4	0.0
	3	164	16.6	29.8	0.0
	3	165	19.4	29.7	0.0
	3	166	14.8	28.0	0.0
	3	167	12.3	28.8	0.0
	3	168	12.9	28.1	0.0
	3	169	13.4	24.7	0.572093023256
	3	170	10.5	25.3	0.0
	3	171	6.9	24.0	0.0
	3	172	10.5	21.3	0.0
	3	173	14.5	29.0	0.0
	3	174	15.1	29.6	0.0
	3	175	20.4	31.7	0.0
	3	176	19.1	32.8	0.0
	3	177	22.0	34.1	0.0
	3	178	19.7	33.2	0.0
	3	179	15.7	28.6	0.0
	3	180	14.4	27.1	0.0
	3	181	12.5	26.1	8.96279069767
	3	182	10.4	21.4	1.52558139535
	3	183	14.6	25.2	0.0
	3	184	14.9	23.0	4.67209302326
	3	185	18.3	27.1	0.0
	3	186	14.9	28.0	0.0
	3	187	18.4	30.1	0.0
	3	188	13.0	29.7	0.953488372093
	3	189	14.2	29.7	0.0
	3	190	17.2	28.8	0.0
	3	191	17.6	29.8	0.0
	3	192	15.8	24.7	0.953488372093
	3	193	14.3	28.1	0.0
	3	194	18.3	29.6	0.0
	3	195	18.6	31.0	0.0
	3	196	18.1	28.1	0.0
	3	197	16.4	27.6	0.0
	3	198	16.2	28.9	0.0953488372093
	3	199	19.1	26.7	0.286046511628
	3	200	16.3	30.1	0.0953488372093
	3	201	19.5	33.4	0.0
	3	202	18.3	27.3	8.00930232558
	3	203	22.4	31.2	11.4418604651
	3	204	19.9	32.3	5.62558139535
	3	205	19.5	28.8	11.6325581395
	3	206	21.8	36.6	0.0
	3	207	19.0	35.4	0.0
	3	208	23.0	33.6	20.976744186
	3	209	21.4	36.0	0.0
	3	210	17.9	32.2	0.0
	3	211	16.4	32.7	0.0
	3	212	19.2	31.8	0.0
	3	213	16.0	30.5	0.0
	3	214	16.1	31.3	0.0
	3	215	16.8	31.2	9.82093023256
	3	216	17.3	29.9	0.0
	3	217	18.5	29.7	0.0
	3	218	17.1	27.6	2.86046511628
	3	219	16.5	29.1	3.43255813953
	3	220	15.2	29.8	0.190697674419
	3	221	17.3	30.4	6.1023255814
	3	222	16.5	32.9	0.286046511628
	3	223	16.2	26.8	17.8302325581
	3	224	15.7	25.0	0.0
	3	225	13.6	28.8	0.0
	3	226	16.2	31.3	0.0
	3	227	14.9	34.0	0.0
	3	228	13.4	29.7	0.0
	3	229	14.9	29.3	0.0
	3	230	17.1	31.0	0.0
	3	231	17.2	27.9	0.0
	3	232	17.7	27.5	0.0
	3	233	20.0	27.1	0.0
	3	234	21.9	31.1	0.0
	3	235	18.1	24.3	0.762790697674
	3	236	9.5	18.3	29.9395348837
	3	237	10.5	21.3	0.190697674419
	3	238	10.7	25.1	0.0
	3	239	11.0	28.6	0.0
	3	240	8.5	31.2	0.0
	3	241	13.2	30.9	0.0
	3	242	8.8	28.4	0.0
	3	243	11.5	26.3	0.0
	3	244	11.8	25.2	0.0
	3	245	12.3	26.3	0.0
	3	246	9.1	23.8	0.0
	3	247	7.7	20.8	12.4906976744
	3	248	10.0	24.9	0.0
	3	249	9.8	23.0	39.5697674419
	3	250	9.9	26.2	0.0
	3	251	13.0	24.3	0.0
	3	252	12.1	20.9	0.0
	3	253	12.9	22.5	4.86279069767
	3	254	13.5	29.8	0.0
	3	255	12.9	22.3	3.43255813953
	3	256	10.6	23.8	0.0
	3	257	9.8	25.4	0.0
	3	258	11.1	24.1	0.0
	3	259	9.7	26.7	0.0
	3	260	8.4	24.5	0.0
	3	261	8.1	23.0	0.0
	3	262	5.5	19.0	0.286046511628
	3	263	10.1	22.3	0.0
	3	264	13.2	22.0	0.0
	3	265	6.8	19.6	0.0
	3	266	6.8	22.1	0.0
	3	267	7.7	24.2	0.0
	3	268	14.1	31.7	0.0
	3	269	14.3	29.3	0.0
	3	270	15.3	28.0	0.0
	3	271	14.0	24.5	1.52558139535
	3	272	11.0	23.7	0.858139534884
	3	273	8.7	27.2	0.0
	3	274	12.9	21.8	17.0674418605
	3	275	9.6	16.3	1.14418604651
	3	276	7.4	21.4	0.0
	3	277	1.7	18.9	28.223255814
	3	278	-0.2	14.7	0.0
	3	279	6.3	16.7	0.0
	3	280	10.9	19.0	1.43023255814
	3	281	13.4	22.3	0.0
	3	282	7.7	17.3	0.0
	3	283	16.1	26.1	0.0
	3	284	15.2	32.3	0.0
	3	285	16.7	30.3	0.0
	3	286	14.2	21.9	0.0
	3	287	11.2	21.0	1.62093023256
	3	288	12.3	21.5	0.0
	3	289	12.7	14.4	0.0
	3	290	8.4	14.6	0.0
	3	291	5.3	12.7	0.0
	3	292	-1.4	18.7	0.0
	3	293	2.0	20.1	0.0
	3	294	2.1	15.8	0.0
	3	295	3.7	10.3	4.00465116279
	3	296	1.0	20.4	0.0
	3	297	-2.7	15.0	10.488372093
	3	298	-3.6	8.7	0.0
	3	299	-0.9	12.4	0.0
	3	300	-0.6	6.0	6.38837209302
	3	301	2.3	12.9	0.0
	3	302	6.9	13.1	0.0
	3	303	8.6	14.9	0.0
	3	304	4.2	9.6	0.0
	3	305	0.6	13.1	0.0
	3	306	2.7	4.1	7.24651162791
	3	307	0.0	4.5	0.381395348837
	3	308	-11.1	2.9	0.0
	3	309	-10.9	8.1	0.0
	3	310	-10.5	-4.5	0.0
	3	311	-8.6	1.8	0.0
	3	312	-7.4	7.4	0.0
	3	313	-4.0	4.5	0.0
	3	314	-11.4	0.4	0.0
	3	315	-5.0	2.5	0.0
	3	316	-3.0	7.1	0.0
	3	317	-3.7	6.0	5.62558139535
	3	318	-2.5	7.4	0.0
	3	319	-5.4	0.5	0.0
	3	320	-3.0	2.4	0.0
	3	321	-2.9	1.3	0.0
	3	322	-7.5	0.8	0.0
	3	323	-4.2	9.0	0.0
	3	324	-6.1	3.8	0.0
	3	325	-0.8	4.9	8.48604651163
	3	326	-5.1	10.7	0.0
	3	327	2.3	10.6	0.0
	3	328	5.0	10.7	0.0
	3	329	4.1	6.7	5.81627906977
	3	330	-0.2	5.6	0.0
	3	331	1.4	2.1	0.0
	3	332	-1.9	1.8	0.0
	3	333	-5.3	1.3	0.0
	3	334	-7.8	1.0	0.0
	3	335	-1.1	4.9	0.0
	3	336	-2.3	-1.5	0.0
	3	337	-1.4	1.2	0.0
	3	338	1.4	3.4	0.667441860465
	3	339	-11.8	-5.1	0.762790697674
	3	340	0.6	0.7	0.0
	3	341	-12.2	-4.4	0.0
	3	342	-13.9	-1.8	0.0
	3	343	-20.0	-5.9	0.0
	3	344	-25.0	-13.8	0.0
	3	345	-26.6	-13.0	0.0
	3	346	-32.4	-13.8	0.0
	3	347	-25.0	-10.7	0.0
	3	348	-24.2	-13.9	0.0
	3	349	-22.0	-9.6	0.0
	3	350	-20.7	-14.0	0.0
	3	351	-20.3	-10.8	0.0
	3	352	-18.8	-2.9	0.0
	3	353	-21.8	-3.6	0.0
	3	354	-19.1	1.4	0.0
	3	355	-20.2	-5.1	0.0
	3	356	-10.9	-6.8	0.0
	3	357	-15.0	-3.3	0.0
	3	358	-19.2	-8.9	0.0
	3	359	-19.0	-9.0	0.0
	3	360	-21.9	-18.0	3.52790697674
	3	361	-19.2	-14.8	0.286046511628
	3	362	-22.7	-10.7	0.0
	3	363	-19.3	-5.3	0.0
	3	364	-18.5	-5.9	0.190697674419
	3	365	-9.3	-2.4	0.0
	4	1	-12.3	3.0	0.0953488372093
	4	2	-13.8	5.7	0.0
	4	3	-6.4	-5.1	0.0
	4	4	-16.2	-3.0	0.0
	4	5	-11.3	-3.9	0.0
	4	6	-23.0	-11.3	0.0
	4	7	-20.4	-10.8	0.0
	4	8	-12.0	-6.3	0.0
	4	9	-10.9	-6.6	0.0
	4	10	-15.0	1.3	0.0
	4	11	-17.5	-6.8	0.0
	4	12	-14.4	-7.8	0.0
	4	13	-24.0	-6.4	0.0
	4	14	-19.7	-3.5	0.0
	4	15	-16.2	-13.2	0.0
	4	16	-18.7	-9.0	0.0
	4	17	-14.9	-6.7	6.1976744186
	4	18	-12.1	-10.9	0.0
	4	19	-15.3	-9.8	0.0
	4	20	-13.5	-9.8	0.0
	4	21	-22.3	-10.2	0.0
	4	22	-17.1	-7.5	0.0
	4	23	-24.6	-15.2	0.0
	4	24	-27.7	-12.0	0.0
	4	25	-24.3	-5.9	0.0
	4	26	-26.9	-9.0	0.0
	4	27	-16.7	-4.9	0.0
	4	28	-16.1	-1.3	0.0
	4	29	-24.5	-8.2	0.0
	4	30	-19.3	-8.6	0.0
	4	31	-15.9	-6.7	0.0
	4	32	-10.1	4.4	0.0
	4	33	-5.5	7.1	0.0
	4	34	-6.8	1.0	0.0
	4	35	-12.6	-11.4	0.0
	4	36	-17.0	-6.1	0.0
	4	37	-20.4	-10.3	0.0
	4	38	-18.1	-3.4	0.0
	4	39	-11.5	2.2	0.0
	4	40	-13.8	5.2	0.0
	4	41	-10.2	7.7	0.0
	4	42	-6.0	3.3	0.0
	4	43	-20.2	-8.0	0.0
	4	44	-15.1	-2.6	0.0
	4	45	-18.8	-10.7	0.0
	4	46	-21.7	-10.1	0.0
	4	47	-22.7	-9.0	0.0
	4	48	-20.0	-8.4	0.0
	4	49	-18.8	-11.8	0.0
	4	50	-9.4	-5.7	0.0
	4	51	-15.9	-5.2	0.0
	4	52	-19.8	-4.5	0.0
	4	53	-19.5	-6.2	0.0
	4	54	-15.0	2.6	0.0
	4	55	-22.4	0.2	0.0
	4	56	-19.8	1.8	0.0
	4	57	-13.0	-10.0	0.0
	4	58	-17.7	-7.3	0.0
	4	59	-18.3	-1.4	0.0
	4	60	-14.6	-4.8	0.0
	4	61	-18.8	-2.3	0.0
	4	62	-10.2	-3.9	0.0
	4	63	-11.5	-1.9	0.0
	4	64	-15.5	-6.2	0.0
	4	65	-6.7	-4.7	0.0
	4	66	-2.1	-1.9	0.0
	4	67	-11.4	-9.9	10.7744186047
	4	68	-8.5	0.8	0.0
	4	69	-5.9	6.5	0.0
	4	70	-2.7	4.0	0.0
	4	71	-3.0	1.4	0.0
	4	72	-8.6	-5.6	0.0
	4	73	-12.0	-10.9	0.0
	4	74	-17.2	-6.6	0.0
	4	75	-17.4	-6.2	0.0
	4	76	-16.2	-4.4	0.0
	4	77	-12.5	-0.8	0.0
	4	78	-11.9	-2.7	0.0
	4	79	-18.3	-6.5	0.0
	4	80	-11.1	-4.3	0.0
	4	81	-8.3	2.8	0.0
	4	82	-0.5	4.6	0.0
	4	83	-3.2	8.6	0.0
	4	84	-4.3	9.2	0.0
	4	85	-0.7	5.8	0.0
	4	86	-8.2	-0.7	0.0
	4	87	-7.6	4.7	0.0
	4	88	-8.5	-0.1	0.0
	4	89	-7.5	-5.2	0.0
	4	90	-10.9	-9.5	0.0
	4	91	-10.1	-3.8	0.0
	4	92	-4.9	3.2	0.0
	4	93	-2.8	5.4	0.0
	4	94	0.8	5.2	0.0
	4	95	-8.8	1.7	0.0
	4	96	-8.3	0.3	0.0
	4	97	-5.4	6.0	0.0
	4	98	1.8	12.3	1.33488372093
	4	99	2.3	19.8	0.0
	4	100	5.4	15.3	0.0
	4	101	2.2	20.3	0.0
	4	102	7.0	18.0	0.0
	4	103	4.2	16.1	0.0
	4	104	11.7	16.0	0.0
	4	105	2.2	16.3	0.0
	4	106	-0.6	10.7	0.0
	4	107	0.4	16.2	0.0
	4	108	0.7	17.7	0.0
	4	109	4.3	17.2	0.0
	4	110	1.8	19.1	0.0
	4	111	-1.0	16.8	0.0
	4	112	-4.8	5.9	28.3186046512
	4	113	-9.4	7.1	0.0
	4	114	-4.6	5.5	10.7744186047
	4	115	-5.1	7.9	1.71627906977
	4	116	-1.8	10.4	1.81162790698
	4	117	-0.8	21.3	0.0
	4	118	3.3	23.5	0.0
	4	119	6.0	18.9	0.0
	4	120	1.9	17.2	0.0
	4	121	3.3	20.3	0.0
	4	122	0.5	16.4	0.0
	4	123	4.3	13.0	26.3162790698
	4	124	1.9	17.0	0.0
	4	125	5.8	19.3	0.0
	4	126	4.4	13.8	6.38837209302
	4	127	-2.6	13.2	4.86279069767
	4	128	-3.3	13.4	3.0511627907
	4	129	0.4	13.5	1.23953488372
	4	130	-0.3	15.3	0.0
	4	131	1.1	19.7	0.762790697674
	4	132	7.2	21.0	1.43023255814
	4	133	4.4	24.6	4.48139534884
	4	134	3.1	22.1	0.0
	4	135	2.0	12.9	1.71627906977
	4	136	-2.0	15.9	0.0
	4	137	0.1	17.6	0.0
	4	138	4.4	16.8	0.0
	4	139	3.8	13.9	0.0
	4	140	5.1	16.9	0.0
	4	141	8.1	26.1	0.0
	4	142	14.0	30.7	0.0
	4	143	14.8	28.3	0.0
	4	144	14.1	23.1	0.0
	4	145	9.4	25.2	0.0
	4	146	12.7	27.2	13.2534883721
	4	147	10.1	31.0	0.0
	4	148	8.7	25.4	12.0139534884
	4	149	9.1	19.1	0.476744186047
	4	150	12.9	21.3	0.572093023256
	4	151	11.6	23.1	11.823255814
	4	152	8.0	22.6	6.38837209302
	4	153	7.6	26.5	17.9255813953
	4	154	11.9	26.3	7.81860465116
	4	155	10.3	22.1	0.0
	4	156	14.9	23.0	0.190697674419
	4	157	9.6	28.1	1.71627906977
	4	158	10.7	25.5	0.190697674419
	4	159	12.2	22.3	0.0953488372093
	4	160	12.2	30.2	0.0
	4	161	11.8	29.4	0.0
	4	162	13.5	28.9	0.0
	4	163	16.7	24.5	15.8279069767
	4	164	15.2	23.2	46.2441860465
	4	165	12.7	22.7	5.43488372093
	4	166	12.3	22.3	12.9674418605
	4	167	9.8	29.2	0.0
	4	168	14.1	30.4	0.0
	4	169	18.1	34.4	0.0
	4	170	17.4	27.0	5.24418604651
	4	171	18.1	30.4	0.858139534884
	4	172	23.7	30.9	3.14651162791
	4	173	19.9	32.8	0.0953488372093
	4	174	18.4	27.9	18.3069767442
	4	175	19.5	30.8	1.33488372093
	4	176	19.7	27.0	0.0953488372093
	4	177	16.6	30.6	0.0
	4	178	16.8	28.3	0.0
	4	179	15.2	30.8	0.0
	4	180	16.7	31.0	0.0
	4	181	13.7	26.5	0.0
	4	182	12.2	22.3	6.00697674419
	4	183	13.6	24.1	10.1069767442
	4	184	11.8	18.1	9.05813953488
	4	185	10.0	21.9	0.0
	4	186	18.6	26.5	0.0
	4	187	13.2	25.6	0.0
	4	188	16.6	25.2	24.6953488372
	4	189	17.7	27.7	1.33488372093
	4	190	14.8	25.7	0.0
	4	191	11.1	22.7	0.0
	4	192	9.5	24.1	0.0
	4	193	10.5	21.7	0.762790697674
	4	194	11.2	26.1	0.0
	4	195	11.5	26.2	0.0
	4	196	16.5	28.1	0.0
	4	197	17.5	31.1	0.0
	4	198	18.7	29.3	0.0
	4	199	17.9	29.4	0.0
	4	200	20.4	31.6	0.0
	4	201	16.9	29.2	0.0
	4	202	17.3	26.6	0.0
	4	203	14.7	29.0	0.0
	4	204	16.8	29.9	0.0
	4	205	17.0	34.0	0.0
	4	206	21.1	33.2	0.0
	4	207	20.8	30.5	0.0
	4	208	18.1	28.0	0.0
	4	209	13.3	28.7	0.0
	4	210	14.2	25.9	0.190697674419
	4	211	13.3	30.2	0.0
	4	212	15.9	32.1	0.0
	4	213	14.9	30.6	0.0
	4	214	13.4	31.7	0.0
	4	215	15.9	30.5	0.762790697674
	4	216	15.0	30.1	13.5395348837
	4	217	20.6	30.4	0.381395348837
	4	218	19.8	34.4	0.0
	4	219	22.7	37.1	0.0
	4	220	23.4	37.8	0.0
	4	221	24.9	37.0	0.0
	4	222	17.6	31.7	0.0
	4	223	18.6	28.1	0.0
	4	224	13.3	26.6	0.0
	4	225	15.0	26.2	0.0
	4	226	13.6	28.6	0.0
	4	227	12.0	31.3	0.0
	4	228	14.2	30.6	0.0953488372093
	4	229	14.1	29.5	0.0
	4	230	13.5	31.0	0.0
	4	231	15.2	26.4	4.76744186047
	4	232	18.5	29.2	0.0
	4	233	18.8	33.6	0.0
	4	234	20.4	28.4	0.0
	4	235	20.1	31.3	0.0
	4	236	18.8	31.7	0.0
	4	237	17.5	30.5	0.0
	4	238	17.9	31.6	0.0
	4	239	18.7	33.5	0.0
	4	240	16.1	26.7	0.0
	4	241	12.0	24.9	5.91162790698
	4	242	13.0	22.5	4.00465116279
	4	243	11.5	23.1	6.86511627907
	4	244	15.3	25.0	23.3604651163
	4	245	14.6	24.4	0.0953488372093
	4	246	15.9	28.2	0.0953488372093
	4	247	16.7	26.9	2.57441860465
	4	248	14.4	26.4	15.5418604651
	4	249	18.2	28.5	9.82093023256
	4	250	18.8	30.0	0.0
	4	251	18.0	26.6	0.0
	4	252	10.9	25.9	0.0
	4	253	13.6	23.2	5.05348837209
	4	254	11.2	19.1	13.9209302326
	4	255	11.1	25.3	0.0
	4	256	7.5	22.4	0.0
	4	257	10.6	18.2	0.0953488372093
	4	258	9.1	19.2	1.71627906977
	4	259	8.5	17.8	0.858139534884
	4	260	4.4	15.3	3.90930232558
	4	261	0.4	16.5	0.0
	4	262	-1.8	20.8	0.0
	4	263	-1.2	13.0	0.286046511628
	4	264	-0.6	18.0	0.0
	4	265	1.5	14.3	0.0
	4	266	4.4	21.7	0.0
	4	267	3.2	20.3	0.0
	4	268	6.7	26.1	0.0
	4	269	8.0	23.8	0.0
	4	270	8.9	27.6	0.0
	4	271	13.0	23.2	0.0
	4	272	8.0	20.8	0.0
	4	273	8.4	23.2	0.0
	4	274	10.3	13.3	20.5953488372
	4	275	4.4	20.8	0.0
	4	276	3.5	19.7	0.0
	4	277	1.6	16.4	0.0
	4	278	6.9	16.6	0.0
	4	279	10.5	22.0	0.0
	4	280	0.8	17.0	0.0
	4	281	-0.4	15.0	0.0
	4	282	-0.3	15.7	0.0
	4	283	-2.5	14.0	0.0
	4	284	-1.9	16.0	0.0
	4	285	-1.6	16.0	0.0
	4	286	-7.4	8.9	0.762790697674
	4	287	-6.1	11.4	0.0953488372093
	4	288	-5.1	13.7	0.0
	4	289	0.8	19.6	0.0
	4	290	6.9	22.6	0.0
	4	291	8.0	19.2	0.0
	4	292	7.7	15.6	1.14418604651
	4	293	9.9	19.4	0.0
	4	294	6.0	20.4	0.0
	4	295	4.2	18.4	0.0
	4	296	-2.4	4.4	0.0
	4	297	-5.0	0.8	0.0
	4	298	-3.1	4.6	0.0
	4	299	-5.6	9.2	0.0
	4	300	-10.8	5.3	6.38837209302
	4	301	-3.3	11.6	0.0
	4	302	-2.6	2.1	0.0
	4	303	-7.7	2.3	0.0
	4	304	-12.2	6.9	0.0
	4	305	-13.0	9.0	0.0
	4	306	-14.4	2.0	0.0
	4	307	-6.3	4.2	0.0953488372093
	4	308	-3.0	-2.8	11.4418604651
	4	309	-7.1	-1.5	0.0
	4	310	-6.5	-1.7	1.43023255814
	4	311	-8.8	-6.8	0.381395348837
	4	312	-4.5	2.2	6.00697674419
	4	313	-2.2	0.2	5.62558139535
	4	314	-8.6	0.2	0.0
	4	315	-3.1	5.8	0.0
	4	316	-4.8	1.8	0.0
	4	317	-12.2	-1.1	5.05348837209
	4	318	-6.3	-2.2	2.95581395349
	4	319	-13.4	-10.7	3.43255813953
	4	320	-13.2	-4.3	0.0
	4	321	-7.7	-4.0	0.0
	4	322	-4.1	2.3	0.0
	4	323	-6.0	1.5	10.7744186047
	4	324	-9.7	0.9	0.0
	4	325	-5.2	0.6	0.0
	4	326	-8.3	-3.7	0.0
	4	327	-11.6	-4.9	0.0
	4	328	-13.8	-7.6	0.0
	4	329	-16.9	-9.8	0.0
	4	330	-10.8	-4.9	8.2
	4	331	-7.3	3.5	0.0
	4	332	-4.8	4.6	0.0
	4	333	2.6	3.4	1.23953488372
	4	334	0.9	1.0	8.77209302326
	4	335	0.7	11.8	0.0
	4	336	1.9	9.0	0.0
	4	337	2.5	8.9	0.0
	4	338	4.3	17.5	0.0
	4	339	4.2	10.0	0.0
	4	340	1.6	2.2	0.0
	4	341	-3.0	-0.1	0.0
	4	342	-8.5	5.3	0.0
	4	343	-7.8	5.8	9.34418604651
	4	344	-6.1	-4.6	0.0
	4	345	-12.9	-1.0	0.0
	4	346	-8.5	1.4	0.0
	4	347	-14.3	1.6	0.0
	4	348	-14.9	1.8	0.0
	4	349	-7.6	0.8	0.0
	4	350	-7.7	4.4	0.0
	4	351	-3.8	-0.2	0.0
	4	352	-7.3	-5.8	0.0
	4	353	-10.6	1.1	0.0
	4	354	-13.7	-6.1	0.0
	4	355	-14.3	-3.3	0.0
	4	356	-12.8	-9.6	0.0
	4	357	-15.4	-15.0	0.0
	4	358	-18.3	-9.9	0.0
	4	359	-17.3	0.3	0.0
	4	360	-13.2	0.6	6.86511627907
	4	361	-1.8	2.0	0.0
	4	362	-9.6	1.5	0.0
	4	363	-7.3	-0.5	0.0
	4	364	-4.4	-1.6	0.0
	4	365	-4.9	2.7	0.0
	4	366	-2.0	2.3	0.0
	5	1	-8.6	-5.1	0.0
	5	2	-17.7	-7.1	0.0
	5	3	-17.3	-5.5	0.0
	5	4	-20.5	-11.7	0.0
	5	5	-17.0	-16.8	0.0
	5	6	-18.8	-14.6	0.0
	5	7	-13.5	-3.3	0.0
	5	8	-14.6	-11.7	0.0
	5	9	-13.2	-5.4	0.0
	5	10	-12.8	-7.7	0.0
	5	11	-16.3	-10.4	0.0
	5	12	-16.5	-7.2	0.0
	5	13	-16.8	-10.5	0.0
	5	14	-25.6	-14.2	0.0
	5	15	-19.6	-6.7	0.0
	5	16	-11.3	-6.4	0.0
	5	17	-9.0	-4.1	0.0
	5	18	-13.9	-11.5	1.0488372093
	5	19	-12.1	-9.7	0.0953488372093
	5	20	-9.0	-2.4	0.0
	5	21	-17.4	-1.8	0.0
	5	22	-23.5	-14.5	0.0
	5	23	-21.8	-1.1	0.0
	5	24	-14.4	-5.7	9.72558139535
	5	25	-16.5	0.6	0.0
	5	26	-15.9	-6.9	0.0
	5	27	-19.8	-9.3	0.0
	5	28	-15.9	-2.5	0.0
	5	29	-8.3	3.1	0.0
	5	30	-16.9	-1.5	0.0
	5	31	-12.9	-2.7	0.0
	5	32	-12.9	-5.9	0.0
	5	33	-10.2	-8.9	0.0
	5	34	-13.1	-6.9	0.0953488372093
	5	35	-17.5	-10.1	7.05581395349
	5	36	-23.4	-12.9	0.0
	5	37	-19.1	-8.1	0.0
	5	38	-14.5	-4.2	7.72325581395
	5	39	-19.0	1.7	4.76744186047
	5	40	-19.5	-1.2	0.0
	5	41	-16.5	-4.6	0.0
	5	42	-7.8	3.5	0.0
	5	43	-12.1	-1.0	0.0
	5	44	-5.4	-2.6	0.0
	5	45	-5.6	-5.1	0.0
	5	46	-4.4	-4.1	0.0
	5	47	-5.2	-3.4	0.0
	5	48	-1.0	5.4	0.0
	5	49	-9.9	3.5	0.0
	5	50	-15.4	-6.8	0.0
	5	51	-15.5	-8.1	0.0
	5	52	-9.7	-2.6	0.0
	5	53	-3.7	-0.3	0.0
	5	54	-8.1	0.5	0.0
	5	55	-14.9	-2.5	0.0
	5	56	0.3	10.9	0.0
	5	57	3.5	8.7	0.0
	5	58	-11.7	3.8	0.0
	5	59	-7.5	8.7	0.0
	5	60	-10.4	-1.6	0.0
	5	61	-15.7	-6.7	0.0
	5	62	-14.6	-2.9	0.0
	5	63	-8.6	8.4	0.0
	5	64	-7.1	2.8	0.0
	5	65	-8.3	7.9	0.0
	5	66	-13.6	8.5	0.0
	5	67	-14.2	1.6	0.0
	5	68	-9.4	3.2	0.0
	5	69	-4.7	6.1	0.0
	5	70	-6.6	5.2	0.0
	5	71	-6.7	0.1	0.0
	5	72	-6.5	4.1	0.0
	5	73	-6.1	0.9	0.0
	5	74	-6.5	0.3	0.0
	5	75	-14.1	1.3	0.0
	5	76	-9.9	3.3	0.0
	5	77	-7.9	7.9	0.0
	5	78	-6.4	4.0	0.0
	5	79	0.7	4.8	3.52790697674
	5	80	-3.3	0.7	0.0
	5	81	-1.8	1.0	0.0
	5	82	-10.5	1.9	0.0
	5	83	-4.5	5.9	0.0
	5	84	-2.3	-0.4	0.0
	5	85	-3.4	2.7	0.667441860465
	5	86	-3.6	9.6	0.0
	5	87	-4.3	0.2	1.52558139535
	5	88	-9.1	3.5	0.0
	5	89	-8.9	2.5	0.0
	5	90	-10.8	0.9	6.1976744186
	5	91	-10.8	3.9	0.0
	5	92	-1.5	7.6	0.0
	5	93	4.0	9.2	0.0
	5	94	0.0	7.4	0.0
	5	95	-9.0	-0.5	6.48372093023
	5	96	-10.9	3.8	0.0
	5	97	-4.4	8.7	0.0
	5	98	0.8	12.9	0.0
	5	99	-4.3	12.0	0.0
	5	100	-8.0	12.8	0.0
	5	101	-1.8	6.3	1.71627906977
	5	102	7.6	15.1	0.0
	5	103	5.1	17.2	0.0
	5	104	2.4	15.3	0.0
	5	105	-3.5	16.8	0.0
	5	106	-8.5	9.5	0.0
	5	107	-1.0	11.4	0.0
	5	108	-0.5	14.7	0.0
	5	109	3.7	19.5	0.0
	5	110	4.2	23.4	0.0
	5	111	6.6	23.8	0.0
	5	112	10.0	23.4	0.0
	5	113	7.3	23.4	0.0
	5	114	1.3	12.7	2.86046511628
	5	115	-2.3	13.1	0.0
	5	116	-0.9	17.8	0.0
	5	117	4.7	18.0	0.0
	5	118	-0.5	10.5	0.0
	5	119	-1.7	9.1	0.0
	5	120	-7.1	11.1	0.0
	5	121	-2.5	16.3	0.0
	5	122	1.2	20.5	0.0953488372093
	5	123	1.7	24.8	0.0
	5	124	2.4	15.4	0.0
	5	125	3.9	22.3	0.0
	5	126	5.8	16.2	0.190697674419
	5	127	3.7	17.1	0.0
	5	128	-2.5	15.0	0.0
	5	129	-2.0	11.1	0.0
	5	130	-2.3	11.4	0.0
	5	131	0.7	16.0	0.0
	5	132	4.4	16.0	0.0
	5	133	2.1	23.5	0.0
	5	134	2.0	26.2	0.0
	5	135	5.6	20.6	0.0
	5	136	1.4	20.5	0.0
	5	137	2.9	19.9	0.0
	5	138	1.6	17.8	0.0
	5	139	4.9	17.8	0.0
	5	140	7.8	20.7	0.0
	5	141	6.3	21.9	0.0
	5	142	2.5	17.1	28.6046511628
	5	143	8.4	22.3	7.53255813953
	5	144	9.1	24.7	0.0953488372093
	5	145	10.7	26.8	0.0
	5	146	10.3	28.5	0.0
	5	147	13.5	28.4	0.0
	5	148	9.5	27.2	0.0
	5	149	6.9	18.8	0.0953488372093
	5	150	7.1	23.5	0.0
	5	151	8.3	23.5	4.86279069767
	5	152	8.4	21.4	0.0953488372093
	5	153	11.7	22.3	22.0255813953
	5	154	8.7	20.0	8.10465116279
	5	155	9.0	24.1	0.0
	5	156	13.1	26.9	0.0
	5	157	16.7	29.0	0.0
	5	158	11.9	22.1	0.0
	5	159	9.6	19.8	0.0
	5	160	6.6	24.0	0.0
	5	161	11.2	26.2	0.0
	5	162	15.5	28.7	0.0
	5	163	15.8	32.2	0.0
	5	164	13.7	29.0	0.0
	5	165	13.3	22.5	0.0
	5	166	10.4	23.7	0.0
	5	167	11.3	22.1	0.286046511628
	5	168	10.1	22.4	0.0
	5	169	13.4	26.0	0.0
	5	170	11.7	26.1	0.0
	5	171	16.3	23.7	10.011627907
	5	172	17.4	24.7	1.14418604651
	5	173	15.1	28.0	0.0
	5	174	16.6	27.3	0.572093023256
	5	175	14.6	27.6	8.67674418605
	5	176	14.1	26.7	1.43023255814
	5	177	10.5	27.1	0.0
	5	178	11.8	30.2	0.0
	5	179	14.2	27.4	0.0
	5	180	14.8	31.1	9.72558139535
	5	181	10.7	30.1	0.0
	5	182	13.2	28.7	0.0
	5	183	14.0	31.4	0.0
	5	184	17.4	33.8	0.0
	5	185	15.6	30.6	0.0
	5	186	13.7	31.9	0.0
	5	187	13.6	26.9	0.0
	5	188	12.0	25.1	0.0
	5	189	10.2	18.4	4.57674418605
	5	190	19.3	35.0	0.0
	5	191	17.2	30.3	0.0
	5	192	18.2	30.2	0.0
	5	193	19.8	33.2	0.0
	5	194	18.7	31.8	0.0
	5	195	19.3	28.4	0.0
	5	196	15.8	30.6	0.0
	5	197	13.5	24.4	0.762790697674
	5	198	18.2	29.4	6.00697674419
	5	199	18.7	34.0	0.0
	5	200	18.6	27.5	13.1581395349
	5	201	19.0	34.9	0.0
	5	202	20.8	29.6	0.0
	5	203	21.1	35.5	0.0
	5	204	19.4	30.5	1.81162790698
	5	205	17.6	28.8	0.0
	5	206	16.9	26.7	26.6023255814
	5	207	16.5	29.8	0.0
	5	208	15.1	29.8	0.0
	5	209	14.6	29.4	0.0
	5	210	17.5	31.2	0.0
	5	211	13.4	29.1	0.0
	5	212	16.3	30.1	0.0
	5	213	18.6	32.8	0.0
	5	214	17.9	30.7	5.81627906977
	5	215	18.0	31.4	0.0
	5	216	18.3	32.2	0.0
	5	217	22.4	35.7	0.0
	5	218	25.2	35.2	0.0
	5	219	21.5	29.6	0.0
	5	220	15.3	26.6	0.0
	5	221	16.6	29.8	0.0
	5	222	17.6	32.1	0.0
	5	223	17.6	31.1	0.0
	5	224	17.4	32.6	0.0
	5	225	19.8	31.8	0.667441860465
	5	226	19.2	31.9	0.0
	5	227	17.5	28.6	0.0
	5	228	17.4	27.4	0.0
	5	229	15.4	24.6	0.0
	5	230	15.4	22.6	6.86511627907
	5	231	16.6	20.6	2.76511627907
	5	232	11.1	20.3	6.67441860465
	5	233	13.0	23.1	0.0953488372093
	5	234	11.2	27.9	0.0
	5	235	17.2	29.0	0.0
	5	236	15.7	27.8	0.0
	5	237	13.3	30.9	0.0
	5	238	15.1	29.2	0.0
	5	239	16.6	30.6	0.0
	5	240	13.8	33.4	0.0
	5	241	17.6	30.6	0.0
	5	242	16.2	29.2	0.0
	5	243	16.8	30.6	0.0
	5	244	16.7	30.1	0.0953488372093
	5	245	18.2	30.8	0.0
	5	246	12.9	24.7	0.0
	5	247	9.9	19.4	0.0953488372093
	5	248	9.1	28.7	0.0
	5	249	9.2	28.1	0.0
	5	250	11.8	30.2	0.0
	5	251	12.7	33.4	0.0
	5	252	13.8	30.1	0.0
	5	253	11.6	28.5	0.0
	5	254	13.0	21.8	0.190697674419
	5	255	11.1	25.9	0.0
	5	256	9.9	25.7	0.0
	5	257	10.1	17.9	0.190697674419
	5	258	9.6	24.8	0.0
	5	259	8.5	21.1	0.0
	5	260	5.9	22.4	0.0
	5	261	5.7	25.2	0.0
	5	262	16.4	29.5	0.0
	5	263	17.6	28.3	0.0
	5	264	13.7	18.8	0.0953488372093
	5	265	14.2	25.6	0.0
	5	266	14.4	25.5	0.0
	5	267	13.9	28.0	0.0
	5	268	16.0	27.7	0.0
	5	269	9.2	23.2	0.0
	5	270	6.3	28.1	0.0
	5	271	11.5	27.4	0.0
	5	272	9.2	20.5	0.0
	5	273	10.4	23.5	0.0
	5	274	10.8	22.8	0.0
	5	275	13.1	22.6	0.0
	5	276	11.3	22.2	0.0
	5	277	8.1	21.4	0.0
	5	278	7.2	18.4	0.0
	5	279	10.0	16.1	0.0
	5	280	7.2	20.3	0.0
	5	281	5.0	25.9	0.0
	5	282	8.8	22.0	6.76976744186
	5	283	6.2	25.2	0.0
	5	284	10.7	23.7	0.0
	5	285	6.0	16.3	0.0
	5	286	-0.3	10.2	0.0
	5	287	4.0	19.0	0.0
	5	288	5.4	16.2	0.0
	5	289	3.5	15.5	0.0
	5	290	1.9	15.7	0.0
	5	291	0.1	13.1	0.0
	5	292	4.6	20.6	0.0
	5	293	1.4	18.6	0.0
	5	294	1.5	22.8	0.0
	5	295	3.8	18.5	0.476744186047
	5	296	2.1	19.1	0.0
	5	297	2.1	12.2	0.0
	5	298	1.7	11.1	0.0
	5	299	-0.4	10.6	0.0
	5	300	1.1	12.3	0.0
	5	301	2.4	15.5	0.0
	5	302	0.9	15.1	0.0
	5	303	-2.9	15.3	0.0
	5	304	-0.8	10.1	0.0
	5	305	0.9	10.7	0.0
	5	306	-1.4	10.1	0.0
	5	307	-3.9	5.3	0.0
	5	308	-4.2	6.7	0.0
	5	309	-10.2	6.5	0.0
	5	310	-7.2	2.3	0.0
	5	311	-10.7	0.2	0.0
	5	312	-9.1	8.4	0.0
	5	313	3.1	12.0	0.0
	5	314	6.0	13.3	0.0
	5	315	-4.2	2.4	0.0
	5	316	-10.0	3.7	0.0
	5	317	-8.9	5.1	0.0
	5	318	-9.5	2.6	0.0
	5	319	-6.3	5.8	0.0
	5	320	-2.4	10.6	0.0
	5	321	-0.4	15.7	0.0
	5	322	3.4	14.3	0.0
	5	323	10.0	21.1	0.0
	5	324	10.9	15.9	0.0
	5	325	2.0	7.5	0.0
	5	326	-0.3	6.3	0.0
	5	327	-0.8	16.3	0.0
	5	328	-3.1	8.0	0.0
	5	329	-7.2	4.1	0.0
	5	330	-13.8	-8.5	0.0
	5	331	-10.2	-0.1	0.0
	5	332	-13.1	-7.7	0.0
	5	333	-16.7	-2.1	0.0
	5	334	-14.6	7.6	0.0
	5	335	-7.4	5.4	0.0
	5	336	-7.6	-3.5	0.0
	5	337	-4.1	-0.7	0.0
	5	338	-12.7	-6.3	0.0
	5	339	-4.6	-0.6	0.0
	5	340	-3.1	1.9	0.0
	5	341	-7.9	7.7	0.0
	5	342	-6.3	3.9	0.0
	5	343	-11.4	-7.2	0.0
	5	344	-6.8	5.1	0.0
	5	345	-9.3	-1.6	0.0
	5	346	-13.0	4.5	0.0
	5	347	-7.2	-2.0	0.0
	5	348	-9.8	-2.7	0.0
	5	349	-10.3	-9.2	0.0
	5	350	-15.3	-1.4	0.0
	5	351	-16.2	-6.4	0.0
	5	352	-14.5	-3.7	0.0
	5	353	-17.3	-7.6	0.0
	5	354	-11.1	-5.4	0.0
	5	355	-2.0	-0.3	0.0
	5	356	-7.3	-6.3	0.0
	5	357	-5.0	-4.4	0.0
	5	358	-9.2	-4.6	0.0
	5	359	-13.9	-9.8	0.0
	5	360	-19.7	-12.5	0.0
	5	361	-7.4	-0.5	0.0
	5	362	-7.3	-2.4	0.0
	5	363	-10.6	0.9	0.0
	5	364	-5.2	6.3	0.0
	5	365	-17.9	-8.3	0.0
	6	1	-5.4	-3.9	0.0
	6	2	-17.4	-3.5	0.0
	6	3	-16.1	1.7	0.0
	6	4	-17.8	2.3	0.0
	6	5	-13.4	3.0	0.0
	6	6	-10.0	5.6	0.0
	6	7	-15.9	-3.1	0.0
	6	8	-12.3	-4.5	0.0
	6	9	-11.9	-7.4	0.0
	6	10	-8.0	-3.3	0.0
	6	11	-13.3	-10.5	5.24418604651
	6	12	-14.2	-7.3	4.00465116279
	6	13	-12.2	-5.2	0.0
	6	14	-4.5	4.6	0.0
	6	15	-3.4	-3.1	0.0
	6	16	-11.4	-7.2	0.0
	6	17	-26.5	-3.6	0.0
	6	18	-15.5	-6.7	0.0
	6	19	-15.3	-9.0	0.0
	6	20	-18.8	-7.0	0.0
	6	21	-16.3	-1.7	0.0
	6	22	-9.5	-2.1	0.0
	6	23	-10.6	-4.8	0.0
	6	24	-8.4	-2.1	0.0
	6	25	-12.4	-1.9	0.0
	6	26	-15.9	-10.6	0.0
	6	27	-10.2	-8.5	0.0
	6	28	-11.1	-1.6	0.0
	6	29	-23.1	-7.7	0.0
	6	30	-17.2	-4.3	0.0
	6	31	-32.9	-14.1	0.572093023256
	6	32	-29.4	-9.7	0.0
	6	33	-27.2	-5.6	0.0
	6	34	-16.3	-9.3	0.0
	6	35	-17.9	-7.2	0.0
	6	36	-14.0	-10.2	0.0
	6	37	-12.5	-2.1	0.0
	6	38	-24.0	-11.7	0.0
	6	39	-26.8	-13.7	0.0
	6	40	-28.8	-15.4	0.0
	6	41	-24.9	-10.5	0.0
	6	42	-24.7	-2.5	0.0
	6	43	-18.4	0.6	0.0
	6	44	-12.3	-3.7	0.0
	6	45	-13.1	-7.8	0.0
	6	46	-20.6	-5.0	0.0
	6	47	-16.0	-6.2	0.0
	6	48	-16.8	-4.9	0.0
	6	49	-8.6	-5.3	0.0
	6	50	-6.7	-2.7	0.0
	6	51	0.7	4.1	0.0
	6	52	-4.7	-2.1	0.0
	6	53	-10.0	-0.3	0.0953488372093
	6	54	-14.1	0.7	0.0
	6	55	-11.2	0.9	0.0
	6	56	-10.7	8.2	0.0
	6	57	-16.5	-0.1	0.0
	6	58	-10.3	2.6	0.0
	6	59	-14.9	-4.3	0.0
	6	60	-15.4	-1.9	4.67209302326
	6	61	-14.4	-2.7	1.43023255814
	6	62	-11.5	0.8	0.0
	6	63	-14.6	-6.4	0.0
	6	64	-6.9	0.9	0.0
	6	65	-7.1	3.1	0.0
	6	66	1.7	12.0	0.0
	6	67	4.6	7.8	0.0
	6	68	-1.5	4.6	0.0
	6	69	-3.4	2.1	0.0
	6	70	-5.4	-0.2	0.0
	6	71	-0.9	-0.2	0.0
	6	72	3.0	7.0	0.0
	6	73	3.8	5.5	0.0
	6	74	4.4	8.0	0.0
	6	75	5.6	5.8	0.0
	6	76	1.5	5.5	0.0
	6	77	-2.0	4.7	0.0
	6	78	-0.6	6.1	0.0
	6	79	-4.4	6.2	0.0
	6	80	1.5	8.5	0.190697674419
	6	81	1.5	7.2	0.0
	6	82	1.7	9.2	0.0
	6	83	-0.7	1.6	0.0
	6	84	1.9	3.5	0.0
	6	85	-7.9	-0.3	2.76511627907
	6	86	-7.9	5.0	0.0
	6	87	-8.8	1.1	0.0
	6	88	-9.2	1.5	0.0
	6	89	-2.8	6.2	0.286046511628
	6	90	-0.5	10.3	0.0
	6	91	-0.7	14.4	0.0
	6	92	1.1	14.9	0.0
	6	93	2.3	10.9	0.0
	6	94	0.0	12.3	2.57441860465
	6	95	3.6	12.1	0.0
	6	96	0.8	13.5	0.0
	6	97	-2.8	12.0	0.0
	6	98	-5.3	10.6	0.0
	6	99	-6.6	7.2	0.0
	6	100	-8.2	5.3	0.0
	6	101	-4.0	4.9	0.0
	6	102	-1.4	2.7	1.62093023256
	6	103	-0.8	7.5	0.0
	6	104	-5.0	6.8	0.0
	6	105	-6.8	7.7	0.0
	6	106	-5.1	8.3	0.0
	6	107	-5.4	3.0	0.0
	6	108	-7.8	2.5	0.762790697674
	6	109	-5.1	4.6	3.14651162791
	6	110	-4.6	8.5	19.6418604651
	6	111	1.5	12.5	0.0
	6	112	11.0	16.4	6.96046511628
	6	113	9.0	15.8	0.0
	6	114	5.4	17.2	0.0
	6	115	6.3	17.1	0.0
	6	116	4.5	19.5	0.0
	6	117	7.7	24.2	0.0
	6	118	15.8	31.5	0.0
	6	119	10.7	21.8	12.0139534884
	6	120	8.2	21.0	0.0
	6	121	7.8	18.1	0.286046511628
	6	122	2.2	18.3	0.0
	6	123	9.3	21.8	0.0
	6	124	7.9	21.5	0.0
	6	125	6.4	22.2	0.0
	6	126	4.3	25.3	0.0
	6	127	2.8	18.1	0.0953488372093
	6	128	5.8	20.2	0.0
	6	129	4.8	13.7	7.43720930233
	6	130	5.2	19.1	0.0
	6	131	6.9	20.5	0.0
	6	132	7.5	19.4	0.0
	6	133	9.4	24.0	0.0
	6	134	4.1	23.5	0.0
	6	135	4.5	20.9	0.0
	6	136	5.0	20.5	0.0
	6	137	4.4	19.3	10.1069767442
	6	138	7.9	25.9	4.76744186047
	6	139	2.9	24.1	10.011627907
	6	140	0.8	27.5	0.0
	6	141	7.0	23.8	0.0
	6	142	4.1	20.2	0.0
	6	143	6.4	23.7	0.0
	6	144	9.6	25.7	0.0
	6	145	12.3	26.4	0.0
	6	146	6.2	19.8	2.76511627907
	6	147	9.1	26.2	0.0
	6	148	11.1	28.7	0.0
	6	149	9.0	24.4	0.0
	6	150	13.6	22.7	0.476744186047
	6	151	14.0	25.0	0.0
	6	152	12.2	22.0	0.0
	6	153	10.3	21.4	0.0
	6	154	12.0	24.8	0.0
	6	155	7.8	22.5	13.3488372093
	6	156	7.8	26.0	0.0
	6	157	9.8	26.6	0.0
	6	158	10.1	21.3	0.762790697674
	6	159	11.4	26.4	3.24186046512
	6	160	20.1	29.7	0.0
	6	161	18.6	28.3	0.0
	6	162	18.6	26.4	0.667441860465
	6	163	15.3	27.7	0.0
	6	164	12.4	25.7	0.0
	6	165	8.3	21.8	0.0
	6	166	7.3	21.5	0.0
	6	167	5.9	15.5	0.667441860465
	6	168	2.4	14.5	8.67674418605
	6	169	7.9	19.7	4.00465116279
	6	170	7.0	22.3	0.0
	6	171	9.3	19.0	0.0
	6	172	8.3	24.9	0.0
	6	173	11.5	23.7	1.71627906977
	6	174	16.4	28.6	6.1976744186
[truncated: 8,957 more rows]
