# Supplementary material for: Comparing CMIP-3 and CMIP-5 climate projections on flooding estimation of Devils Lake of North Dakota, USA
Source: PeerJ. 2018 Apr 30;6:e4711. doi: 10.7717/peerj.4711 (PMC5933320; doi:10.7717/peerj.4711)
Supplement: Supplemental Information 2 [file peerj-06-4711-s002.zip › FutureClimate/CMIP-5_MarkSim/EDMZ_GFDLESM2M_rcp60_2055.dat]

	1	1	-20.0	-19.9	0.0
	1	2	-18.6	-8.6	0.0
	1	3	-10.5	1.4	0.0
	1	4	-4.0	6.1	12.9674418605
	1	5	-2.8	-1.2	0.0
	1	6	-14.6	1.0	0.0
	1	7	-5.4	-2.0	0.0
	1	8	-5.7	-5.6	0.0953488372093
	1	9	-11.7	-3.5	0.0
	1	10	-23.6	-2.8	0.0
	1	11	-27.1	-2.5	0.0
	1	12	-19.5	-11.0	0.0
	1	13	-16.4	-10.6	0.0
	1	14	-16.7	-16.3	0.0
	1	15	-17.8	-11.4	0.0
	1	16	-15.1	-4.1	0.0
	1	17	-17.0	-12.7	0.0
	1	18	-19.9	-19.8	0.0953488372093
	1	19	-10.9	-2.4	0.0
	1	20	-9.1	-8.8	0.0
	1	21	-16.9	-6.5	0.0
	1	22	-3.0	10.4	0.0
	1	23	-9.3	13.3	0.0
	1	24	-12.1	3.6	0.0
	1	25	-13.7	-0.2	0.0
	1	26	-10.6	-4.0	0.0
	1	27	-14.5	-6.3	0.0
	1	28	-19.9	-5.5	0.0
	1	29	-10.8	-1.1	0.0
	1	30	-17.6	-2.5	0.0
	1	31	-11.2	1.1	0.0
	1	32	-9.6	-6.5	0.858139534884
	1	33	-4.2	-1.8	0.0
	1	34	-10.6	-1.8	0.0
	1	35	-4.6	7.6	0.0
	1	36	1.3	6.4	0.0
	1	37	8.7	16.7	0.0
	1	38	-3.0	5.6	0.0
	1	39	-8.7	-7.7	0.0
	1	40	-5.1	0.3	0.0
	1	41	-6.1	-5.4	0.0
	1	42	-7.9	-4.5	0.0
	1	43	-7.0	3.0	0.0
	1	44	-2.3	6.8	0.0
	1	45	-6.9	-1.7	0.0
	1	46	-12.5	-7.2	0.286046511628
	1	47	-22.1	-6.5	0.0
	1	48	-20.3	-3.3	0.0
	1	49	-23.8	-6.6	0.0
	1	50	-22.4	-4.8	0.0
	1	51	-23.0	-4.4	0.0
	1	52	-26.0	-15.7	0.0953488372093
	1	53	-21.9	-13.1	4.1
	1	54	-18.5	1.9	0.0
	1	55	-15.1	-0.5	0.0
	1	56	-15.4	-3.0	0.0
	1	57	-26.3	-3.5	0.0
	1	58	-21.4	7.3	0.0
	1	59	-21.5	-1.7	0.0
	1	60	-13.2	-2.7	0.0
	1	61	-14.4	-3.2	0.0
	1	62	-17.0	-3.1	0.0
	1	63	-12.7	-1.0	0.0
	1	64	-8.4	-2.4	7.53255813953
	1	65	0.2	0.9	0.0
	1	66	0.2	3.1	0.0
	1	67	-6.3	-4.9	0.0
	1	68	-10.2	4.4	0.0
	1	69	-11.3	7.1	0.0
	1	70	-9.9	7.2	0.0
	1	71	-15.0	4.4	0.0
	1	72	-11.7	-5.1	0.0
	1	73	-8.5	-4.9	0.0
	1	74	-8.1	-6.0	0.0
	1	75	-10.1	-6.5	0.0
	1	76	-9.1	-4.0	0.0
	1	77	-14.7	-0.1	0.0
	1	78	-15.9	-2.1	0.0
	1	79	-14.6	4.2	0.0
	1	80	-18.0	-2.5	0.0
	1	81	-17.3	-3.5	0.0
	1	82	-13.5	-1.0	3.71860465116
	1	83	-10.9	0.3	0.0
	1	84	-11.8	4.2	0.0
	1	85	-5.0	2.0	0.0
	1	86	-7.2	5.0	0.0
	1	87	-1.4	8.2	0.0
	1	88	1.5	5.5	0.0
	1	89	-2.9	10.0	0.0
	1	90	-3.9	7.8	0.0
	1	91	-3.1	13.9	0.0
	1	92	2.9	14.8	0.0
	1	93	3.7	18.1	0.0
	1	94	1.5	17.7	0.0
	1	95	3.1	14.7	0.0
	1	96	3.8	12.8	0.0
	1	97	2.7	11.7	0.0
	1	98	-2.4	10.1	0.0
	1	99	-3.6	11.2	0.0
	1	100	-1.6	10.6	0.0
	1	101	6.3	10.3	0.0
	1	102	0.9	17.7	0.0
	1	103	8.8	18.7	0.0
	1	104	10.4	21.8	0.0
	1	105	1.9	22.3	0.0
	1	106	3.5	20.2	0.0
	1	107	2.1	15.3	0.667441860465
	1	108	-0.9	18.7	0.0
	1	109	-3.9	18.7	0.0
	1	110	-1.4	17.7	0.0
	1	111	-0.1	20.1	0.0
	1	112	2.2	24.1	0.0
	1	113	-4.7	15.3	0.0
	1	114	-8.5	9.8	0.0
	1	115	-2.3	17.5	0.0
	1	116	2.2	22.0	0.0
	1	117	2.3	21.4	0.0
	1	118	3.3	8.5	1.62093023256
	1	119	5.8	20.4	0.0
	1	120	8.7	22.8	0.0
	1	121	4.9	21.3	13.2534883721
	1	122	9.5	24.7	0.0
	1	123	7.6	24.7	0.0
	1	124	12.6	24.5	0.0
	1	125	12.7	25.0	0.0
	1	126	11.8	25.7	0.0
	1	127	6.6	24.0	0.0
	1	128	3.1	24.8	4.19534883721
	1	129	6.6	27.9	0.0
	1	130	9.3	25.5	0.0
	1	131	7.5	22.8	0.0
	1	132	2.8	21.4	0.0
	1	133	2.4	26.6	0.0
	1	134	3.4	21.8	0.0
	1	135	10.9	22.7	0.0
	1	136	9.7	20.6	0.0
	1	137	5.0	14.1	0.858139534884
	1	138	13.3	20.3	6.29302325581
	1	139	8.6	22.6	0.0
	1	140	9.8	17.3	0.0
	1	141	9.4	22.5	0.0
	1	142	9.3	23.0	0.0
	1	143	6.2	22.2	1.33488372093
	1	144	7.3	23.0	0.0
	1	145	2.4	21.0	0.0
	1	146	10.3	22.4	0.0
	1	147	9.2	22.0	0.0
	1	148	14.1	21.7	5.62558139535
	1	149	7.2	21.2	1.62093023256
	1	150	4.8	20.0	0.0
	1	151	6.0	21.8	1.90697674419
	1	152	9.3	22.9	0.0
	1	153	5.9	22.3	0.0
	1	154	5.9	19.6	0.0
	1	155	10.0	23.4	0.0
	1	156	13.3	31.3	0.0
	1	157	6.8	25.4	0.0
	1	158	14.1	21.7	3.71860465116
	1	159	14.5	27.2	0.0
	1	160	14.3	25.4	0.0
	1	161	10.8	23.6	0.0
	1	162	10.9	25.3	0.0
	1	163	11.8	22.7	41.5720930233
	1	164	11.6	25.1	0.0
	1	165	12.2	26.7	0.0
	1	166	17.2	30.5	0.0953488372093
	1	167	19.7	32.1	0.0
	1	168	15.8	33.8	0.0
	1	169	15.6	30.1	0.0
	1	170	14.8	30.8	0.0
	1	171	12.9	28.9	0.0
	1	172	15.3	28.5	0.0
	1	173	15.7	27.9	0.0
	1	174	15.4	20.0	0.381395348837
	1	175	14.9	21.6	6.76976744186
	1	176	14.2	26.9	0.0
	1	177	11.5	23.9	0.0
	1	178	11.1	20.6	57.1139534884
	1	179	12.5	22.5	78.1860465116
	1	180	15.7	29.1	0.0
	1	181	11.8	26.4	3.33720930233
	1	182	19.1	27.1	6.86511627907
	1	183	16.9	30.7	0.0
	1	184	15.1	30.0	0.0
	1	185	19.6	30.6	0.0
	1	186	19.0	29.7	0.0953488372093
	1	187	21.6	33.1	0.0
	1	188	19.6	32.4	0.0
	1	189	13.3	26.8	0.0
	1	190	13.8	22.9	0.0
	1	191	13.0	26.5	0.0
	1	192	13.3	30.5	0.0
	1	193	17.0	29.7	0.0
	1	194	19.2	29.8	0.0
	1	195	20.0	34.9	0.0
	1	196	22.3	38.1	0.0
	1	197	20.7	33.7	0.0
	1	198	21.5	30.7	0.190697674419
	1	199	18.4	29.9	0.0
	1	200	15.1	29.0	0.0
	1	201	18.2	32.7	7.43720930233
	1	202	21.0	37.8	0.0
	1	203	22.4	35.1	0.0
	1	204	20.2	34.0	0.0
	1	205	15.8	30.0	0.0
	1	206	17.4	28.4	4.67209302326
	1	207	16.4	30.2	2.47906976744
	1	208	16.2	30.4	0.0
	1	209	17.6	33.2	0.0
	1	210	16.1	31.6	0.0
	1	211	15.6	32.2	0.0
	1	212	16.9	30.6	0.0
	1	213	12.0	26.2	15.923255814
	1	214	14.5	29.4	26.5069767442
	1	215	12.6	31.8	0.0
	1	216	16.2	30.1	0.0
	1	217	15.2	29.0	0.0
	1	218	16.8	32.5	0.0
	1	219	16.5	30.2	1.0488372093
	1	220	17.6	30.0	0.0
	1	221	20.8	31.8	0.0
	1	222	20.0	29.4	0.0
	1	223	18.0	31.3	0.0
	1	224	17.5	33.3	0.0
	1	225	11.7	30.0	0.0
	1	226	12.3	25.6	13.1581395349
	1	227	12.5	25.3	0.0953488372093
	1	228	13.0	23.8	14.6837209302
	1	229	13.7	27.9	0.0
	1	230	13.9	26.8	0.0
	1	231	10.6	24.4	0.0
	1	232	13.5	28.7	0.0
	1	233	13.0	22.8	19.9279069767
	1	234	17.2	23.8	0.0
	1	235	17.0	30.6	0.0
	1	236	16.3	25.6	0.0
	1	237	14.5	30.3	0.0
	1	238	14.5	28.8	0.0
	1	239	14.1	30.2	0.0
	1	240	20.9	30.2	0.0
	1	241	19.8	31.3	0.0
	1	242	16.7	29.3	0.0
	1	243	13.4	26.5	0.0
	1	244	15.1	25.5	0.0
	1	245	14.2	28.8	0.0
	1	246	12.1	29.0	0.0
	1	247	12.8	31.4	0.0
	1	248	17.2	29.4	9.72558139535
	1	249	12.5	25.7	0.190697674419
	1	250	12.0	27.7	0.0
	1	251	14.9	26.1	0.0
	1	252	12.5	23.8	0.0
	1	253	7.4	20.2	0.858139534884
	1	254	12.1	25.0	0.0
	1	255	6.2	19.8	3.90930232558
	1	256	5.6	19.7	0.286046511628
	1	257	2.1	21.5	0.0
	1	258	0.9	22.6	0.0
	1	259	-4.0	20.2	0.0
	1	260	3.8	26.6	0.0
	1	261	7.2	27.1	0.0
	1	262	5.9	21.8	0.0
	1	263	10.9	26.7	0.0
	1	264	12.2	25.9	0.0
	1	265	12.1	28.6	0.0
	1	266	9.2	24.7	0.0
	1	267	9.3	20.1	0.0
	1	268	11.4	21.5	0.0
	1	269	7.3	26.7	0.0
	1	270	11.5	25.0	0.0
	1	271	13.9	28.2	0.0
	1	272	15.2	25.7	0.0
	1	273	14.9	24.6	0.0
	1	274	10.7	23.7	0.0
	1	275	4.0	21.2	0.0
	1	276	5.1	22.0	0.0
	1	277	7.0	17.2	0.0
	1	278	4.4	16.0	0.0
	1	279	3.3	19.1	0.0
	1	280	1.2	16.4	0.0
	1	281	2.0	17.1	0.0
	1	282	2.5	16.1	0.190697674419
	1	283	2.8	20.0	0.0
	1	284	3.2	19.2	0.0
	1	285	5.2	18.2	0.0
	1	286	2.5	20.5	0.0
	1	287	8.7	23.1	0.0
	1	288	1.5	11.4	12.0139534884
	1	289	-2.3	10.2	0.0
	1	290	-0.4	13.4	0.0
	1	291	5.4	16.2	6.00697674419
	1	292	2.5	13.4	0.0
	1	293	4.0	15.1	0.0
	1	294	5.4	13.7	0.0
	1	295	4.7	13.1	0.0
	1	296	4.4	14.0	0.0
	1	297	0.8	14.9	0.0
	1	298	0.7	7.4	0.0
	1	299	0.1	9.4	0.0
	1	300	-2.3	8.5	0.0
	1	301	-6.1	7.1	0.0
	1	302	6.3	16.6	0.0
	1	303	7.2	12.4	0.0
	1	304	5.4	15.3	0.0
	1	305	0.5	15.1	0.0
	1	306	1.4	7.8	0.0
	1	307	-5.5	6.0	0.0
	1	308	-2.3	4.7	0.0
	1	309	-1.2	9.6	0.0
	1	310	-0.8	15.0	0.0
	1	311	3.2	7.1	0.0
	1	312	5.4	10.0	0.0
	1	313	1.2	9.4	0.0
	1	314	-0.8	17.0	0.0
	1	315	4.0	18.7	0.0
	1	316	5.9	10.6	0.0
	1	317	2.1	7.8	0.0
	1	318	-2.4	5.5	0.0
	1	319	-2.5	8.3	0.0
	1	320	-2.3	5.4	0.0
	1	321	1.0	7.4	0.0
	1	322	-10.9	5.1	0.0
	1	323	-5.5	1.0	0.0
	1	324	-7.1	0.0	0.0
	1	325	-6.9	-6.3	0.0
	1	326	-4.0	0.1	0.0
	1	327	-8.3	2.2	0.0
	1	328	-6.8	0.1	0.0
	1	329	-13.1	-9.2	0.0
	1	330	-9.7	-4.8	0.0
	1	331	-18.0	-8.8	0.0
	1	332	-8.9	7.5	0.0
	1	333	-15.4	-1.6	0.0
	1	334	-15.2	-6.5	0.0
	1	335	-14.9	-3.4	6.00697674419
	1	336	-17.1	-1.8	0.0
	1	337	-22.4	-7.7	0.0
	1	338	-28.2	-10.9	0.0
	1	339	-29.1	-8.0	0.0
	1	340	-26.0	-8.8	0.0
	1	341	-19.9	-16.7	0.0
	1	342	-18.6	-7.4	0.0
	1	343	-16.5	-8.1	0.0
	1	344	-17.2	-7.8	0.0
	1	345	-16.3	-9.8	0.0
	1	346	-13.6	-12.4	0.0
	1	347	-9.1	-7.6	0.0
	1	348	-14.0	-6.4	0.0
	1	349	-8.7	0.9	0.0
	1	350	-20.6	-15.3	1.0488372093
	1	351	-21.4	-14.6	0.0
	1	352	-24.9	-5.3	0.0
	1	353	-23.0	-13.2	0.0
	1	354	-20.1	-11.3	0.0
	1	355	-12.2	-9.5	0.0
	1	356	-14.4	-13.2	7.05581395349
	1	357	-17.7	-8.7	0.0
	1	358	-27.9	-14.5	1.81162790698
	1	359	-28.2	-16.1	0.0
	1	360	-21.5	-2.0	0.0
	1	361	-15.4	-1.7	2.95581395349
	1	362	-18.7	-5.1	0.0
	1	363	-14.9	-12.8	3.33720930233
	1	364	-16.4	-15.2	0.0
	1	365	-22.4	-18.6	0.0
	2	1	-19.5	-11.1	0.0
	2	2	-8.8	-8.1	0.0
	2	3	-14.1	-11.1	0.0
	2	4	-15.2	-13.9	0.0
	2	5	-12.8	-10.3	3.0511627907
	2	6	-16.2	-14.8	0.0
	2	7	-21.4	-18.6	0.0
	2	8	-25.3	-8.1	0.0
	2	9	-16.3	-8.4	0.0
	2	10	-17.0	-11.0	0.0
	2	11	-18.7	-5.1	0.0
	2	12	-16.1	-1.0	0.0
	2	13	-13.6	-7.1	0.0
	2	14	-9.9	-3.0	0.0
	2	15	-8.4	-5.4	0.0
	2	16	-13.1	-4.1	0.0
	2	17	-13.0	0.2	0.0
	2	18	-6.0	-3.7	0.0
	2	19	-7.4	-3.4	0.0
	2	20	-11.0	-6.1	0.0
	2	21	-15.8	-11.4	0.0
	2	22	-5.3	-4.7	0.0
	2	23	-2.8	6.0	0.0
	2	24	-6.4	-5.3	0.0
	2	25	-7.2	1.1	0.0
	2	26	-20.4	-8.7	0.0
	2	27	-22.6	-4.2	0.0
	2	28	-19.2	-7.6	0.0
	2	29	-18.5	-2.4	0.0
	2	30	-18.1	-11.1	0.0
	2	31	-9.3	1.8	0.0
	2	32	-11.0	-1.1	0.0
	2	33	-7.2	-6.4	0.0
	2	34	-15.4	-8.9	0.0
	2	35	-18.9	-9.8	0.0
	2	36	-19.5	-9.7	0.0
	2	37	-14.0	-2.1	0.0
	2	38	-25.4	-10.3	0.0
	2	39	-25.1	-14.8	0.0
	2	40	-22.3	-12.3	0.0
	2	41	-15.7	-3.3	0.0
	2	42	-14.6	-1.9	0.0
	2	43	-17.1	-4.3	0.0
	2	44	-10.7	5.5	0.0
	2	45	-2.6	6.0	0.0
	2	46	0.6	9.1	0.0
	2	47	-0.1	2.9	0.0
	2	48	-6.3	1.9	0.0
	2	49	-12.9	0.7	0.0
	2	50	-15.2	-5.1	0.0
	2	51	-20.1	-6.8	0.0
	2	52	-19.7	-3.9	0.0
	2	53	-23.1	-6.5	0.0
	2	54	-14.9	-0.3	0.0
	2	55	-5.8	5.9	0.0
	2	56	-9.0	0.5	0.0
	2	57	-11.4	5.1	0.0
	2	58	-1.9	1.6	0.0
	2	59	-2.4	0.0	0.0
	2	60	-7.1	-5.2	0.0
	2	61	-6.9	-6.3	0.0
	2	62	-0.8	2.0	0.0
	2	63	2.3	7.4	0.0
	2	64	-6.1	-1.5	0.0
	2	65	-9.9	2.7	0.0
	2	66	-1.7	0.1	1.33488372093
	2	67	-3.0	4.2	0.0
	2	68	-7.7	1.0	0.0
	2	69	-8.4	2.7	0.0
	2	70	-1.3	0.0	0.0
	2	71	-0.9	-0.8	0.858139534884
	2	72	-5.0	8.3	0.0
	2	73	-3.0	5.6	0.0
	2	74	-3.0	2.0	0.0
	2	75	-5.3	5.5	0.0
	2	76	-4.7	5.0	0.0
	2	77	-1.4	7.2	0.0
	2	78	-2.4	2.5	0.0
	2	79	-4.2	4.3	0.0
	2	80	-0.5	6.0	0.0
	2	81	-2.9	12.4	0.0
	2	82	-4.6	4.0	0.0
	2	83	-0.8	9.5	0.0
	2	84	1.7	6.4	2.19302325581
	2	85	-2.9	4.8	0.0
	2	86	-3.1	1.6	0.0
	2	87	-3.1	5.7	0.0
	2	88	-8.6	5.6	0.0
	2	89	-15.7	-0.6	0.0
	2	90	-15.3	-8.4	0.762790697674
	2	91	-11.8	-2.1	0.0
	2	92	-18.3	-5.7	0.0
	2	93	-11.3	-0.5	0.0
	2	94	-13.1	2.7	0.0
	2	95	-15.4	3.5	0.0
	2	96	-9.6	8.5	0.0
	2	97	-2.1	8.6	0.0
	2	98	-2.9	6.7	0.0
	2	99	-0.3	14.9	0.0
	2	100	5.8	9.9	7.72325581395
	2	101	-0.2	12.1	2.66976744186
	2	102	-1.3	17.1	0.0
	2	103	-6.8	10.5	0.286046511628
	2	104	3.3	16.9	0.0
	2	105	3.4	9.5	0.0
	2	106	2.2	13.3	0.0
	2	107	-2.3	12.6	0.0
	2	108	9.0	20.7	0.0
	2	109	3.9	12.5	0.0
	2	110	2.1	13.3	0.0
	2	111	-3.4	13.4	0.0
	2	112	-1.1	11.8	0.953488372093
	2	113	-2.9	13.6	0.0
	2	114	-0.4	13.3	0.0
	2	115	5.2	14.7	0.0
	2	116	-4.1	17.3	0.0
	2	117	-2.9	14.6	0.0
	2	118	-4.0	14.5	0.0
	2	119	-0.1	15.6	2.76511627907
	2	120	-3.4	16.6	11.5372093023
	2	121	0.1	20.8	0.0
	2	122	-4.4	12.3	0.0
	2	123	-5.7	14.1	0.0
	2	124	-7.0	12.7	6.67441860465
	2	125	-8.7	13.4	0.0
	2	126	-0.9	18.8	0.0
	2	127	3.6	22.1	0.0
	2	128	8.8	12.4	12.8720930233
	2	129	9.8	18.2	3.24186046512
	2	130	10.8	19.4	0.572093023256
	2	131	6.7	27.7	0.0
	2	132	4.9	25.9	0.0
	2	133	11.5	20.0	0.0
	2	134	9.0	17.3	25.7441860465
	2	135	8.5	22.1	0.0953488372093
	2	136	7.5	22.7	0.0
	2	137	5.7	25.4	0.0
	2	138	4.7	24.1	0.0
	2	139	5.6	22.1	0.0
	2	140	8.7	23.7	0.0
	2	141	5.0	23.0	0.0
	2	142	6.7	22.4	0.0
	2	143	6.5	21.5	0.953488372093
	2	144	3.7	22.7	12.4906976744
	2	145	2.9	20.9	0.0
	2	146	8.6	19.6	0.0
	2	147	9.6	21.6	0.0
	2	148	12.9	24.6	2.28837209302
	2	149	11.2	26.6	0.0
	2	150	11.4	23.6	3.14651162791
	2	151	12.5	26.0	0.0
	2	152	11.8	24.4	0.0
	2	153	7.3	21.1	0.0
	2	154	9.2	19.5	8.67674418605
	2	155	7.7	26.9	0.0
	2	156	9.8	27.9	0.0
	2	157	15.6	23.8	0.0
	2	158	12.6	25.5	0.0
	2	159	13.7	28.7	0.0
	2	160	15.9	28.3	0.0
	2	161	13.1	30.4	0.0
	2	162	9.9	27.7	8.96279069767
	2	163	15.4	29.4	0.0
	2	164	11.1	23.3	0.0
	2	165	10.3	26.7	0.0
	2	166	6.5	28.9	0.0
	2	167	11.0	32.3	0.0
	2	168	12.7	27.0	0.572093023256
	2	169	14.1	29.6	0.0
	2	170	15.5	27.8	8.58139534884
	2	171	17.0	32.8	0.0
	2	172	14.3	28.1	0.0
	2	173	17.0	27.6	0.0
	2	174	14.9	27.6	0.0
	2	175	12.9	32.1	0.0
	2	176	10.6	26.6	0.0
	2	177	12.0	26.0	0.0
	2	178	11.0	28.7	0.0
	2	179	13.0	27.2	1.62093023256
	2	180	13.6	27.7	6.38837209302
	2	181	11.3	27.3	0.0
	2	182	13.9	27.6	0.0
	2	183	16.5	28.7	0.0
	2	184	14.8	26.8	0.0
	2	185	18.5	32.0	0.0
	2	186	22.4	34.1	0.0
	2	187	21.8	30.9	0.0
	2	188	21.8	32.5	0.0
	2	189	13.8	26.1	0.0
	2	190	15.6	32.8	0.0
	2	191	18.8	34.7	0.0
	2	192	18.1	33.0	0.0
	2	193	15.5	25.3	0.0
	2	194	14.4	25.6	0.0
	2	195	11.4	24.2	0.0
	2	196	11.0	25.4	0.0
	2	197	9.9	24.9	0.0
	2	198	11.8	25.9	0.0
	2	199	12.4	29.6	0.0
	2	200	12.9	31.1	0.0
	2	201	19.8	35.4	0.0
	2	202	20.4	32.3	0.0
	2	203	13.3	28.1	0.0
	2	204	15.8	31.1	0.0
	2	205	13.9	30.4	0.0
	2	206	13.6	26.4	0.0
	2	207	11.5	25.9	0.0
	2	208	13.5	29.1	0.0
	2	209	14.6	26.5	2.66976744186
	2	210	12.6	23.1	20.5953488372
	2	211	16.5	26.0	0.667441860465
	2	212	15.8	27.3	7.91395348837
	2	213	14.2	27.0	0.572093023256
	2	214	15.5	29.8	14.8744186047
	2	215	17.8	29.1	6.57906976744
	2	216	15.6	28.1	9.63023255814
	2	217	19.4	28.8	0.0
	2	218	21.3	30.6	0.0
	2	219	18.2	27.0	17.1627906977
	2	220	19.7	31.8	0.0
	2	221	16.4	30.7	0.0
	2	222	14.5	22.5	10.9651162791
	2	223	17.0	29.2	0.0
	2	224	15.7	28.0	15.2558139535
	2	225	14.4	29.0	0.0
	2	226	13.3	24.4	0.0
	2	227	16.9	30.4	0.0
	2	228	13.8	32.6	0.0
	2	229	12.5	30.9	0.0
	2	230	10.8	29.8	0.0
	2	231	15.0	30.9	1.0488372093
	2	232	14.2	25.9	3.81395348837
	2	233	16.3	31.2	2.38372093023
	2	234	19.8	32.0	0.381395348837
	2	235	16.5	33.1	0.0
	2	236	12.9	28.0	0.0
	2	237	14.9	31.9	0.0
	2	238	13.1	27.8	2.0023255814
	2	239	10.8	25.6	16.3046511628
	2	240	13.7	29.6	0.0
	2	241	14.3	32.5	0.0
	2	242	11.8	31.4	6.29302325581
	2	243	11.7	30.0	0.0
	2	244	9.3	31.0	0.0
	2	245	11.9	29.9	0.0
	2	246	13.2	25.3	0.0
	2	247	11.9	20.9	1.90697674419
	2	248	12.5	25.1	0.0
	2	249	10.9	29.6	0.0
	2	250	8.9	25.0	0.0
	2	251	6.2	25.1	0.0
	2	252	11.0	22.6	0.0
	2	253	7.1	19.1	0.0
	2	254	7.6	17.6	20.7860465116
	2	255	7.4	20.5	0.0
	2	256	3.9	24.0	0.0
	2	257	5.3	17.7	0.476744186047
	2	258	4.8	14.7	3.14651162791
	2	259	0.8	15.3	0.0
	2	260	5.6	21.1	0.0
	2	261	5.6	13.1	0.0953488372093
	2	262	2.8	18.8	7.72325581395
	2	263	3.2	23.8	0.0
	2	264	5.8	24.1	0.0
	2	265	9.5	22.4	0.0
	2	266	12.4	22.9	0.0
	2	267	11.4	27.8	0.0
	2	268	8.4	24.7	0.0
	2	269	8.7	27.0	0.0
	2	270	12.0	21.7	0.953488372093
	2	271	8.9	22.4	8.10465116279
	2	272	6.2	21.6	0.0
	2	273	8.0	23.2	0.0
	2	274	7.8	19.7	0.0
	2	275	8.6	23.4	0.0
	2	276	1.3	19.4	0.0
	2	277	-2.6	16.5	0.0
	2	278	3.9	19.1	0.0
	2	279	-2.8	17.3	0.0
	2	280	0.7	17.9	0.0
	2	281	-1.5	11.0	0.762790697674
	2	282	-3.9	17.1	11.3465116279
	2	283	-1.0	17.1	0.0
	2	284	-2.1	16.0	0.0
	2	285	1.5	11.1	0.0
	2	286	-3.9	-1.1	6.96046511628
	2	287	-2.1	4.4	6.00697674419
	2	288	-2.7	9.4	0.0
	2	289	-4.2	9.3	0.0
	2	290	0.6	11.8	0.0
	2	291	0.0	11.2	0.0
	2	292	1.0	14.0	0.0
	2	293	-3.0	13.9	0.0
	2	294	-3.7	9.6	0.190697674419
	2	295	-1.0	14.1	0.0
	2	296	-2.1	11.1	1.14418604651
	2	297	-1.3	6.8	0.0953488372093
	2	298	-1.5	8.0	0.0
	2	299	1.0	5.6	0.0
	2	300	-2.6	7.1	0.0
	2	301	-6.1	4.5	0.0
	2	302	-2.3	4.7	0.0
	2	303	-5.3	5.9	0.0
	2	304	2.2	14.9	0.0
	2	305	-4.4	8.5	16.4
	2	306	-5.2	7.7	0.0
	2	307	-3.8	8.0	0.0
	2	308	-1.8	11.8	0.0
	2	309	-0.6	17.5	0.0
	2	310	-4.9	10.7	0.0
	2	311	-4.2	12.0	0.0
	2	312	-4.4	9.1	0.0
	2	313	-0.6	14.0	0.0
	2	314	-0.6	6.7	0.0
	2	315	-6.6	4.3	0.0
	2	316	-14.1	4.6	0.0
	2	317	-5.9	7.5	0.0
	2	318	-0.4	9.5	0.0
	2	319	-1.7	8.0	0.0
	2	320	-2.9	10.6	0.0
	2	321	-0.2	7.9	0.0
	2	322	3.3	8.3	0.0
	2	323	-1.3	4.6	0.0
	2	324	-9.7	-0.3	0.0
	2	325	-7.8	6.0	0.0
	2	326	-0.8	4.6	0.286046511628
	2	327	2.4	5.8	2.95581395349
	2	328	-6.4	0.5	1.62093023256
	2	329	-10.0	1.4	0.0
	2	330	-16.4	-0.9	0.0
	2	331	-1.8	0.0	0.0
	2	332	4.0	5.6	0.0
	2	333	-0.4	1.3	0.0
	2	334	-10.8	-0.3	0.0
	2	335	-7.3	-6.4	0.0
	2	336	-6.3	-4.2	1.14418604651
	2	337	-14.2	-2.8	0.0
	2	338	-17.2	-2.5	0.0
	2	339	-18.4	1.8	0.0
	2	340	-8.8	4.0	1.71627906977
	2	341	-5.7	5.7	9.2488372093
	2	342	-3.7	0.3	0.0
	2	343	-3.9	-1.7	0.762790697674
	2	344	-9.8	-7.6	0.0
	2	345	-18.9	-18.3	3.43255813953
	2	346	-23.7	-14.1	0.0
	2	347	-30.4	-14.8	0.0
	2	348	-26.0	-7.4	0.0
	2	349	-22.5	-10.9	0.0
	2	350	-7.7	-5.9	0.381395348837
	2	351	-21.9	-4.9	0.0
	2	352	-10.0	-0.2	0.0
	2	353	-15.0	-7.9	0.0
	2	354	-11.5	-9.0	0.0
	2	355	-11.7	-11.6	0.0
	2	356	-12.3	-7.8	0.0
	2	357	-18.8	-10.5	0.0
	2	358	-23.5	-4.2	0.0
	2	359	-12.2	0.0	0.0
	2	360	-9.4	2.4	4.29069767442
	2	361	-5.6	-0.6	0.0
	2	362	-2.6	0.6	0.0
	2	363	-4.2	-2.0	0.0
	2	364	-8.7	-3.5	26.6023255814
	2	365	-19.4	-6.8	0.0
	3	1	-8.6	-7.3	4.48139534884
	3	2	-7.9	-2.7	0.0
	3	3	-7.6	-6.8	0.0
	3	4	-8.9	-1.8	0.0
	3	5	-11.3	-2.8	0.0
	3	6	-9.7	0.4	0.0
	3	7	-4.7	2.3	0.0
	3	8	-2.5	-2.2	0.0
	3	9	-11.2	-8.6	0.0
	3	10	-14.8	2.2	0.0
	3	11	-21.5	-11.5	3.14651162791
	3	12	-20.4	-11.5	0.0
	3	13	-19.5	-19.4	0.0
	3	14	-23.3	-16.0	0.0
	3	15	-17.8	-13.6	0.0953488372093
	3	16	-18.0	-9.3	0.0
	3	17	-15.3	-13.2	0.0
	3	18	-23.5	-17.6	0.476744186047
	3	19	-15.9	-7.7	0.0
	3	20	-11.4	-9.5	0.0
	3	21	-16.7	-14.9	0.762790697674
	3	22	-20.6	-9.9	0.0
	3	23	-20.6	-16.2	1.14418604651
	3	24	-18.4	-14.4	0.0
	3	25	-14.6	-10.3	0.0
	3	26	-6.6	-2.6	0.0
	3	27	-5.4	-4.8	0.0
	3	28	-8.1	2.8	0.0
	3	29	-10.8	-3.1	0.0
	3	30	-9.0	-4.4	0.0
	3	31	-4.7	3.1	0.0
	3	32	-13.1	0.4	0.0
	3	33	-4.7	0.3	0.0
	3	34	-18.3	-1.8	0.0
	3	35	-14.8	-2.5	7.72325581395
	3	36	-15.6	-5.9	0.0
	3	37	-15.2	-1.6	0.0
	3	38	-17.2	-4.7	0.0
	3	39	-24.7	-5.8	0.0
	3	40	-20.2	-5.8	0.0
	3	41	-13.7	-2.7	0.0
	3	42	-8.5	0.3	0.0
	3	43	-14.1	-3.7	0.0
	3	44	-21.7	-6.8	0.0
	3	45	-19.7	-4.7	0.0
	3	46	-17.8	4.6	0.0
	3	47	-12.9	6.2	0.0
	3	48	-7.4	0.7	0.0
	3	49	-14.8	-3.6	0.0
	3	50	-10.8	-0.8	0.0
	3	51	-13.7	-1.9	0.0
	3	52	-9.1	2.0	0.0
	3	53	-7.2	4.6	0.0
	3	54	-10.6	-1.4	0.0
	3	55	-16.5	-3.9	0.0
	3	56	-17.1	-11.0	0.0
	3	57	-22.0	-12.0	0.0
	3	58	-18.2	-8.6	2.0023255814
	3	59	-13.7	-4.4	0.0
	3	60	-18.8	3.5	0.0
	3	61	-13.5	-0.6	0.0
	3	62	-7.9	-7.7	0.0
	3	63	-17.4	3.1	0.0
	3	64	-14.6	6.7	0.0
	3	65	-8.4	8.0	0.0
	3	66	1.7	6.0	0.0
	3	67	-4.3	4.7	5.81627906977
	3	68	-3.0	5.4	0.0
	3	69	0.6	2.0	0.0
	3	70	-3.4	-0.6	0.286046511628
	3	71	-14.5	-9.2	0.0
	3	72	-14.1	-2.0	0.0
	3	73	-10.1	-2.7	0.762790697674
	3	74	-4.7	-2.9	0.286046511628
	3	75	-11.6	-1.0	0.0
	3	76	-7.3	-0.8	0.0
	3	77	-7.5	4.1	0.0
	3	78	-15.8	-0.3	0.0
	3	79	-10.0	7.4	0.0
	3	80	-12.3	-1.3	0.0
	3	81	-16.1	-3.9	0.0
	3	82	-25.0	-4.5	0.0
	3	83	-25.5	-7.2	0.0
	3	84	-18.4	-5.9	0.0
	3	85	-7.1	0.5	0.0
	3	86	-6.6	6.9	6.00697674419
	3	87	-3.1	6.4	0.0
	3	88	2.8	13.3	15.7325581395
	3	89	2.6	9.1	0.476744186047
	3	90	1.2	8.6	0.0
	3	91	0.2	12.9	0.0
	3	92	7.7	20.9	0.0
	3	93	4.0	20.1	0.0
	3	94	6.3	16.8	0.0
	3	95	-2.6	6.5	0.0
	3	96	-7.6	7.6	0.0
	3	97	-5.5	7.9	3.81395348837
	3	98	-8.4	9.6	0.0
	3	99	2.3	17.9	0.0
	3	100	3.9	13.1	0.190697674419
	3	101	-2.6	9.2	2.0976744186
	3	102	-2.6	16.3	0.0
	3	103	0.3	11.5	21.1674418605
	3	104	5.1	15.2	3.24186046512
	3	105	7.3	9.4	1.23953488372
	3	106	3.0	11.1	0.0
	3	107	1.3	12.2	0.0
	3	108	2.5	9.9	0.0
	3	109	-4.8	9.6	0.0
	3	110	-3.5	13.8	0.0
	3	111	-4.4	13.7	0.0
	3	112	-11.3	8.6	0.0
	3	113	-4.8	14.7	0.0
	3	114	-4.6	16.8	0.0
	3	115	-3.4	14.8	0.0
	3	116	-0.1	15.9	0.0
	3	117	4.1	12.5	0.0
	3	118	2.2	17.0	0.0
	3	119	5.4	17.4	0.0
	3	120	-0.5	13.8	0.0
	3	121	4.7	18.1	0.0
	3	122	6.4	16.6	0.0
	3	123	5.8	17.1	0.0
	3	124	8.0	16.2	0.0
	3	125	-0.8	15.1	0.0
	3	126	-4.1	8.7	0.0
	3	127	-5.9	10.9	0.0
	3	128	-4.8	16.0	0.0
	3	129	1.3	20.3	0.0
	3	130	5.3	25.5	0.0
	3	131	3.5	24.7	0.0
	3	132	1.3	19.1	0.0
	3	133	0.0	22.3	0.0
	3	134	2.3	20.2	0.0
	3	135	5.4	22.3	0.0
	3	136	3.0	19.1	0.0
	3	137	4.4	22.0	0.0
	3	138	5.8	21.5	0.0
	3	139	7.8	21.2	0.0
	3	140	6.2	21.1	0.0
	3	141	1.7	18.7	0.0
	3	142	3.4	19.5	0.0
	3	143	9.8	17.8	22.6930232558
	3	144	12.4	20.5	0.0
	3	145	9.6	16.7	0.0
	3	146	6.5	19.1	11.7279069767
	3	147	4.8	18.7	0.0
	3	148	4.1	15.9	0.0
	3	149	5.0	19.8	0.0
	3	150	5.9	23.0	0.0
	3	151	8.6	29.0	0.0
	3	152	11.2	28.4	0.0
	3	153	15.4	31.1	0.0
	3	154	17.8	31.2	0.0
	3	155	18.5	28.2	0.0
	3	156	14.3	29.2	0.0
	3	157	11.7	27.8	0.0
	3	158	14.1	26.2	0.0
	3	159	13.5	30.3	0.0
	3	160	18.2	32.9	0.0
	3	161	15.6	28.0	0.0953488372093
	3	162	15.4	29.3	0.0
	3	163	16.7	29.8	0.0
	3	164	19.5	29.7	0.0
	3	165	14.8	28.1	0.0
	3	166	12.2	28.9	0.0
	3	167	12.9	28.3	0.0
	3	168	13.3	25.0	1.23953488372
	3	169	10.3	25.6	0.0
	3	170	6.7	24.3	0.0
	3	171	10.3	21.6	0.0
	3	172	14.3	29.4	0.0
	3	173	14.9	30.0	0.0
	3	174	20.3	32.0	0.0
	3	175	18.9	33.2	0.0
	3	176	21.9	34.5	0.0
	3	177	19.4	33.6	0.0
	3	178	15.4	29.1	0.0
	3	179	14.1	27.6	0.0
	3	180	12.1	26.8	8.39069767442
	3	181	10.0	22.1	8.96279069767
	3	182	14.2	25.8	0.0
	3	183	14.6	23.7	2.0976744186
	3	184	17.9	24.6	7.53255813953
	3	185	14.6	28.5	0.0
	3	186	18.1	30.5	0.0
	3	187	12.6	30.2	23.8372093023
	3	188	13.8	30.1	0.0
	3	189	16.9	29.2	0.0
	3	190	17.2	30.2	0.0
	3	191	15.5	25.2	0.286046511628
	3	192	13.9	28.3	0.0
	3	193	18.0	29.8	0.0
	3	194	18.3	31.2	0.0
	3	195	17.8	28.3	0.0
	3	196	16.1	27.7	0.0
	3	197	15.9	29.0	0.476744186047
	3	198	18.9	26.8	3.52790697674
	3	199	16.0	30.1	16.0186046512
	3	200	19.3	33.3	0.0
	3	201	18.1	27.2	0.858139534884
	3	202	22.3	31.0	2.47906976744
	3	203	19.8	34.7	0.0
	3	204	19.4	28.6	0.0953488372093
	3	205	21.6	36.3	0.0
	3	206	18.9	35.0	0.0
	3	207	23.0	33.3	20.023255814
	3	208	21.4	35.6	0.0
	3	209	17.8	31.7	0.0
	3	210	16.3	32.1	0.0
	3	211	19.2	31.2	0.0
	3	212	16.1	29.8	0.0
	3	213	16.1	30.6	0.0
	3	214	16.9	30.7	6.76976744186
	3	215	17.4	29.2	0.0
	3	216	18.6	28.9	0.0
	3	217	17.2	29.9	0.0
	3	218	16.7	28.5	2.0976744186
	3	219	15.5	29.3	0.0953488372093
	3	220	17.5	29.9	0.286046511628
	3	221	16.8	32.4	0.190697674419
	3	222	16.5	26.2	22.6930232558
	3	223	16.1	24.3	0.0
	3	224	14.0	28.1	0.0
	3	225	16.6	30.8	0.0
	3	226	15.4	33.5	0.0
	3	227	13.9	29.2	0.0
	3	228	15.3	28.9	0.0
	3	229	17.5	30.6	0.0
	3	230	17.7	27.5	0.0
	3	231	18.2	27.1	0.0
	3	232	20.4	26.8	0.0
	3	233	22.3	30.9	0.0
	3	234	18.6	24.2	1.0488372093
	3	235	10.2	21.9	0.0
	3	236	11.2	24.6	0.0
	3	237	11.4	25.1	0.0
	3	238	11.7	28.7	0.0
	3	239	9.3	31.3	0.0
	3	240	13.8	31.0	0.0
	3	241	9.6	28.5	0.0
	3	242	12.1	26.5	0.0
	3	243	12.5	25.4	0.0
	3	244	12.9	26.6	0.0
	3	245	9.8	24.2	0.0
	3	246	8.4	21.3	12.9674418605
	3	247	10.7	25.2	0.0
	3	248	10.4	26.4	0.0
	3	249	10.5	26.6	0.0
	3	250	13.4	24.7	0.0
	3	251	12.5	21.4	0.0
	3	252	13.3	23.0	0.0953488372093
	3	253	13.9	30.2	0.0
	3	254	13.2	22.8	0.381395348837
	3	255	10.9	24.1	0.0
	3	256	10.1	25.6	0.0
	3	257	11.3	24.4	0.0
	3	258	9.8	26.9	0.0
	3	259	8.6	24.6	0.0
	3	260	8.1	23.1	0.0
	3	261	5.5	19.2	0.286046511628
	3	262	10.1	22.3	0.0
	3	263	13.1	22.0	0.0
	3	264	6.6	19.5	0.0
	3	265	6.6	21.9	0.0
	3	266	7.4	23.9	0.0
	3	267	13.8	31.4	0.0
	3	268	14.1	29.0	0.0
	3	269	15.0	27.6	0.0
	3	270	13.6	24.1	1.71627906977
	3	271	10.6	23.3	1.14418604651
	3	272	8.2	26.6	0.0
	3	273	12.4	21.2	17.6395348837
	3	274	9.0	15.6	2.0023255814
	3	275	6.7	20.5	0.0
	3	276	0.9	18.1	23.1697674419
	3	277	-1.1	13.6	0.0
	3	278	5.5	15.6	0.0
	3	279	10.3	18.1	0.286046511628
	3	280	12.8	21.3	0.0
	3	281	6.9	16.1	0.0
	3	282	15.5	25.2	0.0
	3	283	14.6	31.4	0.0
	3	284	16.1	29.4	0.0
	3	285	13.5	20.8	0.0
	3	286	10.5	20.0	1.71627906977
	3	287	11.6	20.4	0.0
	3	288	12.1	13.2	0.0
	3	289	7.6	13.3	0.0
	3	290	4.4	11.4	0.0
	3	291	-2.4	17.7	0.0
	3	292	1.2	19.1	0.0
	3	293	1.3	14.8	0.0
	3	294	2.9	9.4	3.90930232558
	3	295	0.2	19.6	0.0
	3	296	-3.5	14.3	18.4976744186
	3	297	-4.4	7.8	0.0
	3	298	-1.7	11.7	0.0
	3	299	-1.4	5.4	3.43255813953
	3	300	1.7	12.4	0.0
	3	301	6.4	12.6	0.0
	3	302	8.0	14.5	0.0
	3	303	3.7	9.2	0.0
	3	304	0.0	12.8	0.0
	3	305	2.6	3.5	7.43720930233
	3	306	-0.6	4.5	0.0953488372093
	3	307	-11.9	2.9	0.0
	3	308	-11.6	5.2	5.53023255814
	3	309	-11.2	-4.3	0.0
	3	310	-9.3	2.0	0.0
	3	311	-8.1	7.7	0.0
	3	312	-4.7	4.8	0.0
	3	313	-12.2	0.8	0.0
	3	314	-5.7	2.9	0.0
	3	315	-3.7	7.5	0.0
	3	316	-4.5	6.6	4.29069767442
	3	317	-3.3	7.9	0.0
	3	318	-6.3	1.1	0.0
	3	319	-3.9	2.9	0.0
	3	320	-3.9	1.9	0.0
	3	321	-8.6	1.4	0.0
	3	322	-5.3	9.4	0.0
	3	323	-7.3	4.2	0.0
	3	324	-1.9	5.4	7.1511627907
	3	325	-6.4	11.1	0.0
	3	326	1.2	10.8	0.0
	3	327	3.8	11.0	0.0
	3	328	2.9	6.9	5.24418604651
	3	329	0.0	4.4	0.0
	3	330	0.6	1.5	0.0
	3	331	-3.5	1.7	0.0
	3	332	-7.2	1.2	0.0
	3	333	-9.8	-2.1	0.762790697674
	3	334	-2.9	1.9	0.858139534884
	3	335	-4.2	-2.0	0.0
	3	336	-3.3	0.7	0.0
	3	337	-0.4	2.9	1.0488372093
	3	338	-12.5	-7.3	2.0976744186
	3	339	-1.2	-0.2	0.0
	3	340	-14.8	-5.4	0.0
	3	341	-16.7	-2.8	0.0
	3	342	-23.1	-7.2	0.0
	3	343	-28.5	-15.3	0.0
	3	344	-30.1	-14.6	0.0
	3	345	-36.3	-15.5	0.0
	3	346	-28.4	-12.5	0.0
	3	347	-27.6	-15.9	0.0
	3	348	-25.2	-11.6	0.0
	3	349	-23.9	-16.1	0.0
	3	350	-23.5	-12.9	0.0
	3	351	-21.8	-4.9	0.0
	3	352	-24.9	-5.6	0.0
	3	353	-22.0	-0.5	0.0
	3	354	-23.1	-7.2	0.0
	3	355	-13.3	-9.0	0.0
	3	356	-17.5	-5.4	0.0
	3	357	-21.8	-11.2	0.0
	3	358	-21.4	-11.3	0.0
	3	359	-24.3	-20.4	2.28837209302
	3	360	-21.5	-14.0	0.0
	3	361	-24.9	-13.1	0.0
	3	362	-21.3	-7.5	0.0
	3	363	-20.4	-7.8	0.190697674419
	3	364	-10.7	-4.3	0.0
	3	365	-14.0	-13.9	2.0023255814
	4	1	-14.9	4.1	0.0
	4	2	-7.3	-6.9	0.0
	4	3	-17.2	-4.7	0.0
	4	4	-12.0	-5.5	0.0
	4	5	-23.8	-13.0	0.0
	4	6	-21.0	-12.4	0.0
	4	7	-12.5	-7.7	0.0
	4	8	-11.2	-7.9	0.0
	4	9	-15.2	0.2	0.0
	4	10	-17.7	-7.9	0.0
	4	11	-14.5	-8.8	0.0
	4	12	-23.9	-7.4	0.0
	4	13	-19.6	-4.3	0.0
	4	14	-16.0	-14.0	0.0
	4	15	-18.4	-9.6	0.0
	4	16	-14.6	-7.1	7.05581395349
	4	17	-12.6	-10.5	0.0
	4	18	-14.8	-10.2	0.0
	4	19	-13.0	-10.1	0.0
	4	20	-21.8	-10.5	0.0
	4	21	-16.6	-7.7	0.0
	4	22	-24.0	-15.3	0.0
	4	23	-27.1	-12.0	0.0
	4	24	-23.8	-5.9	0.0
	4	25	-26.3	-9.0	0.0
	4	26	-16.3	-4.8	0.0
	4	27	-15.7	-1.2	0.0
	4	28	-24.1	-8.0	0.0
	4	29	-19.0	-8.5	0.0
	4	30	-15.7	-6.6	0.0
	4	31	-9.9	4.6	0.0
	4	32	-5.4	7.3	0.0
	4	33	-6.8	1.1	0.0
	4	34	-12.7	-11.3	0.0
	4	35	-17.2	-6.0	0.0
	4	36	-20.7	-10.2	0.0
	4	37	-18.5	-3.4	0.0
	4	38	-12.0	2.2	0.0
	4	39	-14.4	5.1	0.0
	4	40	-10.9	7.6	0.0
	4	41	-6.7	3.2	0.0
	4	42	-21.2	-8.3	0.0
	4	43	-16.1	-2.9	0.0
	4	44	-20.0	-11.1	0.0
	4	45	-23.1	-10.6	0.0
	4	46	-24.3	-9.6	0.0
	4	47	-21.6	-9.1	0.0
	4	48	-20.5	-12.6	0.0
	4	49	-10.9	-6.5	0.0
	4	50	-17.7	-6.0	0.0
	4	51	-21.8	-5.3	0.0
	4	52	-21.6	-7.1	0.0
	4	53	-17.0	1.7	0.0
	4	54	-24.8	-0.7	0.0
	4	55	-22.1	0.8	0.0
	4	56	-15.2	-11.2	0.0
	4	57	-20.0	-8.6	0.0
	4	58	-20.8	-2.6	0.0
	4	59	-16.9	-6.1	0.0
	4	60	-21.4	-6.7	0.762790697674
	4	61	-12.4	-5.2	0.0
	4	62	-13.8	-3.2	0.0
	4	63	-18.0	-7.6	0.0
	4	64	-8.8	-6.1	0.0
	4	65	-3.8	-3.5	0.0
	4	66	-13.8	-11.2	8.48604651163
	4	67	-10.7	-0.5	0.0
	4	68	-8.0	5.4	0.0
	4	69	-4.7	2.8	0.0
	4	70	-4.9	0.2	0.0
	4	71	-10.8	-6.9	0.0
	4	72	-14.3	-12.3	0.0
	4	73	-19.7	-7.8	0.0
	4	74	-19.9	-7.4	0.0
	4	75	-18.6	-5.4	0.0
	4	76	-14.7	-1.8	0.0
	4	77	-14.1	-3.6	0.0
	4	78	-20.7	-7.5	0.0
	4	79	-13.2	-5.2	0.0
	4	80	-10.3	2.1	0.0
	4	81	-2.1	4.0	0.0
	4	82	-4.9	8.1	0.0
	4	83	-6.0	8.7	0.0
	4	84	-2.2	5.3	0.0
	4	85	-10.0	-1.1	0.0
	4	86	-9.4	4.4	0.0
	4	87	-10.2	-0.3	0.0
	4	88	-7.7	-6.8	0.0
	4	89	-12.7	-9.7	0.0
	4	90	-11.8	-3.8	0.0
	4	91	-6.4	0.1	6.38837209302
	4	92	-4.2	2.4	8.29534883721
	4	93	-0.5	2.2	0.953488372093
	4	94	-10.4	-1.4	0.762790697674
	4	95	-9.9	0.6	0.0
	4	96	-6.9	6.3	0.0
	4	97	0.6	12.7	2.47906976744
	4	98	1.1	20.1	0.0
	4	99	4.3	15.7	0.0
	4	100	1.1	20.6	0.0
	4	101	6.0	18.3	0.0
	4	102	3.1	16.5	0.0
	4	103	10.9	16.4	0.0
	4	104	1.0	16.7	0.0
	4	105	-1.8	11.1	0.0
	4	106	-0.7	16.6	0.0
	4	107	-0.5	18.0	0.0
	4	108	3.3	17.5	0.0
	4	109	0.7	19.4	0.0
	4	110	-2.1	17.1	0.0
	4	111	-6.0	9.6	0.0
	4	112	-10.7	7.4	0.0
	4	113	-5.8	5.9	4.00465116279
	4	114	-6.2	11.5	0.0
	4	115	-2.8	13.8	0.0
	4	116	-1.7	21.4	0.0
	4	117	2.4	23.6	0.0
	4	118	5.3	19.0	0.0
	4	119	1.1	17.2	0.0
	4	120	2.6	20.2	0.0
	4	121	-0.2	16.3	0.0
	4	122	3.6	13.0	17.0674418605
	4	123	1.3	16.8	0.0
	4	124	5.2	19.1	0.0
	4	125	3.9	13.6	0.190697674419
	4	126	-3.2	13.0	1.81162790698
	4	127	-3.8	13.2	0.0953488372093
	4	128	0.0	13.1	2.95581395349
	4	129	-0.7	14.8	0.0
	4	130	0.8	19.4	5.1488372093
	4	131	7.0	20.6	3.14651162791
	4	132	4.2	24.2	8.2
	4	133	3.0	21.5	0.0
	4	134	1.8	12.4	29.0813953488
	4	135	-2.1	15.2	0.0
	4	136	0.1	16.8	0.0
	4	137	4.4	16.1	0.0
	4	138	3.9	13.0	0.0
	4	139	5.2	16.1	0.0
	4	140	8.2	25.4	0.0
	4	141	14.1	30.1	0.0
	4	142	14.9	27.6	0.0
	4	143	14.3	22.4	0.0
	4	144	9.6	24.6	0.0
	4	145	12.9	26.7	10.7744186047
	4	146	10.3	30.4	0.0
	4	147	8.9	24.9	11.7279069767
	4	148	9.3	18.6	2.86046511628
	4	149	13.1	20.8	0.0953488372093
	4	150	11.8	22.6	10.1069767442
	4	151	8.2	22.2	0.858139534884
	4	152	7.9	26.2	2.76511627907
	4	153	12.1	26.0	34.5162790698
	4	154	10.5	21.6	0.0
	4	155	15.1	22.8	0.381395348837
	4	156	9.8	27.9	6.57906976744
	4	157	10.9	25.3	0.0953488372093
	4	158	12.3	22.2	0.286046511628
	4	159	12.3	30.1	0.0
	4	160	11.9	29.3	0.0
	4	161	13.5	28.8	0.0
	4	162	16.7	24.5	0.0953488372093
	4	163	15.2	23.3	24.2186046512
	4	164	12.7	22.9	14.7790697674
	4	165	12.3	22.5	8.67674418605
	4	166	9.8	29.3	0.0
	4	167	14.0	30.6	0.0
	4	168	18.0	34.6	0.0
	4	169	17.2	27.4	2.19302325581
	4	170	18.0	30.7	4.95813953488
	4	171	23.6	31.3	3.43255813953
	4	172	19.7	33.2	2.57441860465
	4	173	18.2	28.4	16.1139534884
	4	174	19.3	31.2	0.0953488372093
	4	175	19.5	27.5	0.0953488372093
	4	176	16.4	31.1	0.0
	4	177	16.5	28.8	0.0
	4	178	14.9	31.3	0.0
	4	179	16.4	31.4	0.0
	4	180	13.3	27.0	0.0
	4	181	11.8	23.0	0.0953488372093
	4	182	13.2	24.7	19.2604651163
	4	183	11.4	18.8	12.6813953488
	4	184	9.5	19.0	4.38604651163
	4	185	18.3	27.0	0.0
	4	186	12.8	26.1	0.0
	4	187	16.2	25.7	18.5930232558
	4	188	17.3	28.2	0.0953488372093
	4	189	14.4	26.1	0.0
	4	190	10.7	23.1	0.0
	4	191	9.0	24.4	0.0
	4	192	10.1	22.1	4.48139534884
	4	193	10.8	26.4	0.0
	4	194	11.1	26.4	0.0
	4	195	16.2	28.2	0.0
	4	196	17.2	31.1	0.0
	4	197	18.4	29.3	0.0
	4	198	17.6	29.3	0.0
	4	199	20.2	31.6	0.0
	4	200	16.7	29.1	0.0
	4	201	17.1	26.4	0.0
	4	202	14.5	28.7	0.0
	4	203	16.6	29.6	0.0
	4	204	16.9	33.7	0.0
	4	205	21.0	32.8	0.0
	4	206	20.7	30.1	0.0
	4	207	18.0	27.5	0.0
	4	208	13.2	28.1	0.0
	4	209	14.1	25.5	3.71860465116
	4	210	13.3	29.6	0.0
	4	211	15.9	31.5	0.0
	4	212	14.9	30.0	0.0
	4	213	13.4	31.0	0.0
	4	214	16.0	30.0	1.23953488372
	4	215	15.1	29.6	5.81627906977
	4	216	20.7	29.8	0.476744186047
	4	217	19.9	33.7	0.0
	4	218	22.8	36.6	0.0
	4	219	23.5	37.2	0.0
	4	220	25.1	36.4	0.0
	4	221	17.8	31.0	0.0
	4	222	18.8	27.4	0.0
	4	223	13.7	25.9	0.0
	4	224	15.4	25.5	0.0
	4	225	14.0	28.0	0.0
	4	226	12.5	30.8	0.0
	4	227	14.7	30.2	2.47906976744
	4	228	14.6	29.0	0.0
	4	229	14.0	30.6	0.0
	4	230	15.7	29.1	0.0
	4	231	18.9	28.9	0.0
	4	232	19.3	33.4	0.0
	4	233	20.8	28.2	0.0
	4	234	20.6	31.2	0.0
	4	235	19.3	31.6	0.0
	4	236	18.0	30.4	0.0
	4	237	18.4	31.6	0.0
	4	238	19.2	33.6	0.0
	4	239	16.6	26.8	0.0
	4	240	12.7	28.1	0.0
	4	241	13.7	26.0	0.0
	4	242	12.2	26.5	0.0
	4	243	15.8	28.3	0.0
	4	244	15.2	27.8	0.0
	4	245	16.5	28.6	0.0953488372093
	4	246	17.2	27.3	0.190697674419
	4	247	14.9	26.8	16.2093023256
	4	248	18.6	29.0	9.2488372093
	4	249	19.2	30.3	0.0
	4	250	18.3	27.0	0.0
	4	251	11.4	26.3	0.0
	4	252	14.0	23.7	8.39069767442
	4	253	11.6	19.6	5.33953488372
	4	254	11.4	25.6	0.0
	4	255	7.9	22.7	0.0
	4	256	10.9	18.6	1.33488372093
	4	257	9.3	19.6	0.0953488372093
	4	258	8.7	18.2	5.05348837209
	4	259	4.5	15.6	4.86279069767
	4	260	0.5	16.6	0.0
	4	261	-1.8	20.9	0.0
	4	262	-1.2	13.1	0.572093023256
	4	263	-0.7	18.0	0.0
	4	264	1.3	10.7	3.43255813953
	4	265	4.1	21.5	0.0
	4	266	2.9	20.1	0.0
	4	267	6.4	25.8	0.0
	4	268	7.6	23.4	0.0
	4	269	8.5	27.2	0.0
	4	270	12.6	22.7	0.0
	4	271	7.5	20.2	0.0
	4	272	7.8	22.6	0.0
	4	273	9.8	12.6	3.24186046512
	4	274	3.7	20.0	0.0
	4	275	2.8	18.8	0.0
	4	276	0.8	15.4	0.0
	4	277	6.2	15.5	0.0
	4	278	9.9	21.0	0.0
	4	279	-0.1	15.8	0.0
	4	280	-1.4	13.8	0.0
	4	281	-1.3	14.5	0.0
	4	282	-3.5	12.7	0.0
	4	283	-2.9	14.8	0.0
	4	284	-2.7	14.7	0.0
	4	285	-8.6	7.7	1.33488372093
	4	286	-7.2	10.3	0.190697674419
	4	287	-6.2	12.4	0.0
	4	288	-0.2	18.5	0.0
	4	289	6.1	21.6	0.0
	4	290	7.3	18.1	0.0
	4	291	7.0	14.7	4.95813953488
	4	292	9.3	18.4	0.0
	4	293	5.2	19.5	0.0
	4	294	3.4	17.5	0.0
	4	295	-3.3	3.3	0.0
	4	296	-5.9	-0.3	0.0
	4	297	-3.9	3.7	0.0
	4	298	-6.5	8.4	0.0
	4	299	-11.7	4.8	6.1976744186
	4	300	-4.1	11.0	0.0
	4	301	-3.4	1.5	0.0
	4	302	-8.5	1.8	0.0
	4	303	-13.0	6.5	0.0
	4	304	-13.8	8.8	0.0
	4	305	-15.2	1.8	0.0
	4	306	-7.0	4.2	1.14418604651
	4	307	-3.4	-2.9	0.286046511628
	4	308	-7.8	-1.4	0.0
	4	309	-7.2	-1.5	1.23953488372
	4	310	-9.5	-6.5	0.286046511628
	4	311	-5.1	2.5	6.1976744186
	4	312	-2.9	0.6	5.72093023256
	4	313	-9.4	0.5	0.0
	4	314	-3.8	3.3	0.0953488372093
	4	315	-5.6	-0.9	0.762790697674
	4	316	-13.2	-0.5	0.286046511628
	4	317	-5.6	-3.0	2.66976744186
	4	318	-14.4	-10.0	1.33488372093
	4	319	-14.3	-3.7	0.0
	4	320	-8.8	-3.4	0.0
	4	321	-5.2	-0.2	8.58139534884
	4	322	-7.1	2.1	4.95813953488
	4	323	-11.0	1.4	0.0
	4	324	-6.4	1.1	0.0
	4	325	-9.7	-3.3	0.0
	4	326	-13.2	-4.5	0.0
	4	327	-15.5	-7.3	0.0
	4	328	-18.9	-9.6	0.0
	4	329	-12.6	-4.6	6.1023255814
	4	330	-9.1	3.6	0.0
	4	331	-6.6	4.5	0.0
	4	332	1.1	3.4	0.381395348837
	4	333	-0.7	0.8	6.86511627907
	4	334	-1.0	11.5	0.0
	4	335	0.2	8.7	0.0
	4	336	0.8	8.4	0.0
	4	337	2.6	17.0	0.0
	4	338	2.5	9.4	0.0
	4	339	-0.3	1.4	0.0
	4	340	-5.2	-1.0	0.0
	4	341	-11.0	4.3	0.0
	4	342	-10.3	4.9	7.05581395349
	4	343	-8.6	-5.9	0.0
	4	344	-15.7	-2.3	0.0
	4	345	-11.1	0.0	0.0
	4	346	-17.2	0.1	0.0
	4	347	-17.9	0.2	0.0
	4	348	-10.1	-0.9	0.0
	4	349	-10.2	2.8	0.0
	4	350	-6.1	-2.0	0.0
	4	351	-12.4	-8.1	0.667441860465
	4	352	-13.1	-0.8	0.0
	4	353	-16.3	-8.2	0.0
	4	354	-16.9	-5.4	0.0
	4	355	-15.3	-11.9	0.0
	4	356	-17.9	-17.5	0.0
	4	357	-20.8	-12.2	0.0
	4	358	-19.6	-1.7	0.0
	4	359	-15.3	-1.3	5.53023255814
	4	360	-3.4	0.1	0.0
	4	361	-11.3	-0.4	0.0
	4	362	-8.9	-2.5	0.0
	4	363	-5.8	-3.6	0.0
	4	364	-6.2	0.8	0.0
	4	365	-3.1	0.5	0.0
	4	366	-13.6	1.4	5.05348837209
	5	1	-19.1	-9.1	0.0
	5	2	-18.5	-7.4	0.0
	5	3	-21.7	-13.7	0.0
	5	4	-19.1	-17.8	0.0
	5	5	-20.8	-15.4	0.0
	5	6	-15.3	-3.9	0.0
	5	7	-15.1	-13.4	0.0
	5	8	-13.6	-6.8	0.0
	5	9	-13.2	-9.0	0.0
	5	10	-16.5	-11.7	0.0
	5	11	-16.7	-8.4	0.0
	5	12	-16.8	-11.6	0.0
	5	13	-25.5	-15.2	0.0
	5	14	-19.5	-7.5	0.0
	5	15	-11.1	-7.1	0.0
	5	16	-8.7	-4.7	0.0
	5	17	-13.6	-11.9	0.0953488372093
	5	18	-11.7	-10.0	0.0953488372093
	5	19	-8.7	-2.8	0.0
	5	20	-16.9	-2.1	0.0
	5	21	-23.0	-14.7	0.0
	5	22	-21.3	-1.3	0.0
	5	23	-13.9	-5.7	8.77209302326
	5	24	-16.0	0.6	0.0
	5	25	-15.4	-6.9	0.0
	5	26	-19.3	-9.3	0.0
	5	27	-15.5	-2.4	0.0
	5	28	-7.9	3.2	0.0
	5	29	-16.6	-1.3	0.0
	5	30	-12.6	-2.6	0.0
	5	31	-12.7	-5.7	0.0
	5	32	-10.0	-8.8	0.0
	5	33	-13.1	-6.7	2.0976744186
	5	34	-17.5	-9.8	5.81627906977
	5	35	-23.5	-12.7	0.0
	5	36	-19.3	-8.0	0.0
	5	37	-14.7	-4.1	4.67209302326
	5	38	-19.4	1.8	3.81395348837
	5	39	-20.0	-1.2	0.0
	5	40	-17.1	-4.7	0.0
	5	41	-8.4	3.4	0.0
	5	42	-12.9	-1.2	0.0
	5	43	-6.2	-2.8	0.0
	5	44	-6.4	-5.4	0.0
	5	45	-5.0	-4.8	0.0
	5	46	-6.2	-3.9	0.0
	5	47	-2.1	5.0	0.0
	5	48	-11.2	2.9	0.0
	5	49	-16.9	-7.5	0.0
	5	50	-17.2	-8.8	0.0
	5	51	-11.3	-3.4	0.0
	5	52	-5.1	-4.0	5.62558139535
	5	53	-9.8	-0.3	0.0
	5	54	-16.9	-3.5	0.0
	5	55	-1.2	10.1	0.0
	5	56	2.1	7.8	0.0
	5	57	-13.8	2.8	0.0
	5	58	-9.5	5.2	1.81162790698
	5	59	-12.5	-2.8	0.0
	5	60	-18.1	-8.0	0.0
	5	61	-17.0	-4.2	0.0
	5	62	-10.7	7.3	0.0
	5	63	-9.2	1.6	0.0
	5	64	-10.4	6.8	0.0
	5	65	-16.1	7.4	0.0
	5	66	-16.7	0.4	0.0
	5	67	-11.7	1.9	0.0
	5	68	-6.7	4.9	0.0
	5	69	-8.7	4.0	0.0
	5	70	-8.8	-4.2	1.90697674419
	5	71	-8.6	0.1	3.62325581395
	5	72	-8.2	-0.3	0.0
	5	73	-8.6	-0.8	0.0
	5	74	-16.5	-2.8	4.95813953488
	5	75	-12.0	2.3	0.0
	5	76	-9.9	7.0	0.0
	5	77	-8.4	3.1	0.0
	5	78	-0.9	4.1	3.90930232558
	5	79	-5.1	-0.1	0.0
	5	80	-3.5	0.2	0.0
	5	81	-12.5	1.2	0.0
	5	82	-6.2	5.3	0.0
	5	83	-4.0	-1.0	0.0
	5	84	-5.1	2.3	1.23953488372
	5	85	-5.3	9.2	0.0
	5	86	-5.9	0.0	2.38372093023
	5	87	-10.8	3.2	0.0
	5	88	-10.7	2.3	0.0
	5	89	-12.6	0.9	5.24418604651
	5	90	-12.6	3.8	0.0
	5	91	-3.0	7.6	0.0
	5	92	2.7	9.2	0.0
	5	93	-1.3	7.5	0.0
	5	94	-10.7	-0.3	18.8790697674
	5	95	-12.6	4.0	0.0
	5	96	-5.8	8.9	0.0
	5	97	-0.4	13.1	0.0
	5	98	-5.7	12.3	0.0
	5	99	-9.5	13.1	0.0
	5	100	-3.1	6.7	0.572093023256
	5	101	6.6	15.5	0.0
	5	102	4.0	17.5	0.0
	5	103	1.2	15.6	0.0
	5	104	-4.8	17.1	0.0
	5	105	-10.0	9.9	0.0
	5	106	-2.2	11.8	0.0
	5	107	-1.7	15.1	0.0
	5	108	2.7	19.8	0.0
	5	109	3.2	23.7	0.0
	5	110	5.7	24.1	0.0
	5	111	9.2	23.7	0.0
	5	112	6.4	23.7	0.0
	5	113	0.3	13.1	2.57441860465
	5	114	-3.4	13.4	0.0
	5	115	-2.0	18.0	0.0
	5	116	3.9	18.1	0.0
	5	117	-1.4	10.6	0.0
	5	118	-2.6	9.2	0.0
	5	119	-8.1	11.2	0.0
	5	120	-3.4	16.3	0.0
	5	121	0.4	20.6	0.190697674419
	5	122	1.0	24.7	0.0
	5	123	1.7	15.2	0.0
	5	124	3.3	22.1	0.0
	5	125	5.2	19.1	0.0
	5	126	3.2	16.8	0.0
	5	127	-3.1	14.7	0.0
	5	128	-2.5	10.7	0.0
	5	129	-2.8	10.9	0.0
	5	130	0.3	15.5	0.0
	5	131	4.1	15.4	0.0
	5	132	1.8	23.0	0.0
	5	133	1.8	25.7	0.0
	5	134	5.5	20.0	0.0
	5	135	1.3	19.8	0.0
	5	136	2.9	19.2	0.0
	5	137	1.6	17.1	0.0
	5	138	4.9	17.0	0.0
	5	139	7.8	20.0	0.0
	5	140	6.4	21.2	0.0
	5	141	2.7	16.4	13.5395348837
	5	142	8.5	21.7	0.286046511628
	5	143	9.2	24.2	0.0953488372093
	5	144	10.9	26.2	0.0
	5	145	10.5	27.9	0.0
	5	146	13.6	27.8	0.0
	5	147	9.7	26.6	0.0
	5	148	7.2	18.3	0.0953488372093
	5	149	7.3	22.8	0.0
	5	150	8.5	23.0	0.762790697674
	5	151	8.7	20.9	0.0953488372093
	5	152	12.0	21.9	9.82093023256
	5	153	8.9	19.6	2.19302325581
	5	154	9.2	23.7	0.0
	5	155	13.3	26.5	0.0
	5	156	16.9	28.6	0.0
	5	157	12.1	21.7	0.0
	5	158	9.8	19.5	0.0
	5	159	6.7	23.7	0.0
	5	160	11.3	26.0	0.0
	5	161	15.6	28.6	0.0
	5	162	15.9	32.1	0.0
	5	163	13.8	29.0	0.0
	5	164	13.3	22.5	0.0
	5	165	10.4	23.8	0.0
	5	166	11.2	22.3	0.476744186047
	5	167	10.0	22.6	0.0
	5	168	13.4	26.2	0.0
	5	169	11.6	26.4	0.0
	5	170	16.2	24.1	0.0953488372093
	5	171	17.3	25.2	1.23953488372
	5	172	14.9	28.4	0.0
	5	173	16.4	27.8	0.0953488372093
	5	174	14.4	28.1	4.29069767442
	5	175	13.8	27.3	1.43023255814
	5	176	10.1	27.6	0.0
	5	177	11.5	30.6	0.0
	5	178	13.9	27.9	0.0
	5	179	14.5	31.6	0.0953488372093
	5	180	10.3	30.5	0.0
	5	181	12.8	29.2	0.0
	5	182	13.7	31.9	0.0
	5	183	17.1	34.2	0.0
	5	184	15.2	31.1	0.0
	5	185	13.3	32.4	0.0
	5	186	13.2	27.4	0.0
	5	187	11.6	22.4	1.52558139535
	5	188	9.8	19.0	1.81162790698
	5	189	19.0	35.4	0.0
	5	190	16.9	30.6	0.0
	5	191	17.8	30.5	0.0
	5	192	19.5	33.4	0.0
	5	193	18.4	32.0	0.0
	5	194	19.0	28.6	0.0
	5	195	15.4	30.7	0.0
	5	196	13.2	24.6	18.4976744186
	5	197	17.9	29.5	0.667441860465
	5	198	18.4	34.0	0.0
	5	199	18.3	27.5	27.9372093023
	5	200	18.8	34.8	0.0
	5	201	20.7	29.4	0.0
	5	202	20.9	35.3	0.0
	5	203	19.2	30.3	0.953488372093
	5	204	17.4	28.5	0.0
	5	205	16.7	26.4	10.2976744186
	5	206	16.4	29.3	0.0
	5	207	15.0	29.3	0.0
	5	208	14.5	28.9	0.0
	5	209	17.4	30.7	0.0
	5	210	13.4	28.5	0.0
	5	211	16.3	29.4	0.0
	5	212	18.6	32.2	0.0
	5	213	18.0	30.2	5.05348837209
	5	214	18.1	30.7	0.0
	5	215	18.4	31.5	0.0
	5	216	22.5	35.1	0.0
	5	217	25.3	34.6	0.0
	5	218	21.7	28.9	0.0
	5	219	15.5	25.8	0.0
	5	220	16.9	29.1	0.0
	5	221	17.9	31.5	0.0
	5	222	17.9	30.5	0.0
	5	223	17.7	32.0	0.0
	5	224	20.1	31.4	0.762790697674
	5	225	19.6	31.3	0.0
	5	226	17.9	28.0	0.0
	5	227	17.8	26.8	0.0
	5	228	15.9	24.1	0.0
	5	229	15.9	25.5	0.0
	5	230	17.1	20.3	24.5046511628
	5	231	11.7	20.0	1.23953488372
	5	232	13.6	23.0	0.381395348837
	5	233	11.9	27.6	0.0
	5	234	17.7	28.8	0.0
	5	235	16.3	27.7	0.0
	5	236	13.9	30.9	0.0
	5	237	15.7	29.2	0.0
	5	238	17.2	30.7	0.0
	5	239	14.5	33.5	0.0
	5	240	18.2	30.7	0.0
	5	241	16.8	29.4	0.0
	5	242	17.3	30.8	0.0
	5	243	17.2	30.5	0.190697674419
	5	244	18.7	31.1	0.0
	5	245	13.5	25.1	0.0
	5	246	10.5	19.9	0.0953488372093
	5	247	9.7	29.1	0.0
	5	248	9.8	28.5	0.0
	5	249	12.4	30.6	0.0
	5	250	13.2	33.7	0.0
	5	251	14.2	30.5	0.0
	5	252	12.0	28.9	0.0
	5	253	13.4	22.3	0.286046511628
	5	254	11.4	26.2	0.0
	5	255	10.2	26.0	0.0
	5	256	10.3	18.3	16.6860465116
	5	257	9.9	25.0	0.0
	5	258	8.7	21.4	0.0
	5	259	6.0	22.6	0.0
	5	260	5.8	25.3	0.0
	5	261	16.4	29.6	0.0
	5	262	17.6	28.3	0.0
	5	263	13.7	18.9	0.476744186047
	5	264	14.1	25.5	0.0
	5	265	14.2	25.3	0.0
	5	266	13.7	27.8	0.0
	5	267	15.7	27.4	0.0
	5	268	8.9	22.8	0.0
	5	269	5.9	27.7	0.0
	5	270	11.1	26.9	0.0
	5	271	8.7	19.8	0.0
	5	272	9.9	22.9	0.0
	5	273	10.3	22.1	0.0
	5	274	12.6	21.8	0.0
	5	275	10.7	21.4	0.0
	5	276	7.4	20.5	0.0
	5	277	6.4	17.4	0.0
	5	278	9.3	15.0	0.0
	5	279	6.4	16.3	0.286046511628
	5	280	4.2	25.0	0.0
	5	281	8.1	21.1	10.2976744186
	5	282	5.3	24.2	0.0
	5	283	9.9	22.7	0.0
	5	284	5.1	15.0	0.0
	5	285	-1.3	8.8	0.0
	5	286	3.1	17.8	0.0
	5	287	4.6	15.0	0.0
	5	288	2.6	14.3	0.0
	5	289	1.0	11.5	0.190697674419
	5	290	-0.9	11.8	0.0
	5	291	3.8	19.6	0.0
	5	292	0.6	17.6	0.0
	5	293	0.7	21.9	0.0
	5	294	3.0	17.7	0.286046511628
	5	295	1.3	18.2	0.0
	5	296	1.3	11.3	0.0
	5	297	1.0	10.3	0.0
	5	298	-1.1	9.8	0.0
	5	299	0.4	11.6	0.0
	5	300	1.8	14.9	0.0
	5	301	0.3	14.6	0.0
	5	302	-3.6	12.2	0.0953488372093
	5	303	-1.5	9.7	0.0
	5	304	0.3	7.6	0.858139534884
	5	305	-2.0	10.0	0.0
	5	306	-4.5	5.1	0.0
	5	307	-4.8	6.7	0.0
	5	308	-10.9	6.5	0.0
	5	309	-7.9	2.5	0.0
	5	310	-11.4	0.4	0.0
	5	311	-9.8	8.6	0.0
	5	312	2.5	12.3	0.0
	5	313	5.5	13.6	0.0
	5	314	-5.0	2.8	0.0
	5	315	-10.9	4.2	0.0
	5	316	-9.8	5.5	0.0
	5	317	-10.4	3.0	0.0
	5	318	-7.2	6.3	0.0
	5	319	-3.3	11.0	0.0
	5	320	-1.3	16.1	0.0
	5	321	2.5	14.7	0.0
	5	322	9.2	21.5	0.0
	5	323	10.1	16.2	0.0
	5	324	0.9	5.2	0.286046511628
	5	325	-1.5	6.7	0.0
	5	326	-2.1	16.6	0.0
	5	327	-4.5	8.3	0.0
	5	328	-8.8	4.3	0.0
	5	329	-15.7	-8.4	0.0
	5	330	-12.1	-0.1	0.0
	5	331	-15.2	-7.7	0.0
	5	332	-19.0	-2.2	0.0
	5	333	-16.9	7.4	0.0
	5	334	-9.4	5.1	0.0
	5	335	-9.7	-4.0	0.0
	5	336	-6.1	-1.2	0.0
	5	337	-15.2	-7.0	0.0
	5	338	-6.8	-1.3	0.0
	5	339	-5.3	1.1	0.0
	5	340	-10.3	6.9	0.0
	5	341	-8.6	2.9	0.0
	5	342	-14.1	-8.4	0.0
	5	343	-9.2	4.0	0.0
	5	344	-11.9	-3.0	0.0
	5	345	-15.8	3.2	0.0
	5	346	-9.8	-3.6	0.0
	5	347	-12.5	-4.3	0.0
	5	348	-13.0	-11.1	0.0
	5	349	-18.2	-3.2	0.0
	5	350	-19.1	-8.4	0.0
	5	351	-17.2	-5.7	0.0
	5	352	-20.2	-9.7	0.0
	5	353	-13.6	-7.5	0.0
	5	354	-4.1	-2.2	0.0
	5	355	-9.5	-8.5	0.0
	5	356	-7.2	-6.4	0.0
	5	357	-11.4	-6.8	0.0
	5	358	-16.2	-12.2	0.0
	5	359	-22.0	-15.0	0.0
	5	360	-9.1	-2.6	0.0
	5	361	-9.0	-4.5	0.0
	5	362	-12.3	-1.0	0.0
	5	363	-6.7	4.5	0.0
	5	364	-19.6	-10.5	0.0
	5	365	-9.9	-7.1	0.0
	6	1	-18.8	-5.4	0.0
	6	2	-17.3	0.0	0.0
	6	3	-18.9	0.7	0.0
	6	4	-14.3	1.4	0.0
	6	5	-10.7	4.2	0.0
	6	6	-16.6	-4.6	0.0
	6	7	-12.9	-6.0	0.0
	6	8	-12.4	-8.8	0.0
	6	9	-8.3	-4.6	0.0
	6	10	-13.6	-11.6	0.0953488372093
	6	11	-14.4	-5.5	0.0
	6	12	-12.2	-6.2	0.0
	6	13	-4.5	3.8	0.0
	6	14	-4.2	-3.0	0.0
	6	15	-11.2	-8.0	0.0
	6	16	-26.2	-4.2	0.0
	6	17	-15.2	-7.3	0.0
	6	18	-14.9	-9.4	0.0
	6	19	-18.3	-7.4	0.0
	6	20	-15.8	-2.0	0.0
	6	21	-9.0	-2.3	0.0
	6	22	-10.8	-4.4	0.0
	6	23	-8.5	-1.7	0.0
	6	24	-11.9	-2.0	0.0
	6	25	-15.4	-10.6	0.0
	6	26	-9.8	-8.5	0.0
	6	27	-10.7	-1.6	0.0
	6	28	-22.7	-7.6	0.0
	6	29	-16.8	-4.2	0.0
	6	30	-32.5	-13.8	0.667441860465
	6	31	-29.1	-9.5	0.0
	6	32	-27.0	-5.4	0.0
	6	33	-16.3	-9.1	0.0
	6	34	-17.9	-7.1	0.0
	6	35	-14.1	-10.1	0.0
	6	36	-12.7	-2.0	0.0
	6	37	-24.4	-11.7	0.0
	6	38	-27.2	-13.7	0.0
	6	39	-29.4	-15.5	0.0
	6	40	-25.6	-10.6	0.0
	6	41	-25.6	-2.6	0.0
	6	42	-19.3	0.4	0.0
	6	43	-13.1	-3.9	0.0
	6	44	-14.1	-8.1	0.0
	6	45	-21.9	-5.4	0.0
	6	46	-17.3	-6.7	0.0
	6	47	-18.2	-5.4	0.0
	6	48	-9.9	-5.9	0.0
	6	49	-8.0	-3.3	0.0
	6	50	-0.5	3.4	0.0
	6	51	-6.2	-2.8	0.0
	6	52	-11.7	-1.0	0.0953488372093
	6	53	-16.0	-0.2	0.0
	6	54	-13.1	0.0	0.0
	6	55	-12.6	7.4	0.0
	6	56	-18.7	-1.1	0.0
	6	57	-12.3	1.6	0.0
	6	58	-17.1	-5.5	0.0
	6	59	-17.7	-2.9	3.0511627907
	6	60	-16.7	-3.7	0.286046511628
	6	61	-13.7	-0.4	0.0
	6	62	-17.0	-7.8	0.0
	6	63	-9.0	-0.4	0.0
	6	64	-9.2	1.8	0.0
	6	65	0.0	11.0	0.0
	6	66	3.0	6.7	0.0
	6	67	-3.4	3.4	0.0
	6	68	-5.3	0.9	0.0
	6	69	-6.7	-2.0	0.0
	6	70	-2.8	-1.4	0.0
	6	71	1.3	5.9	0.0
	6	72	2.2	4.4	0.0
	6	73	2.8	6.9	0.0
	6	74	4.3	4.6	0.0
	6	75	-0.1	4.5	0.0
	6	76	-3.8	3.7	0.0
	6	77	-2.3	5.2	0.0
	6	78	-6.3	5.4	0.0
	6	79	-0.1	7.9	0.190697674419
	6	80	0.0	6.5	0.0
	6	81	0.2	8.6	0.0
	6	82	-2.3	0.9	0.0
	6	83	0.4	3.0	0.0
	6	84	-9.7	-0.6	0.0953488372093
	6	85	-9.7	4.5	0.0
	6	86	-10.6	0.7	0.0
	6	87	-11.0	1.1	0.0
	6	88	-4.4	6.1	1.14418604651
	6	89	-2.0	10.1	0.0
	6	90	-2.1	14.3	0.0
	6	91	-0.2	14.9	0.0
	6	92	1.0	10.9	0.0
	6	93	-1.3	12.5	2.47906976744
	6	94	2.4	12.2	0.0
	6	95	-0.5	13.7	0.0
	6	96	-4.2	9.4	0.0953488372093
	6	97	-6.8	8.0	6.57906976744
	6	98	-8.1	7.5	0.0
	6	99	-9.7	5.6	0.0
	6	100	-5.4	5.3	0.0
	6	101	-2.7	3.2	1.52558139535
	6	102	-2.1	7.9	0.0
	6	103	-6.4	7.2	0.0
	6	104	-8.2	8.1	0.0
	6	105	-6.5	8.7	0.0
	6	106	-6.8	3.5	0.0
	6	107	-9.2	3.1	0.476744186047
	6	108	-6.4	5.2	0.572093023256
	6	109	-5.9	9.0	4.19534883721
	6	110	0.4	12.9	0.0
	6	111	10.2	16.8	0.0953488372093
	6	112	8.2	16.1	0.0
	6	113	4.5	17.4	0.0
	6	114	5.4	17.4	0.0
	6	115	3.6	19.7	0.0
	6	116	7.0	24.4	0.0
	6	117	15.2	31.6	0.0
	6	118	10.0	22.0	11.1558139535
	6	119	7.5	21.1	0.0
	6	120	7.1	18.3	0.190697674419
	6	121	1.5	18.3	0.0
	6	122	8.7	21.7	0.0
	6	123	7.3	21.4	0.0
	6	124	5.8	22.1	0.0
	6	125	3.7	25.1	0.0
	6	126	2.3	18.0	0.476744186047
	6	127	5.4	19.8	0.0
	6	128	4.4	13.4	3.71860465116
	6	129	4.8	18.6	0.0
	6	130	6.6	20.1	0.0
	6	131	7.2	18.9	0.0
	6	132	9.2	23.5	0.0
	6	133	3.9	22.9	0.0
	6	134	4.3	20.3	0.0
	6	135	4.9	19.8	0.0
	6	136	4.3	21.7	0.0
	6	137	7.9	25.4	21.4534883721
	6	138	2.9	23.6	2.86046511628
	6	139	0.9	26.9	0.0
	6	140	7.1	23.1	0.0
	6	141	4.2	19.5	0.0
	6	142	6.6	23.0	0.0
	6	143	9.8	25.0	0.0
	6	144	12.4	25.8	0.0
	6	145	6.4	19.2	20.5953488372
	6	146	9.3	25.6	0.0
	6	147	11.3	28.1	0.0
	6	148	9.2	23.8	0.0
	6	149	13.8	22.2	0.190697674419
	6	150	14.2	24.4	0.0
	6	151	12.4	21.4	0.0
	6	152	10.6	20.8	0.0
	6	153	12.2	24.3	0.0
	6	154	8.0	22.2	36.3279069767
	6	155	8.1	25.5	0.0
	6	156	10.0	26.2	0.0
	6	157	10.2	21.1	5.72093023256
	6	158	11.5	26.2	0.0953488372093
	6	159	20.2	29.5	0.0
	6	160	18.7	28.1	0.0
	6	161	18.6	26.4	0.762790697674
	6	162	15.4	27.6	0.0
	6	163	12.4	25.7	0.0
	6	164	8.3	21.8	0.0
	6	165	7.3	21.6	0.0
	6	166	5.8	15.7	0.762790697674
	6	167	2.3	14.9	0.286046511628
	6	168	7.8	20.1	2.0976744186
	6	169	6.8	22.6	0.0
	6	170	9.2	19.4	0.0
	6	171	8.1	25.2	0.0
	6	172	11.3	24.2	7.53255813953
	6	173	16.2	31.7	0.0
	6	174	14.0	29.2	0.0
[truncated: 8,957 more rows]
