# Supplementary material for: Comparing CMIP-3 and CMIP-5 climate projections on flooding estimation of Devils Lake of North Dakota, USA
Source: PeerJ. 2018 Apr 30;6:e4711. doi: 10.7717/peerj.4711 (PMC5933320; doi:10.7717/peerj.4711)
Supplement: Supplemental Information 2 [file peerj-06-4711-s002.zip › FutureClimate/CMIP-5_MarkSim/EDMZ_GFDLESM2M_rcp85_2055.dat]

	1	1	-15.2	-14.5	1.90697674419
	1	2	-20.3	-18.7	1.14418604651
	1	3	-20.2	-18.1	3.90930232558
	1	4	-16.7	-5.9	0.0
	1	5	-8.9	3.7	0.0
	1	6	-1.9	7.1	4.95813953488
	1	7	-0.6	0.1	0.0
	1	8	-12.2	2.1	0.0
	1	9	-3.4	-0.8	0.0
	1	10	-4.4	-4.1	0.0953488372093
	1	11	-10.3	-1.9	0.0
	1	12	-22.0	-1.3	0.0
	1	13	-25.4	-1.2	0.0
	1	14	-18.1	-9.8	0.0
	1	15	-15.1	-9.5	0.0
	1	16	-15.7	-15.0	0.0
	1	17	-16.5	-10.6	0.0
	1	18	-13.9	-3.5	0.0
	1	19	-15.9	-12.3	0.0
	1	20	-19.7	-18.7	0.0953488372093
	1	21	-10.0	-2.3	0.0
	1	22	-9.2	-8.0	0.0
	1	23	-16.0	-6.7	0.0
	1	24	-2.3	10.2	0.0
	1	25	-8.6	13.0	0.0
	1	26	-11.4	3.2	0.0
	1	27	-12.9	-0.8	0.0
	1	28	-9.9	-4.7	0.0
	1	29	-13.8	-7.1	0.0
	1	30	-19.2	-6.3	0.0
	1	31	-10.2	-2.0	0.0
	1	32	-16.9	-3.4	0.0
	1	33	-10.6	0.2	0.0
	1	34	-9.0	-7.6	0.572093023256
	1	35	-3.7	-2.7	0.0
	1	36	-10.0	-2.7	0.0
	1	37	-4.1	6.8	0.0
	1	38	1.7	5.6	0.0
	1	39	9.1	16.1	0.0
	1	40	-2.5	4.9	0.0
	1	41	-9.4	-7.2	0.0
	1	42	-4.6	-0.3	0.0
	1	43	-6.6	-4.9	0.0
	1	44	-7.4	-5.0	0.0
	1	45	-6.5	2.7	0.0
	1	46	-1.8	6.7	0.0
	1	47	-6.3	-1.7	0.0
	1	48	-11.8	-7.3	0.190697674419
	1	49	-21.2	-6.3	0.0
	1	50	-19.4	-3.0	0.0
	1	51	-22.8	-6.1	0.0
	1	52	-21.3	-4.1	0.0
	1	53	-21.9	-3.6	0.0
	1	54	-24.8	-14.7	2.76511627907
	1	55	-20.7	-12.0	6.67441860465
	1	56	-17.3	3.1	0.0
	1	57	-13.9	0.9	0.0
	1	58	-14.2	-1.4	0.0
	1	59	-24.7	-1.7	0.0
	1	60	-19.9	8.9	0.0
	1	61	-19.8	0.3	0.0
	1	62	-11.7	-0.5	0.0
	1	63	-12.8	-1.0	0.0
	1	64	-15.2	-0.7	0.0
	1	65	-11.0	1.5	0.0
	1	66	-6.7	-0.1	5.33953488372
	1	67	2.3	2.8	0.0
	1	68	2.9	4.5	0.0
	1	69	-4.5	-2.0	0.0
	1	70	-8.2	6.9	0.0
	1	71	-9.1	9.5	0.0
	1	72	-7.7	9.7	0.0
	1	73	-12.4	7.0	0.0
	1	74	-9.2	-2.0	0.0
	1	75	-6.1	-1.9	0.0
	1	76	-4.9	-3.7	0.0
	1	77	-7.4	-3.4	0.0
	1	78	-6.4	-1.0	0.0
	1	79	-11.7	2.6	0.0
	1	80	-12.7	0.7	0.0
	1	81	-11.4	6.7	0.0
	1	82	-14.6	0.2	0.0
	1	83	-13.8	-0.9	0.0
	1	84	-10.2	1.2	7.62790697674
	1	85	-7.7	2.6	0.0
	1	86	-8.5	6.4	0.0
	1	87	-2.1	4.1	0.0
	1	88	-4.1	6.9	0.0
	1	89	1.4	10.0	0.0
	1	90	4.1	7.2	0.0
	1	91	0.0	11.5	0.0
	1	92	-0.9	9.2	0.0
	1	93	-0.2	15.1	0.0
	1	94	5.4	15.9	0.0
	1	95	6.2	19.0	0.0
	1	96	4.1	18.5	0.0
	1	97	5.6	15.5	0.0
	1	98	6.2	13.6	0.0
	1	99	5.2	12.4	0.0
	1	100	0.3	10.8	0.0
	1	101	-0.8	11.8	0.0
	1	102	1.0	11.1	0.0
	1	103	8.4	10.7	0.0
	1	104	3.3	18.1	0.0
	1	105	10.7	19.0	0.0
	1	106	12.2	22.0	0.0
	1	107	4.0	22.5	0.0
	1	108	5.5	20.4	0.0
	1	109	4.1	15.4	0.476744186047
	1	110	1.2	18.9	0.0
	1	111	-1.7	19.0	0.0
	1	112	0.6	18.0	0.0
	1	113	1.7	20.4	0.0
	1	114	3.9	24.4	0.0
	1	115	-2.8	15.7	0.0
	1	116	-6.5	10.3	0.0
	1	117	-0.7	18.0	0.0
	1	118	3.5	22.5	0.0
	1	119	3.6	22.0	0.0
	1	120	4.5	9.1	5.24418604651
	1	121	6.8	21.2	0.0
	1	122	9.5	23.6	0.0
	1	123	5.7	22.0	1.52558139535
	1	124	10.2	25.6	0.0
	1	125	8.3	25.7	0.0
	1	126	13.1	25.6	0.0
	1	127	13.2	26.1	0.0
	1	128	12.2	26.9	0.0
	1	129	7.1	25.4	0.0
	1	130	3.6	26.1	10.8697674419
	1	131	7.0	29.3	0.0
	1	132	9.6	27.1	0.0
	1	133	7.8	24.6	0.0
	1	134	3.1	23.4	0.0
	1	135	2.7	28.4	0.0
	1	136	3.6	23.9	0.0
	1	137	11.1	24.8	0.0
	1	138	9.9	22.9	0.0
	1	139	5.1	16.5	1.90697674419
	1	140	13.5	22.4	0.953488372093
	1	141	8.8	21.9	13.1581395349
	1	142	10.0	20.0	0.0
	1	143	9.5	24.9	0.0
	1	144	9.5	25.4	0.0
	1	145	6.4	24.4	0.190697674419
	1	146	7.5	25.5	0.0
	1	147	2.8	23.5	0.0
	1	148	10.6	24.8	0.0
	1	149	9.6	24.4	0.0
	1	150	14.5	23.8	3.62325581395
	1	151	7.6	23.3	26.5069767442
	1	152	5.4	22.4	0.0
	1	153	6.6	23.7	1.62093023256
	1	154	9.9	25.1	0.0
	1	155	6.7	24.4	0.0
	1	156	6.7	21.8	0.0
	1	157	10.8	25.3	0.0
	1	158	14.0	32.7	0.0
	1	159	7.8	27.0	0.0
	1	160	15.0	23.1	17.7348837209
	1	161	15.4	28.5	0.0
	1	162	15.3	26.8	0.0
	1	163	12.0	24.9	0.0
	1	164	12.2	26.4	0.0
	1	165	13.1	23.5	23.3604651163
	1	166	13.0	26.0	0.0
	1	167	13.6	27.5	0.0
	1	168	18.4	31.0	64.3604651163
	1	169	20.9	32.6	0.0
	1	170	17.2	34.3	0.0
	1	171	17.1	30.5	0.0
	1	172	16.3	31.1	0.0
	1	173	14.7	29.2	0.0
	1	174	17.0	28.7	0.0
	1	175	17.3	28.1	0.0
	1	176	17.1	19.9	18.9744186047
	1	177	16.6	21.5	0.286046511628
	1	178	16.0	26.9	0.0
	1	179	13.6	23.9	0.0
	1	180	13.2	20.4	70.5581395349
	1	181	14.5	22.3	83.2395348837
	1	182	17.5	29.1	0.0
	1	183	13.9	26.2	0.476744186047
	1	184	20.7	27.0	16.876744186
	1	185	18.6	30.7	0.0
	1	186	16.9	30.1	0.0
	1	187	21.2	30.7	0.0
	1	188	20.5	29.7	0.0953488372093
	1	189	23.0	33.3	0.0
	1	190	21.1	32.7	0.0
	1	191	15.3	27.2	0.0
	1	192	15.8	23.4	0.0
	1	193	14.9	27.0	0.0
	1	194	15.2	31.1	0.0
	1	195	18.6	30.4	0.0
	1	196	20.7	30.6	0.0
	1	197	21.4	35.7	0.0
	1	198	23.5	38.8	0.0
	1	199	22.0	34.7	0.0
	1	200	22.7	31.6	0.190697674419
	1	201	19.8	31.2	0.0
	1	202	16.7	30.4	0.0
	1	203	19.6	36.5	0.0
	1	204	22.2	39.0	0.0
	1	205	23.4	36.5	0.0
	1	206	21.4	35.6	0.0
	1	207	17.2	31.8	0.0
	1	208	18.6	30.2	5.1488372093
	1	209	17.7	31.9	2.86046511628
	1	210	17.5	32.5	0.0
	1	211	18.8	35.1	0.0
	1	212	17.4	33.8	0.0
	1	213	16.9	34.3	0.0
	1	214	18.0	32.9	0.0
	1	215	13.3	28.5	14.6837209302
	1	216	15.7	31.5	24.9813953488
	1	217	13.9	31.1	6.67441860465
	1	218	17.3	32.6	0.0
	1	219	16.3	31.5	0.0
	1	220	17.9	34.7	0.0
	1	221	17.5	32.3	1.0488372093
	1	222	18.6	29.3	0.572093023256
	1	223	21.6	31.0	0.667441860465
	1	224	20.8	31.8	0.0
	1	225	19.0	33.5	0.0
	1	226	18.4	35.3	0.0
	1	227	12.9	32.2	0.0
	1	228	13.4	27.6	10.3930232558
	1	229	13.7	27.3	0.0953488372093
	1	230	14.1	25.7	10.6790697674
	1	231	14.8	29.9	0.0
	1	232	15.0	28.8	0.0
	1	233	11.8	26.4	0.0
	1	234	14.5	30.3	0.0
	1	235	14.0	24.3	14.3023255814
	1	236	18.1	25.5	0.0
	1	237	17.9	31.9	0.0
	1	238	17.2	26.9	0.0
	1	239	15.5	31.4	0.0
	1	240	15.4	29.9	0.0
	1	241	15.1	31.2	0.0
	1	242	21.6	31.1	0.0
	1	243	20.5	32.1	0.0
	1	244	17.5	30.0	0.0
	1	245	14.4	24.0	0.858139534884
	1	246	16.0	26.2	0.0
	1	247	15.1	29.4	0.0
	1	248	13.1	29.6	0.0
	1	249	13.7	31.9	0.0
	1	250	18.0	29.7	7.91395348837
	1	251	13.4	26.0	0.286046511628
	1	252	12.9	28.2	0.0
	1	253	15.7	26.6	0.0
	1	254	13.3	24.3	0.0
	1	255	8.4	20.5	0.953488372093
	1	256	12.9	25.5	0.0
	1	257	7.2	20.2	4.00465116279
	1	258	6.6	20.0	0.381395348837
	1	259	3.2	22.1	0.0
	1	260	2.0	23.3	0.0
	1	261	-2.8	21.0	0.0
	1	262	4.7	27.3	0.0
	1	263	8.1	27.9	0.0
	1	264	6.8	22.6	0.0
	1	265	11.7	27.5	0.0
	1	266	12.8	26.9	0.0
	1	267	12.8	29.6	0.0
	1	268	9.9	25.8	0.0
	1	269	10.0	21.4	0.0
	1	270	12.0	22.9	0.0
	1	271	8.1	28.0	0.0
	1	272	12.2	26.4	0.0
	1	273	14.5	29.5	0.0
	1	274	15.7	27.2	0.0
	1	275	15.5	26.2	0.0
	1	276	11.3	25.4	0.0
	1	277	4.9	23.1	0.0
	1	278	5.9	23.9	0.0
	1	279	7.8	19.4	0.0
	1	280	5.2	18.2	0.0
	1	281	4.1	21.3	0.0
	1	282	2.1	18.7	0.0
	1	283	2.9	19.4	0.0
	1	284	3.4	18.2	0.0953488372093
	1	285	3.7	19.3	4.29069767442
	1	286	4.2	18.5	0.0953488372093
	1	287	6.1	20.4	0.0
	1	288	3.5	22.7	0.0
	1	289	9.5	25.1	0.0
	1	290	2.6	13.6	0.190697674419
	1	291	-1.1	12.7	0.0
	1	292	0.7	15.8	0.0
	1	293	6.4	20.9	0.0
	1	294	3.6	15.6	0.0
	1	295	5.1	17.1	0.0
	1	296	6.5	15.7	0.0
	1	297	5.8	15.0	0.0
	1	298	5.6	15.9	0.0
	1	299	2.1	16.7	0.0
	1	300	2.0	9.3	0.0
	1	301	1.5	11.2	0.0
	1	302	-0.8	10.2	0.0
	1	303	-4.4	8.6	0.0
	1	304	7.6	17.8	0.0
	1	305	8.4	13.6	0.0
	1	306	6.7	16.4	0.0
	1	307	2.0	16.0	0.0
	1	308	3.0	8.8	0.0
	1	309	-3.6	6.9	0.0
	1	310	-0.5	5.6	0.0
	1	311	0.6	10.3	0.0
	1	312	0.9	15.5	0.0
	1	313	4.8	7.7	0.0
	1	314	7.0	10.5	0.0
	1	315	2.9	9.8	0.0
	1	316	1.1	17.3	0.0
	1	317	5.6	19.0	0.0
	1	318	7.5	10.9	0.0
	1	319	3.8	8.1	0.0
	1	320	-0.4	5.7	0.0
	1	321	-0.5	8.5	0.0
	1	322	-0.3	5.6	0.0
	1	323	2.9	7.6	0.0
	1	324	-8.5	5.4	0.0
	1	325	-3.3	1.3	0.0
	1	326	-4.9	0.4	0.0
	1	327	-6.5	-4.1	0.0
	1	328	-1.9	0.5	0.0
	1	329	-6.0	2.7	0.0
	1	330	-4.5	0.7	0.0
	1	331	-10.5	-8.4	0.0
	1	332	-7.3	-4.0	0.0
	1	333	-15.2	-7.8	0.0
	1	334	-6.5	8.3	0.0
	1	335	-12.8	-0.5	0.0
	1	336	-12.5	-5.2	0.0
	1	337	-12.3	-2.2	9.34418604651
	1	338	-14.4	-0.3	0.0
	1	339	-19.5	-6.0	0.0
	1	340	-25.0	-8.9	0.0
	1	341	-25.9	-6.0	0.0
	1	342	-22.9	-6.7	0.0
	1	343	-17.1	-14.1	0.0
	1	344	-16.0	-5.0	0.0
	1	345	-14.0	-5.6	0.0
	1	346	-14.6	-5.2	0.0
	1	347	-13.8	-7.0	0.0
	1	348	-11.3	-9.3	0.0
	1	349	-6.9	-4.7	0.0
	1	350	-11.7	-3.4	0.0
	1	351	-6.6	3.7	0.0
	1	352	-18.0	-12.1	2.0023255814
	1	353	-18.8	-11.1	0.0
	1	354	-22.2	-2.1	0.0
	1	355	-20.4	-9.5	0.0
	1	356	-17.7	-7.8	0.0
	1	357	-10.1	-6.0	0.0
	1	358	-12.2	-9.8	12.6813953488
	1	359	-15.5	-5.2	0.0
	1	360	-25.3	-11.1	1.52558139535
	1	361	-25.6	-12.4	0.0
	1	362	-19.2	1.1	0.0
	1	363	-13.4	3.7	0.0
	1	364	-16.6	-2.0	0.0
	1	365	-11.8	-10.9	3.62325581395
	2	1	-7.1	-0.9	3.62325581395
	2	2	-17.5	-3.9	0.0
	2	3	-17.6	-8.1	0.0
	2	4	-7.3	-5.4	0.0
	2	5	-12.4	-8.4	0.0
	2	6	-13.6	-11.2	0.0
	2	7	-8.8	-7.4	0.0
	2	8	-14.6	-12.4	0.0
	2	9	-19.7	-16.2	0.0
	2	10	-23.5	-6.2	0.0
	2	11	-14.9	-6.7	0.0
	2	12	-15.6	-9.4	0.0
	2	13	-17.2	-3.8	0.0
	2	14	-14.7	0.1	0.0
	2	15	-12.3	-6.1	0.0
	2	16	-8.8	-2.1	0.0
	2	17	-7.4	-4.7	0.0
	2	18	-12.0	-3.6	0.0
	2	19	-11.9	0.6	0.0
	2	20	-5.1	-3.5	0.0
	2	21	-6.6	-3.3	0.0
	2	22	-10.1	-6.2	0.0
	2	23	-14.8	-11.6	0.0
	2	24	-5.6	-4.0	0.0
	2	25	-2.1	5.7	0.0
	2	26	-5.8	-5.7	0.0
	2	27	-6.5	0.6	0.0
	2	28	-19.5	-9.4	0.0
	2	29	-21.8	-5.0	0.0
	2	30	-18.5	-8.5	0.0
	2	31	-17.8	-3.3	0.0
	2	32	-17.4	-12.2	0.0
	2	33	-8.7	0.9	0.0
	2	34	-10.4	-2.0	0.0
	2	35	-8.2	-5.9	0.0
	2	36	-14.8	-10.0	0.0
	2	37	-18.2	-10.8	0.0
	2	38	-18.8	-10.6	0.0
	2	39	-13.4	-2.9	0.0
	2	40	-24.7	-11.2	0.0
	2	41	-24.3	-15.7	0.0
	2	42	-21.6	-12.9	0.0
	2	43	-15.0	-3.8	0.0
	2	44	-14.0	-2.3	0.0
	2	45	-16.4	-4.6	0.0
	2	46	-10.1	5.3	0.0
	2	47	-2.0	6.0	0.0
	2	48	1.2	9.2	0.0
	2	49	0.4	3.1	0.0
	2	50	-5.6	2.3	0.0
	2	51	-12.1	1.2	0.0
	2	52	-14.3	-4.4	0.0
	2	53	-19.0	-5.9	0.0
	2	54	-18.6	-2.9	0.0
	2	55	-21.9	-5.3	0.0
	2	56	-13.8	0.9	0.0
	2	57	-4.8	7.1	0.0
	2	58	-7.8	2.1	0.0
	2	59	-10.2	6.6	0.0
	2	60	-0.9	3.3	0.0
	2	61	-1.3	2.0	0.0
	2	62	-4.8	-3.9	0.0
	2	63	-5.5	-4.0	0.0
	2	64	1.6	3.2	0.0
	2	65	3.5	9.6	0.0
	2	66	-4.5	1.0	0.0
	2	67	-8.1	5.1	0.0
	2	68	0.7	1.6	0.286046511628
	2	69	-1.3	6.7	0.0
	2	70	-5.8	3.7	0.0
	2	71	-6.3	5.4	0.0
	2	72	1.6	1.7	0.0
	2	73	1.1	1.7	2.0976744186
	2	74	-2.9	10.8	0.0
	2	75	-0.9	8.3	0.0
	2	76	-0.9	4.7	0.0
	2	77	-2.9	8.1	0.0
	2	78	-2.3	7.6	0.0
	2	79	0.9	9.6	0.0
	2	80	0.1	5.1	0.0
	2	81	-1.6	6.8	0.0
	2	82	2.0	8.4	0.0
	2	83	-0.3	14.4	0.0
	2	84	-1.8	6.3	0.0
	2	85	1.7	11.5	0.0
	2	86	4.2	11.1	0.0
	2	87	-0.1	6.8	0.0
	2	88	-0.3	3.6	0.0
	2	89	-0.2	7.5	0.0
	2	90	-5.3	7.3	0.0
	2	91	-12.0	1.1	0.0
	2	92	-11.6	-6.8	0.858139534884
	2	93	-8.3	-0.5	0.0
	2	94	-14.3	-4.2	0.0
	2	95	-7.8	0.8	0.0
	2	96	-9.5	3.8	0.0
	2	97	-11.7	4.5	0.0
	2	98	-6.3	9.3	0.0
	2	99	0.7	9.4	0.0
	2	100	-0.1	7.4	0.0
	2	101	2.3	15.4	0.0
	2	102	8.0	10.3	1.23953488372
	2	103	2.3	12.4	1.52558139535
	2	104	1.2	17.5	0.0
	2	105	-4.0	10.7	0.381395348837
	2	106	5.4	17.2	0.0
	2	107	5.5	9.8	0.0
	2	108	4.2	13.5	0.0
	2	109	-0.1	12.9	0.0
	2	110	10.6	20.9	0.0
	2	111	5.7	12.8	0.0
	2	112	3.9	13.7	0.0
	2	113	-1.4	13.8	0.0
	2	114	0.7	12.0	2.66976744186
	2	115	-1.1	14.0	0.0
	2	116	1.2	13.8	0.0
	2	117	6.5	15.2	0.0
	2	118	-2.5	17.8	0.0
	2	119	-1.5	15.3	0.0
	2	120	-2.7	15.3	0.0
	2	121	1.1	16.3	8.86744186047
	2	122	-2.2	17.3	12.3
	2	123	1.1	21.7	0.0
	2	124	-3.4	13.5	0.0
	2	125	-4.7	15.4	0.0
	2	126	-6.1	13.9	3.0511627907
	2	127	-7.9	14.9	0.0
	2	128	-0.3	20.3	0.0
	2	129	4.1	23.6	0.0
	2	130	9.1	14.0	0.476744186047
	2	131	10.1	19.8	0.0953488372093
	2	132	11.1	21.0	0.286046511628
	2	133	7.0	29.3	0.0
	2	134	5.2	27.6	0.0
	2	135	11.7	22.1	0.0
	2	136	9.2	19.3	5.1488372093
	2	137	8.7	23.9	2.86046511628
	2	138	7.7	24.8	0.0
	2	139	5.9	27.5	0.0
	2	140	4.9	26.3	0.0
	2	141	5.8	24.5	0.0
	2	142	8.8	26.0	0.0
	2	143	5.2	25.4	0.0
	2	144	6.9	24.9	0.0
	2	145	6.7	23.7	2.47906976744
	2	146	4.0	24.9	13.4441860465
	2	147	3.2	23.4	0.0
	2	148	8.9	22.1	0.0
	2	149	10.0	24.1	0.0
	2	150	13.2	26.6	4.48139534884
	2	151	11.7	28.7	0.0
	2	152	11.9	25.5	0.667441860465
	2	153	13.0	28.0	0.0
	2	154	12.4	26.5	0.0
	2	155	8.1	23.2	0.0
	2	156	10.0	21.3	13.1581395349
	2	157	8.6	28.6	0.0
	2	158	10.7	29.5	0.0
	2	159	16.4	25.5	0.0
	2	160	13.6	27.0	0.0
	2	161	14.6	30.0	0.0
	2	162	16.9	29.6	0.0
	2	163	14.2	31.5	0.0
	2	164	11.2	28.5	0.0953488372093
	2	165	16.6	30.4	0.0
	2	166	12.5	24.3	0.0
	2	167	11.8	27.5	0.0
	2	168	8.3	29.6	0.0
	2	169	12.6	32.8	0.0
	2	170	14.3	27.3	0.190697674419
	2	171	15.7	30.0	0.0
	2	172	17.0	28.0	12.776744186
	2	173	18.4	33.1	0.0
	2	174	16.0	28.3	0.0
	2	175	18.5	27.8	0.0
	2	176	16.6	27.7	0.0
	2	177	14.8	32.2	0.0
	2	178	12.7	26.6	0.0
	2	179	14.0	26.0	0.0
	2	180	13.1	28.7	0.0
	2	181	15.0	27.0	1.43023255814
	2	182	15.6	27.5	4.00465116279
	2	183	13.5	27.3	0.0
	2	184	15.8	27.6	0.0
	2	185	18.3	28.7	0.0
	2	186	16.7	26.9	0.0
	2	187	20.1	32.1	0.0
	2	188	23.7	34.2	0.0
	2	189	23.1	31.1	0.0
	2	190	23.1	32.7	0.0
	2	191	15.7	26.4	0.0
	2	192	17.4	33.2	0.0
	2	193	20.3	35.1	0.0
	2	194	19.7	33.5	0.0
	2	195	17.3	26.0	0.0
	2	196	16.2	26.5	0.0
	2	197	13.4	25.2	0.0
	2	198	12.9	26.5	0.0
	2	199	11.9	26.1	0.0
	2	200	13.6	27.2	0.0
	2	201	14.2	30.9	0.0
	2	202	14.6	32.4	0.0
	2	203	21.0	36.6	0.0
	2	204	21.6	33.8	0.0
	2	205	14.9	29.9	0.0
	2	206	17.2	32.8	0.0
	2	207	15.4	32.3	0.0
	2	208	15.1	28.5	0.0
	2	209	13.0	28.2	0.0
	2	210	15.0	31.2	0.0
	2	211	16.0	28.6	3.71860465116
	2	212	14.0	25.4	22.1209302326
	2	213	17.7	28.2	0.762790697674
	2	214	17.0	29.4	4.38604651163
	2	215	15.4	29.2	2.76511627907
	2	216	16.7	31.9	5.53023255814
	2	217	18.8	31.2	8.96279069767
	2	218	16.8	30.3	5.91162790698
	2	219	20.3	31.3	0.0
	2	220	22.2	33.0	0.0
	2	221	19.1	29.3	7.43720930233
	2	222	20.6	31.2	1.52558139535
	2	223	17.5	30.0	8.29534883721
	2	224	15.6	25.0	12.3
	2	225	18.0	31.6	0.0
	2	226	16.7	30.0	0.572093023256
	2	227	15.4	28.0	3.0511627907
	2	228	14.4	23.2	0.190697674419
	2	229	17.8	32.4	0.0
	2	230	14.9	34.4	0.0
	2	231	13.6	32.7	0.0
	2	232	12.0	28.5	9.53488372093
	2	233	16.0	32.2	2.86046511628
	2	234	15.2	27.4	3.24186046512
	2	235	17.3	32.4	4.19534883721
	2	236	20.6	33.1	0.0953488372093
	2	237	17.4	34.3	0.0
	2	238	13.9	29.3	0.0
	2	239	15.9	33.0	0.0
	2	240	14.1	28.7	1.33488372093
	2	241	11.9	26.5	6.1023255814
	2	242	14.7	30.5	0.0
	2	243	15.2	33.2	0.0
	2	244	12.8	32.0	4.19534883721
	2	245	12.7	30.7	0.0
	2	246	10.4	31.6	0.0
	2	247	12.8	30.4	0.0
	2	248	14.2	25.9	0.0
	2	249	12.9	21.3	8.67674418605
	2	250	13.5	25.7	0.0
	2	251	11.8	30.1	0.0
	2	252	9.9	25.5	0.0
	2	253	7.2	25.6	0.0
	2	254	11.9	23.1	0.0
	2	255	8.1	19.6	0.0
	2	256	8.6	18.0	23.7418604651
	2	257	8.4	21.1	0.0
	2	258	4.9	24.5	0.0
	2	259	6.3	18.2	0.286046511628
	2	260	5.8	15.3	0.572093023256
	2	261	1.9	16.1	0.0
	2	262	6.5	21.9	0.0
	2	263	6.5	17.4	0.0
	2	264	3.8	19.5	0.286046511628
	2	265	4.1	24.7	0.0
	2	266	6.6	25.0	0.0
	2	267	10.2	23.5	0.0
	2	268	13.1	24.1	0.0
	2	269	12.0	28.9	0.0
	2	270	9.2	26.0	0.0
	2	271	9.4	28.3	0.0
	2	272	12.6	22.9	0.0953488372093
	2	273	9.6	23.7	8.48604651163
	2	274	7.0	23.3	0.0
	2	275	8.8	24.9	0.0
	2	276	8.6	21.5	0.0
	2	277	9.3	25.2	0.0
	2	278	2.2	21.4	0.0
	2	279	-1.6	18.7	0.0
	2	280	4.8	21.2	0.0
	2	281	-1.8	19.5	0.0
	2	282	1.6	20.1	0.0
	2	283	-0.5	13.3	4.1
	2	284	-2.9	19.1	2.66976744186
	2	285	0.0	19.4	0.0
	2	286	-1.0	18.4	0.0
	2	287	2.5	13.7	0.0
	2	288	-2.7	1.7	9.72558139535
	2	289	-0.9	6.9	6.00697674419
	2	290	-1.6	12.0	0.0
	2	291	-3.0	11.9	0.0
	2	292	1.7	14.2	0.0
	2	293	1.2	13.6	0.0
	2	294	2.1	16.2	0.0
	2	295	-1.7	16.0	0.0
	2	296	-2.3	11.6	1.14418604651
	2	297	0.4	16.0	0.0
	2	298	-0.7	12.8	0.953488372093
	2	299	0.1	8.6	0.0953488372093
	2	300	-0.1	9.9	0.0
	2	301	2.4	7.4	0.0
	2	302	-1.1	8.8	0.0
	2	303	-4.4	6.2	0.0
	2	304	-0.7	6.2	0.0
	2	305	-3.6	7.3	0.0
	2	306	3.6	16.0	0.0
	2	307	-2.6	9.4	5.81627906977
	2	308	-3.4	8.7	0.0
	2	309	-2.0	8.9	0.0
	2	310	-0.1	12.6	0.0
	2	311	1.1	18.1	0.0
	2	312	-3.0	11.3	0.0
	2	313	-2.3	12.5	0.0
	2	314	-2.4	9.6	0.0
	2	315	1.3	14.4	0.0
	2	316	1.2	7.1	0.0
	2	317	-4.5	4.6	0.0
	2	318	-11.6	4.9	0.0
	2	319	-3.8	7.8	0.0
	2	320	1.5	9.7	0.0
	2	321	0.2	8.3	0.0
	2	322	-0.8	10.8	0.0
	2	323	1.7	8.1	0.0
	2	324	5.0	8.6	0.0
	2	325	0.7	4.9	0.0
	2	326	-7.3	0.1	0.0
	2	327	-5.5	6.4	0.0
	2	328	1.1	7.7	0.0
	2	329	4.2	6.1	3.43255813953
	2	330	-4.2	0.9	2.0023255814
	2	331	-7.6	2.0	0.0
	2	332	-13.7	-0.1	0.0
	2	333	0.2	0.8	0.0
	2	334	4.9	7.3	0.0
	2	335	1.6	2.4	0.0
	2	336	-8.3	0.9	0.0
	2	337	-5.0	-4.9	0.0
	2	338	-4.1	-2.9	2.19302325581
	2	339	-11.7	-1.1	0.0
	2	340	-14.5	-0.7	0.0
	2	341	-15.7	3.5	0.0
	2	342	-6.5	5.6	2.86046511628
	2	343	-3.6	7.4	14.2069767442
	2	344	-1.7	2.5	0.0
	2	345	0.2	1.2	0.0
	2	346	-7.5	-4.9	0.0
	2	347	-16.2	-15.4	3.71860465116
	2	348	-20.9	-11.0	0.0
	2	349	-27.3	-11.5	0.0
	2	350	-23.1	-4.3	0.0
	2	351	-19.8	-7.6	0.0
	2	352	-5.7	-0.1	0.0
	2	353	-19.3	-1.8	0.0
	2	354	-7.9	2.8	0.0
	2	355	-12.8	-4.5	0.0
	2	356	-9.4	-5.6	0.0
	2	357	-9.6	-8.1	0.0
	2	358	-8.6	-5.9	0.0
	2	359	-16.5	-7.0	0.0
	2	360	-21.0	-1.0	0.0
	2	361	-10.3	3.0	0.0
	2	362	-7.6	5.0	2.76511627907
	2	363	-4.0	2.4	0.0
	2	364	0.4	2.0	0.0
	2	365	-1.2	-0.5	0.0
	3	1	-9.0	-1.4	0.0
	3	2	-12.2	-11.1	5.62558139535
	3	3	-7.0	-4.8	4.48139534884
	3	4	-6.4	-0.1	0.0
	3	5	-6.1	-4.2	0.0
	3	6	-7.4	0.4	0.0
	3	7	-9.7	-0.6	0.0
	3	8	-8.3	2.3	0.0
	3	9	-3.4	4.0	0.0
	3	10	-1.3	-0.4	0.0
	3	11	-9.9	-6.8	0.0
	3	12	-13.4	3.5	0.0
	3	13	-20.0	-10.3	2.19302325581
	3	14	-19.0	-10.3	0.0
	3	15	-18.3	-18.1	0.0
	3	16	-21.9	-15.0	0.0
	3	17	-16.6	-13.1	0.0953488372093
	3	18	-16.8	-8.7	0.0
	3	19	-14.2	-12.7	0.0
	3	20	-19.8	-16.5	0.0
	3	21	-14.9	-7.6	0.0
	3	22	-10.5	-9.5	0.0
	3	23	-15.7	-15.3	0.762790697674
	3	24	-19.6	-10.3	0.0
	3	25	-19.6	-16.9	0.762790697674
	3	26	-17.5	-15.0	0.0
	3	27	-13.8	-11.0	0.0
	3	28	-6.0	-3.3	0.0
	3	29	-5.6	-4.8	0.0
	3	30	-7.5	2.1	0.0
	3	31	-10.1	-4.0	0.0
	3	32	-8.4	-5.3	0.0
	3	33	-4.2	2.3	0.0
	3	34	-12.5	-0.5	0.0
	3	35	-4.2	-0.6	0.0
	3	36	-17.6	-2.7	0.0
	3	37	-14.2	-3.5	4.57674418605
	3	38	-15.0	-6.8	0.0
	3	39	-14.6	-2.5	0.0
	3	40	-16.6	-5.4	0.0
	3	41	-24.0	-6.5	0.0
	3	42	-19.5	-6.4	0.0
	3	43	-13.1	-3.2	0.0
	3	44	-8.0	-0.1	0.0
	3	45	-13.5	-4.0	0.0
	3	46	-20.9	-7.0	0.0
	3	47	-18.9	-4.7	0.0
	3	48	-17.0	4.7	0.0
	3	49	-12.2	6.4	0.0
	3	50	-6.7	1.1	0.0
	3	51	-13.9	-3.1	0.0
	3	52	-10.0	-0.1	0.0
	3	53	-12.7	-1.1	0.0
	3	54	-8.2	2.9	0.0
	3	55	-6.3	5.6	0.0
	3	56	-9.5	-0.2	0.0
	3	57	-15.3	-2.4	0.0
	3	58	-15.8	-9.2	0.0
	3	59	-20.5	-10.0	0.0
	3	60	-16.7	-6.8	2.76511627907
	3	61	-12.2	-2.4	0.0
	3	62	-17.1	5.5	0.0
	3	63	-11.9	1.6	0.0
	3	64	-6.4	-5.1	0.0
	3	65	-15.6	5.4	0.0
	3	66	-12.7	8.9	0.0
	3	67	-6.7	10.2	0.0
	3	68	3.1	8.4	0.0
	3	69	-2.6	6.9	0.0953488372093
	3	70	-1.2	7.9	0.0
	3	71	2.3	4.7	0.0
	3	72	1.2	2.4	0.0
	3	73	-12.0	-5.9	0.0
	3	74	-11.5	0.9	0.0
	3	75	-7.6	0.0	12.4906976744
	3	76	-2.4	-0.2	0.762790697674
	3	77	-8.9	1.8	0.0
	3	78	-4.7	2.0	0.0
	3	79	-4.8	6.7	0.0
	3	80	-12.6	2.5	0.0
	3	81	-7.1	9.8	0.0
	3	82	-9.2	1.3	0.0
	3	83	-12.7	-1.2	0.0
	3	84	-21.0	-1.9	0.0
	3	85	-21.4	-4.6	0.0
	3	86	-14.7	-3.5	0.0
	3	87	-4.1	2.6	0.0
	3	88	-3.5	8.5	0.381395348837
	3	89	-0.2	8.2	0.0
	3	90	5.3	14.6	18.4976744186
	3	91	5.1	10.3	1.14418604651
	3	92	3.8	10.1	0.0
	3	93	2.9	14.1	0.0
	3	94	9.9	21.9	0.0
	3	95	6.4	21.0	0.0
	3	96	8.5	17.7	0.0
	3	97	0.3	7.5	0.0
	3	98	-4.4	8.4	0.0
	3	99	-2.5	8.5	3.71860465116
	3	100	-5.2	10.3	0.0
	3	101	4.8	18.4	0.0
	3	102	6.2	13.5	0.190697674419
	3	103	0.0	9.5	7.62790697674
	3	104	0.0	16.7	0.0
	3	105	2.7	11.7	31.3697674419
	3	106	7.1	15.4	5.43488372093
	3	107	9.2	9.5	0.286046511628
	3	108	5.1	11.4	0.0
	3	109	3.4	12.5	0.0
	3	110	4.5	10.2	0.0
	3	111	-2.6	9.9	0.0
	3	112	-1.4	14.1	0.0
	3	113	-2.3	14.0	0.0
	3	114	-9.0	9.0	0.0
	3	115	-2.9	15.1	0.0
	3	116	-2.8	17.2	0.0
	3	117	-1.8	12.2	12.1093023256
	3	118	1.3	13.3	10.6790697674
	3	119	5.3	9.8	8.58139534884
	3	120	3.4	17.7	0.0
	3	121	6.4	18.2	0.0
	3	122	0.6	14.8	0.0
	3	123	5.6	19.1	0.0
	3	124	7.1	17.7	0.0
	3	125	6.5	18.3	0.0
	3	126	8.6	17.5	0.0
	3	127	-0.1	16.6	0.0
	3	128	-3.5	10.5	0.0
	3	129	-5.2	12.8	0.0
	3	130	-4.2	17.8	0.0
	3	131	1.7	22.0	0.0
	3	132	5.6	27.1	0.0
	3	133	3.8	26.4	0.0
	3	134	1.6	21.2	0.0
	3	135	0.2	24.3	0.0
	3	136	2.6	22.4	0.0
	3	137	5.6	24.4	0.0
	3	138	3.2	21.5	0.0
	3	139	4.6	24.3	0.0
	3	140	5.9	23.9	0.0
	3	141	7.9	23.6	0.0
	3	142	6.3	23.6	0.0
	3	143	1.9	21.3	0.0
	3	144	3.6	22.1	0.0
	3	145	10.0	20.2	24.3139534884
	3	146	12.6	23.1	0.0
	3	147	9.9	19.4	0.0
	3	148	6.9	24.5	0.0
	3	149	5.2	21.3	0.0
	3	150	4.6	18.6	0.0
	3	151	5.5	22.3	0.0
	3	152	6.5	25.2	0.0
	3	153	9.2	30.9	0.0
	3	154	11.8	30.2	0.0
	3	155	15.9	32.8	0.0
	3	156	18.4	32.8	0.0
	3	157	19.1	29.9	0.0
	3	158	15.0	30.7	0.0
	3	159	12.6	29.3	0.0
	3	160	15.0	27.7	0.0
	3	161	14.5	31.6	0.0
	3	162	19.1	34.0	0.0
	3	163	16.6	29.0	63.9790697674
	3	164	16.5	30.4	0.0
	3	165	17.8	30.7	0.0
	3	166	20.5	30.5	0.0
	3	167	16.1	28.9	0.0
	3	168	13.7	29.5	0.0
	3	169	14.4	28.9	0.0
	3	170	14.9	25.4	0.762790697674
	3	171	12.1	26.1	0.0
	3	172	8.8	24.7	0.0
	3	173	12.2	22.0	0.0
	3	174	16.0	29.6	0.0
	3	175	16.6	30.2	0.0
	3	176	21.6	32.1	0.0
	3	177	20.4	33.3	0.0
	3	178	23.1	34.6	0.0
	3	179	20.9	33.6	0.0
	3	180	17.2	29.1	0.0
	3	181	16.0	27.6	0.0
	3	182	14.2	26.6	6.38837209302
	3	183	12.2	21.9	2.0023255814
	3	184	16.2	25.8	0.0
	3	185	16.5	23.5	19.5465116279
	3	186	19.6	27.7	0.0
	3	187	16.5	28.6	0.0
	3	188	19.7	30.6	0.0
	3	189	14.6	30.2	5.72093023256
	3	190	15.8	30.3	0.0
	3	191	18.6	29.5	0.0
	3	192	18.9	30.6	0.0
	3	193	17.3	25.5	0.0953488372093
	3	194	15.8	28.9	0.0
	3	195	19.6	30.5	0.0
	3	196	19.8	31.9	0.0
	3	197	19.3	29.2	0.0
	3	198	17.7	28.7	0.0
	3	199	17.5	29.8	0.190697674419
	3	200	20.3	27.8	3.14651162791
	3	201	17.6	31.1	9.15348837209
	3	202	20.6	34.5	0.0
	3	203	19.5	31.6	0.0
	3	204	23.3	32.3	4.38604651163
	3	205	21.0	33.5	34.1348837209
	3	206	20.6	30.2	0.667441860465
	3	207	22.7	37.8	0.0
	3	208	20.1	36.7	0.0
	3	209	23.9	34.9	0.0953488372093
	3	210	22.4	37.3	0.0
	3	211	19.0	33.7	0.0
	3	212	17.6	34.2	0.0
	3	213	20.2	33.4	0.0
	3	214	17.3	32.2	0.0
	3	215	17.3	32.9	0.0
	3	216	18.0	32.7	8.58139534884
	3	217	18.5	31.7	0.0
	3	218	19.6	31.4	0.0
	3	219	18.3	32.4	0.0
	3	220	17.7	30.7	3.14651162791
	3	221	16.5	31.4	1.14418604651
	3	222	18.5	32.0	1.90697674419
	3	223	17.8	34.3	0.286046511628
	3	224	17.5	28.4	0.286046511628
	3	225	17.1	26.9	0.0
	3	226	15.1	30.5	0.0
	3	227	17.6	32.9	0.0
	3	228	16.4	35.4	0.0
	3	229	14.9	31.3	0.0
	3	230	16.3	30.9	0.0
	3	231	18.5	32.4	0.0
	3	232	18.6	29.4	0.0
	3	233	19.1	29.0	0.0
	3	234	21.2	28.5	0.0
	3	235	23.0	32.4	0.0
	3	236	19.5	25.6	0.762790697674
	3	237	11.3	19.8	37.8534883721
	3	238	12.3	22.6	2.57441860465
	3	239	12.5	26.4	0.0
	3	240	12.7	29.8	0.0
	3	241	10.4	32.2	0.0
	3	242	14.8	31.9	0.0
	3	243	10.7	29.4	0.0
	3	244	13.1	27.3	0.0
	3	245	13.5	26.2	0.0
	3	246	13.8	27.3	0.0
	3	247	10.9	24.8	0.0
	3	248	9.5	21.8	12.2046511628
	3	249	11.6	25.8	0.0
	3	250	11.4	26.9	0.0
	3	251	11.5	27.1	0.0
	3	252	14.3	25.2	0.0
	3	253	13.4	21.9	0.0
	3	254	14.1	23.3	4.57674418605
	3	255	14.7	30.6	0.0
	3	256	14.0	23.1	9.82093023256
	3	257	11.8	24.6	0.0
	3	258	10.9	26.2	0.0
	3	259	12.1	24.9	0.0
	3	260	10.7	27.4	0.0
	3	261	9.4	25.3	0.0
	3	262	9.0	23.8	0.0
	3	263	6.5	19.9	0.0953488372093
	3	264	10.8	23.2	0.0
	3	265	13.8	23.0	0.0
	3	266	7.4	20.6	0.0
	3	267	7.4	23.0	0.0
	3	268	8.2	25.1	0.0
	3	269	14.4	32.4	0.0
	3	270	14.7	30.1	0.0
	3	271	15.6	28.8	0.0
	3	272	14.2	25.3	1.43023255814
	3	273	11.2	24.5	0.286046511628
	3	274	8.9	28.0	0.0
	3	275	13.1	22.7	14.2069767442
	3	276	9.7	17.3	2.19302325581
	3	277	7.5	22.4	0.0
	3	278	1.8	19.9	28.3186046512
	3	279	-0.1	15.9	0.0
	3	280	6.3	17.9	0.0
	3	281	11.0	20.0	1.33488372093
	3	282	13.4	23.4	0.0
	3	283	7.7	18.5	0.0
	3	284	16.1	27.1	0.0
	3	285	15.2	33.1	0.0
	3	286	16.7	31.1	0.0
	3	287	14.2	22.9	0.0
	3	288	11.3	21.9	4.86279069767
	3	289	12.4	22.6	0.0
	3	290	12.8	15.6	0.0
	3	291	8.5	15.7	0.0
	3	292	5.5	13.9	0.0
	3	293	-1.1	19.8	0.0
	3	294	2.3	21.1	0.0
	3	295	2.4	16.8	0.0
	3	296	4.1	11.3	2.66976744186
	3	297	1.5	21.4	0.0
	3	298	-2.1	15.9	19.0697674419
	3	299	-2.9	9.8	0.0
	3	300	-0.3	13.4	0.0
	3	301	0.1	7.0	6.57906976744
	3	302	3.0	13.9	0.0
	3	303	7.6	14.0	0.0
	3	304	9.2	15.8	0.0
	3	305	5.1	10.5	0.0
	3	306	1.6	13.9	0.0
	3	307	3.6	5.0	0.0953488372093
	3	308	1.1	5.4	0.667441860465
	3	309	-9.8	3.9	0.0
	3	310	-9.5	8.9	0.0
	3	311	-9.1	-3.4	0.0
	3	312	-7.2	2.7	0.0
	3	313	-6.0	8.2	0.0
	3	314	-2.7	5.3	0.0
	3	315	-9.8	1.2	0.0
	3	316	-3.6	3.3	0.0
	3	317	-1.7	7.9	0.0
	3	318	-2.4	6.7	5.53023255814
	3	319	-1.3	8.1	0.0
	3	320	-4.2	1.3	0.0
	3	321	-1.8	3.1	0.0
	3	322	-1.8	2.1	0.0
	3	323	-6.3	1.6	0.0
	3	324	-3.2	9.7	0.0
	3	325	-5.1	4.5	0.0
	3	326	0.1	5.5	7.05581395349
	3	327	-4.2	11.4	0.0
	3	328	3.0	11.2	0.0
	3	329	5.6	11.4	0.0
	3	330	4.7	7.3	7.62790697674
	3	331	0.7	6.1	0.0
	3	332	2.2	2.5	0.0
	3	333	-1.4	2.6	0.0
	3	334	-4.9	2.1	0.0
	3	335	-7.4	1.8	0.0
	3	336	-0.9	5.7	0.0
	3	337	-2.1	-0.6	0.0
	3	338	-1.3	2.1	0.0
	3	339	1.5	4.2	2.0023255814
	3	340	-10.8	-5.1	1.71627906977
	3	341	0.7	1.6	0.0
	3	342	-12.3	-3.3	0.0
	3	343	-14.0	-0.7	0.0
	3	344	-20.2	-4.8	0.0
	3	345	-25.4	-12.6	0.0
	3	346	-27.0	-11.7	0.0
	3	347	-32.9	-12.5	0.0
	3	348	-25.4	-9.5	0.0
	3	349	-24.6	-12.6	0.0
	3	350	-22.4	-8.4	0.0
	3	351	-21.1	-12.7	0.0
	3	352	-20.8	-9.5	0.0
	3	353	-19.2	-1.7	0.0
	3	354	-22.2	-2.4	0.0
	3	355	-19.4	2.5	0.0
	3	356	-20.5	-3.9	0.0
	3	357	-11.2	-5.6	0.0
	3	358	-15.2	-2.1	0.0
	3	359	-19.4	-7.6	0.0
	3	360	-19.1	-7.8	0.0
	3	361	-21.9	-16.8	3.14651162791
	3	362	-19.2	-13.7	0.762790697674
	3	363	-22.6	-9.6	0.0
	3	364	-19.1	-4.3	0.0
	3	365	-18.3	-5.0	0.190697674419
	4	1	-1.7	3.1	0.0
	4	2	-11.8	3.7	2.86046511628
	4	3	-13.2	6.4	0.0
	4	4	-5.9	-4.3	0.0
	4	5	-15.5	-2.3	0.0
	4	6	-10.5	-3.3	0.0
	4	7	-22.0	-10.7	0.0
	4	8	-19.3	-10.3	0.0
	4	9	-11.1	-5.9	0.0
	4	10	-9.9	-6.2	0.0
	4	11	-13.8	1.5	0.0
	4	12	-16.2	-6.5	0.0
	4	13	-13.2	-7.6	0.0
	4	14	-22.5	-6.3	0.0
	4	15	-18.3	-3.5	0.0
	4	16	-14.8	-13.2	0.0
	4	17	-17.2	-9.1	0.0
	4	18	-13.5	-6.9	6.00697674419
	4	19	-12.4	-9.5	0.0
	4	20	-13.8	-10.1	0.0
	4	21	-12.1	-10.1	0.0
	4	22	-20.7	-10.6	0.0
	4	23	-15.7	-8.0	0.0
	4	24	-23.0	-15.8	0.0
	4	25	-26.1	-12.6	0.0
	4	26	-22.9	-6.5	0.0
	4	27	-25.4	-9.8	0.0
	4	28	-15.5	-5.6	0.0
	4	29	-15.0	-2.0	0.0
	4	30	-23.3	-9.0	0.0
	4	31	-18.3	-9.5	0.0
	4	32	-15.0	-7.6	0.0
	4	33	-9.4	3.7	0.0
	4	34	-4.9	6.5	0.0
	4	35	-6.3	0.3	0.0
	4	36	-12.3	-12.1	0.0
	4	37	-16.6	-7.0	0.0
	4	38	-20.1	-11.1	0.0
	4	39	-17.9	-4.2	0.0
	4	40	-11.4	1.6	0.0
	4	41	-13.8	4.6	0.0
	4	42	-10.3	7.2	0.0
	4	43	-6.1	2.8	0.0
	4	44	-20.5	-8.6	0.0
	4	45	-15.4	-3.1	0.0
	4	46	-19.2	-11.1	0.0
	4	47	-22.3	-10.5	0.0
	4	48	-23.4	-9.3	0.0
	4	49	-20.7	-8.6	0.0
	4	50	-19.5	-12.0	0.0
	4	51	-10.0	-5.7	0.0
	4	52	-16.7	-5.1	0.0
	4	53	-20.7	-4.3	0.0
	4	54	-20.4	-5.9	0.0
	4	55	-15.8	2.9	0.0
	4	56	-23.4	0.7	0.0
	4	57	-20.7	2.3	0.0
	4	58	-13.8	-9.2	0.0
	4	59	-18.5	-6.5	0.0
	4	60	-19.1	-0.6	0.0
	4	61	-15.3	-3.9	0.0
	4	62	-19.6	-1.3	0.0
	4	63	-10.8	-2.7	0.0
	4	64	-12.0	-0.7	0.0
	4	65	-16.0	-4.8	0.0
	4	66	-7.0	-3.3	0.0
	4	67	-2.2	-0.7	0.0
	4	68	-11.7	-8.4	12.3
	4	69	-8.6	2.3	0.0
	4	70	-5.9	7.9	0.0
	4	71	-2.7	5.5	0.0
	4	72	-2.8	3.1	0.0
	4	73	-8.4	-3.7	0.0
	4	74	-11.6	-8.9	0.0
	4	75	-16.7	-4.6	0.0
	4	76	-16.7	-4.2	0.0
	4	77	-15.4	-2.4	0.0
	4	78	-11.7	1.1	0.0
	4	79	-11.0	-0.7	0.0
	4	80	-17.2	-4.5	0.0
	4	81	-10.0	-2.4	0.0
	4	82	-7.2	4.5	0.0
	4	83	0.5	6.3	0.0
	4	84	-2.1	10.2	0.0
	4	85	-3.1	10.7	0.0
	4	86	0.5	7.3	0.0
	4	87	-6.7	1.0	0.0
	4	88	-6.1	6.2	0.0
	4	89	-6.9	1.5	0.0
	4	90	-5.8	-3.7	0.0
	4	91	-9.2	-7.8	0.0
	4	92	-8.3	-2.2	0.0
	4	93	-3.3	1.2	7.24651162791
	4	94	-1.2	3.4	5.05348837209
	4	95	2.2	3.1	7.05581395349
	4	96	-7.0	-0.5	0.858139534884
	4	97	-6.6	1.5	0.0
	4	98	-3.8	7.1	0.0
	4	99	3.1	13.2	3.33720930233
	4	100	3.6	20.5	0.0
	4	101	6.6	16.1	0.0
	4	102	3.5	21.0	0.0
	4	103	8.1	18.7	0.0
	4	104	5.3	16.8	0.0
	4	105	12.6	16.7	0.0
	4	106	3.2	16.9	0.0
	4	107	0.5	11.4	0.0
	4	108	1.5	16.9	0.0
	4	109	1.6	18.3	0.0
	4	110	5.1	17.8	0.0
	4	111	2.6	19.7	0.0
	4	112	-0.2	17.4	0.0
	4	113	-4.0	6.6	0.0953488372093
	4	114	-8.6	7.9	0.0
	4	115	-3.9	6.2	13.0627906977
	4	116	-4.5	8.6	1.71627906977
	4	117	-1.3	11.1	0.476744186047
	4	118	-0.3	22.0	0.0
	4	119	3.6	24.2	0.0
	4	120	6.3	19.7	0.0
	4	121	2.2	18.1	0.0
	4	122	3.5	21.2	0.0
	4	123	0.7	17.4	0.0
	4	124	4.4	14.0	11.7279069767
	4	125	2.0	18.1	0.0
	4	126	5.8	20.4	0.0
	4	127	4.5	15.0	0.953488372093
	4	128	-2.6	14.5	5.05348837209
	4	129	-3.2	14.8	3.43255813953
	4	130	0.4	14.8	0.190697674419
	4	131	-0.3	16.8	0.0
	4	132	1.1	21.0	5.05348837209
	4	133	7.3	22.3	6.57906976744
	4	134	4.5	25.9	7.34186046512
	4	135	3.2	23.6	0.0
	4	136	2.1	14.7	41.9534883721
	4	137	-1.9	17.7	0.0
	4	138	0.3	19.4	0.0
	4	139	4.5	18.7	0.0
	4	140	4.1	15.9	0.0
	4	141	5.4	18.9	0.0
	4	142	8.4	27.6	0.0
	4	143	14.3	32.1	0.0
	4	144	15.1	29.8	0.0
	4	145	14.5	24.8	0.0
	4	146	9.9	26.9	0.0
	4	147	13.2	28.6	6.1976744186
	4	148	10.6	32.4	0.0
	4	149	9.3	26.8	2.19302325581
	4	150	9.8	20.8	3.71860465116
	4	151	13.5	22.8	0.0953488372093
	4	152	12.3	24.5	1.81162790698
	4	153	8.9	24.1	0.572093023256
	4	154	8.6	27.8	0.286046511628
	4	155	12.8	27.6	0.0953488372093
	4	156	11.3	23.6	0.0
	4	157	15.8	24.3	16.6860465116
	4	158	10.8	29.2	9.53488372093
	4	159	11.9	26.6	4.38604651163
	4	160	13.3	23.5	0.0953488372093
	4	161	13.4	31.2	0.0
	4	162	13.1	30.4	0.0
	4	163	14.7	29.9	0.0
	4	164	17.8	25.4	14.0162790698
	4	165	16.4	24.1	78.8534883721
	4	166	14.1	23.6	0.953488372093
	4	167	13.8	23.1	10.8697674419
	4	168	11.5	29.9	0.0
	4	169	15.5	31.1	0.0
	4	170	19.3	34.9	0.0
	4	171	18.7	27.5	4.57674418605
	4	172	19.4	30.8	17.8302325581
	4	173	24.6	31.3	0.0953488372093
	4	174	21.1	33.2	3.81395348837
	4	175	19.7	28.4	18.211627907
	4	176	20.7	31.2	21.1674418605
	4	177	21.0	27.4	0.0953488372093
	4	178	18.1	31.1	0.0
	4	179	18.3	28.8	0.0
	4	180	16.8	31.3	0.0
	4	181	18.1	31.4	0.0
	4	182	15.3	27.0	0.0
	4	183	14.0	22.8	4.19534883721
	4	184	15.2	24.6	21.1674418605
	4	185	13.5	18.7	0.0953488372093
	4	186	11.8	22.6	0.0
	4	187	19.9	27.1	0.0
	4	188	14.8	26.3	0.0
	4	189	18.0	25.8	4.86279069767
	4	190	19.0	28.3	0.476744186047
	4	191	16.3	26.5	0.0
	4	192	12.8	23.5	0.0
	4	193	11.3	25.0	0.0
	4	194	12.2	22.6	4.29069767442
	4	195	12.8	27.1	0.0
	4	196	13.1	27.2	0.0
	4	197	17.9	29.1	0.0
	4	198	18.7	32.1	0.0
	4	199	19.9	30.4	0.0
	4	200	19.1	30.5	0.0
	4	201	21.5	32.8	0.0
	4	202	18.1	30.5	0.0
	4	203	18.5	28.0	0.0
	4	204	16.0	30.4	0.0
	4	205	18.0	31.3	0.0
	4	206	18.2	35.3	0.0
	4	207	22.1	34.5	0.0
	4	208	21.7	32.0	0.0
	4	209	19.2	29.7	0.0
	4	210	14.7	30.3	0.0
	4	211	15.5	27.6	4.57674418605
	4	212	14.7	31.8	0.0
	4	213	17.1	33.7	0.0
	4	214	16.1	32.3	0.0
	4	215	14.7	33.3	0.0
	4	216	17.2	32.1	0.762790697674
	4	217	16.3	31.7	1.81162790698
	4	218	21.6	31.9	5.43488372093
	4	219	20.8	35.9	0.0
	4	220	23.6	38.5	0.0
	4	221	24.3	39.2	0.0
	4	222	25.7	38.4	0.0
	4	223	18.8	33.3	0.0
	4	224	19.8	29.9	0.0
	4	225	14.8	28.4	0.0
	4	226	16.4	28.0	0.0
	4	227	15.1	30.3	0.0
	4	228	13.7	32.8	0.0
	4	229	15.7	31.9	0.0953488372093
	4	230	15.6	31.0	0.0
	4	231	15.0	32.5	0.0
	4	232	16.7	30.9	0.0
	4	233	19.8	30.6	0.0
	4	234	20.1	34.8	0.0
	4	235	21.5	29.8	0.0
	4	236	21.4	32.5	0.0
	4	237	20.1	32.9	0.0
	4	238	18.9	31.6	0.0
	4	239	19.2	32.7	0.0
	4	240	20.0	34.5	0.0
	4	241	17.5	27.9	0.0
	4	242	13.7	25.9	27.4604651163
	4	243	14.6	23.6	4.95813953488
	4	244	13.2	24.1	11.9186046512
	4	245	16.7	26.0	25.6488372093
	4	246	16.1	25.4	0.0953488372093
	4	247	17.3	29.0	0.0953488372093
	4	248	18.0	27.7	0.0953488372093
	4	249	15.8	27.2	6.76976744186
	4	250	19.3	29.3	8.96279069767
	4	251	19.9	30.7	0.0
	4	252	19.0	27.4	0.0
	4	253	12.3	26.8	0.0
	4	254	14.8	24.0	1.81162790698
	4	255	12.4	19.9	1.43023255814
	4	256	12.3	26.1	0.0
	4	257	8.8	23.3	0.0
	4	258	11.7	19.0	8.2
	4	259	10.2	20.0	6.67441860465
	4	260	9.5	18.7	5.81627906977
	4	261	5.5	16.2	3.14651162791
	4	262	1.6	17.5	0.0
	4	263	-0.7	21.7	0.0
	4	264	-0.2	13.9	0.667441860465
	4	265	0.3	19.0	0.0
	4	266	2.3	15.4	0.0
	4	267	5.0	22.6	0.0
	4	268	3.8	21.3	0.0
	4	269	7.2	26.9	0.0
	4	270	8.4	24.7	0.0
	4	271	9.2	28.4	0.0
	4	272	13.3	24.1	0.0
	4	273	8.3	21.8	0.0
	4	274	8.6	24.2	0.0
	4	275	10.5	14.4	10.488372093
	4	276	4.6	21.8	0.0
	4	277	3.7	20.8	0.0
	4	278	1.7	17.6	0.0
	4	279	7.0	17.7	0.0
	4	280	10.6	23.1	0.0
	4	281	0.8	18.1	0.0
	4	282	-0.4	16.2	0.0
	4	283	-0.3	16.9	0.0
	4	284	-2.4	15.3	0.0
	4	285	-1.9	17.2	0.0
	4	286	-1.6	17.2	0.0
	4	287	-7.4	10.1	4.38604651163
	4	288	-6.0	12.6	0.0953488372093
	4	289	-5.0	14.9	0.0
	4	290	0.9	20.7	0.0
	4	291	7.1	23.6	0.0
	4	292	8.2	20.2	0.0
	4	293	7.9	16.6	3.81395348837
	4	294	10.2	20.4	0.0
	4	295	6.3	21.4	0.0
	4	296	4.6	19.4	0.0
	4	297	-1.9	5.7	0.0
	4	298	-4.4	2.1	0.0
	4	299	-2.5	5.9	0.0
	4	300	-4.9	10.3	0.0
	4	301	-9.9	6.4	2.95581395349
	4	302	-2.5	12.6	0.0
	4	303	-1.8	3.3	0.0
	4	304	-6.6	3.4	0.0
	4	305	-11.0	7.9	0.0
	4	306	-11.7	10.0	0.0
	4	307	-13.0	3.0	0.0
	4	308	-5.1	5.1	1.0488372093
	4	309	-2.1	-1.7	11.0604651163
	4	310	-5.8	-0.5	0.0
	4	311	-5.2	-0.9	0.190697674419
	4	312	-7.4	-5.9	0.476744186047
	4	313	-3.1	2.9	4.67209302326
	4	314	-1.0	1.0	5.91162790698
	4	315	-7.2	1.0	0.0
	4	316	-1.8	6.6	0.0
	4	317	-3.5	2.6	0.0
	4	318	-10.7	-0.3	6.1023255814
	4	319	-5.5	-1.0	2.47906976744
	4	320	-11.9	-9.9	3.43255813953
	4	321	-11.7	-3.5	0.0
	4	322	-6.5	-3.1	0.0
	4	323	-3.0	3.0	0.0
	4	324	-4.9	2.2	6.86511627907
	4	325	-8.6	1.7	0.0
	4	326	-4.2	1.4	0.0
	4	327	-7.3	-2.9	0.0
	4	328	-10.6	-4.1	0.0
	4	329	-12.8	-6.7	0.0
	4	330	-16.0	-8.9	0.0
	4	331	-10.1	-4.1	4.76744186047
	4	332	-6.7	4.3	0.0
	4	333	-4.3	5.3	0.0
	4	334	3.0	4.1	0.286046511628
	4	335	1.3	1.7	9.53488372093
	4	336	0.9	12.5	0.0
	4	337	2.1	9.8	0.0
	4	338	2.6	9.7	0.0
	4	339	4.4	18.2	0.0
	4	340	4.2	10.8	0.0
	4	341	1.6	3.2	0.0
	4	342	-3.1	0.9	0.0
	4	343	-8.7	6.2	0.0
	4	344	-8.0	6.6	11.3465116279
	4	345	-6.4	-3.5	0.0
	4	346	-13.2	0.1	0.0
	4	347	-8.8	2.5	0.0
	4	348	-14.7	2.6	0.0
	4	349	-15.3	2.8	0.0
	4	350	-7.9	1.9	0.0
	4	351	-8.1	5.5	0.0
	4	352	-4.1	1.0	0.0
	4	353	-6.1	-6.0	0.0
	4	354	-10.9	2.2	0.0
	4	355	-14.0	-4.9	0.0
	4	356	-14.6	-2.1	0.0
	4	357	-13.1	-8.3	0.0
	4	358	-15.2	-14.0	0.0
	4	359	-18.5	-8.6	0.0
	4	360	-17.4	1.4	0.0
	4	361	-13.2	4.2	0.0
	4	362	-1.8	3.0	0.0
	4	363	-9.5	2.5	0.0
	4	364	-7.2	0.4	0.0
	4	365	-4.2	-0.6	0.0
	4	366	-4.6	3.5	0.0
	5	1	-17.6	-7.3	0.0
	5	2	-8.2	-4.2	0.0
	5	3	-17.2	-6.2	0.0
	5	4	-16.7	-4.6	0.0
	5	5	-19.8	-10.9	0.0
	5	6	-16.2	-16.1	0.0
	5	7	-18.1	-13.8	0.0
	5	8	-12.9	-2.6	0.0
	5	9	-13.6	-11.2	0.0
	5	10	-12.2	-4.9	0.0
	5	11	-11.8	-7.3	0.0
	5	12	-15.1	-10.0	0.0
	5	13	-15.3	-7.0	0.0
	5	14	-15.5	-10.3	0.0
	5	15	-24.0	-14.0	0.0
	5	16	-18.2	-6.6	0.0
	5	17	-10.0	-6.4	0.0
	5	18	-7.7	-4.2	0.0
	5	19	-12.5	-11.7	1.33488372093
	5	20	-10.7	-9.9	0.0953488372093
	5	21	-7.8	-2.7	0.0
	5	22	-15.9	-2.1	0.0
	5	23	-21.9	-14.9	0.0
	5	24	-20.3	-1.6	0.0
	5	25	-13.1	-6.2	7.81860465116
	5	26	-15.2	0.1	0.0
	5	27	-14.6	-7.6	0.0
	5	28	-18.5	-10.0	0.0
	5	29	-14.7	-3.2	0.0
	5	30	-7.3	2.4	0.0
	5	31	-15.9	-2.2	0.0
	5	32	-12.0	-3.5	0.0
	5	33	-12.0	-6.7	0.0
	5	34	-9.8	-9.5	0.0
	5	35	-12.5	-7.8	2.38372093023
	5	36	-16.9	-11.0	7.1511627907
	5	37	-22.8	-13.8	0.0
	5	38	-18.7	-8.9	0.0
	5	39	-14.2	-5.0	7.53255813953
	5	40	-18.8	1.0	4.95813953488
	5	41	-19.4	-1.9	0.0
	5	42	-16.5	-5.3	0.0
	5	43	-7.9	2.9	0.0
	5	44	-12.3	-1.5	0.0
	5	45	-5.7	-3.1	0.0
	5	46	-5.9	-5.6	0.0
	5	47	-4.8	-4.4	0.0
	5	48	-5.6	-3.8	0.0
	5	49	-1.5	5.2	0.0
	5	50	-10.4	3.3	0.0
	5	51	-16.1	-6.9	0.0
	5	52	-16.3	-8.1	0.0
	5	53	-10.4	-2.5	0.0
	5	54	-4.3	-3.2	9.2488372093
	5	55	-8.8	0.8	0.0
	5	56	-15.7	-2.2	0.0
	5	57	-0.3	11.2	0.0
	5	58	3.0	9.2	0.0
	5	59	-12.5	4.4	0.0
	5	60	-8.2	9.4	0.0
	5	61	-11.1	-0.8	0.0
	5	62	-16.5	-5.7	0.0
	5	63	-15.3	-1.9	0.0
	5	64	-9.1	9.3	0.0
	5	65	-7.6	3.9	0.0
	5	66	-8.7	9.0	0.0
	5	67	-14.0	9.6	0.0
	5	68	-14.5	3.0	0.0
	5	69	-9.7	4.6	0.0
	5	70	-4.8	7.5	0.0
	5	71	-6.6	6.7	0.0
	5	72	-6.7	1.7	0.0
	5	73	-6.3	5.7	0.0
	5	74	-5.9	2.6	0.0
	5	75	-6.2	2.1	0.0
	5	76	-13.6	3.0	0.0
	5	77	-9.3	5.0	0.0
	5	78	-7.2	9.5	0.0
	5	79	-5.7	5.8	0.0
	5	80	1.4	6.3	2.0976744186
	5	81	-2.5	2.5	0.0
	5	82	-0.9	2.8	0.0
	5	83	-9.3	3.7	0.0
	5	84	-3.4	7.5	0.0
	5	85	-1.2	1.4	0.0
	5	86	-2.2	4.2	1.23953488372
	5	87	-2.3	11.0	0.0
	5	88	-2.9	1.8	2.76511627907
	5	89	-7.5	5.1	0.0
	5	90	-7.3	4.0	0.0
	5	91	-9.1	2.3	1.90697674419
	5	92	-9.0	5.3	0.0
	5	93	-0.1	8.9	0.0
	5	94	5.3	10.4	0.0
	5	95	1.5	8.6	0.0
	5	96	-7.3	0.7	22.5023255814
	5	97	-9.1	5.0	0.0
	5	98	-2.8	9.8	0.0
	5	99	2.2	13.8	0.0
	5	100	-2.7	12.9	0.0
	5	101	-6.3	13.7	0.0
	5	102	-0.4	7.1	0.0953488372093
	5	103	8.6	15.9	0.0
	5	104	6.2	17.8	0.0
	5	105	3.5	16.0	0.0
	5	106	-2.2	17.4	0.0
	5	107	-7.2	10.2	0.0
	5	108	0.1	12.1	0.0
	5	109	0.5	15.3	0.0
	5	110	4.6	20.1	0.0
	5	111	5.0	23.9	0.0
	5	112	7.3	24.3	0.0
	5	113	10.6	24.0	0.0
	5	114	7.9	24.0	0.0
	5	115	1.9	13.3	3.14651162791
	5	116	-1.6	13.9	0.0
	5	117	-0.4	18.5	0.0
	5	118	5.1	18.7	0.0
	5	119	-0.1	11.4	0.0
	5	120	-1.3	10.1	0.0
	5	121	-6.7	12.1	0.0
	5	122	-2.2	17.3	0.0
	5	123	1.4	21.3	0.858139534884
	5	124	1.8	25.7	0.0
	5	125	2.5	16.5	0.0
	5	126	4.0	23.3	0.0
	5	127	5.8	17.3	0.762790697674
	5	128	3.8	18.3	0.0
	5	129	-2.5	16.4	0.0
	5	130	-1.9	12.6	0.0
	5	131	-2.3	13.0	0.0
	5	132	0.7	17.6	0.0
	5	133	4.4	17.6	0.0
	5	134	2.1	24.9	0.0
	5	135	2.1	27.5	0.0
	5	136	5.7	22.2	0.0
	5	137	1.5	22.1	0.0
	5	138	3.0	21.6	0.0
	5	139	1.7	19.6	0.0
	5	140	5.0	19.6	0.0
	5	141	8.0	22.5	0.0
	5	142	6.6	23.7	0.0
	5	143	2.9	18.8	11.0604651163
	5	144	8.7	23.9	0.0953488372093
	5	145	9.5	26.2	0.190697674419
	5	146	11.1	28.4	0.0
	5	147	10.8	30.0	0.0
	5	148	13.9	29.9	0.0
	5	149	10.1	28.8	0.0
	5	150	7.6	20.5	13.0627906977
	5	151	7.8	25.1	0.0
	5	152	9.0	25.0	0.0953488372093
	5	153	9.3	22.9	0.476744186047
	5	154	12.5	23.7	18.211627907
	5	155	9.6	21.5	10.1069767442
	5	156	10.0	25.6	0.0
	5	157	14.0	28.3	0.0
	5	158	17.6	30.2	0.0
	5	159	13.0	23.5	0.0
	5	160	10.8	21.2	0.0
	5	161	8.0	25.2	0.0
	5	162	12.4	27.3	0.0
	5	163	16.6	29.7	0.0
	5	164	16.9	33.0	0.0
	5	165	15.0	29.9	0.0
	5	166	14.6	23.5	0.0
	5	167	11.9	24.6	0.0
	5	168	12.8	22.9	0.0953488372093
	5	169	11.7	23.3	0.0
	5	170	14.9	26.7	0.0
	5	171	13.3	26.8	0.0
	5	172	17.7	24.3	0.0953488372093
	5	173	18.7	25.3	6.38837209302
	5	174	16.6	28.6	0.0
	5	175	18.0	27.8	0.572093023256
	5	176	16.2	28.0	8.29534883721
	5	177	15.7	27.2	1.62093023256
	5	178	12.3	27.6	0.0
	5	179	13.6	30.6	0.0
	5	180	15.8	27.9	0.0
	5	181	16.4	31.5	7.05581395349
	5	182	12.5	30.5	0.0
	5	183	14.8	29.2	0.0
	5	184	15.6	31.9	0.0
	5	185	18.8	34.3	0.0
	5	186	17.1	31.1	0.0
	5	187	15.3	32.5	0.0
	5	188	15.2	27.5	0.0
	5	189	13.7	25.8	0.0
	5	190	12.0	19.2	5.53023255814
	5	191	20.6	35.6	0.0
	5	192	18.6	31.0	0.0
	5	193	19.4	31.0	0.0
	5	194	20.9	33.9	0.0
	5	195	19.9	32.6	0.0
	5	196	20.5	29.4	0.0
	5	197	17.1	31.6	0.0
	5	198	15.0	25.4	19.3558139535
	5	199	19.4	30.4	3.33720930233
	5	200	19.8	35.0	0.0
	5	201	19.7	28.6	28.7953488372
	5	202	20.1	36.0	0.0
	5	203	21.9	30.9	0.0
	5	204	22.0	36.6	0.0
	5	205	20.5	31.7	2.0023255814
	5	206	18.8	30.3	0.0
	5	207	18.1	28.2	23.8372093023
	5	208	17.7	31.3	0.0
	5	209	16.4	31.3	0.0
	5	210	15.9	31.0	0.0
	5	211	18.6	32.8	0.0
	5	212	14.8	30.8	0.0
	5	213	17.5	31.8	0.0
	5	214	19.6	34.4	0.0
	5	215	19.0	32.2	1.23953488372
	5	216	19.1	33.1	0.0
	5	217	19.4	33.8	0.0
	5	218	23.4	37.2	0.0
	5	219	26.0	36.7	0.0
	5	220	22.5	31.4	0.0
	5	221	16.6	28.5	0.0
	5	222	17.9	31.6	0.0
	5	223	18.8	33.8	0.0
	5	224	18.8	32.8	0.0
	5	225	18.7	34.1	0.0
	5	226	20.9	33.2	0.381395348837
	5	227	20.4	33.4	0.0
	5	228	18.8	30.2	0.0
	5	229	18.7	29.0	0.0
	5	230	16.9	26.4	0.0
	5	231	16.8	24.2	15.4465116279
	5	232	18.0	22.2	13.0627906977
	5	233	12.8	21.9	4.00465116279
	5	234	14.6	24.6	0.572093023256
	5	235	13.0	29.2	0.0
	5	236	18.6	30.3	0.0
	5	237	17.2	29.1	0.0
	5	238	14.9	32.1	0.0
	5	239	16.7	30.3	0.0
	5	240	18.0	31.7	0.0
	5	241	15.4	34.4	0.0
	5	242	19.0	31.6	0.0
	5	243	17.6	30.2	0.0
	5	244	18.1	31.5	0.0
	5	245	18.0	31.0	0.0953488372093
	5	246	19.4	31.7	0.0
	5	247	14.4	25.7	0.0
	5	248	11.6	20.4	0.286046511628
	5	249	10.7	26.7	6.1023255814
	5	250	10.8	26.0	10.488372093
	5	251	13.3	31.0	0.0
	5	252	14.0	34.1	0.0
	5	253	15.0	30.9	0.0
	5	254	12.8	29.3	0.0
	5	255	14.2	22.6	0.0953488372093
	5	256	12.3	26.7	0.0
	5	257	11.1	26.5	0.0
	5	258	11.2	18.7	7.34186046512
	5	259	10.7	25.6	0.0
	5	260	9.5	22.0	0.0
	5	261	6.9	23.2	0.0
	5	262	6.7	26.0	0.0
	5	263	17.0	30.3	0.0
	5	264	18.2	29.1	0.0
	5	265	14.3	19.7	0.0953488372093
	5	266	14.7	26.4	0.0
	5	267	14.8	26.3	0.0
	5	268	14.3	28.8	0.0
	5	269	16.3	28.5	0.0
	5	270	9.6	24.1	0.0
	5	271	6.7	28.9	0.0
	5	272	11.8	28.3	0.0
	5	273	9.5	21.5	0.0
	5	274	10.6	24.5	0.0
	5	275	11.0	23.8	0.0
	5	276	13.2	23.6	0.0
	5	277	11.4	23.2	0.0
	5	278	8.1	22.4	0.0
	5	279	7.2	19.6	0.0
	5	280	10.0	17.3	0.0
	5	281	7.2	21.4	0.0
	5	282	5.0	26.9	0.0
	5	283	8.9	23.0	9.82093023256
	5	284	6.2	26.2	0.0
	5	285	10.7	24.7	0.0
	5	286	6.0	17.5	0.0
	5	287	-0.3	11.5	0.0
	5	288	4.1	20.1	0.0
	5	289	5.5	17.4	0.0
	5	290	3.6	16.7	0.0
	5	291	2.1	16.9	0.0
	5	292	0.3	14.2	0.0
	5	293	4.9	21.6	0.0
	5	294	1.8	19.7	0.0
	5	295	1.9	23.7	0.0
	5	296	4.1	19.4	2.0976744186
	5	297	2.6	20.0	0.0
	5	298	2.6	13.3	0.0
	5	299	2.3	12.2	0.0
	5	300	0.3	11.6	0.0
	5	301	1.8	13.3	0.0
	5	302	3.2	16.4	0.0
	5	303	1.7	16.0	0.0
	5	304	-1.9	16.1	0.0
	5	305	0.1	11.0	0.0
	5	306	1.9	11.7	0.0
	5	307	-0.4	11.0	0.0
	5	308	-2.7	6.2	0.0
	5	309	-3.0	7.6	0.0
	5	310	-8.8	7.3	0.0
	5	311	-5.9	3.2	0.0
	5	312	-9.2	1.1	0.0
	5	313	-7.7	9.1	0.0
	5	314	4.2	12.7	0.0
	5	315	7.0	14.0	0.0
	5	316	-2.9	3.2	0.0
	5	317	-8.6	4.5	0.0
	5	318	-7.5	5.8	0.0
	5	319	-8.0	3.3	0.0
	5	320	-5.0	6.5	0.0
	5	321	-1.2	11.2	0.0
	5	322	0.6	16.3	0.0
	5	323	4.3	14.9	0.0
	5	324	10.7	21.7	0.0
	5	325	11.5	16.4	0.0
	5	326	2.8	8.1	0.0
	5	327	0.5	7.1	0.0
	5	328	-0.1	16.9	0.0
	5	329	-2.4	8.7	0.0
	5	330	-6.4	4.8	0.0
	5	331	-13.0	-7.6	0.0
	5	332	-9.6	0.7	0.0
	5	333	-12.5	-6.7	0.0
	5	334	-16.2	-1.2	0.0
	5	335	-14.1	8.3	0.0
	5	336	-7.1	6.2	0.0
	5	337	-7.4	-2.6	0.0
	5	338	-3.9	0.2	0.0
	5	339	-12.6	-5.3	0.0
	5	340	-4.6	0.4	0.0
	5	341	-3.2	2.8	0.0
	5	342	-8.0	8.6	0.0
	5	343	-6.4	4.9	0.0
	5	344	-11.6	-6.0	0.0
	5	345	-7.0	6.1	0.0
	5	346	-9.6	-0.5	0.0
	5	347	-13.4	5.5	0.0
	5	348	-7.6	-0.9	0.0
	5	349	-10.2	-1.5	0.0
	5	350	-10.7	-7.9	0.0
	5	351	-15.7	-0.3	0.0
	5	352	-16.6	-5.1	0.0
	5	353	-14.8	-2.5	0.0
	5	354	-17.7	-6.3	0.0
	5	355	-11.4	-4.2	0.0
	5	356	-0.9	-0.5	0.0
	5	357	-7.5	-5.1	0.0
	5	358	-4.6	-3.8	0.0
	5	359	-9.4	-3.4	0.0
	5	360	-14.0	-8.6	0.0
	5	361	-19.7	-11.3	0.0
	5	362	-7.3	0.5	0.0
	5	363	-7.2	-1.4	0.0
	5	364	-10.5	1.9	0.0
	5	365	-5.0	7.1	0.0
	6	1	-3.9	-3.5	0.0
	6	2	-4.5	-3.6	0.0
	6	3	-16.9	-2.6	0.0
	6	4	-15.5	2.4	0.0
	6	5	-17.1	3.0	0.0
	6	6	-12.6	3.6	0.0
	6	7	-9.2	6.2	0.0
	6	8	-15.0	-2.5	0.0
	6	9	-11.4	-4.0	0.0
	6	10	-10.9	-6.9	0.0
	6	11	-7.0	-2.9	0.0
	6	12	-12.2	-10.2	5.05348837209
	6	13	-13.0	-7.1	4.1
	6	14	-10.9	-5.0	0.0
	6	15	-3.5	4.7	0.0
	6	16	-3.3	-2.1	0.0
	6	17	-10.1	-7.3	0.0
	6	18	-24.8	-3.7	0.0
	6	19	-14.1	-6.9	0.0
	6	20	-13.8	-9.2	0.0
	6	21	-17.2	-7.3	0.0
	6	22	-14.8	-2.1	0.0
	6	23	-8.2	-2.5	0.0
	6	24	-11.1	-3.7	0.0
	6	25	-9.0	-1.0	0.0
	6	26	-11.2	-2.5	0.0
	6	27	-14.6	-11.3	0.0
	6	28	-9.2	-9.1	0.0
	6	29	-10.0	-2.3	0.0
	6	30	-21.9	-8.4	0.0
	6	31	-16.1	-5.1	0.0
	6	32	-31.6	-15.0	0.572093023256
	6	33	-28.3	-10.6	0.0
	6	34	-26.3	-6.4	0.0
	6	35	-15.6	-10.1	0.0
	6	36	-17.3	-8.1	0.0
	6	37	-13.5	-11.1	0.0
	6	38	-12.1	-2.9	0.0
	6	39	-23.7	-12.6	0.0
	6	40	-26.5	-14.5	0.0
	6	41	-28.6	-16.3	0.0
	6	42	-24.8	-11.3	0.0
	6	43	-24.8	-3.1	0.0
	6	44	-18.6	0.0	0.0
	6	45	-12.5	-4.2	0.0
	6	46	-13.5	-8.3	0.0
	6	47	-21.1	-5.4	0.0
	6	48	-16.5	-6.6	0.0
	6	49	-17.4	-5.1	0.0
	6	50	-9.2	-5.5	0.0
	6	51	-7.3	-2.8	0.0
	6	52	0.2	4.1	0.0
	6	53	-5.4	-2.0	0.0
	6	54	-10.7	-0.2	0.0953488372093
	6	55	-14.9	0.9	0.0
	6	56	-12.0	1.3	0.0
	6	57	-11.5	8.6	0.0
	6	58	-17.3	0.4	0.0
	6	59	-11.1	3.2	0.0
	6	60	-15.7	-3.5	0.0
	6	61	-16.2	-1.1	4.48139534884
	6	62	-15.1	-1.8	1.52558139535
	6	63	-12.1	1.8	0.0
	6	64	-15.2	-5.2	0.0
	6	65	-7.4	2.0	0.0
	6	66	-7.5	4.2	0.0
	6	67	1.5	13.1	0.0
	6	68	4.4	9.0	0.0
	6	69	-1.7	6.0	0.0
	6	70	-3.5	3.6	0.0
	6	71	-3.7	-0.2	0.0
	6	72	-0.9	1.5	0.0
	6	73	3.1	8.5	0.0
	6	74	4.0	7.1	0.0
	6	75	4.7	9.5	0.0
	6	76	6.1	7.2	0.0
	6	77	2.0	7.1	0.0
	6	78	-1.5	6.3	0.0
	6	79	0.1	7.7	0.0
	6	80	-3.6	7.9	0.0
	6	81	2.3	10.0	0.190697674419
	6	82	2.4	8.8	0.0
	6	83	2.6	10.8	0.0
	6	84	0.3	3.3	0.0
	6	85	2.9	5.2	0.0
	6	86	-6.5	1.4	6.1976744186
	6	87	-6.4	6.6	0.0
	6	88	-7.3	2.7	0.0
	6	89	-7.6	3.1	0.0
	6	90	-1.4	7.5	1.33488372093
	6	91	0.9	11.6	0.0
	6	92	0.7	15.5	0.0
	6	93	2.5	16.0	0.0
	6	94	3.6	12.1	0.0
	6	95	1.5	13.3	2.57441860465
	6	96	4.9	13.2	0.0
	6	97	2.2	14.5	0.0
	6	98	-1.3	13.0	0.0
	6	99	-3.7	11.6	0.0
	6	100	-5.0	8.2	0.0
	6	101	-6.5	6.2	0.0
	6	102	-2.5	5.8	0.0
	6	103	0.0	3.5	1.90697674419
	6	104	0.5	8.3	0.0
	6	105	-3.7	7.6	0.0
	6	106	-5.4	8.4	0.0
	6	107	-3.9	9.0	0.0
	6	108	-4.2	3.8	0.0
	6	109	-6.6	3.2	0.762790697674
	6	110	-4.0	5.3	5.62558139535
	6	111	-3.6	9.1	21.4534883721
	6	112	2.3	13.2	0.0
	6	113	11.6	17.0	3.24186046512
	6	114	9.6	16.4	0.0
	6	115	5.9	17.8	0.0
	6	116	6.8	17.8	0.0
	6	117	4.9	20.1	0.0
	6	118	8.1	24.9	0.0
	6	119	16.0	32.0	0.0
	6	120	10.9	22.5	0.0953488372093
	6	121	8.5	21.8	0.0
	6	122	8.0	18.9	0.0953488372093
	6	123	2.4	19.2	0.0
	6	124	9.4	22.7	0.0
	6	125	8.0	22.5	0.0
	6	126	6.5	23.2	0.0
	6	127	4.4	26.3	0.0
	6	128	2.9	19.2	13.0627906977
	6	129	5.8	21.4	0.0
	6	130	4.8	15.0	8.10465116279
	6	131	5.2	20.4	0.0
	6	132	6.9	21.9	0.0
	6	133	7.5	20.9	0.0
	6	134	9.4	25.4	0.0
	6	135	4.2	24.9	0.0
	6	136	4.6	22.5	0.0
	6	137	5.1	22.1	0.0
	6	138	4.5	20.9	4.67209302326
	6	139	8.1	27.2	8.39069767442
	6	140	3.1	25.5	1.0488372093
	6	141	1.0	29.0	0.0
	6	142	7.3	25.4	0.0
	6	143	4.4	22.0	0.0
	6	144	6.8	25.4	0.0
	6	145	10.0	27.3	0.0
	6	146	12.6	28.0	0.0
	6	147	6.7	21.5	2.86046511628
	6	148	9.6	27.8	0.0
	6	149	11.6	30.2	0.0
	6	150	9.6	26.1	0.0
	6	151	14.2	24.2	1.33488372093
	6	152	14.6	26.6	0.0
	6	153	12.9	23.7	0.0
	6	154	11.2	23.1	0.0
	6	155	12.8	26.3	0.0
	6	156	8.8	23.9	0.0953488372093
	6	157	8.9	27.3	0.0
	6	158	10.8	27.9	0.0
	6	159	11.2	22.6	1.0488372093
	6	160	12.5	27.5	0.190697674419
	6	161	20.9	30.8	0.0
	6	162	19.5	29.3	0.0
	6	163	19.5	27.3	0.858139534884
	6	164	16.5	28.7	0.0
	6	165	13.7	26.7	0.0
	6	166	9.9	22.8	0.0
	6	167	9.0	22.5	0.0
	6	168	7.7	16.4	0.0953488372093
	6	169	4.4	15.4	9.63023255814
	6	170	9.6	20.5	4.29069767442
	6	171	8.8	23.1	0.0
	6	172	11.1	19.8	0.0
	6	173	10.1	25.5	0.0
	6	174	13.2	24.3	0.381395348837
[truncated: 8,957 more rows]
