# Supplementary material for: Comparing CMIP-3 and CMIP-5 climate projections on flooding estimation of Devils Lake of North Dakota, USA
Source: PeerJ. 2018 Apr 30;6:e4711. doi: 10.7717/peerj.4711 (PMC5933320; doi:10.7717/peerj.4711)
Supplement: Supplemental Information 2 [file peerj-06-4711-s002.zip › FutureClimate/CMIP-5_MarkSim/EDMZ_GISSE2H_rcp26_2055.dat]

	1	1	-21.5	-18.0	0.286046511628
	1	2	-19.4	-19.3	1.14418604651
	1	3	-18.1	-5.7	0.0
	1	4	-10.2	3.9	0.0
	1	5	-1.2	6.2	1.33488372093
	1	6	-1.2	-0.3	0.0
	1	7	-11.7	0.8	0.0
	1	8	-3.0	-2.3	0.0
	1	9	-6.1	-3.1	0.0953488372093
	1	10	-12.4	-1.3	0.0
	1	11	-24.6	-0.8	0.0
	1	12	-28.3	-2.9	1.14418604651
	1	13	-20.8	-9.0	0.0
	1	14	-17.8	-8.8	0.0
	1	15	-17.8	-14.8	0.0
	1	16	-19.4	-9.7	0.0
	1	17	-16.7	-2.7	0.0
	1	18	-18.9	-11.3	0.0
	1	19	-21.9	-18.0	0.286046511628
	1	20	-12.8	-1.5	0.0
	1	21	-10.7	-8.2	0.0
	1	22	-19.1	-5.7	0.0
	1	23	-4.7	10.9	0.0
	1	24	-11.3	13.7	0.0
	1	25	-14.3	4.0	0.0
	1	26	-15.9	0.1	0.0
	1	27	-12.7	-3.8	0.0
	1	28	-16.8	-6.2	0.0
	1	29	-22.4	-5.5	0.0
	1	30	-12.9	-1.2	0.0
	1	31	-20.0	-2.7	0.0
	1	32	-13.3	0.8	0.0
	1	33	-11.5	-6.5	0.0953488372093
	1	34	-5.9	-2.2	0.0
	1	35	-12.5	-2.3	0.0
	1	36	-6.3	7.1	0.0
	1	37	-0.1	5.9	0.0
	1	38	7.7	16.2	0.0
	1	39	-4.5	5.0	0.0
	1	40	-9.5	-9.2	0.0
	1	41	-6.5	-0.5	0.0
	1	42	-6.9	-6.7	0.0
	1	43	-9.3	-5.4	0.0
	1	44	-8.3	2.2	0.0
	1	45	-3.4	6.1	0.0
	1	46	-8.0	-2.5	0.0
	1	47	-13.7	-7.7	0.0953488372093
	1	48	-23.4	-7.4	0.0
	1	49	-21.4	-4.2	0.0
	1	50	-25.0	-7.5	0.0
	1	51	-23.4	-5.6	0.0
	1	52	-24.0	-5.2	0.0
	1	53	-27.0	-16.0	2.66976744186
	1	54	-22.7	-13.4	0.286046511628
	1	55	-19.2	1.3	0.0
	1	56	-15.7	-1.1	0.0
	1	57	-16.0	-3.5	0.0
	1	58	-26.9	-4.0	0.0
	1	59	-21.9	6.9	0.0
	1	60	-21.9	-2.0	0.0
	1	61	-13.6	-2.9	0.0
	1	62	-14.7	-3.4	0.0
	1	63	-17.3	-3.2	0.0
	1	64	-13.0	-1.0	0.0
	1	65	-8.6	-2.0	0.381395348837
	1	66	0.3	0.7	0.0
	1	67	0.4	3.0	0.0
	1	68	-6.4	-4.7	0.0
	1	69	-10.3	4.7	0.0
	1	70	-11.4	7.4	0.0
	1	71	-10.0	7.6	0.0
	1	72	-15.0	4.9	0.0
	1	73	-11.7	-4.4	0.0
	1	74	-8.5	-4.2	0.0
	1	75	-7.2	-6.0	0.0
	1	76	-10.0	-5.6	0.0
	1	77	-9.0	-3.0	0.0
	1	78	-14.6	0.8	0.0
	1	79	-15.7	-1.0	0.0
	1	80	-14.4	5.2	0.0
	1	81	-17.7	-1.4	0.0
	1	82	-17.0	-2.3	0.0
	1	83	-13.1	0.7	6.76976744186
	1	84	-10.5	1.6	0.0
	1	85	-11.3	5.5	0.0
	1	86	-4.5	3.4	0.0
	1	87	-6.6	6.4	0.0
	1	88	-0.8	9.6	0.0
	1	89	2.1	6.9	0.0
	1	90	-2.2	11.3	0.0
	1	91	-3.1	9.2	0.0
	1	92	-2.3	15.2	0.0
	1	93	3.7	16.0	0.0
	1	94	4.6	19.3	0.0
	1	95	2.5	18.9	0.0
	1	96	4.1	16.0	0.0
	1	97	4.8	14.2	0.0
	1	98	3.8	10.7	0.190697674419
	1	99	-1.1	9.0	4.29069767442
	1	100	-2.2	10.2	0.762790697674
	1	101	-0.2	12.0	0.0
	1	102	7.5	11.7	0.0
	1	103	2.3	18.9	0.0
	1	104	10.0	19.9	0.0
	1	105	11.6	22.9	0.0
	1	106	3.4	21.3	5.05348837209
	1	107	5.0	21.3	0.0
	1	108	3.7	16.8	0.286046511628
	1	109	0.9	19.8	0.0
	1	110	-1.9	19.8	0.0
	1	111	0.5	18.8	0.0
	1	112	1.7	21.1	0.0
	1	113	4.0	25.0	0.0
	1	114	-2.6	16.3	0.0
	1	115	-6.2	10.9	0.0
	1	116	-0.3	18.4	0.0
	1	117	3.9	22.8	0.0
	1	118	4.0	22.1	0.0
	1	119	5.0	9.8	7.53255813953
	1	120	7.3	21.1	0.0
	1	121	10.0	23.4	0.0
	1	122	6.3	22.2	4.29069767442
	1	123	10.7	25.2	0.0
	1	124	8.8	25.2	0.0
	1	125	13.6	25.0	0.0
	1	126	13.6	25.3	0.0
	1	127	12.7	26.0	0.0
	1	128	7.7	24.3	0.0
	1	129	4.2	25.4	0.953488372093
	1	130	7.5	28.1	0.0
	1	131	10.0	25.7	0.0
	1	132	8.3	23.0	0.0
	1	133	3.5	21.5	0.0
	1	134	3.1	26.6	0.0
	1	135	3.9	21.8	0.0
	1	136	11.3	22.6	0.0
	1	137	10.0	20.5	0.0
	1	138	5.2	14.4	2.38372093023
	1	139	13.4	20.5	6.76976744186
	1	140	8.7	19.9	0.476744186047
	1	141	9.8	17.0	0.0
	1	142	9.3	22.2	0.0
	1	143	9.2	22.7	0.0
	1	144	5.9	22.3	6.38837209302
	1	145	7.0	22.7	0.0
	1	146	2.0	20.5	0.0
	1	147	9.9	21.9	0.0
	1	148	8.8	21.5	0.0
	1	149	13.7	21.6	6.1976744186
	1	150	6.6	21.1	6.1976744186
	1	151	4.2	19.4	0.0
	1	152	5.3	21.6	0.572093023256
	1	153	8.6	22.3	0.0
	1	154	5.2	21.6	0.0
	1	155	5.1	19.0	0.0
	1	156	9.3	22.8	0.0
	1	157	12.6	30.7	0.0
	1	158	6.0	24.7	0.0
	1	159	13.5	21.4	55.111627907
	1	160	13.9	26.5	0.0
	1	161	13.8	24.8	0.0
	1	162	10.2	22.9	0.0
	1	163	10.3	24.6	0.0
	1	164	11.2	22.4	0.0953488372093
	1	165	11.1	24.4	0.0
	1	166	11.7	26.0	0.0
	1	167	16.8	30.3	0.190697674419
	1	168	19.4	31.5	0.0
	1	169	15.5	33.3	0.0
	1	170	15.3	29.5	0.0
	1	171	14.5	30.2	0.0
	1	172	12.7	28.3	0.0
	1	173	15.1	27.9	0.0
	1	174	15.5	27.3	0.0
	1	175	15.3	19.8	31.6558139535
	1	176	14.8	21.4	7.91395348837
	1	177	14.1	26.3	0.0
	1	178	11.5	23.3	0.0
	1	179	11.1	20.5	42.7162790698
	1	180	12.5	22.4	29.8441860465
	1	181	15.7	28.7	0.0
	1	182	11.8	26.3	0.190697674419
	1	183	19.2	27.1	16.5906976744
	1	184	16.9	30.3	0.0
	1	185	15.1	29.7	0.0
	1	186	19.7	30.3	0.0
	1	187	19.0	29.7	0.0953488372093
	1	188	21.7	30.6	4.67209302326
	1	189	19.7	29.9	0.190697674419
	1	190	13.4	26.5	0.0
	1	191	13.9	22.6	0.0
	1	192	13.1	26.2	0.0
	1	193	13.4	30.3	0.0
	1	194	17.0	29.6	0.0
	1	195	19.2	29.7	0.0
	1	196	20.0	34.8	0.0
	1	197	22.2	38.0	0.0
	1	198	20.6	33.7	0.0
	1	199	21.4	31.0	0.190697674419
	1	200	18.3	29.9	0.0
	1	201	14.9	28.9	0.0
	1	202	18.0	33.0	6.76976744186
	1	203	20.8	35.8	1.0488372093
	1	204	22.1	35.1	0.0
	1	205	19.9	34.0	0.0
	1	206	15.3	30.0	0.0
	1	207	16.9	28.8	4.76744186047
	1	208	15.9	30.6	2.28837209302
	1	209	15.7	30.4	0.0
	1	210	17.0	33.2	0.0
	1	211	15.4	31.7	0.0
	1	212	14.9	32.2	0.0
	1	213	16.1	30.6	0.0
	1	214	11.0	26.6	18.4023255814
	1	215	13.6	29.8	30.1302325581
	1	216	11.5	31.8	0.0
	1	217	15.2	30.2	0.0
	1	218	14.1	29.0	0.0
	1	219	15.8	32.5	0.0
	1	220	15.4	30.6	1.23953488372
	1	221	16.5	27.5	0.476744186047
	1	222	19.8	31.8	0.0
	1	223	18.9	29.4	0.0
	1	224	16.9	31.2	0.0
	1	225	16.3	33.3	0.0
	1	226	10.1	30.0	0.0
	1	227	10.8	25.9	15.3511627907
	1	228	11.0	25.6	0.0953488372093
	1	229	11.4	24.1	16.6860465116
	1	230	12.2	27.8	0.0
	1	231	12.4	26.7	0.0
	1	232	8.9	24.3	0.0
	1	233	11.9	28.5	0.0
	1	234	11.4	23.1	22.6930232558
	1	235	15.9	23.6	0.0
	1	236	15.7	30.5	0.0
	1	237	15.0	25.4	0.0
	1	238	13.1	30.2	0.0
	1	239	13.1	28.6	0.0
	1	240	12.8	30.1	0.0
	1	241	19.9	30.1	0.0
	1	242	18.8	31.2	0.0
	1	243	15.6	29.1	0.0
	1	244	12.2	26.3	0.0
	1	245	14.0	25.3	0.0
	1	246	13.1	28.7	0.0
	1	247	11.0	28.9	0.0
	1	248	11.8	31.3	0.0
	1	249	16.4	29.6	10.6790697674
	1	250	11.6	25.9	0.190697674419
	1	251	11.1	27.6	0.0
	1	252	14.2	26.0	0.0
	1	253	11.8	23.7	0.0
	1	254	6.7	20.5	0.858139534884
	1	255	11.5	24.9	0.0
	1	256	5.6	20.1	4.00465116279
	1	257	5.0	20.0	0.286046511628
	1	258	1.6	21.4	0.0
	1	259	0.5	22.6	0.0
	1	260	-4.4	20.2	0.0
	1	261	3.6	26.5	0.0
	1	262	7.1	27.1	0.0
	1	263	5.9	21.7	0.0
	1	264	11.0	26.7	0.0
	1	265	12.2	25.9	0.0
	1	266	12.2	28.6	0.0
	1	267	9.4	24.7	0.0
	1	268	9.6	20.1	0.0
	1	269	11.7	21.5	0.0
	1	270	7.7	26.7	0.0
	1	271	11.9	25.1	0.0
	1	272	14.3	28.2	0.0
	1	273	15.5	25.7	0.0
	1	274	15.3	24.6	0.0
	1	275	11.1	23.7	0.0
	1	276	4.6	21.3	0.0
	1	277	5.7	22.0	0.0
	1	278	7.6	17.2	0.0
	1	279	5.0	16.0	0.0
	1	280	3.9	19.1	0.0
	1	281	1.9	16.4	0.0
	1	282	2.6	17.0	0.0
	1	283	3.2	16.4	0.190697674419
	1	284	3.4	17.5	0.0953488372093
	1	285	3.8	19.1	0.0
	1	286	5.8	18.0	0.0
	1	287	3.0	20.4	0.0
	1	288	9.1	22.9	0.0
	1	289	2.0	11.6	11.5372093023
	1	290	-1.8	10.0	0.0
	1	291	0.0	13.2	0.0
	1	292	5.7	16.3	5.72093023256
	1	293	2.8	13.1	0.0
	1	294	4.2	14.8	0.0
	1	295	5.6	13.3	0.0
	1	296	4.8	12.7	0.0
	1	297	4.5	13.7	0.0
	1	298	0.8	14.5	0.0
	1	299	0.7	7.0	0.0
	1	300	0.1	9.0	0.0
	1	301	-2.4	8.1	0.0
	1	302	-6.2	6.6	0.0
	1	303	6.2	16.2	0.0
	1	304	7.0	12.0	0.0
	1	305	5.2	14.9	0.0
	1	306	0.3	14.7	0.0
	1	307	1.2	7.4	0.0
	1	308	-5.7	5.6	0.0
	1	309	-2.5	4.3	0.0
	1	310	-1.4	9.3	0.0
	1	311	-1.0	14.7	0.0
	1	312	3.0	6.8	0.0
	1	313	5.3	9.8	0.0
	1	314	1.1	9.2	0.0
	1	315	-0.9	16.9	0.0
	1	316	3.9	18.6	0.0
	1	317	6.0	10.6	0.0
	1	318	2.2	5.4	12.6813953488
	1	319	-2.2	5.6	0.0
	1	320	-2.3	6.1	3.14651162791
	1	321	-2.0	5.6	0.0
	1	322	1.4	7.6	0.0
	1	323	-10.3	5.5	0.0
	1	324	-4.9	1.4	0.0
	1	325	-6.4	0.6	0.0
	1	326	-6.1	-5.5	0.0
	1	327	-3.2	0.9	0.0
	1	328	-7.3	3.0	0.0
	1	329	-5.7	1.1	0.0
	1	330	-11.7	-7.9	0.0
	1	331	-8.3	-3.5	0.0
	1	332	-16.2	-7.3	0.0
	1	333	-7.3	8.7	0.0
	1	334	-13.5	-0.1	0.0
	1	335	-13.2	-4.7	0.0
	1	336	-12.8	-1.3	8.77209302326
	1	337	-14.8	0.1	0.0
	1	338	-19.8	-5.6	0.0
	1	339	-25.3	-8.5	0.0
	1	340	-26.1	-5.6	0.0
	1	341	-23.0	-6.3	0.0
	1	342	-17.1	-13.8	0.0
	1	343	-15.9	-4.7	0.0
	1	344	-13.8	-5.3	0.0
	1	345	-14.4	-4.9	0.0
	1	346	-13.6	-6.8	0.0
	1	347	-11.1	-9.2	0.0
	1	348	-6.7	-4.6	0.0
	1	349	-11.4	-3.3	0.0
	1	350	-6.4	3.7	0.0
	1	351	-17.7	-11.5	0.858139534884
	1	352	-18.6	-11.0	0.0
	1	353	-22.0	-2.1	0.0
	1	354	-20.3	-9.6	0.0
	1	355	-17.6	-7.8	0.0
	1	356	-10.1	-6.1	0.0
	1	357	-12.3	-9.3	13.8255813953
	1	358	-15.7	-5.3	0.0
	1	359	-25.6	-10.6	2.38372093023
	1	360	-26.1	-12.4	0.0
	1	361	-19.7	1.1	0.0
	1	362	-14.0	1.5	2.66976744186
	1	363	-17.3	-2.0	0.0
	1	364	-11.7	-11.1	3.43255813953
	1	365	-15.4	-14.5	0.572093023256
	2	1	-18.6	-3.8	0.0
	2	2	-18.8	-7.9	0.0
	2	3	-8.4	-5.2	0.0
	2	4	-13.8	-8.1	0.0
	2	5	-15.1	-10.9	0.0
	2	6	-10.3	-9.6	4.00465116279
	2	7	-16.4	-12.0	0.0
	2	8	-21.8	-15.7	0.0
	2	9	-26.0	-5.7	0.0
	2	10	-17.1	-6.2	0.0
	2	11	-17.9	-8.8	0.0
	2	12	-19.8	-3.1	0.0
	2	13	-17.3	0.7	0.0
	2	14	-14.9	-5.4	0.0
	2	15	-11.2	-1.4	0.0
	2	16	-9.8	-3.9	0.0
	2	17	-14.7	-2.8	0.0
	2	18	-14.7	1.4	0.0
	2	19	-7.6	-2.6	0.0
	2	20	-9.1	-2.4	0.0
	2	21	-12.9	-5.2	0.0
	2	22	-17.9	-10.6	0.0
	2	23	-6.5	-4.6	0.0
	2	24	-4.5	6.5	0.0
	2	25	-8.3	-4.9	0.0
	2	26	-9.2	1.4	0.0
	2	27	-22.9	-8.5	0.0
	2	28	-25.3	-4.1	0.0
	2	29	-21.7	-7.7	0.0
	2	30	-20.9	-2.5	0.0
	2	31	-20.5	-11.4	0.0
	2	32	-11.3	1.5	0.0
	2	33	-13.0	-3.8	2.0976744186
	2	34	-8.3	-7.6	0.0
	2	35	-17.5	-9.5	0.0
	2	36	-21.1	-10.4	0.0
	2	37	-21.6	-10.4	0.0
	2	38	-15.9	-2.8	0.0
	2	39	-27.6	-11.1	0.0
	2	40	-27.2	-15.7	0.0
	2	41	-24.2	-13.2	0.0
	2	42	-17.3	-4.1	0.0
	2	43	-16.1	-2.7	0.0
	2	44	-18.6	-5.1	0.0
	2	45	-12.0	4.7	0.0
	2	46	-3.6	5.3	0.0
	2	47	-0.2	8.4	0.0
	2	48	-1.0	2.1	0.0
	2	49	-7.2	1.1	0.0
	2	50	-13.8	-0.1	0.0
	2	51	-16.2	-5.9	0.0
	2	52	-21.0	-7.6	0.0
	2	53	-20.5	-4.6	0.0
	2	54	-24.0	-7.2	0.0
	2	55	-15.6	-0.9	0.0
	2	56	-6.3	5.4	0.0
	2	57	-9.5	0.0	0.0
	2	58	-11.9	4.6	0.0
	2	59	-2.3	1.2	0.0
	2	60	-2.7	-0.3	0.0
	2	61	-7.4	-5.5	0.0
	2	62	-7.1	-6.6	0.0
	2	63	-0.9	1.8	0.0
	2	64	2.1	7.4	0.0
	2	65	-6.3	-1.5	0.0
	2	66	-10.1	2.7	0.0
	2	67	-1.2	0.0	1.43023255814
	2	68	-3.1	4.4	0.0
	2	69	-7.8	1.3	0.0
	2	70	-8.4	3.0	0.0
	2	71	-0.8	-0.1	0.0
	2	72	-0.8	0.0	0.476744186047
	2	73	-5.1	8.8	0.0
	2	74	-3.0	6.3	0.0
	2	75	-3.0	2.7	0.0
	2	76	-5.2	6.2	0.0
	2	77	-4.6	5.8	0.0
	2	78	-1.3	8.0	0.0
	2	79	-2.2	3.5	0.0
	2	80	-4.0	5.3	0.0
	2	81	-0.3	7.1	0.0
	2	82	-2.6	13.4	0.0
	2	83	-4.2	5.2	0.0
	2	84	-0.5	10.6	0.0
	2	85	2.1	8.0	13.8255813953
	2	86	-2.4	6.1	0.0
	2	87	-2.6	3.0	0.0
	2	88	-2.5	7.0	0.0
	2	89	-7.9	7.0	0.0
	2	90	-14.8	1.0	0.0
	2	91	-14.3	-6.2	0.286046511628
	2	92	-10.8	-0.4	0.0
	2	93	-17.1	-3.9	0.0
	2	94	-10.2	1.2	0.0
	2	95	-11.8	4.3	0.0
	2	96	-14.0	5.1	0.0
	2	97	-8.3	10.0	0.0
	2	98	-0.9	10.1	0.0
	2	99	-1.5	8.3	0.0
	2	100	1.0	16.2	0.0
	2	101	7.0	11.7	9.34418604651
	2	102	1.3	13.8	2.28837209302
	2	103	0.2	18.3	0.0
	2	104	-5.0	12.2	0.190697674419
	2	105	4.7	18.1	0.0
	2	106	4.9	10.9	0.0
	2	107	3.7	14.6	0.0
	2	108	-0.5	13.9	0.0
	2	109	10.4	21.8	0.0
	2	110	5.5	13.7	0.0
	2	111	3.8	14.5	0.0
	2	112	-1.4	14.6	0.0
	2	113	0.8	13.3	0.762790697674
	2	114	-0.9	14.6	0.0
	2	115	1.5	14.4	0.0
	2	116	6.8	15.6	0.0
	2	117	-2.1	15.6	1.0488372093
	2	118	-1.0	12.8	9.15348837209
	2	119	-2.1	15.4	0.0
	2	120	1.7	16.7	0.381395348837
	2	121	-1.5	17.6	8.00930232558
	2	122	1.8	21.4	0.0
	2	123	-2.7	13.0	0.0
	2	124	-3.9	14.7	0.0
	2	125	-5.3	13.7	2.95581395349
	2	126	-7.0	13.9	0.0
	2	127	0.4	19.2	0.0
	2	128	4.8	22.5	0.0
	2	129	9.7	13.1	2.86046511628
	2	130	10.6	18.8	2.86046511628
	2	131	11.6	20.0	0.286046511628
	2	132	7.4	27.8	0.0
	2	133	5.6	26.0	0.0
	2	134	12.0	20.1	0.0
	2	135	9.5	17.7	27.8418604651
	2	136	8.9	22.4	1.0488372093
	2	137	7.8	22.6	0.0
	2	138	5.9	25.3	0.0
	2	139	4.9	21.5	2.86046511628
	2	140	5.7	19.4	0.762790697674
	2	141	8.7	23.5	0.0
	2	142	4.9	22.7	0.0
	2	143	6.5	22.1	0.0
	2	144	6.3	21.5	2.66976744186
	2	145	3.4	22.7	0.476744186047
	2	146	2.5	20.5	0.0
	2	147	8.2	19.1	0.0
	2	148	9.2	21.1	0.0
	2	149	12.4	24.5	11.1558139535
	2	150	10.7	26.1	0.0
	2	151	10.9	23.5	1.23953488372
	2	152	11.9	25.4	0.0
	2	153	11.2	23.8	0.0
	2	154	6.6	20.4	0.0
	2	155	8.5	19.2	4.29069767442
	2	156	7.0	26.3	0.0
	2	157	9.1	27.3	0.0
	2	158	15.0	23.2	0.0
	2	159	12.0	24.9	0.0
	2	160	13.1	28.1	0.0
	2	161	15.4	27.7	0.0
	2	162	12.5	29.8	0.0
	2	163	9.3	27.4	0.190697674419
	2	164	15.0	28.8	0.0
	2	165	10.6	22.6	0.0
	2	166	9.7	26.1	0.0
	2	167	5.9	28.3	0.0
	2	168	10.6	31.7	0.0
	2	169	12.4	26.8	3.14651162791
	2	170	13.8	29.0	0.0
	2	171	15.2	27.6	7.72325581395
	2	172	16.7	32.3	0.0
	2	173	14.1	27.5	0.0
	2	174	16.8	27.0	0.0
	2	175	14.8	27.1	0.0
	2	176	12.8	31.6	0.0
	2	177	10.5	26.0	0.0
	2	178	12.0	25.5	0.0
	2	179	11.0	28.2	0.0
	2	180	13.0	27.1	0.476744186047
	2	181	13.6	27.7	10.7744186047
	2	182	11.4	26.8	0.0
	2	183	13.9	27.1	0.0
	2	184	16.6	28.3	0.0
	2	185	14.9	26.4	0.0
	2	186	18.6	31.7	0.0
	2	187	22.5	33.8	0.0
	2	188	21.8	30.6	0.0
	2	189	21.8	32.2	0.0
	2	190	13.9	25.8	0.0
	2	191	15.7	32.6	0.0
	2	192	18.8	34.5	0.0
	2	193	18.2	32.8	0.0
	2	194	15.6	25.1	0.0
	2	195	14.4	25.4	0.0
	2	196	11.4	24.1	0.0
	2	197	10.9	25.3	0.0
	2	198	9.8	24.8	0.0
	2	199	11.7	25.8	0.0
	2	200	12.3	29.5	0.0
	2	201	12.6	31.0	0.0
	2	202	19.6	35.3	0.0
	2	203	20.2	32.3	0.0
	2	204	12.9	28.1	0.0
	2	205	15.4	31.1	0.0
	2	206	13.5	30.4	0.0
	2	207	13.1	26.4	0.0
	2	208	10.8	25.9	0.0
	2	209	12.9	29.1	0.0
	2	210	14.0	27.0	2.86046511628
	2	211	11.8	23.5	19.0697674419
	2	212	15.8	26.4	1.33488372093
	2	213	15.0	27.7	1.33488372093
	2	214	13.3	27.4	3.24186046512
	2	215	14.6	30.2	11.0604651163
	2	216	16.9	29.4	12.3
	2	217	14.7	28.5	6.57906976744
	2	218	18.5	28.8	0.0
	2	219	20.5	30.7	0.0
	2	220	17.1	27.4	16.876744186
	2	221	18.7	31.8	0.0
	2	222	15.3	30.7	0.0
	2	223	13.2	22.9	0.858139534884
	2	224	15.8	29.2	0.0
	2	225	14.4	28.3	1.14418604651
	2	226	13.0	28.9	0.0
	2	227	11.8	24.3	0.0
	2	228	15.6	30.4	0.0
	2	229	12.3	32.5	0.0
	2	230	11.0	30.8	0.0
	2	231	9.1	29.7	0.0
	2	232	13.5	31.1	2.0976744186
	2	233	12.7	26.2	2.95581395349
	2	234	15.0	31.5	11.6325581395
	2	235	18.7	32.2	0.0953488372093
	2	236	15.2	33.0	0.0
	2	237	11.4	27.9	0.0
	2	238	13.5	31.8	0.0
	2	239	11.7	28.1	7.24651162791
	2	240	9.3	25.8	1.90697674419
	2	241	12.4	29.4	0.0
	2	242	13.0	32.3	0.0
	2	243	10.5	31.6	14.3023255814
	2	244	10.4	29.9	0.0
	2	245	8.0	30.8	0.0
	2	246	10.7	29.7	0.0
	2	247	12.2	25.2	0.0
	2	248	10.9	21.1	1.71627906977
	2	249	11.6	25.0	0.0
	2	250	9.9	29.5	0.0
	2	251	7.9	24.9	0.0
	2	252	5.2	25.0	0.0
	2	253	10.3	22.5	0.0
	2	254	6.4	18.9	0.0
	2	255	7.0	17.9	22.2162790698
	2	256	6.8	20.4	0.0
	2	257	3.3	23.9	0.0
	2	258	4.8	18.1	3.0511627907
	2	259	4.4	15.1	0.476744186047
	2	260	0.5	15.2	0.0
	2	261	5.4	21.0	0.0
	2	262	5.5	13.5	4.48139534884
	2	263	2.8	19.1	2.57441860465
	2	264	3.3	23.8	0.0
	2	265	5.9	24.0	0.0
	2	266	9.6	22.4	0.0
	2	267	12.6	22.9	0.0
	2	268	11.6	27.8	0.0
	2	269	8.8	24.7	0.0
	2	270	9.0	27.0	0.0
	2	271	12.3	22.0	0.953488372093
	2	272	9.3	22.7	2.86046511628
	2	273	6.7	21.6	0.0
	2	274	8.5	23.2	0.0
	2	275	8.4	19.7	0.0
	2	276	9.1	23.4	0.0
	2	277	2.0	19.4	0.0
	2	278	-1.9	16.5	0.0
	2	279	4.5	19.1	0.0
	2	280	-2.1	17.3	0.0
	2	281	1.4	17.8	0.0
	2	282	-0.7	11.4	3.71860465116
	2	283	-3.2	17.4	0.190697674419
	2	284	-0.3	14.4	0.0953488372093
	2	285	-1.4	15.9	0.0
	2	286	2.1	11.0	0.0
	2	287	-3.2	-0.8	8.2
	2	288	-1.5	4.6	3.62325581395
	2	289	-2.2	9.2	0.0
	2	290	-3.7	9.0	0.0
	2	291	1.0	11.5	0.0
	2	292	0.3	10.9	0.0
	2	293	1.3	13.8	0.0
	2	294	-2.8	13.6	0.0
	2	295	-3.5	9.7	0.0953488372093
	2	296	-0.8	13.7	0.0
	2	297	-2.0	11.1	5.05348837209
	2	298	-1.2	6.8	0.0953488372093
	2	299	-1.5	7.6	0.0
	2	300	1.0	5.1	0.0
	2	301	-2.7	6.6	0.0
	2	302	-6.2	4.0	0.0
	2	303	-2.4	4.2	0.0
	2	304	-5.5	5.5	0.0
	2	305	2.0	14.5	0.0
	2	306	-4.6	8.5	16.0186046512
	2	307	-5.5	7.3	0.0
	2	308	-4.0	7.6	0.0
	2	309	-2.1	11.5	0.0
	2	310	-0.8	17.2	0.0
	2	311	-5.1	10.3	0.0
	2	312	-4.4	11.7	0.0
	2	313	-4.5	8.9	0.0
	2	314	-0.7	13.8	0.0
	2	315	-0.7	6.5	0.0
	2	316	-6.7	4.1	0.0
	2	317	-14.1	4.5	0.0
	2	318	-5.8	7.5	0.0
	2	319	-0.3	9.5	0.0
	2	320	-1.5	8.2	0.0
	2	321	-2.6	10.7	0.0
	2	322	0.2	8.2	0.0
	2	323	3.7	8.7	0.0
	2	324	-0.7	5.1	0.0
	2	325	-8.9	0.3	0.0
	2	326	-7.0	6.6	0.0
	2	327	0.0	5.7	0.286046511628
	2	328	3.2	6.9	3.52790697674
	2	329	-5.3	1.8	0.0953488372093
	2	330	-8.7	2.4	0.0
	2	331	-14.8	0.4	0.0
	2	332	-0.5	1.3	0.0
	2	333	5.3	6.8	0.0
	2	334	1.0	2.8	0.0
	2	335	-8.9	1.4	0.0
	2	336	-5.5	-4.5	0.0
	2	337	-4.5	-1.9	2.0976744186
	2	338	-12.0	-0.8	0.0
	2	339	-14.7	-0.4	0.0
	2	340	-15.9	3.9	0.0
	2	341	-6.6	6.3	2.66976744186
	2	342	-3.6	8.0	6.86511627907
	2	343	-1.6	2.7	0.0
	2	344	-1.0	0.3	1.81162790698
	2	345	-7.4	-4.7	0.0
	2	346	-16.0	-14.6	4.29069767442
	2	347	-20.6	-10.9	0.0
	2	348	-27.0	-11.4	0.0
	2	349	-22.8	-4.2	0.0
	2	350	-19.5	-7.5	0.0
	2	351	-5.5	-2.5	0.572093023256
	2	352	-19.1	-1.8	0.0
	2	353	-7.8	2.8	0.0
	2	354	-12.6	-4.6	0.0
	2	355	-9.3	-5.6	0.0
	2	356	-9.6	-8.2	0.0
	2	357	-8.7	-6.0	0.0
	2	358	-16.7	-7.0	0.0
	2	359	-21.3	-1.0	0.0
	2	360	-10.6	3.0	0.0
	2	361	-8.0	5.5	3.52790697674
	2	362	-4.4	2.4	0.0
	2	363	0.4	1.5	0.0
	2	364	-1.2	-1.1	0.0
	2	365	-7.9	-0.3	24.8860465116
	3	1	-13.2	-10.4	5.1488372093
	3	2	-8.0	-4.1	3.81395348837
	3	3	-7.5	0.1	0.0
	3	4	-7.4	-3.9	0.0
	3	5	-8.8	0.7	0.0
	3	6	-11.3	-0.3	0.0
	3	7	-9.9	2.7	0.0
	3	8	-5.0	4.4	0.0
	3	9	-2.9	0.0	0.0
	3	10	-11.9	-6.3	0.0
	3	11	-15.6	4.1	0.0
	3	12	-22.6	-9.1	0.953488372093
	3	13	-21.7	-9.5	0.0
	3	14	-20.8	-17.4	0.0
	3	15	-25.0	-16.9	0.286046511628
	3	16	-19.5	-11.6	0.190697674419
	3	17	-19.8	-7.8	0.0
	3	18	-17.1	-11.8	0.0
	3	19	-21.7	-19.6	0.953488372093
	3	20	-17.9	-6.7	0.0
	3	21	-13.3	-8.5	0.0
	3	22	-18.9	-13.6	0.667441860465
	3	23	-23.0	-9.3	0.0
	3	24	-23.0	-15.2	1.52558139535
	3	25	-20.8	-13.9	0.0
	3	26	-16.9	-10.0	0.0
	3	27	-8.6	-2.4	0.0
	3	28	-7.3	-4.7	0.0
	3	29	-10.1	0.6	2.95581395349
	3	30	-12.9	-3.2	0.0
	3	31	-11.1	-4.6	0.0
	3	32	-6.5	2.9	0.0
	3	33	-15.2	0.0	0.0
	3	34	-6.5	-0.1	0.0
	3	35	-20.5	-2.3	0.0
	3	36	-16.8	-2.7	7.24651162791
	3	37	-17.6	-6.6	0.0
	3	38	-17.1	-2.3	0.0
	3	39	-19.1	-5.4	0.0
	3	40	-26.8	-6.6	0.0
	3	41	-22.1	-6.6	0.0
	3	42	-15.3	-3.5	0.0
	3	43	-9.9	-0.5	0.0
	3	44	-15.6	-4.5	0.0
	3	45	-23.2	-7.7	0.0
	3	46	-21.1	-5.6	0.0
	3	47	-19.1	3.9	0.0
	3	48	-14.0	5.4	0.0
	3	49	-8.4	-0.1	0.0
	3	50	-15.8	-4.4	0.0
	3	51	-11.7	-1.6	0.0
	3	52	-14.5	-2.6	0.0
	3	53	-9.8	1.4	0.0
	3	54	-7.8	4.0	0.0
	3	55	-11.2	-2.0	0.0
	3	56	-17.1	-4.5	0.0
	3	57	-17.6	-11.6	0.0
	3	58	-22.5	-12.5	0.0
	3	59	-18.7	-8.6	2.76511627907
	3	60	-14.1	-4.8	0.0
	3	61	-19.2	3.3	0.0
	3	62	-13.8	-0.8	0.0
	3	63	-8.2	-7.8	0.0
	3	64	-17.7	3.1	0.0
	3	65	-14.8	6.7	0.0
	3	66	-8.6	8.1	0.0
	3	67	1.6	6.2	0.0
	3	68	-4.4	5.2	0.667441860465
	3	69	-3.1	5.7	0.0
	3	70	0.5	2.4	0.0
	3	71	-0.7	0.0	0.0
	3	72	-14.6	-8.6	0.0
	3	73	-14.1	-1.4	0.0
	3	74	-10.1	-1.6	1.81162790698
	3	75	-4.6	-1.7	0.0953488372093
	3	76	-11.5	-0.2	0.0
	3	77	-7.2	0.1	0.0
	3	78	-7.3	5.0	0.0
	3	79	-15.6	0.8	0.0
	3	80	-9.8	8.4	0.0
	3	81	-12.1	-0.2	0.0
	3	82	-15.7	-2.6	0.0
	3	83	-24.6	-3.1	0.0
	3	84	-25.0	-5.8	0.0
	3	85	-17.9	-4.5	0.0
	3	86	-6.6	1.9	0.0
	3	87	-6.0	8.5	4.86279069767
	3	88	-2.5	7.7	0.0
	3	89	3.3	14.8	9.82093023256
	3	90	3.2	10.7	1.0488372093
	3	91	1.9	10.0	0.0
	3	92	0.9	14.2	0.0
	3	93	8.4	22.1	0.0
	3	94	4.8	21.3	0.0
	3	95	7.1	18.1	0.0
	3	96	-1.5	8.1	0.0
	3	97	-6.3	9.1	0.0
	3	98	-4.2	9.7	1.52558139535
	3	99	-6.9	11.1	0.0
	3	100	3.5	19.2	0.0
	3	101	5.2	14.8	0.190697674419
	3	102	-1.1	11.0	2.28837209302
	3	103	-1.0	17.6	0.0
	3	104	1.8	13.2	33.5627906977
	3	105	6.5	16.8	5.81627906977
	3	106	8.6	11.1	1.81162790698
	3	107	4.6	12.4	0.0
	3	108	3.0	13.5	0.0
	3	109	4.2	11.2	0.0
	3	110	-2.8	10.9	0.0
	3	111	-1.5	15.0	0.0
	3	112	-2.3	14.8	0.0
	3	113	-8.9	9.8	0.0
	3	114	-2.7	15.8	0.0
	3	115	-2.5	17.7	0.0
	3	116	-1.4	13.2	15.4465116279
	3	117	1.7	14.2	8.10465116279
	3	118	5.7	10.7	6.96046511628
	3	119	3.9	17.8	0.0
	3	120	6.9	18.2	0.0
	3	121	1.2	14.6	0.0
	3	122	6.2	18.7	0.0
	3	123	7.7	17.2	0.0
	3	124	7.1	17.7	0.0
	3	125	9.1	16.7	0.0
	3	126	0.6	15.6	0.0
	3	127	-2.7	9.2	0.0
	3	128	-4.4	11.3	0.0
	3	129	-3.5	16.3	0.0
	3	130	2.3	20.6	0.0
	3	131	6.1	25.6	0.0
	3	132	4.3	24.8	0.0
	3	133	2.0	19.2	0.0
	3	134	0.6	22.3	0.0
	3	135	2.9	20.2	0.0
	3	136	5.8	22.2	0.0
	3	137	3.4	19.0	0.0
	3	138	4.7	19.3	0.0953488372093
	3	139	5.9	21.4	0.0
	3	140	7.8	21.0	0.0
	3	141	6.2	20.8	0.0
	3	142	1.6	18.4	0.0
	3	143	3.2	19.2	0.0
	3	144	9.5	17.8	8.77209302326
	3	145	12.2	20.1	0.0
	3	146	9.3	16.2	0.0
	3	147	6.1	19.0	3.43255813953
	3	148	4.3	18.1	0.0
	3	149	3.5	15.3	0.0
	3	150	4.4	19.2	0.0
	3	151	5.3	22.4	0.0
	3	152	8.0	28.5	0.0
	3	153	10.6	27.9	0.0
	3	154	14.8	30.6	0.0
	3	155	17.3	30.7	0.0
	3	156	18.0	27.7	0.0
	3	157	13.7	28.6	0.0
	3	158	11.1	27.1	0.0
	3	159	13.5	25.6	0.0
	3	160	12.9	29.7	0.0
	3	161	17.7	32.3	0.0
	3	162	15.1	27.8	20.023255814
	3	163	14.9	28.7	0.0
	3	164	16.2	29.2	0.0
	3	165	19.1	29.1	0.0
	3	166	14.3	27.5	0.0
	3	167	11.8	28.2	0.0
	3	168	12.5	27.6	0.0
	3	169	13.0	24.7	2.47906976744
	3	170	10.0	24.9	0.0
	3	171	6.3	23.6	0.0
	3	172	10.0	20.9	0.0
	3	173	14.1	28.8	0.0
	3	174	14.8	29.5	0.0
	3	175	20.1	31.5	0.0
	3	176	18.8	32.7	0.0
	3	177	21.8	34.1	0.0
	3	178	19.4	33.2	0.0
	3	179	15.4	28.6	0.0
	3	180	14.1	27.1	0.0
	3	181	12.1	26.7	7.62790697674
	3	182	10.0	22.1	7.05581395349
	3	183	14.3	25.4	0.0
	3	184	14.6	23.7	2.38372093023
	3	185	18.0	24.6	18.1162790698
	3	186	14.7	28.2	0.0
	3	187	18.1	30.2	0.0
	3	188	12.7	30.2	3.62325581395
	3	189	13.9	29.8	0.0
	3	190	17.0	28.9	0.0
	3	191	17.3	29.9	0.0
	3	192	15.5	25.3	1.90697674419
	3	193	13.9	28.1	0.0
	3	194	18.1	29.7	0.0
	3	195	18.3	31.0	0.0
	3	196	17.8	28.1	0.0
	3	197	16.1	27.6	0.0
	3	198	15.8	29.3	0.381395348837
	3	199	18.8	27.1	0.0953488372093
	3	200	15.9	30.4	10.3930232558
	3	201	19.1	33.3	0.0
	3	202	17.9	27.6	0.0953488372093
	3	203	22.1	31.4	12.3
	3	204	19.5	32.5	1.0488372093
	3	205	19.1	29.0	10.488372093
	3	206	21.3	36.2	0.0
	3	207	18.5	35.0	0.0
	3	208	22.6	33.6	8.86744186047
	3	209	20.9	35.6	0.0
	3	210	17.2	31.7	0.0
	3	211	15.7	32.1	0.0
	3	212	18.6	31.2	0.0
	3	213	15.3	29.8	0.0
	3	214	15.3	30.6	0.0
	3	215	16.0	31.0	1.90697674419
	3	216	16.5	29.2	0.0
	3	217	17.7	28.9	0.0
	3	218	16.3	29.9	0.0
	3	219	15.6	28.9	1.81162790698
	3	220	14.3	29.6	1.71627906977
	3	221	16.5	30.2	10.011627907
	3	222	15.6	32.7	0.381395348837
	3	223	15.3	26.6	16.876744186
	3	224	14.8	24.2	0.0
	3	225	12.6	28.1	0.0
	3	226	15.3	30.7	0.0
	3	227	14.0	33.5	0.0
	3	228	12.4	29.1	0.0
	3	229	13.9	28.8	0.0
	3	230	16.3	30.5	0.0
	3	231	16.4	27.4	0.0
	3	232	17.0	27.0	0.0
	3	233	19.3	26.7	0.0
	3	234	21.3	30.8	0.0
	3	235	17.4	24.5	0.381395348837
	3	236	8.5	21.7	0.0
	3	237	9.6	24.5	0.0
	3	238	9.8	24.9	0.0
	3	239	10.1	28.5	0.0
	3	240	7.7	31.2	0.0
	3	241	12.5	30.8	0.0
	3	242	8.1	28.4	0.0
	3	243	10.8	26.3	0.0
	3	244	11.2	25.3	0.0
	3	245	11.7	26.5	0.0
	3	246	8.5	24.0	0.0
	3	247	7.1	21.6	15.7325581395
	3	248	9.6	25.1	0.0
	3	249	9.4	26.3	0.0
	3	250	9.5	26.4	0.0
	3	251	12.6	24.6	0.0
	3	252	11.8	21.2	0.0
	3	253	12.6	23.2	3.81395348837
	3	254	13.3	30.1	0.0
	3	255	12.6	23.0	8.00930232558
	3	256	10.4	24.0	0.0
	3	257	9.6	25.6	0.0
	3	258	10.9	24.3	0.0
	3	259	9.5	26.8	0.0
	3	260	8.3	24.6	0.0
	3	261	8.0	23.0	0.0
	3	262	5.4	19.6	5.33953488372
	3	263	10.0	22.3	0.0
	3	264	13.2	22.0	0.0
	3	265	6.7	19.5	0.0
	3	266	6.8	21.9	0.0
	3	267	7.6	23.9	0.0
	3	268	14.0	31.5	0.0
	3	269	14.3	29.0	0.0
	3	270	15.3	27.6	0.0
	3	271	13.9	24.5	2.28837209302
	3	272	11.0	23.6	1.14418604651
	3	273	8.6	26.6	0.0
	3	274	12.9	21.6	15.923255814
	3	275	9.5	16.0	1.90697674419
	3	276	7.3	20.5	0.0
	3	277	1.6	18.5	6.00697674419
	3	278	-0.4	13.6	0.0
	3	279	6.1	15.6	0.0
	3	280	10.8	18.4	0.667441860465
	3	281	13.2	21.3	0.0
	3	282	7.5	16.1	0.0
	3	283	15.9	25.1	0.0
	3	284	15.0	31.4	0.0
	3	285	16.5	29.3	0.0
	3	286	13.9	20.7	0.0
	3	287	10.9	20.2	1.81162790698
	3	288	12.0	20.3	0.0
	3	289	12.4	13.0	0.0
	3	290	8.0	13.1	0.0
	3	291	4.8	11.2	0.0
	3	292	-2.0	17.4	0.0
	3	293	1.5	18.9	0.0
	3	294	1.5	14.4	0.0
	3	295	3.1	9.5	2.57441860465
	3	296	0.4	19.3	0.0
	3	297	-3.4	14.3	9.91627906977
	3	298	-4.3	7.4	0.0
	3	299	-1.7	11.3	0.0
	3	300	-1.4	5.4	0.0953488372093
	3	301	1.6	11.9	0.0
	3	302	6.3	12.2	0.0
	3	303	7.9	14.1	0.0
	3	304	3.5	8.8	0.0
	3	305	-0.2	12.4	0.0
	3	306	2.6	3.4	4.38604651163
	3	307	-0.8	4.5	0.667441860465
	3	308	-12.2	-0.4	10.8697674419
	3	309	-11.9	5.2	8.39069767442
	3	310	-11.5	-4.8	0.0
	3	311	-9.5	1.6	0.0
	3	312	-8.3	7.4	0.0
	3	313	-4.9	4.5	0.0
	3	314	-12.3	0.5	0.0
	3	315	-5.8	0.0	3.33720930233
	3	316	-3.8	4.9	0.858139534884
	3	317	-4.4	6.9	1.90697674419
	3	318	-3.2	7.9	0.0
	3	319	-6.2	1.1	0.0
	3	320	-3.7	3.0	0.0
	3	321	-3.5	2.1	0.0
	3	322	-8.2	1.7	0.0
	3	323	-4.8	9.8	0.0
	3	324	-6.7	4.7	0.0
	3	325	-1.3	6.2	6.38837209302
	3	326	-5.6	11.6	0.0
	3	327	1.9	11.5	0.0
	3	328	4.6	11.7	0.0
	3	329	3.8	8.1	7.72325581395
	3	330	1.1	5.3	0.0
	3	331	1.8	2.6	0.0
	3	332	-2.2	3.0	0.0
	3	333	-5.6	2.5	0.0
	3	334	-8.1	-0.2	0.953488372093
	3	335	-1.4	3.8	2.76511627907
	3	336	-2.5	-0.2	0.0
	3	337	-1.6	2.5	0.0
	3	338	1.3	5.0	0.667441860465
	3	339	-9.8	-5.3	3.14651162791
	3	340	0.6	1.9	0.0
	3	341	-12.4	-3.0	0.0
	3	342	-14.0	-0.4	0.0
	3	343	-20.1	-4.5	0.0
	3	344	-25.2	-12.3	0.0
	3	345	-26.8	-11.5	0.0
	3	346	-32.6	-12.3	0.0
	3	347	-25.1	-9.3	0.0
	3	348	-24.3	-12.5	0.0
	3	349	-22.1	-8.3	0.0
	3	350	-20.9	-12.6	0.0
	3	351	-20.5	-9.5	0.0
	3	352	-19.0	-1.7	0.0
	3	353	-22.0	-2.4	0.0
	3	354	-19.3	0.2	20.5953488372
	3	355	-20.5	-3.9	0.0
	3	356	-11.2	-5.6	0.0
	3	357	-15.3	-2.1	0.0
	3	358	-19.6	-7.7	0.0
	3	359	-19.4	-7.8	0.0
	3	360	-22.3	-16.2	3.43255813953
	3	361	-19.7	-13.1	0.190697674419
	3	362	-23.2	-9.6	0.0
	3	363	-19.9	-4.3	0.0
	3	364	-19.1	-4.4	0.190697674419
	3	365	-9.8	-1.4	0.0
	4	1	-13.0	4.3	4.76744186047
	4	2	-14.5	6.5	0.0
	4	3	-7.1	-4.1	0.0
	4	4	-17.1	-2.0	0.0
	4	5	-12.1	-3.0	0.0
	4	6	-24.1	-10.3	0.0
	4	7	-21.4	-9.8	0.0
	4	8	-13.0	-5.4	0.0
	4	9	-11.9	-5.6	0.0
	4	10	-16.1	2.1	0.0
	4	11	-18.7	-5.9	0.0
	4	12	-15.6	-6.9	0.0
	4	13	-25.5	-5.6	0.0
	4	14	-21.1	-2.7	0.0
	4	15	-17.6	-12.3	0.0
	4	16	-20.2	-8.2	0.0
	4	17	-16.4	-5.5	3.24186046512
	4	18	-14.1	-12.2	5.1488372093
	4	19	-16.8	-9.1	0.0
	4	20	-15.0	-9.1	0.0
	4	21	-24.1	-9.6	0.0
	4	22	-18.8	-7.0	0.0
	4	23	-26.6	-14.7	0.0
	4	24	-29.8	-11.6	0.0
	4	25	-26.4	-5.6	0.0
	4	26	-29.1	-8.8	0.0
	4	27	-18.6	-7.2	2.95581395349
	4	28	-18.0	-1.2	0.0
	4	29	-26.8	-8.2	0.0
	4	30	-21.5	-8.7	0.0
	4	31	-18.0	-6.9	0.0
	4	32	-11.9	4.2	0.0
	4	33	-7.2	6.9	0.0
	4	34	-8.6	0.7	0.0
	4	35	-14.6	-11.9	0.0
	4	36	-19.2	-6.7	0.0
	4	37	-22.9	-11.0	0.0
	4	38	-20.5	-4.1	0.0
	4	39	-13.7	-0.8	2.28837209302
	4	40	-16.1	4.4	0.0
	4	41	-12.4	6.9	0.0
	4	42	-8.0	2.4	0.0
	4	43	-22.9	-9.2	0.0
	4	44	-17.5	-3.8	0.0
	4	45	-21.4	-12.1	0.0
	4	46	-24.5	-11.5	0.0
	4	47	-25.6	-10.5	0.0
	4	48	-22.8	-10.0	0.0
	4	49	-21.5	-13.5	0.0
	4	50	-11.7	-7.3	0.0
	4	51	-18.6	-6.8	0.0
	4	52	-22.7	-6.1	0.0
	4	53	-22.4	-7.8	0.0
	4	54	-17.6	1.1	0.0
	4	55	-25.5	-1.3	0.0
	4	56	-22.7	0.3	0.0
	4	57	-15.7	-11.7	0.0
	4	58	-20.5	-9.0	0.0
	4	59	-21.2	-2.9	0.0
	4	60	-17.3	-6.4	0.0
	4	61	-21.8	-6.5	0.286046511628
	4	62	-12.7	-5.3	0.0
	4	63	-14.1	-3.2	0.0
	4	64	-18.3	-7.6	0.0
	4	65	-9.0	-6.0	0.0
	4	66	-4.0	-3.3	0.0
	4	67	-13.9	-10.5	8.00930232558
	4	68	-10.8	-0.2	0.0
	4	69	-8.1	5.7	0.0
	4	70	-4.7	3.3	0.0
	4	71	-4.9	0.7	0.0
	4	72	-10.8	-6.2	0.0
	4	73	-14.2	-11.5	0.0
	4	74	-19.7	-7.0	0.0
	4	75	-19.8	-6.5	0.0
	4	76	-18.5	-4.5	0.0
	4	77	-14.6	-0.8	0.0
	4	78	-13.9	-2.5	0.0
	4	79	-20.5	-6.3	0.0
	4	80	-12.9	-3.9	0.0
	4	81	-10.0	3.2	0.0
	4	82	-1.8	5.2	0.0
	4	83	-4.5	9.3	0.0
	4	84	-5.6	9.9	0.0
	4	85	-1.8	6.6	0.0
	4	86	-9.4	0.4	0.0
	4	87	-8.7	5.8	0.0
	4	88	-9.5	1.2	0.0
	4	89	-6.1	-6.0	0.0
	4	90	-11.8	-7.8	0.0
	4	91	-10.8	-2.1	0.0
	4	92	-5.5	2.0	11.3465116279
	4	93	-3.2	4.3	4.48139534884
	4	94	0.4	4.1	8.39069767442
	4	95	-9.1	0.7	0.0953488372093
	4	96	-8.5	2.3	0.0
	4	97	-5.6	7.8	0.0
	4	98	1.8	14.4	2.28837209302
	4	99	2.3	21.3	0.0
	4	100	5.5	17.0	0.0
	4	101	2.4	21.8	0.0
	4	102	7.3	19.6	0.0
	4	103	4.5	17.8	0.0
	4	104	12.0	17.6	0.0
	4	105	2.6	17.9	0.0
	4	106	0.0	12.5	0.0
	4	107	1.0	17.8	0.0
	4	108	1.3	19.2	0.0
	4	109	4.9	18.7	0.0
	4	110	2.5	20.4	0.0
	4	111	-0.2	18.2	0.0
	4	112	-3.9	8.0	2.76511627907
	4	113	-8.4	8.6	0.0
	4	114	-3.6	7.4	12.1093023256
	4	115	-4.1	9.7	1.62093023256
	4	116	-0.9	12.0	4.19534883721
	4	117	0.2	22.2	0.0
	4	118	4.1	24.3	0.0
	4	119	6.8	19.7	0.0
	4	120	2.8	17.9	0.0
	4	121	4.1	20.8	0.0
	4	122	1.4	16.9	0.0
	4	123	5.1	14.0	0.0953488372093
	4	124	2.7	17.3	0.0
	4	125	6.5	19.5	0.0
	4	126	5.1	14.4	6.86511627907
	4	127	-1.8	13.8	1.62093023256
	4	128	-2.5	13.9	3.24186046512
	4	129	1.0	13.8	3.71860465116
	4	130	0.3	15.0	0.0
	4	131	1.7	19.9	5.33953488372
	4	132	7.7	21.0	2.0023255814
	4	133	4.9	24.6	8.29534883721
	4	134	3.5	21.5	0.0
	4	135	2.3	12.7	6.48372093023
	4	136	-1.7	15.0	0.0
	4	137	0.4	16.7	0.0
	4	138	4.5	13.0	0.0953488372093
	4	139	4.0	12.8	0.0
	4	140	5.2	15.8	0.0
	4	141	8.1	25.1	0.0
	4	142	14.0	29.8	0.0
	4	143	14.7	27.3	0.0
	4	144	14.0	22.0	0.0
	4	145	9.2	24.2	0.0
	4	146	12.6	26.7	2.76511627907
	4	147	9.8	30.0	0.0
	4	148	8.4	24.8	15.7325581395
	4	149	8.8	18.4	0.190697674419
	4	150	12.6	20.6	0.381395348837
	4	151	11.2	22.4	0.0953488372093
	4	152	7.5	22.0	13.5395348837
	4	153	7.2	26.0	1.71627906977
	4	154	11.5	25.8	42.9069767442
	4	155	9.9	21.0	0.0
	4	156	14.5	22.5	0.0953488372093
	4	157	9.1	27.7	6.67441860465
	4	158	10.2	25.1	4.00465116279
	4	159	11.7	22.0	0.381395348837
	4	160	11.7	29.5	0.0
	4	161	11.3	28.7	0.0
	4	162	13.0	28.2	0.0
	4	163	16.3	24.3	6.29302325581
	4	164	14.8	23.0	44.1465116279
	4	165	12.2	22.6	18.4023255814
	4	166	11.8	22.2	8.77209302326
	4	167	9.3	28.7	0.0
	4	168	13.6	30.0	0.0
	4	169	17.7	34.1	0.0
	4	170	17.0	27.1	0.286046511628
	4	171	17.8	30.5	20.4046511628
	4	172	23.4	31.1	1.33488372093
	4	173	19.6	33.0	4.29069767442
	4	174	18.1	28.2	18.9744186047
	4	175	19.2	31.1	0.476744186047
	4	176	19.5	27.4	0.0953488372093
	4	177	16.3	28.3	3.90930232558
	4	178	16.5	25.8	1.71627906977
	4	179	14.9	30.8	0.0
	4	180	16.4	31.0	0.0
	4	181	13.4	26.6	0.0
	4	182	11.9	23.0	2.19302325581
	4	183	13.3	24.7	13.1581395349
	4	184	11.5	18.8	10.488372093
	4	185	9.6	19.1	11.6325581395
	4	186	18.4	26.7	0.0
	4	187	12.9	25.8	0.0
	4	188	16.3	25.8	9.82093023256
	4	189	17.4	28.3	0.0953488372093
	4	190	14.5	25.8	0.0
	4	191	10.8	22.8	0.0
	4	192	9.1	24.2	0.0
	4	193	10.1	22.3	1.81162790698
	4	194	10.8	26.2	0.0
	4	195	11.1	26.2	0.0
	4	196	16.2	28.1	0.0
	4	197	17.1	31.0	0.0
	4	198	18.4	29.2	0.0
	4	199	17.5	29.2	0.0
	4	200	20.1	31.5	0.0
	4	201	16.5	29.0	0.0
	4	202	16.9	26.3	0.0
	4	203	14.2	28.7	0.0
	4	204	16.3	29.5	0.0
	4	205	16.5	33.7	0.0
	4	206	20.7	32.8	0.0
	4	207	20.3	30.1	0.0
	4	208	17.6	27.5	0.0
	4	209	12.6	28.1	0.0
	4	210	13.4	25.9	0.286046511628
	4	211	12.5	29.6	0.0
	4	212	15.2	31.5	0.0
	4	213	14.1	30.0	0.0
	4	214	12.5	31.1	0.0
	4	215	15.1	30.4	0.0953488372093
	4	216	14.2	29.9	1.14418604651
	4	217	19.9	30.2	2.28837209302
	4	218	19.1	33.7	0.0
	4	219	22.0	36.6	0.0
	4	220	22.7	37.3	0.0
	4	221	24.3	36.4	0.0
	4	222	16.7	31.0	0.0
	4	223	17.8	27.3	0.0
	4	224	12.3	25.9	0.0
	4	225	14.0	25.4	0.0
	4	226	12.6	27.9	0.0
	4	227	11.0	30.7	0.0
	4	228	13.3	30.5	2.95581395349
	4	229	13.1	28.9	0.0
	4	230	12.5	30.6	0.0
	4	231	14.3	29.0	0.0
	4	232	17.7	28.8	0.0
	4	233	18.1	33.3	0.0
	4	234	19.7	28.1	0.0
	4	235	19.5	31.0	0.0
	4	236	18.1	31.5	0.0
	4	237	16.8	30.3	0.0
	4	238	17.2	31.4	0.0
	4	239	18.1	33.4	0.0
	4	240	15.4	26.7	0.0
	4	241	11.3	27.9	0.0
	4	242	12.4	25.8	0.0
	4	243	10.8	26.3	0.0
	4	244	14.7	28.2	0.0
	4	245	14.1	27.6	0.0
	4	246	15.5	28.8	0.0953488372093
	4	247	16.3	27.5	2.0023255814
	4	248	14.0	27.1	7.05581395349
	4	249	17.8	29.2	1.0488372093
	4	250	18.5	30.2	0.0
	4	251	17.7	26.8	0.0
	4	252	10.6	26.2	0.0
	4	253	13.3	24.0	7.05581395349
	4	254	10.9	19.9	18.7837209302
	4	255	10.8	25.5	0.0
	4	256	7.3	22.6	0.0
	4	257	10.4	19.0	8.29534883721
	4	258	9.0	19.9	11.9186046512
	4	259	8.3	18.5	3.14651162791
	4	260	4.2	16.0	2.38372093023
	4	261	0.3	16.6	0.0
	4	262	-1.9	20.8	0.0
	4	263	-1.3	13.6	0.0953488372093
	4	264	-0.7	17.9	0.0
	4	265	1.4	11.1	8.67674418605
	4	266	4.3	18.9	1.90697674419
	4	267	3.1	20.1	0.0
	4	268	6.7	25.8	0.0
	4	269	7.9	23.4	0.0
	4	270	8.8	27.2	0.0
	4	271	13.0	22.7	0.0
	4	272	8.0	20.2	0.0
	4	273	8.3	22.6	0.0
	4	274	10.3	13.0	2.38372093023
	4	275	4.3	20.0	0.0
	4	276	3.4	18.8	0.0
	4	277	1.5	15.4	0.0
	4	278	6.8	15.5	0.0
	4	279	10.4	21.0	0.0
	4	280	0.6	15.8	0.0
	4	281	-0.6	13.7	0.0
	4	282	-0.6	14.4	0.0
	4	283	-2.8	12.6	0.0
	4	284	-2.2	14.7	0.0
	4	285	-2.0	14.6	0.0
	4	286	-7.9	7.9	3.33720930233
	4	287	-6.5	10.5	0.190697674419
	4	288	-5.6	12.2	0.0
	4	289	0.3	18.3	0.0
	4	290	6.5	21.4	0.0
	4	291	7.6	17.9	0.0
	4	292	7.3	14.8	5.1488372093
	4	293	9.5	18.2	0.0
	4	294	5.4	19.2	0.0
	4	295	3.6	17.2	0.0
	4	296	-3.1	-0.2	0.381395348837
	4	297	-5.8	-3.9	0.0953488372093
	4	298	-3.9	3.3	0.0
	4	299	-6.5	8.0	0.0
	4	300	-11.8	4.7	6.57906976744
	4	301	-4.2	10.6	0.0
	4	302	-3.5	1.0	0.0
	4	303	-8.6	1.3	0.0
	4	304	-13.2	6.0	0.0
	4	305	-14.0	8.3	0.0
	4	306	-15.5	1.3	0.0
	4	307	-7.2	4.2	1.14418604651
	4	308	-3.7	-2.9	2.38372093023
	4	309	-8.1	-4.9	0.0953488372093
	4	310	-7.4	-1.4	0.286046511628
	4	311	-9.8	-6.4	0.0953488372093
	4	312	-5.3	2.6	6.00697674419
	4	313	-3.0	0.7	2.0023255814
	4	314	-9.5	0.3	0.0
	4	315	-3.9	3.5	6.1976744186
	4	316	-5.6	-0.6	2.0976744186
	4	317	-13.1	-0.1	2.38372093023
	4	318	-5.2	-2.9	2.76511627907
	4	319	-14.2	-9.5	2.57441860465
	4	320	-14.0	-3.6	0.0
	4	321	-8.4	-3.2	0.0
	4	322	-4.8	0.5	11.2511627907
	4	323	-6.6	2.8	6.96046511628
	4	324	-10.4	1.9	0.0
	4	325	-5.7	1.6	0.0
	4	326	-8.9	-2.6	0.0
	4	327	-12.2	-3.7	0.0
	4	328	-14.3	-6.3	0.0
	4	329	-17.5	-8.5	0.0
	4	330	-11.2	-3.1	7.81860465116
	4	331	-7.7	4.7	0.0
	4	332	-5.1	5.7	0.0
	4	333	2.4	5.0	1.14418604651
	4	334	0.7	2.6	2.57441860465
	4	335	0.5	12.9	0.0
	4	336	1.7	10.2	0.0
	4	337	2.4	10.0	0.0
	4	338	4.2	18.4	0.0
	4	339	4.1	11.1	0.0
	4	340	1.5	3.5	0.0
	4	341	-3.2	1.3	0.0
	4	342	-8.7	6.5	0.0
	4	343	-8.0	7.3	10.7744186047
	4	344	-6.3	-3.2	0.0
	4	345	-13.1	0.3	0.0
	4	346	-8.6	2.6	0.0
	4	347	-14.5	2.8	0.0
	4	348	-15.1	2.9	0.0
	4	349	-7.7	2.0	0.0
	4	350	-7.9	5.5	0.0
	4	351	-3.9	1.0	0.0
	4	352	-8.7	-5.9	0.572093023256
	4	353	-10.7	2.2	0.0
	4	354	-13.9	-4.9	0.0
	4	355	-14.6	-2.1	0.0
	4	356	-13.1	-8.3	0.0
	4	357	-15.3	-14.1	0.0
	4	358	-18.7	-8.6	0.0
	4	359	-17.6	1.4	0.0
	4	360	-13.6	2.0	6.29302325581
	4	361	-2.1	3.0	0.0
	4	362	-10.0	2.5	0.0
	4	363	-7.8	0.5	0.0
	4	364	-4.8	-0.6	0.0
	4	365	-5.4	3.6	0.0
	4	366	-2.5	3.2	0.0
	5	1	-9.2	-4.1	0.0
	5	2	-18.4	-8.6	16.5906976744
	5	3	-18.0	-6.9	4.86279069767
	5	4	-21.4	-10.6	0.0
	5	5	-17.7	-15.9	0.0
	5	6	-20.6	-15.5	5.91162790698
	5	7	-12.4	-4.0	0.0
	5	8	-15.5	-10.7	0.0
	5	9	-14.2	-6.9	1.23953488372
	5	10	-13.9	-6.7	0.0
	5	11	-17.4	-9.4	0.0
	5	12	-17.7	-6.3	0.0
	5	13	-18.0	-9.6	0.0
	5	14	-27.1	-13.2	0.0
	5	15	-21.0	-5.9	0.0
	5	16	-12.6	-5.6	0.0
	5	17	-10.2	-3.4	0.0
	5	18	-15.3	-10.2	1.14418604651
	5	19	-13.5	-8.5	0.0953488372093
	5	20	-10.4	-1.8	0.0
	5	21	-19.0	-1.3	0.0
	5	22	-25.4	-13.9	0.0
	5	23	-23.7	-0.7	0.0
	5	24	-16.1	-4.8	6.67441860465
	5	25	-18.3	0.9	0.0
	5	26	-17.7	-6.6	0.0
	5	27	-21.8	-9.1	0.0
	5	28	-17.8	-4.8	1.71627906977
	5	29	-9.9	1.0	0.762790697674
	5	30	-18.9	-1.4	0.0
	5	31	-14.8	-2.8	0.0
	5	32	-14.8	-6.0	0.0
	5	33	-12.0	-9.2	0.0
	5	34	-15.2	-6.8	2.19302325581
	5	35	-19.7	-10.0	5.72093023256
	5	36	-25.9	-13.4	0.0
	5	37	-21.5	-8.7	0.0
	5	38	-16.7	-4.4	5.91162790698
	5	39	-21.4	1.5	3.14651162791
	5	40	-22.0	-2.0	0.0
	5	41	-18.9	-5.5	0.0
	5	42	-9.9	0.4	0.381395348837
	5	43	-14.4	-4.4	0.381395348837
	5	44	-7.5	-3.7	0.0
	5	45	-7.6	-6.3	0.0
	5	46	-6.1	-5.7	0.0
	5	47	-7.3	-4.8	0.0
	5	48	-2.9	4.3	0.0
	5	49	-12.2	2.2	0.0
	5	50	-18.0	-8.4	0.0
	5	51	-18.2	-9.7	0.0
	5	52	-12.1	-4.1	0.0
	5	53	-5.8	-4.3	6.86511627907
	5	54	-10.5	-1.0	0.0
	5	55	-17.6	-4.1	0.0
	5	56	-1.7	9.6	0.0
	5	57	1.7	7.4	0.0
	5	58	-14.3	2.4	0.0
	5	59	-9.9	5.2	0.0953488372093
	5	60	-12.9	-3.2	0.0
	5	61	-18.5	-8.3	0.0
	5	62	-17.4	-4.4	0.0
	5	63	-11.0	7.1	0.0
	5	64	-9.4	1.5	0.0
	5	65	-10.7	6.8	0.0
	5	66	-16.3	7.4	0.0
	5	67	-16.9	0.5	0.0
	5	68	-11.8	2.2	0.0
	5	69	-6.8	5.2	0.0
	5	70	-8.8	4.4	0.0
	5	71	-8.9	-3.3	0.762790697674
	5	72	-8.6	1.0	0.476744186047
	5	73	-8.2	0.3	0.0
	5	74	-8.6	-0.1	0.0
	5	75	-16.5	-1.7	4.95813953488
	5	76	-12.0	3.1	0.0
	5	77	-9.8	7.8	0.0
	5	78	-8.2	4.0	0.0
	5	79	-0.8	5.3	0.0953488372093
	5	80	-4.9	1.0	0.0
	5	81	-3.3	1.4	0.0
	5	82	-12.2	2.4	0.0
	5	83	-5.9	6.4	0.0
	5	84	-3.6	0.3	0.0
	5	85	-4.7	3.9	1.23953488372
	5	86	-4.8	10.4	0.0
	5	87	-5.4	1.7	2.38372093023
	5	88	-10.2	4.6	0.0
	5	89	-10.0	3.7	0.0
	5	90	-11.7	2.8	6.67441860465
	5	91	-11.6	5.3	0.0
	5	92	-2.2	9.0	0.0
	5	93	3.5	10.7	0.0
	5	94	-0.4	9.0	0.0
	5	95	-9.5	1.8	20.4046511628
	5	96	-11.2	5.6	0.0
	5	97	-4.6	10.4	0.0
	5	98	0.7	14.5	0.0
	5	99	-4.3	13.7	0.0
	5	100	-7.9	14.5	0.0
	5	101	-1.7	8.6	0.0953488372093
	5	102	7.8	16.8	0.0
	5	103	5.4	18.7	0.0
	5	104	2.7	16.9	0.0
	5	105	-3.0	18.4	0.0
	5	106	-8.0	11.3	0.0
	5	107	-0.4	13.1	0.0
	5	108	0.1	16.3	0.0
	5	109	4.3	20.9	0.0
	5	110	4.8	24.7	0.0
	5	111	7.2	25.0	0.0
	5	112	10.6	24.6	0.0
	5	113	7.9	24.6	0.0
	5	114	2.1	14.5	2.28837209302
	5	115	-1.4	14.4	0.0
	5	116	0.0	18.9	0.0
	5	117	5.5	19.0	0.0
	5	118	0.4	11.6	0.0
	5	119	-0.7	10.1	0.0
	5	120	-6.0	12.0	0.0
	5	121	-1.5	17.1	0.0
	5	122	2.1	21.5	0.762790697674
	5	123	2.5	25.2	0.0
	5	124	3.2	15.8	0.0
	5	125	4.6	22.6	0.0
	5	126	6.5	16.9	5.81627906977
	5	127	4.4	17.2	0.0
	5	128	-1.7	15.0	0.0
	5	129	-1.2	11.0	0.0
	5	130	-1.6	11.2	0.0
	5	131	1.3	15.7	0.0
	5	132	4.9	15.6	0.0
	5	133	2.6	23.1	0.0
	5	134	2.5	25.7	0.0
	5	135	6.0	20.0	0.0
	5	136	1.8	19.8	0.0
	5	137	3.2	19.1	0.0
	5	138	1.8	17.0	0.0
	5	139	5.0	16.8	0.0
	5	140	7.9	19.8	0.0
	5	141	6.4	21.0	0.0
	5	142	2.6	16.5	17.6395348837
	5	143	8.4	21.8	4.19534883721
	5	144	9.0	24.2	0.0953488372093
	5	145	10.6	25.8	0.0
	5	146	10.2	27.5	0.0
	5	147	13.3	27.4	0.0
	5	148	9.3	26.2	0.0
	5	149	6.6	18.1	14.3023255814
	5	150	6.7	22.3	0.0
	5	151	7.9	22.9	4.19534883721
	5	152	8.1	20.7	0.0953488372093
	5	153	11.4	21.7	19.2604651163
	5	154	8.3	19.4	18.5930232558
	5	155	8.5	23.0	0.0
	5	156	12.7	25.9	0.0
	5	157	16.4	28.1	0.0
	5	158	11.5	21.0	0.0
	5	159	9.1	15.8	0.190697674419
	5	160	6.0	20.4	1.52558139535
	5	161	10.7	25.3	0.0
	5	162	15.0	27.9	0.0
	5	163	15.4	31.5	0.0
	5	164	13.3	28.3	0.0
	5	165	12.8	21.7	0.0
	5	166	9.9	23.1	0.0
	5	167	10.8	22.0	0.190697674419
	5	168	9.6	21.8	0.0
	5	169	13.0	25.5	0.0
	5	170	11.2	25.7	0.0
	5	171	15.9	23.8	2.38372093023
	5	172	17.1	25.0	0.286046511628
	5	173	14.7	27.8	0.0
	5	174	16.2	27.6	0.476744186047
	5	175	14.2	27.9	0.190697674419
	5	176	13.7	27.1	0.0953488372093
	5	177	10.1	27.1	0.0
	5	178	11.5	30.1	0.0
	5	179	13.8	27.4	0.0
	5	180	14.5	31.5	9.34418604651
	5	181	10.4	30.1	0.0
	5	182	12.9	28.8	0.0
	5	183	13.7	31.5	0.0
	5	184	17.1	33.9	0.0
	5	185	15.3	30.7	0.0
	5	186	13.4	32.0	0.0
	5	187	13.3	27.0	0.0
	5	188	11.7	22.5	0.953488372093
	5	189	9.9	19.2	4.1
	5	190	19.1	35.1	0.0
	5	191	17.0	30.4	0.0
	5	192	17.9	30.3	0.0
	5	193	19.5	33.3	0.0
	5	194	18.4	29.5	4.57674418605
	5	195	19.0	28.5	0.0
	5	196	15.4	30.6	0.0
	5	197	13.1	24.8	5.81627906977
	5	198	17.8	29.8	0.476744186047
	5	199	18.3	33.9	0.0
	5	200	18.2	27.8	0.0953488372093
	5	201	18.6	34.8	0.0
	5	202	20.5	29.4	0.0
	5	203	20.7	35.3	0.0
	5	204	18.9	30.6	3.24186046512
	5	205	17.1	28.5	0.0
	5	206	16.3	26.8	24.123255814
	5	207	16.0	29.3	0.0
	5	208	14.5	29.3	0.0
	5	209	13.9	28.9	0.0
	5	210	16.9	30.7	0.0
	5	211	12.6	28.5	0.0
	5	212	15.5	29.5	0.0
	5	213	17.9	32.2	0.0
	5	214	17.2	30.6	14.0162790698
	5	215	17.2	30.7	0.0
	5	216	17.5	31.5	0.0
	5	217	21.8	35.1	0.0
	5	218	24.7	34.6	0.0
	5	219	20.9	28.9	0.0
	5	220	14.4	25.8	0.0
	5	221	15.8	29.1	0.0
	5	222	16.8	31.5	0.0
	5	223	16.8	30.4	0.0
	5	224	16.5	32.0	0.0
	5	225	19.0	31.7	0.667441860465
	5	226	18.4	31.2	0.0
	5	227	16.7	27.9	0.0
	5	228	16.6	26.7	0.0
	5	229	14.5	24.0	0.0
	5	230	14.5	25.4	0.0
	5	231	15.7	20.6	24.0279069767
	5	232	10.0	20.4	4.86279069767
	5	233	12.1	23.3	1.90697674419
	5	234	10.2	27.5	0.0
	5	235	16.4	28.7	0.0
	5	236	14.9	27.5	0.0
	5	237	12.5	30.7	0.0
	5	238	14.4	29.0	0.0
	5	239	16.0	30.5	0.0
	5	240	13.1	33.4	0.0
	5	241	17.0	30.5	0.0
	5	242	15.6	29.2	0.0
	5	243	16.2	30.6	0.0
	5	244	16.2	30.7	0.0953488372093
	5	245	17.8	30.9	0.0
	5	246	12.4	24.9	0.0
	5	247	9.4	20.2	0.286046511628
	5	248	8.6	28.9	0.0
	5	249	8.8	28.3	0.0
	5	250	11.4	30.5	0.0
	5	251	12.4	33.6	0.0
	5	252	13.5	30.3	0.0
	5	253	11.3	28.7	0.0
	5	254	12.7	22.6	0.0953488372093
	5	255	10.9	26.1	0.0
	5	256	9.7	25.9	0.0
	5	257	9.9	18.7	25.4581395349
	5	258	9.5	25.0	0.0
	5	259	8.3	21.3	0.0
	5	260	5.7	22.5	0.0
	5	261	5.6	25.3	0.0
	5	262	16.3	29.5	0.0
	5	263	17.6	28.3	0.0
	5	264	13.7	19.3	0.0953488372093
	5	265	14.2	25.5	0.0
	5	266	14.3	25.3	0.0
	5	267	13.9	27.8	0.0
	5	268	16.0	27.4	0.0
	5	269	9.2	22.8	0.0
	5	270	6.3	27.7	0.0
	5	271	11.5	27.0	0.0
	5	272	9.2	19.9	0.0
	5	273	10.3	22.9	0.0
	5	274	10.8	22.1	0.0
	5	275	13.0	21.8	0.0
	5	276	11.2	21.4	0.0
	5	277	8.0	20.5	0.0
	5	278	7.0	17.4	0.0
	5	279	9.8	15.0	0.0
	5	280	7.0	16.7	1.14418604651
	5	281	4.8	25.0	0.0
	5	282	8.6	21.4	0.0953488372093
	5	283	5.9	24.1	0.0
	5	284	10.4	22.6	0.0
	5	285	5.7	14.9	0.0
	5	286	-0.7	8.6	0.0
	5	287	3.6	17.6	0.0
	5	288	5.1	14.8	0.0
	5	289	3.0	14.1	0.0
	5	290	1.4	11.7	0.0953488372093
	5	291	-0.5	11.6	0.0
	5	292	4.1	19.4	0.0
	5	293	0.9	17.3	0.0
	5	294	0.9	21.7	0.0
	5	295	3.2	17.8	0.476744186047
	5	296	1.5	17.9	0.0
	5	297	1.4	10.9	0.0
	5	298	1.1	9.9	0.0
	5	299	-1.1	9.4	0.0
	5	300	0.4	11.2	0.0
	5	301	1.7	14.5	0.0
	5	302	0.1	14.2	0.0
	5	303	-3.7	12.1	0.0953488372093
	5	304	-1.7	9.3	0.0
	5	305	0.1	7.5	3.0511627907
	5	306	-2.2	9.5	0.0
	5	307	-4.7	4.7	0.0
	5	308	-5.0	6.3	0.0
	5	309	-11.2	6.1	0.0
	5	310	-8.2	2.1	0.0
	5	311	-11.7	0.0	0.0
	5	312	-10.1	8.3	0.0
	5	313	2.4	12.0	0.0
	5	314	5.4	13.4	0.0
	5	315	-5.0	2.6	0.0
	5	316	-10.9	4.0	0.0
	5	317	-9.7	5.5	0.0
	5	318	-10.3	3.0	0.0
	5	319	-7.1	6.3	0.0
	5	320	-3.1	11.1	0.0
	5	321	-1.0	16.3	0.0
	5	322	2.8	15.0	0.0
	5	323	9.6	21.7	0.0
	5	324	10.5	16.6	0.0
	5	325	1.5	6.0	0.190697674419
	5	326	-0.8	7.3	0.0
	5	327	-1.3	17.2	0.0
	5	328	-3.6	9.0	0.0
	5	329	-7.6	5.2	0.0
	5	330	-14.3	-7.1	0.0
	5	331	-10.6	1.1	0.0
	5	332	-13.5	-6.3	0.0
	5	333	-17.1	-0.8	0.0
	5	334	-14.9	8.7	0.0
	5	335	-7.6	6.6	0.0
	5	336	-7.8	-2.2	0.0
	5	337	-4.3	0.6	0.0
	5	338	-12.9	-4.9	0.0
	5	339	-4.8	0.8	0.0
	5	340	-3.3	3.2	0.0
	5	341	-8.1	8.9	0.0
	5	342	-6.4	5.1	0.0
	5	343	-11.5	-5.7	0.0
	5	344	-6.9	6.3	0.0
	5	345	-9.4	-0.3	0.0
	5	346	-13.2	5.7	0.0
	5	347	-7.4	-0.8	0.0
	5	348	-10.0	-1.4	0.0
	5	349	-10.5	-7.8	0.0
	5	350	-15.5	-0.2	0.0
	5	351	-16.4	-5.1	0.0
	5	352	-14.6	-2.5	0.0
	5	353	-17.5	-6.3	0.0
	5	354	-11.3	-4.2	0.0
	5	355	-0.9	-0.5	0.0
	5	356	-7.5	-5.1	0.0
	5	357	-4.7	-3.8	0.0
	5	358	-9.5	-3.5	0.0
	5	359	-14.3	-8.7	0.0
	5	360	-20.1	-11.3	0.0
	5	361	-7.7	0.5	0.0
	5	362	-7.7	-1.4	0.0
	5	363	-11.1	1.9	0.0
	5	364	-5.7	7.2	0.0
	5	365	-18.6	-7.2	0.0
	6	1	-4.5	-4.4	0.0
	6	2	-18.2	-2.5	0.0
	6	3	-16.8	2.6	0.0
	6	4	-18.6	3.3	0.0
	6	5	-14.2	3.8	0.0
	6	6	-10.8	6.4	0.0
	6	7	-16.9	-2.2	0.0
	6	8	-13.2	-3.6	0.0
	6	9	-12.9	-6.4	0.0
	6	10	-8.9	-2.4	0.0
	6	11	-14.4	-9.1	1.14418604651
	6	12	-15.4	-6.0	3.43255813953
	6	13	-13.3	-4.3	0.0
	6	14	-5.6	5.3	0.0
	6	15	-4.2	-2.6	0.0
	6	16	-12.7	-6.4	0.0
	6	17	-28.2	-2.9	0.0
	6	18	-17.0	-6.0	0.0
	6	19	-16.8	-8.2	0.0
	6	20	-20.4	-6.4	0.0
	6	21	-17.9	-1.2	0.0
	6	22	-10.9	-1.6	0.0
	6	23	-10.1	-6.2	0.0
	6	24	-8.0	-3.4	0.0
	6	25	-14.1	-1.6	0.0
	6	26	-17.7	-10.3	0.0
	6	27	-11.8	-8.3	0.0
	6	28	-12.8	-1.5	0.0
	6	29	-25.3	-7.6	0.0
	6	30	-19.2	-4.3	0.0
	6	31	-35.5	-13.6	0.381395348837
	6	32	-31.9	-12.5	2.0023255814
	6	33	-29.7	-5.8	0.0
	6	34	-18.5	-9.6	0.0
	6	35	-20.1	-7.6	0.0
	6	36	-16.1	-10.8	0.0
	6	37	-14.6	-2.6	0.0
	6	38	-26.6	-12.5	0.0
	6	39	-29.5	-17.4	0.572093023256
	6	40	-31.7	-16.4	0.0
	6	41	-27.6	-11.5	0.0
	6	42	-27.5	-3.4	0.0
	6	43	-21.0	-0.4	0.0
	6	44	-14.6	-4.8	0.0
	6	45	-15.5	-9.0	0.0
	6	46	-23.3	-6.3	0.0
	6	47	-18.6	-7.6	0.0
	6	48	-19.4	-6.3	0.0
	6	49	-10.9	-6.8	0.0
	6	50	-8.9	-4.1	0.0
	6	51	-1.2	2.7	0.0
	6	52	-6.9	-3.6	0.0
	6	53	-12.4	-1.3	0.0953488372093
	6	54	-16.7	-0.8	0.0
	6	55	-13.7	-0.6	0.0
	6	56	-13.2	6.9	0.0
	6	57	-19.3	-1.6	0.0
	6	58	-12.8	1.1	0.0
	6	59	-17.6	-5.9	0.0
	6	60	-18.1	-2.9	4.00465116279
	6	61	-17.1	-3.6	1.33488372093
	6	62	-14.1	-0.6	0.0
	6	63	-17.3	-7.9	0.0
	6	64	-9.3	-0.4	0.0
	6	65	-9.4	1.9	0.0
	6	66	-0.1	11.0	0.0
	6	67	2.9	6.8	0.0
	6	68	-3.5	3.7	0.0
	6	69	-5.4	1.2	0.0
	6	70	-6.3	-2.1	0.0
	6	71	-2.8	-0.9	0.0
	6	72	1.3	6.4	0.0
	6	73	2.2	5.0	0.0
	6	74	2.8	7.5	0.0
	6	75	4.3	5.3	0.0
	6	76	-0.1	5.2	0.0
	6	77	-3.8	4.5	0.0
	6	78	-2.2	6.1	0.0
	6	79	-6.1	6.3	0.0
	6	80	0.1	9.2	0.190697674419
	6	81	0.2	7.5	0.0
	6	82	0.4	9.6	0.0
	6	83	-2.0	2.2	0.0
	6	84	0.7	4.2	0.0
	6	85	-9.2	1.1	4.67209302326
	6	86	-9.2	5.9	0.0
	6	87	-10.0	2.1	0.0
	6	88	-10.3	2.6	0.0
	6	89	-3.7	7.8	1.23953488372
	6	90	-1.3	11.4	0.0
	6	91	-1.4	15.5	0.0
	6	92	0.5	16.1	0.0
	6	93	1.8	12.3	0.0
	6	94	-0.4	14.1	2.47906976744
	6	95	3.3	13.6	0.0
	6	96	0.6	15.0	0.0
	6	97	-3.0	11.1	16.9720930233
	6	98	-5.4	9.8	0.0953488372093
	6	99	-6.6	9.1	0.0
	6	100	-8.1	7.2	0.0
	6	101	-3.9	6.8	0.0
	6	102	-1.2	5.2	2.0023255814
	6	103	-0.5	9.4	0.0
	6	104	-4.6	8.7	0.0
	6	105	-6.3	9.6	0.0
	6	106	-4.6	10.1	0.0
	6	107	-4.8	5.0	0.0
	6	108	-7.1	4.9	0.953488372093
	6	109	-4.4	6.9	7.1511627907
	6	110	-3.8	10.6	15.5418604651
	6	111	2.2	14.1	0.0
	6	112	11.6	18.2	5.05348837209
	6	113	9.6	17.1	0.0
	6	114	6.1	18.4	0.0
	6	115	7.0	15.8	1.23953488372
	6	116	5.3	20.5	0.0
	6	117	8.5	25.1	0.0
	6	118	16.3	32.2	0.0
	6	119	11.3	23.0	2.28837209302
	6	120	8.9	21.7	0.0
	6	121	8.5	19.3	0.286046511628
	6	122	3.1	18.9	0.0
	6	123	9.9	22.2	0.0
	6	124	8.6	21.9	0.0
	6	125	7.1	22.5	0.0
	6	126	5.0	25.5	0.0
	6	127	3.5	18.7	15.7325581395
	6	128	6.4	20.2	0.0
	6	129	5.4	14.1	8.58139534884
	6	130	5.8	18.9	0.0
	6	131	7.4	20.2	0.0
	6	132	8.0	19.0	0.0
	6	133	9.8	23.6	0.0
	6	134	4.6	23.0	0.0
	6	135	4.9	20.3	0.0
	6	136	5.3	19.8	0.0
	6	137	4.6	19.1	2.76511627907
	6	138	8.2	25.6	1.14418604651
	6	139	3.0	23.8	20.023255814
	6	140	0.9	26.7	0.0
	6	141	7.1	22.8	0.0
	6	142	4.1	19.1	0.0
	6	143	6.4	22.6	0.0
	6	144	9.5	24.7	0.0
	6	145	12.2	25.4	0.0
	6	146	6.0	19.2	2.57441860465
	6	147	8.9	25.1	0.0
	6	148	10.8	27.7	0.0
	6	149	8.7	23.3	0.0
	6	150	13.4	22.0	0.286046511628
	6	151	13.7	23.8	0.0
	6	152	11.9	20.8	0.0
	6	153	9.9	20.2	0.0
	6	154	11.6	23.7	0.0
	6	155	7.3	21.9	17.5441860465
	6	156	7.3	24.9	0.0
	6	157	9.3	25.6	0.0
	6	158	9.6	20.8	4.29069767442
	6	159	10.9	26.0	3.52790697674
	6	160	19.7	28.9	0.0
	6	161	18.2	27.5	0.0
	6	162	18.2	26.1	0.286046511628
	6	163	14.9	27.0	0.0
	6	164	11.9	25.0	0.0
	6	165	7.7	21.1	0.0
	6	166	6.7	20.9	0.0
	6	167	5.3	15.4	0.286046511628
	6	168	1.8	14.6	7.24651162791
	6	169	7.3	19.8	1.0488372093
	6	170	6.4	21.9	0.0
	6	171	8.8	18.6	0.0
	6	172	7.8	24.6	0.0
	6	173	11.1	24.0	12.6813953488
	6	174	16.0	28.9	2.86046511628
[truncated: 8,957 more rows]
