# Supplementary material for: Comparing CMIP-3 and CMIP-5 climate projections on flooding estimation of Devils Lake of North Dakota, USA
Source: PeerJ. 2018 Apr 30;6:e4711. doi: 10.7717/peerj.4711 (PMC5933320; doi:10.7717/peerj.4711)
Supplement: Supplemental Information 2 [file peerj-06-4711-s002.zip › FutureClimate/CMIP-5_MarkSim/EDMZ_GISSE2H_rcp45_2055.dat]

	1	1	-18.4	-18.2	1.14418604651
	1	2	-17.0	-4.8	0.0
	1	3	-9.2	4.7	0.0
	1	4	-0.3	6.9	1.33488372093
	1	5	-0.3	0.7	0.0
	1	6	-10.6	1.7	0.0
	1	7	-2.0	-1.3	0.0
	1	8	-5.0	-2.1	0.0953488372093
	1	9	-11.0	-0.2	0.0
	1	10	-22.9	0.4	0.0
	1	11	-26.5	-1.8	1.14418604651
	1	12	-19.1	-7.7	0.0
	1	13	-16.2	-7.4	0.0
	1	14	-16.1	-13.3	0.0
	1	15	-17.7	-8.3	0.0
	1	16	-15.1	-1.4	0.0
	1	17	-17.1	-9.8	0.0
	1	18	-20.1	-16.4	0.286046511628
	1	19	-11.2	-0.1	0.0
	1	20	-9.1	-6.7	0.0
	1	21	-17.4	-4.2	0.0
	1	22	-3.4	12.0	0.0
	1	23	-9.8	14.7	0.0
	1	24	-12.7	5.2	0.0
	1	25	-14.3	1.4	0.0
	1	26	-11.1	-2.4	0.0
	1	27	-15.1	-4.8	0.0
	1	28	-20.6	-4.1	0.0
	1	29	-11.4	0.1	0.0
	1	30	-18.3	-1.3	0.0
	1	31	-11.8	2.1	0.0
	1	32	-10.1	-5.2	0.0953488372093
	1	33	-4.6	-0.9	0.0
	1	34	-11.1	-1.0	0.0
	1	35	-5.1	8.2	0.0
	1	36	0.9	6.9	0.0
	1	37	8.5	17.1	0.0
	1	38	-3.3	6.0	0.0
	1	39	-8.2	-8.0	0.0
	1	40	-5.4	0.7	0.0
	1	41	-5.7	-5.6	0.0
	1	42	-8.1	-4.2	0.0
	1	43	-7.2	3.3	0.0
	1	44	-2.4	7.1	0.0
	1	45	-6.9	-1.4	0.0
	1	46	-12.5	-6.5	0.0953488372093
	1	47	-21.9	-6.2	0.0
	1	48	-20.0	-3.0	0.0
	1	49	-23.5	-6.2	0.0
	1	50	-22.0	-4.4	0.0
	1	51	-22.5	-3.9	0.0
	1	52	-25.4	-14.6	2.66976744186
	1	53	-21.2	-12.0	0.286046511628
	1	54	-17.8	2.5	0.0
	1	55	-14.3	0.1	0.0
	1	56	-14.6	-2.2	0.0
	1	57	-25.3	-2.6	0.0
	1	58	-20.3	8.1	0.0
	1	59	-20.3	-0.7	0.0
	1	60	-12.1	-1.5	0.0
	1	61	-13.2	-2.0	0.0
	1	62	-15.7	-1.7	0.0
	1	63	-11.4	0.5	0.0
	1	64	-7.1	-0.5	0.286046511628
	1	65	1.9	2.0	0.0
	1	66	2.0	4.2	0.0
	1	67	-4.9	-2.9	0.0
	1	68	-8.7	6.2	0.0
	1	69	-9.6	8.9	0.0
	1	70	-8.2	9.1	0.0
	1	71	-13.0	6.5	0.0
	1	72	-9.8	-2.5	0.0
	1	73	-6.7	-2.3	0.0
	1	74	-5.2	-4.2	0.0
	1	75	-8.0	-3.5	0.0
	1	76	-7.0	-1.1	0.0
	1	77	-12.4	2.7	0.0
	1	78	-13.5	1.0	0.0
	1	79	-12.2	7.0	0.0
	1	80	-15.3	0.6	0.0
	1	81	-14.6	-0.3	0.0
	1	82	-10.9	2.5	7.81860465116
	1	83	-8.4	3.5	0.0
	1	84	-9.2	4.7	0.0953488372093
	1	85	-2.7	5.2	0.0
	1	86	-4.7	5.4	1.81162790698
	1	87	0.9	11.1	0.0
	1	88	3.6	8.5	0.0
	1	89	-0.5	12.7	0.0
	1	90	-1.4	10.6	0.0
	1	91	-0.6	16.4	0.0
	1	92	5.0	17.2	0.0
	1	93	5.9	20.3	0.0
	1	94	3.8	17.7	10.6790697674
	1	95	5.3	17.0	0.0
	1	96	6.0	15.1	0.0
	1	97	5.0	11.6	0.190697674419
	1	98	0.1	9.8	4.86279069767
	1	99	-1.0	10.9	0.858139534884
	1	100	0.9	12.7	0.0
	1	101	8.4	12.3	0.0
	1	102	3.3	19.4	0.0
	1	103	10.7	20.3	0.0
	1	104	12.2	23.1	0.0
	1	105	4.1	21.5	5.33953488372
	1	106	5.6	21.5	0.0
	1	107	4.3	16.9	0.286046511628
	1	108	1.5	19.8	0.0
	1	109	-1.4	19.8	0.0
	1	110	1.0	18.6	0.0
	1	111	2.1	20.9	0.0
	1	112	4.3	24.8	0.0
	1	113	-2.3	16.0	0.0
	1	114	-6.0	10.5	0.0
	1	115	-0.2	17.9	0.0
	1	116	4.0	22.4	0.0
	1	117	4.1	21.6	0.0
	1	118	5.0	9.2	8.00930232558
	1	119	7.2	20.5	0.0
	1	120	9.9	22.8	0.0
	1	121	6.2	21.6	3.43255813953
	1	122	10.6	24.6	0.0
	1	123	8.7	24.6	0.0
	1	124	13.5	24.4	0.0
	1	125	13.5	24.8	0.0
	1	126	12.6	25.4	0.0
	1	127	7.5	23.7	0.0
	1	128	4.0	24.9	0.381395348837
	1	129	7.3	27.6	0.0
	1	130	9.9	25.2	0.0
	1	131	8.1	22.4	0.0
	1	132	3.3	21.0	0.0
	1	133	2.9	26.2	0.0
	1	134	3.7	21.4	0.0
	1	135	11.2	22.3	0.0
	1	136	9.9	20.2	0.0
	1	137	5.1	14.1	1.33488372093
	1	138	13.4	20.3	7.24651162791
	1	139	8.7	19.7	0.0953488372093
	1	140	9.8	16.9	0.0
	1	141	9.3	22.2	0.0
	1	142	9.2	22.7	0.0
	1	143	6.1	22.3	0.0953488372093
	1	144	7.1	22.8	0.0
	1	145	2.2	20.7	0.0
	1	146	10.1	22.2	0.0
	1	147	9.0	21.8	0.0
	1	148	14.0	21.9	5.53023255814
	1	149	6.9	21.5	29.7488372093
	1	150	4.6	20.0	0.0
	1	151	5.7	22.2	1.90697674419
	1	152	9.1	23.0	0.0
	1	153	5.8	22.4	0.0
	1	154	5.7	19.8	0.0
	1	155	9.8	23.6	0.0
	1	156	13.2	31.5	0.0
	1	157	6.7	25.6	0.0
	1	158	14.1	22.4	8.10465116279
	1	159	14.5	27.5	0.0
	1	160	14.4	25.8	0.0
	1	161	10.9	24.0	0.0
	1	162	11.1	25.7	0.0
	1	163	12.0	23.5	34.0395348837
	1	164	11.9	25.5	0.0
	1	165	12.5	27.2	0.0
	1	166	17.5	31.2	56.8279069767
	1	167	20.1	32.5	0.0
	1	168	16.3	34.3	0.0
	1	169	16.1	30.6	0.0
	1	170	15.3	31.3	0.0
	1	171	13.6	29.4	0.0
	1	172	16.0	29.1	0.0
	1	173	16.4	28.5	0.0
	1	174	16.1	21.1	12.3
	1	175	15.6	22.7	8.48604651163
	1	176	15.0	27.5	0.0
	1	177	12.5	24.5	0.0
	1	178	12.1	21.7	4.1
	1	179	13.5	23.6	53.3953488372
	1	180	16.6	29.7	0.0
	1	181	12.8	27.3	4.00465116279
	1	182	19.9	28.1	0.667441860465
	1	183	17.7	31.3	0.0
	1	184	16.0	30.6	0.0
	1	185	20.4	31.2	0.0
	1	186	19.7	30.5	0.0953488372093
	1	187	22.3	33.6	0.0
	1	188	20.3	32.9	0.0
	1	189	14.3	27.4	0.0
	1	190	14.8	23.5	0.0
	1	191	13.9	27.0	0.0
	1	192	14.2	31.0	0.0
	1	193	17.7	30.2	0.0
	1	194	19.9	30.3	0.0
	1	195	20.6	35.4	0.0
	1	196	22.7	38.4	0.0
	1	197	21.2	34.2	0.0
	1	198	21.9	31.5	0.190697674419
	1	199	18.9	30.4	0.0
	1	200	15.6	29.4	0.0
	1	201	18.6	33.5	7.05581395349
	1	202	21.3	36.2	1.0488372093
	1	203	22.6	35.5	0.0
	1	204	20.4	34.4	0.0
	1	205	15.9	30.4	0.0
	1	206	17.4	29.3	4.86279069767
	1	207	16.5	31.0	2.47906976744
	1	208	16.2	30.9	0.0
	1	209	17.5	33.6	0.0
	1	210	16.0	32.1	0.0
	1	211	15.4	32.6	0.0
	1	212	16.6	31.1	0.0
	1	213	11.6	27.1	17.9255813953
	1	214	14.1	30.2	29.9395348837
	1	215	12.1	32.2	0.0
	1	216	15.7	30.6	0.0
	1	217	14.7	29.6	0.0
	1	218	16.3	33.0	0.0
	1	219	15.9	31.0	1.23953488372
	1	220	17.0	28.0	0.572093023256
	1	221	20.3	32.3	0.0
	1	222	19.4	30.0	0.0
	1	223	17.4	31.8	0.0
	1	224	16.8	33.9	0.0
	1	225	10.8	30.6	0.0
	1	226	11.5	26.7	15.2558139535
	1	227	11.7	26.4	0.0953488372093
	1	228	12.2	24.9	16.4953488372
	1	229	12.9	28.6	0.0
	1	230	13.2	27.6	0.0
	1	231	9.8	25.2	0.0
	1	232	12.7	29.4	0.0
	1	233	12.2	24.1	22.2162790698
	1	234	16.6	24.7	0.0
	1	235	16.5	31.3	0.0
	1	236	15.8	26.4	0.0
	1	237	14.0	31.1	0.0
	1	238	14.0	29.6	0.0
	1	239	13.7	31.1	0.0
	1	240	20.6	31.0	0.0
	1	241	19.5	32.1	0.0
	1	242	16.4	30.1	0.0
	1	243	13.2	27.4	0.0
	1	244	14.9	26.4	0.0
	1	245	14.1	29.7	0.0
	1	246	12.0	30.0	0.0
	1	247	12.8	32.3	0.0
	1	248	17.3	30.6	9.82093023256
	1	249	12.6	27.0	0.286046511628
	1	250	12.1	28.6	0.0
	1	251	15.1	27.1	0.0
	1	252	12.8	24.9	0.0
	1	253	7.8	21.7	0.953488372093
	1	254	12.5	26.0	0.0
	1	255	6.8	21.3	3.90930232558
	1	256	6.2	21.1	0.286046511628
	1	257	2.9	22.5	0.0
	1	258	1.8	23.6	0.0
	1	259	-3.0	21.3	0.0
	1	260	4.7	27.5	0.0
	1	261	8.1	28.0	0.0
	1	262	6.9	22.7	0.0
	1	263	11.8	27.5	0.0
	1	264	13.0	26.8	0.0
	1	265	13.0	29.4	0.0
	1	266	10.1	25.5	0.0
	1	267	10.3	21.0	0.0
	1	268	12.3	22.4	0.0
	1	269	8.4	27.5	0.0
	1	270	12.5	25.8	0.0
	1	271	14.8	28.8	0.0
	1	272	16.0	26.4	0.0
	1	273	15.8	25.3	0.0
	1	274	11.7	24.3	0.0
	1	275	5.2	21.9	0.0
	1	276	6.2	22.7	0.0
	1	277	8.1	18.0	0.0
	1	278	5.6	16.7	0.0
	1	279	4.5	19.8	0.0
	1	280	2.4	17.1	0.0
	1	281	3.2	17.7	0.0
	1	282	3.7	17.0	0.190697674419
	1	283	3.9	18.1	0.0953488372093
	1	284	4.3	19.7	0.0
	1	285	6.2	18.7	0.0
	1	286	3.5	21.0	0.0
	1	287	9.5	23.5	0.0
	1	288	2.5	12.3	12.0139534884
	1	289	-1.2	10.8	0.0
	1	290	0.5	14.0	0.0
	1	291	6.2	17.0	5.91162790698
	1	292	3.3	13.9	0.0
	1	293	4.7	15.5	0.0
	1	294	6.1	14.1	0.0
	1	295	5.4	13.5	0.0
	1	296	5.1	14.5	0.0
	1	297	1.5	15.4	0.0
	1	298	1.4	7.9	0.0
	1	299	0.8	9.9	0.0
	1	300	-1.6	9.1	0.0
	1	301	-5.3	7.6	0.0
	1	302	6.9	17.0	0.0
	1	303	7.7	12.9	0.0
	1	304	5.9	15.8	0.0
	1	305	1.1	15.6	0.0
	1	306	2.1	8.4	0.0
	1	307	-4.7	6.6	0.0
	1	308	-1.5	5.4	0.0
	1	309	-0.4	10.3	0.0
	1	310	-0.1	15.6	0.0
	1	311	3.9	7.9	0.0
	1	312	6.1	10.8	0.0
	1	313	2.0	10.2	0.0
	1	314	0.1	17.7	0.0
	1	315	4.8	19.4	0.0
	1	316	6.8	11.5	0.0
	1	317	3.1	6.3	13.0627906977
	1	318	-1.3	6.5	0.0
	1	319	-1.3	6.9	3.24186046512
	1	320	-1.1	6.5	0.0
	1	321	2.2	8.5	0.0
	1	322	-9.2	6.3	0.0
	1	323	-3.9	2.3	0.0
	1	324	-5.4	1.5	0.0
	1	325	-5.3	-4.6	0.0
	1	326	-2.3	1.6	0.0
	1	327	-6.4	3.7	0.0
	1	328	-4.8	1.8	0.0
	1	329	-10.8	-7.2	0.0
	1	330	-7.4	-2.9	0.0
	1	331	-15.3	-6.7	0.0
	1	332	-6.5	9.2	0.0
	1	333	-12.7	0.4	0.0
	1	334	-12.4	-4.2	0.0
	1	335	-12.1	-0.9	8.10465116279
	1	336	-14.1	0.5	0.0
	1	337	-19.1	-5.2	0.0
	1	338	-24.5	-8.1	0.0
	1	339	-25.3	-5.3	0.0
	1	340	-22.3	-6.0	0.0
	1	341	-16.5	-13.5	0.0
	1	342	-15.3	-4.5	0.0
	1	343	-13.3	-5.1	0.0
	1	344	-13.9	-4.7	0.0
	1	345	-13.1	-6.6	0.0
	1	346	-10.6	-9.0	0.0
	1	347	-6.3	-4.4	0.0
	1	348	-11.0	-3.1	0.0
	1	349	-6.0	3.9	0.0
	1	350	-17.2	-11.2	0.762790697674
	1	351	-18.0	-10.8	0.0
	1	352	-21.4	-1.8	0.0
	1	353	-19.7	-9.3	0.0
	1	354	-17.0	-7.5	0.0
	1	355	-9.6	-5.7	0.0
	1	356	-11.7	-8.9	13.2534883721
	1	357	-15.0	-4.9	0.0
	1	358	-24.8	-10.1	2.28837209302
	1	359	-25.2	-11.9	0.0
	1	360	-18.9	1.6	0.0
	1	361	-13.2	2.0	2.57441860465
	1	362	-16.4	-1.4	0.0
	1	363	-10.8	-10.4	3.24186046512
	1	364	-14.5	-13.7	0.572093023256
	1	365	-20.4	-17.1	0.286046511628
	2	1	-17.7	-7.1	0.0
	2	2	-7.5	-4.3	0.0
	2	3	-12.7	-7.2	0.0
	2	4	-13.9	-9.8	0.0
	2	5	-9.2	-8.6	2.0023255814
	2	6	-15.1	-10.8	0.0
	2	7	-20.3	-14.5	0.0
	2	8	-24.3	-4.6	0.0
	2	9	-15.6	-5.0	0.0
	2	10	-16.4	-7.5	0.0
	2	11	-18.2	-1.9	0.0
	2	12	-15.7	1.9	0.0
	2	13	-13.3	-4.0	0.0
	2	14	-9.8	-0.1	0.0
	2	15	-8.4	-2.6	0.0
	2	16	-13.2	-1.4	0.0
	2	17	-13.1	2.7	0.0
	2	18	-6.1	-1.3	0.0
	2	19	-7.7	-1.0	0.0
	2	20	-11.3	-3.8	0.0
	2	21	-16.2	-9.0	0.0
	2	22	-5.1	-3.2	0.0
	2	23	-3.2	7.7	0.0
	2	24	-6.9	-3.4	0.0
	2	25	-7.7	2.7	0.0
	2	26	-21.0	-7.0	0.0
	2	27	-23.3	-2.7	0.0
	2	28	-19.9	-6.2	0.0
	2	29	-19.2	-1.2	0.0
	2	30	-18.8	-9.8	0.0
	2	31	-9.8	2.8	0.0
	2	32	-11.6	-2.5	0.667441860465
	2	33	-6.9	-6.2	0.0
	2	34	-15.9	-8.1	0.0
	2	35	-19.5	-9.0	0.0
	2	36	-20.0	-9.0	0.0
	2	37	-14.5	-1.5	0.0
	2	38	-25.9	-9.8	0.0
	2	39	-25.5	-14.3	0.0
	2	40	-22.6	-11.8	0.0
	2	41	-15.9	-2.9	0.0
	2	42	-14.8	-1.5	0.0
	2	43	-17.2	-3.9	0.0
	2	44	-10.8	5.8	0.0
	2	45	-2.6	6.3	0.0
	2	46	0.7	9.3	0.0
	2	47	0.0	3.2	0.0
	2	48	-6.1	2.2	0.0
	2	49	-12.6	1.0	0.0
	2	50	-14.9	-4.7	0.0
	2	51	-19.6	-6.3	0.0
	2	52	-19.1	-3.3	0.0
	2	53	-22.5	-5.9	0.0
	2	54	-14.3	0.3	0.0
	2	55	-5.2	6.5	0.0
	2	56	-8.2	1.3	0.0
	2	57	-10.6	5.8	0.0
	2	58	-1.2	2.5	0.0
	2	59	-1.6	1.1	0.0
	2	60	-5.9	-4.3	0.0
	2	61	-5.8	-5.0	0.0
	2	62	0.6	2.9	0.0
	2	63	3.2	8.7	0.0
	2	64	-4.9	0.1	0.0
	2	65	-8.5	4.2	0.0
	2	66	0.4	1.3	1.71627906977
	2	67	-1.7	6.0	0.0
	2	68	-6.2	3.0	0.0
	2	69	-6.8	4.7	0.0
	2	70	0.9	1.3	0.0
	2	71	0.7	1.7	0.381395348837
	2	72	-3.4	10.3	0.0
	2	73	-1.4	7.9	0.0
	2	74	-1.4	4.5	0.0
	2	75	-3.5	7.9	0.0
	2	76	-2.8	7.5	0.0
	2	77	0.4	9.7	0.0
	2	78	-0.5	5.3	0.0
	2	79	-2.2	7.1	0.0
	2	80	1.4	8.8	0.0
	2	81	-0.8	14.9	0.0
	2	82	-2.4	7.0	0.0
	2	83	1.2	12.2	0.0
	2	84	3.7	9.5	15.6372093023
	2	85	-0.7	7.8	0.0
	2	86	-0.8	4.8	0.0
	2	87	-0.8	8.6	0.0
	2	88	-5.9	8.6	0.0
	2	89	-12.6	2.6	0.0
	2	90	-12.2	-4.5	0.381395348837
	2	91	-8.9	1.2	0.0
	2	92	-14.9	-2.3	0.0
	2	93	-8.3	2.6	0.0
	2	94	-10.0	5.6	0.0
	2	95	-12.1	6.3	0.0
	2	96	-6.6	11.0	0.0
	2	97	0.4	11.0	0.0
	2	98	-0.3	9.2	0.0
	2	99	2.1	16.9	0.0
	2	100	7.9	12.3	10.2976744186
	2	101	2.3	14.4	2.47906976744
	2	102	1.2	18.8	0.0
	2	103	-4.0	12.6	0.190697674419
	2	104	5.5	18.4	0.0
	2	105	5.6	11.2	0.0
	2	106	4.4	14.7	0.0
	2	107	0.2	14.0	0.0
	2	108	10.8	21.8	0.0
	2	109	6.0	13.7	0.0
	2	110	4.2	14.4	0.0
	2	111	-1.0	14.4	0.0
	2	112	1.2	13.0	0.762790697674
	2	113	-0.6	14.3	0.0
	2	114	1.7	13.9	0.0
	2	115	6.9	15.2	0.0
	2	116	-2.0	15.1	0.953488372093
	2	117	-0.9	12.2	9.43953488372
	2	118	-2.1	14.8	0.0
	2	119	1.6	16.1	0.286046511628
	2	120	-1.6	17.0	6.48372093023
	2	121	1.7	20.8	0.0
	2	122	-2.8	12.2	0.0
	2	123	-4.1	13.9	0.0
	2	124	-5.5	12.9	2.76511627907
	2	125	-7.2	13.1	0.0
	2	126	0.2	18.5	0.0
	2	127	4.6	21.8	0.0
	2	128	9.5	12.4	2.0976744186
	2	129	10.5	18.2	2.95581395349
	2	130	11.4	19.4	0.286046511628
	2	131	7.2	27.3	0.0
	2	132	5.4	25.5	0.0
	2	133	11.9	19.6	0.0
	2	134	9.3	17.3	27.8418604651
	2	135	8.8	22.0	0.858139534884
	2	136	7.7	22.2	0.0
	2	137	5.8	25.0	0.0
	2	138	4.8	21.3	3.24186046512
	2	139	5.6	19.2	0.0953488372093
	2	140	8.7	23.4	0.0
	2	141	5.0	22.7	0.0
	2	142	6.6	22.1	0.0
	2	143	6.4	21.6	2.38372093023
	2	144	3.5	22.9	0.190697674419
	2	145	2.7	20.7	0.0
	2	146	8.4	19.4	0.0
	2	147	9.4	21.5	0.0
	2	148	12.7	24.9	12.5860465116
	2	149	11.1	26.6	0.0
	2	150	11.2	24.0	0.762790697674
	2	151	12.3	26.0	0.0
	2	152	11.7	24.5	0.0
	2	153	7.2	21.2	0.0
	2	154	9.1	20.0	4.19534883721
	2	155	7.6	27.1	0.0
	2	156	9.8	28.1	0.0
	2	157	15.6	24.1	0.0
	2	158	12.7	25.8	0.0
	2	159	13.7	29.0	0.0
	2	160	16.0	28.7	0.0
	2	161	13.2	30.8	0.0
	2	162	10.1	28.4	0.190697674419
	2	163	15.7	29.8	0.0
	2	164	11.4	23.8	0.0
	2	165	10.6	27.2	0.0
	2	166	6.9	29.4	0.0
	2	167	11.5	32.7	0.0
	2	168	13.2	27.8	3.24186046512
	2	169	14.6	30.1	0.0
	2	170	16.0	28.6	7.81860465116
	2	171	17.5	33.3	0.0
	2	172	14.9	28.6	0.0
	2	173	17.6	28.2	0.0
	2	174	15.6	28.2	0.0
	2	175	13.7	32.7	0.0
	2	176	11.5	27.2	0.0
	2	177	12.9	26.7	0.0
	2	178	12.0	29.3	0.0
	2	179	14.0	28.1	0.476744186047
	2	180	14.6	28.6	10.8697674419
	2	181	12.4	27.9	0.0
	2	182	14.8	28.2	0.0
	2	183	17.4	29.3	0.0
	2	184	15.8	27.5	0.0
	2	185	19.3	32.6	0.0
	2	186	23.1	34.6	0.0
	2	187	22.5	31.5	0.0
	2	188	22.4	33.0	0.0
	2	189	14.7	26.7	0.0
	2	190	16.5	33.3	0.0
	2	191	19.5	35.1	0.0
	2	192	18.9	33.4	0.0
	2	193	16.3	25.9	0.0
	2	194	15.2	26.2	0.0
	2	195	12.3	24.8	0.0
	2	196	11.7	26.0	0.0
	2	197	10.6	25.5	0.0
	2	198	12.4	26.4	0.0
	2	199	13.0	30.1	0.0
	2	200	13.3	31.5	0.0
	2	201	20.1	35.8	0.0
	2	202	20.7	32.8	0.0
	2	203	13.6	28.6	0.0
	2	204	16.0	31.5	0.0
	2	205	14.1	30.9	0.0
	2	206	13.7	26.9	0.0
	2	207	11.5	26.4	0.0
	2	208	13.5	29.5	0.0
	2	209	14.5	27.4	2.86046511628
	2	210	12.4	24.0	22.5976744186
	2	211	16.3	26.9	0.762790697674
	2	212	15.6	28.1	8.77209302326
	2	213	13.8	27.8	0.667441860465
	2	214	15.1	30.6	16.7813953488
	2	215	17.4	29.9	7.53255813953
	2	216	15.2	29.0	10.8697674419
	2	217	18.9	29.3	0.0
	2	218	20.9	31.2	0.0
	2	219	17.6	27.9	19.4511627907
	2	220	19.2	32.4	0.0
	2	221	15.8	31.3	0.0
	2	222	13.8	23.6	15.2558139535
	2	223	16.3	29.9	0.0
	2	224	15.0	28.9	18.0209302326
	2	225	13.6	29.6	0.0
	2	226	12.5	25.1	0.0
	2	227	16.2	31.1	0.0
	2	228	13.0	33.2	0.0
	2	229	11.7	31.5	0.0
	2	230	9.9	30.5	0.0
	2	231	14.3	31.9	1.62093023256
	2	232	13.5	27.0	5.53023255814
	2	233	15.7	32.2	3.0511627907
	2	234	19.3	33.0	0.476744186047
	2	235	15.9	33.8	0.0
	2	236	12.3	28.9	0.0
	2	237	14.4	32.7	0.0
	2	238	12.6	29.0	2.76511627907
	2	239	10.3	26.9	18.8790697674
	2	240	13.3	30.4	0.0
	2	241	13.9	33.2	0.0
	2	242	11.5	32.5	7.62790697674
	2	243	11.4	30.9	0.0
	2	244	9.1	31.8	0.0
	2	245	11.7	30.7	0.0
	2	246	13.2	26.3	0.0
	2	247	11.9	22.3	2.19302325581
	2	248	12.6	26.1	0.0
	2	249	11.0	30.5	0.0
	2	250	9.1	26.0	0.0
	2	251	6.5	26.1	0.0
	2	252	11.3	23.7	0.0
	2	253	7.5	20.2	0.0
	2	254	8.1	19.1	20.5
	2	255	7.9	21.6	0.0
	2	256	4.6	25.0	0.0
	2	257	6.0	19.2	0.476744186047
	2	258	5.6	16.3	2.95581395349
	2	259	1.7	16.4	0.0
	2	260	6.4	22.1	0.0
	2	261	6.5	14.6	0.0953488372093
	2	262	3.9	20.1	7.24651162791
	2	263	4.3	24.7	0.0
	2	264	6.8	24.9	0.0
	2	265	10.4	23.3	0.0
	2	266	13.3	23.8	0.0
	2	267	12.3	28.6	0.0
	2	268	9.5	25.5	0.0
	2	269	9.7	27.7	0.0
	2	270	12.9	22.8	0.858139534884
	2	271	9.9	23.4	7.53255813953
	2	272	7.4	22.4	0.0
	2	273	9.1	23.9	0.0
	2	274	8.9	20.4	0.0
	2	275	9.7	24.1	0.0
	2	276	2.7	20.1	0.0
	2	277	-1.2	17.3	0.0
	2	278	5.1	19.8	0.0
	2	279	-1.4	18.0	0.0
	2	280	2.0	18.5	0.0
	2	281	-0.2	12.1	0.667441860465
	2	282	-2.6	18.0	11.0604651163
	2	283	0.2	15.1	0.0953488372093
	2	284	-0.9	16.6	0.0
	2	285	2.6	11.7	0.0
	2	286	-2.7	0.1	7.91395348837
	2	287	-0.9	5.4	6.38837209302
	2	288	-1.6	10.0	0.0
	2	289	-3.1	9.9	0.0
	2	290	1.5	12.3	0.0
	2	291	0.9	11.7	0.0
	2	292	1.8	14.5	0.0
	2	293	-2.1	14.4	0.0
	2	294	-2.8	10.5	0.0953488372093
	2	295	-0.1	14.5	0.0
	2	296	-1.3	11.9	10.5837209302
	2	297	-0.5	7.7	0.0953488372093
	2	298	-0.8	8.5	0.0
	2	299	1.7	6.1	0.0
	2	300	-1.9	7.6	0.0
	2	301	-5.3	5.1	0.0
	2	302	-1.6	5.2	0.0
	2	303	-4.6	6.5	0.0
	2	304	2.8	15.4	0.0
	2	305	-3.6	9.5	17.5441860465
	2	306	-4.5	8.3	0.0
	2	307	-3.0	6.0	6.86511627907
	2	308	-1.1	12.4	0.0
	2	309	0.1	18.1	0.0
	2	310	-4.1	11.3	0.0
	2	311	-3.3	12.6	0.0
	2	312	-3.5	9.9	0.0
	2	313	0.3	14.7	0.0
	2	314	0.3	7.5	0.0
	2	315	-5.5	5.2	0.0
	2	316	-12.8	5.5	0.0
	2	317	-4.7	8.4	0.0
	2	318	0.7	10.4	0.0
	2	319	-0.5	9.1	0.0
	2	320	-1.6	11.6	0.0
	2	321	1.1	9.0	0.0
	2	322	4.5	9.5	0.0
	2	323	0.2	5.9	0.0
	2	324	-7.9	1.1	0.0
	2	325	-6.0	7.3	0.0
	2	326	0.8	6.3	0.286046511628
	2	327	3.9	7.5	3.52790697674
	2	328	-4.5	2.5	1.90697674419
	2	329	-7.8	3.1	0.0
	2	330	-13.9	1.0	0.0
	2	331	0.2	1.8	0.0
	2	332	5.8	7.3	0.0
	2	333	1.6	3.3	0.0
	2	334	-8.2	1.8	0.0
	2	335	-4.8	-4.1	0.0
	2	336	-3.9	-1.5	0.381395348837
	2	337	-11.3	-0.4	0.0
	2	338	-14.1	0.0	0.0
	2	339	-15.2	4.1	0.0
	2	340	-6.0	6.6	2.38372093023
	2	341	-3.1	8.3	12.4906976744
	2	342	-1.2	2.9	0.0
	2	343	-0.8	0.7	1.81162790698
	2	344	-6.9	-4.5	0.0
	2	345	-15.5	-14.4	4.38604651163
	2	346	-20.0	-10.6	0.0
	2	347	-26.4	-11.2	0.0
	2	348	-22.2	-4.0	0.0
	2	349	-19.0	-7.3	0.0
	2	350	-5.1	-2.3	0.572093023256
	2	351	-18.5	-1.6	0.0
	2	352	-7.3	3.0	0.0
	2	353	-12.1	-4.3	0.0
	2	354	-8.8	-5.3	0.0
	2	355	-9.1	-7.8	0.0
	2	356	-8.3	-5.5	0.0
	2	357	-16.0	-6.6	0.0
	2	358	-20.5	-0.6	0.0
	2	359	-9.9	3.4	0.0
	2	360	-7.3	5.9	0.476744186047
	2	361	-3.8	2.9	0.0
	2	362	1.0	2.1	0.0
	2	363	-0.6	-0.5	0.0
	2	364	-7.0	0.3	25.3627906977
	2	365	-17.5	-3.0	0.0
	3	1	-7.1	-3.3	0.476744186047
	3	2	-6.6	0.9	0.0
	3	3	-6.4	-3.0	0.0
	3	4	-7.8	1.6	0.0
	3	5	-10.2	0.6	0.0
	3	6	-8.7	3.6	0.0
	3	7	-3.9	5.4	0.0
	3	8	-1.9	1.1	0.0
	3	9	-10.6	-5.1	0.0
	3	10	-14.2	5.1	0.0
	3	11	-21.0	-7.8	6.00697674419
	3	12	-20.0	-8.2	0.0
	3	13	-19.2	-15.9	0.0
	3	14	-23.2	-15.4	0.667441860465
	3	15	-17.7	-10.2	0.286046511628
	3	16	-18.1	-6.4	0.0
	3	17	-15.4	-10.2	0.0
	3	18	-20.0	-17.8	0.667441860465
	3	19	-16.2	-5.2	0.0
	3	20	-11.7	-7.0	0.0
	3	21	-17.1	-12.1	0.0953488372093
	3	22	-21.1	-7.7	0.0
	3	23	-21.1	-13.6	1.43023255814
	3	24	-18.9	-12.3	0.0
	3	25	-15.2	-8.4	0.0
	3	26	-7.1	-1.0	0.0
	3	27	-5.9	-3.3	0.0
	3	28	-8.7	1.9	2.76511627907
	3	29	-11.3	-1.9	0.0
	3	30	-9.6	-3.2	0.0
	3	31	-5.2	4.1	0.0
	3	32	-13.7	1.3	0.0
	3	33	-5.2	1.2	0.0
	3	34	-18.9	-1.0	0.0
	3	35	-15.3	-1.5	7.34186046512
	3	36	-16.1	-5.3	0.0
	3	37	-15.6	-1.1	0.0
	3	38	-17.6	-4.1	0.0
	3	39	-25.1	-5.3	0.0
	3	40	-20.6	-5.4	0.0
	3	41	-13.9	-2.3	0.0
	3	42	-8.7	0.6	0.0
	3	43	-14.3	-3.3	0.0
	3	44	-21.8	-6.4	0.0
	3	45	-19.7	-4.4	0.0
	3	46	-17.7	4.9	0.0
	3	47	-12.8	6.4	0.0
	3	48	-7.3	1.0	0.0
	3	49	-14.5	-3.2	0.0
	3	50	-10.5	-0.4	0.0
	3	51	-13.3	-1.5	0.0
	3	52	-8.6	2.5	0.0
	3	53	-6.7	5.1	0.0
	3	54	-10.0	-0.8	0.0
	3	55	-15.7	-3.2	0.0
	3	56	-16.2	-10.1	0.0
	3	57	-20.9	-11.0	0.0
	3	58	-17.1	-7.2	2.0976744186
	3	59	-12.7	-3.3	0.0
	3	60	-17.6	4.6	0.0
	3	61	-12.3	0.6	0.0
	3	62	-6.8	-6.2	0.0
	3	63	-16.0	4.5	0.0
	3	64	-13.2	8.0	0.0
	3	65	-7.1	9.4	0.0
	3	66	2.8	7.6	0.0
	3	67	-3.0	6.7	0.476744186047
	3	68	-1.6	7.2	0.0
	3	69	1.9	4.0	0.0
	3	70	-0.8	0.8	0.190697674419
	3	71	-12.6	-6.6	0.0
	3	72	-12.1	0.5	0.0
	3	73	-8.2	0.2	0.476744186047
	3	74	-2.9	0.1	0.572093023256
	3	75	-9.5	1.7	0.0
	3	76	-5.3	2.0	0.0
	3	77	-5.4	6.7	0.0
	3	78	-13.3	2.7	0.0
	3	79	-7.7	10.1	0.0
	3	80	-9.9	1.8	0.0
	3	81	-13.4	-0.6	0.0
	3	82	-21.9	-1.1	0.0
	3	83	-22.2	-3.7	0.0
	3	84	-15.4	-2.4	0.0
	3	85	-4.7	3.7	0.0
	3	86	-4.1	10.0	7.91395348837
	3	87	-0.8	9.3	0.0
	3	88	4.8	16.1	18.7837209302
	3	89	4.7	12.1	1.23953488372
	3	90	3.4	11.4	0.0
	3	91	2.4	15.5	0.0
	3	92	9.6	23.1	0.0
	3	93	6.1	22.3	0.0
	3	94	8.3	19.1	0.0
	3	95	0.0	9.2	0.0
	3	96	-4.8	10.1	0.0
	3	97	-2.8	10.6	3.52790697674
	3	98	-5.4	9.4	4.1
	3	99	4.6	19.8	0.0
	3	100	6.1	15.4	0.0953488372093
	3	101	0.0	11.6	2.47906976744
	3	102	0.0	18.0	0.0
	3	103	2.7	13.6	36.423255814
	3	104	7.2	17.1	6.86511627907
	3	105	9.3	11.4	0.0953488372093
	3	106	5.2	12.6	0.0
	3	107	3.6	13.6	0.0
	3	108	4.7	11.2	0.0
	3	109	-2.3	10.8	0.0
	3	110	-1.0	14.8	0.0
	3	111	-1.9	14.6	0.0
	3	112	-8.5	9.5	0.0
	3	113	-2.5	15.4	0.0
	3	114	-2.3	17.3	0.0
	3	115	-1.3	12.7	9.63023255814
	3	116	1.8	13.7	9.15348837209
	3	117	5.8	10.1	2.38372093023
	3	118	3.9	17.2	0.0
	3	119	6.8	17.6	0.0
	3	120	1.1	13.9	0.0
	3	121	6.1	18.1	0.0
	3	122	7.6	16.5	0.0
	3	123	6.9	17.0	0.0
	3	124	9.0	15.9	0.0
	3	125	0.4	14.9	0.0
	3	126	-2.9	8.3	0.0
	3	127	-4.7	10.5	0.0
	3	128	-3.7	15.6	0.0
	3	129	2.1	19.9	0.0
	3	130	5.9	25.1	0.0
	3	131	4.1	24.3	0.0
	3	132	1.8	18.6	0.0
	3	133	0.5	21.9	0.0
	3	134	2.7	19.7	0.0
	3	135	5.7	21.8	0.0
	3	136	3.3	18.7	0.0
	3	137	4.6	19.0	0.0953488372093
	3	138	5.9	21.1	0.0
	3	139	7.8	20.8	0.0
	3	140	6.2	20.7	0.0
	3	141	1.7	18.3	0.0
	3	142	3.3	19.2	0.0
	3	143	9.6	17.9	2.76511627907
	3	144	12.3	20.2	0.0
	3	145	9.5	16.4	0.0
	3	146	6.3	19.3	0.572093023256
	3	147	4.6	18.5	0.0
	3	148	3.9	15.7	0.0
	3	149	4.8	19.7	0.0
	3	150	5.7	23.0	0.0
	3	151	8.4	29.0	0.0
	3	152	11.1	28.4	0.0
	3	153	15.2	31.2	0.0
	3	154	17.7	31.3	0.0
	3	155	18.4	28.4	0.0
	3	156	14.2	29.4	0.0
	3	157	11.7	28.0	0.0
	3	158	14.1	26.5	0.0
	3	159	13.5	30.6	0.0
	3	160	18.3	33.2	0.0
	3	161	15.7	28.7	19.6418604651
	3	162	15.6	29.7	0.0
	3	163	16.9	30.2	0.0
	3	164	19.7	30.1	0.0
	3	165	15.1	28.5	0.0
	3	166	12.6	29.3	0.0
	3	167	13.3	28.8	0.0
	3	168	13.8	25.9	0.667441860465
	3	169	10.9	26.2	0.0
	3	170	7.5	24.9	0.0
	3	171	11.0	22.3	0.0
	3	172	15.0	29.9	0.0
	3	173	15.6	30.6	0.0
	3	174	20.8	32.6	0.0
	3	175	19.6	33.7	0.0
	3	176	22.4	35.0	0.0
	3	177	20.1	34.1	0.0
	3	178	16.3	29.7	0.0
	3	179	15.0	28.2	0.0
	3	180	13.1	27.7	6.1976744186
	3	181	11.1	23.2	0.190697674419
	3	182	15.2	26.4	0.0
	3	183	15.5	24.7	10.011627907
	3	184	18.8	25.6	25.3627906977
	3	185	15.5	29.1	0.0
	3	186	18.9	31.0	0.0
	3	187	13.6	31.0	3.71860465116
	3	188	14.8	30.6	0.0
	3	189	17.7	29.8	0.0
	3	190	18.0	30.7	0.0
	3	191	16.3	26.1	1.90697674419
	3	192	14.7	28.9	0.0
	3	193	18.7	30.3	0.0
	3	194	18.9	31.7	0.0
	3	195	18.4	28.8	0.0
	3	196	16.7	28.2	0.0
	3	197	16.5	29.8	0.381395348837
	3	198	19.4	27.6	0.0953488372093
	3	199	16.5	30.9	10.3930232558
	3	200	19.6	33.7	0.0
	3	201	18.5	28.1	0.0953488372093
	3	202	22.5	31.8	12.2046511628
	3	203	20.0	32.9	1.14418604651
	3	204	19.6	29.4	10.1069767442
	3	205	21.8	36.6	0.0
	3	206	19.0	35.4	0.0
	3	207	23.0	34.0	8.86744186047
	3	208	21.3	35.9	0.0
	3	209	17.7	32.1	0.0
	3	210	16.2	32.6	0.0
	3	211	19.0	31.6	0.0
	3	212	15.8	30.3	0.0
	3	213	15.8	31.1	0.0
	3	214	16.5	31.4	2.0023255814
	3	215	17.0	29.7	0.0
	3	216	18.2	29.4	0.0
	3	217	16.8	30.4	0.0
	3	218	16.2	29.4	1.81162790698
	3	219	14.9	30.1	1.62093023256
	3	220	17.0	30.8	10.2976744186
	3	221	16.1	33.2	0.381395348837
	3	222	15.8	27.2	17.2581395349
	3	223	15.4	25.0	0.0
	3	224	13.2	28.7	0.0
	3	225	15.9	31.4	0.0
	3	226	14.6	34.1	0.0
	3	227	13.1	29.8	0.0
	3	228	14.6	29.6	0.0
	3	229	16.9	31.3	0.0
	3	230	17.1	28.2	0.0
	3	231	17.6	27.9	0.0
	3	232	19.9	27.6	0.0
	3	233	21.8	31.6	0.0
	3	234	18.1	25.5	0.381395348837
	3	235	9.5	22.8	0.0
	3	236	10.6	25.5	0.0
	3	237	10.8	26.0	0.0
	3	238	11.1	29.5	0.0
	3	239	8.8	32.1	0.0
	3	240	13.4	31.8	0.0
	3	241	9.2	29.4	0.0
	3	242	11.8	27.4	0.0
	3	243	12.2	26.4	0.0
	3	244	12.7	27.6	0.0
	3	245	9.7	25.2	0.0
	3	246	8.3	22.8	0.0953488372093
	3	247	10.6	26.2	0.0
	3	248	10.5	27.4	0.0
	3	249	10.6	27.6	0.0
	3	250	13.6	25.7	0.0
	3	251	12.8	22.5	0.0
	3	252	13.6	24.3	3.90930232558
	3	253	14.2	31.0	0.0
	3	254	13.6	24.1	0.190697674419
	3	255	11.4	25.1	0.0
	3	256	10.6	26.6	0.0
	3	257	11.9	25.3	0.0
	3	258	10.5	27.8	0.0
	3	259	9.3	25.6	0.0
	3	260	8.9	24.1	0.0
	3	261	6.5	20.6	2.86046511628
	3	262	10.9	23.3	0.0
	3	263	13.9	22.9	0.0
	3	264	7.6	20.5	0.0
	3	265	7.6	22.8	0.0
	3	266	8.5	24.8	0.0
	3	267	14.7	32.1	0.0
	3	268	14.9	29.7	0.0
	3	269	15.8	28.3	0.0
	3	270	14.5	25.2	2.28837209302
	3	271	11.6	24.3	0.762790697674
	3	272	9.3	27.2	0.0
	3	273	13.4	22.3	17.0674418605
	3	274	10.1	16.7	0.953488372093
	3	275	7.8	21.2	0.0
	3	276	2.2	19.2	23.9325581395
	3	277	0.3	14.4	0.0
	3	278	6.7	16.3	0.0
	3	279	11.2	19.1	0.953488372093
	3	280	13.6	21.9	0.0
	3	281	7.9	16.8	0.0
	3	282	16.2	25.6	0.0
	3	283	15.4	31.8	0.0
	3	284	16.8	29.8	0.0
	3	285	14.3	21.3	0.0
	3	286	11.3	20.8	4.67209302326
	3	287	12.4	20.9	0.0
	3	288	12.8	13.7	0.0
	3	289	8.4	13.9	0.0
	3	290	5.3	12.0	0.0
	3	291	-1.4	18.1	0.0
	3	292	2.0	19.6	0.0
	3	293	2.1	15.2	0.0
	3	294	3.7	10.3	3.81395348837
	3	295	1.0	20.0	0.0
	3	296	-2.7	15.1	0.476744186047
	3	297	-3.6	8.3	0.0
	3	298	-1.0	12.1	0.0
	3	299	-0.7	6.3	5.33953488372
	3	300	2.3	12.8	0.0
	3	301	7.0	13.1	0.0
	3	302	8.6	15.0	0.0
	3	303	4.3	9.8	0.0
	3	304	0.7	13.3	0.0
	3	305	3.7	4.1	8.00930232558
	3	306	0.1	5.5	0.667441860465
	3	307	-11.0	0.8	11.6325581395
	3	308	-10.7	6.2	0.762790697674
	3	309	-10.3	-3.5	0.0
	3	310	-8.4	2.7	0.0
	3	311	-7.1	8.4	0.0
	3	312	-3.8	5.6	0.0
	3	313	-11.1	1.6	0.0
	3	314	-4.7	1.1	4.48139534884
	3	315	-2.7	5.9	0.476744186047
	3	316	-3.4	7.8	5.53023255814
	3	317	-2.2	8.8	0.0
	3	318	-5.1	2.1	0.0
	3	319	-2.7	4.0	0.0
	3	320	-2.5	3.0	0.0
	3	321	-7.1	2.6	0.0
	3	322	-3.8	10.5	0.0
	3	323	-5.7	5.5	0.0
	3	324	-0.4	7.0	6.48372093023
	3	325	-4.6	12.3	0.0
	3	326	2.7	12.1	0.0
	3	327	5.3	12.3	0.0
	3	328	4.4	8.7	7.43720930233
	3	329	1.7	6.0	0.0
	3	330	2.4	3.2	0.0
	3	331	-1.5	3.6	0.0
	3	332	-4.9	3.1	0.0
	3	333	-7.3	0.2	0.667441860465
	3	334	-0.7	4.2	3.43255813953
	3	335	-1.9	0.2	0.0
	3	336	-1.0	2.9	0.0
	3	337	1.8	5.4	1.71627906977
	3	338	-9.4	-4.7	2.86046511628
	3	339	1.1	2.2	0.0
	3	340	-11.8	-2.7	0.0
	3	341	-13.5	-0.2	0.0
	3	342	-19.5	-4.3	0.0
	3	343	-24.6	-12.0	0.0
	3	344	-26.1	-11.2	0.0
	3	345	-31.9	-12.1	0.0
	3	346	-24.5	-9.1	0.0
	3	347	-23.7	-12.2	0.0
	3	348	-21.6	-8.0	0.0
	3	349	-20.3	-12.3	0.0
	3	350	-20.0	-9.2	0.0
	3	351	-18.4	-1.5	0.0
	3	352	-21.4	-2.2	0.0
	3	353	-18.7	2.8	0.0
	3	354	-19.8	-3.6	0.0
	3	355	-10.6	-5.2	0.0
	3	356	-14.7	-1.8	0.0
	3	357	-18.9	-7.2	0.0
	3	358	-18.6	-7.3	0.0
	3	359	-21.5	-15.7	0.953488372093
	3	360	-18.9	-12.5	0.286046511628
	3	361	-22.3	-8.9	0.0
	3	362	-18.9	-3.6	0.0
	3	363	-18.2	-3.8	0.0953488372093
	3	364	-9.0	-0.7	0.0
	3	365	-12.3	-9.6	4.57674418605
	4	1	-13.4	7.3	0.0
	4	2	-6.1	-3.2	0.0
	4	3	-15.9	-1.1	0.0
	4	4	-10.9	-2.0	0.0
	4	5	-22.6	-9.1	0.0
	4	6	-20.0	-8.6	0.0
	4	7	-11.7	-4.2	0.0
	4	8	-10.6	-4.5	0.0
	4	9	-14.6	3.2	0.0
	4	10	-17.2	-4.6	0.0
	4	11	-14.1	-5.5	0.0
	4	12	-23.6	-4.3	0.0
	4	13	-19.4	-1.4	0.0
	4	14	-15.9	-10.8	0.0
	4	15	-18.4	-6.7	0.0
	4	16	-14.7	-4.2	3.0511627907
	4	17	-12.5	-10.7	4.95813953488
	4	18	-15.1	-7.6	0.0
	4	19	-13.4	-7.6	0.0
	4	20	-22.2	-8.1	0.0
	4	21	-17.1	-5.5	0.0
	4	22	-24.6	-13.0	0.0
	4	23	-27.7	-10.0	0.0
	4	24	-24.5	-4.1	0.0
	4	25	-27.0	-7.3	0.0
	4	26	-16.9	-5.8	2.86046511628
	4	27	-16.3	0.2	0.0
	4	28	-24.8	-6.7	0.0
	4	29	-19.7	-7.2	0.0
	4	30	-16.3	-5.5	0.0
	4	31	-10.5	5.4	0.0
	4	32	-5.9	8.0	0.0
	4	33	-7.3	1.9	0.0
	4	34	-13.2	-10.5	0.0
	4	35	-17.7	-5.4	0.0
	4	36	-21.2	-9.6	0.0
	4	37	-18.9	-2.9	0.0
	4	38	-12.3	0.3	2.19302325581
	4	39	-14.7	5.5	0.0
	4	40	-11.1	7.9	0.0
	4	41	-6.8	3.5	0.0
	4	42	-21.4	-7.9	0.0
	4	43	-16.2	-2.6	0.0
	4	44	-20.0	-10.7	0.0
	4	45	-23.1	-10.2	0.0
	4	46	-24.1	-9.2	0.0
	4	47	-21.4	-8.7	0.0
	4	48	-20.1	-12.1	0.0
	4	49	-10.5	-6.0	0.0
	4	50	-17.2	-5.5	0.0
	4	51	-21.2	-4.8	0.0
	4	52	-20.9	-6.5	0.0
	4	53	-16.3	2.3	0.0
	4	54	-23.9	-0.1	0.0
	4	55	-21.2	1.6	0.0
	4	56	-14.3	-10.2	0.0
	4	57	-19.0	-7.5	0.0
	4	58	-19.6	-1.5	0.0
	4	59	-15.8	-4.9	0.0
	4	60	-20.1	-5.0	0.286046511628
	4	61	-11.2	-3.8	0.0
	4	62	-12.5	-1.7	0.0
	4	63	-16.5	-5.8	0.0
	4	64	-7.5	-4.3	0.0
	4	65	-2.6	-1.6	0.0
	4	66	-12.2	-8.7	8.39069767442
	4	67	-9.1	1.5	0.0
	4	68	-6.4	7.3	0.0
	4	69	-3.1	4.9	0.0
	4	70	-3.3	2.5	0.0
	4	71	-8.9	-4.2	0.0
	4	72	-12.2	-9.3	0.0
	4	73	-17.4	-4.9	0.0
	4	74	-17.5	-7.3	1.43023255814
	4	75	-16.2	-5.3	2.57441860465
	4	76	-12.4	1.1	0.0
	4	77	-11.7	-0.5	0.0
	4	78	-18.0	-4.1	0.0
	4	79	-10.7	-1.9	0.0
	4	80	-7.9	5.1	0.0
	4	81	-0.1	7.0	0.0
	4	82	-2.7	10.9	0.0
	4	83	-3.7	11.5	0.0
	4	84	0.0	8.3	0.0
	4	85	-7.3	2.2	0.0
	4	86	-6.7	7.4	0.0
	4	87	-7.5	2.9	0.0
	4	88	-4.2	-4.1	0.0
	4	89	-9.7	-6.0	0.0
	4	90	-8.8	-0.5	0.0
	4	91	-3.7	3.4	5.05348837209
	4	92	-1.6	5.6	13.8255813953
	4	93	1.9	5.4	0.0953488372093
	4	94	-7.4	1.9	0.0953488372093
	4	95	-6.9	3.4	0.0
	4	96	-4.1	8.8	0.0
	4	97	3.0	15.1	0.190697674419
	4	98	3.4	21.9	0.0
	4	99	6.5	17.6	0.0
	4	100	3.4	22.3	0.0
	4	101	8.1	20.0	0.0
	4	102	5.4	18.1	0.0
	4	103	12.6	17.9	0.0
	4	104	3.4	18.1	0.0
	4	105	0.7	12.6	0.0
	4	106	1.7	17.9	0.0
	4	107	1.9	19.2	0.0
	4	108	5.4	18.6	0.0
	4	109	2.9	20.3	0.0
	4	110	0.2	18.0	0.0
	4	111	-3.5	7.7	22.8837209302
	4	112	-8.0	8.2	0.0
	4	113	-3.4	7.0	8.2
	4	114	-3.9	9.2	2.0976744186
	4	115	-0.8	11.5	0.0953488372093
	4	116	0.2	21.7	0.0
	4	117	4.1	23.8	0.0
	4	118	6.8	19.1	0.0
	4	119	2.7	17.3	0.0
	4	120	4.0	20.2	0.0
	4	121	1.3	16.2	0.0
	4	122	4.9	13.2	8.29534883721
	4	123	2.5	16.6	0.0
	4	124	6.3	18.8	0.0
	4	125	4.9	13.7	6.67441860465
	4	126	-2.1	13.1	12.8720930233
	4	127	-2.7	13.2	1.43023255814
	4	128	0.8	13.1	2.0023255814
	4	129	0.1	14.3	0.0
	4	130	1.4	19.3	5.1488372093
	4	131	7.5	20.5	0.0953488372093
	4	132	4.7	24.2	1.0488372093
	4	133	3.3	21.1	0.0
	4	134	2.2	12.3	0.190697674419
	4	135	-1.8	14.7	0.0
	4	136	0.3	16.4	0.0
	4	137	4.5	12.7	0.0953488372093
	4	138	3.9	12.6	0.0
	4	139	5.2	15.7	0.0
	4	140	8.2	25.1	0.0
	4	141	14.1	29.8	0.0
	4	142	14.8	27.4	0.0
	4	143	14.2	22.1	0.0
	4	144	9.4	24.4	0.0
	4	145	12.8	26.9	18.1162790698
	4	146	10.1	30.3	0.0
	4	147	8.7	25.1	9.15348837209
	4	148	9.1	18.9	0.0953488372093
	4	149	12.9	21.1	0.572093023256
	4	150	11.6	23.0	0.667441860465
	4	151	8.0	22.7	11.7279069767
	4	152	7.7	26.6	13.8255813953
	4	153	12.0	26.5	0.0953488372093
	4	154	10.4	21.8	0.0
	4	155	15.0	23.3	11.2511627907
	4	156	9.8	28.5	11.5372093023
	4	157	10.9	25.9	6.1023255814
	4	158	12.3	22.9	0.190697674419
	4	159	12.4	30.4	0.0
	4	160	12.1	29.6	0.0
	4	161	13.7	29.2	0.0
	4	162	16.9	25.3	12.2046511628
	4	163	15.5	24.1	52.823255814
	4	164	13.1	23.8	0.0953488372093
	4	165	12.7	23.4	13.2534883721
	4	166	10.3	29.8	0.0
	4	167	14.5	31.1	0.0
	4	168	18.4	35.0	0.0
	4	169	17.8	28.2	4.38604651163
	4	170	18.5	31.5	22.8837209302
	4	171	24.0	32.1	0.0953488372093
	4	172	20.3	33.9	4.1
	4	173	18.9	29.3	18.1162790698
	4	174	19.9	32.1	6.57906976744
	4	175	20.2	28.4	0.0953488372093
	4	176	17.2	31.6	0.0
	4	177	17.4	29.4	0.0
	4	178	15.8	31.8	0.0
	4	179	17.2	32.0	0.0
	4	180	14.3	27.7	0.0
	4	181	12.9	24.1	4.95813953488
	4	182	14.2	25.7	0.286046511628
	4	183	12.5	20.0	1.0488372093
	4	184	10.7	20.1	5.33953488372
	4	185	19.1	27.6	0.0
	4	186	13.8	26.7	0.0
	4	187	17.1	26.7	1.62093023256
	4	188	18.2	29.1	0.762790697674
	4	189	15.3	26.7	0.0
	4	190	11.7	23.7	0.0
	4	191	10.1	25.0	0.0
	4	192	11.0	23.1	0.0953488372093
	4	193	11.7	26.9	0.0
	4	194	12.0	26.9	0.0
	4	195	16.9	28.7	0.0
	4	196	17.8	31.6	0.0
	4	197	19.0	29.8	0.0
	4	198	18.2	29.8	0.0
	4	199	20.6	32.0	0.0
	4	200	17.1	29.6	0.0
	4	201	17.5	26.9	0.0
	4	202	14.8	29.2	0.0
	4	203	16.9	30.0	0.0
	4	204	17.1	34.1	0.0
	4	205	21.1	33.2	0.0
	4	206	20.7	30.5	0.0
	4	207	18.1	28.0	0.0
	4	208	13.2	28.6	0.0
	4	209	14.0	26.4	3.0511627907
	4	210	13.1	30.0	0.0
	4	211	15.7	32.0	0.0
	4	212	14.6	30.4	0.0
	4	213	13.1	31.5	0.0
	4	214	15.6	30.8	0.0953488372093
	4	215	14.7	30.4	3.71860465116
	4	216	20.4	30.6	12.776744186
	4	217	19.5	34.2	0.0
	4	218	22.4	37.0	0.0
	4	219	23.1	37.7	0.0
	4	220	24.7	36.9	0.0
	4	221	17.2	31.6	0.0
	4	222	18.3	28.0	0.0
	4	223	12.9	26.6	0.0
	4	224	14.6	26.2	0.0
	4	225	13.2	28.7	0.0
	4	226	11.7	31.4	0.0
	4	227	13.9	31.2	2.86046511628
	4	228	13.8	29.7	0.0
	4	229	13.2	31.3	0.0
	4	230	15.0	29.8	0.0
	4	231	18.4	29.6	0.0
	4	232	18.7	34.0	0.0
	4	233	20.3	29.0	0.0
	4	234	20.1	31.9	0.0
	4	235	18.8	32.4	0.0
	4	236	17.5	31.2	0.0
	4	237	18.0	32.3	0.0
	4	238	18.8	34.3	0.0
	4	239	16.2	27.7	0.0
	4	240	12.3	29.0	0.0
	4	241	13.3	26.9	0.0
	4	242	11.9	27.4	0.0
	4	243	15.6	29.2	0.0
	4	244	15.0	28.7	0.0
	4	245	16.3	29.7	0.0953488372093
	4	246	17.2	28.5	1.14418604651
	4	247	14.9	28.1	2.47906976744
	4	248	18.6	30.1	12.5860465116
	4	249	19.3	31.2	0.0
	4	250	18.5	27.9	0.0
	4	251	11.6	27.3	0.0
	4	252	14.2	25.0	15.5418604651
	4	253	11.9	21.1	0.286046511628
	4	254	11.8	26.6	0.0
	4	255	8.4	23.8	0.0
	4	256	11.4	20.1	6.96046511628
	4	257	10.0	21.0	5.1488372093
	4	258	9.3	19.6	4.76744186047
	4	259	5.3	17.1	2.0976744186
	4	260	1.5	17.7	0.0
	4	261	-0.7	21.9	0.0
	4	262	-0.1	14.7	0.381395348837
	4	263	0.4	19.0	0.0
	4	264	2.5	12.2	3.81395348837
	4	265	5.2	22.4	0.0
	4	266	4.1	21.0	0.0
	4	267	7.5	26.6	0.0
	4	268	8.7	24.2	0.0
	4	269	9.5	27.9	0.0
	4	270	13.6	23.4	0.0
	4	271	8.6	21.0	0.0
	4	272	8.9	23.3	0.0
	4	273	10.8	13.8	0.190697674419
	4	274	5.0	20.7	0.0
	4	275	4.1	19.6	0.0
	4	276	2.1	16.2	0.0
	4	277	7.3	16.2	0.0
	4	278	10.9	21.7	0.0
	4	279	1.2	16.5	0.0
	4	280	0.0	14.4	0.0
	4	281	0.0	15.1	0.0
	4	282	-2.2	13.4	0.0
	4	283	-1.6	15.4	0.0
	4	284	-1.4	15.3	0.0
	4	285	-7.3	8.7	1.23953488372
	4	286	-5.9	11.3	0.190697674419
	4	287	-5.0	13.0	0.0
	4	288	0.8	19.0	0.0
	4	289	7.0	22.0	0.0
	4	290	8.1	18.6	0.0
	4	291	7.7	15.5	0.286046511628
	4	292	9.9	18.9	0.0
	4	293	6.0	19.9	0.0
	4	294	4.2	17.9	0.0
	4	295	-2.4	0.8	0.0953488372093
	4	296	-5.1	-2.9	2.19302325581
	4	297	-3.1	4.3	0.0
	4	298	-5.6	8.9	0.0
	4	299	-10.8	5.7	7.1511627907
	4	300	-3.3	11.5	0.0
	4	301	-2.6	2.1	0.0
	4	302	-7.7	2.4	0.0
	4	303	-12.1	7.1	0.0
	4	304	-12.9	9.3	0.0
	4	305	-14.3	2.5	0.0
	4	306	-6.2	5.2	0.286046511628
	4	307	-2.7	-1.8	0.0953488372093
	4	308	-7.0	-3.7	0.286046511628
	4	309	-6.3	-0.3	0.0953488372093
	4	310	-8.6	-5.2	0.476744186047
	4	311	-4.2	3.7	2.19302325581
	4	312	-2.0	1.8	5.05348837209
	4	313	-8.4	1.4	0.0
	4	314	-2.8	4.5	4.48139534884
	4	315	-4.5	0.4	1.0488372093
	4	316	-11.9	0.9	6.67441860465
	4	317	-4.1	-1.9	2.28837209302
	4	318	-12.9	-8.4	0.0953488372093
	4	319	-12.7	-2.5	0.0
	4	320	-7.3	-2.1	0.0
	4	321	-3.8	1.4	6.57906976744
	4	322	-5.6	3.6	12.3953488372
	4	323	-9.3	2.7	0.0
	4	324	-4.8	2.5	0.0
	4	325	-7.8	-1.7	0.0
	4	326	-11.1	-2.9	0.0
	4	327	-13.2	-5.5	0.0
	4	328	-16.4	-7.7	0.0
	4	329	-10.3	-2.4	6.1023255814
	4	330	-6.8	5.2	0.0
	4	331	-4.4	6.2	0.0
	4	332	3.0	5.4	0.286046511628
	4	333	1.3	3.1	0.381395348837
	4	334	1.1	13.2	0.0
	4	335	2.2	10.5	0.0
	4	336	2.9	10.3	0.0
	4	337	4.6	18.7	0.0
	4	338	4.5	11.4	0.0
	4	339	1.9	3.8	0.0
	4	340	-2.7	1.5	0.0
	4	341	-8.1	6.7	0.0
	4	342	-7.5	7.5	9.72558139535
	4	343	-5.8	-3.0	0.0
	4	344	-12.5	0.5	0.0
	4	345	-8.2	2.8	0.0
	4	346	-14.0	3.0	0.0
	4	347	-14.6	3.1	0.0
	4	348	-7.3	2.2	0.0
	4	349	-7.4	5.7	0.0
	4	350	-3.5	1.2	0.0
	4	351	-8.4	-5.5	1.23953488372
	4	352	-10.2	2.4	0.0
	4	353	-13.4	-4.6	0.0
	4	354	-14.0	-1.8	0.0
	4	355	-12.5	-8.0	0.0
	4	356	-14.7	-13.6	0.0
	4	357	-18.0	-8.2	0.0
	4	358	-16.9	1.8	0.0
	4	359	-12.9	2.4	0.476744186047
	4	360	-1.5	3.5	0.0
	4	361	-9.3	3.0	0.0
	4	362	-7.0	1.1	0.0
	4	363	-4.1	0.1	0.0
	4	364	-4.6	4.2	0.0
	4	365	-1.7	3.9	0.0
	4	366	-12.0	4.9	4.57674418605
	5	1	-17.3	-5.2	0.0
	5	2	-16.9	-3.6	0.0
	5	3	-20.1	-9.6	0.0
	5	4	-16.5	-14.7	0.0
	5	5	-19.4	-14.2	2.0976744186
	5	6	-11.3	-3.0	0.0
	5	7	-14.2	-9.5	0.0
	5	8	-12.8	-5.8	1.33488372093
	5	9	-12.5	-5.5	0.0
	5	10	-15.9	-8.1	0.0
	5	11	-16.2	-5.0	0.0
	5	12	-16.5	-8.2	0.0
	5	13	-25.2	-11.7	0.0
	5	14	-19.3	-4.5	0.0
	5	15	-11.1	-4.2	0.0
	5	16	-8.8	-2.0	0.0
	5	17	-13.7	-8.7	1.14418604651
	5	18	-11.9	-7.0	0.0953488372093
	5	19	-8.9	-0.4	0.0
	5	20	-17.3	0.1	0.0
	5	21	-23.4	-12.2	0.0
	5	22	-21.8	0.7	0.0
	5	23	-14.4	-3.4	7.53255813953
	5	24	-16.6	2.3	0.0
	5	25	-16.0	-5.1	0.0
	5	26	-20.0	-7.5	0.0
	5	27	-16.1	-3.4	1.71627906977
	5	28	-8.5	2.2	0.762790697674
	5	29	-17.2	-0.1	0.0
	5	30	-13.2	-1.5	0.0
	5	31	-13.3	-4.6	0.0
	5	32	-10.6	-7.7	0.0
	5	33	-13.7	-5.4	1.71627906977
	5	34	-18.1	-8.6	5.24418604651
	5	35	-24.2	-11.9	0.0
	5	36	-19.9	-7.3	0.0
	5	37	-15.2	-3.2	6.29302325581
	5	38	-19.9	2.6	2.28837209302
	5	39	-20.4	-0.8	0.0
	5	40	-17.5	-4.3	0.0
	5	41	-8.7	1.5	0.572093023256
	5	42	-13.1	-3.3	0.381395348837
	5	43	-6.3	-2.5	0.0
	5	44	-6.5	-5.1	0.0
	5	45	-5.0	-4.5	0.0
	5	46	-6.2	-3.6	0.0
	5	47	-1.9	5.3	0.0
	5	48	-11.0	3.3	0.0
	5	49	-16.7	-7.1	0.0
	5	50	-16.8	-8.4	0.0
	5	51	-10.9	-2.9	0.0
	5	52	-4.7	-3.1	3.14651162791
	5	53	-9.3	0.2	0.0
	5	54	-16.2	-2.8	0.0
	5	55	-0.6	10.6	0.0
	5	56	2.7	8.5	0.0
	5	57	-12.9	3.6	0.0
	5	58	-8.6	6.4	1.33488372093
	5	59	-11.5	-1.8	0.0
	5	60	-16.9	-6.7	0.0
	5	61	-15.8	-2.9	0.0
	5	62	-9.5	8.4	0.0
	5	63	-8.0	3.0	0.0
	5	64	-9.1	8.2	0.0
	5	65	-14.5	8.8	0.0
	5	66	-15.0	2.1	0.0
	5	67	-10.1	3.8	0.0
	5	68	-5.2	6.8	0.0
	5	69	-7.1	6.0	0.0
	5	70	-7.2	-1.5	1.52558139535
	5	71	-6.9	2.7	7.43720930233
	5	72	-6.4	2.1	0.0
	5	73	-6.7	1.7	0.0
	5	74	-14.3	0.2	5.62558139535
	5	75	-9.9	4.9	0.0
	5	76	-7.8	9.5	0.0
	5	77	-6.3	5.8	0.0
	5	78	0.9	7.0	0.0953488372093
	5	79	-3.0	2.9	0.0
	5	80	-1.5	3.3	0.0
	5	81	-10.0	4.2	0.0
	5	82	-4.0	8.2	0.0
	5	83	-1.8	2.2	0.0
	5	84	-2.8	5.6	1.33488372093
	5	85	-2.9	11.9	0.0
	5	86	-3.5	3.4	3.0511627907
	5	87	-8.1	6.3	0.0
	5	88	-7.9	5.4	0.0
	5	89	-9.7	4.3	7.53255813953
	5	90	-9.6	6.8	0.0
	5	91	-0.5	7.8	6.29302325581
	5	92	4.9	11.9	0.0
	5	93	1.1	10.2	0.0
	5	94	-7.7	3.1	0.190697674419
	5	95	-9.5	6.8	0.0
	5	96	-3.1	11.4	0.0
	5	97	2.0	15.3	0.0
	5	98	-2.9	14.5	0.0
	5	99	-6.5	15.2	0.0
	5	100	-0.5	9.3	0.0953488372093
	5	101	8.6	17.3	0.0
	5	102	6.2	19.2	0.0
	5	103	3.6	17.3	0.0
	5	104	-2.1	18.7	0.0
	5	105	-7.0	11.5	0.0
	5	106	0.3	13.3	0.0
	5	107	0.7	16.4	0.0
	5	108	4.8	20.9	0.0
	5	109	5.3	24.6	0.0
	5	110	7.6	24.9	0.0
	5	111	10.9	24.5	0.0
	5	112	8.2	24.4	0.0
	5	113	2.4	14.2	3.52790697674
	5	114	-1.2	14.0	0.0
	5	115	0.1	18.5	0.0
	5	116	5.6	18.5	0.0
	5	117	0.5	11.0	0.0
	5	118	-0.7	9.5	0.0
	5	119	-6.0	11.3	0.0
	5	120	-1.6	16.4	0.0
	5	121	2.0	20.9	0.762790697674
	5	122	2.4	24.7	0.0
	5	123	3.1	15.1	0.0
	5	124	4.5	21.9	0.0
	5	125	6.3	16.3	1.71627906977
	5	126	4.2	16.5	0.0
	5	127	-2.0	14.3	0.0
	5	128	-1.5	10.2	0.0
	5	129	-1.9	10.4	0.0
	5	130	1.0	15.1	0.0
	5	131	4.7	15.0	0.0
	5	132	2.4	22.6	0.0
	5	133	2.3	25.3	0.0
	5	134	5.9	19.5	0.0
	5	135	1.6	19.4	0.0
	5	136	3.1	18.8	0.0
	5	137	1.7	16.6	0.0
	5	138	5.0	16.6	0.0
	5	139	7.9	19.6	0.0
	5	140	6.4	20.8	0.0
	5	141	2.6	16.5	6.00697674419
	5	142	8.4	21.8	18.8790697674
	5	143	9.1	24.2	0.0953488372093
	5	144	10.8	26.0	0.0
	5	145	10.3	27.7	0.0
	5	146	13.5	27.6	0.0
	5	147	9.5	26.5	0.0
	5	148	7.0	18.5	0.0953488372093
	5	149	7.1	22.7	0.0
	5	150	8.3	23.3	4.19534883721
	5	151	8.5	21.3	2.95581395349
	5	152	11.8	22.3	18.9744186047
	5	153	8.8	20.1	14.588372093
	5	154	9.1	23.8	0.0
	5	155	13.2	26.7	0.0
	5	156	16.8	28.8	0.0
	5	157	12.1	22.0	0.0
	5	158	9.8	19.8	0.0
	5	159	6.8	24.0	0.0
	5	160	11.4	26.3	0.0
	5	161	15.7	28.9	0.0
	5	162	16.0	32.4	0.0
	5	163	14.0	29.4	0.0
	5	164	13.6	23.0	0.0
	5	165	10.8	24.3	0.0
	5	166	11.6	23.2	0.0953488372093
	5	167	10.5	23.1	0.0
	5	168	13.9	26.7	0.0
	5	169	12.2	26.9	0.0
	5	170	16.7	25.0	8.86744186047
	5	171	17.8	26.1	5.91162790698
	5	172	15.6	29.0	0.0
	5	173	17.0	28.7	0.0953488372093
	5	174	15.1	29.0	0.762790697674
	5	175	14.6	28.2	0.0953488372093
	5	176	11.1	28.2	0.0
	5	177	12.5	31.2	0.0
	5	178	14.8	28.5	0.0
	5	179	15.4	32.4	3.90930232558
	5	180	11.4	31.1	0.0
	5	181	13.8	29.8	0.0
	5	182	14.7	32.4	0.0
	5	183	17.9	34.7	0.0
	5	184	16.1	31.6	0.0
	5	185	14.3	32.9	0.0
	5	186	14.2	28.0	0.0
	5	187	12.7	23.4	0.190697674419
	5	188	10.9	20.1	2.0023255814
	5	189	19.8	35.8	0.0
	5	190	17.7	31.1	0.0
	5	191	18.6	31.0	0.0
	5	192	20.1	33.9	0.0
	5	193	19.1	30.1	1.33488372093
	5	194	19.7	29.1	0.0
	5	195	16.1	31.2	0.0
	5	196	13.9	25.5	0.0953488372093
	5	197	18.4	30.3	4.86279069767
	5	198	18.9	34.4	0.0
	5	199	18.8	28.3	6.1023255814
	5	200	19.2	35.2	0.0
	5	201	21.0	29.9	0.0
	5	202	21.1	35.7	0.0
	5	203	19.4	31.1	1.33488372093
	5	204	17.6	29.0	0.0
	5	205	16.9	27.3	2.76511627907
	5	206	16.5	29.8	0.0
	5	207	15.1	29.7	0.0
	5	208	14.5	29.3	0.0
	5	209	17.4	31.1	0.0
	5	210	13.2	29.0	0.0
	5	211	16.1	29.9	0.0
	5	212	18.3	32.6	0.0
	5	213	17.7	31.0	4.19534883721
	5	214	17.7	31.2	0.0
	5	215	18.0	31.9	0.0
	5	216	22.2	35.6	0.0
	5	217	25.0	35.0	0.0
	5	218	21.3	29.4	0.0
	5	219	15.0	26.4	0.0
	5	220	16.3	29.7	0.0
	5	221	17.3	32.0	0.0
	5	222	17.3	31.0	0.0
	5	223	17.1	32.5	0.0
	5	224	19.5	32.3	0.667441860465
	5	225	19.0	31.9	0.0
	5	226	17.2	28.7	0.0
	5	227	17.1	27.5	0.0
	5	228	15.2	24.8	0.0
	5	229	15.2	26.3	0.0
	5	230	16.4	21.6	26.888372093
	5	231	10.9	21.3	0.0953488372093
	5	232	12.9	24.2	1.14418604651
	5	233	11.1	28.4	0.0
	5	234	17.1	29.6	0.0
	5	235	15.7	28.5	0.0
	5	236	13.4	31.6	0.0
	5	237	15.2	30.0	0.0
	5	238	16.7	31.5	0.0
	5	239	14.0	34.2	0.0
	5	240	17.8	31.5	0.0
	5	241	16.5	30.2	0.0
	5	242	17.1	31.6	0.0
	5	243	17.0	31.6	0.190697674419
	5	244	18.5	31.9	0.0
	5	245	13.4	26.1	0.0
	5	246	10.5	21.4	0.190697674419
	5	247	9.7	30.0	0.0
	5	248	9.9	29.4	0.0
	5	249	12.5	31.4	0.0
	5	250	13.3	34.5	0.0
	5	251	14.4	31.3	0.0
	5	252	12.3	29.8	0.0
	5	253	13.7	23.7	0.190697674419
	5	254	11.9	27.2	0.0
	5	255	10.7	27.0	0.0
	5	256	10.9	19.8	14.4930232558
	5	257	10.5	26.0	0.0
	5	258	9.3	22.4	0.0
	5	259	6.8	23.5	0.0
	5	260	6.6	26.3	0.0
	5	261	17.0	30.4	0.0
	5	262	18.2	29.1	0.0
	5	263	14.4	20.2	0.286046511628
	5	264	14.9	26.3	0.0
	5	265	15.0	26.1	0.0
	5	266	14.5	28.6	0.0
	5	267	16.5	28.2	0.0
	5	268	9.9	23.7	0.0
	5	269	7.1	28.4	0.0
	5	270	12.1	27.6	0.0
	5	271	9.8	20.7	0.0
	5	272	10.9	23.6	0.0
	5	273	11.3	22.8	0.0
	5	274	13.5	22.5	0.0
	5	275	11.7	22.1	0.0
	5	276	8.5	21.1	0.0
	5	277	7.6	18.1	0.0
	5	278	10.3	15.7	0.0
	5	279	7.5	17.4	1.23953488372
	5	280	5.3	25.5	0.0
	5	281	9.1	22.0	4.95813953488
	5	282	6.4	24.7	0.0
	5	283	10.8	23.2	0.0
	5	284	6.2	15.6	0.0
	5	285	-0.2	9.4	0.0
	5	286	4.1	18.3	0.0
	5	287	5.5	15.5	0.0
	5	288	3.5	14.8	0.0
	5	289	2.0	12.4	0.0953488372093
	5	290	0.1	12.4	0.0
	5	291	4.7	20.1	0.0
	5	292	1.4	18.1	0.0
	5	293	1.5	22.3	0.0
	5	294	3.7	18.5	0.190697674419
	5	295	2.1	18.7	0.0
	5	296	2.0	11.8	0.0
	5	297	1.7	10.8	0.0
	5	298	-0.4	10.3	0.0
	5	299	1.1	12.1	0.0
	5	300	2.4	15.4	0.0
	5	301	0.9	15.1	0.0
	5	302	-2.9	13.0	0.0953488372093
	5	303	-0.8	10.3	0.0
	5	304	1.0	8.5	1.52558139535
	5	305	-1.3	10.5	0.0
	5	306	-3.8	5.8	0.0
	5	307	-4.0	7.3	0.0
	5	308	-10.1	7.2	0.0
	5	309	-7.1	3.2	0.0
	5	310	-10.5	1.2	0.0
	5	311	-8.9	9.3	0.0
	5	312	3.3	13.0	0.0
	5	313	6.2	14.3	0.0
	5	314	-4.0	3.7	0.0
	5	315	-9.7	5.1	0.0
	5	316	-8.5	6.5	0.0
	5	317	-9.1	4.1	0.0
	5	318	-6.0	7.3	0.0
	5	319	-2.0	12.0	0.0
	5	320	-0.1	17.0	0.0
	5	321	3.7	15.7	0.0
	5	322	10.2	22.3	0.0
	5	323	11.1	17.2	0.0
	5	324	2.3	6.8	0.476744186047
	5	325	0.1	8.0	0.0
	5	326	-0.4	17.7	0.0
	5	327	-2.7	9.6	0.0
	5	328	-6.7	5.8	0.0
	5	329	-13.3	-6.4	0.0
	5	330	-9.7	1.7	0.0
	5	331	-12.6	-5.6	0.0
	5	332	-16.2	-0.2	0.0
	5	333	-14.0	9.2	0.0
	5	334	-6.9	7.0	0.0
	5	335	-7.1	-1.7	0.0
	5	336	-3.7	1.0	0.0
	5	337	-12.2	-4.5	0.0
	5	338	-4.2	1.1	0.0
	5	339	-2.8	3.4	0.0
	5	340	-7.5	9.1	0.0
	5	341	-5.9	5.4	0.0
	5	342	-11.0	-5.5	0.0
	5	343	-6.4	6.5	0.0
	5	344	-8.9	-0.1	0.0
	5	345	-12.6	5.8	0.0
	5	346	-6.9	-0.6	0.0
	5	347	-9.5	-1.2	0.0
	5	348	-10.0	-7.6	0.0
	5	349	-15.0	0.0	0.0
	5	350	-15.8	-4.9	0.0
	5	351	-14.1	-2.3	0.0
	5	352	-17.0	-6.0	0.0
	5	353	-10.8	-3.9	0.0
	5	354	-0.6	0.0	0.0
	5	355	-7.0	-4.7	0.0
	5	356	-4.2	-3.5	0.0
	5	357	-8.9	-3.0	0.0
	5	358	-13.6	-8.2	0.0
	5	359	-19.3	-10.8	0.0
	5	360	-7.1	1.0	0.0
	5	361	-7.0	-0.9	0.0
	5	362	-10.3	2.5	0.0
	5	363	-5.0	7.7	0.0
	5	364	-17.6	-6.5	0.0
	5	365	-8.3	-3.3	0.0
	6	1	-17.1	-1.7	0.0
	6	2	-15.7	3.4	0.0
	6	3	-17.4	4.1	0.0
	6	4	-13.0	4.7	0.0
	6	5	-9.6	7.3	0.0
	6	6	-15.5	-1.1	0.0
	6	7	-12.0	-2.5	0.0
	6	8	-11.6	-5.2	0.0
	6	9	-7.6	-1.3	0.0
	6	10	-13.0	-7.8	4.38604651163
	6	11	-13.9	-4.7	3.62325581395
	6	12	-11.9	-3.1	0.0
	6	13	-4.3	6.4	0.0
	6	14	-2.9	-1.3	0.0
	6	15	-11.2	-5.0	0.0
	6	16	-26.2	-1.5	0.0
	6	17	-15.3	-4.6	0.0
	6	18	-15.1	-6.8	0.0
	6	19	-18.6	-4.9	0.0
	6	20	-16.2	0.2	0.0
	6	21	-9.4	-0.2	0.0
	6	22	-8.5	-4.8	0.0
	6	23	-6.4	-2.1	0.0
	6	24	-12.5	-0.2	0.0
	6	25	-15.9	-8.8	0.0
	6	26	-10.3	-6.8	0.0
	6	27	-11.2	-0.1	0.0
	6	28	-23.4	-6.1	0.0
	6	29	-17.5	-2.9	0.0
	6	30	-33.4	-12.1	0.476744186047
	6	31	-29.9	-11.1	1.52558139535
	6	32	-27.8	-4.4	0.0
	6	33	-16.9	-8.2	0.0
	6	34	-18.5	-6.3	0.0
	6	35	-14.6	-9.3	0.0
	6	36	-13.2	-1.4	0.0
	6	37	-24.9	-11.0	0.0
	6	38	-27.7	-16.0	0.476744186047
	6	39	-29.9	-14.9	0.0
	6	40	-25.9	-10.2	0.0
	6	41	-25.9	-2.2	0.0
	6	42	-19.5	0.7	0.0
	6	43	-13.3	-3.6	0.0
	6	44	-14.2	-7.8	0.0
	6	45	-21.9	-5.1	0.0
	6	46	-17.2	-6.3	0.0
	6	47	-18.1	-5.0	0.0
	6	48	-9.7	-5.6	0.0
	6	49	-7.8	-2.9	0.0
	6	50	-0.2	3.8	0.0
	6	51	-5.8	-2.4	0.0
	6	52	-11.2	-0.1	0.0953488372093
	6	53	-15.4	0.4	0.0
	6	54	-12.5	0.6	0.0
	6	55	-11.9	8.0	0.0
	6	56	-17.8	-0.3	0.0
	6	57	-11.5	2.4	0.0
	6	58	-16.1	-4.5	0.0
	6	59	-16.6	-1.5	0.858139534884
	6	60	-15.6	-2.2	1.23953488372
	6	61	-12.5	0.8	0.0
	6	62	-15.6	-6.3	0.0
	6	63	-7.8	1.1	0.0
	6	64	-7.9	3.3	0.0
	6	65	1.1	12.3	0.0
	6	66	4.0	8.3	0.0
	6	67	-2.1	5.2	0.0
	6	68	-3.9	2.8	0.0
	6	69	-4.4	-0.7	0.0
	6	70	-1.3	0.8	0.0
	6	71	2.7	8.0	0.0
	6	72	3.6	6.7	0.0
	6	73	4.2	9.2	0.0
	6	74	5.7	7.0	0.0
	6	75	1.5	7.0	0.0
	6	76	-2.0	6.3	0.0
	6	77	-0.5	5.4	0.858139534884
	6	78	-4.2	8.1	0.0
	6	79	1.7	10.8	0.0953488372093
	6	80	1.8	9.2	0.0
	6	81	2.1	11.3	0.0
	6	82	-0.3	4.0	0.0
	6	83	2.4	6.0	0.0
	6	84	-7.2	2.9	7.62790697674
	6	85	-7.1	7.6	0.0
	6	86	-7.9	3.9	0.0
	6	87	-8.2	4.3	0.0
	6	88	-1.9	9.2	0.190697674419
	6	89	0.4	12.8	0.0
	6	90	0.3	16.8	0.0
	6	91	2.1	17.3	0.0
	6	92	3.2	13.5	0.0
	6	93	1.1	15.2	0.572093023256
	6	94	4.6	14.7	0.0
	6	95	1.9	16.0	0.0
	6	96	-1.6	12.1	8.10465116279
	6	97	-4.0	10.7	0.0953488372093
	6	98	-5.2	10.0	0.0
	6	99	-6.7	8.0	0.0
	6	100	-2.7	7.6	0.0
	6	101	-0.1	5.8	2.19302325581
	6	102	0.5	9.9	0.0
	6	103	-3.6	9.2	0.0
	6	104	-5.3	9.9	0.0
	6	105	-3.7	10.4	0.0
	6	106	-4.0	2.2	17.3534883721
	6	107	-6.3	5.0	0.572093023256
	6	108	-3.7	7.0	1.62093023256
	6	109	-3.3	10.6	11.0604651163
	6	110	2.6	13.9	0.0
	6	111	11.8	18.0	11.2511627907
	6	112	9.9	16.9	0.0
	6	113	6.3	18.1	0.0
	6	114	7.2	15.5	0.762790697674
	6	115	5.4	20.1	0.0
	6	116	8.5	24.7	0.0
	6	117	16.3	31.8	0.0
	6	118	11.3	22.5	10.2023255814
	6	119	8.9	21.2	0.0
	6	120	8.4	18.7	0.190697674419
	6	121	3.0	18.3	0.0
	6	122	9.8	21.6	0.0
	6	123	8.5	21.2	0.0
	6	124	6.9	21.9	0.0
	6	125	4.8	24.9	0.0
	6	126	3.3	18.0	14.6837209302
	6	127	6.2	19.5	0.0
	6	128	5.2	13.4	0.953488372093
	6	129	5.6	18.2	0.0
	6	130	7.2	19.6	0.0
	6	131	7.8	18.4	0.0
	6	132	9.7	23.1	0.0
	6	133	4.4	22.5	0.0
	6	134	4.7	19.8	0.0
	6	135	5.2	19.4	0.0
	6	136	4.5	18.7	13.1581395349
	6	137	8.1	25.4	34.7069767442
	6	138	3.0	23.6	33.3720930233
	6	139	0.9	26.5	0.0
	6	140	7.1	22.7	0.0
	6	141	4.1	19.1	0.0
	6	142	6.5	22.6	0.0
	6	143	9.7	24.7	0.0
	6	144	12.3	25.5	0.0
	6	145	6.2	19.4	25.2674418605
	6	146	9.2	25.4	0.0
	6	147	11.1	28.0	0.0
	6	148	9.0	23.7	0.0
	6	149	13.7	22.5	0.0953488372093
	6	150	14.0	24.4	0.0
	6	151	12.2	21.4	0.0
	6	152	10.4	20.9	0.0
	6	153	12.0	24.4	0.0
	6	154	7.9	22.7	8.67674418605
	6	155	8.0	25.7	0.0
	6	156	9.9	26.4	0.0
	6	157	10.2	21.8	6.76976744186
	6	158	11.5	26.8	2.95581395349
	6	159	20.2	29.8	0.0
	6	160	18.7	28.4	0.0
	6	161	18.7	27.1	0.0953488372093
	6	162	15.6	28.0	0.0
	6	163	12.6	26.1	0.0
	6	164	8.7	22.3	0.0
	6	165	7.7	22.1	0.0
	6	166	6.3	16.8	0.572093023256
	6	167	2.9	16.0	2.38372093023
	6	168	8.3	21.1	0.667441860465
	6	169	7.5	23.2	0.0
	6	170	9.8	20.0	0.0
	6	171	8.9	25.8	0.0
	6	172	12.1	25.2	7.34186046512
	6	173	16.8	29.9	1.62093023256
	6	174	14.7	29.8	0.0
[truncated: 8,957 more rows]
