# Supplementary material for: Comparing CMIP-3 and CMIP-5 climate projections on flooding estimation of Devils Lake of North Dakota, USA
Source: PeerJ. 2018 Apr 30;6:e4711. doi: 10.7717/peerj.4711 (PMC5933320; doi:10.7717/peerj.4711)
Supplement: Supplemental Information 2 [file peerj-06-4711-s002.zip › FutureClimate/CMIP-5_MarkSim/EDMZ_GISSE2H_rcp85_2055.dat]

	1	1	-16.5	-15.8	1.52558139535
	1	2	-14.6	-3.0	0.0
	1	3	-7.2	6.2	0.0
	1	4	1.1	8.2	1.71627906977
	1	5	1.3	2.2	0.0
	1	6	-8.8	3.2	0.0
	1	7	-0.4	0.2	0.0
	1	8	-3.4	-0.9	0.0953488372093
	1	9	-9.2	1.1	0.0
	1	10	-20.8	1.7	0.0
	1	11	-24.3	1.8	0.0
	1	12	-17.2	-6.3	0.0
	1	13	-14.4	-6.1	0.0
	1	14	-14.4	-11.9	0.0
	1	15	-16.0	-7.0	0.0
	1	16	-13.5	-0.3	0.0
	1	17	-15.5	-8.6	0.0
	1	18	-18.4	-15.5	0.381395348837
	1	19	-9.8	0.8	0.0
	1	20	-7.8	-5.7	0.0
	1	21	-15.8	-3.3	0.0
	1	22	-2.2	12.7	0.0
	1	23	-8.5	15.4	0.0
	1	24	-11.3	6.0	0.0
	1	25	-12.8	2.2	0.0
	1	26	-9.8	-1.5	0.0
	1	27	-13.7	-3.9	0.0
	1	28	-19.0	-3.2	0.0
	1	29	-10.1	0.9	0.0
	1	30	-16.7	-0.4	0.0
	1	31	-10.4	2.9	0.0
	1	32	-8.7	-4.4	1.81162790698
	1	33	-3.4	0.0	0.0
	1	34	-9.7	0.0	0.0
	1	35	-3.8	9.1	0.0
	1	36	2.1	7.9	0.0
	1	37	9.4	17.9	0.0
	1	38	-2.0	7.1	0.0
	1	39	-6.8	-6.5	0.0
	1	40	-3.9	1.9	0.0
	1	41	-4.2	-4.1	0.0
	1	42	-6.5	-2.7	0.0
	1	43	-5.5	4.7	0.0
	1	44	-0.9	8.4	0.0
	1	45	-5.2	0.2	0.0
	1	46	-10.6	-5.1	0.381395348837
	1	47	-19.6	-4.3	0.0
	1	48	-17.7	-1.2	0.0
	1	49	-21.0	-4.3	0.0
	1	50	-19.5	-2.4	0.0
	1	51	-20.0	-1.9	0.0
	1	52	-22.7	-12.6	0.190697674419
	1	53	-18.7	-10.0	6.48372093023
	1	54	-15.4	4.4	0.0
	1	55	-12.0	2.2	0.0
	1	56	-12.3	0.0	0.0
	1	57	-22.4	-0.4	0.0
	1	58	-17.7	10.0	0.0
	1	59	-17.7	1.6	0.0
	1	60	-9.9	0.8	0.0
	1	61	-10.9	0.4	0.0
	1	62	-13.3	0.7	0.0
	1	63	-9.2	2.8	0.0
	1	64	-5.1	1.5	12.5860465116
	1	65	3.6	4.1	0.0
	1	66	4.2	5.7	0.0
	1	67	-3.0	-0.5	0.0
	1	68	-6.6	8.3	0.0
	1	69	-7.6	10.9	0.0
	1	70	-6.3	11.0	0.0
	1	71	-11.0	8.5	0.0
	1	72	-7.9	-0.3	0.0
	1	73	-4.9	-0.1	0.0
	1	74	-2.9	-2.6	0.0
	1	75	-6.3	-1.4	0.0
	1	76	-5.4	1.0	0.0
	1	77	-10.6	4.6	0.0
	1	78	-11.7	2.8	0.0
	1	79	-10.5	8.6	0.0
	1	80	-13.7	2.4	0.0
	1	81	-13.0	1.5	0.0
	1	82	-9.5	3.7	9.63023255814
	1	83	-7.1	5.0	0.0
	1	84	-7.9	8.6	0.0
	1	85	-1.6	6.5	0.0
	1	86	-3.7	6.4	0.190697674419
	1	87	1.7	12.2	0.0
	1	88	4.4	9.6	0.0
	1	89	0.3	13.7	0.0
	1	90	-0.6	11.5	0.0
	1	91	0.1	17.2	0.0
	1	92	5.7	18.0	0.0
	1	93	6.5	21.0	0.0
	1	94	4.4	18.2	2.0023255814
	1	95	5.9	17.7	0.0
	1	96	6.5	15.8	0.0
	1	97	5.5	12.0	9.63023255814
	1	98	0.7	10.3	3.81395348837
	1	99	-0.4	11.3	0.667441860465
	1	100	1.5	13.4	0.0
	1	101	8.9	13.0	0.0
	1	102	3.8	20.0	0.0
	1	103	11.2	20.8	0.0
	1	104	12.7	23.7	0.0
	1	105	4.7	21.8	1.71627906977
	1	106	6.2	22.0	0.0
	1	107	4.9	17.3	0.190697674419
	1	108	2.1	20.4	0.0
	1	109	-0.6	20.4	0.0
	1	110	1.7	19.3	0.0
	1	111	2.9	21.6	0.0
	1	112	5.0	25.4	0.0
	1	113	-1.4	16.8	0.0
	1	114	-5.0	11.5	0.0
	1	115	0.8	18.8	0.0
	1	116	4.9	23.2	0.0
	1	117	5.0	22.5	0.0
	1	118	5.9	10.1	6.57906976744
	1	119	8.1	21.6	0.0
	1	120	10.8	23.8	0.0
	1	121	7.2	22.4	19.8325581395
	1	122	11.5	25.6	0.0
	1	123	9.7	25.6	0.0
	1	124	14.3	25.5	0.0
	1	125	14.4	25.9	0.0
	1	126	13.5	26.5	0.0
	1	127	8.6	24.9	0.0
	1	128	5.3	25.8	6.00697674419
	1	129	8.5	28.7	0.0
	1	130	11.0	26.4	0.0
	1	131	9.3	23.8	0.0
	1	132	4.7	22.4	0.0
	1	133	4.3	27.4	0.0
	1	134	5.1	22.8	0.0
	1	135	12.3	23.7	0.0
	1	136	11.1	21.7	0.0
	1	137	6.4	15.4	6.48372093023
	1	138	14.4	21.5	0.190697674419
	1	139	9.8	20.9	2.66976744186
	1	140	10.9	18.4	0.0
	1	141	10.4	23.5	0.0
	1	142	10.3	24.0	0.0
	1	143	7.3	23.3	4.29069767442
	1	144	8.3	24.0	0.0
	1	145	3.5	22.0	0.0
	1	146	11.1	23.4	0.0
	1	147	10.0	23.0	0.0
	1	148	14.8	22.8	1.43023255814
	1	149	7.9	22.3	28.7953488372
	1	150	5.6	21.0	0.0
	1	151	6.7	22.8	0.381395348837
	1	152	9.9	23.9	0.0
	1	153	6.6	23.2	0.0
	1	154	6.5	20.6	0.0
	1	155	10.5	24.3	0.0
	1	156	13.8	32.0	0.0
	1	157	7.4	26.2	0.0
	1	158	14.6	22.6	35.7558139535
	1	159	15.0	27.9	0.0
	1	160	14.8	26.2	0.0
	1	161	11.4	24.4	0.0
	1	162	11.5	26.0	0.0
	1	163	12.4	23.5	7.34186046512
	1	164	12.3	25.7	0.0
	1	165	12.9	27.3	0.0
	1	166	17.8	31.1	43.5744186047
	1	167	20.3	32.6	0.0
	1	168	16.5	34.3	0.0
	1	169	16.3	30.6	0.0
	1	170	15.6	31.3	0.0
	1	171	13.9	29.4	0.0
	1	172	16.2	29.1	0.0
	1	173	16.6	28.5	0.0
	1	174	16.4	20.8	36.7093023256
	1	175	15.9	22.4	10.5837209302
	1	176	15.3	27.6	0.0
	1	177	12.8	24.6	0.0
	1	178	12.5	21.5	30.1302325581
	1	179	13.9	23.4	79.0441860465
	1	180	17.0	29.9	0.0
	1	181	13.3	27.3	5.33953488372
	1	182	20.3	28.1	7.53255813953
	1	183	18.3	31.6	0.0
	1	184	16.6	31.0	0.0
	1	185	20.9	31.6	0.0
	1	186	20.3	30.8	0.0953488372093
	1	187	22.8	34.1	0.0
	1	188	21.0	33.5	0.0
	1	189	15.2	28.2	0.0
	1	190	15.7	24.4	0.0
	1	191	15.0	28.0	0.0
	1	192	15.3	31.9	0.0
	1	193	18.7	31.3	0.0
	1	194	20.8	31.4	0.0
	1	195	21.5	36.4	0.0
	1	196	23.7	39.4	0.0
	1	197	22.2	35.4	0.0
	1	198	23.0	32.5	0.190697674419
	1	199	20.1	31.9	0.0
	1	200	17.1	31.1	0.0
	1	201	20.0	34.7	8.77209302326
	1	202	22.5	39.5	0.0
	1	203	23.8	37.0	0.0
	1	204	21.7	36.1	0.0
	1	205	17.6	32.4	0.0
	1	206	19.1	30.9	5.24418604651
	1	207	18.2	32.7	2.86046511628
	1	208	18.0	33.0	0.0
	1	209	19.2	35.5	0.0
	1	210	17.8	34.2	0.0
	1	211	17.3	34.7	0.0
	1	212	18.4	33.3	0.0
	1	213	13.7	29.1	15.4465116279
	1	214	16.1	32.1	25.9348837209
	1	215	14.2	31.7	6.96046511628
	1	216	17.5	32.9	0.0
	1	217	16.5	31.9	0.0
	1	218	18.0	35.1	0.0
	1	219	17.6	32.9	1.0488372093
	1	220	18.6	30.0	0.476744186047
	1	221	21.6	31.7	0.572093023256
	1	222	20.8	32.2	0.0
	1	223	18.9	33.9	0.0
	1	224	18.3	35.7	0.0
	1	225	12.6	32.7	0.0
	1	226	13.1	28.5	10.488372093
	1	227	13.3	28.1	0.0953488372093
	1	228	13.7	26.7	10.9651162791
	1	229	14.3	30.5	0.0
	1	230	14.5	29.5	0.0
	1	231	11.2	27.2	0.0
	1	232	14.0	31.1	0.0
	1	233	13.4	25.5	14.588372093
	1	234	17.6	26.4	0.0
	1	235	17.4	32.7	0.0
	1	236	16.7	24.9	0.286046511628
	1	237	14.9	32.3	0.0
	1	238	14.8	30.9	0.0
	1	239	14.5	32.2	0.0
	1	240	21.1	32.1	0.0
	1	241	20.1	33.1	0.0
	1	242	17.0	31.1	0.0
	1	243	13.8	25.5	0.858139534884
	1	244	15.5	27.4	0.0
	1	245	14.6	27.9	1.62093023256
	1	246	12.6	30.7	0.0
	1	247	13.3	33.0	0.0
	1	248	17.7	31.0	8.39069767442
	1	249	13.1	27.4	0.286046511628
	1	250	12.6	29.3	0.0
	1	251	15.6	27.8	0.0
	1	252	13.2	25.6	0.0
	1	253	8.4	22.1	0.953488372093
	1	254	13.0	26.7	0.0
	1	255	7.4	21.7	4.1
	1	256	6.8	21.6	0.381395348837
	1	257	3.6	23.2	0.0
	1	258	2.5	24.4	0.0
	1	259	-2.1	22.1	0.0
	1	260	5.5	28.1	0.0
	1	261	8.8	28.7	0.0
	1	262	7.7	23.5	0.0
	1	263	12.5	28.3	0.0
	1	264	13.7	27.6	0.0
	1	265	13.7	30.1	0.0
	1	266	11.0	26.4	0.0
	1	267	11.2	22.0	0.0
	1	268	13.2	23.3	0.0
	1	269	9.5	28.3	0.0
	1	270	13.4	26.7	0.0
	1	271	15.7	29.7	0.0
	1	272	16.9	27.3	0.0
	1	273	16.7	26.3	0.0
	1	274	12.7	25.4	0.0
	1	275	6.6	23.1	0.0
	1	276	7.6	23.8	0.0
	1	277	9.4	19.3	0.0
	1	278	7.0	18.0	0.0
	1	279	5.9	21.1	0.0
	1	280	4.0	18.5	0.0
	1	281	4.7	19.0	0.0
	1	282	5.2	18.1	0.286046511628
	1	283	5.4	19.2	0.0953488372093
	1	284	5.8	21.0	0.0
	1	285	7.6	20.0	0.0
	1	286	5.0	22.3	0.0
	1	287	10.7	24.7	0.0
	1	288	4.0	13.4	13.9209302326
	1	289	0.4	12.2	0.0
	1	290	2.0	15.3	0.0
	1	291	7.4	17.9	6.96046511628
	1	292	4.7	15.2	0.0
	1	293	6.0	16.7	0.0
	1	294	7.3	15.3	0.0
	1	295	6.6	14.7	0.0
	1	296	6.2	15.6	0.0
	1	297	2.7	16.4	0.0
	1	298	2.5	9.1	0.0
	1	299	1.9	11.0	0.0
	1	300	-0.4	10.1	0.0
	1	301	-4.1	8.6	0.0
	1	302	7.7	17.8	0.0
	1	303	8.5	13.7	0.0
	1	304	6.7	16.5	0.0
	1	305	2.0	16.2	0.0
	1	306	2.9	9.1	0.0
	1	307	-3.8	7.3	0.0
	1	308	-0.7	6.1	0.0
	1	309	0.3	10.8	0.0
	1	310	0.6	16.0	0.0
	1	311	4.5	8.4	0.0
	1	312	6.7	11.2	0.0
	1	313	2.6	10.6	0.0
	1	314	0.7	18.1	0.0
	1	315	5.3	19.7	0.0
	1	316	7.3	11.8	0.0
	1	317	3.6	9.1	0.0
	1	318	-0.7	6.9	0.0
	1	319	-0.7	9.7	0.0
	1	320	-0.5	6.9	0.0
	1	321	2.8	8.9	0.0
	1	322	-8.4	6.7	0.0
	1	323	-3.2	2.8	0.0
	1	324	-4.7	2.0	0.0
	1	325	-4.7	-3.8	0.0
	1	326	-1.5	2.2	0.0
	1	327	-5.5	4.3	0.0
	1	328	-3.9	2.4	0.0
	1	329	-9.7	-6.4	0.0
	1	330	-6.4	-2.1	0.0
	1	331	-14.0	-5.8	0.0
	1	332	-5.4	9.9	0.0
	1	333	-11.3	1.3	0.0
	1	334	-11.0	-3.2	0.0
	1	335	-10.6	-0.1	12.0139534884
	1	336	-12.5	1.6	0.0
	1	337	-17.3	-3.9	0.0
	1	338	-22.4	-6.7	0.0
	1	339	-23.1	-3.9	0.0
	1	340	-20.1	-4.5	0.0
	1	341	-14.5	-11.8	0.0
	1	342	-13.3	-2.9	0.0
	1	343	-11.3	-3.5	0.0
	1	344	-11.8	-3.0	0.0
	1	345	-11.0	-4.8	0.0
	1	346	-8.5	-7.0	0.0
	1	347	-4.3	-2.5	0.0
	1	348	-8.8	-1.3	0.0
	1	349	-4.0	5.6	0.0
	1	350	-14.7	-9.4	1.14418604651
	1	351	-15.5	-8.6	0.0
	1	352	-18.7	0.1	0.0
	1	353	-17.0	-7.1	0.0
	1	354	-14.4	-5.3	0.0
	1	355	-7.3	-3.6	0.0
	1	356	-9.4	-7.0	17.9255813953
	1	357	-12.5	-2.8	0.0
	1	358	-21.8	-8.2	3.0511627907
	1	359	-22.2	-9.6	0.0
	1	360	-16.2	3.4	0.0
	1	361	-10.8	3.6	3.43255813953
	1	362	-13.9	0.5	0.0
	1	363	-8.6	-8.5	4.38604651163
	1	364	-12.1	-11.9	0.667441860465
	1	365	-17.8	-15.2	0.286046511628
	2	1	-15.3	-5.1	0.0
	2	2	-5.5	-2.5	0.0
	2	3	-10.6	-5.4	0.0
	2	4	-11.8	-8.0	0.0
	2	5	-7.3	-7.1	6.1976744186
	2	6	-13.0	-9.0	0.0
	2	7	-18.1	-12.7	0.0
	2	8	-22.0	-3.1	0.0
	2	9	-13.7	-3.5	0.0
	2	10	-14.5	-6.0	0.0
	2	11	-16.2	-0.6	0.0
	2	12	-13.9	3.1	0.0
	2	13	-11.6	-2.8	0.0
	2	14	-8.2	1.0	0.0
	2	15	-6.9	-1.5	0.0
	2	16	-11.6	-0.4	0.0
	2	17	-11.6	3.6	0.0
	2	18	-4.8	-0.3	0.0
	2	19	-6.3	0.0	0.0
	2	20	-9.9	-2.8	0.0
	2	21	-14.7	-8.0	0.0
	2	22	-3.9	-2.3	0.0
	2	23	-2.1	8.4	0.0
	2	24	-5.6	-2.5	0.0
	2	25	-6.5	3.5	0.0
	2	26	-19.4	-6.1	0.0
	2	27	-21.7	-1.8	0.0
	2	28	-18.3	-5.3	0.0
	2	29	-17.6	-0.3	0.0
	2	30	-17.2	-8.8	0.0
	2	31	-8.5	3.6	0.0
	2	32	-10.2	-1.8	1.52558139535
	2	33	-5.6	-5.2	0.0
	2	34	-14.4	-7.0	0.0
	2	35	-17.8	-7.9	0.0
	2	36	-18.3	-7.8	0.0
	2	37	-12.8	-0.4	0.0
	2	38	-23.9	-8.4	0.0
	2	39	-23.4	-12.8	0.0
	2	40	-20.6	-10.3	0.0
	2	41	-14.1	-1.5	0.0
	2	42	-13.0	-0.1	0.0
	2	43	-15.2	-2.4	0.0
	2	44	-9.0	7.1	0.0
	2	45	-1.1	7.7	0.0
	2	46	2.1	10.7	0.0
	2	47	1.5	4.8	0.0
	2	48	-4.4	3.9	0.0
	2	49	-10.6	2.8	0.0
	2	50	-12.7	-2.7	0.0
	2	51	-17.2	-4.2	0.0
	2	52	-16.7	-1.3	0.0
	2	53	-19.9	-3.7	0.0
	2	54	-12.0	2.3	0.0
	2	55	-3.3	8.4	0.0
	2	56	-6.2	3.4	0.0
	2	57	-8.4	7.8	0.0
	2	58	0.6	4.6	0.0
	2	59	0.2	3.2	0.0
	2	60	-3.4	-2.3	0.0
	2	61	-3.8	-2.5	0.0
	2	62	2.8	4.5	0.0
	2	63	4.8	10.7	0.0
	2	64	-3.0	2.4	0.0
	2	65	-6.4	6.4	0.0
	2	66	2.4	2.9	1.14418604651
	2	67	0.0	8.0	0.0
	2	68	-4.3	5.1	0.0
	2	69	-4.9	6.8	0.0
	2	70	2.9	3.1	0.0
	2	71	2.2	3.5	1.23953488372
	2	72	-1.7	12.2	0.0
	2	73	0.2	9.8	0.0
	2	74	0.1	6.4	0.0
	2	75	-1.9	9.7	0.0
	2	76	-1.4	9.3	0.0
	2	77	1.7	11.4	0.0
	2	78	0.8	7.0	0.0
	2	79	-0.9	8.7	0.0
	2	80	2.6	10.3	0.0
	2	81	0.3	16.2	0.0
	2	82	-1.2	8.4	0.0
	2	83	2.2	13.5	0.0
	2	84	4.6	10.6	3.71860465116
	2	85	0.3	9.1	0.0
	2	86	0.1	6.0	0.0
	2	87	0.1	9.8	0.0
	2	88	-5.0	9.7	0.0
	2	89	-11.6	3.8	0.0
	2	90	-11.2	-3.6	0.286046511628
	2	91	-8.0	2.3	0.0
	2	92	-13.9	-1.2	0.0
	2	93	-7.5	3.6	0.0
	2	94	-9.2	6.5	0.0
	2	95	-11.3	7.1	0.0
	2	96	-5.9	8.9	1.62093023256
	2	97	1.0	11.8	0.0
	2	98	0.3	9.9	0.0
	2	99	2.7	17.5	0.0
	2	100	8.4	12.7	6.67441860465
	2	101	2.8	14.7	3.52790697674
	2	102	1.8	19.4	0.0
	2	103	-3.3	13.0	0.476744186047
	2	104	6.0	19.0	0.0
	2	105	6.1	11.9	0.0
	2	106	5.0	15.4	0.0
	2	107	0.8	14.6	0.0
	2	108	11.3	22.4	0.0
	2	109	6.6	14.4	0.0
	2	110	4.9	15.1	0.0
	2	111	-0.2	15.2	0.0
	2	112	2.0	13.6	2.57441860465
	2	113	0.2	15.2	0.0
	2	114	2.5	14.9	0.0
	2	115	7.7	16.1	0.0
	2	116	-1.0	15.8	0.0953488372093
	2	117	0.1	13.0	4.86279069767
	2	118	-1.0	15.9	0.0
	2	119	2.7	17.0	0.190697674419
	2	120	-0.4	17.8	0.190697674419
	2	121	2.8	21.9	0.0
	2	122	-1.5	13.6	0.0
	2	123	-2.7	15.3	0.0
	2	124	-4.0	14.0	6.96046511628
	2	125	-5.7	14.6	0.0
	2	126	1.6	19.8	0.0
	2	127	5.8	23.1	0.0
	2	128	10.6	13.7	15.923255814
	2	129	11.5	19.4	0.0953488372093
	2	130	12.4	20.5	1.14418604651
	2	131	8.4	28.5	0.0
	2	132	6.7	26.8	0.0
	2	133	12.9	21.1	0.0
	2	134	10.5	18.5	12.3
	2	135	10.0	23.1	4.67209302326
	2	136	9.0	23.6	0.0
	2	137	7.1	26.3	0.0
	2	138	6.2	25.0	0.0
	2	139	6.9	23.2	0.0
	2	140	9.8	24.7	0.0
	2	141	6.3	24.0	0.0
	2	142	7.8	23.4	0.0
	2	143	7.6	22.6	0.0953488372093
	2	144	4.8	23.8	2.76511627907
	2	145	4.0	22.0	0.0
	2	146	9.5	20.6	0.0
	2	147	10.4	22.7	0.0
	2	148	13.5	25.6	10.1069767442
	2	149	11.9	27.5	0.0
	2	150	12.1	24.6	15.923255814
	2	151	13.1	26.8	0.0
	2	152	12.4	25.3	0.0
	2	153	8.0	22.0	0.0
	2	154	9.8	20.5	4.19534883721
	2	155	8.3	27.7	0.0
	2	156	10.4	28.7	0.0
	2	157	16.1	24.6	0.0
	2	158	13.2	26.3	0.0
	2	159	14.2	29.4	0.0
	2	160	16.4	29.0	0.0
	2	161	13.6	31.0	0.0
	2	162	10.6	28.4	2.19302325581
	2	163	16.0	30.0	0.0
	2	164	11.8	24.0	0.0
	2	165	11.0	27.4	0.0
	2	166	7.3	29.5	0.0
	2	167	11.8	32.8	0.0
	2	168	13.5	27.7	7.05581395349
	2	169	14.9	30.1	0.0
	2	170	16.3	28.4	9.34418604651
	2	171	17.7	33.3	0.0
	2	172	15.2	28.6	0.0
	2	173	17.9	28.2	0.0
	2	174	15.9	28.2	0.0
	2	175	14.1	32.7	0.0
	2	176	11.9	27.2	0.0
	2	177	13.3	26.7	0.0
	2	178	12.4	29.4	0.0
	2	179	14.4	28.0	0.286046511628
	2	180	15.0	28.6	12.9674418605
	2	181	12.9	28.1	0.0
	2	182	15.4	28.4	0.0
	2	183	18.0	29.6	0.0
	2	184	16.4	27.8	0.0
	2	185	19.9	32.9	0.0
	2	186	23.5	35.0	0.0
	2	187	23.0	32.0	0.0
	2	188	23.0	33.6	0.0
	2	189	15.6	27.4	0.0
	2	190	17.4	34.0	0.0
	2	191	20.3	35.9	0.0
	2	192	19.8	34.3	0.0
	2	193	17.4	27.0	0.0
	2	194	16.4	27.4	0.0
	2	195	13.7	26.2	0.0
	2	196	13.2	27.4	0.0
	2	197	12.2	27.0	0.0
	2	198	14.0	28.0	0.0
	2	199	14.6	31.6	0.0
	2	200	15.0	33.1	0.0
	2	201	21.4	37.2	0.0
	2	202	21.9	34.4	0.0
	2	203	15.4	30.5	0.0
	2	204	17.7	33.4	0.0
	2	205	15.9	32.8	0.0
	2	206	15.6	29.1	0.0
	2	207	13.6	28.7	0.0
	2	208	15.5	31.7	0.0
	2	209	16.4	29.3	3.90930232558
	2	210	14.5	26.2	9.05813953488
	2	211	18.0	28.9	1.0488372093
	2	212	17.4	30.1	5.33953488372
	2	213	15.8	29.9	2.95581395349
	2	214	17.0	32.5	9.43953488372
	2	215	19.1	31.8	5.24418604651
	2	216	17.0	31.0	8.96279069767
	2	217	20.5	31.7	0.0
	2	218	22.3	33.4	0.0
	2	219	19.2	29.9	7.24651162791
	2	220	20.6	31.8	0.0953488372093
	2	221	17.5	30.7	7.53255813953
	2	222	15.6	25.8	1.33488372093
	2	223	17.9	32.0	0.0
	2	224	16.5	30.7	0.286046511628
	2	225	15.2	28.8	0.381395348837
	2	226	14.1	24.1	3.14651162791
	2	227	17.5	33.0	0.0
	2	228	14.5	34.9	0.0
	2	229	13.2	33.3	0.0
	2	230	11.4	29.5	2.86046511628
	2	231	15.5	33.1	2.95581395349
	2	232	14.7	28.4	0.762790697674
	2	233	16.8	33.4	7.43720930233
	2	234	20.1	34.0	0.0953488372093
	2	235	16.9	35.1	0.0
	2	236	13.3	30.3	0.0
	2	237	15.2	33.9	0.0
	2	238	13.5	30.0	2.86046511628
	2	239	11.2	27.8	11.4418604651
	2	240	14.0	31.5	0.0
	2	241	14.6	34.2	0.0
	2	242	12.2	33.1	4.48139534884
	2	243	12.1	31.8	0.0
	2	244	9.8	32.6	0.0
	2	245	12.3	31.6	0.0
	2	246	13.7	27.2	0.0
	2	247	12.4	22.9	0.381395348837
	2	248	13.1	26.9	0.0
	2	249	11.5	31.2	0.0
	2	250	9.6	26.8	0.0
	2	251	7.1	26.8	0.0
	2	252	11.9	24.4	0.0
	2	253	8.1	21.0	0.0
	2	254	8.7	19.6	3.90930232558
	2	255	8.5	22.4	0.0
	2	256	5.2	25.7	0.0
	2	257	6.6	19.7	0.286046511628
	2	258	6.3	16.8	0.0953488372093
	2	259	2.6	17.3	0.0
	2	260	7.2	22.9	0.0
	2	261	7.3	18.5	0.0
	2	262	4.7	20.7	0.0953488372093
	2	263	5.2	25.5	0.0
	2	264	7.7	25.7	0.0
	2	265	11.2	24.2	0.0
	2	266	14.0	24.7	0.0
	2	267	13.1	29.4	0.0
	2	268	10.4	26.4	0.0
	2	269	10.7	28.6	0.0
	2	270	13.8	23.5	0.0953488372093
	2	271	11.0	24.2	9.34418604651
	2	272	8.6	23.5	0.0
	2	273	10.3	25.0	0.0
	2	274	10.1	21.6	0.0
	2	275	10.8	25.2	0.0
	2	276	4.1	21.3	0.0
	2	277	0.4	18.6	0.0
	2	278	6.5	21.1	0.0
	2	279	0.3	19.3	0.0
	2	280	3.5	19.8	0.0
	2	281	1.5	13.3	0.190697674419
	2	282	-0.8	19.1	13.2534883721
	2	283	1.9	19.0	0.0
	2	284	0.8	18.0	0.0
	2	285	4.1	13.2	0.0
	2	286	-0.9	1.5	5.91162790698
	2	287	0.7	6.7	7.34186046512
	2	288	0.0	11.5	0.0
	2	289	-1.4	11.3	0.0
	2	290	3.0	13.7	0.0
	2	291	2.4	13.1	0.0
	2	292	3.2	15.8	0.0
	2	293	-0.6	15.6	0.0
	2	294	-1.3	11.5	0.858139534884
	2	295	1.2	15.7	0.0
	2	296	0.1	12.8	9.15348837209
	2	297	0.8	8.6	0.0953488372093
	2	298	0.4	9.6	0.0
	2	299	2.8	7.2	0.0
	2	300	-0.7	8.7	0.0
	2	301	-4.1	6.1	0.0
	2	302	-0.5	6.2	0.0
	2	303	-3.5	7.4	0.0
	2	304	3.6	16.1	0.0
	2	305	-2.7	9.9	8.2
	2	306	-3.5	9.0	0.0
	2	307	-2.2	9.3	0.0
	2	308	-0.3	13.0	0.0
	2	309	0.8	18.5	0.0
	2	310	-3.3	11.8	0.0
	2	311	-2.6	13.1	0.0
	2	312	-2.8	10.3	0.0
	2	313	0.9	15.1	0.0
	2	314	0.9	7.9	0.0
	2	315	-4.9	5.6	0.0
	2	316	-12.0	5.9	0.0
	2	317	-4.1	8.8	0.0
	2	318	1.3	10.8	0.0
	2	319	0.1	9.4	0.0
	2	320	-1.0	11.9	0.0
	2	321	1.7	9.4	0.0
	2	322	5.0	9.9	0.0
	2	323	0.8	6.4	0.0
	2	324	-7.1	1.6	0.0
	2	325	-5.2	7.8	0.0
	2	326	1.5	6.6	0.476744186047
	2	327	4.6	7.8	0.0953488372093
	2	328	-3.6	2.8	2.86046511628
	2	329	-6.8	3.7	0.0
	2	330	-12.7	1.7	0.0
	2	331	1.1	2.6	0.0
	2	332	6.6	8.1	0.0
	2	333	2.6	4.2	0.0
	2	334	-6.9	2.8	0.0
	2	335	-3.6	-3.0	0.0
	2	336	-2.6	-0.7	2.66976744186
	2	337	-9.7	0.8	0.0
	2	338	-12.3	1.2	0.0
	2	339	-13.4	5.4	0.0
	2	340	-4.4	7.5	1.90697674419
	2	341	-1.6	9.2	18.211627907
	2	342	0.3	4.3	0.0
	2	343	2.2	3.1	0.0
	2	344	-5.1	-2.8	0.0
	2	345	-13.3	-12.7	6.86511627907
	2	346	-17.6	-8.7	0.0
	2	347	-23.6	-9.1	0.0
	2	348	-19.6	-2.2	0.0
	2	349	-16.4	-5.3	0.0
	2	350	-3.1	2.0	0.0
	2	351	-15.9	0.3	0.0
	2	352	-5.2	4.8	0.0
	2	353	-9.8	-2.2	0.0
	2	354	-6.6	-3.2	0.0
	2	355	-6.9	-5.7	0.0
	2	356	-6.1	-3.4	0.0
	2	357	-13.4	-4.5	0.0
	2	358	-17.8	1.3	0.0
	2	359	-7.6	5.2	0.0
	2	360	-5.2	7.4	6.1976744186
	2	361	-1.8	4.7	0.0
	2	362	2.8	3.8	0.0
	2	363	1.3	1.4	0.0
	2	364	-5.0	1.8	18.211627907
	2	365	-15.1	-1.2	0.0
	3	1	-5.1	-1.8	4.57674418605
	3	2	-4.7	2.5	0.0
	3	3	-4.5	-1.3	0.0
	3	4	-5.9	3.2	0.0
	3	5	-8.2	2.2	0.0
	3	6	-6.9	5.0	0.0
	3	7	-2.3	6.7	0.0
	3	8	-0.4	2.5	0.0
	3	9	-8.8	-3.6	0.0
	3	10	-12.3	6.3	0.0
	3	11	-18.9	-6.7	1.62093023256
	3	12	-18.1	-6.8	0.0
	3	13	-17.3	-14.4	0.0
	3	14	-21.2	-11.2	0.0
	3	15	-16.0	-9.2	0.286046511628
	3	16	-16.3	-5.3	0.0
	3	17	-13.8	-9.1	0.0
	3	18	-19.0	-16.2	1.71627906977
	3	19	-14.6	-4.2	0.0
	3	20	-10.3	-6.0	0.0
	3	21	-15.6	-11.3	0.953488372093
	3	22	-19.5	-6.7	0.0
	3	23	-19.5	-12.9	0.953488372093
	3	24	-17.4	-11.3	0.0
	3	25	-13.8	-7.5	0.0
	3	26	-5.9	-0.2	0.0
	3	27	-4.7	-2.4	0.0
	3	28	-7.4	2.4	7.62790697674
	3	29	-10.0	-1.0	0.0
	3	30	-8.3	-2.3	0.0
	3	31	-4.0	5.0	0.0
	3	32	-12.2	2.2	0.0
	3	33	-3.9	2.1	0.0
	3	34	-17.2	0.0	0.0
	3	35	-13.7	-0.7	0.286046511628
	3	36	-14.5	-4.1	0.0
	3	37	-13.9	0.0	0.0
	3	38	-15.9	-2.9	0.0
	3	39	-23.1	-4.0	0.0
	3	40	-18.6	-4.0	0.0
	3	41	-12.2	-1.0	0.0
	3	42	-7.1	2.0	0.0
	3	43	-12.4	-1.8	0.0
	3	44	-19.6	-4.8	0.0
	3	45	-17.6	-2.7	0.0
	3	46	-15.6	6.4	0.0
	3	47	-10.8	7.9	0.0
	3	48	-5.4	2.7	0.0
	3	49	-12.4	-1.3	0.0
	3	50	-8.5	1.5	0.0
	3	51	-11.1	0.5	0.0
	3	52	-6.6	4.4	0.0
	3	53	-4.8	7.0	0.0
	3	54	-7.9	1.3	0.0
	3	55	-13.4	-1.0	0.0
	3	56	-13.8	-7.6	0.0
	3	57	-18.3	-8.4	0.0
	3	58	-14.7	-5.1	0.858139534884
	3	59	-10.4	-1.0	0.0
	3	60	-15.0	6.7	0.0
	3	61	-10.0	2.8	0.0
	3	62	-4.8	-3.7	0.0
	3	63	-13.6	6.6	0.0
	3	64	-10.9	10.1	0.0
	3	65	-5.1	11.4	0.0
	3	66	4.4	9.7	0.0
	3	67	-1.2	8.4	9.15348837209
	3	68	0.1	9.2	0.0
	3	69	3.4	6.2	0.0
	3	70	2.3	4.0	0.0
	3	71	-10.5	-4.1	0.0
	3	72	-10.1	2.6	0.0
	3	73	-6.4	2.0	0.476744186047
	3	74	-1.3	1.9	0.953488372093
	3	75	-7.8	3.7	0.0
	3	76	-3.7	3.9	0.0
	3	77	-3.9	8.5	0.0
	3	78	-11.6	4.5	0.0
	3	79	-6.3	11.6	0.0
	3	80	-8.4	3.5	0.0
	3	81	-11.9	1.1	0.0
	3	82	-20.2	0.6	0.0
	3	83	-20.6	-2.0	0.0
	3	84	-14.0	-0.9	0.0
	3	85	-3.6	5.0	0.0
	3	86	-3.1	11.0	9.43953488372
	3	87	0.1	10.5	0.0
	3	88	5.5	16.8	15.8279069767
	3	89	5.4	12.8	1.43023255814
	3	90	4.1	12.4	0.0
	3	91	3.1	16.3	0.0
	3	92	10.2	23.7	0.0
	3	93	6.7	22.9	0.0
	3	94	8.8	19.7	0.0
	3	95	0.6	10.0	0.0
	3	96	-4.1	10.9	0.0
	3	97	-2.1	11.1	6.67441860465
	3	98	-4.8	9.8	1.23953488372
	3	99	5.1	20.4	0.0
	3	100	6.6	15.8	0.286046511628
	3	101	0.6	12.0	9.63023255814
	3	102	0.6	18.6	0.0
	3	103	3.3	13.9	2.38372093023
	3	104	7.7	17.5	7.72325581395
	3	105	9.8	11.8	0.476744186047
	3	106	5.8	13.3	0.0
	3	107	4.2	14.3	0.0
	3	108	5.3	12.0	0.0
	3	109	-1.5	11.6	0.0
	3	110	-0.3	15.6	0.0
	3	111	-1.1	15.4	0.0
	3	112	-7.5	10.4	0.0
	3	113	-1.5	16.3	0.0
	3	114	-1.3	18.2	0.0
	3	115	-0.3	13.4	4.29069767442
	3	116	2.7	14.4	12.9674418605
	3	117	6.7	10.9	9.15348837209
	3	118	4.8	18.3	0.0
	3	119	7.7	18.6	0.0
	3	120	2.2	15.1	0.0
	3	121	7.1	19.2	0.0
	3	122	8.6	17.8	0.0
	3	123	8.0	18.2	0.0
	3	124	10.0	17.3	0.0
	3	125	1.7	16.3	0.0
	3	126	-1.5	10.0	0.0
	3	127	-3.2	12.2	0.0
	3	128	-2.2	17.1	0.0
	3	129	3.5	21.3	0.0
	3	130	7.2	26.4	0.0
	3	131	5.4	25.6	0.0
	3	132	3.3	20.1	0.0
	3	133	1.9	23.3	0.0
	3	134	4.1	21.2	0.0
	3	135	7.0	23.3	0.0
	3	136	4.7	20.2	0.0
	3	137	5.9	23.0	0.0
	3	138	7.1	22.6	0.0
	3	139	9.0	22.3	0.0
	3	140	7.4	22.1	0.0
	3	141	3.1	19.8	0.0
	3	142	4.6	20.6	0.0
	3	143	10.7	19.0	5.33953488372
	3	144	13.2	21.6	0.0
	3	145	10.5	17.8	0.0
	3	146	7.5	23.1	0.0
	3	147	5.7	19.8	0.0
	3	148	5.0	17.0	0.0
	3	149	5.8	20.8	0.0
	3	150	6.7	23.9	0.0
	3	151	9.3	29.8	0.0
	3	152	11.8	29.2	0.0
	3	153	15.9	31.9	0.0
	3	154	18.2	31.9	0.0
	3	155	18.9	29.0	0.0
	3	156	14.8	29.9	0.0
	3	157	12.3	28.5	0.0
	3	158	14.6	27.0	0.0
	3	159	14.0	31.0	0.0
	3	160	18.7	33.5	0.0
	3	161	16.1	28.8	9.15348837209
	3	162	16.0	29.9	0.0
	3	163	17.2	30.4	0.0
	3	164	19.9	30.3	0.0
	3	165	15.4	28.7	0.0
	3	166	13.0	29.4	0.0
	3	167	13.6	28.8	0.0
	3	168	14.1	25.7	4.1
	3	169	11.2	26.2	0.0
	3	170	7.8	24.9	0.0
	3	171	11.3	22.3	0.0
	3	172	15.2	29.9	0.0
	3	173	15.9	30.6	0.0
	3	174	21.1	32.6	0.0
	3	175	19.8	33.7	0.0
	3	176	22.7	35.0	0.0
	3	177	20.4	34.2	0.0
	3	178	16.6	29.8	0.0
	3	179	15.4	28.4	0.0
	3	180	13.6	27.6	1.52558139535
	3	181	11.6	23.2	6.38837209302
	3	182	15.7	26.7	0.0
	3	183	16.1	24.8	21.8348837209
	3	184	19.3	28.6	0.0
	3	185	16.2	29.5	0.0
	3	186	19.5	31.5	0.0
	3	187	14.4	31.3	12.9674418605
	3	188	15.6	31.2	0.0
	3	189	18.5	30.5	0.0
	3	190	18.9	31.5	0.0
	3	191	17.3	26.8	6.1976744186
	3	192	15.8	29.9	0.0
	3	193	19.7	31.4	0.0
	3	194	19.9	32.7	0.0
	3	195	19.5	30.0	0.0
	3	196	18.0	29.6	0.0
	3	197	17.8	30.9	0.190697674419
	3	198	20.5	28.8	0.0953488372093
	3	199	17.9	32.0	60.4511627907
	3	200	20.9	35.2	0.0
	3	201	19.8	29.5	18.4023255814
	3	202	23.7	33.1	5.05348837209
	3	203	21.4	34.2	41.1906976744
	3	204	21.0	31.0	4.57674418605
	3	205	23.0	38.2	0.0
	3	206	20.5	37.1	0.0
	3	207	24.2	35.5	14.0162790698
	3	208	22.7	37.7	0.0
	3	209	19.4	34.1	0.0
	3	210	18.0	34.6	0.0
	3	211	20.6	33.8	0.0
	3	212	17.6	32.5	0.0
	3	213	17.6	33.3	0.0
	3	214	18.3	33.3	0.476744186047
	3	215	18.7	32.0	0.0
	3	216	19.8	31.8	0.0
	3	217	18.5	29.9	6.1976744186
	3	218	17.9	31.3	3.43255813953
	3	219	16.6	32.0	1.23953488372
	3	220	18.6	32.6	5.81627906977
	3	221	17.8	34.9	0.286046511628
	3	222	17.4	29.2	16.3046511628
	3	223	17.0	27.4	0.0
	3	224	14.9	30.9	0.0
	3	225	17.4	33.4	0.0
	3	226	16.1	35.9	0.0
	3	227	14.6	31.8	0.0
	3	228	16.0	31.5	0.0
	3	229	18.1	33.0	0.0
	3	230	18.2	30.1	0.0
	3	231	18.7	29.7	0.0
	3	232	20.8	29.3	0.0
	3	233	22.6	33.1	0.0
	3	234	19.0	26.8	0.953488372093
	3	235	10.6	21.2	38.8069767442
	3	236	11.6	23.9	1.23953488372
	3	237	11.8	27.4	0.0
	3	238	12.0	30.8	0.0
	3	239	9.7	33.2	0.0
	3	240	14.2	32.8	0.0
	3	241	10.0	30.5	0.0
	3	242	12.5	28.5	0.0
	3	243	12.9	27.4	0.0
	3	244	13.3	28.5	0.0
	3	245	10.3	26.1	0.0
	3	246	8.9	23.4	0.0953488372093
	3	247	11.2	27.1	0.0
	3	248	11.0	25.4	1.71627906977
	3	249	11.2	28.3	0.0
	3	250	14.1	26.5	0.0
	3	251	13.2	23.3	0.0
	3	252	14.0	24.8	0.0953488372093
	3	253	14.7	31.6	0.0
	3	254	14.1	24.5	12.6813953488
	3	255	11.9	25.8	0.0
	3	256	11.2	27.3	0.0
	3	257	12.4	26.0	0.0
	3	258	11.1	28.4	0.0
	3	259	10.0	26.3	0.0
	3	260	9.6	24.8	0.0
	3	261	7.2	21.1	4.29069767442
	3	262	11.6	24.1	0.0
	3	263	14.6	23.8	0.0
	3	264	8.5	21.4	0.0
	3	265	8.5	23.7	0.0
	3	266	9.4	25.7	0.0
	3	267	15.4	32.8	0.0
	3	268	15.7	30.5	0.0
	3	269	16.6	29.2	0.0
	3	270	15.3	25.9	2.57441860465
	3	271	12.5	25.0	1.33488372093
	3	272	10.4	28.2	0.0
	3	273	14.3	23.1	5.72093023256
	3	274	11.2	17.7	2.28837209302
	3	275	9.1	22.4	0.0
	3	276	3.7	20.1	16.2093023256
	3	277	1.9	15.8	0.0
	3	278	8.0	17.7	0.0
	3	279	12.4	20.1	1.33488372093
	3	280	14.7	23.1	0.0
	3	281	9.2	18.2	0.0
	3	282	17.2	26.8	0.0
	3	283	16.4	32.8	0.0
	3	284	17.8	30.8	0.0
	3	285	15.3	22.5	0.0
	3	286	12.5	21.8	5.91162790698
	3	287	13.5	22.1	0.0
	3	288	13.9	15.1	0.0
	3	289	9.6	15.2	0.0
	3	290	6.6	13.4	0.0
	3	291	0.2	19.3	0.0
	3	292	3.4	20.7	0.0
	3	293	3.4	16.4	0.0
	3	294	5.0	11.3	0.0953488372093
	3	295	2.3	21.1	0.0
	3	296	-1.3	15.9	0.0953488372093
	3	297	-2.2	9.5	0.0
	3	298	0.3	13.2	0.0
	3	299	0.5	7.1	6.96046511628
	3	300	3.4	13.8	0.0
	3	301	7.8	14.0	0.0
	3	302	9.4	15.8	0.0
	3	303	5.1	10.6	0.0
	3	304	1.6	14.1	0.0
	3	305	4.2	4.9	8.67674418605
	3	306	0.9	6.0	0.0953488372093
	3	307	-10.0	1.2	13.0627906977
	3	308	-9.8	6.6	4.57674418605
	3	309	-9.4	-2.8	0.0
	3	310	-7.5	3.3	0.0
	3	311	-6.4	8.9	0.0
	3	312	-3.1	6.1	0.0
	3	313	-10.3	2.1	0.0
	3	314	-4.0	1.3	8.39069767442
	3	315	-2.1	6.1	0.762790697674
	3	316	-2.7	7.9	6.86511627907
	3	317	-1.5	9.2	0.0
	3	318	-4.4	2.6	0.0
	3	319	-2.0	4.4	0.0
	3	320	-1.9	3.5	0.0
	3	321	-6.4	3.0	0.0
	3	322	-3.2	10.9	0.0
	3	323	-5.0	5.9	0.0
	3	324	0.3	7.2	1.62093023256
	3	325	-3.9	12.7	0.0
	3	326	3.4	12.6	0.0
	3	327	6.0	12.8	0.0
	3	328	5.2	9.0	2.0976744186
	3	329	2.4	6.7	0.0
	3	330	3.3	4.0	0.0
	3	331	-0.5	4.3	0.0
	3	332	-3.8	3.9	0.0
	3	333	-6.1	3.6	0.0
	3	334	0.3	7.4	0.0
	3	335	-0.7	1.3	0.0
	3	336	0.2	4.0	0.0
	3	337	2.9	6.2	2.38372093023
	3	338	-8.3	-3.3	0.572093023256
	3	339	2.4	3.4	0.0
	3	340	-10.0	-1.3	0.0
	3	341	-11.6	1.2	0.0
	3	342	-17.3	-2.7	0.0
	3	343	-22.1	-10.2	0.0
	3	344	-23.5	-9.4	0.0
	3	345	-29.1	-10.1	0.0
	3	346	-21.9	-7.2	0.0
	3	347	-21.1	-10.2	0.0
	3	348	-18.9	-6.1	0.0
	3	349	-17.7	-10.2	0.0
	3	350	-17.3	-7.1	0.0
	3	351	-15.8	0.4	0.0
	3	352	-18.6	-0.2	0.0
	3	353	-16.0	4.6	0.0
	3	354	-17.1	-1.6	0.0
	3	355	-8.3	-3.2	0.0
	3	356	-12.2	0.2	0.0
	3	357	-16.2	-5.1	0.0
	3	358	-15.9	-5.2	0.0
	3	359	-18.7	-13.6	4.67209302326
	3	360	-16.2	-10.6	0.858139534884
	3	361	-19.5	-6.8	0.0
	3	362	-16.3	-1.7	0.0
	3	363	-15.6	-2.1	0.190697674419
	3	364	-6.8	1.1	0.0
	3	365	-10.0	-7.9	3.43255813953
	4	1	-11.2	8.8	0.0
	4	2	-4.3	-1.4	0.0
	4	3	-13.7	0.5	0.0
	4	4	-9.0	-0.4	0.0
	4	5	-20.2	-7.4	0.0
	4	6	-17.8	-6.9	0.0
	4	7	-9.8	-2.7	0.0
	4	8	-8.8	-3.0	0.0
	4	9	-12.8	4.4	0.0
	4	10	-15.2	-3.3	0.0
	4	11	-12.4	-4.2	0.0
	4	12	-21.6	-3.0	0.0
	4	13	-17.6	-0.3	0.0
	4	14	-14.2	-9.5	0.0
	4	15	-16.7	-5.6	0.0
	4	16	-13.1	-3.4	0.0953488372093
	4	17	-11.7	-9.2	2.76511627907
	4	18	-13.6	-6.5	0.0
	4	19	-11.9	-6.6	0.0
	4	20	-20.5	-7.1	0.0
	4	21	-15.6	-4.6	0.0
	4	22	-22.9	-12.0	0.0
	4	23	-26.0	-9.0	0.0
	4	24	-22.8	-3.2	0.0
	4	25	-25.3	-6.4	0.0
	4	26	-15.4	-2.4	0.0
	4	27	-14.9	1.0	0.0
	4	28	-23.1	-5.7	0.0
	4	29	-18.1	-6.3	0.0
	4	30	-14.8	-4.5	0.0
	4	31	-9.1	6.3	0.0
	4	32	-4.7	8.8	0.0
	4	33	-6.0	2.8	0.0
	4	34	-11.7	-9.3	0.0
	4	35	-16.0	-4.2	0.0
	4	36	-19.4	-8.3	0.0
	4	37	-17.1	-1.7	0.0
	4	38	-10.7	3.8	0.0
	4	39	-13.0	6.6	0.0
	4	40	-9.4	9.1	0.0
	4	41	-5.3	4.8	0.0
	4	42	-19.3	-6.3	0.0
	4	43	-14.2	-1.0	0.0
	4	44	-17.9	-8.9	0.0
	4	45	-20.7	-8.4	0.0
	4	46	-21.7	-7.3	0.0
	4	47	-19.0	-6.7	0.0
	4	48	-17.8	-10.0	0.0
	4	49	-8.5	-4.0	0.0
	4	50	-14.9	-3.4	0.0
	4	51	-18.7	-2.7	0.0
	4	52	-18.4	-4.3	0.0
	4	53	-13.9	4.2	0.0
	4	54	-21.2	2.0	0.0
	4	55	-18.6	3.6	0.0
	4	56	-11.9	-7.7	0.0
	4	57	-16.4	-5.1	0.0
	4	58	-17.0	0.8	0.0
	4	59	-13.3	-2.5	0.0
	4	60	-17.4	-2.9	0.858139534884
	4	61	-8.9	-1.4	0.0
	4	62	-10.2	0.7	0.0
	4	63	-14.1	-3.3	0.0
	4	64	-5.4	-1.9	0.0
	4	65	-0.8	0.7	0.0
	4	66	-10.0	-6.5	2.0023255814
	4	67	-7.1	3.7	0.0
	4	68	-4.5	9.3	0.0
	4	69	-1.4	7.0	0.0
	4	70	-1.6	4.6	0.0
	4	71	-7.1	-1.9	0.0
	4	72	-10.2	-6.9	0.0
	4	73	-15.3	-2.6	0.0
	4	74	-15.4	-2.2	0.0
	4	75	-14.2	-0.4	0.0
	4	76	-10.6	3.0	0.0
	4	77	-10.0	1.4	0.0
	4	78	-16.2	-2.2	0.0
	4	79	-9.2	-0.1	0.0
	4	80	-6.5	6.6	0.0
	4	81	1.0	8.4	0.0
	4	82	-1.5	12.2	0.0
	4	83	-2.6	12.8	0.0
	4	84	1.0	9.6	0.0
	4	85	-6.2	3.5	0.0
	4	86	-5.7	8.6	0.0
	4	87	-6.5	4.1	0.0
	4	88	-3.3	-2.8	0.0
	4	89	-8.8	-4.7	0.0
	4	90	-7.9	0.7	0.0
	4	91	-3.0	4.1	14.9697674419
	4	92	-0.9	6.2	1.0488372093
	4	93	2.5	6.0	12.9674418605
	4	94	-6.6	2.5	1.90697674419
	4	95	-6.2	4.3	0.0
	4	96	-3.4	9.6	0.0
	4	97	3.5	15.5	2.0976744186
	4	98	4.0	22.4	0.0
	4	99	7.0	18.2	0.0
	4	100	4.0	22.8	0.0
	4	101	8.6	20.6	0.0
	4	102	5.9	18.7	0.0
	4	103	13.0	18.5	0.0
	4	104	3.9	18.7	0.0
	4	105	1.4	13.3	0.0
	4	106	2.3	18.5	0.0
	4	107	2.6	19.8	0.0
	4	108	6.0	19.3	0.0
	4	109	3.6	21.0	0.0
	4	110	1.0	18.7	0.0
	4	111	-2.6	8.3	51.6790697674
	4	112	-7.0	9.2	0.0
	4	113	-2.4	7.7	3.14651162791
	4	114	-2.9	10.0	0.0953488372093
	4	115	0.2	12.3	6.76976744186
	4	116	1.2	22.6	0.0
	4	117	5.1	24.7	0.0
	4	118	7.7	20.1	0.0
	4	119	3.8	18.4	0.0
	4	120	5.1	21.3	0.0
	4	121	2.4	17.5	0.0
	4	122	6.0	14.3	36.6139534884
	4	123	3.7	17.9	0.0
	4	124	7.4	20.1	0.0
	4	125	6.1	14.8	1.23953488372
	4	126	-0.6	14.3	9.63023255814
	4	127	-1.2	14.4	0.0953488372093
	4	128	2.2	14.4	0.667441860465
	4	129	1.5	15.9	0.0
	4	130	2.9	20.5	0.0953488372093
	4	131	8.7	21.7	0.0953488372093
	4	132	6.0	25.2	8.77209302326
	4	133	4.7	22.5	0.0
	4	134	3.6	13.7	33.276744186
	4	135	-0.2	16.3	0.0
	4	136	1.8	18.0	0.0
	4	137	5.8	17.2	0.0
	4	138	5.3	14.3	0.0
	4	139	6.5	17.3	0.0
	4	140	9.3	26.3	0.0
	4	141	15.0	30.9	0.0
	4	142	15.7	28.5	0.0
	4	143	15.0	23.4	0.0
	4	144	10.5	25.5	0.0
	4	145	13.7	27.7	13.6348837209
	4	146	11.1	31.2	0.0
	4	147	9.7	25.9	12.3953488372
	4	148	10.1	19.7	2.95581395349
	4	149	13.7	21.9	0.0953488372093
	4	150	12.4	23.6	7.24651162791
	4	151	8.9	26.0	0.0
	4	152	8.5	27.1	26.6976744186
	4	153	12.6	26.9	62.1674418605
	4	154	11.1	22.5	0.0
	4	155	15.6	23.7	10.3930232558
	4	156	10.4	28.7	3.71860465116
	4	157	11.5	26.2	4.29069767442
	4	158	12.8	23.1	0.286046511628
	4	159	12.9	30.7	0.0
	4	160	12.5	29.9	0.0
	4	161	14.1	29.5	0.0
	4	162	17.3	25.3	1.33488372093
	4	163	15.8	24.1	66.6488372093
	4	164	13.4	23.7	7.62790697674
	4	165	13.0	23.3	15.1604651163
	4	166	10.6	29.9	0.0
	4	167	14.8	31.1	0.0
	4	168	18.7	35.0	0.0
	4	169	18.0	28.0	5.05348837209
	4	170	18.8	31.3	10.2976744186
	4	171	24.2	31.9	2.38372093023
	4	172	20.5	33.7	1.23953488372
	4	173	19.1	29.1	16.4
	4	174	20.1	31.9	9.34418604651
	4	175	20.4	28.2	0.0953488372093
	4	176	17.5	31.7	0.0
	4	177	17.7	29.5	0.0
	4	178	16.2	31.9	0.0
	4	179	17.6	32.1	0.0
	4	180	14.8	27.9	0.0
	4	181	13.5	24.1	5.43488372093
	4	182	14.8	25.8	20.2139534884
	4	183	13.2	20.1	1.81162790698
	4	184	11.4	23.7	0.0
	4	185	19.7	28.1	0.0
	4	186	14.6	27.3	0.0
	4	187	17.8	27.0	6.57906976744
	4	188	18.9	29.4	0.0953488372093
	4	189	16.2	27.5	0.0
	4	190	12.8	24.6	0.0
	4	191	11.3	26.0	0.0
	4	192	12.3	23.9	0.0953488372093
	4	193	13.0	28.1	0.0
	4	194	13.3	28.1	0.0
	4	195	18.1	30.0	0.0
	4	196	19.0	32.8	0.0
	4	197	20.1	31.2	0.0
	4	198	19.4	31.3	0.0
	4	199	21.7	33.4	0.0
	4	200	18.5	31.2	0.0
	4	201	18.9	28.7	0.0
	4	202	16.5	31.0	0.0
	4	203	18.4	31.9	0.0
	4	204	18.7	35.8	0.0
	4	205	22.5	35.0	0.0
	4	206	22.1	32.5	0.0
	4	207	19.7	30.2	0.0
	4	208	15.2	30.8	0.0
	4	209	15.9	28.3	1.71627906977
	4	210	15.1	32.2	0.0
	4	211	17.5	34.1	0.0
	4	212	16.5	32.7	0.0
	4	213	15.1	33.7	0.0
	4	214	17.5	32.7	1.23953488372
	4	215	16.6	32.3	14.7790697674
	4	216	21.8	32.5	1.0488372093
	4	217	21.0	36.2	0.0
	4	218	23.7	38.8	0.0
	4	219	24.3	39.4	0.0
	4	220	25.7	38.7	0.0
	4	221	18.8	33.7	0.0
	4	222	19.7	30.3	0.0
	4	223	14.7	28.9	0.0
	4	224	16.2	28.5	0.0
	4	225	14.8	30.8	0.0
	4	226	13.4	33.3	0.0
	4	227	15.4	32.7	2.0023255814
	4	228	15.2	31.6	0.0
	4	229	14.6	33.1	0.0
	4	230	16.3	28.7	0.0953488372093
	4	231	19.4	31.4	0.0
	4	232	19.7	35.5	0.0
	4	233	21.1	30.6	0.0
	4	234	20.9	33.3	0.0
	4	235	19.6	33.7	0.0
	4	236	18.3	32.5	0.0
	4	237	18.7	33.5	0.0
	4	238	19.5	35.4	0.0
	4	239	17.0	29.0	0.0
	4	240	13.1	27.3	29.6534883721
	4	241	14.0	25.1	2.47906976744
	4	242	12.6	25.6	7.72325581395
	4	243	16.2	27.4	16.3046511628
	4	244	15.6	26.8	0.0953488372093
	4	245	16.8	30.3	0.0953488372093
	4	246	17.6	29.1	2.95581395349
	4	247	15.4	28.6	3.43255813953
	4	248	19.0	30.6	0.0953488372093
	4	249	19.7	31.9	0.0
	4	250	18.9	28.6	0.0
	4	251	12.1	28.0	0.0
	4	252	14.7	25.5	14.8744186047
	4	253	12.4	21.6	15.7325581395
	4	254	12.4	27.3	0.0
	4	255	9.0	24.5	0.0
	4	256	12.0	20.6	4.38604651163
	4	257	10.6	21.5	6.86511627907
	4	258	10.0	20.1	8.10465116279
	4	259	6.1	17.7	0.476744186047
	4	260	2.4	18.6	0.0
	4	261	0.2	22.7	0.0
	4	262	0.9	15.3	0.286046511628
	4	263	1.5	19.9	0.0
	4	264	3.5	16.3	0.0
	4	265	6.2	23.3	0.0
	4	266	5.1	21.9	0.0
	4	267	8.5	27.4	0.0
	4	268	9.6	25.1	0.0
	4	269	10.5	28.8	0.0
	4	270	14.4	24.5	0.0
	4	271	9.7	22.1	0.0
	4	272	10.0	24.4	0.0
	4	273	11.9	14.8	3.90930232558
	4	274	6.3	21.9	0.0
	4	275	5.4	20.8	0.0
	4	276	3.6	17.5	0.0
	4	277	8.6	17.6	0.0
	4	278	12.0	22.9	0.0
	4	279	2.8	17.9	0.0
	4	280	1.6	15.9	0.0
	4	281	1.7	16.6	0.0
	4	282	-0.4	14.9	0.0
	4	283	0.1	16.8	0.0
	4	284	0.3	16.8	0.0
	4	285	-5.3	10.0	0.0953488372093
	4	286	-4.0	12.4	0.476744186047
	4	287	-3.2	14.4	0.0
	4	288	2.4	20.2	0.0
	4	289	8.3	23.2	0.0
	4	290	9.3	19.8	0.0
	4	291	8.9	16.5	4.48139534884
	4	292	11.0	20.0	0.0
	4	293	7.2	21.0	0.0
	4	294	5.4	19.0	0.0
	4	295	-1.0	1.9	0.858139534884
	4	296	-3.6	-1.8	2.38372093023
	4	297	-1.8	5.5	0.0
	4	298	-4.3	10.0	0.0
	4	299	-9.3	6.5	7.53255813953
	4	300	-2.1	12.5	0.0
	4	301	-1.5	3.2	0.0
	4	302	-6.4	3.4	0.0
	4	303	-10.9	8.0	0.0
	4	304	-11.7	10.1	0.0
	4	305	-13.1	3.3	0.0
	4	306	-5.2	5.7	0.286046511628
	4	307	-1.8	-1.3	0.476744186047
	4	308	-6.1	-3.3	1.71627906977
	4	309	-5.5	0.1	0.572093023256
	4	310	-7.8	-4.8	0.476744186047
	4	311	-3.5	3.9	7.72325581395
	4	312	-1.3	2.1	5.1488372093
	4	313	-7.6	1.9	0.0
	4	314	-2.2	7.5	0.0
	4	315	-3.8	0.6	2.76511627907
	4	316	-11.1	1.1	0.381395348837
	4	317	-3.9	-1.3	3.62325581395
	4	318	-12.2	-8.2	4.1
	4	319	-12.0	-2.1	0.0
	4	320	-6.6	-1.7	0.0
	4	321	-3.1	1.6	15.3511627907
	4	322	-4.9	3.8	13.4441860465
	4	323	-8.5	3.2	0.0
	4	324	-4.0	3.0	0.0
	4	325	-7.0	-1.2	0.0
	4	326	-10.2	-2.3	0.0
	4	327	-12.2	-4.8	0.0
	4	328	-15.3	-7.0	0.0
	4	329	-9.2	-2.0	10.6790697674
	4	330	-5.8	5.9	0.0
	4	331	-3.3	7.0	0.0
	4	332	3.9	6.0	1.43023255814
	4	333	2.3	3.7	11.823255814
	4	334	2.1	14.0	0.0
	4	335	3.3	11.4	0.0
	4	336	4.0	11.3	0.0
	4	337	5.7	19.5	0.0
	4	338	5.6	12.4	0.0
	4	339	3.2	5.0	0.0
	4	340	-1.2	2.9	0.0
	4	341	-6.4	8.0	0.0
	4	342	-5.7	8.5	4.67209302326
	4	343	-4.1	-1.4	0.0
	4	344	-10.5	2.1	0.0
	4	345	-6.2	4.4	0.0
	4	346	-11.8	4.6	0.0
	4	347	-12.3	4.8	0.0
	4	348	-5.3	3.9	0.0
	4	349	-5.4	7.4	0.0
	4	350	-1.6	3.0	0.0
	4	351	-6.6	-3.5	1.62093023256
	4	352	-8.0	4.2	0.0
	4	353	-11.0	-2.6	0.0
	4	354	-11.5	0.1	0.0
	4	355	-10.1	-5.8	0.0
	4	356	-12.2	-11.3	0.0
	4	357	-15.3	-6.0	0.0
	4	358	-14.3	3.6	0.0
	4	359	-10.5	4.0	7.1511627907
	4	360	0.3	5.3	0.0
	4	361	-7.1	4.8	0.0
	4	362	-4.9	2.9	0.0
	4	363	-2.2	1.9	0.0
	4	364	-2.7	5.9	0.0
	4	365	0.1	5.5	0.0
	4	366	-9.8	6.3	6.00697674419
	5	1	-14.9	-3.3	0.0
	5	2	-14.6	-1.8	0.0
	5	3	-17.7	-7.7	0.0
	5	4	-14.2	-12.8	0.0
	5	5	-17.8	-12.1	3.14651162791
	5	6	-9.5	-1.4	0.0
	5	7	-12.2	-7.8	0.0
	5	8	-10.9	-1.8	0.0
	5	9	-10.6	-4.0	0.0
	5	10	-14.0	-6.6	0.0
	5	11	-14.3	-3.7	0.0
	5	12	-14.6	-9.8	4.95813953488
	5	13	-23.1	-13.4	0.667441860465
	5	14	-17.5	-3.3	0.0
	5	15	-9.5	-3.1	0.0
	5	16	-7.3	-0.9	0.0
	5	17	-12.1	-7.9	1.62093023256
	5	18	-10.4	-6.2	0.0953488372093
	5	19	-7.5	0.5	0.0
	5	20	-15.7	1.0	0.0
	5	21	-21.7	-11.2	0.0
	5	22	-20.1	1.5	0.0
	5	23	-13.0	-2.8	12.1093023256
	5	24	-15.1	3.1	0.0
	5	25	-14.5	-4.2	0.0
	5	26	-18.4	-6.6	0.0
	5	27	-14.6	-2.8	2.38372093023
	5	28	-7.2	2.8	1.23953488372
	5	29	-15.7	0.7	0.0
	5	30	-11.8	-0.6	0.0
	5	31	-11.8	-3.7	0.0
	5	32	-9.2	-6.7	0.0
	5	33	-12.2	-4.7	3.24186046512
	5	34	-16.5	-7.8	4.95813953488
	5	35	-22.3	-10.7	0.0
	5	36	-18.1	-6.1	0.0
	5	37	-13.6	-2.3	9.05813953488
	5	38	-18.1	3.5	5.62558139535
	5	39	-18.5	0.4	0.0
	5	40	-15.6	-2.9	0.0
	5	41	-7.1	5.0	0.0
	5	42	-11.3	0.6	0.0
	5	43	-4.7	-1.0	0.0
	5	44	-4.9	-3.5	0.0
	5	45	-3.4	-2.8	0.0
	5	46	-4.5	-1.9	0.0
	5	47	-0.4	6.8	0.0
	5	48	-9.1	4.9	0.0
	5	49	-14.4	-5.1	0.0
	5	50	-14.6	-6.3	0.0
	5	51	-8.8	-0.9	0.0
	5	52	-2.9	-1.4	5.62558139535
	5	53	-7.2	2.2	0.0
	5	54	-13.8	-0.7	0.0
	5	55	1.1	12.4	0.0
	5	56	4.3	10.3	0.0
	5	57	-10.6	5.7	0.0
	5	58	-6.5	10.5	0.0
	5	59	-9.3	0.5	0.0
	5	60	-14.4	-4.2	0.0
	5	61	-13.3	-0.5	0.0
	5	62	-7.4	10.4	0.0
	5	63	-5.9	5.1	0.0
	5	64	-7.0	10.2	0.0
	5	65	-12.2	10.8	0.0
	5	66	-12.7	4.3	0.0
	5	67	-8.0	5.9	0.0
	5	68	-3.3	8.8	0.0
	5	69	-5.2	8.0	0.0
	5	70	-5.3	3.3	0.0
	5	71	-5.0	7.2	0.0
	5	72	-4.6	4.2	0.0
	5	73	-5.0	3.8	0.0
	5	74	-12.3	4.8	0.0
	5	75	-8.2	6.8	0.0
	5	76	-6.2	11.2	0.0
	5	77	-4.8	7.6	0.0
	5	78	2.2	8.4	2.57441860465
	5	79	-1.7	4.6	0.0
	5	80	-0.3	4.9	0.0
	5	81	-8.6	5.8	0.0
	5	82	-2.8	9.6	0.0
	5	83	-0.7	3.8	0.0
	5	84	-1.7	6.7	1.81162790698
	5	85	-1.9	13.1	0.0
	5	86	-2.5	4.5	0.0953488372093
	5	87	-7.0	7.5	0.0
	5	88	-6.9	6.6	0.0
	5	89	-8.7	5.2	1.0488372093
	5	90	-8.6	7.8	0.0
	5	91	0.2	8.5	1.0488372093
	5	92	5.5	12.8	0.0
	5	93	1.8	11.1	0.0
	5	94	-6.9	3.7	30.988372093
	5	95	-8.7	4.6	10.3930232558
	5	96	-2.4	9.4	0.0953488372093
	5	97	2.6	13.4	0.762790697674
	5	98	-2.3	12.5	4.29069767442
	5	99	-5.8	15.9	0.0
	5	100	0.1	9.7	0.762790697674
	5	101	9.1	17.9	0.0
	5	102	6.7	19.7	0.0
	5	103	4.1	17.9	0.0
	5	104	-1.5	19.2	0.0
	5	105	-6.3	12.2	0.0
	5	106	0.9	13.9	0.0
	5	107	1.4	17.0	0.0
	5	108	5.4	21.5	0.0
	5	109	5.9	25.2	0.0
	5	110	8.2	25.5	0.0
	5	111	11.5	25.1	0.0
	5	112	8.8	25.0	0.0
	5	113	3.2	14.8	4.67209302326
	5	114	-0.2	14.9	0.0
	5	115	1.1	19.3	0.0
	5	116	6.4	19.4	0.0
	5	117	1.5	12.1	0.0
	5	118	0.4	10.7	0.0
	5	119	-4.8	12.5	0.0
	5	120	-0.4	17.5	0.0
	5	121	3.1	21.7	0.572093023256
	5	122	3.5	23.3	3.62325581395
	5	123	4.2	13.4	27.8418604651
	5	124	5.6	23.1	0.0
	5	125	7.4	17.3	1.14418604651
	5	126	5.4	17.9	0.0
	5	127	-0.5	15.8	0.0
	5	128	0.0	11.9	0.0
	5	129	-0.4	12.1	0.0
	5	130	2.5	16.7	0.0
	5	131	6.0	16.6	0.0
	5	132	3.8	24.0	0.0
	5	133	3.7	26.6	0.0
	5	134	7.1	21.0	0.0
	5	135	3.1	20.9	0.0
	5	136	4.5	20.3	0.0
	5	137	3.2	18.2	0.0
	5	138	6.3	18.1	0.0
	5	139	9.1	21.1	0.0
	5	140	7.7	22.3	0.0
	5	141	4.0	17.7	39.5697674419
	5	142	9.6	22.8	17.3534883721
	5	143	10.2	25.2	0.190697674419
	5	144	11.8	27.1	0.0
	5	145	11.3	28.8	0.0
	5	146	14.4	28.7	0.0
	5	147	10.5	27.5	0.0
	5	148	8.0	19.4	12.6813953488
	5	149	8.1	23.8	0.0
	5	150	9.2	24.0	4.67209302326
	5	151	9.4	22.0	0.0953488372093
	5	152	12.5	22.9	5.72093023256
	5	153	9.6	20.7	9.72558139535
	5	154	9.8	24.5	0.0
	5	155	13.8	27.3	0.0
	5	156	17.3	29.4	0.0
	5	157	12.6	22.6	0.0
	5	158	10.4	20.4	0.0
	5	159	7.4	24.5	0.0
	5	160	11.9	26.7	0.0
	5	161	16.1	29.2	0.0
	5	162	16.4	32.7	0.0
	5	163	14.4	29.6	0.0
	5	164	14.0	23.2	0.0
	5	165	11.1	24.4	0.0
	5	166	12.0	23.1	0.572093023256
	5	167	10.9	23.2	0.0
	5	168	14.1	26.8	0.0
	5	169	12.5	27.0	0.0
	5	170	17.0	24.8	0.0953488372093
	5	171	18.1	25.9	6.76976744186
	5	172	15.8	29.0	0.0
	5	173	17.3	28.5	0.476744186047
	5	174	15.4	28.8	3.62325581395
	5	175	14.9	28.0	1.62093023256
	5	176	11.5	28.2	0.0
	5	177	12.9	31.2	0.0
	5	178	15.1	28.6	0.0
	5	179	15.8	32.3	8.58139534884
	5	180	11.9	31.3	0.0
	5	181	14.3	30.0	0.0
	5	182	15.2	32.6	0.0
	5	183	18.4	35.0	0.0
	5	184	16.7	32.0	0.0
	5	185	15.0	33.3	0.0
	5	186	15.0	28.5	0.0
	5	187	13.5	26.9	0.0
	5	188	11.9	20.6	1.62093023256
	5	189	20.5	36.4	0.0
	5	190	18.5	31.9	0.0
	5	191	19.5	31.9	0.0
	5	192	21.0	34.7	0.0
	5	193	20.0	33.4	0.0
	5	194	20.6	30.3	0.0
	5	195	17.3	32.4	0.0
	5	196	15.3	26.6	24.3139534884
	5	197	19.6	31.4	1.23953488372
	5	198	20.1	35.6	0.0
	5	199	20.0	29.6	13.4441860465
	5	200	20.5	36.6	0.0
	5	201	22.2	31.6	0.0
	5	202	22.4	37.2	0.0
	5	203	20.8	32.5	0.286046511628
	5	204	19.2	30.9	0.0
	5	205	18.5	29.0	29.8441860465
	5	206	18.2	31.8	0.0
	5	207	16.9	31.8	0.0
	5	208	16.4	31.5	0.0
	5	209	19.0	33.2	0.0
	5	210	15.2	31.2	0.0
	5	211	17.9	32.2	0.0
	5	212	20.0	34.7	0.0
	5	213	19.4	32.8	0.0953488372093
	5	214	19.4	33.4	0.0
	5	215	19.6	34.1	0.0
	5	216	23.5	37.5	0.0
	5	217	26.1	37.0	0.0
	5	218	22.6	31.8	0.0
	5	219	16.7	28.9	0.0
	5	220	17.9	31.9	0.0
	5	221	18.8	34.1	0.0
	5	222	18.8	33.2	0.0
	5	223	18.5	34.5	0.0
	5	224	20.8	33.9	1.33488372093
	5	225	20.2	33.8	0.0
	5	226	18.6	30.8	0.0
	5	227	18.4	29.6	0.0
	5	228	16.5	27.0	0.0
	5	229	16.4	25.2	14.588372093
	5	230	17.6	23.3	2.0023255814
	5	231	12.3	23.0	6.57906976744
	5	232	14.1	25.7	0.286046511628
	5	233	12.3	30.1	0.0
	5	234	18.0	31.1	0.0
	5	235	16.6	30.0	0.0
	5	236	14.3	32.9	0.0
	5	237	16.1	31.3	0.0
	5	238	17.5	32.7	0.0
	5	239	14.8	35.3	0.0
	5	240	18.4	32.6	0.0
	5	241	17.1	31.3	0.0
	5	242	17.6	32.6	0.0
	5	243	17.5	32.2	0.0953488372093
	5	244	19.0	32.7	0.0
	5	245	13.9	27.0	0.0
	5	246	11.1	22.0	0.0953488372093
	5	247	10.3	30.7	0.0
	5	248	10.5	30.1	0.0
	5	249	13.0	32.1	0.0
	5	250	13.8	35.1	0.0
	5	251	14.9	31.9	0.0
	5	252	12.8	30.4	0.0
	5	253	14.2	24.2	0.381395348837
	5	254	12.4	27.8	0.0
	5	255	11.3	27.6	0.0
	5	256	11.4	20.3	5.24418604651
	5	257	11.0	26.7	0.0
	5	258	10.0	23.2	0.0
	5	259	7.5	24.3	0.0
	5	260	7.3	27.0	0.0
	5	261	17.6	31.0	0.0
	5	262	18.7	29.8	0.0
	5	263	15.1	20.8	0.858139534884
	5	264	15.5	27.1	0.0
	5	265	15.7	26.9	0.0
	5	266	15.2	29.4	0.0
	5	267	17.2	29.0	0.0
	5	268	10.9	24.6	0.0
	5	269	8.1	29.2	0.0
	5	270	13.0	28.6	0.0
	5	271	10.8	21.8	0.0
	5	272	12.0	24.7	0.0
	5	273	12.4	23.9	0.0
	5	274	14.5	23.6	0.0
	5	275	12.8	23.2	0.0
	5	276	9.7	22.4	0.0
	5	277	8.9	19.5	0.0
	5	278	11.5	17.1	0.0
	5	279	8.8	21.1	0.0
	5	280	6.8	26.7	0.0
	5	281	10.4	23.0	12.1093023256
	5	282	7.8	25.9	0.0
	5	283	12.1	24.4	0.0
	5	284	7.5	17.0	0.0
	5	285	1.5	11.0	0.0
	5	286	5.6	19.6	0.0
	5	287	6.9	16.9	0.0
	5	288	5.0	16.2	0.0
	5	289	3.5	16.4	0.0
	5	290	1.6	13.7	0.0
	5	291	6.0	21.2	0.0
	5	292	2.9	19.2	0.0
	5	293	2.9	23.4	0.0
	5	294	5.0	19.3	0.0953488372093
	5	295	3.4	19.7	0.0
	5	296	3.3	12.9	0.0
	5	297	2.9	11.9	0.0
	5	298	0.8	11.4	0.0
	5	299	2.2	13.1	0.0
	5	300	3.5	16.3	0.0
	5	301	2.0	15.9	0.0
	5	302	-1.8	13.6	0.0953488372093
	5	303	0.2	11.1	0.0
	5	304	1.9	9.0	0.0953488372093
	5	305	-0.4	11.2	0.0
	5	306	-2.9	6.5	0.0
	5	307	-3.2	8.0	0.0
	5	308	-9.1	7.8	0.0
	5	309	-6.2	3.8	0.0
	5	310	-9.6	1.8	0.0
	5	311	-8.1	9.8	0.0
	5	312	3.9	13.4	0.0
	5	313	6.8	14.7	0.0
	5	314	-3.3	4.1	0.0
	5	315	-9.0	5.5	0.0
	5	316	-7.8	6.9	0.0
	5	317	-8.4	4.5	0.0
	5	318	-5.3	7.7	0.0
	5	319	-1.4	12.3	0.0
	5	320	0.5	17.3	0.0
	5	321	4.2	16.0	0.0
	5	322	10.7	22.6	0.0
	5	323	11.6	17.6	0.0
	5	324	2.9	7.0	0.381395348837
	5	325	0.8	8.5	0.0
	5	326	0.3	18.1	0.0
	5	327	-1.9	10.2	0.0
	5	328	-5.8	6.4	0.0
	5	329	-12.2	-5.6	0.0
	5	330	-8.6	2.5	0.0
	5	331	-11.4	-4.7	0.0
	5	332	-14.8	0.6	0.0
	5	333	-12.7	10.0	0.0
	5	334	-5.7	7.9	0.0
	5	335	-5.8	-0.6	0.0
	5	336	-2.4	2.1	0.0
	5	337	-10.6	-3.2	0.0
	5	338	-2.8	2.3	0.0
	5	339	-1.4	4.7	0.0
	5	340	-5.9	10.3	0.0
	5	341	-4.3	6.7	0.0
	5	342	-9.1	-3.9	0.0
	5	343	-4.7	7.9	0.0
	5	344	-7.0	1.5	0.0
	5	345	-10.5	7.3	0.0
	5	346	-5.0	1.1	0.0
	5	347	-7.4	0.6	0.0
	5	348	-7.9	-5.7	0.0
	5	349	-12.6	1.8	0.0
	5	350	-13.4	-2.9	0.0
	5	351	-11.7	-0.3	0.0
	5	352	-14.4	-4.0	0.0
	5	353	-8.5	-1.9	0.0
	5	354	1.3	1.8	0.0
	5	355	-4.9	-2.7	0.0
	5	356	-2.2	-1.4	0.0
	5	357	-6.7	-1.0	0.0
	5	358	-11.2	-6.0	0.0
	5	359	-16.6	-8.6	0.0
	5	360	-5.0	2.9	0.0
	5	361	-4.9	1.0	0.0
	5	362	-8.1	4.2	0.0
	5	363	-3.0	9.4	0.0
	5	364	-15.1	-4.5	0.0
	5	365	-6.2	-1.5	0.0
	6	1	-14.7	0.1	0.0
	6	2	-13.4	5.0	0.0
	6	3	-15.1	5.6	0.0
	6	4	-10.9	6.2	0.0
	6	5	-7.7	8.7	0.0
	6	6	-13.4	0.4	0.0
	6	7	-10.0	-1.0	0.0
	6	8	-9.7	-3.7	0.0
	6	9	-6.0	0.1	0.0
	6	10	-11.2	-6.7	3.33720930233
	6	11	-12.1	-3.7	5.24418604651
	6	12	-10.2	-1.8	0.0
	6	13	-2.9	7.5	0.0
	6	14	-1.6	-0.1	0.0
	6	15	-9.6	-3.9	0.0
	6	16	-24.2	-0.5	0.0
	6	17	-13.7	-3.5	0.0
	6	18	-13.5	-5.7	0.0
	6	19	-17.0	-3.9	0.0
	6	20	-14.6	1.1	0.0
	6	21	-8.1	0.7	0.0
	6	22	-7.5	-3.6	0.0
	6	23	-5.5	-1.0	0.0
	6	24	-11.1	0.7	0.0
	6	25	-14.5	-7.8	0.0
	6	26	-9.0	-5.9	0.0
	6	27	-9.9	0.7	0.0
	6	28	-21.7	-5.2	0.0
	6	29	-16.0	-2.0	0.0
	6	30	-31.4	-11.4	0.190697674419
	6	31	-28.0	-10.3	3.0511627907
	6	32	-26.0	-3.4	0.0
	6	33	-15.3	-7.1	0.0
	6	34	-16.9	-5.2	0.0
	6	35	-13.1	-8.2	0.0
	6	36	-11.6	-0.3	0.0
	6	37	-23.0	-9.7	0.0
	6	38	-25.7	-11.7	0.0
	6	39	-27.7	-13.4	0.0
	6	40	-23.8	-8.7	0.0
	6	41	-23.7	-0.9	0.0
	6	42	-17.5	2.1	0.0
	6	43	-11.4	-2.1	0.0
	6	44	-12.3	-6.1	0.0
	6	45	-19.6	-3.4	0.0
	6	46	-15.1	-4.6	0.0
	6	47	-15.9	-3.2	0.0
	6	48	-7.8	-3.7	0.0
	6	49	-5.9	-1.1	0.0
	6	50	1.4	5.5	0.0
	6	51	-3.9	-0.4	0.0
	6	52	-9.1	1.5	0.0953488372093
	6	53	-13.1	2.3	0.0
	6	54	-10.3	2.7	0.0
	6	55	-9.7	9.8	0.0
	6	56	-15.3	1.8	0.0
	6	57	-9.3	4.5	0.0
	6	58	-13.7	-2.1	0.0
	6	59	-14.1	0.4	1.43023255814
	6	60	-13.2	-0.2	2.19302325581
	6	61	-10.3	3.0	0.0
	6	62	-13.2	-3.8	0.0
	6	63	-5.7	3.3	0.0
	6	64	-5.9	5.5	0.0
	6	65	2.8	14.2	0.0
	6	66	5.6	10.3	0.0
	6	67	-0.3	7.3	0.0
	6	68	-2.1	5.0	0.0
	6	69	-2.0	1.0	0.0
	6	70	0.4	3.0	0.0
	6	71	4.2	10.0	0.0
	6	72	5.0	8.6	0.0
	6	73	5.6	11.0	0.0
	6	74	6.9	8.9	0.0
	6	75	2.8	8.8	0.0
	6	76	-0.6	8.1	0.0
	6	77	0.9	9.5	0.0
	6	78	-2.8	9.7	0.0
	6	79	2.9	12.0	0.286046511628
	6	80	3.0	10.7	0.0
	6	81	3.2	12.7	0.0
	6	82	0.9	5.6	0.0
	6	83	3.4	7.4	0.0
	6	84	-6.0	4.0	1.23953488372
	6	85	-6.0	8.8	0.0
	6	86	-6.8	5.2	0.0
	6	87	-7.1	5.6	0.0
	6	88	-1.1	10.0	0.0953488372093
	6	89	1.2	13.8	0.0
	6	90	1.0	17.6	0.0
	6	91	2.8	18.1	0.0
	6	92	3.9	14.4	0.0
	6	93	1.7	15.7	0.0953488372093
	6	94	5.2	15.4	0.0
	6	95	2.5	16.7	0.0
	6	96	-0.9	12.6	1.43023255814
	6	97	-3.3	11.2	15.1604651163
	6	98	-4.5	7.7	43.0023255814
	6	99	-6.0	8.7	0.0
	6	100	-2.0	8.3	0.0
	6	101	0.5	6.3	2.76511627907
	6	102	1.1	10.6	0.0
	6	103	-3.0	9.9	0.0
	6	104	-4.6	10.6	0.0
	6	105	-3.0	11.1	0.0
	6	106	-3.3	2.7	0.667441860465
	6	107	-5.5	5.5	1.0488372093
	6	108	-3.0	7.5	4.67209302326
	6	109	-2.5	11.1	11.7279069767
	6	110	3.3	11.8	0.381395348837
	6	111	12.4	18.5	0.762790697674
	6	112	10.5	17.7	0.0
	6	113	7.0	18.9	0.0
	6	114	7.9	16.1	1.62093023256
	6	115	6.2	21.0	0.0
	6	116	9.3	25.5	0.0
	6	117	16.9	32.5	0.0
	6	118	12.1	23.2	2.66976744186
	6	119	9.8	22.2	0.0
	6	120	9.3	19.5	0.476744186047
	6	121	4.0	19.4	0.0
	6	122	10.7	22.7	0.0
	6	123	9.5	22.4	0.0
	6	124	8.0	23.1	0.0
	6	125	6.0	26.0	0.0
	6	126	4.6	19.1	10.2976744186
	6	127	7.4	20.9	0.0
	6	128	6.4	14.7	8.48604651163
	6	129	6.8	19.7	0.0
	6	130	8.4	21.1	0.0
	6	131	9.0	19.9	0.0
	6	132	10.8	24.4	0.0
	6	133	5.7	23.9	0.0
	6	134	6.0	21.3	0.0
	6	135	6.5	20.9	0.0
	6	136	5.9	19.9	14.8744186047
	6	137	9.3	26.4	26.7930232558
	6	138	4.4	24.6	2.19302325581
	6	139	2.4	27.8	0.0
	6	140	8.3	24.1	0.0
	6	141	5.4	20.5	0.0
	6	142	7.7	24.0	0.0
	6	143	10.7	26.0	0.0
	6	144	13.3	26.7	0.0
	6	145	7.4	20.4	0.476744186047
	6	146	10.2	26.5	0.0
	6	147	12.0	29.0	0.0
	6	148	10.0	24.7	0.0
	6	149	14.5	23.2	0.381395348837
	6	150	14.7	25.3	0.0
	6	151	13.0	22.4	0.0
	6	152	11.2	21.8	0.0
	6	153	12.8	25.2	0.0
	6	154	8.7	23.2	7.05581395349
	6	155	8.7	26.4	0.0
	6	156	10.5	27.0	0.0
	6	157	10.8	22.1	6.67441860465
	6	158	12.1	27.1	2.38372093023
	6	159	20.6	30.2	0.0
	6	160	19.1	28.8	0.0
	6	161	19.1	27.1	0.762790697674
	6	162	15.9	28.3	0.0
	6	163	13.0	26.4	0.0
	6	164	9.1	22.5	0.0
	6	165	8.1	22.3	0.0
	6	166	6.7	16.6	0.667441860465
	6	167	3.4	15.8	4.95813953488
	6	168	8.7	20.9	1.23953488372
	6	169	7.8	23.2	0.0
	6	170	10.2	20.1	0.0
	6	171	9.2	25.8	0.0
	6	172	12.4	24.9	15.7325581395
	6	173	17.1	32.2	0.0
	6	174	15.0	29.8	0.0
[truncated: 8,957 more rows]
