# Supplementary material for: Comparing CMIP-3 and CMIP-5 climate projections on flooding estimation of Devils Lake of North Dakota, USA
Source: PeerJ. 2018 Apr 30;6:e4711. doi: 10.7717/peerj.4711 (PMC5933320; doi:10.7717/peerj.4711)
Supplement: Supplemental Information 2 [file peerj-06-4711-s002.zip › FutureClimate/CMIP-5_MarkSim/EDMZ_GISSE2R_rcp26_2055.dat]

	1	1	-22.0	-8.8	0.0
	1	2	-13.6	1.2	0.0
	1	3	-4.0	4.0	11.823255814
	1	4	-3.9	-3.1	0.0
	1	5	-15.0	-1.7	0.0
	1	6	-5.8	-5.0	0.0
	1	7	-9.0	-5.9	0.0953488372093
	1	8	-15.6	-4.0	0.0
	1	9	-28.5	-3.4	0.0
	1	10	-32.4	-5.6	8.58139534884
	1	11	-24.3	-11.9	0.0
	1	12	-21.1	-11.5	0.0
	1	13	-21.1	-17.8	0.0
	1	14	-22.8	-12.5	0.0
	1	15	-19.9	-5.2	0.0
	1	16	-22.1	-14.1	0.0
	1	17	-25.3	-21.0	0.0953488372093
	1	18	-15.6	-3.8	0.0
	1	19	-13.4	-10.7	0.0
	1	20	-22.3	-8.1	0.0
	1	21	-7.1	9.1	0.0
	1	22	-14.0	12.0	0.0
	1	23	-17.1	2.0	0.0
	1	24	-18.8	-2.1	0.0
	1	25	-15.4	-6.1	0.0
	1	26	-19.7	-8.6	0.0
	1	27	-25.6	-7.8	0.0
	1	28	-15.6	-3.4	0.0
	1	29	-23.0	-4.9	0.0
	1	30	-16.0	-1.3	0.0
	1	31	-14.1	-8.8	0.762790697674
	1	32	-8.2	-4.4	0.0
	1	33	-15.1	-4.5	0.0
	1	34	-8.6	5.2	0.0
	1	35	-2.1	3.9	0.0
	1	36	6.1	14.7	0.0
	1	37	-6.6	3.0	0.0
	1	38	-12.0	-11.6	0.0
	1	39	-8.8	-2.6	0.0
	1	40	-9.3	-9.0	0.0
	1	41	-11.7	-7.7	0.0
	1	42	-10.7	0.1	0.0
	1	43	-5.5	4.1	0.0
	1	44	-10.4	-4.8	0.0
	1	45	-16.3	-10.2	0.381395348837
	1	46	-26.5	-9.9	0.0
	1	47	-24.4	-6.5	0.0
	1	48	-28.1	-10.0	0.0
	1	49	-26.5	-8.1	0.0
	1	50	-27.1	-7.6	0.0
	1	51	-30.2	-18.9	2.47906976744
	1	52	-25.7	-16.1	4.95813953488
	1	53	-22.1	-1.0	0.0
	1	54	-18.3	-3.4	0.0
	1	55	-18.7	-6.0	0.0
	1	56	-30.2	-6.4	0.0
	1	57	-24.9	4.9	0.0
	1	58	-24.9	-4.5	0.0
	1	59	-16.1	-5.4	0.0
	1	60	-17.3	-5.9	0.0
	1	61	-20.0	-5.7	0.0
	1	62	-15.5	-3.4	0.0
	1	63	-10.8	-4.5	1.14418604651
	1	64	-2.1	-1.1	0.0
	1	65	-2.0	1.3	0.0
	1	66	-8.6	-7.3	0.0
	1	67	-12.7	2.4	0.0
	1	68	-13.7	5.2	0.0
	1	69	-12.3	5.4	0.0
	1	70	-17.5	2.6	0.0
	1	71	-14.1	-7.1	0.0
	1	72	-10.7	-6.9	0.0
	1	73	-10.1	-8.1	0.0
	1	74	-12.3	-8.4	0.0
	1	75	-11.2	-5.7	0.0
	1	76	-17.1	-1.7	0.0
	1	77	-18.3	-3.7	0.0
	1	78	-16.9	2.7	0.0
	1	79	-20.4	-4.1	0.0
	1	80	-19.6	-5.1	0.0
	1	81	-15.6	-2.0	3.0511627907
	1	82	-12.8	-1.1	0.0
	1	83	-13.8	3.0	0.0
	1	84	-6.6	0.7	0.0
	1	85	-8.9	3.8	0.0
	1	86	-2.8	7.1	0.0
	1	87	0.2	4.3	0.0
	1	88	-4.3	8.9	0.0
	1	89	-5.3	6.6	0.0
	1	90	-4.4	12.8	0.0
	1	91	1.8	13.7	0.0
	1	92	2.7	17.1	0.0
	1	93	0.5	16.6	0.0
	1	94	2.2	13.6	0.0
	1	95	2.9	11.6	0.0
	1	96	1.8	7.9	5.91162790698
	1	97	-3.4	6.1	0.0953488372093
	1	98	-4.5	7.3	0.953488372093
	1	99	-2.4	9.2	0.0
	1	100	5.7	8.9	0.0
	1	101	0.2	16.4	0.0
	1	102	8.3	17.4	0.0
	1	103	10.0	20.5	0.0
	1	104	1.3	18.8	1.71627906977
	1	105	2.9	18.8	0.0
	1	106	1.5	14.1	0.286046511628
	1	107	-1.5	17.2	0.0
	1	108	-4.4	17.2	0.0
	1	109	-1.9	16.1	0.0
	1	110	-0.6	18.6	0.0
	1	111	1.7	22.7	0.0
	1	112	-5.2	13.5	0.0
	1	113	-9.1	7.8	0.0
	1	114	-2.8	15.7	0.0
	1	115	1.6	20.4	0.0
	1	116	1.8	19.6	0.0
	1	117	2.8	6.7	0.286046511628
	1	118	5.3	18.6	0.0
	1	119	8.2	21.0	0.0
	1	120	4.3	19.8	1.14418604651
	1	121	8.9	23.0	0.0
	1	122	7.0	23.0	0.0
	1	123	12.0	22.8	0.0
	1	124	12.1	23.2	0.0
	1	125	11.1	23.9	0.0
	1	126	5.8	22.2	0.0
	1	127	2.1	23.4	62.2627906977
	1	128	5.7	26.2	0.0
	1	129	8.4	23.7	0.0
	1	130	6.5	20.9	0.0
	1	131	1.5	19.4	0.0
	1	132	1.1	24.8	0.0
	1	133	2.0	19.8	0.0
	1	134	9.8	20.7	0.0
	1	135	8.5	18.6	0.0
	1	136	3.4	12.2	5.53023255814
	1	137	12.1	18.7	1.62093023256
	1	138	7.1	20.7	0.0
	1	139	8.3	15.1	0.0
	1	140	7.8	20.6	0.0
	1	141	7.7	21.1	0.0
	1	142	4.3	20.7	5.05348837209
	1	143	5.5	21.1	0.0
	1	144	0.3	19.0	0.0
	1	145	8.5	20.5	0.0
	1	146	7.3	20.0	0.0
	1	147	12.5	20.1	0.381395348837
	1	148	5.1	19.7	22.9790697674
	1	149	2.6	18.0	0.0
	1	150	3.7	20.2	0.381395348837
	1	151	7.2	21.0	0.0
	1	152	3.7	20.3	0.0
	1	153	3.6	17.6	0.0
	1	154	7.9	21.5	0.0
	1	155	11.4	29.8	0.0
	1	156	4.5	23.6	0.0
	1	157	12.4	20.1	3.14651162791
	1	158	12.7	25.4	0.0
	1	159	12.6	23.6	0.0
	1	160	8.8	21.7	0.0
	1	161	8.9	23.4	0.0
	1	162	9.9	21.1	34.8976744186
	1	163	9.7	23.2	0.0
	1	164	10.3	24.8	0.0
	1	165	15.7	29.2	10.2976744186
	1	166	18.4	30.5	0.0
	1	167	14.3	32.3	0.0
	1	168	14.0	28.4	0.0
	1	169	13.2	29.1	0.0
	1	170	11.2	27.1	0.0
	1	171	13.8	26.6	0.0
	1	172	14.2	26.0	0.0
	1	173	13.9	18.1	23.2651162791
	1	174	13.4	19.8	3.24186046512
	1	175	12.6	24.9	0.0
	1	176	9.8	21.7	0.0
	1	177	9.4	18.7	57.7813953488
	1	178	10.9	20.7	4.67209302326
	1	179	14.3	27.2	0.0
	1	180	10.1	24.7	1.90697674419
	1	181	17.9	25.5	15.3511627907
	1	182	15.5	28.8	0.0
	1	183	13.6	28.1	0.0
	1	184	18.5	28.7	0.0
	1	185	17.7	28.1	0.0953488372093
	1	186	20.5	29.0	4.29069767442
	1	187	18.4	28.2	0.190697674419
	1	188	11.7	24.7	0.0
	1	189	12.3	20.5	0.0
	1	190	11.4	24.3	0.0
	1	191	11.7	28.6	0.0
	1	192	15.6	27.8	0.0
	1	193	18.0	27.9	0.0
	1	194	18.7	33.3	0.0
	1	195	21.1	36.6	0.0
	1	196	19.4	32.0	0.0
	1	197	20.3	29.2	0.190697674419
	1	198	17.0	28.0	0.0
	1	199	13.4	27.0	0.0
	1	200	16.7	31.4	5.81627906977
	1	201	19.7	34.3	0.858139534884
	1	202	21.1	33.5	0.0
	1	203	18.7	32.4	0.0
	1	204	13.9	28.1	0.0
	1	205	15.6	26.9	4.48139534884
	1	206	14.5	28.8	1.90697674419
	1	207	14.3	28.6	0.0
	1	208	15.7	31.5	0.0
	1	209	14.1	29.9	0.0
	1	210	13.5	30.5	0.0
	1	211	14.8	28.8	0.0
	1	212	9.4	24.6	20.3093023256
	1	213	12.2	28.0	31.7511627907
	1	214	10.0	30.1	0.0
	1	215	13.9	28.4	0.0
	1	216	12.8	27.2	0.0
	1	217	14.5	30.8	0.0
	1	218	14.1	28.8	1.14418604651
	1	219	15.3	25.6	0.381395348837
	1	220	18.8	30.1	0.0
	1	221	17.9	27.5	0.0
	1	222	15.7	29.5	0.0
	1	223	15.1	31.7	0.0
	1	224	8.6	28.2	0.0
	1	225	9.2	24.0	16.3046511628
	1	226	9.5	23.7	0.0953488372093
	1	227	10.0	22.1	18.0209302326
	1	228	10.7	25.9	0.0
	1	229	11.0	24.8	0.0
	1	230	7.3	22.2	0.0
	1	231	10.5	26.7	0.0
	1	232	9.9	21.0	23.8372093023
	1	233	14.6	21.5	0.0
	1	234	14.4	28.7	0.0
	1	235	13.7	23.4	0.0
	1	236	11.7	28.4	0.0
	1	237	11.6	26.7	0.0
	1	238	11.3	28.3	0.0
	1	239	18.8	28.2	0.0
	1	240	17.6	29.4	0.0
	1	241	14.2	27.2	0.0
	1	242	10.6	24.3	0.0
	1	243	12.5	23.2	0.0
	1	244	11.6	26.7	0.0
	1	245	9.3	27.0	0.0
	1	246	10.1	29.5	0.0
	1	247	15.0	27.7	9.91627906977
	1	248	9.9	23.8	0.190697674419
	1	249	9.4	25.5	0.0
	1	250	12.7	23.8	0.0
	1	251	10.1	21.4	0.0
	1	252	4.7	18.1	0.858139534884
	1	253	9.7	22.7	0.0
	1	254	3.5	17.7	3.71860465116
	1	255	2.9	17.5	0.286046511628
	1	256	-0.7	19.0	0.0
	1	257	-1.9	20.2	0.0
	1	258	-7.1	17.7	0.0
	1	259	1.3	24.4	0.0
	1	260	5.1	25.0	0.0
	1	261	3.8	19.4	0.0
	1	262	9.2	24.6	0.0
	1	263	10.5	23.8	0.0
	1	264	10.6	26.7	0.0
	1	265	7.5	22.6	0.0
	1	266	7.7	17.7	0.0
	1	267	10.0	19.3	0.0
	1	268	5.8	24.8	0.0
	1	269	10.2	23.0	0.0
	1	270	12.8	26.4	0.0
	1	271	14.1	23.8	0.0
	1	272	13.9	22.6	0.0
	1	273	9.6	21.7	0.0
	1	274	2.7	19.2	0.0
	1	275	3.8	20.0	0.0
	1	276	5.9	15.1	0.0
	1	277	3.2	13.8	0.0
	1	278	2.1	17.1	0.0
	1	279	0.0	14.3	0.0
	1	280	0.8	15.0	0.0
	1	281	1.4	14.4	0.190697674419
	1	282	1.7	15.6	0.0953488372093
	1	283	2.1	17.3	0.0
	1	284	4.2	16.3	0.0
	1	285	1.4	18.8	0.0
	1	286	7.7	21.4	0.0
	1	287	0.4	9.7	12.5860465116
	1	288	-3.5	8.1	0.0
	1	289	-1.7	11.5	0.0
	1	290	4.3	14.7	6.00697674419
	1	291	1.3	11.5	0.0
	1	292	2.8	13.2	0.0
	1	293	4.3	11.8	0.0
	1	294	3.5	11.1	0.0
	1	295	3.2	12.2	0.0
	1	296	-0.6	13.1	0.0
	1	297	-0.7	5.3	0.0
	1	298	-1.3	7.4	0.0
	1	299	-3.9	6.5	0.0
	1	300	-7.8	5.0	0.0
	1	301	5.0	14.8	0.0
	1	302	5.9	10.5	0.0
	1	303	4.0	13.5	0.0
	1	304	-1.1	13.3	0.0
	1	305	-0.1	5.8	0.0
	1	306	-7.4	3.9	0.0
	1	307	-4.0	2.6	0.0
	1	308	-2.9	7.7	0.0
	1	309	-2.5	13.2	0.0
	1	310	1.6	5.1	0.0
	1	311	4.0	8.2	0.0
	1	312	-0.5	7.5	0.0
	1	313	-2.5	15.4	0.0
	1	314	2.5	17.2	0.0
	1	315	4.5	8.8	0.0
	1	316	0.5	3.5	11.6325581395
	1	317	-4.1	3.6	0.0
	1	318	-4.2	4.0	2.86046511628
	1	319	-4.0	3.5	0.0
	1	320	-0.5	5.6	0.0
	1	321	-12.8	3.3	0.0
	1	322	-7.2	-0.9	0.0
	1	323	-8.8	-1.8	0.0
	1	324	-8.9	-7.9	0.0
	1	325	-5.5	-1.7	0.0
	1	326	-9.9	0.5	0.0
	1	327	-8.3	-1.6	0.0
	1	328	-14.7	-11.0	0.0
	1	329	-11.2	-6.5	0.0
	1	330	-19.7	-10.5	0.0
	1	331	-10.2	6.2	0.0
	1	332	-16.9	-3.1	0.0
	1	333	-16.6	-8.0	0.0
	1	334	-16.3	-4.4	6.57906976744
	1	335	-18.5	-3.0	0.0
	1	336	-23.9	-9.0	0.0
	1	337	-29.8	-12.1	0.0
	1	338	-30.7	-9.1	0.0
	1	339	-27.4	-9.9	0.0
	1	340	-21.2	-17.8	0.0
	1	341	-19.9	-8.3	0.0
	1	342	-17.8	-9.0	0.0
	1	343	-18.4	-8.6	0.0
	1	344	-17.6	-10.5	0.0
	1	345	-14.9	-13.1	0.0
	1	346	-10.2	-8.2	0.0
	1	347	-15.3	-6.9	0.0
	1	348	-9.9	0.5	0.0
	1	349	-22.1	-15.5	1.33488372093
	1	350	-23.0	-15.0	0.0
	1	351	-26.7	-5.6	0.0
	1	352	-24.8	-13.4	0.0
	1	353	-21.9	-11.6	0.0
	1	354	-13.9	-9.7	0.0
	1	355	-16.2	-13.1	8.29534883721
	1	356	-19.8	-8.8	0.0
	1	357	-30.4	-14.4	2.0976744186
	1	358	-30.9	-16.3	0.0
	1	359	-24.0	-2.1	0.0
	1	360	-17.9	-1.6	3.14651162791
	1	361	-21.4	-5.2	0.0
	1	362	-15.3	-14.7	3.33720930233
	1	363	-19.3	-18.2	1.90697674419
	1	364	-25.7	-21.8	0.381395348837
	1	365	-23.4	-23.2	1.14418604651
	2	1	-11.7	-8.3	0.0
	2	2	-17.4	-11.4	0.0
	2	3	-18.7	-14.2	0.0
	2	4	-13.6	-12.8	2.86046511628
	2	5	-20.0	-15.2	0.0
	2	6	-25.7	-19.1	0.0
	2	7	-30.1	-8.6	0.0
	2	8	-20.6	-9.0	0.0
	2	9	-21.4	-11.7	0.0
	2	10	-23.3	-5.8	0.0
	2	11	-20.7	-1.8	0.0
	2	12	-18.0	-8.0	0.0
	2	13	-14.1	-3.9	0.0
	2	14	-12.6	-6.5	0.0
	2	15	-17.8	-5.2	0.0
	2	16	-17.7	-0.9	0.0
	2	17	-10.1	-5.0	0.0
	2	18	-11.8	-4.7	0.0
	2	19	-15.7	-7.6	0.0
	2	20	-21.0	-13.1	0.0
	2	21	-9.0	-7.0	0.0
	2	22	-6.9	4.5	0.0
	2	23	-10.8	-7.2	0.0
	2	24	-11.7	-0.7	0.0
	2	25	-26.1	-10.9	0.0
	2	26	-28.6	-6.4	0.0
	2	27	-24.8	-10.0	0.0
	2	28	-24.0	-4.7	0.0
	2	29	-23.5	-13.8	0.0
	2	30	-13.8	-0.5	0.0
	2	31	-15.7	-6.0	1.43023255814
	2	32	-10.6	-10.0	0.0
	2	33	-20.3	-11.9	0.0
	2	34	-24.1	-12.9	0.0
	2	35	-24.7	-12.8	0.0
	2	36	-18.6	-5.0	0.0
	2	37	-30.9	-13.6	0.0
	2	38	-30.5	-18.4	0.0
	2	39	-27.4	-15.7	0.0
	2	40	-20.1	-6.4	0.0
	2	41	-18.9	-4.9	0.0
	2	42	-21.5	-7.5	0.0
	2	43	-14.6	2.7	0.0
	2	44	-5.7	3.2	0.0
	2	45	-2.2	6.5	0.0
	2	46	-3.0	0.0	0.0
	2	47	-9.5	-1.0	0.0
	2	48	-16.5	-2.3	0.0
	2	49	-18.9	-8.4	0.0
	2	50	-23.9	-10.1	0.0
	2	51	-23.5	-7.0	0.0
	2	52	-27.1	-9.7	0.0
	2	53	-18.3	-3.3	0.0
	2	54	-8.5	3.2	0.0
	2	55	-11.8	-2.3	0.0
	2	56	-14.4	2.5	0.0
	2	57	-4.3	-1.1	0.0
	2	58	-4.8	-2.6	0.0
	2	59	-10.0	-7.6	0.0
	2	60	-9.4	-9.2	0.0
	2	61	-3.3	0.0	0.0
	2	62	0.3	5.3	0.0
	2	63	-8.4	-3.9	0.0
	2	64	-12.4	0.4	0.0
	2	65	-3.6	-1.9	1.43023255814
	2	66	-5.1	2.2	0.0
	2	67	-10.0	-1.1	0.0
	2	68	-10.7	0.7	0.0
	2	69	-3.3	-1.9	0.0
	2	70	-2.7	-2.5	1.43023255814
	2	71	-7.1	6.6	0.0
	2	72	-5.0	4.0	0.0
	2	73	-5.0	0.3	0.0
	2	74	-7.3	3.9	0.0
	2	75	-6.7	3.4	0.0
	2	76	-3.2	5.8	0.0
	2	77	-4.1	1.0	0.0
	2	78	-6.0	2.9	0.0
	2	79	-2.1	4.7	0.0
	2	80	-4.6	11.2	0.0
	2	81	-6.3	2.7	0.0
	2	82	-2.4	8.3	0.0
	2	83	0.3	8.0	0.0
	2	84	-4.5	3.6	0.0
	2	85	-4.6	0.3	0.0
	2	86	-4.6	4.4	0.0
	2	87	-10.2	4.4	0.0
	2	88	-17.5	-2.0	0.0
	2	89	-17.1	-9.5	0.667441860465
	2	90	-13.4	-3.5	0.0
	2	91	-20.0	-7.2	0.0
	2	92	-12.7	-1.9	0.0
	2	93	-14.6	1.3	0.0
	2	94	-16.8	2.1	0.0
	2	95	-10.8	7.2	0.0
	2	96	-3.1	7.3	0.0
	2	97	-3.8	5.3	0.0
	2	98	-1.2	13.6	0.0
	2	99	5.1	8.9	7.91395348837
	2	100	-0.9	11.1	2.0976744186
	2	101	-2.0	15.8	0.0
	2	102	-7.6	9.4	0.190697674419
	2	103	2.7	15.5	0.0
	2	104	2.8	7.9	0.0
	2	105	1.6	11.7	0.0
	2	106	-2.9	11.0	0.0
	2	107	8.6	19.3	0.0
	2	108	3.4	10.8	0.0
	2	109	1.6	11.6	0.0
	2	110	-3.9	11.7	0.0
	2	111	-1.6	10.3	1.0488372093
	2	112	-3.4	11.7	0.0
	2	113	-0.9	11.4	0.0
	2	114	4.7	12.7	0.0
	2	115	-4.7	12.8	2.38372093023
	2	116	-3.5	9.8	6.76976744186
	2	117	-4.7	12.5	0.0
	2	118	-0.7	14.0	8.2
	2	119	-4.1	14.9	5.81627906977
	2	120	-0.6	19.0	0.0
	2	121	-5.2	10.1	0.0
	2	122	-6.6	11.9	0.0
	2	123	-8.0	10.9	0.190697674419
	2	124	-9.8	11.1	0.0
	2	125	-1.9	16.7	0.0
	2	126	2.7	20.2	0.0
	2	127	7.9	10.5	18.5930232558
	2	128	9.0	16.5	2.57441860465
	2	129	10.0	17.7	0.0953488372093
	2	130	5.6	26.0	0.0
	2	131	3.7	24.1	0.0
	2	132	10.5	18.0	0.0
	2	133	7.8	15.5	0.0953488372093
	2	134	7.3	20.5	4.48139534884
	2	135	6.2	20.7	0.0
	2	136	4.2	23.6	0.0
	2	137	3.1	19.7	2.19302325581
	2	138	4.0	17.5	2.47906976744
	2	139	7.1	21.8	0.0
	2	140	3.3	21.1	0.0
	2	141	4.9	20.5	0.0
	2	142	4.7	19.9	11.5372093023
	2	143	1.7	21.2	4.38604651163
	2	144	0.8	18.9	0.0
	2	145	6.7	17.5	0.0
	2	146	7.8	19.7	0.0
	2	147	11.2	23.2	0.0953488372093
	2	148	9.4	24.9	0.0
	2	149	9.6	22.2	18.8790697674
	2	150	10.7	24.2	0.0
	2	151	10.0	22.6	0.0
	2	152	5.1	19.1	0.0
	2	153	7.1	17.8	11.9186046512
	2	154	5.5	25.2	0.0
	2	155	7.8	26.3	0.0
	2	156	13.9	21.9	0.0
	2	157	10.8	23.7	0.0
	2	158	11.9	27.0	0.0
	2	159	14.3	26.6	0.0
	2	160	11.2	28.8	0.0
	2	161	7.9	26.3	2.57441860465
	2	162	13.8	27.7	0.0
	2	163	9.2	21.3	0.0
	2	164	8.3	24.9	0.0
	2	165	4.2	27.2	0.0
	2	166	9.1	30.7	0.0
	2	167	11.0	25.5	1.0488372093
	2	168	12.4	27.8	0.0
	2	169	13.9	26.3	5.05348837209
	2	170	15.5	31.2	0.0
	2	171	12.7	26.2	0.0
	2	172	15.6	25.7	0.0
	2	173	13.4	25.7	0.0
	2	174	11.3	30.4	0.0
	2	175	8.8	24.5	0.0
	2	176	10.4	24.0	0.0
	2	177	9.3	26.8	0.0
	2	178	11.4	25.6	0.762790697674
	2	179	12.1	26.1	0.286046511628
	2	180	9.7	25.2	0.0
	2	181	12.4	25.5	0.0
	2	182	15.2	26.7	0.0
	2	183	13.4	24.7	0.0
	2	184	17.3	30.2	0.0
	2	185	21.4	32.4	0.0
	2	186	20.7	29.0	0.0
	2	187	20.7	30.7	0.0
	2	188	12.2	23.9	0.0
	2	189	14.2	31.0	0.0
	2	190	17.5	33.0	0.0
	2	191	16.8	31.2	0.0
	2	192	14.0	23.1	0.0
	2	193	12.8	23.4	0.0
	2	194	9.6	21.9	0.0
	2	195	9.1	23.2	0.0
	2	196	7.9	22.7	0.0
	2	197	9.9	23.7	0.0
	2	198	10.6	27.6	0.0
	2	199	11.0	29.2	0.0
	2	200	18.4	33.8	0.0
	2	201	19.0	30.6	0.0
	2	202	11.3	26.1	0.0
	2	203	14.0	29.3	0.0
	2	204	11.9	28.6	0.0
	2	205	11.6	24.3	0.0
	2	206	9.2	23.9	0.0
	2	207	11.4	27.2	0.0
	2	208	12.5	25.0	4.67209302326
	2	209	10.2	21.4	22.4069767442
	2	210	14.4	24.4	0.858139534884
	2	211	13.7	25.7	5.43488372093
	2	212	11.8	25.4	3.81395348837
	2	213	13.2	28.4	1.43023255814
	2	214	15.7	27.6	12.3
	2	215	13.3	26.7	6.48372093023
	2	216	17.3	26.9	0.0
	2	217	19.5	28.9	0.0
	2	218	16.0	25.5	10.2976744186
	2	219	17.6	30.1	0.0
	2	220	14.0	29.0	0.0
	2	221	11.8	20.8	15.7325581395
	2	222	14.5	27.4	0.0
	2	223	13.0	26.5	0.572093023256
	2	224	11.6	27.1	0.0
	2	225	10.4	22.2	0.0
	2	226	14.3	28.6	0.0
	2	227	10.9	30.9	0.0
	2	228	9.4	29.1	0.0
	2	229	7.5	27.9	0.0
	2	230	12.1	29.4	4.86279069767
	2	231	11.3	24.2	3.43255813953
	2	232	13.7	29.8	5.05348837209
	2	233	17.5	30.6	0.0953488372093
	2	234	13.8	31.3	0.0
	2	235	9.8	26.0	0.0
	2	236	12.1	30.1	0.0
	2	237	10.1	26.2	1.33488372093
	2	238	7.6	23.8	6.38837209302
	2	239	10.8	27.6	0.0
	2	240	11.5	30.6	0.0
	2	241	8.8	29.9	4.48139534884
	2	242	8.7	28.0	0.0
	2	243	6.1	29.0	0.0
	2	244	9.0	27.8	0.0
	2	245	10.6	23.0	0.0
	2	246	9.1	18.8	10.2023255814
	2	247	9.9	22.8	0.0
	2	248	8.1	27.6	0.0
	2	249	6.0	22.7	0.0
	2	250	3.1	22.8	0.0
	2	251	8.5	20.1	0.0
	2	252	4.3	16.4	0.0
	2	253	4.9	15.4	25.3627906977
	2	254	4.8	17.9	0.0
	2	255	1.1	21.6	0.0
	2	256	2.7	15.5	0.190697674419
	2	257	2.3	12.4	0.476744186047
	2	258	-1.9	12.4	0.0
	2	259	3.2	18.6	0.0
	2	260	3.4	10.7	0.572093023256
	2	261	0.5	16.7	0.190697674419
	2	262	1.0	21.6	0.0
	2	263	3.8	21.8	0.0
	2	264	7.8	20.1	0.0
	2	265	10.9	20.7	0.0
	2	266	9.9	25.9	0.0
	2	267	6.9	22.6	0.0
	2	268	7.2	25.1	0.0
	2	269	10.7	19.9	0.0953488372093
	2	270	7.5	20.6	7.24651162791
	2	271	4.8	19.5	0.0
	2	272	6.8	21.2	0.0
	2	273	6.6	17.5	0.0
	2	274	7.4	21.5	0.0
	2	275	0.0	17.3	0.0
	2	276	-4.1	14.3	0.0
	2	277	2.7	17.1	0.0
	2	278	-4.2	15.2	0.0
	2	279	-0.5	15.8	0.0
	2	280	-2.7	9.2	3.52790697674
	2	281	-5.3	15.4	2.0023255814
	2	282	-2.2	12.4	4.19534883721
	2	283	-3.4	14.0	0.0
	2	284	0.4	6.0	0.0953488372093
	2	285	-5.2	-3.2	8.86744186047
	2	286	-3.3	2.4	6.29302325581
	2	287	-4.0	7.2	0.0
	2	288	-5.5	7.1	0.0
	2	289	-0.6	9.8	0.0
	2	290	-1.3	9.1	0.0
	2	291	-0.3	12.1	0.0
	2	292	-4.4	12.0	0.0
	2	293	-5.1	8.0	0.286046511628
	2	294	-2.3	12.2	0.0
	2	295	-3.5	9.5	0.762790697674
	2	296	-2.7	5.1	0.0953488372093
	2	297	-3.0	5.9	0.0
	2	298	-0.4	3.4	0.0
	2	299	-4.2	5.0	0.0
	2	300	-7.8	2.4	0.0
	2	301	-3.9	2.5	0.0
	2	302	-7.1	3.8	0.0
	2	303	0.7	13.2	0.0
	2	304	-6.1	6.9	17.1627906977
	2	305	-7.1	5.7	0.0
	2	306	-5.6	6.0	0.0
	2	307	-3.6	10.0	0.0
	2	308	-2.3	15.9	0.0
	2	309	-6.8	8.8	0.0
	2	310	-6.0	10.1	0.0
	2	311	-6.2	7.2	0.0
	2	312	-2.3	12.3	0.0
	2	313	-2.3	4.7	0.0
	2	314	-8.6	2.2	0.0
	2	315	-16.4	2.6	0.0
	2	316	-7.8	5.6	0.0
	2	317	-2.0	7.7	0.0
	2	318	-3.4	6.2	0.0
	2	319	-4.5	8.9	0.0
	2	320	-1.7	6.1	0.0
	2	321	1.9	6.6	0.0
	2	322	-2.8	2.9	0.0
	2	323	-11.5	-2.2	0.0
	2	324	-9.5	4.3	0.0
	2	325	-2.2	3.3	0.286046511628
	2	326	1.1	4.5	2.95581395349
	2	327	-7.9	-0.8	1.71627906977
	2	328	-11.5	-0.2	0.0
	2	329	-18.1	-2.4	0.0
	2	330	-3.0	-1.6	0.0
	2	331	2.6	4.7	0.0
	2	332	-1.4	0.0	0.0
	2	333	-12.1	-1.6	0.0
	2	334	-8.5	-7.8	0.0
	2	335	-7.5	-5.1	1.23953488372
	2	336	-15.5	-3.9	0.0
	2	337	-18.5	-3.6	0.0
	2	338	-19.7	0.8	0.0
	2	339	-9.8	3.4	2.0976744186
	2	340	-6.7	5.2	11.1558139535
	2	341	-4.7	-0.5	0.0
	2	342	-2.6	-1.9	0.0
	2	343	-10.9	-8.3	0.0
	2	344	-20.2	-18.7	4.19534883721
	2	345	-25.1	-14.8	0.0
	2	346	-32.0	-15.4	0.0
	2	347	-27.5	-7.9	0.0
	2	348	-24.0	-11.4	0.0
	2	349	-8.9	-6.0	0.476744186047
	2	350	-23.5	-5.3	0.0
	2	351	-11.4	-0.5	0.0
	2	352	-16.6	-8.2	0.0
	2	353	-13.0	-9.3	0.0
	2	354	-13.4	-12.0	0.0
	2	355	-12.4	-9.4	0.0
	2	356	-20.9	-10.7	0.0
	2	357	-25.8	-4.4	0.0
	2	358	-14.3	-0.1	0.0
	2	359	-11.5	2.6	4.67209302326
	2	360	-7.6	-0.7	0.0
	2	361	-2.7	-1.2	0.0
	2	362	-4.3	-4.0	0.0
	2	363	-11.2	-3.4	26.6023255814
	2	364	-22.6	-6.9	0.0
	2	365	-22.8	-11.2	0.0
	3	1	-10.7	-2.9	0.0
	3	2	-10.5	-7.0	0.0
	3	3	-12.0	-2.1	0.0
	3	4	-14.6	-3.1	0.0
	3	5	-13.1	0.0	0.0
	3	6	-7.8	1.9	0.0
	3	7	-5.6	-2.6	0.0
	3	8	-15.1	-9.1	0.0
	3	9	-19.0	1.6	0.0
	3	10	-26.4	-12.0	2.95581395349
	3	11	-25.3	-12.4	0.0
	3	12	-24.4	-20.6	0.0
	3	13	-28.7	-20.0	0.762790697674
	3	14	-22.8	-14.5	0.0953488372093
	3	15	-23.1	-10.5	0.0
	3	16	-20.2	-14.5	0.0
	3	17	-24.7	-22.9	0.476744186047
	3	18	-21.0	-9.2	0.0
	3	19	-16.1	-11.1	0.0
	3	20	-22.0	-16.4	0.667441860465
	3	21	-26.3	-11.8	0.0
	3	22	-26.3	-18.0	0.858139534884
	3	23	-23.9	-16.5	0.0
	3	24	-19.8	-12.4	0.0
	3	25	-11.1	-4.6	0.0
	3	26	-9.7	-7.0	0.0
	3	27	-12.6	-1.5	5.33953488372
	3	28	-15.5	-5.5	0.0
	3	29	-13.6	-6.8	0.0
	3	30	-8.8	0.9	0.0
	3	31	-18.0	-2.1	0.0
	3	32	-8.8	-2.2	0.0
	3	33	-23.5	-4.4	0.0
	3	34	-19.6	-4.9	7.53255813953
	3	35	-20.4	-8.9	0.0
	3	36	-19.9	-4.5	0.0
	3	37	-22.0	-7.7	0.0
	3	38	-30.1	-9.0	0.0
	3	39	-25.1	-9.0	0.0
	3	40	-18.0	-5.8	0.0
	3	41	-12.3	-2.7	0.0
	3	42	-18.3	-6.8	0.0
	3	43	-26.3	-10.1	0.0
	3	44	-24.1	-7.9	0.0
	3	45	-22.0	1.8	0.0
	3	46	-16.7	3.4	0.0
	3	47	-10.7	-2.3	0.0
	3	48	-18.5	-6.8	0.0
	3	49	-14.2	-3.9	0.0
	3	50	-17.2	-5.0	0.0
	3	51	-12.2	-0.9	0.0
	3	52	-10.2	1.9	0.0
	3	53	-13.7	-4.4	0.0
	3	54	-19.9	-6.9	0.0
	3	55	-20.4	-14.3	0.0
	3	56	-25.5	-15.3	0.0
	3	57	-21.5	-11.3	2.57441860465
	3	58	-16.7	-7.3	0.0
	3	59	-22.0	1.0	0.0
	3	60	-16.4	-3.2	0.0
	3	61	-10.5	-10.4	0.0
	3	62	-20.4	0.8	0.0
	3	63	-17.4	4.5	0.0
	3	64	-10.9	6.0	0.0
	3	65	-0.2	4.0	0.0
	3	66	-6.5	3.0	5.1488372093
	3	67	-5.1	3.4	0.0
	3	68	-1.3	0.0	0.0
	3	69	-2.5	-2.4	0.0
	3	70	-17.1	-11.4	0.0
	3	71	-16.6	-3.9	0.0
	3	72	-12.4	-4.2	4.38604651163
	3	73	-6.7	-4.3	0.572093023256
	3	74	-13.9	-2.8	0.0
	3	75	-9.3	-2.5	0.0
	3	76	-9.5	2.6	0.0
	3	77	-18.1	-1.8	0.0
	3	78	-12.1	6.1	0.0
	3	79	-14.5	-2.8	0.0
	3	80	-18.3	-5.4	0.0
	3	81	-27.6	-6.0	0.0
	3	82	-28.0	-8.8	0.0
	3	83	-20.6	-7.4	0.0
	3	84	-8.9	-0.9	0.0
	3	85	-8.2	6.0	3.62325581395
	3	86	-4.6	5.2	0.0
	3	87	1.5	12.6	14.9697674419
	3	88	1.4	8.2	0.953488372093
	3	89	0.0	7.5	0.0
	3	90	-1.0	11.8	0.0
	3	91	6.8	20.0	0.0
	3	92	3.0	19.2	0.0
	3	93	5.4	15.8	0.0
	3	94	-3.6	5.2	0.0
	3	95	-8.8	6.3	0.0
	3	96	-6.6	6.9	2.95581395349
	3	97	-9.4	8.3	0.0
	3	98	1.5	16.8	0.0
	3	99	3.2	12.2	0.0953488372093
	3	100	-3.4	8.1	6.76976744186
	3	101	-3.4	15.0	0.0
	3	102	-0.4	10.3	10.2023255814
	3	103	4.5	14.2	3.62325581395
	3	104	6.8	8.2	1.62093023256
	3	105	2.5	9.5	0.0
	3	106	0.8	10.6	0.0
	3	107	2.0	8.1	0.0
	3	108	-5.4	7.8	0.0
	3	109	-4.0	12.1	0.0
	3	110	-4.9	11.9	0.0
	3	111	-11.9	6.6	0.0
	3	112	-5.4	12.9	0.0
	3	113	-5.1	15.0	0.0
	3	114	-4.0	10.2	7.72325581395
	3	115	-0.7	11.3	1.14418604651
	3	116	3.6	7.5	2.19302325581
	3	117	1.6	15.1	0.0
	3	118	4.8	15.5	0.0
	3	119	-1.2	11.7	0.0
	3	120	4.1	16.1	0.0
	3	121	5.8	14.5	0.0
	3	122	5.1	15.1	0.0
	3	123	7.3	14.0	0.0
	3	124	-1.7	12.9	0.0
	3	125	-5.2	6.2	0.0
	3	126	-7.0	8.5	0.0
	3	127	-6.0	13.8	0.0
	3	128	0.2	18.3	0.0
	3	129	4.2	23.7	0.0
	3	130	2.3	22.8	0.0
	3	131	0.0	17.0	0.0
	3	132	-1.5	20.3	0.0
	3	133	0.9	18.1	0.0
	3	134	4.0	20.3	0.0
	3	135	1.5	17.0	0.0
	3	136	2.9	20.0	0.0
	3	137	4.2	19.5	0.0
	3	138	6.2	19.2	0.0
	3	139	4.5	19.1	0.0
	3	140	-0.2	16.6	0.0
	3	141	1.4	17.4	0.0
	3	142	8.1	16.1	24.123255814
	3	143	10.9	18.5	0.0
	3	144	7.9	14.5	0.0
	3	145	4.6	17.4	11.7279069767
	3	146	2.7	16.6	0.0
	3	147	1.9	13.6	0.0
	3	148	2.8	17.7	0.0
	3	149	3.7	21.1	0.0
	3	150	6.6	27.4	0.0
	3	151	9.3	26.7	0.0
	3	152	13.7	29.6	0.0
	3	153	16.3	29.7	0.0
	3	154	17.1	26.6	0.0
	3	155	12.5	27.6	0.0
	3	156	9.8	26.1	0.0
	3	157	12.4	24.4	0.0
	3	158	11.7	28.7	0.0
	3	159	16.7	31.4	0.0
	3	160	13.9	26.7	0.190697674419
	3	161	13.7	27.7	0.0
	3	162	15.1	28.2	0.0
	3	163	18.1	28.0	0.0
	3	164	13.1	26.3	0.0
	3	165	10.4	27.1	0.0
	3	166	11.1	26.5	0.0
	3	167	11.6	23.5	1.43023255814
	3	168	8.4	23.6	0.0
	3	169	4.6	22.2	0.0
	3	170	8.4	19.4	0.0
	3	171	12.7	27.6	0.0
	3	172	13.4	28.2	0.0
	3	173	19.1	30.3	0.0
	3	174	17.7	31.5	0.0
	3	175	20.8	32.9	0.0
	3	176	18.2	32.0	0.0
	3	177	14.0	27.2	0.0
	3	178	12.6	25.6	0.0
	3	179	10.5	25.1	7.62790697674
	3	180	8.2	20.3	8.58139534884
	3	181	12.7	23.7	0.0
	3	182	13.1	21.9	4.76744186047
	3	183	16.7	22.8	30.6069767442
	3	184	13.1	26.5	0.0
	3	185	16.8	28.6	0.0
	3	186	11.0	28.6	0.286046511628
	3	187	12.3	28.1	0.0
	3	188	15.5	27.2	0.0
	3	189	15.9	28.2	0.0
	3	190	14.0	23.4	0.0953488372093
	3	191	12.3	26.3	0.0
	3	192	16.7	27.9	0.0
	3	193	16.9	29.3	0.0
	3	194	16.4	26.2	0.0
	3	195	14.6	25.6	0.0
	3	196	14.3	27.4	0.572093023256
	3	197	17.5	25.1	0.858139534884
	3	198	14.4	28.6	44.3372093023
	3	199	17.8	31.6	0.0
	3	200	16.6	25.6	3.0511627907
	3	201	21.0	29.6	5.33953488372
	3	202	18.3	30.8	0.0953488372093
	3	203	17.8	27.1	10.011627907
	3	204	20.2	34.7	0.0
	3	205	17.2	33.4	0.0
	3	206	21.6	32.0	7.34186046512
	3	207	19.8	34.0	0.0
	3	208	15.9	29.9	0.0
	3	209	14.3	30.4	0.0
	3	210	17.4	29.4	0.0
	3	211	13.9	28.0	0.0
	3	212	13.9	28.8	0.0
	3	213	14.7	29.3	10.1069767442
	3	214	15.3	27.4	0.0
	3	215	16.5	27.1	0.0
	3	216	15.0	25.4	3.14651162791
	3	217	14.4	27.1	0.0953488372093
	3	218	13.0	27.9	0.0953488372093
	3	219	15.2	28.5	4.48139534884
	3	220	14.4	31.1	0.476744186047
	3	221	14.0	24.7	0.286046511628
	3	222	13.5	22.2	0.0
	3	223	11.2	26.2	0.0
	3	224	14.1	29.0	0.0
	3	225	12.7	31.9	0.0
	3	226	11.0	27.3	0.0
	3	227	12.6	27.0	0.0
	3	228	15.0	28.8	0.0
	3	229	15.2	25.5	0.0
	3	230	15.8	25.1	0.0
	3	231	18.2	24.7	0.0
	3	232	20.3	29.1	0.0
	3	233	16.2	22.5	1.23953488372
	3	234	6.8	19.5	0.0
	3	235	8.0	22.4	0.0
	3	236	8.2	22.8	0.0
	3	237	8.5	26.6	0.0
	3	238	5.9	29.4	0.0
	3	239	11.0	29.1	0.0
	3	240	6.3	26.5	0.0
	3	241	9.2	24.3	0.0
	3	242	9.6	23.2	0.0
	3	243	10.1	24.4	0.0
	3	244	6.7	21.8	0.0
	3	245	5.2	19.3	13.6348837209
	3	246	7.8	22.9	0.0
	3	247	7.5	24.2	0.0
	3	248	7.7	24.3	0.0
	3	249	11.0	22.4	0.0
	3	250	10.1	18.8	0.0
	3	251	10.9	21.0	0.0953488372093
	3	252	11.6	28.1	0.0
	3	253	11.0	20.8	0.381395348837
	3	254	8.6	21.7	0.0
	3	255	7.7	23.4	0.0
	3	256	9.1	22.0	0.0
	3	257	7.6	24.7	0.0
	3	258	6.4	22.4	0.0
	3	259	6.0	20.7	0.0
	3	260	3.3	17.1	0.286046511628
	3	261	8.2	19.9	0.0
	3	262	11.5	19.6	0.0
	3	263	4.7	17.0	0.0
	3	264	4.8	19.6	0.0
	3	265	5.7	21.8	0.0
	3	266	12.5	29.7	0.0
	3	267	12.8	27.1	0.0
	3	268	13.8	25.7	0.0
	3	269	12.4	22.5	1.52558139535
	3	270	9.3	21.6	1.0488372093
	3	271	6.9	24.7	0.0
	3	272	11.3	19.5	16.5906976744
	3	273	7.8	13.7	1.90697674419
	3	274	5.5	18.4	0.0
	3	275	-0.5	16.4	22.2162790698
	3	276	-2.5	11.3	0.0
	3	277	4.4	13.4	0.0
	3	278	9.3	16.4	0.286046511628
	3	279	11.9	19.4	0.0
	3	280	5.9	14.1	0.0
	3	281	14.8	23.5	0.0
	3	282	13.8	30.1	0.0
	3	283	15.4	27.9	0.0
	3	284	12.7	19.0	0.0
	3	285	9.6	18.6	1.62093023256
	3	286	10.8	18.7	0.0
	3	287	11.1	11.2	0.0
	3	288	6.6	11.3	0.0
	3	289	3.4	9.4	0.0
	3	290	-3.7	15.9	0.0
	3	291	-0.1	17.4	0.0
	3	292	0.0	12.9	0.0
	3	293	1.7	7.7	4.29069767442
	3	294	-1.1	18.0	0.0
	3	295	-5.0	12.8	20.1186046512
	3	296	-6.0	5.7	0.0
	3	297	-3.2	9.7	0.0
	3	298	-2.9	3.7	3.52790697674
	3	299	0.2	10.5	0.0
	3	300	5.1	10.7	0.0
	3	301	6.8	12.7	0.0
	3	302	2.3	7.3	0.0
	3	303	-1.6	11.0	0.0
	3	304	0.9	2.1	7.81860465116
	3	305	-2.2	2.8	0.0953488372093
	3	306	-14.0	-2.2	3.62325581395
	3	307	-13.8	3.5	5.43488372093
	3	308	-13.4	-6.7	0.0
	3	309	-11.4	-0.2	0.0
	3	310	-10.1	5.7	0.0
	3	311	-6.6	2.8	0.0
	3	312	-14.4	-1.4	0.0
	3	313	-7.6	-2.0	3.0511627907
	3	314	-5.5	3.1	0.476744186047
	3	315	-6.3	5.0	4.19534883721
	3	316	-5.0	6.0	0.0
	3	317	-8.2	-1.0	0.0
	3	318	-5.6	0.9	0.0
	3	319	-5.6	-0.1	0.0
	3	320	-10.5	-0.6	0.0
	3	321	-7.0	7.7	0.0
	3	322	-9.1	2.4	0.0
	3	323	-3.4	4.0	6.96046511628
	3	324	-8.0	9.5	0.0
	3	325	-0.1	9.4	0.0
	3	326	2.6	9.5	0.0
	3	327	1.7	5.8	5.24418604651
	3	328	-1.7	3.3	0.0
	3	329	-0.5	-0.1	0.0
	3	330	-4.7	0.3	0.0
	3	331	-8.5	-0.3	0.0
	3	332	-11.1	-0.6	0.0
	3	333	-4.0	3.4	0.0
	3	334	-5.3	-3.3	0.0
	3	335	-4.4	-0.5	0.0
	3	336	-1.4	2.1	1.23953488372
	3	337	-13.4	-8.4	2.47906976744
	3	338	-2.2	-1.2	0.0
	3	339	-16.1	-6.4	0.0
	3	340	-17.9	-3.8	0.0
	3	341	-24.5	-8.1	0.0
	3	342	-30.0	-16.3	0.0
	3	343	-31.7	-15.4	0.0
	3	344	-38.0	-16.3	0.0
	3	345	-30.0	-13.2	0.0
	3	346	-29.1	-16.5	0.0
	3	347	-26.8	-12.1	0.0
	3	348	-25.4	-16.7	0.0
	3	349	-25.1	-13.4	0.0
	3	350	-23.4	-5.2	0.0
	3	351	-26.7	-5.9	0.0
	3	352	-23.8	-0.7	0.0
	3	353	-25.0	-7.5	0.0
	3	354	-15.0	-9.2	0.0
	3	355	-19.4	-5.6	0.0
	3	356	-24.0	-11.3	0.0
	3	357	-23.7	-11.4	0.0
	3	358	-26.8	-20.2	2.57441860465
	3	359	-24.0	-14.1	0.0
	3	360	-27.8	-13.2	0.0
	3	361	-24.1	-7.6	0.0
	3	362	-23.3	-7.7	0.190697674419
	3	363	-13.3	-4.5	0.0
	3	364	-16.9	-13.9	2.0023255814
	3	365	-11.3	-7.2	4.29069767442
	4	1	-10.2	-7.1	0.0
	4	2	-20.8	-5.0	0.0
	4	3	-15.5	-5.9	0.0
	4	4	-28.1	-13.4	0.0
	4	5	-25.3	-12.9	0.0
	4	6	-16.3	-8.3	0.0
	4	7	-15.1	-8.5	0.0
	4	8	-19.5	-0.4	0.0
	4	9	-22.2	-8.6	0.0
	4	10	-18.9	-9.6	0.0
	4	11	-29.2	-8.3	0.0
	4	12	-24.6	-5.3	0.0
	4	13	-20.8	-15.1	0.0
	4	14	-23.5	-10.8	0.0
	4	15	-19.5	-8.1	2.66976744186
	4	16	-16.9	-15.1	6.1976744186
	4	17	-19.9	-11.7	0.0
	4	18	-18.0	-11.7	0.0
	4	19	-27.5	-12.2	0.0
	4	20	-21.9	-9.4	0.0
	4	21	-30.1	-17.3	0.0
	4	22	-33.4	-14.1	0.0
	4	23	-29.8	-7.9	0.0
	4	24	-32.6	-11.2	0.0
	4	25	-21.6	-9.6	0.0953488372093
	4	26	-20.9	-3.3	0.0
	4	27	-30.1	-10.5	0.0
	4	28	-24.6	-11.1	0.0
	4	29	-20.8	-9.2	0.0
	4	30	-14.5	2.3	0.0
	4	31	-9.6	5.0	0.0
	4	32	-11.0	-1.4	0.0
	4	33	-17.3	-14.4	0.0
	4	34	-22.2	-9.0	0.0
	4	35	-26.0	-13.4	0.0
	4	36	-23.4	-6.4	0.0
	4	37	-16.3	-3.0	2.66976744186
	4	38	-18.9	2.4	0.0
	4	39	-14.9	5.0	0.0
	4	40	-10.3	0.3	0.0
	4	41	-25.9	-11.7	0.0
	4	42	-20.4	-6.1	0.0
	4	43	-24.5	-14.7	0.0
	4	44	-27.7	-14.1	0.0
	4	45	-28.9	-13.1	0.0
	4	46	-25.9	-12.5	0.0
	4	47	-24.6	-16.2	0.0
	4	48	-14.2	-9.8	0.0
	4	49	-21.4	-9.3	0.0
	4	50	-25.8	-8.5	0.0
	4	51	-25.4	-10.4	0.0
	4	52	-20.4	-1.2	0.0
	4	53	-28.7	-3.6	0.0
	4	54	-25.7	-2.0	0.0
	4	55	-18.3	-14.5	0.0
	4	56	-23.4	-11.7	0.0
	4	57	-24.1	-5.3	0.0
	4	58	-20.0	-9.0	0.0
	4	59	-24.7	-6.3	0.0
	4	60	-15.2	-7.9	0.0
	4	61	-16.6	-5.7	0.0
	4	62	-21.0	-10.2	0.0
	4	63	-11.3	-8.7	0.0
	4	64	-6.0	-5.8	0.0
	4	65	-16.4	-13.3	3.43255813953
	4	66	-13.1	-2.6	0.0
	4	67	-10.3	3.5	0.0
	4	68	-6.8	0.9	0.0
	4	69	-7.0	-1.7	0.0
	4	70	-13.1	-8.9	0.0
	4	71	-16.7	-14.4	0.0
	4	72	-22.4	-9.8	0.0
	4	73	-22.5	-9.3	0.0
	4	74	-21.2	-7.2	0.0
	4	75	-17.1	-3.4	0.0
	4	76	-16.3	-5.3	0.0
	4	77	-23.3	-9.2	0.0
	4	78	-15.3	-6.8	0.0
	4	79	-12.3	0.7	0.0
	4	80	-3.8	2.7	0.0
	4	81	-6.6	6.9	0.0
	4	82	-7.7	7.6	0.0
	4	83	-3.7	4.1	0.0
	4	84	-11.8	-2.5	0.0
	4	85	-11.1	3.2	0.0
	4	86	-11.9	-1.7	0.0
	4	87	-9.3	-8.4	0.0
	4	88	-14.4	-11.2	0.0
	4	89	-13.4	-5.3	0.0
	4	90	-7.8	-1.0	5.91162790698
	4	91	-5.4	1.4	8.10465116279
	4	92	-1.6	1.2	0.858139534884
	4	93	-11.7	-2.5	0.762790697674
	4	94	-11.1	-0.9	0.0
	4	95	-8.0	4.9	0.0
	4	96	-0.3	11.8	2.57441860465
	4	97	0.3	19.0	0.0
	4	98	3.6	14.4	0.0
	4	99	0.3	19.4	0.0
	4	100	5.4	17.1	0.0
	4	101	2.5	15.2	0.0
	4	102	10.4	15.0	0.0
	4	103	0.4	15.2	0.0
	4	104	-2.4	9.5	0.0
	4	105	-1.3	15.1	0.0
	4	106	-1.0	16.6	0.0
	4	107	2.8	16.0	0.0
	4	108	0.2	17.9	0.0
	4	109	-2.6	15.5	0.0
	4	110	-6.6	4.7	33.0860465116
	4	111	-11.3	5.3	0.0
	4	112	-6.3	4.1	4.38604651163
	4	113	-6.8	6.5	0.381395348837
	4	114	-3.4	9.0	0.667441860465
	4	115	-2.3	19.7	0.0
	4	116	1.9	21.9	0.0
	4	117	4.7	17.1	0.0
	4	118	0.5	15.2	0.0
	4	119	1.9	18.3	0.0
	4	120	-0.9	14.2	0.0
	4	121	2.9	11.2	20.4046511628
	4	122	0.5	14.7	0.0
	4	123	4.5	17.1	0.0
	4	124	3.1	11.7	0.0953488372093
	4	125	-4.3	11.1	1.81162790698
	4	126	-4.9	11.3	0.0953488372093
	4	127	-1.2	11.2	0.0953488372093
	4	128	-1.9	12.5	0.0
	4	129	-0.5	17.7	1.62093023256
	4	130	5.9	18.9	9.15348837209
	4	131	3.0	22.7	0.858139534884
	4	132	1.6	19.5	0.0
	4	133	0.3	10.4	40.7139534884
	4	134	-3.9	12.9	0.0
	4	135	-1.6	14.6	0.0
	4	136	2.7	13.8	0.0
	4	137	2.2	10.6	0.0
	4	138	3.5	13.9	0.0
	4	139	6.6	23.6	0.0
	4	140	12.7	28.5	0.0
	4	141	13.6	25.9	0.0
	4	142	12.8	20.4	0.0
	4	143	7.8	22.7	0.0
	4	144	11.3	25.4	12.3953488372
	4	145	8.5	28.9	0.0
	4	146	7.0	23.4	9.2488372093
	4	147	7.4	16.9	0.572093023256
	4	148	11.4	19.2	0.572093023256
	4	149	9.9	21.1	0.667441860465
	4	150	6.1	20.7	2.19302325581
	4	151	5.7	24.8	14.7790697674
	4	152	10.2	24.6	59.3069767442
	4	153	8.5	19.7	0.0
	4	154	13.4	21.3	9.91627906977
	4	155	7.8	26.6	0.0953488372093
	4	156	8.9	23.9	4.57674418605
	4	157	10.4	20.7	0.0953488372093
	4	158	10.4	28.5	0.0
	4	159	10.0	27.6	0.0
	4	160	11.7	27.2	0.0
	4	161	15.2	23.0	11.2511627907
	4	162	13.6	21.8	45.2906976744
	4	163	10.9	21.3	21.8348837209
	4	164	10.4	20.9	14.2069767442
	4	165	7.8	27.6	0.0
	4	166	12.3	28.9	0.0
	4	167	16.6	33.1	0.0
	4	168	15.8	25.9	3.14651162791
	4	169	16.6	29.4	18.7837209302
	4	170	22.5	29.9	2.86046511628
	4	171	18.5	31.9	3.71860465116
	4	172	16.9	26.9	0.0953488372093
	4	173	18.0	29.8	15.7325581395
	4	174	18.3	26.0	0.0953488372093
	4	175	15.0	26.8	3.90930232558
	4	176	15.2	24.3	1.33488372093
	4	177	13.5	29.5	0.0
	4	178	15.0	29.6	0.0
	4	179	11.8	25.0	0.0
	4	180	10.2	21.2	4.57674418605
	4	181	11.7	23.0	19.4511627907
	4	182	9.7	16.8	4.76744186047
	4	183	7.8	17.0	5.33953488372
	4	184	17.0	24.9	0.0
	4	185	11.2	24.0	0.0
	4	186	14.8	24.0	0.381395348837
	4	187	16.0	26.5	0.0953488372093
	4	188	12.9	23.9	0.0
	4	189	8.9	20.7	0.0
	4	190	7.2	22.1	0.0
	4	191	8.2	20.2	4.86279069767
	4	192	9.0	24.2	0.0
	4	193	9.3	24.2	0.0
	4	194	14.7	26.1	0.0
	4	195	15.7	29.3	0.0
	4	196	17.0	27.3	0.0
	4	197	16.2	27.4	0.0
	4	198	18.8	29.7	0.0
	4	199	15.0	27.1	0.0
	4	200	15.5	24.2	0.0
	4	201	12.6	26.8	0.0
	4	202	14.9	27.6	0.0
	4	203	15.1	32.0	0.0
	4	204	19.6	31.1	0.0
	4	205	19.1	28.2	0.0
	4	206	16.3	25.5	0.0
	4	207	11.0	26.2	0.0
	4	208	11.9	23.9	0.476744186047
	4	209	11.0	27.7	0.0
	4	210	13.8	29.8	0.0
	4	211	12.6	28.1	0.0
	4	212	11.0	29.3	0.0
	4	213	13.8	28.6	0.381395348837
	4	214	12.8	28.1	0.667441860465
	4	215	18.9	28.4	3.62325581395
	4	216	18.0	32.1	0.0
	4	217	21.1	35.1	0.0
	4	218	21.8	35.8	0.0
	4	219	23.5	35.0	0.0
	4	220	15.5	29.3	0.0
	4	221	16.6	25.4	0.0
	4	222	10.9	23.9	0.0
	4	223	12.7	23.4	0.0
	4	224	11.2	26.1	0.0
	4	225	9.5	29.0	0.0
	4	226	11.9	28.8	0.0953488372093
	4	227	11.7	27.1	0.0
	4	228	11.1	28.8	0.0
	4	229	13.0	27.2	0.0
	4	230	16.6	27.0	0.0
	4	231	16.9	31.7	0.0
	4	232	18.6	26.2	0.0
	4	233	18.4	29.3	0.0
	4	234	16.9	29.8	0.0
	4	235	15.5	28.5	0.0
	4	236	16.0	29.7	0.0
	4	237	16.9	31.8	0.0
	4	238	14.1	24.7	0.0
	4	239	9.7	26.0	0.0
	4	240	10.8	23.7	0.0
	4	241	9.2	24.3	0.0
	4	242	13.3	26.2	0.0
	4	243	12.6	25.6	0.0
	4	244	14.0	26.8	0.0953488372093
	4	245	14.9	25.5	2.76511627907
	4	246	12.4	25.1	17.1627906977
	4	247	16.5	27.3	12.776744186
	4	248	17.2	28.3	0.0
	4	249	16.3	24.8	0.0
	4	250	8.8	24.1	0.0
	4	251	11.7	21.7	4.67209302326
	4	252	9.1	17.5	1.62093023256
	4	253	9.1	23.3	0.0
	4	254	5.3	20.3	0.0
	4	255	8.6	16.4	0.0953488372093
	4	256	7.0	17.4	6.76976744186
	4	257	6.4	16.0	9.34418604651
	4	258	2.0	13.3	0.0953488372093
	4	259	-2.1	13.9	0.0
	4	260	-4.5	18.4	0.0
	4	261	-3.8	10.8	0.476744186047
	4	262	-3.2	15.4	0.0
	4	263	-0.9	8.3	4.29069767442
	4	264	2.1	19.2	0.0
	4	265	0.9	17.7	0.0
	4	266	4.7	23.8	0.0
	4	267	6.0	21.2	0.0
	4	268	7.0	25.3	0.0
	4	269	11.4	20.5	0.0
	4	270	6.1	17.9	0.0
	4	271	6.5	20.5	0.0
	4	272	8.6	10.5	0.0953488372093
	4	273	2.4	17.9	0.0
	4	274	1.4	16.7	0.0
	4	275	-0.6	13.1	0.0
	4	276	5.0	13.3	0.0
	4	277	8.9	19.1	0.0
	4	278	-1.4	13.7	0.0
	4	279	-2.7	11.5	0.0
	4	280	-2.6	12.3	0.0
	4	281	-4.8	10.5	0.0
	4	282	-4.2	12.7	0.0
	4	283	-4.0	12.7	0.0
	4	284	-10.1	5.8	1.62093023256
	4	285	-8.6	8.5	0.381395348837
	4	286	-7.6	10.3	0.0
	4	287	-1.4	16.7	0.0
	4	288	5.1	19.9	0.0
	4	289	6.3	16.3	0.0
	4	290	6.0	13.1	2.0023255814
	4	291	8.3	16.7	0.0
	4	292	4.1	17.8	0.0
	4	293	2.2	15.7	0.0
	4	294	-4.7	-2.1	0.0953488372093
	4	295	-7.5	-6.0	2.28837209302
	4	296	-5.5	1.5	0.0
	4	297	-8.1	6.3	0.0
	4	298	-13.6	3.0	5.43488372093
	4	299	-5.7	9.1	0.0
	4	300	-5.0	-0.7	0.0
	4	301	-10.3	-0.5	0.0
	4	302	-15.1	4.4	0.0
	4	303	-15.9	6.8	0.0
	4	304	-17.5	-0.4	0.0
	4	305	-8.9	2.5	0.0953488372093
	4	306	-5.2	-4.8	11.3465116279
	4	307	-9.8	-3.8	0.0
	4	308	-9.2	-3.4	0.858139534884
	4	309	-11.6	-8.5	0.476744186047
	4	310	-7.0	0.8	6.29302325581
	4	311	-4.7	-1.2	1.33488372093
	4	312	-11.5	-1.7	0.0
	4	313	-5.6	1.6	1.43023255814
	4	314	-7.4	-2.7	0.0953488372093
	4	315	-15.4	-2.2	6.1023255814
	4	316	-7.5	-4.7	1.0488372093
	4	317	-16.6	-12.0	2.57441860465
	4	318	-16.4	-5.9	0.0
	4	319	-10.7	-5.5	0.0
	4	320	-6.9	-1.8	4.57674418605
	4	321	-8.9	0.5	10.3930232558
	4	322	-12.9	-0.5	0.0
	4	323	-8.1	-0.8	0.0
	4	324	-11.4	-5.2	0.0
	4	325	-15.0	-6.5	0.0
	4	326	-17.3	-9.2	0.0
	4	327	-20.7	-11.5	0.0
	4	328	-14.2	-6.0	6.1023255814
	4	329	-10.5	2.1	0.0
	4	330	-7.9	3.1	0.0
	4	331	0.0	2.3	0.953488372093
	4	332	-1.8	-0.2	7.24651162791
	4	333	-2.1	10.4	0.0
	4	334	-0.8	7.6	0.0
	4	335	-0.2	7.4	0.0
	4	336	1.7	16.2	0.0
	4	337	1.6	8.4	0.0
	4	338	-1.2	0.4	0.0
	4	339	-6.2	-1.9	0.0
	4	340	-12.1	3.5	0.0
	4	341	-11.4	4.4	4.57674418605
	4	342	-9.6	-6.7	0.0
	4	343	-17.0	-3.0	0.0
	4	344	-12.2	-0.6	0.0
	4	345	-18.5	-0.5	0.0
	4	346	-19.2	-0.3	0.0
	4	347	-11.3	-1.3	0.0
	4	348	-11.5	2.4	0.0
	4	349	-7.2	-2.4	0.0
	4	350	-12.5	-9.4	0.381395348837
	4	351	-14.6	-1.1	0.0
	4	352	-18.0	-8.5	0.0
	4	353	-18.7	-5.6	0.0
	4	354	-17.0	-12.1	0.0
	4	355	-19.4	-18.1	0.0
	4	356	-23.0	-12.4	0.0
	4	357	-21.9	-1.8	0.0
	4	358	-17.5	-1.1	6.00697674419
	4	359	-5.2	0.0	0.0
	4	360	-13.6	-0.5	0.0
	4	361	-11.2	-2.6	0.0
	4	362	-8.0	-3.7	0.0
	4	363	-8.5	0.7	0.0
	4	364	-5.4	0.3	0.0
	4	365	-16.6	1.5	0.476744186047
	4	366	-18.1	3.9	0.0
	5	1	-21.9	-7.6	0.0
	5	2	-25.5	-13.9	0.0
	5	3	-21.5	-19.4	0.0
	5	4	-24.3	-19.0	0.0953488372093
	5	5	-15.7	-6.9	0.0
	5	6	-19.0	-13.8	0.0
	5	7	-17.5	-9.9	3.43255813953
	5	8	-17.2	-9.6	0.0
	5	9	-20.9	-12.4	0.0
	5	10	-21.2	-9.1	0.0
	5	11	-21.5	-12.5	0.0
	5	12	-31.0	-16.2	0.0
	5	13	-24.5	-8.5	0.0
	5	14	-15.6	-8.2	0.0
	5	15	-13.0	-5.8	0.0
	5	16	-18.4	-12.9	1.23953488372
	5	17	-16.4	-11.1	0.0953488372093
	5	18	-13.1	-4.1	0.0
	5	19	-22.2	-3.5	0.0
	5	20	-28.9	-16.6	0.0
	5	21	-27.0	-2.9	0.0
	5	22	-19.0	-7.2	8.48604651163
	5	23	-21.3	-1.2	0.0
	5	24	-20.7	-9.0	0.0
	5	25	-25.0	-11.5	0.0
	5	26	-20.7	-7.1	1.71627906977
	5	27	-12.4	-1.1	0.286046511628
	5	28	-21.9	-3.6	0.0
	5	29	-17.5	-5.0	0.0
	5	30	-17.5	-8.3	0.0
	5	31	-14.6	-11.6	0.0
	5	32	-17.9	-9.1	2.19302325581
	5	33	-22.7	-12.4	5.81627906977
	5	34	-29.2	-15.9	0.0
	5	35	-24.5	-11.1	0.0
	5	36	-19.4	-6.6	6.38837209302
	5	37	-24.5	-0.6	4.00465116279
	5	38	-25.0	-4.2	0.0
	5	39	-21.8	-7.8	0.0
	5	40	-12.3	-1.8	0.572093023256
	5	41	-17.0	-4.2	0.0
	5	42	-9.8	-6.0	0.0
	5	43	-9.9	-8.7	0.0
	5	44	-8.3	-8.1	0.0
	5	45	-9.6	-7.1	0.0
	5	46	-5.0	2.2	0.0
	5	47	-14.8	0.0	0.0
	5	48	-20.8	-10.9	0.0
	5	49	-21.0	-12.3	0.0
	5	50	-14.6	-6.5	0.0
	5	51	-8.0	-6.7	6.96046511628
	5	52	-12.9	-3.3	0.0
	5	53	-20.3	-6.5	0.0
	5	54	-3.7	7.6	0.0
	5	55	-0.1	5.3	0.0
	5	56	-16.9	0.2	0.0
	5	57	-12.3	3.1	0.0953488372093
	5	58	-15.5	-5.6	0.0
	5	59	-21.3	-10.9	0.0
	5	60	-20.1	-6.9	0.0
	5	61	-13.4	5.0	0.0
	5	62	-11.8	-0.8	0.0
	5	63	-13.0	4.7	0.0
	5	64	-18.9	5.3	0.0
	5	65	-19.5	-1.9	0.0
	5	66	-14.2	-0.2	0.0
	5	67	-8.9	3.0	0.0
	5	68	-11.0	2.1	0.0
	5	69	-11.1	-3.2	0.0
	5	70	-10.9	1.1	0.0
	5	71	-10.4	-2.2	0.0
	5	72	-10.8	-2.7	0.0
	5	73	-19.0	-1.6	0.0
	5	74	-14.3	0.7	0.0
	5	75	-12.1	5.5	0.0
	5	76	-10.5	1.6	0.0
	5	77	-2.6	2.9	0.953488372093
	5	78	-7.0	-1.7	0.0
	5	79	-5.3	-1.3	0.0
	5	80	-14.6	-0.2	0.0
	5	81	-8.1	4.0	0.0
	5	82	-5.7	-2.4	0.0
	5	83	-6.8	1.3	1.0488372093
	5	84	-6.9	8.0	0.0
	5	85	-7.6	-1.0	0.0953488372093
	5	86	-12.6	1.9	0.0
	5	87	-12.4	1.0	0.0
	5	88	-14.3	-0.1	0.0953488372093
	5	89	-14.2	2.5	0.0
	5	90	-4.3	6.3	0.0
	5	91	1.7	8.0	0.0
	5	92	-2.5	6.3	0.0
	5	93	-12.0	-1.3	18.4023255814
	5	94	-13.9	2.6	0.0
	5	95	-7.0	7.7	0.0
	5	96	-1.4	11.9	0.0
	5	97	-6.7	11.0	0.0
	5	98	-10.6	11.9	0.0
	5	99	-4.0	5.6	1.71627906977
	5	100	5.9	14.2	0.0
	5	101	3.4	16.2	0.0
	5	102	0.5	14.3	0.0
	5	103	-5.6	15.8	0.0
	5	104	-10.8	8.3	0.0
	5	105	-2.8	10.2	0.0
	5	106	-2.3	13.5	0.0
	5	107	2.1	18.4	0.0
	5	108	2.7	22.4	0.0
	5	109	5.2	22.7	0.0
	5	110	8.8	22.3	0.0
	5	111	6.0	22.2	0.0
	5	112	-0.2	11.6	2.28837209302
	5	113	-3.9	11.5	0.0
	5	114	-2.5	16.2	0.0
	5	115	3.4	16.3	0.0
	5	116	-2.0	8.5	0.0
	5	117	-3.2	7.0	0.0
	5	118	-8.8	9.0	0.0
	5	119	-4.1	14.3	0.0
	5	120	-0.2	19.0	0.476744186047
	5	121	0.2	23.0	0.0
	5	122	1.0	13.1	0.0
	5	123	2.5	20.2	0.0
	5	124	4.5	14.4	2.66976744186
	5	125	2.3	14.6	0.0
	5	126	-4.2	12.4	0.0
	5	127	-3.6	8.2	0.0
	5	128	-4.0	8.4	0.0
	5	129	-0.9	13.3	0.0
	5	130	3.0	13.2	0.0
	5	131	0.5	21.1	0.0
	5	132	0.4	23.9	0.0
	5	133	4.2	17.9	0.0
	5	134	-0.2	17.8	0.0
	5	135	1.3	17.1	0.0
	5	136	-0.1	14.9	0.0
	5	137	3.3	14.8	0.0
	5	138	6.3	17.9	0.0
	5	139	4.8	19.2	0.0
	5	140	0.7	14.6	15.6372093023
	5	141	6.9	20.1	6.76976744186
	5	142	7.6	22.7	0.190697674419
	5	143	9.3	24.4	0.0
	5	144	8.8	26.2	0.0
	5	145	12.1	26.1	0.0
	5	146	7.9	24.9	0.0
	5	147	5.1	16.6	0.0953488372093
	5	148	5.3	20.9	0.0
	5	149	6.5	21.5	0.667441860465
	5	150	6.7	19.3	0.190697674419
	5	151	10.1	20.3	4.1
	5	152	6.9	18.0	19.4511627907
	5	153	7.1	21.8	0.0
	5	154	11.5	24.8	0.0
	5	155	15.3	27.0	0.0
	5	156	10.2	19.7	0.0
	5	157	7.7	17.4	0.0
	5	158	4.5	21.8	0.0
	5	159	9.3	24.2	0.0
	5	160	13.9	26.9	0.0
	5	161	14.2	30.6	0.0
	5	162	12.0	27.3	0.0
	5	163	11.5	20.4	0.0
	5	164	8.4	21.8	0.0
	5	165	9.3	20.7	0.476744186047
	5	166	8.1	20.5	0.0
	5	167	11.6	24.3	0.0
	5	168	9.8	24.5	0.0
	5	169	14.7	22.5	1.62093023256
	5	170	15.8	23.6	3.24186046512
	5	171	13.4	26.5	0.0
	5	172	14.9	26.3	0.476744186047
	5	173	12.8	26.6	0.667441860465
	5	174	12.3	25.7	0.572093023256
	5	175	8.4	25.6	0.0
	5	176	9.8	28.8	0.0
	5	177	12.3	25.9	0.0
	5	178	13.0	30.2	2.66976744186
	5	179	8.6	28.7	0.0
	5	180	11.2	27.3	0.0
	5	181	12.2	30.1	0.0
	5	182	15.8	32.5	0.0
	5	183	13.8	29.2	0.0
	5	184	11.8	30.6	0.0
	5	185	11.7	25.3	0.0
	5	186	10.0	20.5	0.858139534884
	5	187	8.0	17.0	3.0511627907
	5	188	17.8	33.7	0.0
	5	189	15.5	28.7	0.0
	5	190	16.5	26.0	0.476744186047
	5	191	18.2	29.3	0.476744186047
	5	192	17.1	27.7	1.81162790698
	5	193	17.7	26.6	0.0
	5	194	13.9	28.8	0.0
	5	195	11.5	22.8	2.19302325581
	5	196	16.4	28.0	2.57441860465
	5	197	17.0	32.2	0.0
	5	198	16.9	25.9	28.9860465116
	5	199	17.3	33.2	0.0
	5	200	19.3	27.5	0.0
	5	201	19.5	33.7	0.0
	5	202	17.7	28.8	0.286046511628
	5	203	15.7	23.7	0.381395348837
	5	204	15.0	24.8	0.0953488372093
	5	205	14.6	27.4	0.0
	5	206	13.0	27.4	0.0
	5	207	12.4	27.0	0.0
	5	208	15.5	28.9	0.0
	5	209	11.1	26.6	0.0
	5	210	14.2	27.6	0.0
	5	211	16.7	30.5	0.0
	5	212	16.0	28.8	5.24418604651
	5	213	16.0	29.0	0.0
	5	214	16.3	29.7	0.0
	5	215	20.9	33.6	0.0
	5	216	23.9	33.0	0.0
	5	217	19.8	27.0	0.0
	5	218	13.1	23.8	0.0
	5	219	14.5	27.3	0.0
	5	220	15.6	29.8	0.0
	5	221	15.6	28.7	0.0
	5	222	15.3	30.3	0.0
	5	223	17.9	30.0	4.29069767442
	5	224	17.3	29.5	0.0
	5	225	15.5	26.1	0.0
	5	226	15.3	24.8	0.0
	5	227	13.2	21.9	0.0
	5	228	13.2	20.5	26.9837209302
	5	229	14.5	18.4	4.48139534884
	5	230	8.5	18.2	2.38372093023
	5	231	10.6	21.2	0.381395348837
	5	232	8.7	25.6	0.0
	5	233	15.2	26.9	0.0
	5	234	13.6	25.6	0.0
	5	235	11.0	29.0	0.0
	5	236	13.0	27.2	0.0
	5	237	14.6	28.8	0.0
	5	238	11.6	31.7	0.0
	5	239	15.8	28.7	0.0
	5	240	14.3	27.4	0.0
	5	241	14.9	28.8	0.0
	5	242	14.8	28.9	0.0953488372093
	5	243	16.5	29.1	0.0
	5	244	10.8	22.7	0.0
	5	245	7.6	17.8	0.0953488372093
	5	246	6.7	27.0	0.0
	5	247	6.9	26.4	0.0
	5	248	9.7	28.6	0.0
	5	249	10.7	31.9	0.0
	5	250	11.9	28.4	0.0
	5	251	9.5	26.8	0.0
	5	252	11.1	20.3	0.0953488372093
	5	253	9.1	24.0	0.0
	5	254	7.8	23.8	0.0
	5	255	8.0	16.1	9.15348837209
	5	256	7.6	22.7	0.0
	5	257	6.4	18.9	0.0
	5	258	3.6	20.2	0.0
	5	259	3.4	23.1	0.0
	5	260	14.9	27.6	0.0
	5	261	16.2	26.3	0.0
	5	262	12.1	16.8	0.286046511628
	5	263	12.6	23.3	0.0
	5	264	12.8	23.2	0.0
	5	265	12.3	25.9	0.0
	5	266	14.5	25.5	0.0
	5	267	7.4	20.7	0.0
	5	268	4.3	25.8	0.0
	5	269	9.8	25.0	0.0
	5	270	7.4	17.6	0.0
	5	271	8.7	20.8	0.0
	5	272	9.1	20.0	0.0
	5	273	11.5	19.8	0.0
	5	274	9.6	19.3	0.0
	5	275	6.2	18.4	0.0
	5	276	5.3	15.3	0.0
	5	277	8.2	12.8	0.0
	5	278	5.3	14.6	1.0488372093
	5	279	3.1	23.3	0.0
	5	280	7.1	19.6	0.762790697674
	5	281	4.3	22.5	0.0
	5	282	9.0	20.9	0.0
	5	283	4.1	13.0	0.0
	5	284	-2.5	6.5	0.0
	5	285	2.0	15.9	0.0
	5	286	3.5	13.0	0.0
	5	287	1.5	12.3	0.0
	5	288	-0.2	9.9	0.190697674419
	5	289	-2.1	9.8	0.0
	5	290	2.7	15.5	3.14651162791
	5	291	-0.7	15.8	0.0
	5	292	-0.6	20.3	0.0
	5	293	1.8	16.3	1.33488372093
	5	294	0.0	16.5	0.0
	5	295	0.0	9.3	0.0
	5	296	-0.4	8.3	0.0
	5	297	-2.6	7.8	0.0
	5	298	-1.0	9.7	0.0
	5	299	0.4	13.1	0.0
	5	300	-1.2	12.8	0.0
	5	301	-5.3	10.6	0.0953488372093
	5	302	-3.1	7.7	0.0
	5	303	-1.3	5.9	7.53255813953
	5	304	-3.7	8.0	0.0
	5	305	-6.3	3.0	0.0
	5	306	-6.7	4.6	0.0
	5	307	-13.1	4.5	0.0
	5	308	-9.9	0.3	0.0
	5	309	-13.6	-1.9	0.0
	5	310	-11.9	6.6	0.0
	5	311	0.9	10.5	0.0
	5	312	4.1	11.9	0.0
	5	313	-6.8	0.7	0.0
	5	314	-13.0	2.1	0.0
	5	315	-11.8	3.6	0.0
	5	316	-12.4	1.0	0.0
	5	317	-9.1	4.4	0.0
	5	318	-5.0	9.3	0.0
	5	319	-2.9	14.6	0.0
	5	320	1.1	13.2	0.0
	5	321	8.1	20.2	0.0
	5	322	9.0	14.8	0.0
	5	323	-0.5	3.8	0.381395348837
	5	324	-2.9	5.1	0.0
	5	325	-3.5	15.2	0.0
	5	326	-6.0	6.7	0.0
	5	327	-10.3	2.7	0.0
	5	328	-17.4	-10.2	0.0
	5	329	-13.6	-1.6	0.0
	5	330	-16.8	-9.4	0.0
	5	331	-20.6	-3.7	0.0
	5	332	-18.4	6.2	0.0
	5	333	-10.7	3.9	0.0
	5	334	-11.0	-5.3	0.0
	5	335	-7.2	-2.4	0.0
	5	336	-16.5	-8.3	0.0
	5	337	-7.9	-2.4	0.0
	5	338	-6.3	0.1	0.0
	5	339	-11.5	6.1	0.0
	5	340	-9.7	2.1	0.0
	5	341	-15.2	-9.3	0.0
	5	342	-10.3	3.3	0.0
	5	343	-13.1	-3.7	0.0
	5	344	-17.1	2.6	0.0
	5	345	-10.9	-4.2	0.0
	5	346	-13.7	-4.9	0.0
	5	347	-14.2	-11.7	0.0
	5	348	-19.7	-3.6	0.0
	5	349	-20.6	-8.8	0.0
	5	350	-18.8	-6.0	0.0
	5	351	-21.9	-10.0	0.0
	5	352	-15.2	-7.8	0.0
	5	353	-4.3	-3.5	0.0
	5	354	-11.1	-8.7	0.0
	5	355	-8.0	-7.3	0.0
	5	356	-13.2	-6.9	0.0
	5	357	-18.3	-12.4	0.0
	5	358	-24.5	-15.1	0.0
	5	359	-11.2	-2.7	0.0
	5	360	-11.1	-4.6	0.0
	5	361	-14.7	-1.1	0.0
	5	362	-8.9	4.4	0.0
	5	363	-22.6	-10.6	0.0
	5	364	-12.6	-7.3	0.0
	5	365	-22.4	-9.2	0.0
	6	1	-20.6	-0.2	0.0
	6	2	-22.5	0.5	0.0
	6	3	-17.7	1.2	0.0
	6	4	-14.1	3.9	0.0
	6	5	-20.5	-5.0	0.0
	6	6	-16.6	-6.4	0.0
	6	7	-16.2	-9.3	0.0
	6	8	-11.9	-5.1	0.0
	6	9	-17.7	-12.0	0.0953488372093
	6	10	-18.7	-8.7	2.57441860465
	6	11	-16.4	-7.0	0.0
	6	12	-8.2	3.1	0.0
	6	13	-6.7	-5.1	0.0
	6	14	-15.7	-9.1	0.0
	6	15	-32.0	-5.3	0.0
	6	16	-20.1	-8.5	0.0
	6	17	-19.9	-10.8	0.0
	6	18	-23.7	-8.9	0.0
	6	19	-21.0	-3.5	0.0
	6	20	-13.6	-3.9	0.0
	6	21	-12.6	-8.6	0.0
	6	22	-10.4	-5.6	0.0
	6	23	-16.9	-3.8	0.0
	6	24	-20.6	-12.8	0.0
	6	25	-14.5	-10.7	0.0
	6	26	-15.5	-3.6	0.0
	6	27	-28.6	-9.9	0.0
	6	28	-22.2	-6.5	0.0
	6	29	-39.3	-16.2	0.476744186047
	6	30	-35.5	-15.1	2.0976744186
	6	31	-33.2	-8.1	0.0
	6	32	-21.4	-12.0	0.0
	6	33	-23.1	-10.0	0.0
	6	34	-18.9	-13.2	0.0
	6	35	-17.3	-4.8	0.0
	6	36	-29.9	-15.0	0.0
	6	37	-32.9	-17.1	0.0
	6	38	-35.2	-19.0	0.0
	6	39	-30.9	-14.0	0.0
	6	40	-30.8	-5.7	0.0
	6	41	-24.0	-2.6	0.0
	6	42	-17.2	-7.1	0.0
	6	43	-18.2	-11.5	0.0
	6	44	-26.4	-8.7	0.0
	6	45	-21.4	-10.0	0.0
	6	46	-22.3	-8.7	0.0
	6	47	-13.3	-9.2	0.0
	6	48	-11.3	-6.5	0.0
	6	49	-3.2	0.6	0.0
	6	50	-9.2	-6.0	0.0
	6	51	-14.9	-3.6	0.0953488372093
	6	52	-19.5	-3.1	0.0
	6	53	-16.3	-2.9	0.0
	6	54	-15.8	4.8	0.0
	6	55	-22.1	-4.0	0.0
	6	56	-15.3	-1.1	0.0
	6	57	-20.3	-8.4	0.0
	6	58	-20.9	-5.3	3.71860465116
	6	59	-19.8	-6.1	0.858139534884
	6	60	-16.6	-3.0	0.0
	6	61	-20.0	-10.6	0.0
	6	62	-11.6	-2.8	0.0
	6	63	-11.7	-0.5	0.0
	6	64	-2.0	9.0	0.0
	6	65	1.1	4.7	0.0
	6	66	-5.5	1.4	0.0
	6	67	-7.5	-1.2	0.0
	6	68	-9.0	-4.1	0.0
	6	69	-4.8	-3.4	0.0
	6	70	-0.5	4.2	0.0
	6	71	0.5	2.7	0.0
	6	72	1.1	5.3	0.0
	6	73	2.7	3.0	0.0
	6	74	-1.9	2.9	0.0
	6	75	-5.8	2.1	0.0
	6	76	-4.1	3.7	0.0
	6	77	-8.2	4.0	0.0
	6	78	-1.8	6.9	0.0953488372093
	6	79	-1.6	5.1	0.0
	6	80	-1.4	7.3	0.0
	6	81	-4.0	-0.5	0.0
	6	82	-1.1	1.6	0.0
	6	83	-11.6	-1.7	5.53023255814
	6	84	-11.5	3.3	0.0
	6	85	-12.4	-0.7	0.0
	6	86	-12.7	-0.2	0.0
	6	87	-5.9	5.2	1.0488372093
	6	88	-3.3	9.0	0.0
	6	89	-3.4	13.2	0.0
	6	90	-1.5	13.8	0.0
	6	91	-0.2	9.8	0.0
	6	92	-2.5	11.7	1.81162790698
	6	93	1.4	11.0	0.0
	6	94	-1.5	12.5	0.0
	6	95	-5.3	8.4	13.7302325581
	6	96	-7.9	7.0	9.72558139535
	6	97	-9.2	6.2	0.0
	6	98	-10.7	4.1	0.0
	6	99	-6.3	3.8	0.0
	6	100	-3.5	2.0	0.762790697674
	6	101	-2.8	6.4	0.0
	6	102	-7.2	5.6	0.0
	6	103	-9.0	6.5	0.0
	6	104	-7.2	7.1	0.0
	6	105	-7.5	1.6	0.0
	6	106	-9.9	1.6	0.381395348837
	6	107	-7.0	3.7	0.0953488372093
	6	108	-6.5	7.6	18.688372093
	6	109	-0.1	11.1	0.0
	6	110	9.8	15.5	0.762790697674
	6	111	7.8	14.4	0.0
	6	112	4.0	15.7	0.0
	6	113	5.0	13.0	1.90697674419
	6	114	3.1	17.9	0.0
	6	115	6.5	22.8	0.0
	6	116	14.9	30.3	0.0
	6	117	9.6	20.6	8.77209302326
	6	118	7.0	19.3	0.0
	6	119	6.6	16.7	0.190697674419
	6	120	0.8	16.3	0.0
	6	121	8.1	19.8	0.0
	6	122	6.7	19.5	0.0
	6	123	5.1	20.2	0.0
	6	124	3.0	23.4	0.0
	6	125	1.4	16.3	0.572093023256
	6	126	4.5	17.8	0.0
	6	127	3.4	11.5	1.0488372093
	6	128	3.8	16.5	0.0
	6	129	5.6	18.0	0.0
	6	130	6.2	16.8	0.0
	6	131	8.2	21.6	0.0
	6	132	2.6	21.0	0.0
	6	133	3.0	18.2	0.0
	6	134	3.5	17.8	0.0
	6	135	2.8	17.1	6.96046511628
	6	136	6.5	23.9	24.2186046512
	6	137	1.2	22.1	8.00930232558
	6	138	-1.0	25.1	0.0
	6	139	5.5	21.2	0.0
	6	140	2.4	17.4	0.0
	6	141	4.8	21.0	0.0
	6	142	8.1	23.2	0.0
	6	143	10.9	24.0	0.0
	6	144	4.5	17.5	2.19302325581
	6	145	7.5	23.8	0.0
	6	146	9.5	26.4	0.0
	6	147	7.3	21.9	0.0
	6	148	12.2	20.6	1.33488372093
	6	149	12.5	22.6	0.0
	6	150	10.6	19.4	0.0
	6	151	8.6	18.8	0.0
	6	152	10.3	22.4	0.0
	6	153	5.9	20.6	2.86046511628
	6	154	5.9	23.8	0.0
	6	155	7.9	24.4	0.0
	6	156	8.2	19.5	0.858139534884
	6	157	9.6	24.8	0.667441860465
	6	158	18.8	27.9	0.0
	6	159	17.2	26.4	0.0
	6	160	17.2	25.0	0.667441860465
	6	161	13.7	25.9	0.0
	6	162	10.6	23.9	0.0
	6	163	6.2	19.8	0.0
	6	164	5.1	19.5	0.0
	6	165	3.6	13.9	0.381395348837
	6	166	-0.1	13.0	7.62790697674
	6	167	5.7	18.3	2.86046511628
	6	168	4.7	20.5	0.0
	6	169	7.2	17.1	0.0
	6	170	6.1	23.2	0.0
	6	171	9.5	22.5	12.6813953488
	6	172	14.7	27.6	3.24186046512
	6	173	12.4	27.3	0.0
	6	174	10.8	24.7	0.0
[truncated: 8,957 more rows]
