# Supplementary material for: Comparing CMIP-3 and CMIP-5 climate projections on flooding estimation of Devils Lake of North Dakota, USA
Source: PeerJ. 2018 Apr 30;6:e4711. doi: 10.7717/peerj.4711 (PMC5933320; doi:10.7717/peerj.4711)
Supplement: Supplemental Information 2 [file peerj-06-4711-s002.zip › FutureClimate/CMIP-5_MarkSim/EDMZ_GISSE2R_rcp85_2055.dat]

	1	1	-19.6	-7.0	0.0
	1	2	-11.5	2.7	0.0
	1	3	-2.3	5.4	1.43023255814
	1	4	-2.2	-1.5	0.0
	1	5	-13.1	-0.1	0.0
	1	6	-4.2	-3.3	0.0
	1	7	-7.1	-4.2	0.0953488372093
	1	8	-13.4	-2.4	0.0
	1	9	-25.9	-1.8	0.0
	1	10	-29.6	-1.6	0.0
	1	11	-21.9	-10.1	0.0
	1	12	-18.8	-9.8	0.0
	1	13	-18.7	-15.9	0.0
	1	14	-20.3	-10.7	0.0
	1	15	-17.6	-3.5	0.0
	1	16	-19.7	-12.2	0.0
	1	17	-22.7	-18.9	0.286046511628
	1	18	-13.4	-2.2	0.0
	1	19	-11.2	-8.9	0.0
	1	20	-19.8	-6.4	0.0
	1	21	-5.2	10.4	0.0
	1	22	-11.8	13.3	0.0
	1	23	-14.7	3.5	0.0
	1	24	-16.3	-0.4	0.0
	1	25	-13.0	-4.2	0.0
	1	26	-17.2	-6.6	0.0
	1	27	-22.8	-5.9	0.0
	1	28	-13.2	-1.5	0.0
	1	29	-20.2	-2.9	0.0
	1	30	-13.5	0.6	0.0
	1	31	-11.7	-6.7	0.0953488372093
	1	32	-6.0	-2.4	0.0
	1	33	-12.7	-2.4	0.0
	1	34	-6.4	7.0	0.0
	1	35	-0.2	5.8	0.0
	1	36	7.6	16.2	0.0
	1	37	-4.5	5.0	0.0
	1	38	-9.5	-9.3	0.0
	1	39	-6.6	-0.4	0.0
	1	40	-6.8	-6.7	0.0
	1	41	-9.3	-5.3	0.0
	1	42	-8.3	2.4	0.0
	1	43	-3.4	6.2	0.0
	1	44	-8.1	-2.4	0.0
	1	45	-13.8	-7.6	0.0953488372093
	1	46	-23.5	-7.2	0.0
	1	47	-21.5	-4.0	0.0
	1	48	-25.1	-7.3	0.0
	1	49	-23.5	-5.4	0.0
	1	50	-24.1	-5.0	0.0
	1	51	-27.1	-15.9	2.38372093023
	1	52	-22.8	-13.2	0.286046511628
	1	53	-19.4	1.4	0.0
	1	54	-15.8	-1.0	0.0
	1	55	-16.2	-3.4	0.0
	1	56	-27.2	-3.9	0.0
	1	57	-22.2	7.0	0.0
	1	58	-22.2	-2.0	0.0
	1	59	-13.9	-2.9	0.0
	1	60	-15.1	-3.4	0.0
	1	61	-17.7	-3.2	0.0
	1	62	-13.3	-1.1	0.0
	1	63	-8.9	-2.1	0.381395348837
	1	64	0.2	0.4	0.0
	1	65	0.3	2.7	0.0
	1	66	-6.9	-4.8	0.0
	1	67	-10.8	4.5	0.0
	1	68	-11.9	7.2	0.0
	1	69	-10.5	7.4	0.0
	1	70	-15.6	4.6	0.0
	1	71	-12.3	-4.8	0.0
	1	72	-9.1	-4.6	0.0
	1	73	-7.7	-6.6	0.0
	1	74	-10.6	-6.0	0.0
	1	75	-9.6	-3.5	0.0
	1	76	-15.3	0.3	0.0
	1	77	-16.5	-1.5	0.0
	1	78	-15.1	4.7	0.0
	1	79	-18.5	-1.9	0.0
	1	80	-17.8	-2.9	0.0
	1	81	-13.8	0.0	6.00697674419
	1	82	-11.2	0.9	0.0
	1	83	-12.1	4.9	0.0
	1	84	-5.1	2.7	0.0
	1	85	-7.3	5.7	0.0
	1	86	-1.4	8.9	0.0
	1	87	1.5	6.2	0.0
	1	88	-2.8	10.6	0.0
	1	89	-3.7	8.4	0.0
	1	90	-2.9	14.5	0.0
	1	91	3.2	15.4	0.0
	1	92	4.1	18.6	0.0
	1	93	1.9	18.2	0.0
	1	94	3.6	15.3	0.0
	1	95	4.3	13.4	0.0
	1	96	3.3	9.8	0.190697674419
	1	97	-1.7	8.1	4.00465116279
	1	98	-2.8	9.3	0.762790697674
	1	99	-0.7	11.1	0.0
	1	100	7.1	10.8	0.0
	1	101	1.8	18.1	0.0
	1	102	9.6	19.1	0.0
	1	103	11.3	22.1	0.0
	1	104	3.0	20.4	4.86279069767
	1	105	4.6	20.4	0.0
	1	106	3.2	15.8	0.286046511628
	1	107	0.4	18.8	0.0
	1	108	-2.4	18.9	0.0
	1	109	0.0	17.8	0.0
	1	110	1.3	20.1	0.0
	1	111	3.5	24.1	0.0
	1	112	-3.1	15.2	0.0
	1	113	-6.8	9.7	0.0
	1	114	-0.8	17.3	0.0
	1	115	3.5	21.8	0.0
	1	116	3.6	21.1	0.0
	1	117	4.5	8.5	7.34186046512
	1	118	6.9	20.0	0.0
	1	119	9.7	22.3	0.0
	1	120	5.9	21.1	4.29069767442
	1	121	10.4	24.2	0.0
	1	122	8.5	24.1	0.0
	1	123	13.3	23.9	0.0
	1	124	13.3	24.3	0.0
	1	125	12.4	25.0	0.0
	1	126	7.3	23.2	0.0
	1	127	3.8	24.4	1.0488372093
	1	128	7.1	27.1	0.0
	1	129	9.7	24.7	0.0
	1	130	7.9	21.9	0.0
	1	131	3.2	20.4	0.0
	1	132	2.7	25.7	0.0
	1	133	3.6	20.8	0.0
	1	134	11.0	21.6	0.0
	1	135	9.8	19.5	0.0
	1	136	4.9	13.3	2.38372093023
	1	137	13.2	19.6	6.57906976744
	1	138	8.4	19.0	0.476744186047
	1	139	9.6	16.1	0.0
	1	140	9.1	18.9	36.2325581395
	1	141	9.0	21.9	0.0
	1	142	5.7	21.6	6.38837209302
	1	143	6.8	22.0	0.0
	1	144	1.8	19.8	0.0
	1	145	9.8	21.4	0.0
	1	146	8.7	20.9	0.0
	1	147	13.6	21.1	6.1023255814
	1	148	6.5	20.6	6.1976744186
	1	149	4.1	19.0	0.0
	1	150	5.3	21.3	0.572093023256
	1	151	8.6	22.1	0.0
	1	152	5.2	21.4	0.0
	1	153	5.2	18.8	0.0
	1	154	9.4	22.6	0.0
	1	155	12.7	30.7	0.0
	1	156	6.2	24.7	0.0
	1	157	13.7	21.4	55.7790697674
	1	158	14.1	26.6	0.0
	1	159	13.9	24.9	0.0
	1	160	10.4	23.1	0.0
	1	161	10.6	24.8	0.0
	1	162	11.5	22.6	0.0953488372093
	1	163	11.4	24.6	0.0
	1	164	12.0	26.3	0.0
	1	165	17.1	30.5	0.190697674419
	1	166	19.7	31.8	0.0
	1	167	15.8	33.6	0.0
	1	168	15.6	29.8	0.0
	1	169	14.8	30.5	0.0
	1	170	13.1	28.6	0.0
	1	171	15.5	28.3	0.0
	1	172	15.9	27.7	0.0
	1	173	15.6	20.1	32.4186046512
	1	174	15.1	21.8	8.10465116279
	1	175	14.5	26.7	0.0
	1	176	11.9	23.6	0.0
	1	177	11.5	20.8	43.1930232558
	1	178	12.9	22.7	29.8441860465
	1	179	16.1	29.0	0.0
	1	180	12.2	26.5	0.190697674419
	1	181	19.5	27.3	17.2581395349
	1	182	17.3	30.5	0.0
	1	183	15.5	29.8	0.0
	1	184	20.0	30.4	0.0
	1	185	19.3	29.8	0.0953488372093
	1	186	21.9	30.6	4.29069767442
	1	187	19.9	29.8	0.190697674419
	1	188	13.7	26.5	0.0
	1	189	14.2	22.5	0.0
	1	190	13.3	26.1	0.0
	1	191	13.6	30.1	0.0
	1	192	17.2	29.4	0.0
	1	193	19.4	29.4	0.0
	1	194	20.1	34.6	0.0
	1	195	22.4	37.7	0.0
	1	196	20.7	33.4	0.0
	1	197	21.5	30.6	0.190697674419
	1	198	18.4	29.4	0.0
	1	199	15.1	28.5	0.0
	1	200	18.1	32.6	5.91162790698
	1	201	20.9	35.4	0.953488372093
	1	202	22.2	34.6	0.0
	1	203	20.0	33.6	0.0
	1	204	15.4	29.4	0.0
	1	205	17.0	28.3	4.67209302326
	1	206	16.0	30.0	2.0023255814
	1	207	15.7	29.8	0.0
	1	208	17.0	32.6	0.0
	1	209	15.5	31.1	0.0
	1	210	14.9	31.6	0.0
	1	211	16.1	30.0	0.0
	1	212	11.0	25.9	21.8348837209
	1	213	13.6	29.2	33.9441860465
	1	214	11.5	28.7	9.15348837209
	1	215	15.2	29.5	0.0
	1	216	14.1	28.4	0.0
	1	217	15.8	31.9	0.0
	1	218	15.4	30.0	1.23953488372
	1	219	16.5	26.8	0.381395348837
	1	220	19.8	28.7	0.667441860465
	1	221	18.9	28.7	0.0
	1	222	16.9	30.7	0.0
	1	223	16.3	32.7	0.0
	1	224	10.1	29.4	0.0
	1	225	10.8	25.3	17.5441860465
	1	226	11.0	25.0	0.0953488372093
	1	227	11.5	23.5	19.5465116279
	1	228	12.2	27.3	0.0
	1	229	12.5	26.2	0.0
	1	230	8.9	23.7	0.0
	1	231	12.0	28.0	0.0
	1	232	11.4	22.5	25.4581395349
	1	233	15.9	23.1	0.0
	1	234	15.8	30.0	0.0
	1	235	15.1	24.9	0.0
	1	236	13.2	29.7	0.0
	1	237	13.2	28.2	0.0
	1	238	12.8	29.7	0.0
	1	239	19.9	29.6	0.0
	1	240	18.8	30.8	0.0
	1	241	15.6	28.7	0.0
	1	242	12.2	25.9	0.0
	1	243	14.0	24.8	0.0
	1	244	13.2	28.3	0.0
	1	245	11.0	28.5	0.0
	1	246	11.8	30.9	0.0
	1	247	16.5	29.3	9.63023255814
	1	248	11.7	25.5	0.286046511628
	1	249	11.1	27.2	0.0
	1	250	14.3	25.6	0.0
	1	251	11.8	23.3	0.0
	1	252	6.7	20.1	0.858139534884
	1	253	11.5	24.6	0.0
	1	254	5.7	19.8	3.71860465116
	1	255	5.1	19.6	0.286046511628
	1	256	1.7	21.1	0.0
	1	257	0.6	22.3	0.0
	1	258	-4.3	19.9	0.0
	1	259	3.6	26.3	0.0
	1	260	7.1	26.9	0.0
	1	261	6.0	21.5	0.0
	1	262	11.0	26.5	0.0
	1	263	12.3	25.8	0.0
	1	264	12.3	28.5	0.0
	1	265	9.4	24.6	0.0
	1	266	9.6	20.0	0.0
	1	267	11.7	21.4	0.0
	1	268	7.8	26.7	0.0
	1	269	11.9	25.0	0.0
	1	270	14.3	28.2	0.0
	1	271	15.6	25.7	0.0
	1	272	15.4	24.6	0.0
	1	273	11.2	23.7	0.0
	1	274	4.8	21.3	0.0
	1	275	5.8	22.1	0.0
	1	276	7.7	17.4	0.0
	1	277	5.2	16.1	0.0
	1	278	4.1	19.3	0.0
	1	279	2.0	16.6	0.0
	1	280	2.8	17.2	0.0
	1	281	3.3	16.6	0.190697674419
	1	282	3.6	17.7	0.0953488372093
	1	283	4.0	19.3	0.0
	1	284	5.9	18.3	0.0
	1	285	3.2	20.6	0.0
	1	286	9.2	23.1	0.0
	1	287	2.2	11.8	13.0627906977
	1	288	-1.6	10.3	0.0
	1	289	0.2	13.5	0.0
	1	290	5.8	16.5	6.1976744186
	1	291	3.0	13.4	0.0
	1	292	4.4	15.0	0.0
	1	293	5.8	13.5	0.0
	1	294	5.0	12.9	0.0
	1	295	4.6	13.8	0.0
	1	296	1.0	14.7	0.0
	1	297	0.8	7.1	0.0
	1	298	0.2	9.1	0.0
	1	299	-2.3	8.2	0.0
	1	300	-6.1	6.6	0.0
	1	301	6.3	16.2	0.0
	1	302	7.1	11.9	0.0
	1	303	5.2	14.8	0.0
	1	304	0.3	14.6	0.0
	1	305	1.2	7.2	0.0
	1	306	-5.8	5.3	0.0
	1	307	-2.6	4.0	0.0
	1	308	-1.5	8.9	0.0
	1	309	-1.1	14.3	0.0
	1	310	2.9	6.4	0.0
	1	311	5.1	9.3	0.0
	1	312	0.8	8.7	0.0
	1	313	-1.1	16.4	0.0
	1	314	3.7	18.1	0.0
	1	315	5.7	9.9	0.0
	1	316	1.8	4.7	12.1093023256
	1	317	-2.7	4.7	0.0
	1	318	-2.8	5.2	2.95581395349
	1	319	-2.5	4.7	0.0
	1	320	0.9	6.7	0.0
	1	321	-11.0	4.5	0.0
	1	322	-5.6	0.3	0.0
	1	323	-7.2	-0.5	0.0
	1	324	-7.5	-6.3	0.0
	1	325	-3.9	-0.4	0.0
	1	326	-8.2	1.8	0.0
	1	327	-6.6	-0.2	0.0
	1	328	-12.8	-9.5	0.0
	1	329	-9.3	-5.0	0.0
	1	330	-17.5	-8.9	0.0
	1	331	-8.3	7.5	0.0
	1	332	-14.8	-1.5	0.0
	1	333	-14.5	-6.3	0.0
	1	334	-14.2	-2.8	7.24651162791
	1	335	-16.2	-1.5	0.0
	1	336	-21.4	-7.2	0.0
	1	337	-27.1	-10.3	0.0
	1	338	-27.9	-7.3	0.0
	1	339	-24.8	-8.1	0.0
	1	340	-18.8	-15.7	0.0
	1	341	-17.5	-6.4	0.0
	1	342	-15.4	-7.1	0.0
	1	343	-16.1	-6.7	0.0
	1	344	-15.2	-8.5	0.0
	1	345	-12.6	-11.0	0.0
	1	346	-8.2	-6.3	0.0
	1	347	-13.1	-5.0	0.0
	1	348	-7.9	2.3	0.0
	1	349	-19.6	-13.3	0.858139534884
	1	350	-20.5	-12.9	0.0
	1	351	-24.0	-3.7	0.0
	1	352	-22.2	-11.3	0.0
	1	353	-19.4	-9.5	0.0
	1	354	-11.7	-7.7	0.0
	1	355	-13.9	-11.0	14.0162790698
	1	356	-17.4	-6.9	0.0
	1	357	-27.6	-12.2	2.38372093023
	1	358	-28.0	-14.1	0.0
	1	359	-21.5	-0.3	0.0
	1	360	-15.6	0.2	2.76511627907
	1	361	-18.9	-3.4	0.0
	1	362	-13.1	-12.7	3.43255813953
	1	363	-16.9	-16.1	0.667441860465
	1	364	-23.2	-19.6	0.286046511628
	1	365	-21.0	-20.9	1.23953488372
	2	1	-9.7	-6.5	0.0
	2	2	-15.2	-9.5	0.0
	2	3	-16.5	-12.3	0.0
	2	4	-11.5	-11.0	2.19302325581
	2	5	-17.7	-13.3	0.0
	2	6	-23.2	-17.1	0.0
	2	7	-27.4	-6.9	0.0
	2	8	-18.2	-7.3	0.0
	2	9	-19.1	-9.9	0.0
	2	10	-20.9	-4.2	0.0
	2	11	-18.3	-0.2	0.0
	2	12	-15.8	-6.3	0.0
	2	13	-12.0	-2.3	0.0
	2	14	-10.6	-4.8	0.0
	2	15	-15.5	-3.6	0.0
	2	16	-15.5	0.7	0.0
	2	17	-8.2	-3.4	0.0
	2	18	-9.7	-3.1	0.0
	2	19	-13.5	-5.9	0.0
	2	20	-18.5	-11.3	0.0
	2	21	-7.0	-5.2	0.0
	2	22	-4.9	6.0	0.0
	2	23	-8.7	-5.4	0.0
	2	24	-9.6	1.0	0.0
	2	25	-23.3	-8.9	0.0
	2	26	-25.6	-4.5	0.0
	2	27	-22.0	-8.0	0.0
	2	28	-21.2	-2.8	0.0
	2	29	-20.7	-11.6	0.0
	2	30	-11.5	1.3	0.0
	2	31	-13.2	-4.0	0.667441860465
	2	32	-8.4	-7.8	0.0
	2	33	-17.6	-9.6	0.0
	2	34	-21.2	-10.5	0.0
	2	35	-21.7	-10.4	0.0
	2	36	-16.0	-2.8	0.0
	2	37	-27.7	-11.1	0.0
	2	38	-27.2	-15.7	0.0
	2	39	-24.2	-13.1	0.0
	2	40	-17.3	-4.0	0.0
	2	41	-16.2	-2.6	0.0
	2	42	-18.6	-5.0	0.0
	2	43	-12.0	4.9	0.0
	2	44	-3.6	5.4	0.0
	2	45	-0.3	8.5	0.0
	2	46	-1.0	2.3	0.0
	2	47	-7.2	1.3	0.0
	2	48	-13.9	0.1	0.0
	2	49	-16.2	-5.8	0.0
	2	50	-21.1	-7.4	0.0
	2	51	-20.7	-4.4	0.0
	2	52	-24.1	-7.0	0.0
	2	53	-15.8	-0.8	0.0
	2	54	-6.5	5.5	0.0
	2	55	-9.6	0.2	0.0
	2	56	-12.1	4.7	0.0
	2	57	-2.5	1.3	0.0
	2	58	-3.0	-0.2	0.0
	2	59	-7.4	-5.7	0.0
	2	60	-7.4	-6.5	0.0
	2	61	-0.9	1.6	0.0
	2	62	1.8	7.4	0.0
	2	63	-6.6	-1.5	0.0
	2	64	-10.5	2.6	0.0
	2	65	-1.3	-0.3	1.43023255814
	2	66	-3.5	4.3	0.0
	2	67	-8.3	1.1	0.0
	2	68	-8.9	2.8	0.0
	2	69	-1.1	-0.5	0.0
	2	70	-1.2	-0.3	1.43023255814
	2	71	-5.6	8.5	0.0
	2	72	-3.5	5.9	0.0
	2	73	-3.5	2.3	0.0
	2	74	-5.8	5.8	0.0
	2	75	-5.2	5.4	0.0
	2	76	-1.8	7.6	0.0
	2	77	-2.8	3.0	0.0
	2	78	-4.6	4.8	0.0
	2	79	-0.8	6.6	0.0
	2	80	-3.2	12.9	0.0
	2	81	-4.8	4.6	0.0
	2	82	-1.1	10.0	0.0
	2	83	1.6	9.7	0.0
	2	84	-3.0	5.5	0.0
	2	85	-3.2	2.3	0.0
	2	86	-3.1	6.3	0.0
	2	87	-8.6	6.3	0.0
	2	88	-15.6	0.1	0.0
	2	89	-15.1	-7.1	0.762790697674
	2	90	-11.5	-1.3	0.0
	2	91	-17.9	-4.9	0.0
	2	92	-10.9	0.2	0.0
	2	93	-12.6	3.4	0.0
	2	94	-14.7	4.2	0.0
	2	95	-8.9	9.1	0.0
	2	96	-1.5	9.2	0.0
	2	97	-2.1	7.3	0.0
	2	98	0.4	15.4	0.0
	2	99	6.5	10.8	8.58139534884
	2	100	0.7	12.9	2.19302325581
	2	101	-0.3	17.5	0.0
	2	102	-5.6	11.3	0.190697674419
	2	103	4.3	17.2	0.0
	2	104	4.4	9.8	0.0
	2	105	3.3	13.5	0.0
	2	106	-1.0	12.8	0.0
	2	107	10.0	20.8	0.0
	2	108	5.1	12.6	0.0
	2	109	3.4	13.4	0.0
	2	110	-1.9	13.5	0.0
	2	111	0.4	12.2	1.0488372093
	2	112	-1.4	13.5	0.0
	2	113	1.0	13.2	0.0
	2	114	6.4	14.4	0.0
	2	115	-2.6	14.5	2.66976744186
	2	116	-1.5	11.5	7.34186046512
	2	117	-2.6	14.1	0.0
	2	118	1.2	15.6	8.77209302326
	2	119	-2.0	16.4	6.38837209302
	2	120	1.3	20.3	0.0
	2	121	-3.2	11.6	0.0
	2	122	-4.4	13.3	0.0
	2	123	-5.8	12.4	0.190697674419
	2	124	-7.5	12.5	0.0
	2	125	0.0	18.0	0.0
	2	126	4.4	21.3	0.0
	2	127	9.3	11.8	19.1651162791
	2	128	10.3	17.7	2.86046511628
	2	129	11.3	18.9	0.0953488372093
	2	130	7.1	26.9	0.0
	2	131	5.2	25.0	0.0
	2	132	11.7	19.0	0.0
	2	133	9.2	16.6	0.0953488372093
	2	134	8.6	21.4	4.19534883721
	2	135	7.5	21.6	0.0
	2	136	5.6	24.4	0.0
	2	137	4.6	20.6	2.28837209302
	2	138	5.4	18.5	6.57906976744
	2	139	8.4	22.6	0.0
	2	140	4.7	21.9	0.0
	2	141	6.3	21.3	0.0
	2	142	6.1	20.8	10.6790697674
	2	143	3.2	22.1	4.57674418605
	2	144	2.3	19.8	0.0
	2	145	8.1	18.4	0.0
	2	146	9.1	20.6	0.0
	2	147	12.3	24.1	0.0953488372093
	2	148	10.7	25.7	0.0
	2	149	10.8	23.1	17.8302325581
	2	150	11.9	25.1	0.0
	2	151	11.2	23.6	0.0
	2	152	6.7	20.2	0.0
	2	153	8.6	19.0	11.4418604651
	2	154	7.1	26.2	0.0
	2	155	9.3	27.3	0.0
	2	156	15.2	23.1	0.0
	2	157	12.2	24.9	0.0
	2	158	13.3	28.2	0.0
	2	159	15.6	27.8	0.0
	2	160	12.7	30.0	0.0
	2	161	9.6	27.6	2.76511627907
	2	162	15.2	29.0	0.0
	2	163	10.9	22.8	0.0
	2	164	10.1	26.3	0.0
	2	165	6.3	28.6	0.0
	2	166	10.9	32.0	0.0
	2	167	12.7	27.0	1.0488372093
	2	168	14.1	29.3	0.0
	2	169	15.5	27.9	5.05348837209
	2	170	17.1	32.6	0.0
	2	171	14.4	27.8	0.0
	2	172	17.1	27.4	0.0
	2	173	15.1	27.4	0.0
	2	174	13.2	32.0	0.0
	2	175	10.9	26.4	0.0
	2	176	12.4	25.8	0.0
	2	177	11.4	28.5	0.0
	2	178	13.4	27.3	0.762790697674
	2	179	14.0	27.9	0.286046511628
	2	180	11.8	27.1	0.0
	2	181	14.3	27.3	0.0
	2	182	16.9	28.5	0.0
	2	183	15.3	26.6	0.0
	2	184	18.9	31.8	0.0
	2	185	22.7	33.9	0.0
	2	186	22.1	30.7	0.0
	2	187	22.0	32.2	0.0
	2	188	14.1	25.7	0.0
	2	189	15.9	32.5	0.0
	2	190	19.1	34.4	0.0
	2	191	18.4	32.6	0.0
	2	192	15.8	24.9	0.0
	2	193	14.6	25.2	0.0
	2	194	11.6	23.8	0.0
	2	195	11.1	24.9	0.0
	2	196	10.0	24.4	0.0
	2	197	11.8	25.3	0.0
	2	198	12.4	29.1	0.0
	2	199	12.8	30.6	0.0
	2	200	19.7	34.9	0.0
	2	201	20.2	31.8	0.0
	2	202	13.0	27.6	0.0
	2	203	15.5	30.6	0.0
	2	204	13.5	29.9	0.0
	2	205	13.2	25.7	0.0
	2	206	10.9	25.3	0.0
	2	207	12.9	28.5	0.0
	2	208	14.0	26.3	2.86046511628
	2	209	11.8	22.8	24.6
	2	210	15.8	25.7	0.858139534884
	2	211	15.0	27.0	10.7744186047
	2	212	13.3	26.7	0.190697674419
	2	213	14.6	29.6	19.9279069767
	2	214	16.9	28.8	7.43720930233
	2	215	14.6	27.9	13.1581395349
	2	216	18.5	28.1	0.0
	2	217	20.5	30.0	0.0
	2	218	17.1	26.8	24.0279069767
	2	219	18.7	31.2	0.0
	2	220	15.3	30.1	0.0
	2	221	13.2	22.2	11.823255814
	2	222	15.8	28.6	0.0
	2	223	14.4	27.7	20.3093023256
	2	224	13.0	25.7	0.286046511628
	2	225	11.8	20.6	2.47906976744
	2	226	15.6	29.8	0.0
	2	227	12.3	32.0	0.0
	2	228	11.0	30.3	0.0
	2	229	9.1	29.2	0.0
	2	230	13.6	30.6	1.43023255814
	2	231	12.7	25.6	4.95813953488
	2	232	15.0	31.0	3.0511627907
	2	233	18.7	31.8	0.572093023256
	2	234	15.2	32.5	0.0
	2	235	11.4	27.4	0.0
	2	236	13.6	31.4	0.0
	2	237	11.7	27.6	2.47906976744
	2	238	9.4	25.4	19.4511627907
	2	239	12.4	29.0	0.0
	2	240	13.0	31.9	0.0
	2	241	10.5	31.2	7.43720930233
	2	242	10.5	29.5	0.0
	2	243	8.0	30.4	0.0
	2	244	10.7	29.3	0.0
	2	245	12.2	24.7	0.0
	2	246	10.9	20.7	2.0976744186
	2	247	11.6	24.6	0.0
	2	248	10.0	29.1	0.0
	2	249	8.0	24.5	0.0
	2	250	5.3	24.6	0.0
	2	251	10.4	22.1	0.0
	2	252	6.4	18.5	0.0
	2	253	7.0	17.5	19.1651162791
	2	254	6.9	20.0	0.0
	2	255	3.4	23.6	0.0
	2	256	4.9	17.7	0.476744186047
	2	257	4.5	14.7	2.66976744186
	2	258	0.6	14.9	0.0
	2	259	5.4	20.8	0.0
	2	260	5.6	13.2	0.0953488372093
	2	261	2.9	18.9	6.67441860465
	2	262	3.3	23.6	0.0
	2	263	6.0	23.9	0.0
	2	264	9.7	22.2	0.0
	2	265	12.6	22.8	0.0
	2	266	11.7	27.7	0.0
	2	267	8.8	24.6	0.0
	2	268	9.1	27.0	0.0
	2	269	12.4	22.0	0.858139534884
	2	270	9.4	22.7	7.1511627907
	2	271	6.8	21.6	0.0
	2	272	8.6	23.3	0.0
	2	273	8.5	19.7	0.0
	2	274	9.2	23.5	0.0
	2	275	2.2	19.5	0.0
	2	276	-1.7	16.7	0.0
	2	277	4.7	19.3	0.0
	2	278	-1.9	17.4	0.0
	2	279	1.6	18.0	0.0
	2	280	-0.6	11.6	0.667441860465
	2	281	-3.0	17.5	11.7279069767
	2	282	-0.1	14.7	0.0953488372093
	2	283	-1.2	16.1	0.0
	2	284	2.3	11.2	0.0
	2	285	-3.0	-0.5	8.58139534884
	2	286	-1.3	4.9	7.05581395349
	2	287	-2.0	9.5	0.0
	2	288	-3.5	9.3	0.0
	2	289	1.2	11.8	0.0
	2	290	0.5	11.2	0.0
	2	291	1.5	14.0	0.0
	2	292	-2.6	13.8	0.0
	2	293	-3.3	9.9	0.0953488372093
	2	294	-0.6	13.9	0.0
	2	295	-1.8	11.2	11.3465116279
	2	296	-1.1	6.9	0.0953488372093
	2	297	-1.4	7.7	0.0
	2	298	1.1	5.2	0.0
	2	299	-2.6	6.7	0.0
	2	300	-6.1	4.1	0.0
	2	301	-2.4	4.2	0.0
	2	302	-5.5	5.4	0.0
	2	303	2.0	14.5	0.0
	2	304	-4.6	8.3	18.4023255814
	2	305	-5.5	7.1	0.0
	2	306	-4.1	4.7	7.24651162791
	2	307	-2.1	11.2	0.0
	2	308	-0.9	16.9	0.0
	2	309	-5.3	10.0	0.0
	2	310	-4.5	11.3	0.0
	2	311	-4.7	8.4	0.0
	2	312	-0.9	13.3	0.0
	2	313	-0.9	5.9	0.0
	2	314	-7.0	3.5	0.0
	2	315	-14.5	3.8	0.0
	2	316	-6.2	6.8	0.0
	2	317	-0.7	8.8	0.0
	2	318	-2.0	7.4	0.0
	2	319	-3.1	9.9	0.0
	2	320	-0.3	7.3	0.0
	2	321	3.2	7.7	0.0
	2	322	-1.3	4.1	0.0
	2	323	-9.7	-0.9	0.0
	2	324	-7.8	5.5	0.0
	2	325	-0.7	4.6	0.286046511628
	2	326	2.5	5.8	3.0511627907
	2	327	-6.2	0.6	1.71627906977
	2	328	-9.7	1.1	0.0
	2	329	-16.0	-1.0	0.0
	2	330	-1.4	-0.1	0.0
	2	331	4.0	6.0	0.0
	2	332	0.1	1.4	0.0
	2	333	-10.1	-0.1	0.0
	2	334	-6.6	-6.1	0.0
	2	335	-5.6	-3.4	0.286046511628
	2	336	-13.4	-2.3	0.0
	2	337	-16.2	-1.9	0.0
	2	338	-17.4	2.4	0.0
	2	339	-7.9	4.9	2.19302325581
	2	340	-4.8	6.7	11.6325581395
	2	341	-2.9	1.2	0.0
	2	342	-0.9	-0.2	0.0
	2	343	-8.8	-6.4	0.0
	2	344	-17.7	-16.5	4.29069767442
	2	345	-22.5	-12.7	0.0
	2	346	-29.1	-13.3	0.0
	2	347	-24.8	-5.9	0.0
	2	348	-21.4	-9.3	0.0
	2	349	-6.9	-4.1	0.572093023256
	2	350	-20.9	-3.4	0.0
	2	351	-9.3	1.3	0.0
	2	352	-14.3	-6.2	0.0
	2	353	-10.9	-7.3	0.0
	2	354	-11.2	-9.9	0.0
	2	355	-10.4	-7.4	0.0
	2	356	-18.4	-8.7	0.0
	2	357	-23.2	-2.5	0.0
	2	358	-12.1	1.6	0.0
	2	359	-9.4	4.2	0.476744186047
	2	360	-5.7	1.0	0.0
	2	361	-1.0	0.4	0.0
	2	362	-2.6	-2.3	0.0
	2	363	-9.2	-1.6	26.6976744186
	2	364	-20.2	-5.1	0.0
	2	365	-20.4	-9.4	0.0
	3	1	-8.8	-1.2	0.0
	3	2	-8.6	-5.2	0.0
	3	3	-10.0	-0.5	0.0
	3	4	-12.5	-1.5	0.0
	3	5	-11.0	1.6	0.0
	3	6	-6.0	3.4	0.0
	3	7	-3.8	-1.0	0.0
	3	8	-12.9	-7.4	0.0
	3	9	-16.7	3.1	0.0
	3	10	-23.8	-10.2	6.1023255814
	3	11	-22.8	-10.6	0.0
	3	12	-21.9	-18.6	0.0
	3	13	-26.1	-15.2	0.0
	3	14	-20.4	-12.6	0.286046511628
	3	15	-20.7	-8.7	0.0
	3	16	-17.9	-12.7	0.0
	3	17	-22.6	-20.4	0.762790697674
	3	18	-18.6	-7.4	0.0
	3	19	-13.9	-9.3	0.0
	3	20	-19.5	-14.4	0.476744186047
	3	21	-23.6	-9.9	0.0
	3	22	-23.6	-15.9	0.0953488372093
	3	23	-21.3	-14.5	0.0
	3	24	-17.3	-10.5	0.0
	3	25	-8.9	-2.8	0.0
	3	26	-7.6	-5.1	0.0
	3	27	-10.4	0.3	4.76744186047
	3	28	-13.1	-3.5	0.0
	3	29	-11.3	-4.8	0.0
	3	30	-6.7	2.7	0.0
	3	31	-15.4	-0.2	0.0
	3	32	-6.6	-0.2	0.0
	3	33	-20.6	-2.4	0.0
	3	34	-17.0	-2.8	2.47906976744
	3	35	-17.7	-6.6	0.0
	3	36	-17.2	-2.3	0.0
	3	37	-19.2	-5.4	0.0
	3	38	-26.9	-6.6	0.0
	3	39	-22.1	-6.6	0.0
	3	40	-15.3	-3.4	0.0
	3	41	-9.9	-0.4	0.0
	3	42	-15.6	-4.4	0.0
	3	43	-23.3	-7.5	0.0
	3	44	-21.2	-5.4	0.0
	3	45	-19.2	4.0	0.0
	3	46	-14.1	5.6	0.0
	3	47	-8.4	0.1	0.0
	3	48	-15.9	-4.2	0.0
	3	49	-11.8	-1.4	0.0
	3	50	-14.6	-2.5	0.0
	3	51	-9.9	1.5	0.0
	3	52	-8.0	4.2	0.0
	3	53	-11.3	-1.9	0.0
	3	54	-17.3	-4.3	0.0
	3	55	-17.8	-11.4	0.0
	3	56	-22.8	-12.4	0.0
	3	57	-18.9	-8.5	2.47906976744
	3	58	-14.4	-4.7	0.0
	3	59	-19.5	3.3	0.0
	3	60	-14.1	-0.8	0.0
	3	61	-8.5	-7.9	0.0
	3	62	-18.1	3.1	0.0
	3	63	-15.2	6.6	0.0
	3	64	-9.0	8.0	0.0
	3	65	1.3	6.1	0.0
	3	66	-4.8	5.1	5.24418604651
	3	67	-3.5	5.5	0.0
	3	68	0.1	2.2	0.0
	3	69	-1.1	-0.2	0.0
	3	70	-15.1	-8.9	0.0
	3	71	-14.7	-1.7	0.0
	3	72	-10.7	-2.0	4.48139534884
	3	73	-5.1	-2.1	0.572093023256
	3	74	-12.1	-0.6	0.0
	3	75	-7.8	-0.4	0.0
	3	76	-7.9	4.5	0.0
	3	77	-16.3	0.2	0.0
	3	78	-10.5	7.9	0.0
	3	79	-12.8	-0.7	0.0
	3	80	-16.5	-3.2	0.0
	3	81	-25.5	-3.8	0.0
	3	82	-25.9	-6.5	0.0
	3	83	-18.7	-5.2	0.0
	3	84	-7.3	1.2	0.0
	3	85	-6.7	7.9	5.62558139535
	3	86	-3.1	7.1	0.0
	3	87	2.8	14.2	15.2558139535
	3	88	2.7	10.0	0.476744186047
	3	89	1.3	9.3	0.0
	3	90	0.4	13.5	0.0
	3	91	8.0	21.5	0.0
	3	92	4.3	20.7	0.0
	3	93	6.6	17.4	0.0
	3	94	-2.0	7.2	0.0
	3	95	-6.9	8.2	0.0
	3	96	-4.8	8.8	4.38604651163
	3	97	-7.5	10.2	0.0
	3	98	3.1	18.4	0.0
	3	99	4.7	14.0	0.190697674419
	3	100	-1.7	10.1	1.23953488372
	3	101	-1.6	16.7	0.0
	3	102	1.3	12.2	22.6930232558
	3	103	6.0	15.9	6.00697674419
	3	104	8.2	10.1	1.62093023256
	3	105	4.1	11.4	0.0
	3	106	2.5	12.4	0.0
	3	107	3.7	10.1	0.0
	3	108	-3.4	9.8	0.0
	3	109	-2.0	13.9	0.0
	3	110	-2.9	13.7	0.0
	3	111	-9.5	8.6	0.0
	3	112	-3.2	14.6	0.0
	3	113	-3.0	16.6	0.0
	3	114	-1.9	12.0	1.43023255814
	3	115	1.2	13.0	3.0511627907
	3	116	5.3	9.4	9.91627906977
	3	117	3.4	16.6	0.0
	3	118	6.5	17.0	0.0
	3	119	0.8	13.3	0.0
	3	120	5.8	17.6	0.0
	3	121	7.3	16.0	0.0
	3	122	6.7	16.4	0.0
	3	123	8.8	15.4	0.0
	3	124	0.2	14.3	0.0
	3	125	-3.2	7.7	0.0
	3	126	-4.9	9.9	0.0
	3	127	-4.0	15.0	0.0
	3	128	1.9	19.4	0.0
	3	129	5.8	24.6	0.0
	3	130	3.9	23.8	0.0
	3	131	1.6	18.0	0.0
	3	132	0.2	21.3	0.0
	3	133	2.5	19.1	0.0
	3	134	5.5	21.2	0.0
	3	135	3.1	18.0	0.0
	3	136	4.4	18.4	0.0953488372093
	3	137	5.6	20.4	0.0
	3	138	7.6	20.1	0.0
	3	139	5.9	19.9	0.0
	3	140	1.3	17.5	0.0
	3	141	3.0	18.4	0.0
	3	142	9.4	17.1	21.5488372093
	3	143	12.0	19.4	0.0
	3	144	9.1	15.5	0.0
	3	145	6.0	18.4	4.48139534884
	3	146	4.2	17.5	0.0
	3	147	3.4	14.7	0.0
	3	148	4.3	18.7	0.0
	3	149	5.2	22.0	0.0
	3	150	8.0	28.2	0.0
	3	151	10.7	27.6	0.0
	3	152	14.9	30.4	0.0
	3	153	17.4	30.5	0.0
	3	154	18.1	27.6	0.0
	3	155	13.8	28.6	0.0
	3	156	11.2	27.1	0.0
	3	157	13.7	25.6	0.0
	3	158	13.1	29.8	0.0
	3	159	17.9	32.4	0.0
	3	160	15.3	27.9	8.96279069767
	3	161	15.1	28.9	0.0
	3	162	16.4	29.4	0.0
	3	163	19.3	29.3	0.0
	3	164	14.6	27.7	0.0
	3	165	12.1	28.5	0.0
	3	166	12.8	27.9	0.0
	3	167	13.3	25.1	3.90930232558
	3	168	10.4	25.3	0.0
	3	169	6.8	24.0	0.0
	3	170	10.4	21.3	0.0
	3	171	14.5	29.1	0.0
	3	172	15.1	29.8	0.0
	3	173	20.4	31.8	0.0
	3	174	19.2	33.0	0.0
	3	175	22.1	34.4	0.0
	3	176	19.7	33.4	0.0
	3	177	15.8	28.9	0.0
	3	178	14.5	27.4	0.0
	3	179	12.5	26.9	7.43720930233
	3	180	10.4	22.3	1.23953488372
	3	181	14.6	25.6	0.0
	3	182	15.0	23.8	16.6860465116
	3	183	18.3	24.7	2.76511627907
	3	184	15.0	28.3	0.0
	3	185	18.4	30.2	0.0
	3	186	13.0	30.3	0.286046511628
	3	187	14.2	29.8	0.0
	3	188	17.2	28.9	0.0
	3	189	17.5	29.9	0.0
	3	190	15.8	25.2	0.0953488372093
	3	191	14.2	28.0	0.0
	3	192	18.2	29.5	0.0
	3	193	18.4	30.8	0.0
	3	194	17.9	27.8	0.0
	3	195	16.2	27.2	0.0
	3	196	16.0	28.9	0.572093023256
	3	197	18.9	26.7	0.858139534884
	3	198	16.0	30.0	45.3860465116
	3	199	19.2	32.9	0.0
	3	200	18.0	27.1	3.14651162791
	3	201	22.1	30.9	5.53023255814
	3	202	19.6	32.0	0.0953488372093
	3	203	19.1	28.4	10.488372093
	3	204	21.4	35.8	0.0
	3	205	18.5	34.5	0.0
	3	206	22.6	33.1	7.62790697674
	3	207	20.9	35.1	0.0
	3	208	17.2	31.1	0.0
	3	209	15.7	31.6	0.0
	3	210	18.6	28.1	0.953488372093
	3	211	15.3	26.6	31.4651162791
	3	212	15.3	30.0	0.0
	3	213	16.0	30.4	10.7744186047
	3	214	16.5	28.6	0.0
	3	215	17.7	28.3	0.0
	3	216	16.3	26.7	3.0511627907
	3	217	15.6	28.3	0.0953488372093
	3	218	14.3	29.0	0.0953488372093
	3	219	16.4	29.7	4.67209302326
	3	220	15.6	32.1	0.476744186047
	3	221	15.3	26.0	0.286046511628
	3	222	14.8	23.5	0.0
	3	223	12.6	27.4	0.0
	3	224	15.3	30.2	0.0
	3	225	14.0	33.0	0.0
	3	226	12.4	28.5	0.0
	3	227	14.0	28.2	0.0
	3	228	16.3	30.0	0.0
	3	229	16.4	26.8	0.0
	3	230	17.0	26.5	0.0
	3	231	19.3	26.1	0.0
	3	232	21.3	30.3	0.0
	3	233	17.5	24.0	1.33488372093
	3	234	8.6	18.0	24.7906976744
	3	235	9.7	24.0	0.0
	3	236	9.9	24.4	0.0
	3	237	10.2	28.1	0.0
	3	238	7.7	30.7	0.0
	3	239	12.5	30.4	0.0
	3	240	8.1	27.9	0.0
	3	241	10.9	25.9	0.0
	3	242	11.3	24.8	0.0
	3	243	11.8	26.0	0.0
	3	244	8.6	23.5	0.0
	3	245	7.2	21.1	13.6348837209
	3	246	9.6	24.7	0.0
	3	247	9.4	25.9	0.0
	3	248	9.6	26.1	0.0
	3	249	12.7	24.2	0.0
	3	250	11.8	20.8	0.0
	3	251	12.6	22.9	0.0953488372093
	3	252	13.3	29.8	0.0
	3	253	12.7	22.7	0.476744186047
	3	254	10.4	23.7	0.0
	3	255	9.6	25.3	0.0
	3	256	11.0	24.0	0.0
	3	257	9.6	26.5	0.0
	3	258	8.4	24.3	0.0
	3	259	8.0	22.8	0.0
	3	260	5.5	19.3	0.286046511628
	3	261	10.1	22.0	0.0
	3	262	13.2	21.8	0.0
	3	263	6.8	19.3	0.0
	3	264	6.9	21.7	0.0
	3	265	7.7	23.8	0.0
	3	266	14.1	31.4	0.0
	3	267	14.4	28.9	0.0
	3	268	15.3	27.6	0.0
	3	269	14.0	24.4	1.52558139535
	3	270	11.1	23.6	1.0488372093
	3	271	8.7	26.6	0.0
	3	272	12.9	21.6	16.0186046512
	3	273	9.6	16.0	1.81162790698
	3	274	7.4	20.6	0.0
	3	275	1.7	18.6	21.8348837209
	3	276	-0.2	13.7	0.0
	3	277	6.3	15.7	0.0
	3	278	10.9	18.6	0.286046511628
	3	279	13.4	21.4	0.0
	3	280	7.6	16.3	0.0
	3	281	16.0	25.3	0.0
	3	282	15.1	31.5	0.0
	3	283	16.6	29.5	0.0
	3	284	14.1	20.9	0.0
	3	285	11.1	20.4	1.71627906977
	3	286	12.2	20.5	0.0
	3	287	12.5	13.2	0.0
	3	288	8.1	13.4	0.0
	3	289	5.0	11.4	0.0
	3	290	-1.8	17.7	0.0
	3	291	1.6	19.1	0.0
	3	292	1.7	14.7	0.0
	3	293	3.3	9.7	4.57674418605
	3	294	0.6	19.5	0.0
	3	295	-3.2	14.5	21.3581395349
	3	296	-4.2	7.5	0.0
	3	297	-1.6	11.4	0.0
	3	298	-1.3	5.4	3.71860465116
	3	299	1.7	12.0	0.0
	3	300	6.4	12.2	0.0
	3	301	8.0	14.1	0.0
	3	302	3.6	8.7	0.0
	3	303	-0.2	12.3	0.0
	3	304	2.4	3.4	8.29534883721
	3	305	-0.8	4.2	0.0953488372093
	3	306	-12.2	-0.6	3.43255813953
	3	307	-12.0	4.9	5.62558139535
	3	308	-11.6	-5.2	0.0
	3	309	-9.7	1.2	0.0
	3	310	-8.5	6.9	0.0
	3	311	-5.1	4.0	0.0
	3	312	-12.6	-0.1	0.0
	3	313	-6.1	-0.6	3.14651162791
	3	314	-4.1	4.3	0.476744186047
	3	315	-4.8	6.2	4.29069767442
	3	316	-3.6	7.1	0.0
	3	317	-6.6	0.3	0.0
	3	318	-4.2	2.1	0.0
	3	319	-4.1	1.1	0.0
	3	320	-8.8	0.6	0.0
	3	321	-5.5	8.8	0.0
	3	322	-7.4	3.6	0.0
	3	323	-1.9	5.2	7.05581395349
	3	324	-6.3	10.6	0.0
	3	325	1.3	10.5	0.0
	3	326	4.0	10.6	0.0
	3	327	3.0	7.0	5.1488372093
	3	328	-0.3	4.6	0.0
	3	329	1.0	1.3	0.0
	3	330	-3.1	1.7	0.0
	3	331	-6.7	1.2	0.0
	3	332	-9.2	-1.7	0.762790697674
	3	333	-2.4	2.4	0.762790697674
	3	334	-3.5	-1.7	0.0
	3	335	-2.7	1.1	0.0
	3	336	0.2	3.7	1.14418604651
	3	337	-11.5	-6.5	2.57441860465
	3	338	-0.5	0.4	0.0
	3	339	-13.8	-4.6	0.0
	3	340	-15.6	-2.0	0.0
	3	341	-21.9	-6.2	0.0
	3	342	-27.2	-14.2	0.0
	3	343	-28.8	-13.4	0.0
	3	344	-34.9	-14.2	0.0
	3	345	-27.1	-11.1	0.0
	3	346	-26.3	-14.3	0.0
	3	347	-24.1	-10.0	0.0
	3	348	-22.8	-14.5	0.0
	3	349	-22.4	-11.3	0.0
	3	350	-20.9	-3.3	0.0
	3	351	-24.0	-4.0	0.0
	3	352	-21.2	1.0	0.0
	3	353	-22.4	-5.5	0.0
	3	354	-12.8	-7.2	0.0
	3	355	-17.0	-3.7	0.0
	3	356	-21.4	-9.3	0.0
	3	357	-21.2	-9.4	0.0
	3	358	-24.2	-18.0	3.62325581395
	3	359	-21.5	-12.0	0.0
	3	360	-25.1	-11.2	0.0
	3	361	-21.6	-5.7	0.0
	3	362	-20.8	-5.8	0.0953488372093
	3	363	-11.2	-2.7	0.0
	3	364	-14.7	-11.9	5.24418604651
	3	365	-9.3	-5.4	4.29069767442
	4	1	-8.3	-5.4	0.0
	4	2	-18.5	-3.3	0.0
	4	3	-13.3	-4.2	0.0
	4	4	-25.5	-11.6	0.0
	4	5	-22.8	-11.1	0.0
	4	6	-14.1	-6.5	0.0
	4	7	-12.9	-6.8	0.0
	4	8	-17.2	1.1	0.0
	4	9	-19.8	-6.9	0.0
	4	10	-16.6	-7.9	0.0
	4	11	-26.6	-6.6	0.0
	4	12	-22.1	-3.6	0.0
	4	13	-18.5	-13.3	0.0
	4	14	-21.0	-9.1	0.0
	4	15	-17.1	-6.3	4.95813953488
	4	16	-15.0	-12.9	1.43023255814
	4	17	-17.5	-9.9	0.0
	4	18	-15.6	-9.9	0.0
	4	19	-24.8	-10.3	0.0
	4	20	-19.4	-7.6	0.0
	4	21	-27.2	-15.3	0.0
	4	22	-30.4	-12.1	0.0
	4	23	-26.9	-6.0	0.0
	4	24	-29.6	-9.3	0.0
	4	25	-19.0	-7.6	4.67209302326
	4	26	-18.3	-1.5	0.0
	4	27	-27.1	-8.5	0.0
	4	28	-21.7	-9.0	0.0
	4	29	-18.2	-7.1	0.0
	4	30	-12.1	4.1	0.0
	4	31	-7.4	6.8	0.0
	4	32	-8.7	0.6	0.0
	4	33	-14.7	-12.0	0.0
	4	34	-19.3	-6.7	0.0
	4	35	-22.9	-11.0	0.0
	4	36	-20.5	-4.1	0.0
	4	37	-13.7	-0.8	2.47906976744
	4	38	-16.2	4.5	0.0
	4	39	-12.4	7.0	0.0
	4	40	-8.0	2.5	0.0
	4	41	-22.9	-9.1	0.0
	4	42	-17.6	-3.6	0.0
	4	43	-21.5	-11.9	0.0
	4	44	-24.6	-11.3	0.0
	4	45	-25.7	-10.3	0.0
	4	46	-22.9	-9.8	0.0
	4	47	-21.6	-13.3	0.0
	4	48	-11.8	-7.1	0.0
	4	49	-18.7	-6.6	0.0
	4	50	-22.8	-5.9	0.0
	4	51	-22.5	-7.7	0.0
	4	52	-17.8	1.2	0.0
	4	53	-25.7	-1.2	0.0
	4	54	-23.0	0.4	0.0
	4	55	-15.9	-11.6	0.0
	4	56	-20.8	-8.9	0.0
	4	57	-21.5	-2.8	0.0
	4	58	-17.6	-6.4	0.0
	4	59	-22.1	-3.8	0.0
	4	60	-13.0	-5.4	0.0
	4	61	-14.5	-3.3	0.0
	4	62	-18.7	-7.6	0.0
	4	63	-9.4	-6.1	0.0
	4	64	-4.3	-3.4	0.0
	4	65	-14.4	-10.7	8.96279069767
	4	66	-11.3	-0.4	0.0
	4	67	-8.5	5.5	0.0
	4	68	-5.2	3.0	0.0
	4	69	-5.4	0.5	0.0
	4	70	-11.4	-6.6	0.0
	4	71	-14.9	-11.9	0.0
	4	72	-20.4	-7.4	0.0
	4	73	-20.5	-6.9	0.0
	4	74	-19.2	-5.0	0.0
	4	75	-15.3	-1.3	0.0
	4	76	-14.6	-3.1	0.0
	4	77	-21.3	-6.9	0.0
	4	78	-13.6	-4.5	0.0
	4	79	-10.6	2.7	0.0
	4	80	-2.4	4.6	0.0
	4	81	-5.1	8.7	0.0
	4	82	-6.2	9.3	0.0
	4	83	-2.4	6.0	0.0
	4	84	-10.1	-0.4	0.0
	4	85	-9.4	5.1	0.0
	4	86	-10.2	0.4	0.0
	4	87	-6.9	-6.7	0.0
	4	88	-12.5	-8.8	0.0
	4	89	-11.5	-3.0	0.0
	4	90	-6.1	1.2	1.52558139535
	4	91	-3.8	3.5	8.86744186047
	4	92	-0.1	3.3	7.62790697674
	4	93	-9.8	-0.3	1.0488372093
	4	94	-9.2	1.3	0.0
	4	95	-6.2	6.9	0.0
	4	96	1.3	13.5	1.0488372093
	4	97	1.8	20.5	0.0
	4	98	5.1	16.1	0.0
	4	99	2.0	21.0	0.0
	4	100	6.9	18.7	0.0
	4	101	4.1	16.9	0.0
	4	102	11.7	16.7	0.0
	4	103	2.2	17.0	0.0
	4	104	-0.5	11.4	0.0
	4	105	0.5	16.8	0.0
	4	106	0.8	18.2	0.0
	4	107	4.5	17.7	0.0
	4	108	2.0	19.5	0.0
	4	109	-0.7	17.1	0.0
	4	110	-4.4	6.7	12.9674418605
	4	111	-8.9	7.3	0.0
	4	112	-4.2	6.1	2.0023255814
	4	113	-4.6	8.4	1.43023255814
	4	114	-1.3	10.8	5.62558139535
	4	115	-0.3	21.1	0.0
	4	116	3.7	23.2	0.0
	4	117	6.4	18.5	0.0
	4	118	2.3	16.7	0.0
	4	119	3.7	19.7	0.0
	4	120	1.0	15.7	0.0
	4	121	4.6	12.7	32.9906976744
	4	122	2.3	16.1	0.0
	4	123	6.1	18.3	0.0
	4	124	4.7	13.1	0.0953488372093
	4	125	-2.3	12.5	11.5372093023
	4	126	-3.0	12.6	0.0953488372093
	4	127	0.6	12.5	3.24186046512
	4	128	-0.1	13.7	0.0
	4	129	1.3	18.8	5.81627906977
	4	130	7.3	20.0	1.71627906977
	4	131	4.5	23.6	9.15348837209
	4	132	3.1	20.5	0.0
	4	133	1.9	11.6	15.8279069767
	4	134	-2.1	13.9	0.0
	4	135	0.0	15.6	0.0
	4	136	4.2	11.9	0.0953488372093
	4	137	3.7	11.7	0.0
	4	138	4.9	14.8	0.0
	4	139	7.9	24.4	0.0
	4	140	13.8	29.2	0.0
	4	141	14.6	26.7	0.0
	4	142	13.9	21.3	0.0
	4	143	9.1	23.5	0.0
	4	144	12.5	26.2	11.6325581395
	4	145	9.7	29.6	0.0
	4	146	8.3	24.3	3.62325581395
	4	147	8.7	18.0	4.00465116279
	4	148	12.5	20.2	0.0953488372093
	4	149	11.2	22.1	2.19302325581
	4	150	7.6	21.8	9.82093023256
	4	151	7.2	25.8	25.4581395349
	4	152	11.5	25.7	2.0023255814
	4	153	9.9	20.8	0.0
	4	154	14.6	22.4	0.0953488372093
	4	155	9.3	27.7	9.05813953488
	4	156	10.4	25.1	0.381395348837
	4	157	11.9	22.0	0.286046511628
	4	158	11.9	29.6	0.0
	4	159	11.6	28.8	0.0
	4	160	13.2	28.4	0.0
	4	161	16.5	24.5	14.2069767442
	4	162	15.0	23.3	62.7395348837
	4	163	12.5	22.9	22.4069767442
	4	164	12.1	22.5	5.91162790698
	4	165	9.7	29.0	0.0
	4	166	14.0	30.3	0.0
	4	167	18.0	34.3	0.0
	4	168	17.3	27.4	3.81395348837
	4	169	18.1	30.8	14.3023255814
	4	170	23.7	31.4	3.62325581395
	4	171	19.9	33.3	0.0953488372093
	4	172	18.4	28.5	17.8302325581
	4	173	19.5	31.4	1.0488372093
	4	174	19.8	27.7	0.0953488372093
	4	175	16.7	30.9	0.0
	4	176	16.9	28.6	0.0
	4	177	15.3	31.1	0.0
	4	178	16.7	31.3	0.0
	4	179	13.7	26.8	0.0
	4	180	12.3	23.2	4.76744186047
	4	181	13.6	24.9	7.62790697674
	4	182	11.9	19.0	5.81627906977
	4	183	10.0	19.2	2.0976744186
	4	184	18.7	26.8	0.0
	4	185	13.2	25.8	0.0
	4	186	16.6	25.8	2.28837209302
	4	187	17.7	28.2	0.667441860465
	4	188	14.8	25.8	0.0
	4	189	11.1	22.7	0.0
	4	190	9.4	24.0	0.0
	4	191	10.4	22.2	1.81162790698
	4	192	11.1	26.0	0.0
	4	193	11.4	25.9	0.0
	4	194	16.4	27.8	0.0
	4	195	17.3	30.7	0.0
	4	196	18.5	28.9	0.0
	4	197	17.7	28.9	0.0
	4	198	20.2	31.1	0.0
	4	199	16.6	28.6	0.0
	4	200	17.0	25.8	0.0
	4	201	14.3	28.2	0.0
	4	202	16.4	29.0	0.0
	4	203	16.6	33.2	0.0
	4	204	20.7	32.3	0.0
	4	205	20.3	29.5	0.0
	4	206	17.6	26.9	0.0
	4	207	12.6	27.5	0.0
	4	208	13.4	25.2	3.33720930233
	4	209	12.5	28.9	0.0
	4	210	15.2	30.9	0.0
	4	211	14.1	29.3	0.0
	4	212	12.5	30.4	0.0
	4	213	15.1	29.8	0.0953488372093
	4	214	14.2	29.3	5.53023255814
	4	215	19.9	29.6	16.2093023256
	4	216	19.1	33.2	0.0
	4	217	22.0	36.0	0.0
	4	218	22.7	36.8	0.0
	4	219	24.3	35.9	0.0
	4	220	16.7	30.4	0.0
	4	221	17.8	26.7	0.0
	4	222	12.3	25.2	0.0
	4	223	14.0	24.8	0.0
	4	224	12.6	27.3	0.0
	4	225	11.0	30.2	0.0
	4	226	13.3	30.0	0.476744186047
	4	227	13.1	28.4	0.0
	4	228	12.5	30.0	0.0
	4	229	14.3	28.5	0.0
	4	230	17.8	28.3	0.0
	4	231	18.1	32.8	0.0
	4	232	19.7	27.6	0.0
	4	233	19.5	30.6	0.0
	4	234	18.1	31.1	0.0
	4	235	16.8	29.8	0.0
	4	236	17.3	31.0	0.0
	4	237	18.2	33.0	0.0
	4	238	15.5	26.2	0.0
	4	239	11.4	27.5	0.0
	4	240	12.4	25.3	0.0
	4	241	10.9	25.9	0.0
	4	242	14.8	27.7	0.0
	4	243	14.1	27.2	0.0
	4	244	15.5	28.4	0.0953488372093
	4	245	16.4	27.1	2.76511627907
	4	246	14.0	26.7	22.5976744186
	4	247	17.9	28.8	5.24418604651
	4	248	18.6	29.8	0.0
	4	249	17.7	26.5	0.0
	4	250	10.6	25.8	0.0
	4	251	13.3	23.6	1.71627906977
	4	252	11.0	19.5	16.5906976744
	4	253	10.9	25.2	0.0
	4	254	7.3	22.3	0.0
	4	255	10.5	18.6	4.67209302326
	4	256	9.0	19.6	12.3953488372
	4	257	8.4	18.2	0.190697674419
	4	258	4.3	15.7	4.19534883721
	4	259	0.4	16.3	0.0
	4	260	-1.9	20.6	0.0
	4	261	-1.2	13.3	0.190697674419
	4	262	-0.6	17.7	0.0
	4	263	1.5	14.0	0.0
	4	264	4.4	21.3	0.0
	4	265	3.2	19.9	0.0
	4	266	6.8	25.7	0.0
	4	267	8.0	23.3	0.0
	4	268	8.9	27.2	0.0
	4	269	13.0	22.6	0.0
	4	270	8.0	20.2	0.0
	4	271	8.4	22.6	0.0
	4	272	10.4	13.0	5.91162790698
	4	273	4.5	20.1	0.0
	4	274	3.6	18.9	0.0
	4	275	1.6	15.5	0.0
	4	276	6.9	15.6	0.0
	4	277	10.5	21.1	0.0
	4	278	0.8	16.0	0.0
	4	279	-0.4	13.9	0.0
	4	280	-0.4	14.6	0.0
	4	281	-2.6	12.9	0.0
	4	282	-2.0	14.9	0.0
	4	283	-1.8	14.9	0.0
	4	284	-7.7	8.2	3.33720930233
	4	285	-6.3	10.8	0.286046511628
	4	286	-5.4	12.5	0.0
	4	287	0.5	18.5	0.0
	4	288	6.7	21.6	0.0
	4	289	7.8	18.1	0.0
	4	290	7.4	15.0	2.28837209302
	4	291	9.6	18.4	0.0
	4	292	5.6	19.4	0.0
	4	293	3.8	17.4	0.0
	4	294	-2.9	0.0	1.43023255814
	4	295	-5.6	-3.7	0.0953488372093
	4	296	-3.7	3.4	0.0
	4	297	-6.3	8.1	0.0
	4	298	-11.6	4.8	2.38372093023
	4	299	-4.0	10.7	0.0
	4	300	-3.4	1.0	0.0
	4	301	-8.5	1.2	0.0
	4	302	-13.2	6.0	0.0
	4	303	-14.0	8.2	0.0
	4	304	-15.5	1.1	0.0
	4	305	-7.2	4.0	1.23953488372
	4	306	-3.7	-3.2	10.2976744186
	4	307	-8.2	-5.2	0.953488372093
	4	308	-7.5	-1.9	1.52558139535
	4	309	-9.9	-6.9	0.476744186047
	4	310	-5.5	2.1	1.43023255814
	4	311	-3.2	0.2	0.0953488372093
	4	312	-9.8	-0.3	0.0
	4	313	-4.2	2.9	0.286046511628
	4	314	-5.9	-1.4	2.76511627907
	4	315	-13.6	-0.9	2.47906976744
	4	316	-6.1	-3.3	2.28837209302
	4	317	-14.8	-10.5	3.24186046512
	4	318	-14.6	-4.6	0.0
	4	319	-9.0	-4.2	0.0
	4	320	-5.4	-0.5	10.3930232558
	4	321	-7.2	1.8	8.58139534884
	4	322	-11.1	0.8	0.0
	4	323	-6.5	0.5	0.0
	4	324	-9.7	-3.8	0.0
	4	325	-13.1	-5.0	0.0
	4	326	-15.3	-7.7	0.0
	4	327	-18.6	-10.0	0.0
	4	328	-12.3	-4.5	5.33953488372
	4	329	-8.7	3.4	0.0
	4	330	-6.1	4.4	0.0
	4	331	1.5	3.7	0.953488372093
	4	332	-0.2	1.2	7.53255813953
	4	333	-0.5	11.7	0.0
	4	334	0.7	8.9	0.0
	4	335	1.4	8.7	0.0
	4	336	3.2	17.3	0.0
	4	337	3.1	9.8	0.0
	4	338	0.4	2.0	0.0
	4	339	-4.4	-0.3	0.0
	4	340	-10.1	5.1	0.0
	4	341	-9.4	5.9	9.2488372093
	4	342	-7.7	-4.9	0.0
	4	343	-14.7	-1.3	0.0
	4	344	-10.1	1.1	0.0
	4	345	-16.2	1.3	0.0
	4	346	-16.8	1.4	0.0
	4	347	-9.2	0.4	0.0
	4	348	-9.4	4.1	0.0
	4	349	-5.3	-0.6	0.0
	4	350	-10.4	-7.4	1.23953488372
	4	351	-12.3	0.7	0.0
	4	352	-15.6	-6.5	0.0
	4	353	-16.3	-3.7	0.0
	4	354	-14.7	-10.0	0.0
	4	355	-17.0	-15.9	0.0
	4	356	-20.5	-10.3	0.0
	4	357	-19.4	-0.1	0.0
	4	358	-15.2	0.6	6.1976744186
	4	359	-3.4	1.7	0.0
	4	360	-11.5	1.2	0.0
	4	361	-9.1	-0.9	0.0
	4	362	-6.1	-1.9	0.0
	4	363	-6.6	2.3	0.0
	4	364	-3.6	2.0	0.0
	4	365	-14.4	3.1	4.86279069767
	4	366	-15.9	5.4	0.0
	5	1	-19.5	-5.8	0.0
	5	2	-22.9	-12.0	0.0
	5	3	-19.1	-17.4	0.0
	5	4	-22.1	-16.8	6.00697674419
	5	5	-13.8	-5.1	0.0
	5	6	-16.8	-12.0	0.0
	5	7	-15.3	-8.1	2.57441860465
	5	8	-15.0	-7.9	0.0
	5	9	-18.5	-10.6	0.0
	5	10	-18.8	-7.4	0.0
	5	11	-19.1	-10.7	0.0
	5	12	-28.2	-14.3	0.0
	5	13	-22.0	-6.8	0.0
	5	14	-13.4	-6.5	0.0
	5	15	-10.9	-4.2	0.0
	5	16	-16.1	-11.1	0.572093023256
	5	17	-14.2	-9.3	0.0953488372093
	5	18	-11.0	-2.5	0.0
	5	19	-19.7	-1.9	0.0
	5	20	-26.1	-14.6	0.0
	5	21	-24.3	-1.2	0.0
	5	22	-16.6	-5.3	7.62790697674
	5	23	-18.8	0.5	0.0
	5	24	-18.1	-7.1	0.0
	5	25	-22.2	-9.5	0.0
	5	26	-18.1	-5.2	0.667441860465
	5	27	-10.2	0.6	0.572093023256
	5	28	-19.2	-1.7	0.0
	5	29	-15.0	-3.1	0.0
	5	30	-15.0	-6.2	0.0
	5	31	-12.2	-9.4	0.0
	5	32	-15.3	-6.9	2.0023255814
	5	33	-19.9	-10.1	4.86279069767
	5	34	-26.0	-13.5	0.0
	5	35	-21.6	-8.7	0.0
	5	36	-16.7	-4.4	5.81627906977
	5	37	-21.5	1.5	3.62325581395
	5	38	-22.0	-1.9	0.0
	5	39	-19.0	-5.4	0.0
	5	40	-9.9	0.5	0.572093023256
	5	41	-14.4	-1.9	0.0
	5	42	-7.5	-3.6	0.0
	5	43	-7.6	-6.2	0.0
	5	44	-6.1	-5.5	0.0
	5	45	-7.3	-4.6	0.0
	5	46	-3.0	4.4	0.0
	5	47	-12.3	2.3	0.0
	5	48	-18.1	-8.2	0.0
	5	49	-18.3	-9.5	0.0
	5	50	-12.2	-3.9	0.0
	5	51	-5.9	-4.1	6.86511627907
	5	52	-10.6	-0.8	0.0
	5	53	-17.7	-4.0	0.0
	5	54	-1.8	9.7	0.0
	5	55	1.6	7.5	0.0
	5	56	-14.5	2.5	0.0
	5	57	-10.1	5.3	2.0023255814
	5	58	-13.2	-3.1	0.0
	5	59	-18.8	-8.3	0.0
	5	60	-17.7	-4.4	0.0
	5	61	-11.3	7.1	0.0
	5	62	-9.8	1.5	0.0
	5	63	-11.0	6.7	0.0
	5	64	-16.7	7.3	0.0
	5	65	-17.3	0.4	0.0
	5	66	-12.3	2.0	0.0
	5	67	-7.2	5.0	0.0
	5	68	-9.3	4.2	0.0
	5	69	-9.4	-0.9	0.0
	5	70	-9.1	3.2	0.0
	5	71	-8.7	0.0	0.0
	5	72	-9.1	-0.5	0.0
	5	73	-17.1	0.6	0.0
	5	74	-12.6	2.7	0.0
	5	75	-10.4	7.4	0.0
	5	76	-8.9	3.6	0.0
	5	77	-1.3	4.9	0.286046511628
	5	78	-5.5	0.4	0.0
	5	79	-3.9	0.8	0.0
	5	80	-12.9	1.8	0.0
	5	81	-6.5	5.9	0.0
	5	82	-4.2	-0.3	0.0
	5	83	-5.3	3.3	1.0488372093
	5	84	-5.4	9.8	0.0
	5	85	-6.0	1.0	2.0023255814
	5	86	-10.9	3.9	0.0
	5	87	-10.7	3.0	0.0
	5	88	-12.5	2.0	0.667441860465
	5	89	-12.4	4.5	0.0
	5	90	-2.8	8.2	0.0
	5	91	3.0	9.9	0.0
	5	92	-0.9	8.2	0.0
	5	93	-10.1	0.9	19.9279069767
	5	94	-11.9	4.7	0.0
	5	95	-5.2	9.6	0.0
	5	96	0.2	13.6	0.0
	5	97	-4.9	12.8	0.0
	5	98	-8.6	13.6	0.0
	5	99	-2.2	7.6	0.0953488372093
	5	100	7.3	15.9	0.0
	5	101	4.9	17.9	0.0
	5	102	2.2	16.0	0.0
	5	103	-3.6	17.5	0.0
	5	104	-8.6	10.2	0.0
	5	105	-0.9	12.1	0.0
	5	106	-0.4	15.3	0.0
	5	107	3.9	20.0	0.0
	5	108	4.4	23.8	0.0
	5	109	6.8	24.1	0.0
	5	110	10.2	23.7	0.0
	5	111	7.5	23.7	0.0
	5	112	1.7	13.4	0.572093023256
	5	113	-1.9	13.2	0.0
	5	114	-0.5	17.8	0.0
	5	115	5.1	17.9	0.0
	5	116	0.0	10.3	0.0
	5	117	-1.2	8.8	0.0
	5	118	-6.5	10.7	0.0
	5	119	-2.0	15.8	0.0
	5	120	1.6	20.4	0.953488372093
	5	121	2.1	24.2	0.0
	5	122	2.8	14.5	0.0
	5	123	4.2	21.5	0.0
	5	124	6.1	15.7	2.57441860465
	5	125	4.0	15.9	0.0
	5	126	-2.2	13.7	0.0
	5	127	-1.7	9.6	0.0
	5	128	-2.1	9.8	0.0
	5	129	0.9	14.5	0.0
	5	130	4.5	14.3	0.0
	5	131	2.2	22.0	0.0
	5	132	2.1	24.7	0.0
	5	133	5.7	18.9	0.0
	5	134	1.4	18.7	0.0
	5	135	2.9	18.1	0.0
	5	136	1.5	15.9	0.0
	5	137	4.7	15.8	0.0
	5	138	7.6	18.8	0.0
	5	139	6.2	20.1	0.0
	5	140	2.3	15.6	17.9255813953
	5	141	8.2	21.0	12.3953488372
	5	142	8.8	23.5	0.0953488372093
	5	143	10.5	25.2	0.0
	5	144	10.0	27.0	0.0
	5	145	13.2	26.9	0.0
	5	146	9.2	25.7	0.0
	5	147	6.6	17.6	6.96046511628
	5	148	6.7	21.8	0.0
	5	149	7.9	22.5	0.476744186047
	5	150	8.1	20.4	0.572093023256
	5	151	11.4	21.4	22.5976744186
	5	152	8.3	19.1	3.24186046512
	5	153	8.6	22.8	0.0
	5	154	12.8	25.8	0.0
	5	155	16.5	28.0	0.0
	5	156	11.6	21.0	0.0
	5	157	9.3	15.8	0.0953488372093
	5	158	6.2	20.4	5.62558139535
	5	159	10.9	25.4	0.0
	5	160	15.2	28.1	0.0
	5	161	15.6	31.7	0.0
	5	162	13.5	28.5	0.0
	5	163	13.1	22.0	0.0
	5	164	10.2	23.4	0.0
	5	165	11.1	22.3	0.0953488372093
	5	166	10.0	22.2	0.0
	5	167	13.3	25.9	0.0
	5	168	11.6	26.1	0.0
	5	169	16.3	24.2	7.91395348837
	5	170	17.4	25.3	5.53023255814
	5	171	15.1	28.2	0.0
	5	172	16.6	27.9	0.190697674419
	5	173	14.6	28.2	0.190697674419
	5	174	14.1	27.4	0.0953488372093
	5	175	10.5	27.4	0.0
	5	176	11.9	30.4	0.0
	5	177	14.2	27.7	0.0
	5	178	14.9	31.8	10.011627907
	5	179	10.8	30.3	0.0
	5	180	13.2	29.0	0.0
	5	181	14.1	31.7	0.0
	5	182	17.5	34.0	0.0
	5	183	15.6	30.9	0.0
	5	184	13.7	32.1	0.0
	5	185	13.7	27.1	0.0
	5	186	12.1	22.5	1.43023255814
	5	187	10.2	19.1	3.81395348837
	5	188	19.3	35.1	0.0
	5	189	17.2	30.3	0.0
	5	190	18.1	27.7	3.52790697674
	5	191	19.7	30.8	2.28837209302
	5	192	18.6	29.3	4.86279069767
	5	193	19.2	28.2	0.0
	5	194	15.6	30.3	0.0
	5	195	13.3	24.5	10.488372093
	5	196	18.0	29.4	6.76976744186
	5	197	18.4	33.5	0.0
	5	198	18.3	27.4	23.4558139535
	5	199	18.7	34.4	0.0
	5	200	20.5	28.9	0.0
	5	201	20.7	34.9	0.0
	5	202	19.0	30.1	0.762790697674
	5	203	17.1	25.2	0.0953488372093
	5	204	16.4	26.2	29.3674418605
	5	205	16.0	28.7	0.0
	5	206	14.5	28.7	0.0
	5	207	13.9	28.3	0.0
	5	208	16.9	30.1	0.0
	5	209	12.7	27.8	0.0
	5	210	15.6	28.8	0.0
	5	211	17.9	31.6	0.0
	5	212	17.2	29.9	1.23953488372
	5	213	17.2	30.1	0.0
	5	214	17.5	30.9	0.0
	5	215	21.8	34.6	0.0
	5	216	24.7	34.0	0.0
	5	217	20.8	28.2	0.0
	5	218	14.4	25.1	0.0
	5	219	15.7	28.5	0.0
	5	220	16.8	30.9	0.0
	5	221	16.8	29.8	0.0
	5	222	16.5	31.4	0.0
	5	223	19.0	31.2	4.00465116279
	5	224	18.5	30.7	0.0
	5	225	16.7	27.3	0.0
	5	226	16.6	26.1	0.0
	5	227	14.5	23.3	0.0
	5	228	14.5	22.0	3.62325581395
	5	229	15.8	20.0	6.1976744186
	5	230	10.1	19.8	1.90697674419
	5	231	12.1	22.7	0.381395348837
	5	232	10.3	27.0	0.0
	5	233	16.4	28.2	0.0
	5	234	15.0	27.0	0.0
	5	235	12.5	30.3	0.0
	5	236	14.5	28.6	0.0
	5	237	16.0	30.1	0.0
	5	238	13.2	33.0	0.0
	5	239	17.1	30.1	0.0
	5	240	15.7	28.8	0.0
	5	241	16.3	30.2	0.0
	5	242	16.2	30.3	0.190697674419
	5	243	17.8	30.5	0.0
	5	244	12.4	24.5	0.0
	5	245	9.4	19.7	0.0953488372093
	5	246	8.6	28.6	0.0
	5	247	8.8	28.0	0.0
	5	248	11.5	30.1	0.0
	5	249	12.4	33.3	0.0
	5	250	13.5	30.0	0.0
	5	251	11.3	28.4	0.0
	5	252	12.8	22.2	0.0953488372093
	5	253	10.9	25.8	0.0
	5	254	9.7	25.6	0.0
	5	255	9.9	18.3	38.2348837209
	5	256	9.5	24.7	0.0
	5	257	8.4	21.0	0.0
	5	258	5.8	22.2	0.0
	5	259	5.6	25.0	0.0
	5	260	16.4	29.3	0.0
	5	261	17.6	28.1	0.0
	5	262	13.7	19.1	0.0953488372093
	5	263	14.2	25.3	0.0
	5	264	14.4	25.1	0.0
	5	265	13.9	27.7	0.0
	5	266	16.0	27.3	0.0
	5	267	9.3	22.8	0.0
	5	268	6.4	27.6	0.0
	5	269	11.5	26.9	0.0
	5	270	9.3	19.8	0.0
	5	271	10.4	22.9	0.0
	5	272	10.9	22.1	0.0
	5	273	13.1	21.9	0.0
	5	274	11.3	21.4	0.0
	5	275	8.1	20.5	0.0
	5	276	7.2	17.5	0.0
	5	277	9.9	15.2	0.0
	5	278	7.1	16.8	0.858139534884
	5	279	5.0	25.1	0.0
	5	280	8.8	21.6	7.1511627907
	5	281	6.1	24.3	0.0
	5	282	10.6	22.8	0.0
	5	283	5.9	15.2	0.0
	5	284	-0.5	8.9	0.0
	5	285	3.8	17.9	0.0
	5	286	5.2	15.1	0.0
	5	287	3.2	14.4	0.0
	5	288	1.6	12.0	0.0953488372093
	5	289	-0.3	11.8	0.0
	5	290	4.3	17.3	2.47906976744
	5	291	1.1	15.2	2.76511627907
	5	292	1.1	21.8	0.0
	5	293	3.3	17.9	0.0953488372093
	5	294	1.6	18.1	0.0
	5	295	1.6	11.1	0.0
	5	296	1.2	10.0	0.0
	5	297	-1.0	9.5	0.0
	5	298	0.5	11.3	0.0
	5	299	1.8	14.6	0.0
	5	300	0.2	14.2	0.0
	5	301	-3.6	12.1	0.0953488372093
	5	302	-1.6	9.2	0.0
	5	303	0.1	7.4	0.0953488372093
	5	304	-2.2	9.4	0.0
	5	305	-4.8	4.5	0.0
	5	306	-5.1	6.0	0.0
	5	307	-11.3	5.8	0.0
	5	308	-8.3	1.7	0.0
	5	309	-11.8	-0.4	0.0
	5	310	-10.3	7.9	0.0
	5	311	2.2	11.6	0.0
	5	312	5.2	12.9	0.0
	5	313	-5.3	2.0	0.0
	5	314	-11.3	3.3	0.0
	5	315	-10.1	4.8	0.0
	5	316	-10.7	2.2	0.0
	5	317	-7.5	5.5	0.0
	5	318	-3.5	10.4	0.0
	5	319	-1.5	15.5	0.0
	5	320	2.4	14.2	0.0
	5	321	9.1	21.0	0.0
	5	322	10.1	15.7	0.0
	5	323	0.9	5.0	0.286046511628
	5	324	-1.4	6.2	0.0
	5	325	-2.0	16.2	0.0
	5	326	-4.4	7.9	0.0
	5	327	-8.5	4.0	0.0
	5	328	-15.4	-8.7	0.0
	5	329	-11.7	-0.2	0.0
	5	330	-14.7	-7.8	0.0
	5	331	-18.4	-2.2	0.0
	5	332	-16.2	7.5	0.0
	5	333	-8.8	5.3	0.0
	5	334	-9.0	-3.7	0.0
	5	335	-5.4	-0.9	0.0
	5	336	-14.3	-6.6	0.0
	5	337	-6.0	-0.8	0.0
	5	338	-4.5	1.7	0.0
	5	339	-9.4	7.5	0.0
	5	340	-7.7	3.7	0.0
	5	341	-13.0	-7.5	0.0
	5	342	-8.3	4.9	0.0
	5	343	-10.9	-1.9	0.0
	5	344	-14.8	4.2	0.0
	5	345	-8.8	-2.4	0.0
	5	346	-11.5	-3.0	0.0
	5	347	-12.0	-9.6	0.0
	5	348	-17.2	-1.8	0.0
	5	349	-18.1	-6.8	0.0
	5	350	-16.4	-4.1	0.0
	5	351	-19.3	-8.0	0.0
	5	352	-12.9	-5.8	0.0
	5	353	-2.4	-1.7	0.0
	5	354	-9.0	-6.7	0.0
	5	355	-6.1	-5.4	0.0
	5	356	-11.0	-5.0	0.0
	5	357	-16.0	-10.3	0.0
	5	358	-21.9	-13.0	0.0
	5	359	-9.2	-0.9	0.0
	5	360	-9.1	-2.8	0.0
	5	361	-12.6	0.6	0.0
	5	362	-7.0	6.0	0.0
	5	363	-20.2	-8.7	0.0
	5	364	-10.5	-5.5	0.0
	5	365	-19.9	-7.4	0.0
	6	1	-18.3	1.4	0.0
	6	2	-20.1	2.1	0.0
	6	3	-15.5	2.7	0.0
	6	4	-12.0	5.4	0.0
	6	5	-18.2	-3.3	0.0
	6	6	-14.4	-4.8	0.0
	6	7	-14.0	-7.6	0.0
	6	8	-9.9	-3.5	0.0
	6	9	-15.5	-10.2	3.24186046512
	6	10	-16.4	-7.0	0.0953488372093
	6	11	-14.3	-5.3	0.0
	6	12	-6.3	4.5	0.0
	6	13	-4.9	-3.5	0.0
	6	14	-13.5	-7.4	0.0
	6	15	-29.2	-3.7	0.0
	6	16	-17.8	-6.8	0.0
	6	17	-17.5	-9.1	0.0
	6	18	-21.1	-7.1	0.0
	6	19	-18.5	-1.8	0.0
	6	20	-11.4	-2.2	0.0
	6	21	-10.7	-6.6	0.0
	6	22	-8.5	-3.8	0.0
	6	23	-14.5	-2.1	0.0
	6	24	-18.1	-10.8	0.0
	6	25	-12.2	-8.7	0.0
	6	26	-13.1	-1.8	0.0
	6	27	-25.6	-7.9	0.0
	6	28	-19.5	-4.6	0.0
	6	29	-35.8	-13.9	0.381395348837
	6	30	-32.2	-12.8	0.0953488372093
	6	31	-30.0	-6.0	0.0
	6	32	-18.6	-9.7	0.0
	6	33	-20.3	-7.7	0.0
	6	34	-16.2	-10.8	0.0
	6	35	-14.7	-2.7	0.0
	6	36	-26.7	-12.5	0.0
	6	37	-29.6	-14.5	0.0
	6	38	-31.7	-16.3	0.0
	6	39	-27.7	-11.4	0.0
	6	40	-27.5	-3.3	0.0
	6	41	-21.0	-0.3	0.0
	6	42	-14.6	-4.7	0.0
	6	43	-15.5	-8.9	0.0
	6	44	-23.4	-6.1	0.0
	6	45	-18.6	-7.4	0.0
	6	46	-19.5	-6.1	0.0
	6	47	-10.9	-6.6	0.0
	6	48	-9.0	-4.0	0.0
	6	49	-1.2	2.9	0.0
	6	50	-7.0	-3.4	0.0
	6	51	-12.5	-1.1	0.0953488372093
	6	52	-16.9	-0.7	0.0
	6	53	-13.9	-0.4	0.0
	6	54	-13.4	7.0	0.0
	6	55	-19.5	-1.5	0.0
	6	56	-13.0	1.2	0.0
	6	57	-17.8	-5.8	0.0
	6	58	-18.4	-2.8	3.71860465116
	6	59	-17.4	-3.6	1.33488372093
	6	60	-14.4	-0.6	0.0
	6	61	-17.6	-7.9	0.0
	6	62	-9.6	-0.5	0.0
	6	63	-9.8	1.8	0.0
	6	64	-0.5	10.9	0.0
	6	65	2.5	6.7	0.0
	6	66	-3.9	3.5	0.0
	6	67	-5.9	1.0	0.0
	6	68	-6.6	-2.5	0.0
	6	69	-3.2	-1.2	0.0
	6	70	0.9	6.2	0.0
	6	71	1.8	4.7	0.0
	6	72	2.4	7.2	0.0
	6	73	3.9	4.9	0.0
	6	74	-0.6	4.8	0.0
	6	75	-4.3	4.1	0.0
	6	76	-2.7	5.6	0.0
	6	77	-6.7	5.9	0.0
	6	78	-0.4	8.7	0.0953488372093
	6	79	-0.3	7.0	0.0
	6	80	-0.1	9.1	0.0
	6	81	-2.6	1.5	0.0
	6	82	0.2	3.6	0.0
	6	83	-9.9	0.4	5.1488372093
	6	84	-9.8	5.2	0.0
	6	85	-10.7	1.4	0.0
	6	86	-11.0	1.9	0.0
	6	87	-4.4	7.1	0.572093023256
	6	88	-1.9	10.7	0.0
	6	89	-2.0	14.9	0.0
	6	90	0.0	15.5	0.0
	6	91	1.3	11.5	0.0
	6	92	-1.0	13.4	2.66976744186
	6	93	2.8	12.8	0.0
	6	94	0.0	14.3	0.0
	6	95	-3.6	10.3	11.5372093023
	6	96	-6.1	8.9	2.0023255814
	6	97	-7.3	8.1	0.0
	6	98	-8.7	6.2	0.0
	6	99	-4.5	5.8	0.0
	6	100	-1.7	4.1	0.0953488372093
	6	101	-1.0	8.4	0.0
	6	102	-5.2	7.7	0.0
	6	103	-6.9	8.5	0.0
	6	104	-5.2	9.1	0.0
	6	105	-5.4	3.8	0.0
	6	106	-7.7	3.7	0.667441860465
	6	107	-4.9	5.8	6.57906976744
	6	108	-4.4	9.5	1.62093023256
	6	109	1.7	13.0	0.0
	6	110	11.2	17.2	11.7279069767
	6	111	9.3	16.1	0.0
	6	112	5.7	17.4	0.0
	6	113	6.6	14.7	2.28837209302
	6	114	4.8	19.5	0.0
	6	115	8.1	24.2	0.0
	6	116	16.0	31.4	0.0
	6	117	11.0	22.0	6.48372093023
	6	118	8.6	20.7	0.0
	6	119	8.1	18.1	0.381395348837
	6	120	2.6	17.7	0.0
	6	121	9.6	21.1	0.0
	6	122	8.2	20.8	0.0
	6	123	6.7	21.4	0.0
	6	124	4.6	24.5	0.0
	6	125	3.1	17.5	2.28837209302
	6	126	6.1	19.0	0.0
	6	127	5.0	12.9	0.381395348837
	6	128	5.4	17.7	0.0
	6	129	7.1	19.1	0.0
	6	130	7.6	17.9	0.0
	6	131	9.5	22.5	0.0
	6	132	4.2	21.9	0.0
	6	133	4.5	19.2	0.0
	6	134	5.0	18.7	0.0
	6	135	4.3	18.1	7.05581395349
	6	136	7.9	24.8	3.52790697674
	6	137	2.7	22.9	24.2186046512
	6	138	0.6	25.9	0.0
	6	139	6.9	19.5	0.0953488372093
	6	140	3.8	18.3	0.0
	6	141	6.2	21.9	0.0
	6	142	9.4	21.5	5.81627906977
	6	143	12.0	24.8	0.0
	6	144	5.9	18.5	17.0674418605
	6	145	8.8	24.6	0.0
	6	146	10.7	27.2	0.0
	6	147	8.6	22.8	0.0
	6	148	13.3	21.6	0.953488372093
	6	149	13.6	23.5	0.0
	6	150	11.9	20.4	0.0
	6	151	10.0	19.9	0.0
	6	152	11.6	23.5	0.0
	6	153	7.4	21.8	31.0837209302
	6	154	7.4	24.8	0.0
	6	155	9.4	25.5	0.0
	6	156	9.7	20.8	1.62093023256
	6	157	11.0	26.0	0.0953488372093
	6	158	19.8	29.0	0.0
	6	159	18.4	27.6	0.0
	6	160	18.3	26.2	0.381395348837
	6	161	15.1	27.2	0.0
	6	162	12.1	25.3	0.0
	6	163	8.1	21.3	0.0
	6	164	7.1	21.2	0.0
	6	165	5.7	15.8	0.476744186047
	6	166	2.2	14.9	1.71627906977
	6	167	7.7	20.1	1.52558139535
	6	168	6.8	22.3	0.0
	6	169	9.2	19.0	0.0
	6	170	8.2	24.9	0.0
	6	171	11.5	24.3	9.91627906977
	6	172	16.3	29.2	2.38372093023
	6	173	14.2	29.0	0.0
	6	174	12.8	26.5	0.0
[truncated: 8,957 more rows]
