# Supplementary material for: Comparing CMIP-3 and CMIP-5 climate projections on flooding estimation of Devils Lake of North Dakota, USA
Source: PeerJ. 2018 Apr 30;6:e4711. doi: 10.7717/peerj.4711 (PMC5933320; doi:10.7717/peerj.4711)
Supplement: Supplemental Information 2 [file peerj-06-4711-s002.zip › FutureClimate/CMIP-5_MarkSim/EDMZ_HadGEM2ES_rcp26_2055.dat]

	1	1	-20.3	-7.5	0.0
	1	2	-12.1	2.4	0.0
	1	3	-2.8	5.0	11.1558139535
	1	4	-2.5	-1.7	0.0
	1	5	-13.4	-0.4	0.0
	1	6	-4.4	-3.6	0.0
	1	7	-7.4	-4.5	0.0953488372093
	1	8	-13.8	-2.5	0.0
	1	9	-26.2	-1.9	0.0
	1	10	-29.9	-1.7	0.0
	1	11	-22.1	-10.2	0.0
	1	12	-19.0	-9.9	0.0
	1	13	-18.9	-15.9	0.0
	1	14	-20.6	-10.8	0.0
	1	15	-17.8	-3.6	0.0
	1	16	-19.9	-12.3	0.0
	1	17	-23.1	-19.2	0.0953488372093
	1	18	-13.7	-2.3	0.0
	1	19	-11.6	-9.1	0.0
	1	20	-20.2	-6.6	0.0
	1	21	-5.5	10.2	0.0
	1	22	-12.3	13.0	0.0
	1	23	-15.3	3.2	0.0
	1	24	-17.0	-0.8	0.0
	1	25	-13.7	-4.8	0.0
	1	26	-18.0	-7.3	0.0
	1	27	-23.7	-6.6	0.0
	1	28	-14.1	-2.3	0.0
	1	29	-21.3	-3.8	0.0
	1	30	-14.6	-0.3	0.0
	1	31	-12.8	-7.8	0.667441860465
	1	32	-7.1	-3.5	0.0
	1	33	-14.0	-3.6	0.0
	1	34	-7.6	5.9	0.0
	1	35	-1.3	4.6	0.0
	1	36	6.6	15.2	0.0
	1	37	-5.9	3.6	0.0
	1	38	-11.3	-10.9	0.0
	1	39	-8.2	-2.0	0.0
	1	40	-8.7	-8.4	0.0
	1	41	-11.2	-7.2	0.0
	1	42	-10.2	0.6	0.0
	1	43	-5.2	4.5	0.0
	1	44	-10.0	-4.4	0.0
	1	45	-16.0	-9.9	0.381395348837
	1	46	-26.2	-9.5	0.0
	1	47	-24.2	-6.2	0.0
	1	48	-28.0	-9.7	0.0
	1	49	-26.4	-7.8	0.0
	1	50	-27.0	-7.3	0.0
	1	51	-30.2	-18.6	2.57441860465
	1	52	-25.7	-15.9	5.24418604651
	1	53	-22.1	-0.7	0.0
	1	54	-18.4	-3.2	0.0
	1	55	-18.7	-5.7	0.0
	1	56	-30.2	-6.2	0.0
	1	57	-24.9	5.1	0.0
	1	58	-24.9	-4.1	0.0
	1	59	-16.2	-5.1	0.0
	1	60	-17.3	-5.6	0.0
	1	61	-20.0	-5.3	0.0
	1	62	-15.4	-3.0	0.0
	1	63	-10.8	-4.1	1.14418604651
	1	64	-1.6	-1.0	0.0
	1	65	-1.5	1.4	0.0
	1	66	-8.4	-6.7	0.0
	1	67	-12.4	3.0	0.0
	1	68	-13.5	5.8	0.0
	1	69	-12.0	6.0	0.0
	1	70	-17.1	3.2	0.0
	1	71	-13.7	-6.3	0.0
	1	72	-10.3	-6.0	0.0
	1	73	-9.1	-7.6	0.0
	1	74	-11.7	-7.4	0.0
	1	75	-10.6	-4.8	0.0
	1	76	-16.3	-0.8	0.0
	1	77	-17.5	-2.6	0.0
	1	78	-16.0	3.7	0.0
	1	79	-19.4	-3.0	0.0
	1	80	-18.6	-3.9	0.0
	1	81	-14.6	-1.0	3.0511627907
	1	82	-11.8	0.0	0.0
	1	83	-12.7	4.1	0.0
	1	84	-5.7	1.9	0.0
	1	85	-7.8	4.9	0.0
	1	86	-1.9	8.1	0.0
	1	87	1.1	5.4	0.0
	1	88	-3.3	9.9	0.0
	1	89	-4.2	7.6	0.0
	1	90	-3.4	13.8	0.0
	1	91	2.7	14.6	0.0
	1	92	3.6	18.0	0.0
	1	93	1.4	17.5	0.0
	1	94	3.1	14.5	0.0
	1	95	3.8	12.5	0.0
	1	96	2.8	8.8	6.00697674419
	1	97	-2.3	7.0	0.0953488372093
	1	98	-3.5	8.2	0.953488372093
	1	99	-1.4	10.1	0.0
	1	100	6.5	9.7	0.0
	1	101	1.1	17.2	0.0
	1	102	9.0	18.1	0.0
	1	103	10.6	21.1	0.0
	1	104	2.1	19.4	1.71627906977
	1	105	3.7	19.4	0.0
	1	106	2.3	14.6	0.286046511628
	1	107	-0.7	17.7	0.0
	1	108	-3.6	17.7	0.0
	1	109	-1.1	16.6	0.0
	1	110	0.1	19.0	0.0
	1	111	2.4	23.0	0.0
	1	112	-4.5	13.9	0.0
	1	113	-8.3	8.2	0.0
	1	114	-2.2	16.0	0.0
	1	115	2.2	20.7	0.0
	1	116	2.4	19.9	0.0
	1	117	3.3	7.0	0.381395348837
	1	118	5.7	18.9	0.0
	1	119	8.6	21.2	0.0
	1	120	4.7	20.0	1.33488372093
	1	121	9.3	23.2	0.0
	1	122	7.4	23.1	0.0
	1	123	12.3	22.9	0.0
	1	124	12.4	23.4	0.0
	1	125	11.4	24.1	0.0
	1	126	6.2	22.3	0.0
	1	127	2.6	23.5	64.7418604651
	1	128	6.0	26.3	0.0
	1	129	8.7	23.9	0.0
	1	130	6.9	21.1	0.0
	1	131	2.0	19.6	0.0
	1	132	1.5	25.0	0.0
	1	133	2.4	20.0	0.0
	1	134	10.1	20.9	0.0
	1	135	8.8	18.8	0.0
	1	136	3.8	12.4	6.00697674419
	1	137	12.4	18.9	2.47906976744
	1	138	7.5	18.3	12.2046511628
	1	139	8.7	15.4	0.0
	1	140	8.2	20.8	0.0
	1	141	8.1	21.4	0.0
	1	142	4.8	20.9	0.0953488372093
	1	143	5.9	21.4	0.0
	1	144	0.8	19.3	0.0
	1	145	8.9	20.8	0.0
	1	146	7.8	20.3	0.0
	1	147	12.9	20.4	5.1488372093
	1	148	5.6	20.0	26.5069767442
	1	149	3.1	18.3	0.0
	1	150	4.3	20.5	1.71627906977
	1	151	7.7	21.4	0.0
	1	152	4.2	20.7	0.0
	1	153	4.1	18.0	0.0
	1	154	8.4	21.9	0.0
	1	155	11.9	30.1	0.0
	1	156	5.1	23.9	0.0
	1	157	12.8	20.5	8.67674418605
	1	158	13.2	25.8	0.0
	1	159	13.0	24.0	0.0
	1	160	9.3	22.1	0.0
	1	161	9.4	23.8	0.0
	1	162	10.4	21.4	32.2279069767
	1	163	10.3	23.6	0.0
	1	164	10.8	25.2	0.0
	1	165	16.1	29.5	53.6813953488
	1	166	18.8	30.8	0.0
	1	167	14.7	32.6	0.0
	1	168	14.5	28.7	0.0
	1	169	13.7	29.4	0.0
	1	170	11.8	27.4	0.0
	1	171	14.3	27.0	0.0
	1	172	14.7	26.4	0.0
	1	173	14.4	18.5	11.6325581395
	1	174	13.8	20.2	8.10465116279
	1	175	13.1	25.3	0.0
	1	176	10.4	22.1	0.0
	1	177	9.9	19.1	3.71860465116
	1	178	11.4	21.1	50.2488372093
	1	179	14.7	27.6	0.0
	1	180	10.7	25.0	3.81395348837
	1	181	18.3	25.8	0.572093023256
	1	182	16.0	29.2	0.0
	1	183	14.1	28.5	0.0
	1	184	18.8	29.1	0.0
	1	185	18.1	28.4	0.0953488372093
	1	186	20.9	31.7	0.0
	1	187	18.7	30.9	0.0
	1	188	12.1	25.1	0.0
	1	189	12.7	20.9	0.0
	1	190	11.8	24.7	0.0
	1	191	12.1	28.9	0.0
	1	192	15.9	28.1	0.0
	1	193	18.2	28.2	0.0
	1	194	19.0	33.5	0.0
	1	195	21.3	36.8	0.0
	1	196	19.6	32.3	0.0
	1	197	20.5	29.4	0.190697674419
	1	198	17.2	28.3	0.0
	1	199	13.6	27.3	0.0
	1	200	16.9	31.6	6.48372093023
	1	201	19.8	34.4	0.953488372093
	1	202	21.2	33.7	0.0
	1	203	18.8	32.6	0.0
	1	204	14.0	28.3	0.0
	1	205	15.7	27.1	4.67209302326
	1	206	14.6	29.0	2.28837209302
	1	207	14.4	28.8	0.0
	1	208	15.8	31.7	0.0
	1	209	14.1	30.1	0.0
	1	210	13.5	30.7	0.0
	1	211	14.8	29.0	0.0
	1	212	9.4	24.8	18.3069767442
	1	213	12.1	28.1	30.1302325581
	1	214	10.0	30.2	0.0
	1	215	13.9	28.5	0.0
	1	216	12.8	27.4	0.0
	1	217	14.5	31.0	0.0
	1	218	14.1	28.9	1.23953488372
	1	219	15.3	25.7	0.476744186047
	1	220	18.8	30.2	0.0
	1	221	17.9	27.7	0.0
	1	222	15.7	29.7	0.0
	1	223	15.1	31.9	0.0
	1	224	8.7	28.4	0.0
	1	225	9.4	24.2	15.4465116279
	1	226	9.6	23.9	0.0953488372093
	1	227	10.1	22.4	16.876744186
	1	228	10.9	26.3	0.0
	1	229	11.2	25.2	0.0
	1	230	7.6	22.7	0.0
	1	231	10.8	27.1	0.0
	1	232	10.2	21.4	22.5023255814
	1	233	14.9	22.1	0.0
	1	234	14.8	29.2	0.0
	1	235	14.1	23.9	0.0
	1	236	12.1	28.9	0.0
	1	237	12.2	27.3	0.0
	1	238	11.8	28.9	0.0
	1	239	19.2	28.8	0.0
	1	240	18.1	30.0	0.0
	1	241	14.8	27.9	0.0
	1	242	11.3	25.0	0.0
	1	243	13.2	24.0	0.0
	1	244	12.3	27.5	0.0
	1	245	10.1	27.7	0.0
	1	246	10.9	30.2	0.0
	1	247	15.7	28.4	9.43953488372
	1	248	10.8	24.6	0.190697674419
	1	249	10.3	26.4	0.0
	1	250	13.5	24.8	0.0
	1	251	11.0	22.4	0.0
	1	252	5.7	19.1	0.858139534884
	1	253	10.7	23.7	0.0
	1	254	4.6	18.7	3.71860465116
	1	255	4.0	18.5	0.286046511628
	1	256	0.5	20.0	0.0
	1	257	-0.7	21.2	0.0
	1	258	-5.8	18.7	0.0
	1	259	2.4	25.3	0.0
	1	260	6.0	25.9	0.0
	1	261	4.8	20.3	0.0
	1	262	10.0	25.4	0.0
	1	263	11.3	24.7	0.0
	1	264	11.3	27.4	0.0
	1	265	8.3	23.4	0.0
	1	266	8.5	18.6	0.0
	1	267	10.6	20.1	0.0
	1	268	6.5	25.5	0.0
	1	269	10.8	23.7	0.0
	1	270	13.3	27.0	0.0
	1	271	14.6	24.4	0.0
	1	272	14.4	23.2	0.0
	1	273	10.0	22.3	0.0
	1	274	3.2	19.8	0.0
	1	275	4.3	20.6	0.0
	1	276	6.3	15.7	0.0
	1	277	3.6	14.3	0.0
	1	278	2.4	17.6	0.0
	1	279	0.3	14.8	0.0
	1	280	1.1	15.5	0.0
	1	281	1.7	14.8	0.190697674419
	1	282	1.9	16.0	0.0953488372093
	1	283	2.4	17.7	0.0
	1	284	4.4	16.6	0.0
	1	285	1.6	19.1	0.0
	1	286	7.9	21.7	0.0
	1	287	0.5	10.0	12.5860465116
	1	288	-3.4	8.4	0.0
	1	289	-1.5	11.8	0.0
	1	290	4.4	14.9	6.1023255814
	1	291	1.4	11.8	0.0
	1	292	2.9	13.5	0.0
	1	293	4.4	12.1	0.0
	1	294	3.6	11.4	0.0
	1	295	3.3	12.5	0.0
	1	296	-0.4	13.4	0.0
	1	297	-0.6	5.7	0.0
	1	298	-1.2	7.8	0.0
	1	299	-3.7	6.9	0.0
	1	300	-7.6	5.4	0.0
	1	301	5.2	15.2	0.0
	1	302	6.1	10.9	0.0
	1	303	4.2	13.9	0.0
	1	304	-0.8	13.7	0.0
	1	305	0.2	6.2	0.0
	1	306	-7.0	4.4	0.0
	1	307	-3.6	3.1	0.0
	1	308	-2.5	8.2	0.0
	1	309	-2.1	13.7	0.0
	1	310	2.0	5.7	0.0
	1	311	4.4	8.7	0.0
	1	312	0.0	8.1	0.0
	1	313	-2.0	15.9	0.0
	1	314	2.9	17.6	0.0
	1	315	5.0	9.4	0.0
	1	316	1.0	6.6	0.0
	1	317	-3.6	4.2	0.0
	1	318	-3.7	7.1	0.0
	1	319	-3.5	4.1	0.0
	1	320	0.0	6.2	0.0
	1	321	-12.2	3.9	0.0
	1	322	-6.6	-0.3	0.0
	1	323	-8.2	-1.2	0.0
	1	324	-8.2	-7.4	0.0
	1	325	-5.0	-1.1	0.0
	1	326	-9.3	1.1	0.0
	1	327	-7.7	-0.9	0.0
	1	328	-14.1	-10.3	0.0
	1	329	-10.6	-5.8	0.0
	1	330	-19.0	-9.8	0.0
	1	331	-9.7	6.7	0.0
	1	332	-16.3	-2.4	0.0
	1	333	-16.0	-7.3	0.0
	1	334	-15.8	-3.8	6.48372093023
	1	335	-17.9	-2.4	0.0
	1	336	-23.3	-8.4	0.0
	1	337	-29.1	-11.4	0.0
	1	338	-30.0	-8.5	0.0
	1	339	-26.8	-9.3	0.0
	1	340	-20.6	-17.1	0.0
	1	341	-19.3	-7.6	0.0
	1	342	-17.2	-8.3	0.0
	1	343	-17.9	-7.9	0.0
	1	344	-17.0	-9.8	0.0
	1	345	-14.3	-12.3	0.0
	1	346	-9.7	-7.5	0.0
	1	347	-14.7	-6.2	0.0
	1	348	-9.3	1.2	0.0
	1	349	-21.3	-14.7	1.33488372093
	1	350	-22.2	-14.2	0.0
	1	351	-25.8	-4.8	0.0
	1	352	-23.9	-12.6	0.0
	1	353	-21.0	-10.7	0.0
	1	354	-13.0	-8.8	0.0
	1	355	-15.3	-12.1	8.2
	1	356	-18.7	-7.9	0.0
	1	357	-29.1	-13.3	2.0976744186
	1	358	-29.5	-15.1	0.0
	1	359	-22.7	-1.1	0.0
	1	360	-16.7	-0.6	3.0511627907
	1	361	-20.0	-4.1	0.0
	1	362	-14.0	-13.5	3.24186046512
	1	363	-17.8	-16.9	1.90697674419
	1	364	-24.1	-20.4	0.381395348837
	1	365	-21.7	-21.6	1.14418604651
	2	1	-10.3	-7.0	0.0
	2	2	-15.8	-9.9	0.0
	2	3	-17.0	-12.7	0.0
	2	4	-12.0	-11.4	4.00465116279
	2	5	-18.2	-13.6	0.0
	2	6	-23.6	-17.4	0.0
	2	7	-27.8	-7.1	0.0
	2	8	-18.6	-7.4	0.0
	2	9	-19.4	-10.1	0.0
	2	10	-21.2	-4.3	0.0
	2	11	-18.6	-0.3	0.0
	2	12	-16.0	-6.4	0.0
	2	13	-12.3	-2.4	0.0
	2	14	-10.8	-4.9	0.0
	2	15	-15.8	-3.7	0.0
	2	16	-15.7	0.6	0.0
	2	17	-8.4	-3.5	0.0
	2	18	-10.0	-3.2	0.0
	2	19	-13.8	-6.1	0.0
	2	20	-18.9	-11.5	0.0
	2	21	-7.3	-5.5	0.0
	2	22	-5.3	5.7	0.0
	2	23	-9.2	-5.8	0.0
	2	24	-10.1	0.5	0.0
	2	25	-24.1	-9.5	0.0
	2	26	-26.6	-5.1	0.0
	2	27	-23.0	-8.7	0.0
	2	28	-22.3	-3.5	0.0
	2	29	-21.9	-12.6	0.0
	2	30	-12.5	0.5	0.0
	2	31	-14.4	-5.1	1.90697674419
	2	32	-9.5	-8.9	0.0
	2	33	-19.1	-10.9	0.0
	2	34	-22.9	-11.9	0.0
	2	35	-23.5	-11.9	0.0
	2	36	-17.7	-4.2	0.0
	2	37	-29.8	-12.9	0.0
	2	38	-29.5	-17.6	0.0
	2	39	-26.5	-15.0	0.0
	2	40	-19.4	-5.8	0.0
	2	41	-18.3	-4.4	0.0
	2	42	-20.9	-7.0	0.0
	2	43	-14.1	3.1	0.0
	2	44	-5.4	3.6	0.0
	2	45	-2.0	6.8	0.0
	2	46	-2.8	0.3	0.0
	2	47	-9.3	-0.7	0.0
	2	48	-16.3	-2.1	0.0
	2	49	-18.8	-8.1	0.0
	2	50	-23.9	-9.8	0.0
	2	51	-23.4	-6.8	0.0
	2	52	-27.1	-9.4	0.0
	2	53	-18.3	-3.0	0.0
	2	54	-8.6	3.5	0.0
	2	55	-11.9	-2.0	0.0
	2	56	-14.4	2.7	0.0
	2	57	-4.3	-0.8	0.0
	2	58	-4.8	-2.3	0.0
	2	59	-9.7	-7.7	0.0
	2	60	-9.4	-8.8	0.0
	2	61	-2.9	0.0	0.0
	2	62	0.3	5.7	0.0
	2	63	-8.4	-3.5	0.0
	2	64	-12.3	0.9	0.0
	2	65	-3.1	-1.7	1.43023255814
	2	66	-5.0	2.7	0.0
	2	67	-9.8	-0.5	0.0
	2	68	-10.4	1.3	0.0
	2	69	-2.6	-1.7	0.0
	2	70	-2.4	-1.8	0.572093023256
	2	71	-6.7	7.3	0.0
	2	72	-4.5	4.7	0.0
	2	73	-4.5	1.1	0.0
	2	74	-6.8	4.7	0.0
	2	75	-6.1	4.3	0.0
	2	76	-2.6	6.6	0.0
	2	77	-3.5	2.0	0.0
	2	78	-5.3	3.8	0.0
	2	79	-1.4	5.7	0.0
	2	80	-3.8	12.1	0.0
	2	81	-5.5	3.7	0.0
	2	82	-1.6	9.2	0.0
	2	83	1.1	9.0	0.0
	2	84	-3.5	4.7	0.0
	2	85	-3.7	1.4	0.0
	2	86	-3.6	5.6	0.0
	2	87	-9.1	5.5	0.0
	2	88	-16.2	-0.7	0.0
	2	89	-15.7	-8.2	0.286046511628
	2	90	-12.1	-2.2	0.0
	2	91	-18.5	-5.9	0.0
	2	92	-11.5	-0.7	0.0
	2	93	-13.2	2.5	0.0
	2	94	-15.5	3.2	0.0
	2	95	-9.6	8.2	0.0
	2	96	-2.1	8.3	0.0
	2	97	-2.8	6.3	0.0
	2	98	-0.2	14.5	0.0
	2	99	5.9	9.7	8.48604651163
	2	100	0.0	11.9	2.19302325581
	2	101	-1.1	16.5	0.0
	2	102	-6.5	10.1	0.190697674419
	2	103	3.5	16.2	0.0
	2	104	3.6	8.6	0.0
	2	105	2.4	12.4	0.0
	2	106	-2.1	11.6	0.0
	2	107	9.2	19.8	0.0
	2	108	4.1	11.4	0.0
	2	109	2.3	12.1	0.0
	2	110	-3.1	12.2	0.0
	2	111	-0.9	10.8	0.667441860465
	2	112	-2.7	12.1	0.0
	2	113	-0.2	11.8	0.0
	2	114	5.3	13.1	0.0
	2	115	-4.0	13.1	1.0488372093
	2	116	-2.9	10.1	8.77209302326
	2	117	-4.1	12.8	0.0
	2	118	-0.1	14.3	0.381395348837
	2	119	-3.5	15.2	7.91395348837
	2	120	0.0	19.2	0.0
	2	121	-4.7	10.3	0.0
	2	122	-6.0	12.1	0.0
	2	123	-7.4	11.1	2.86046511628
	2	124	-9.2	11.3	0.0
	2	125	-1.4	16.9	0.0
	2	126	3.1	20.4	0.0
	2	127	8.3	10.7	2.86046511628
	2	128	9.3	16.7	2.76511627907
	2	129	10.3	17.9	0.286046511628
	2	130	6.0	26.1	0.0
	2	131	4.1	24.3	0.0
	2	132	10.8	18.2	0.0
	2	133	8.2	15.7	27.0790697674
	2	134	7.6	20.6	0.953488372093
	2	135	6.6	20.9	0.0
	2	136	4.6	23.8	0.0
	2	137	3.6	19.8	2.76511627907
	2	138	4.4	17.7	0.667441860465
	2	139	7.5	22.0	0.0
	2	140	3.7	21.3	0.0
	2	141	5.3	20.7	0.0
	2	142	5.1	20.2	2.57441860465
	2	143	2.2	21.4	0.476744186047
	2	144	1.3	19.2	0.0
	2	145	7.2	17.8	0.0
	2	146	8.2	20.0	0.0
	2	147	11.6	23.4	11.0604651163
	2	148	9.9	25.2	0.0
	2	149	10.0	22.4	1.23953488372
	2	150	11.1	24.5	0.0
	2	151	10.4	22.9	0.0
	2	152	5.7	19.5	0.0
	2	153	7.7	18.2	4.19534883721
	2	154	6.1	25.5	0.0
	2	155	8.3	26.6	0.0
	2	156	14.3	22.3	0.0
	2	157	11.3	24.1	0.0
	2	158	12.3	27.4	0.0
	2	159	14.7	27.0	0.0
	2	160	11.7	29.2	0.0
	2	161	8.4	26.6	0.190697674419
	2	162	14.2	28.1	0.0
	2	163	9.7	21.7	0.0
	2	164	8.8	25.3	0.0
	2	165	4.9	27.6	0.0
	2	166	9.7	31.0	0.0
	2	167	11.5	25.9	3.14651162791
	2	168	12.9	28.2	0.0
	2	169	14.4	26.6	7.53255813953
	2	170	15.9	31.5	0.0
	2	171	13.2	26.6	0.0
	2	172	16.0	26.1	0.0
	2	173	13.9	26.1	0.0
	2	174	11.8	30.8	0.0
	2	175	9.4	24.9	0.0
	2	176	10.9	24.4	0.0
	2	177	9.9	27.2	0.0
	2	178	11.9	25.9	0.476744186047
	2	179	12.6	26.5	10.3930232558
	2	180	10.2	25.6	0.0
	2	181	12.8	25.9	0.0
	2	182	15.6	27.1	0.0
	2	183	13.8	25.1	0.0
	2	184	17.6	30.5	0.0
	2	185	21.7	32.7	0.0
	2	186	21.0	29.4	0.0
	2	187	21.0	31.0	0.0
	2	188	12.6	24.3	0.0
	2	189	14.5	31.3	0.0
	2	190	17.8	33.3	0.0
	2	191	17.1	31.5	0.0
	2	192	14.4	23.4	0.0
	2	193	13.1	23.8	0.0
	2	194	10.0	22.3	0.0
	2	195	9.4	23.6	0.0
	2	196	8.2	23.0	0.0
	2	197	10.2	24.0	0.0
	2	198	10.8	27.9	0.0
	2	199	11.2	29.5	0.0
	2	200	18.5	34.0	0.0
	2	201	19.1	30.8	0.0
	2	202	11.5	26.4	0.0
	2	203	14.1	29.5	0.0
	2	204	12.0	28.8	0.0
	2	205	11.7	24.5	0.0
	2	206	9.3	24.1	0.0
	2	207	11.4	27.4	0.0
	2	208	12.5	25.1	2.76511627907
	2	209	10.3	21.5	18.7837209302
	2	210	14.4	24.6	1.23953488372
	2	211	13.7	25.9	1.33488372093
	2	212	11.8	25.6	3.24186046512
	2	213	13.2	28.5	11.0604651163
	2	214	15.7	27.7	12.3
	2	215	13.3	26.8	6.57906976744
	2	216	17.3	27.1	0.0
	2	217	19.5	29.0	0.0
	2	218	15.9	25.6	17.0674418605
	2	219	17.6	30.3	0.0
	2	220	14.0	29.1	0.0
	2	221	11.9	21.0	0.858139534884
	2	222	14.6	27.6	0.0
	2	223	13.1	26.7	1.14418604651
	2	224	11.7	27.4	0.0
	2	225	10.5	22.5	0.0
	2	226	14.4	28.9	0.0
	2	227	11.0	31.1	0.0
	2	228	9.7	29.4	0.0
	2	229	7.8	28.3	0.0
	2	230	12.4	29.7	2.0976744186
	2	231	11.6	24.6	2.95581395349
	2	232	14.0	30.1	11.4418604651
	2	233	17.8	30.9	0.0953488372093
	2	234	14.2	31.8	0.0
	2	235	10.3	26.5	0.0
	2	236	12.5	30.6	0.0
	2	237	10.7	26.7	7.05581395349
	2	238	8.2	24.4	1.90697674419
	2	239	11.4	28.2	0.0
	2	240	12.1	31.2	0.0
	2	241	9.5	30.4	13.3488372093
	2	242	9.5	28.7	0.0
	2	243	7.0	29.7	0.0
	2	244	9.8	28.6	0.0
	2	245	11.3	23.9	0.0
	2	246	10.0	19.6	1.81162790698
	2	247	10.7	23.7	0.0
	2	248	9.0	28.4	0.0
	2	249	7.0	23.6	0.0
	2	250	4.2	23.7	0.0
	2	251	9.4	21.2	0.0
	2	252	5.4	17.5	0.0
	2	253	6.0	16.4	19.5465116279
	2	254	5.9	19.0	0.0
	2	255	2.3	22.6	0.0
	2	256	3.8	16.5	2.66976744186
	2	257	3.4	13.5	0.476744186047
	2	258	-0.7	13.6	0.0
	2	259	4.3	19.6	0.0
	2	260	4.4	11.8	4.00465116279
	2	261	1.6	17.6	2.38372093023
	2	262	2.0	22.5	0.0
	2	263	4.7	22.7	0.0
	2	264	8.6	21.0	0.0
	2	265	11.6	21.5	0.0
	2	266	10.6	26.6	0.0
	2	267	7.6	23.4	0.0
	2	268	7.9	25.8	0.0
	2	269	11.3	20.6	0.858139534884
	2	270	8.1	21.3	2.66976744186
	2	271	5.5	20.2	0.0
	2	272	7.3	21.9	0.0
	2	273	7.1	18.2	0.0
	2	274	7.9	22.1	0.0
	2	275	0.5	17.9	0.0
	2	276	-3.6	14.9	0.0
	2	277	3.1	17.6	0.0
	2	278	-3.8	15.7	0.0
	2	279	-0.2	16.3	0.0
	2	280	-2.4	9.6	3.90930232558
	2	281	-5.0	15.8	0.190697674419
	2	282	-1.9	12.8	0.0953488372093
	2	283	-3.1	14.4	0.0
	2	284	0.6	6.4	3.0511627907
	2	285	-4.9	-2.8	8.86744186047
	2	286	-3.1	2.8	3.90930232558
	2	287	-3.8	7.6	0.0
	2	288	-5.4	7.5	0.0
	2	289	-0.5	10.1	0.0
	2	290	-1.1	9.5	0.0
	2	291	-0.1	12.4	0.0
	2	292	-4.3	12.3	0.0
	2	293	-5.0	8.3	0.0953488372093
	2	294	-2.2	12.5	0.0
	2	295	-3.3	9.8	5.43488372093
	2	296	-2.5	5.4	0.0953488372093
	2	297	-2.8	6.3	0.0
	2	298	-0.3	3.8	0.0
	2	299	-4.0	5.4	0.0
	2	300	-7.6	2.8	0.0
	2	301	-3.7	2.9	0.0
	2	302	-6.8	4.3	0.0
	2	303	0.9	13.5	0.0
	2	304	-5.8	7.3	16.3046511628
	2	305	-6.7	6.2	0.0
	2	306	-5.2	6.5	0.0
	2	307	-3.2	10.4	0.0
	2	308	-1.9	16.3	0.0
	2	309	-6.3	9.3	0.0
	2	310	-5.6	10.6	0.0
	2	311	-5.7	7.8	0.0
	2	312	-1.8	12.7	0.0
	2	313	-1.8	5.3	0.0
	2	314	-8.0	2.8	0.0
	2	315	-15.7	3.2	0.0
	2	316	-7.2	6.2	0.0
	2	317	-1.5	8.2	0.0
	2	318	-2.8	6.8	0.0
	2	319	-4.0	9.4	0.0
	2	320	-1.2	6.7	0.0
	2	321	2.4	7.2	0.0
	2	322	-2.2	3.5	0.0
	2	323	-10.8	-1.5	0.0
	2	324	-8.9	4.9	0.0
	2	325	-1.7	3.9	0.286046511628
	2	326	1.6	5.0	2.76511627907
	2	327	-7.4	-0.2	0.0953488372093
	2	328	-10.9	0.4	0.0
	2	329	-17.5	-1.8	0.0
	2	330	-2.5	-0.9	0.0
	2	331	3.2	5.1	0.0
	2	332	-1.0	0.6	0.0
	2	333	-11.5	-1.0	0.0
	2	334	-8.0	-7.2	0.0
	2	335	-7.0	-4.5	1.62093023256
	2	336	-15.0	-3.3	0.0
	2	337	-17.9	-3.0	0.0
	2	338	-19.2	1.4	0.0
	2	339	-9.4	3.9	2.0976744186
	2	340	-6.2	5.7	6.38837209302
	2	341	-4.2	0.1	0.0
	2	342	-2.2	-1.3	0.0
	2	343	-10.4	-7.7	0.0
	2	344	-19.6	-18.0	3.81395348837
	2	345	-24.4	-14.1	0.0
	2	346	-31.3	-14.6	0.0
	2	347	-26.8	-7.2	0.0
	2	348	-23.2	-10.6	0.0
	2	349	-8.3	-5.3	0.476744186047
	2	350	-22.7	-4.5	0.0
	2	351	-10.7	0.2	0.0
	2	352	-15.8	-7.3	0.0
	2	353	-12.2	-8.4	0.0
	2	354	-12.5	-11.0	0.0
	2	355	-11.5	-8.6	0.0
	2	356	-19.8	-9.7	0.0
	2	357	-24.6	-3.4	0.0
	2	358	-13.2	0.8	0.0
	2	359	-10.5	3.4	3.71860465116
	2	360	-6.6	0.3	0.0
	2	361	-1.6	-0.3	0.0
	2	362	-3.2	-3.0	0.0
	2	363	-10.0	-2.3	24.5046511628
	2	364	-21.0	-5.7	0.0
	2	365	-21.2	-9.9	0.0
	3	1	-9.3	-1.6	0.0
	3	2	-9.1	-5.6	0.0
	3	3	-10.5	-0.8	0.0
	3	4	-13.0	-1.8	0.0
	3	5	-11.5	1.3	0.0
	3	6	-6.3	3.2	0.0
	3	7	-4.1	-1.2	0.0
	3	8	-13.3	-7.6	0.0
	3	9	-17.0	3.0	0.0
	3	10	-24.1	-10.4	5.81627906977
	3	11	-23.1	-10.7	0.0
	3	12	-22.2	-18.7	0.0
	3	13	-26.3	-15.3	0.0
	3	14	-20.6	-12.8	0.286046511628
	3	15	-20.9	-8.8	0.0
	3	16	-18.1	-12.8	0.0
	3	17	-22.9	-20.7	0.667441860465
	3	18	-18.9	-7.6	0.0
	3	19	-14.2	-9.5	0.0
	3	20	-19.9	-14.7	0.0953488372093
	3	21	-24.1	-10.2	0.0
	3	22	-24.1	-16.4	1.33488372093
	3	23	-21.9	-15.0	0.0
	3	24	-18.0	-11.0	0.0
	3	25	-9.5	-3.3	0.0
	3	26	-8.3	-5.7	0.0
	3	27	-11.2	-0.4	2.76511627907
	3	28	-14.0	-4.3	0.0
	3	29	-12.2	-5.7	0.0
	3	30	-7.6	1.9	0.0
	3	31	-16.6	-1.1	0.0
	3	32	-7.7	-1.3	0.0
	3	33	-22.2	-3.5	0.0
	3	34	-18.5	-4.1	7.05581395349
	3	35	-19.4	-8.1	0.0
	3	36	-18.9	-3.8	0.0
	3	37	-21.1	-7.0	0.0
	3	38	-29.1	-8.3	0.0
	3	39	-24.3	-8.4	0.0
	3	40	-17.3	-5.2	0.0
	3	41	-11.8	-2.2	0.0
	3	42	-17.8	-6.4	0.0
	3	43	-25.8	-9.7	0.0
	3	44	-23.7	-7.5	0.0
	3	45	-21.7	2.1	0.0
	3	46	-16.4	3.7	0.0
	3	47	-10.5	-2.0	0.0
	3	48	-18.4	-6.5	0.0
	3	49	-14.1	-3.6	0.0
	3	50	-17.1	-4.7	0.0
	3	51	-12.2	-0.6	0.0
	3	52	-10.1	2.1	0.0
	3	53	-13.7	-4.2	0.0
	3	54	-19.9	-6.7	0.0
	3	55	-20.4	-14.0	0.0
	3	56	-25.6	-14.9	0.0
	3	57	-21.5	-11.0	2.19302325581
	3	58	-16.7	-7.0	0.0
	3	59	-22.0	1.3	0.0
	3	60	-16.4	-2.9	0.0
	3	61	-10.4	-10.1	0.0
	3	62	-20.4	1.2	0.0
	3	63	-17.3	4.9	0.0
	3	64	-10.8	6.4	0.0
	3	65	-0.1	4.5	0.0
	3	66	-6.3	3.5	0.476744186047
	3	67	-4.9	4.0	0.0
	3	68	-1.1	0.7	0.0
	3	69	-2.3	-1.7	0.0
	3	70	-16.7	-10.6	0.0
	3	71	-16.1	-3.1	0.0
	3	72	-11.9	-3.4	1.71627906977
	3	73	-6.2	-3.5	0.0953488372093
	3	74	-13.3	-1.9	0.0
	3	75	-8.7	-1.5	0.0
	3	76	-8.8	3.5	0.0
	3	77	-17.3	-0.8	0.0
	3	78	-11.3	7.0	0.0
	3	79	-13.6	-1.7	0.0
	3	80	-17.3	-4.3	0.0
	3	81	-26.4	-4.8	0.0
	3	82	-26.7	-7.5	0.0
	3	83	-19.4	-6.2	0.0
	3	84	-7.9	0.3	0.0
	3	85	-7.2	7.0	5.62558139535
	3	86	-3.6	6.3	0.0
	3	87	2.4	13.5	15.2558139535
	3	88	2.3	9.2	0.572093023256
	3	89	0.9	8.5	0.0
	3	90	-0.1	12.8	0.0
	3	91	7.6	20.8	0.0
	3	92	3.9	20.0	0.0
	3	93	6.2	16.6	0.0
	3	94	-2.6	6.3	0.0
	3	95	-7.6	7.3	0.0
	3	96	-5.4	7.8	0.953488372093
	3	97	-8.3	9.2	0.0
	3	98	2.4	17.6	0.0
	3	99	4.1	12.9	0.190697674419
	3	100	-2.4	8.9	7.24651162791
	3	101	-2.4	15.7	0.0
	3	102	0.5	11.1	12.2046511628
	3	103	5.3	14.8	5.1488372093
	3	104	7.5	8.8	1.62093023256
	3	105	3.2	10.2	0.0
	3	106	1.6	11.2	0.0
	3	107	2.8	8.8	0.0
	3	108	-4.6	8.4	0.0
	3	109	-3.2	12.6	0.0
	3	110	-4.1	12.4	0.0
	3	111	-11.0	7.1	0.0
	3	112	-4.6	13.3	0.0
	3	113	-4.4	15.4	0.0
	3	114	-3.3	10.5	11.1558139535
	3	115	-0.1	11.6	12.0139534884
	3	116	4.2	7.9	6.1023255814
	3	117	2.2	15.4	0.0
	3	118	5.3	15.8	0.0
	3	119	-0.6	12.0	0.0
	3	120	4.6	16.4	0.0
	3	121	6.2	14.8	0.0
	3	122	5.5	15.3	0.0
	3	123	7.7	14.2	0.0
	3	124	-1.2	13.1	0.0
	3	125	-4.7	6.4	0.0
	3	126	-6.5	8.7	0.0
	3	127	-5.5	14.0	0.0
	3	128	0.6	18.5	0.0
	3	129	4.6	23.8	0.0
	3	130	2.7	23.0	0.0
	3	131	0.4	17.2	0.0
	3	132	-1.0	20.5	0.0
	3	133	1.3	18.3	0.0
	3	134	4.4	20.5	0.0
	3	135	1.9	17.2	0.0
	3	136	3.3	17.6	0.0953488372093
	3	137	4.6	19.8	0.0
	3	138	6.6	19.4	0.0
	3	139	4.9	19.3	0.0
	3	140	0.2	16.9	0.0
	3	141	1.9	17.7	0.0
	3	142	8.5	16.3	21.8348837209
	3	143	11.2	18.8	0.0
	3	144	8.3	14.8	0.0
	3	145	5.0	17.7	12.5860465116
	3	146	3.2	16.9	0.0
	3	147	2.4	14.0	0.0
	3	148	3.3	18.1	0.0
	3	149	4.3	21.4	0.0
	3	150	7.1	27.7	0.0
	3	151	9.8	27.0	0.0
	3	152	14.1	29.9	0.0
	3	153	16.7	29.9	0.0
	3	154	17.4	26.9	0.0
	3	155	12.9	27.9	0.0
	3	156	10.3	26.4	0.0
	3	157	12.8	24.8	0.0
	3	158	12.2	29.1	0.0
	3	159	17.1	31.7	0.0
	3	160	14.4	27.0	0.762790697674
	3	161	14.2	28.0	0.0
	3	162	15.5	28.5	0.0
	3	163	18.5	28.4	0.0
	3	164	13.6	26.7	0.0
	3	165	10.9	27.5	0.0
	3	166	11.6	26.8	0.0
	3	167	12.1	23.8	2.0023255814
	3	168	9.0	24.1	0.0
	3	169	5.2	22.6	0.0
	3	170	9.0	19.9	0.0
	3	171	13.2	27.9	0.0
	3	172	13.9	28.6	0.0
	3	173	19.4	30.7	0.0
	3	174	18.1	31.9	0.0
	3	175	21.1	33.2	0.0
	3	176	18.6	32.3	0.0
	3	177	14.4	27.6	0.0
	3	178	13.1	26.0	0.0
	3	179	11.0	25.5	0.667441860465
	3	180	8.8	20.7	8.39069767442
	3	181	13.2	24.1	0.0
	3	182	13.5	22.2	0.286046511628
	3	183	17.1	23.2	3.90930232558
	3	184	13.5	26.9	0.0
	3	185	17.2	28.9	0.0
	3	186	11.5	28.9	3.33720930233
	3	187	12.7	28.5	0.0
	3	188	15.9	27.6	0.0
	3	189	16.2	28.6	0.0
	3	190	14.4	23.7	1.81162790698
	3	191	12.7	26.6	0.0
	3	192	17.0	28.2	0.0
	3	193	17.2	29.6	0.0
	3	194	16.7	26.5	0.0
	3	195	14.9	25.9	0.0
	3	196	14.6	27.7	0.381395348837
	3	197	17.7	25.4	0.0953488372093
	3	198	14.6	28.8	9.91627906977
	3	199	18.0	31.8	0.0
	3	200	16.7	25.8	0.0953488372093
	3	201	21.1	29.8	11.823255814
	3	202	18.4	30.9	1.0488372093
	3	203	17.9	27.3	10.1069767442
	3	204	20.3	34.9	0.0
	3	205	17.3	33.6	0.0
	3	206	21.6	32.1	8.58139534884
	3	207	19.9	34.2	0.0
	3	208	16.0	30.1	0.0
	3	209	14.4	30.6	0.0
	3	210	17.4	29.6	0.0
	3	211	13.9	28.2	0.0
	3	212	13.9	29.0	0.0
	3	213	14.7	29.4	1.81162790698
	3	214	15.3	27.5	0.0
	3	215	16.5	27.2	0.0
	3	216	15.0	25.6	0.286046511628
	3	217	14.4	27.2	1.81162790698
	3	218	13.0	28.0	1.71627906977
	3	219	15.2	28.6	10.011627907
	3	220	14.4	31.2	0.381395348837
	3	221	14.0	24.9	17.0674418605
	3	222	13.5	22.4	0.0
	3	223	11.2	26.4	0.0
	3	224	14.1	29.2	0.0
	3	225	12.8	32.1	0.0
	3	226	11.1	27.6	0.0
	3	227	12.7	27.3	0.0
	3	228	15.2	29.1	0.0
	3	229	15.4	25.8	0.0
	3	230	16.0	25.5	0.0
	3	231	18.4	25.2	0.0
	3	232	20.5	29.5	0.0
	3	233	16.5	22.9	0.381395348837
	3	234	7.3	20.1	0.0
	3	235	8.5	23.0	0.0
	3	236	8.7	23.4	0.0
	3	237	9.1	27.2	0.0
	3	238	6.6	30.0	0.0
	3	239	11.6	29.7	0.0
	3	240	7.0	27.1	0.0
	3	241	9.9	25.0	0.0
	3	242	10.3	23.9	0.0
	3	243	10.8	25.2	0.0
	3	244	7.6	22.6	0.0
	3	245	6.1	20.1	0.0953488372093
	3	246	8.6	23.8	0.0
	3	247	8.5	25.0	0.0
	3	248	8.6	25.2	0.0
	3	249	11.8	23.3	0.0
	3	250	10.9	19.8	0.0
	3	251	11.8	21.9	3.71860465116
	3	252	12.5	29.0	0.0
	3	253	11.9	21.7	0.0953488372093
	3	254	9.5	22.7	0.0
	3	255	8.7	24.3	0.0
	3	256	10.0	23.0	0.0
	3	257	8.6	25.6	0.0
	3	258	7.3	23.3	0.0
	3	259	7.0	21.7	0.0
	3	260	4.3	18.1	2.76511627907
	3	261	9.1	20.9	0.0
	3	262	12.3	20.6	0.0
	3	263	5.6	18.0	0.0
	3	264	5.6	20.5	0.0
	3	265	6.5	22.6	0.0
	3	266	13.1	30.4	0.0
	3	267	13.4	27.8	0.0
	3	268	14.4	26.4	0.0
	3	269	12.9	23.1	2.19302325581
	3	270	9.9	22.2	0.762790697674
	3	271	7.4	25.3	0.0
	3	272	11.8	20.1	17.0674418605
	3	273	8.3	14.3	0.953488372093
	3	274	6.0	19.1	0.0
	3	275	0.0	16.9	24.3139534884
	3	276	-2.0	11.9	0.0
	3	277	4.8	14.0	0.0
	3	278	9.6	16.9	0.953488372093
	3	279	12.1	19.9	0.0
	3	280	6.1	14.5	0.0
	3	281	14.9	23.8	0.0
	3	282	14.0	30.3	0.0
	3	283	15.6	28.2	0.0
	3	284	12.9	19.4	0.0
	3	285	9.8	18.9	4.95813953488
	3	286	10.9	19.0	0.0
	3	287	11.3	11.5	0.0
	3	288	6.7	11.7	0.0
	3	289	3.5	9.7	0.0
	3	290	-3.5	16.2	0.0
	3	291	0.1	17.7	0.0
	3	292	0.1	13.2	0.0
	3	293	1.9	8.0	3.90930232558
	3	294	-0.9	18.2	0.0
	3	295	-4.9	13.1	0.476744186047
	3	296	-5.8	6.1	0.0
	3	297	-3.0	10.0	0.0
	3	298	-2.7	4.0	5.43488372093
	3	299	0.4	10.8	0.0
	3	300	5.3	11.1	0.0
	3	301	7.0	13.0	0.0
	3	302	2.5	7.7	0.0
	3	303	-1.3	11.4	0.0
	3	304	1.3	2.3	7.53255813953
	3	305	-1.9	3.2	0.667441860465
	3	306	-13.6	-1.7	10.6790697674
	3	307	-13.3	3.9	0.953488372093
	3	308	-12.9	-6.1	0.0
	3	309	-10.9	0.4	0.0
	3	310	-9.6	6.2	0.0
	3	311	-6.1	3.3	0.0
	3	312	-13.8	-0.8	0.0
	3	313	-7.1	1.4	0.0
	3	314	-5.0	6.2	0.0
	3	315	-5.7	5.5	4.67209302326
	3	316	-4.5	6.6	0.0
	3	317	-7.6	-0.3	0.0
	3	318	-5.1	1.5	0.0
	3	319	-5.0	0.5	0.0
	3	320	-9.8	0.1	0.0
	3	321	-6.5	8.3	0.0
	3	322	-8.5	3.0	0.0
	3	323	-2.9	4.6	6.1023255814
	3	324	-7.4	10.1	0.0
	3	325	0.3	9.9	0.0
	3	326	3.1	10.1	0.0
	3	327	2.1	6.3	5.91162790698
	3	328	-1.0	3.7	0.0
	3	329	-0.1	0.5	0.0
	3	330	-4.3	0.9	0.0
	3	331	-7.9	0.3	0.0
	3	332	-10.6	0.0	0.0
	3	333	-3.6	3.9	0.0
	3	334	-4.8	-2.7	0.0
	3	335	-4.0	0.1	0.0
	3	336	-1.0	2.6	1.52558139535
	3	337	-12.8	-8.0	2.47906976744
	3	338	-1.7	-0.7	0.0
	3	339	-15.5	-5.8	0.0
	3	340	-17.3	-3.2	0.0
	3	341	-23.9	-7.4	0.0
	3	342	-29.3	-15.6	0.0
	3	343	-31.0	-14.7	0.0
	3	344	-37.2	-15.6	0.0
	3	345	-29.3	-12.5	0.0
	3	346	-28.4	-15.8	0.0
	3	347	-26.0	-11.4	0.0
	3	348	-24.7	-15.9	0.0
	3	349	-24.3	-12.6	0.0
	3	350	-22.6	-4.5	0.0
	3	351	-25.8	-5.2	0.0
	3	352	-22.9	0.0	0.0
	3	353	-24.0	-6.6	0.0
	3	354	-14.1	-8.3	0.0
	3	355	-18.4	-4.7	0.0
	3	356	-22.9	-10.3	0.0
	3	357	-22.6	-10.4	0.0
	3	358	-25.6	-19.1	1.14418604651
	3	359	-22.7	-12.9	0.0
	3	360	-26.3	-12.0	0.0
	3	361	-22.7	-6.4	0.0
	3	362	-21.8	-6.6	0.0953488372093
	3	363	-12.0	-3.3	0.0
	3	364	-15.5	-12.6	4.76744186047
	3	365	-9.9	-6.0	0.762790697674
	4	1	-8.8	-5.7	0.0
	4	2	-19.1	-3.6	0.0
	4	3	-13.8	-4.5	0.0
	4	4	-26.1	-11.9	0.0
	4	5	-23.3	-11.3	0.0
	4	6	-14.5	-6.7	0.0
	4	7	-13.2	-6.9	0.0
	4	8	-17.5	1.0	0.0
	4	9	-20.1	-7.0	0.0
	4	10	-16.9	-8.0	0.0
	4	11	-26.9	-6.7	0.0
	4	12	-22.4	-3.7	0.0
	4	13	-18.7	-13.4	0.0
	4	14	-21.3	-9.2	0.0
	4	15	-17.4	-6.6	1.23953488372
	4	16	-15.2	-13.2	4.57674418605
	4	17	-17.8	-10.1	0.0
	4	18	-16.0	-10.1	0.0
	4	19	-25.3	-10.6	0.0
	4	20	-19.9	-7.9	0.0
	4	21	-27.8	-15.7	0.0
	4	22	-31.1	-12.6	0.0
	4	23	-27.7	-6.5	0.0
	4	24	-30.4	-9.8	0.0
	4	25	-19.8	-8.3	4.67209302326
	4	26	-19.2	-2.2	0.0
	4	27	-28.2	-9.3	0.0
	4	28	-22.9	-9.9	0.0
	4	29	-19.3	-8.1	0.0
	4	30	-13.2	3.2	0.0
	4	31	-8.5	5.8	0.0
	4	32	-9.9	-0.6	0.0
	4	33	-16.2	-13.5	0.0
	4	34	-21.0	-8.2	0.0
	4	35	-24.9	-12.6	0.0
	4	36	-22.5	-5.7	0.0
	4	37	-15.5	-2.4	2.57441860465
	4	38	-18.1	3.0	0.0
	4	39	-14.3	5.5	0.0
	4	40	-9.8	0.8	0.0
	4	41	-25.4	-11.2	0.0
	4	42	-19.9	-5.6	0.0
	4	43	-24.0	-14.2	0.0
	4	44	-27.3	-13.7	0.0
	4	45	-28.6	-12.7	0.0
	4	46	-25.7	-12.2	0.0
	4	47	-24.4	-15.9	0.0
	4	48	-14.1	-9.5	0.0
	4	49	-21.3	-9.0	0.0
	4	50	-25.7	-8.3	0.0
	4	51	-25.4	-10.1	0.0
	4	52	-20.4	-0.9	0.0
	4	53	-28.7	-3.4	0.0
	4	54	-25.8	-1.7	0.0
	4	55	-18.4	-14.1	0.0
	4	56	-23.5	-11.3	0.0
	4	57	-24.2	-5.0	0.0
	4	58	-20.1	-8.6	0.0
	4	59	-24.7	-5.9	0.0
	4	60	-15.1	-7.5	0.0
	4	61	-16.6	-5.3	0.0
	4	62	-20.9	-9.7	0.0
	4	63	-11.2	-8.1	0.0
	4	64	-5.9	-5.3	0.0
	4	65	-16.2	-12.8	8.77209302326
	4	66	-12.9	-2.0	0.0
	4	67	-10.0	4.1	0.0
	4	68	-6.5	1.6	0.0
	4	69	-6.6	-1.0	0.0
	4	70	-12.7	-8.1	0.0
	4	71	-16.2	-13.5	0.0
	4	72	-21.8	-8.8	0.0
	4	73	-21.8	-8.3	0.0
	4	74	-20.4	-6.2	0.0
	4	75	-16.3	-2.4	0.0
	4	76	-15.5	-4.2	0.0
	4	77	-22.3	-8.0	0.0
	4	78	-14.4	-5.6	0.0
	4	79	-11.4	1.7	0.0
	4	80	-3.0	3.7	0.0
	4	81	-5.7	7.9	0.0
	4	82	-6.8	8.6	0.0
	4	83	-2.9	5.2	0.0
	4	84	-10.7	-1.3	0.0
	4	85	-10.0	4.3	0.0
	4	86	-10.8	-0.5	0.0
	4	87	-7.9	-7.3	0.0
	4	88	-13.1	-9.8	0.0
	4	89	-12.1	-4.0	0.0
	4	90	-6.6	0.2	10.2976744186
	4	91	-4.4	2.5	10.7744186047
	4	92	-0.6	2.2	7.24651162791
	4	93	-10.4	-1.4	0.953488372093
	4	94	-9.9	0.2	0.0
	4	95	-6.9	5.9	0.0
	4	96	0.6	12.6	2.66976744186
	4	97	1.2	19.7	0.0
	4	98	4.5	15.2	0.0
	4	99	1.2	20.1	0.0
	4	100	6.2	17.8	0.0
	4	101	3.3	15.9	0.0
	4	102	11.0	15.7	0.0
	4	103	1.3	15.9	0.0
	4	104	-1.5	10.2	0.0
	4	105	-0.5	15.7	0.0
	4	106	-0.2	17.1	0.0
	4	107	3.5	16.5	0.0
	4	108	1.0	18.3	0.0
	4	109	-1.9	15.9	0.0
	4	110	-5.8	5.2	5.81627906977
	4	111	-10.5	5.8	0.0
	4	112	-5.6	4.5	6.96046511628
	4	113	-6.1	6.9	2.66976744186
	4	114	-2.7	9.3	0.381395348837
	4	115	-1.7	20.0	0.0
	4	116	2.4	22.2	0.0
	4	117	5.2	17.3	0.0
	4	118	1.0	15.5	0.0
	4	119	2.4	18.6	0.0
	4	120	-0.4	14.5	0.0
	4	121	3.4	11.4	0.572093023256
	4	122	0.9	14.9	0.0
	4	123	4.9	17.2	0.0
	4	124	3.5	11.9	7.34186046512
	4	125	-3.8	11.3	0.0953488372093
	4	126	-4.4	11.4	3.33720930233
	4	127	-0.7	11.4	0.953488372093
	4	128	-1.5	12.7	0.0
	4	129	0.0	17.8	0.858139534884
	4	130	6.3	19.1	10.7744186047
	4	131	3.4	22.9	11.0604651163
	4	132	2.0	19.7	0.0
	4	133	0.8	10.6	29.7488372093
	4	134	-3.4	13.1	0.0
	4	135	-1.2	14.8	0.0
	4	136	3.2	11.0	0.0953488372093
	4	137	2.6	10.9	0.0
	4	138	4.0	14.1	0.0
	4	139	7.0	23.8	0.0
	4	140	13.1	28.7	0.0
	4	141	13.9	26.2	0.0
	4	142	13.2	20.7	0.0
	4	143	8.3	23.0	0.0
	4	144	11.7	25.6	10.2023255814
	4	145	8.9	29.1	0.0
	4	146	7.4	23.7	12.776744186
	4	147	7.9	17.2	0.381395348837
	4	148	11.8	19.5	0.0953488372093
	4	149	10.4	21.4	6.86511627907
	4	150	6.6	21.0	16.6860465116
	4	151	6.3	25.1	0.858139534884
	4	152	10.7	24.9	34.1348837209
	4	153	9.0	20.1	0.0
	4	154	13.8	21.6	13.4441860465
	4	155	8.3	26.9	0.762790697674
	4	156	9.4	24.2	4.19534883721
	4	157	10.9	21.0	0.190697674419
	4	158	10.9	28.8	0.0
	4	159	10.5	28.0	0.0
	4	160	12.2	27.5	0.0
	4	161	15.6	23.4	18.7837209302
	4	162	14.0	22.1	63.5023255814
	4	163	11.4	21.7	8.96279069767
	4	164	11.0	21.3	8.00930232558
	4	165	8.4	28.0	0.0
	4	166	12.8	29.3	0.0
	4	167	17.0	33.4	0.0
	4	168	16.2	26.2	3.62325581395
	4	169	17.0	29.7	0.0953488372093
	4	170	22.8	30.2	4.00465116279
	4	171	18.9	32.2	0.286046511628
	4	172	17.3	27.2	16.876744186
	4	173	18.4	30.2	4.86279069767
	4	174	18.7	26.3	0.0953488372093
	4	175	15.4	29.6	0.0
	4	176	15.6	27.3	0.0
	4	177	13.9	29.8	0.0
	4	178	15.4	30.0	0.0
	4	179	12.3	25.4	0.0
	4	180	10.7	21.6	2.0976744186
	4	181	12.1	23.3	4.00465116279
	4	182	10.3	17.2	8.39069767442
	4	183	8.3	17.4	4.67209302326
	4	184	17.4	25.3	0.0
	4	185	11.7	24.4	0.0
	4	186	15.2	24.4	22.8837209302
	4	187	16.4	26.8	0.381395348837
	4	188	13.3	24.3	0.0
	4	189	9.4	21.1	0.0
	4	190	7.6	22.5	0.0
	4	191	8.7	20.6	0.286046511628
	4	192	9.4	24.6	0.0
	4	193	9.7	24.6	0.0
	4	194	15.0	26.5	0.0
	4	195	16.0	29.6	0.0
	4	196	17.3	27.6	0.0
	4	197	16.4	27.7	0.0
	4	198	19.0	30.0	0.0
	4	199	15.2	27.4	0.0
	4	200	15.7	24.5	0.0
	4	201	12.8	27.0	0.0
	4	202	15.0	27.9	0.0
	4	203	15.3	32.2	0.0
	4	204	19.6	31.3	0.0
	4	205	19.2	28.4	0.0
	4	206	16.3	25.7	0.0
	4	207	11.1	26.4	0.0
	4	208	12.0	24.0	2.28837209302
	4	209	11.0	27.9	0.0
	4	210	13.8	29.9	0.0
	4	211	12.7	28.3	0.0
	4	212	11.0	29.4	0.0
	4	213	13.8	28.7	1.33488372093
	4	214	12.8	28.3	0.190697674419
	4	215	18.9	28.5	0.667441860465
	4	216	17.9	32.3	0.0
	4	217	21.1	35.2	0.0
	4	218	21.8	36.0	0.0
	4	219	23.5	35.1	0.0
	4	220	15.5	29.5	0.0
	4	221	16.6	25.6	0.0
	4	222	10.9	24.1	0.0
	4	223	12.8	23.7	0.0
	4	224	11.2	26.3	0.0
	4	225	9.6	29.3	0.0
	4	226	12.0	29.0	0.286046511628
	4	227	11.9	27.4	0.0
	4	228	11.3	29.1	0.0
	4	229	13.2	27.5	0.0
	4	230	16.8	27.3	0.0
	4	231	17.1	32.0	0.0
	4	232	18.9	26.7	0.0
	4	233	18.7	29.7	0.0
	4	234	17.2	30.3	0.0
	4	235	15.9	29.0	0.0
	4	236	16.4	30.2	0.0
	4	237	17.3	32.3	0.0
	4	238	14.6	25.3	0.0
	4	239	10.3	26.6	0.0
	4	240	11.5	24.4	0.0
	4	241	9.9	25.0	0.0
	4	242	13.9	26.9	0.0
	4	243	13.3	26.4	0.0
	4	244	14.7	27.5	0.0953488372093
	4	245	15.6	26.3	1.81162790698
	4	246	13.2	25.8	12.1093023256
	4	247	17.2	28.0	3.71860465116
	4	248	17.9	29.1	0.0
	4	249	17.0	25.6	0.0
	4	250	9.7	25.0	0.0
	4	251	12.5	22.6	0.0953488372093
	4	252	10.1	18.4	8.96279069767
	4	253	10.0	24.3	0.0
	4	254	6.3	21.3	0.0
	4	255	9.6	17.4	8.00930232558
	4	256	8.0	18.4	11.9186046512
	4	257	7.4	17.0	7.53255813953
	4	258	3.1	14.4	1.71627906977
	4	259	-0.9	15.0	0.0
	4	260	-3.3	19.4	0.0
	4	261	-2.6	11.8	0.476744186047
	4	262	-2.0	16.4	0.0
	4	263	0.1	9.3	5.43488372093
	4	264	3.1	20.1	0.0
	4	265	1.9	18.6	0.0
	4	266	5.5	24.5	0.0
	4	267	6.8	22.0	0.0
	4	268	7.7	26.0	0.0
	4	269	12.0	21.3	0.0
	4	270	6.7	18.7	0.0
	4	271	7.1	21.2	0.0
	4	272	9.1	11.2	17.9255813953
	4	273	2.9	18.5	0.0
	4	274	2.0	17.3	0.0
	4	275	-0.1	13.8	0.0
	4	276	5.4	13.9	0.0
	4	277	9.2	19.6	0.0
	4	278	-1.0	14.2	0.0
	4	279	-2.3	12.1	0.0
	4	280	-2.2	12.8	0.0
	4	281	-4.5	11.0	0.0
	4	282	-3.9	13.1	0.0
	4	283	-3.7	13.1	0.0
	4	284	-9.8	6.2	3.62325581395
	4	285	-8.4	8.9	0.476744186047
	4	286	-7.4	10.7	0.0
	4	287	-1.2	17.0	0.0
	4	288	5.2	20.2	0.0
	4	289	6.4	16.6	0.0
	4	290	6.1	13.4	0.0953488372093
	4	291	8.4	16.9	0.0
	4	292	4.2	18.1	0.0
	4	293	2.3	16.0	0.0
	4	294	-4.6	-1.8	0.953488372093
	4	295	-7.3	-5.6	0.667441860465
	4	296	-5.3	1.8	0.0
	4	297	-7.9	6.7	0.0
	4	298	-13.4	3.3	4.57674418605
	4	299	-5.5	9.4	0.0
	4	300	-4.8	-0.3	0.0
	4	301	-10.0	-0.1	0.0
	4	302	-14.7	4.8	0.0
	4	303	-15.5	7.2	0.0
	4	304	-17.0	0.0	0.0
	4	305	-8.5	2.9	1.14418604651
	4	306	-4.9	-4.4	11.2511627907
	4	307	-9.4	-3.2	0.0
	4	308	-8.7	-2.8	0.0953488372093
	4	309	-11.1	-7.9	0.0953488372093
	4	310	-6.5	1.3	0.286046511628
	4	311	-4.2	-0.6	5.1488372093
	4	312	-10.9	-1.0	0.0
	4	313	-5.1	2.1	4.67209302326
	4	314	-6.9	-2.1	2.57441860465
	4	315	-14.7	-1.6	4.57674418605
	4	316	-6.9	-4.2	1.0488372093
	4	317	-15.9	-11.3	2.76511627907
	4	318	-15.8	-5.2	0.0
	4	319	-10.1	-4.8	0.0
	4	320	-6.3	-1.2	9.34418604651
	4	321	-8.3	1.1	9.53488372093
	4	322	-12.2	0.2	0.0
	4	323	-7.5	-0.1	0.0
	4	324	-10.8	-4.5	0.0
	4	325	-14.3	-5.8	0.0
	4	326	-16.6	-8.5	0.0
	4	327	-20.0	-10.8	0.0
	4	328	-13.6	-5.4	5.81627906977
	4	329	-10.0	2.7	0.0
	4	330	-7.4	3.7	0.0
	4	331	0.5	2.8	0.381395348837
	4	332	-1.3	0.3	7.05581395349
	4	333	-1.6	10.9	0.0
	4	334	-0.4	8.1	0.0
	4	335	0.2	7.9	0.0
	4	336	2.1	16.6	0.0
	4	337	2.0	8.9	0.0
	4	338	-0.8	1.0	0.0
	4	339	-5.8	-1.4	0.0
	4	340	-11.6	4.0	0.0
	4	341	-11.0	4.9	0.762790697674
	4	342	-9.2	-6.1	0.0
	4	343	-16.4	-2.4	0.0
	4	344	-11.7	0.0	0.0
	4	345	-17.9	0.1	0.0
	4	346	-18.6	0.3	0.0
	4	347	-10.7	-0.7	0.0
	4	348	-10.9	3.0	0.0
	4	349	-6.7	-1.7	0.0
	4	350	-11.7	-8.7	1.23953488372
	4	351	-13.8	-0.4	0.0
	4	352	-17.1	-7.7	0.0
	4	353	-17.8	-4.8	0.0
	4	354	-16.1	-11.2	0.0
	4	355	-18.4	-17.1	0.0
	4	356	-21.9	-11.4	0.0
	4	357	-20.7	-0.9	0.0
	4	358	-16.4	-0.3	0.572093023256
	4	359	-4.3	0.9	0.0
	4	360	-12.4	0.5	0.0
	4	361	-10.0	-1.6	0.0
	4	362	-6.9	-2.6	0.0
	4	363	-7.4	1.8	0.0
	4	364	-4.3	1.5	0.0
	4	365	-15.1	2.6	4.29069767442
	4	366	-16.6	5.0	0.0
	5	1	-20.3	-6.2	0.0
	5	2	-23.6	-12.4	0.0
	5	3	-19.7	-17.8	0.0
	5	4	-22.6	-17.3	5.72093023256
	5	5	-14.1	-5.4	0.0
	5	6	-17.2	-12.2	0.0
	5	7	-15.7	-8.4	3.24186046512
	5	8	-15.3	-8.0	0.0
	5	9	-18.8	-10.7	0.0
	5	10	-19.1	-7.5	0.0
	5	11	-19.4	-10.8	0.0
	5	12	-28.5	-14.4	0.0
	5	13	-22.3	-6.9	0.0
	5	14	-13.6	-6.6	0.0
	5	15	-11.2	-4.3	0.0
	5	16	-16.3	-11.3	1.0488372093
	5	17	-14.4	-9.5	0.0953488372093
	5	18	-11.3	-2.7	0.0
	5	19	-20.1	-2.1	0.0
	5	20	-26.5	-14.9	0.0
	5	21	-24.8	-1.5	0.0
	5	22	-17.1	-5.8	7.05581395349
	5	23	-19.4	0.1	0.0
	5	24	-18.8	-7.6	0.0
	5	25	-23.0	-10.1	0.0
	5	26	-18.9	-5.9	1.33488372093
	5	27	-11.0	-0.1	0.762790697674
	5	28	-20.2	-2.5	0.0
	5	29	-16.0	-3.9	0.0
	5	30	-16.1	-7.2	0.0
	5	31	-13.4	-10.5	0.0
	5	32	-16.6	-8.1	1.52558139535
	5	33	-21.4	-11.5	5.53023255814
	5	34	-27.8	-15.0	0.0
	5	35	-23.4	-10.2	0.0
	5	36	-18.5	-5.9	1.62093023256
	5	37	-23.5	0.0	3.71860465116
	5	38	-24.1	-3.5	0.0
	5	39	-21.0	-7.2	0.0
	5	40	-11.7	-1.3	0.476744186047
	5	41	-16.5	-3.7	0.0
	5	42	-9.3	-5.5	0.0
	5	43	-9.6	-8.3	0.0
	5	44	-8.0	-7.6	0.0
	5	45	-9.3	-6.7	0.0
	5	46	-4.8	2.5	0.0
	5	47	-14.6	0.3	0.0
	5	48	-20.6	-10.6	0.0
	5	49	-20.9	-12.0	0.0
	5	50	-14.5	-6.2	0.0
	5	51	-8.0	-6.5	6.29302325581
	5	52	-12.9	-3.0	0.0
	5	53	-20.4	-6.3	0.0
	5	54	-3.7	7.8	0.0
	5	55	-0.2	5.6	0.0
	5	56	-16.9	0.4	0.0
	5	57	-12.3	3.3	1.90697674419
	5	58	-15.5	-5.3	0.0
	5	59	-21.3	-10.6	0.0
	5	60	-20.1	-6.6	0.0
	5	61	-13.4	5.4	0.0
	5	62	-11.7	-0.4	0.0
	5	63	-13.0	5.1	0.0
	5	64	-18.8	5.7	0.0
	5	65	-19.3	-1.4	0.0
	5	66	-14.0	0.4	0.0
	5	67	-8.7	3.5	0.0
	5	68	-10.8	2.7	0.0
	5	69	-10.8	-2.5	0.0
	5	70	-10.5	1.8	0.0
	5	71	-10.0	-1.4	0.0
	5	72	-10.3	-1.8	0.0
	5	73	-18.4	-0.7	0.0
	5	74	-13.7	1.5	0.0
	5	75	-11.4	6.4	0.0
	5	76	-9.8	2.5	0.0
	5	77	-2.0	3.8	1.71627906977
	5	78	-6.2	-0.6	0.0
	5	79	-4.6	-0.2	0.0
	5	80	-13.7	0.9	0.0
	5	81	-7.2	5.0	0.0
	5	82	-4.8	-1.2	0.0
	5	83	-5.8	2.4	0.953488372093
	5	84	-6.0	9.0	0.0
	5	85	-6.6	0.1	0.0953488372093
	5	86	-11.5	3.1	0.0
	5	87	-11.2	2.1	0.0
	5	88	-13.1	1.0	5.81627906977
	5	89	-13.0	3.7	0.0
	5	90	-3.2	7.4	0.0
	5	91	2.6	9.1	0.0
	5	92	-1.4	7.3	0.0
	5	93	-10.8	-0.2	20.023255814
	5	94	-12.6	3.7	0.0
	5	95	-5.8	8.6	0.0
	5	96	-0.4	12.8	0.0
	5	97	-5.6	11.9	0.0
	5	98	-9.4	12.7	0.0
	5	99	-3.0	6.5	0.953488372093
	5	100	6.7	15.0	0.0
	5	101	4.2	16.9	0.0
	5	102	1.4	15.0	0.0
	5	103	-4.6	16.4	0.0
	5	104	-9.7	9.0	0.0
	5	105	-2.0	10.8	0.0
	5	106	-1.5	14.1	0.0
	5	107	2.9	18.9	0.0
	5	108	3.4	22.8	0.0
	5	109	5.9	23.1	0.0
	5	110	9.3	22.7	0.0
	5	111	6.5	22.6	0.0
	5	112	0.4	12.0	3.33720930233
	5	113	-3.2	11.9	0.0
	5	114	-1.8	16.6	0.0
	5	115	3.9	16.6	0.0
	5	116	-1.4	8.8	0.0
	5	117	-2.6	7.3	0.0
	5	118	-8.2	9.3	0.0
	5	119	-3.5	14.6	0.0
	5	120	0.3	19.2	0.762790697674
	5	121	0.7	23.2	0.0
	5	122	1.5	13.3	0.0
	5	123	3.0	20.4	0.0
	5	124	4.9	14.5	5.33953488372
	5	125	2.8	14.8	0.0
	5	126	-3.7	12.6	0.0
	5	127	-3.1	8.4	0.0
	5	128	-3.5	8.6	0.0
	5	129	-0.5	13.5	0.0
	5	130	3.4	13.4	0.0
	5	131	0.9	21.2	0.0
	5	132	0.9	24.0	0.0
	5	133	4.6	18.1	0.0
	5	134	0.2	18.0	0.0
	5	135	1.8	17.3	0.0
	5	136	0.3	15.1	0.0
	5	137	3.7	15.0	0.0
	5	138	6.7	18.2	0.0
	5	139	5.2	19.5	0.0
	5	140	1.2	14.9	7.62790697674
	5	141	7.3	20.3	0.0953488372093
	5	142	8.0	22.9	0.190697674419
	5	143	9.7	24.7	0.0
	5	144	9.2	26.5	0.0
	5	145	12.5	26.4	0.0
	5	146	8.3	25.2	0.0
	5	147	5.6	16.9	1.33488372093
	5	148	5.8	21.2	0.0
	5	149	7.0	21.8	4.67209302326
	5	150	7.2	19.6	0.476744186047
	5	151	10.6	20.6	0.0953488372093
	5	152	7.4	18.3	18.3069767442
	5	153	7.6	22.1	0.0
	5	154	11.9	25.1	0.0
	5	155	15.7	27.3	0.0
	5	156	10.7	20.1	0.0
	5	157	8.2	14.7	15.1604651163
	5	158	5.0	19.4	5.33953488372
	5	159	9.9	24.5	0.0
	5	160	14.3	27.2	0.0
	5	161	14.7	30.9	0.0
	5	162	12.5	27.6	0.0
	5	163	12.0	20.9	0.0
	5	164	9.0	22.2	0.0
	5	165	9.9	21.0	0.0953488372093
	5	166	8.6	20.9	0.0
	5	167	12.1	24.7	0.0
	5	168	10.3	24.9	0.0
	5	169	15.2	22.8	0.762790697674
	5	170	16.3	24.0	2.28837209302
	5	171	13.8	26.9	0.0
	5	172	15.4	26.6	0.0953488372093
	5	173	13.3	26.9	1.43023255814
	5	174	12.8	26.1	0.381395348837
	5	175	8.9	26.0	0.0
	5	176	10.4	29.1	0.0
	5	177	12.8	26.3	0.0
	5	178	13.5	30.5	0.190697674419
	5	179	9.2	29.0	0.0
	5	180	11.7	27.6	0.0
	5	181	12.6	30.4	0.0
	5	182	16.2	32.9	0.0
	5	183	14.2	29.6	0.0
	5	184	12.2	30.9	0.0
	5	185	12.1	25.7	0.0
	5	186	10.4	20.9	2.0023255814
	5	187	8.5	17.4	0.0953488372093
	5	188	18.1	34.0	0.0
	5	189	15.9	29.0	0.0
	5	190	16.8	28.9	0.0
	5	191	18.5	32.0	0.0
	5	192	17.4	28.0	0.476744186047
	5	193	18.0	26.9	0.0
	5	194	14.2	29.1	0.0
	5	195	11.8	23.1	19.9279069767
	5	196	16.7	28.2	4.00465116279
	5	197	17.2	32.5	0.0
	5	198	17.1	26.1	6.96046511628
	5	199	17.5	33.4	0.0
	5	200	19.4	27.7	0.0
	5	201	19.6	33.9	0.0
	5	202	17.8	29.0	2.95581395349
	5	203	15.9	26.8	0.0
	5	204	15.1	25.0	5.91162790698
	5	205	14.7	27.6	0.0
	5	206	13.1	27.6	0.0
	5	207	12.5	27.2	0.0
	5	208	15.6	29.1	0.0
	5	209	11.2	26.8	0.0
	5	210	14.2	27.8	0.0
	5	211	16.7	30.7	0.0
	5	212	16.0	28.9	0.762790697674
	5	213	16.0	29.1	0.0
	5	214	16.3	29.9	0.0
	5	215	20.9	33.7	0.0
	5	216	23.8	33.1	0.0
	5	217	19.8	27.2	0.0
	5	218	13.1	24.0	0.0
	5	219	14.5	27.4	0.0
	5	220	15.6	29.9	0.0
	5	221	15.6	28.9	0.0
	5	222	15.4	30.5	0.0
	5	223	18.0	30.2	3.71860465116
	5	224	17.4	29.8	0.0
	5	225	15.6	26.3	0.0
	5	226	15.5	25.1	0.0
	5	227	13.3	22.3	0.0
	5	228	13.3	20.8	5.24418604651
	5	229	14.7	18.8	4.95813953488
	5	230	8.8	18.6	3.24186046512
	5	231	10.9	21.6	1.90697674419
	5	232	9.0	26.0	0.0
	5	233	15.5	27.3	0.0
	5	234	14.0	26.1	0.0
	5	235	11.5	29.5	0.0
	5	236	13.5	27.7	0.0
	5	237	15.1	29.3	0.0
	5	238	12.2	32.3	0.0
	5	239	16.3	29.3	0.0
	5	240	14.8	28.0	0.0
	5	241	15.5	29.5	0.0
	5	242	15.4	29.5	0.0953488372093
	5	243	17.1	29.8	0.0
	5	244	11.5	23.6	0.0
	5	245	8.4	18.7	0.0953488372093
	5	246	7.6	27.8	0.0
	5	247	7.9	27.2	0.0
	5	248	10.6	29.4	0.0
	5	249	11.6	32.6	0.0
	5	250	12.7	29.3	0.0
	5	251	10.4	27.6	0.0
	5	252	12.0	21.2	0.0953488372093
	5	253	10.0	24.9	0.0
	5	254	8.8	24.7	0.0
	5	255	9.0	17.1	12.5860465116
	5	256	8.6	23.7	0.0
	5	257	7.4	19.9	0.0
	5	258	4.7	21.1	0.0
	5	259	4.5	24.0	0.0
	5	260	15.6	28.4	0.0
	5	261	16.8	27.1	0.0
	5	262	12.8	17.7	0.762790697674
	5	263	13.3	24.2	0.0
	5	264	13.5	24.0	0.0
	5	265	12.9	26.6	0.0
	5	266	15.1	26.2	0.0
	5	267	8.1	21.5	0.0
	5	268	5.1	26.4	0.0
	5	269	10.4	25.7	0.0
	5	270	8.0	18.4	0.0
	5	271	9.2	21.5	0.0
	5	272	9.6	20.6	0.0
	5	273	12.0	20.4	0.0
	5	274	10.0	19.9	0.0
	5	275	6.7	19.0	0.0
	5	276	5.7	15.9	0.0
	5	277	8.6	13.4	0.0
	5	278	5.7	15.1	0.572093023256
	5	279	3.4	23.7	0.0
	5	280	7.4	20.0	14.4930232558
	5	281	4.5	22.9	0.0
	5	282	9.2	21.3	0.0
	5	283	4.3	13.4	0.0
	5	284	-2.3	6.9	0.0
	5	285	2.2	16.2	0.0
	5	286	3.7	13.4	0.0
	5	287	1.6	12.6	0.0
	5	288	0.0	10.2	0.190697674419
	5	289	-2.0	10.1	0.0
	5	290	2.8	15.8	1.71627906977
	5	291	-0.5	16.1	0.0
	5	292	-0.5	20.6	0.0
	5	293	1.9	16.5	1.62093023256
	5	294	0.2	16.8	0.0
	5	295	0.1	9.7	0.0
	5	296	-0.2	8.6	0.0
	5	297	-2.4	8.1	0.0
	5	298	-0.9	10.0	0.0
	5	299	0.6	13.4	0.0
	5	300	-1.0	13.2	0.0
	5	301	-5.0	10.9	0.0953488372093
	5	302	-2.8	8.1	0.0
	5	303	-1.0	6.3	0.0953488372093
	5	304	-3.4	8.4	0.0
	5	305	-6.0	3.5	0.0
	5	306	-6.3	5.1	0.0
	5	307	-12.6	5.0	0.0
	5	308	-9.5	0.8	0.0
	5	309	-13.1	-1.3	0.0
	5	310	-11.4	7.2	0.0
	5	311	1.3	11.0	0.0
	5	312	4.4	12.4	0.0
	5	313	-6.3	1.3	0.0
	5	314	-12.4	2.7	0.0
	5	315	-11.2	4.2	0.0
	5	316	-11.8	1.7	0.0
	5	317	-8.6	5.0	0.0
	5	318	-4.5	9.9	0.0
	5	319	-2.4	15.1	0.0
	5	320	1.6	13.7	0.0
	5	321	8.5	20.6	0.0
	5	322	9.4	15.3	0.0
	5	323	0.0	4.3	0.0953488372093
	5	324	-2.4	5.6	0.0
	5	325	-3.0	15.7	0.0
	5	326	-5.5	7.3	0.0
	5	327	-9.7	3.3	0.0
	5	328	-16.8	-9.5	0.0
	5	329	-13.0	-1.0	0.0
	5	330	-16.2	-8.7	0.0
	5	331	-20.0	-3.1	0.0
	5	332	-17.8	6.7	0.0
	5	333	-10.2	4.4	0.0
	5	334	-10.5	-4.7	0.0
	5	335	-6.8	-1.8	0.0
	5	336	-15.9	-7.7	0.0
	5	337	-7.4	-1.8	0.0
	5	338	-5.9	0.6	0.0
	5	339	-11.0	6.6	0.0
	5	340	-9.2	2.6	0.0
	5	341	-14.7	-8.7	0.0
	5	342	-9.8	3.8	0.0
	5	343	-12.5	-3.1	0.0
	5	344	-16.5	3.1	0.0
	5	345	-10.4	-3.6	0.0
	5	346	-13.1	-4.2	0.0
	5	347	-13.6	-10.9	0.0
	5	348	-19.0	-3.0	0.0
	5	349	-19.9	-8.0	0.0
	5	350	-18.0	-5.3	0.0
	5	351	-21.0	-9.2	0.0
	5	352	-14.4	-7.0	0.0
	5	353	-3.5	-2.9	0.0
	5	354	-10.3	-7.8	0.0
	5	355	-7.2	-6.4	0.0
	5	356	-12.3	-6.0	0.0
	5	357	-17.2	-11.3	0.0
	5	358	-23.3	-14.0	0.0
	5	359	-10.2	-1.7	0.0
	5	360	-10.1	-3.6	0.0
	5	361	-13.5	-0.1	0.0
	5	362	-7.8	5.4	0.0
	5	363	-21.1	-9.3	0.0
	5	364	-11.2	-6.0	0.0
	5	365	-20.7	-7.9	0.0
	6	1	-19.0	1.0	0.0
	6	2	-20.7	1.7	0.0
	6	3	-16.0	2.4	0.0
	6	4	-12.4	5.1	0.0
	6	5	-18.6	-3.6	0.0
	6	6	-14.8	-5.0	0.0
	6	7	-14.4	-7.8	0.0
	6	8	-10.2	-3.6	0.0
	6	9	-15.8	-10.4	4.29069767442
	6	10	-16.7	-7.2	3.43255813953
	6	11	-14.5	-5.4	0.0
	6	12	-6.5	4.4	0.0
	6	13	-5.1	-3.5	0.0
	6	14	-13.7	-7.4	0.0
	6	15	-29.5	-3.8	0.0
	6	16	-18.0	-6.9	0.0
	6	17	-17.8	-9.2	0.0
	6	18	-21.5	-7.3	0.0
	6	19	-18.9	-2.0	0.0
	6	20	-11.8	-2.4	0.0
	6	21	-11.0	-7.0	0.0
	6	22	-8.9	-4.1	0.0
	6	23	-15.1	-2.4	0.0
	6	24	-18.8	-11.3	0.0
	6	25	-12.8	-9.3	0.0
	6	26	-13.9	-2.4	0.0
	6	27	-26.7	-8.7	0.0
	6	28	-20.5	-5.3	0.0
	6	29	-37.2	-15.0	0.476744186047
	6	30	-33.6	-13.9	1.90697674419
	6	31	-31.5	-7.0	0.0
	6	32	-20.0	-11.0	0.0
	6	33	-21.8	-9.0	0.0
	6	34	-17.8	-12.3	0.0
	6	35	-16.3	-4.0	0.0
	6	36	-28.7	-14.1	0.0
	6	37	-31.8	-16.3	0.0
	6	38	-34.1	-18.3	0.0
	6	39	-30.0	-13.4	0.0
	6	40	-30.0	-5.1	0.0
	6	41	-23.3	-2.1	0.0
	6	42	-16.7	-6.6	0.0
	6	43	-17.8	-11.0	0.0
	6	44	-26.0	-8.3	0.0
	6	45	-21.1	-9.7	0.0
	6	46	-22.1	-8.3	0.0
	6	47	-13.2	-8.9	0.0
	6	48	-11.1	-6.2	0.0
	6	49	-3.1	0.8	0.0
	6	50	-9.1	-5.7	0.0
	6	51	-14.9	-3.4	0.0953488372093
	6	52	-19.5	-2.9	0.0
	6	53	-16.3	-2.6	0.0
	6	54	-15.8	5.0	0.0
	6	55	-22.2	-3.7	0.0
	6	56	-15.4	-0.9	0.0
	6	57	-20.4	-8.1	0.0
	6	58	-21.0	-5.0	3.33720930233
	6	59	-19.9	-5.8	1.23953488372
	6	60	-16.6	-2.7	0.0
	6	61	-19.9	-10.1	0.0
	6	62	-11.5	-2.4	0.0
	6	63	-11.7	0.0	0.0
	6	64	-1.9	9.4	0.0
	6	65	1.2	5.1	0.0
	6	66	-5.4	1.9	0.0
	6	67	-7.3	-0.6	0.0
	6	68	-8.3	-3.8	0.0
	6	69	-4.5	-2.7	0.0
	6	70	-0.2	4.8	0.0
	6	71	0.8	3.4	0.0
	6	72	1.5	6.0	0.0
	6	73	3.1	3.8	0.0
	6	74	-1.5	3.7	0.0
	6	75	-5.2	3.0	0.0
	6	76	-3.5	4.6	0.0
	6	77	-7.6	4.9	0.0
	6	78	-1.1	7.8	0.0953488372093
	6	79	-1.0	6.1	0.0
	6	80	-0.7	8.3	0.0
	6	81	-3.2	0.6	0.0
	6	82	-0.3	2.7	0.0
	6	83	-10.5	-0.6	5.53023255814
	6	84	-10.4	4.4	0.0
	6	85	-11.3	0.5	0.0
	6	86	-11.6	1.0	0.0
	6	87	-4.8	6.2	0.0953488372093
	6	88	-2.3	10.0	0.0
	6	89	-2.4	14.2	0.0
	6	90	-0.5	14.8	0.0
	6	91	0.8	10.8	0.0
	6	92	-1.5	12.6	2.47906976744
	6	93	2.3	12.0	0.0
	6	94	-0.5	13.5	0.0
	6	95	-4.2	9.4	13.6348837209
	6	96	-6.7	7.9	4.57674418605
	6	97	-8.0	7.1	0.0
	6	98	-9.5	5.1	0.0
	6	99	-5.2	4.7	0.0
	6	100	-2.5	2.9	1.81162790698
	6	101	-1.8	7.2	0.0
	6	102	-6.2	6.5	0.0
	6	103	-7.9	7.3	0.0
	6	104	-6.2	7.8	0.0
	6	105	-6.5	2.4	0.0
	6	106	-8.9	2.2	0.0953488372093
	6	107	-6.1	4.3	6.29302325581
	6	108	-5.6	8.1	23.6465116279
	6	109	0.6	11.7	0.0
	6	110	10.3	16.0	7.24651162791
	6	111	8.3	14.8	0.0
	6	112	4.6	16.1	0.0
	6	113	5.5	13.4	1.33488372093
	6	114	3.7	18.3	0.0
	6	115	7.0	23.1	0.0
	6	116	15.2	30.5	0.0
	6	117	10.0	20.8	13.7302325581
	6	118	7.5	19.5	0.0
	6	119	7.0	16.9	0.190697674419
	6	120	1.3	16.5	0.0
	6	121	8.5	20.0	0.0
	6	122	7.1	19.7	0.0
	6	123	5.5	20.4	0.0
	6	124	3.4	23.5	0.0
	6	125	1.8	16.4	0.762790697674
	6	126	4.9	18.0	0.0
	6	127	3.8	11.7	6.96046511628
	6	128	4.2	16.7	0.0
	6	129	6.0	18.2	0.0
	6	130	6.6	17.0	0.0
	6	131	8.5	21.8	0.0
	6	132	3.0	21.2	0.0
	6	133	3.4	18.4	0.0
	6	134	3.9	18.0	0.0
	6	135	3.2	17.3	16.3046511628
	6	136	6.9	24.1	16.876744186
	6	137	1.6	22.2	0.0953488372093
	6	138	-0.5	25.3	0.0
	6	139	5.9	21.4	0.0
	6	140	2.8	17.6	0.0
	6	141	5.2	21.3	0.0
	6	142	8.5	23.4	0.0
	6	143	11.3	24.3	0.0
	6	144	4.9	17.8	24.2186046512
	6	145	8.0	24.0	0.0
	6	146	9.9	26.7	0.0
	6	147	7.8	22.2	0.0
	6	148	12.6	20.9	0.0953488372093
	6	149	12.9	22.9	0.0
	6	150	11.1	19.8	0.0
	6	151	9.1	19.2	0.0
	6	152	10.8	22.8	0.0
	6	153	6.4	21.0	6.67441860465
	6	154	6.4	24.1	0.0
	6	155	8.4	24.8	0.0
	6	156	8.7	19.9	6.29302325581
	6	157	10.1	25.1	0.190697674419
	6	158	19.2	28.2	0.0
	6	159	17.6	26.7	0.0
	6	160	17.6	25.3	0.667441860465
	6	161	14.2	26.2	0.0
	6	162	11.1	24.2	0.0
	6	163	6.8	20.2	0.0
	6	164	5.7	20.0	0.0
	6	165	4.2	14.3	0.286046511628
	6	166	0.6	13.4	0.381395348837
	6	167	6.3	18.7	3.33720930233
	6	168	5.3	20.9	0.0
	6	169	7.8	17.6	0.0
	6	170	6.7	23.6	0.0
	6	171	10.1	22.9	12.1093023256
	6	172	15.2	27.9	1.52558139535
	6	173	12.9	27.7	0.0
	6	174	11.3	25.1	0.0
[truncated: 8,957 more rows]
