# Supplementary material for: Comparing CMIP-3 and CMIP-5 climate projections on flooding estimation of Devils Lake of North Dakota, USA
Source: PeerJ. 2018 Apr 30;6:e4711. doi: 10.7717/peerj.4711 (PMC5933320; doi:10.7717/peerj.4711)
Supplement: Supplemental Information 2 [file peerj-06-4711-s002.zip › FutureClimate/CMIP-5_MarkSim/EDMZ_HadGEM2ES_rcp45_2055.dat]

	1	1	-18.8	-6.3	0.0
	1	2	-10.8	3.4	0.0
	1	3	-1.7	5.8	1.43023255814
	1	4	-1.6	-0.7	0.0
	1	5	-12.2	0.5	0.0
	1	6	-3.4	-2.7	0.0
	1	7	-6.5	-3.5	0.0953488372093
	1	8	-12.7	-1.7	0.0
	1	9	-25.0	-1.1	0.0
	1	10	-28.6	-3.2	1.23953488372
	1	11	-21.0	-9.3	0.0
	1	12	-18.0	-9.0	0.0
	1	13	-17.9	-15.0	0.0
	1	14	-19.6	-9.9	0.0
	1	15	-16.9	-2.9	0.0
	1	16	-18.9	-11.5	0.0
	1	17	-22.0	-18.2	0.286046511628
	1	18	-12.8	-1.6	0.0
	1	19	-10.7	-8.3	0.0
	1	20	-19.2	-5.8	0.0
	1	21	-4.8	10.8	0.0
	1	22	-11.4	13.6	0.0
	1	23	-14.3	3.9	0.0
	1	24	-16.0	0.0	0.0
	1	25	-12.7	-3.9	0.0
	1	26	-16.9	-6.4	0.0
	1	27	-22.5	-5.6	0.0
	1	28	-13.0	-1.4	0.0
	1	29	-20.1	-2.8	0.0
	1	30	-13.4	0.7	0.0
	1	31	-11.7	-6.7	0.0953488372093
	1	32	-6.0	-2.4	0.0
	1	33	-12.7	-2.5	0.0
	1	34	-6.4	6.9	0.0
	1	35	-0.3	5.7	0.0
	1	36	7.5	16.1	0.0
	1	37	-4.7	4.8	0.0
	1	38	-9.8	-9.5	0.0
	1	39	-6.8	-0.7	0.0
	1	40	-7.2	-7.0	0.0
	1	41	-9.6	-5.7	0.0
	1	42	-8.6	2.0	0.0
	1	43	-3.7	5.9	0.0
	1	44	-8.4	-2.8	0.0
	1	45	-14.1	-8.0	0.0953488372093
	1	46	-23.9	-7.7	0.0
	1	47	-21.9	-4.4	0.0
	1	48	-25.5	-7.7	0.0
	1	49	-23.9	-5.9	0.0
	1	50	-24.5	-5.4	0.0
	1	51	-27.5	-16.3	2.47906976744
	1	52	-23.2	-13.6	0.286046511628
	1	53	-19.8	1.1	0.0
	1	54	-16.1	-1.3	0.0
	1	55	-16.5	-3.7	0.0
	1	56	-27.5	-4.1	0.0
	1	57	-22.4	6.8	0.0
	1	58	-22.4	-2.1	0.0
	1	59	-14.0	-3.0	0.0
	1	60	-15.1	-3.5	0.0
	1	61	-17.7	-3.2	0.0
	1	62	-13.3	-1.1	0.0
	1	63	-8.9	-2.1	0.381395348837
	1	64	0.3	0.5	0.0
	1	65	0.4	2.8	0.0
	1	66	-6.7	-4.7	0.0
	1	67	-10.6	4.7	0.0
	1	68	-11.6	7.4	0.0
	1	69	-10.2	7.6	0.0
	1	70	-15.2	4.9	0.0
	1	71	-11.9	-4.4	0.0
	1	72	-8.6	-4.2	0.0
	1	73	-7.3	-6.1	0.0
	1	74	-10.1	-5.6	0.0
	1	75	-9.1	-3.1	0.0
	1	76	-14.7	0.8	0.0
	1	77	-15.9	-1.1	0.0
	1	78	-14.5	5.1	0.0
	1	79	-17.8	-1.5	0.0
	1	80	-17.1	-2.5	0.0
	1	81	-13.2	0.4	6.57906976744
	1	82	-10.6	1.3	0.0
	1	83	-11.5	5.2	0.0
	1	84	-4.6	3.0	0.0
	1	85	-6.8	5.9	0.0
	1	86	-1.0	9.1	0.0
	1	87	1.9	6.4	0.0
	1	88	-2.4	10.8	0.0
	1	89	-3.3	8.5	0.0
	1	90	-2.5	14.5	0.0
	1	91	3.5	15.4	0.0
	1	92	4.3	18.6	0.0
	1	93	2.2	18.2	0.0
	1	94	3.8	15.2	0.0
	1	95	4.5	13.2	0.0
	1	96	3.5	9.6	0.190697674419
	1	97	-1.5	7.8	4.19534883721
	1	98	-2.7	8.9	0.762790697674
	1	99	-0.6	10.7	0.0
	1	100	7.1	10.4	0.0
	1	101	1.8	17.7	0.0
	1	102	9.6	18.6	0.0
	1	103	11.2	21.6	0.0
	1	104	2.9	20.0	4.95813953488
	1	105	4.4	19.9	0.0
	1	106	3.1	15.3	0.286046511628
	1	107	0.2	18.2	0.0
	1	108	-2.7	18.3	0.0
	1	109	-0.2	17.1	0.0
	1	110	1.0	19.5	0.0
	1	111	3.3	23.5	0.0
	1	112	-3.4	14.5	0.0
	1	113	-7.2	8.9	0.0
	1	114	-1.1	16.6	0.0
	1	115	3.1	21.2	0.0
	1	116	3.3	20.5	0.0
	1	117	4.2	7.8	7.1511627907
	1	118	6.6	19.4	0.0
	1	119	9.4	21.8	0.0
	1	120	5.6	20.6	4.19534883721
	1	121	10.1	23.7	0.0
	1	122	8.2	23.7	0.0
	1	123	13.1	23.5	0.0
	1	124	13.2	23.9	0.0
	1	125	12.2	24.6	0.0
	1	126	7.1	22.9	0.0
	1	127	3.6	24.1	0.953488372093
	1	128	7.0	26.9	0.0
	1	129	9.6	24.5	0.0
	1	130	7.8	21.7	0.0
	1	131	3.0	20.3	0.0
	1	132	2.6	25.5	0.0
	1	133	3.5	20.7	0.0
	1	134	10.9	21.6	0.0
	1	135	9.7	19.5	0.0
	1	136	4.9	13.3	2.28837209302
	1	137	13.2	19.6	6.57906976744
	1	138	8.4	19.0	0.381395348837
	1	139	9.6	16.1	0.0
	1	140	9.1	19.0	35.7558139535
	1	141	9.0	22.0	0.0
	1	142	5.8	21.6	6.29302325581
	1	143	6.8	22.1	0.0
	1	144	1.9	20.0	0.0
	1	145	9.8	21.5	0.0
	1	146	8.7	21.0	0.0
	1	147	13.6	21.2	6.1976744186
	1	148	6.5	20.7	6.1976744186
	1	149	4.1	19.1	0.0
	1	150	5.2	21.3	0.572093023256
	1	151	8.6	22.1	0.0
	1	152	5.2	21.4	0.0
	1	153	5.1	18.8	0.0
	1	154	9.3	22.6	0.0
	1	155	12.6	30.6	0.0
	1	156	6.0	24.6	0.0
	1	157	13.5	21.3	56.0651162791
	1	158	13.9	26.4	0.0
	1	159	13.8	24.7	0.0
	1	160	10.2	22.8	0.0
	1	161	10.3	24.5	0.0
	1	162	11.2	22.3	0.0953488372093
	1	163	11.1	24.3	0.0
	1	164	11.7	26.0	0.0
	1	165	16.8	30.2	0.190697674419
	1	166	19.4	31.5	0.0
	1	167	15.5	33.2	0.0
	1	168	15.2	29.4	0.0
	1	169	14.4	30.1	0.0
	1	170	12.6	28.1	0.0
	1	171	15.1	27.8	0.0
	1	172	15.5	27.2	0.0
	1	173	15.2	19.5	32.1325581395
	1	174	14.7	21.1	8.00930232558
	1	175	14.0	26.1	0.0
	1	176	11.3	23.0	0.0
	1	177	10.9	20.1	43.0023255814
	1	178	12.4	22.0	29.8441860465
	1	179	15.6	28.4	0.0
	1	180	11.7	25.9	0.190697674419
	1	181	19.1	26.7	16.7813953488
	1	182	16.8	29.9	0.0
	1	183	15.0	29.2	0.0
	1	184	19.6	29.8	0.0
	1	185	18.9	29.2	0.0953488372093
	1	186	21.5	32.4	0.0
	1	187	19.5	31.7	0.0
	1	188	13.2	25.9	0.0
	1	189	13.7	21.8	0.0
	1	190	12.8	25.5	0.0
	1	191	13.1	29.6	0.0
	1	192	16.8	28.9	0.0
	1	193	19.0	28.9	0.0
	1	194	19.7	34.2	0.0
	1	195	22.0	37.4	0.0
	1	196	20.4	32.9	0.0
	1	197	21.2	30.2	0.190697674419
	1	198	18.0	29.0	0.0
	1	199	14.6	28.0	0.0
	1	200	17.7	32.3	6.29302325581
	1	201	20.5	35.1	0.953488372093
	1	202	21.8	34.3	0.0
	1	203	19.6	33.2	0.0
	1	204	14.9	29.0	0.0
	1	205	16.5	27.9	4.67209302326
	1	206	15.5	29.7	2.0976744186
	1	207	15.2	29.4	0.0
	1	208	16.5	32.3	0.0
	1	209	14.9	30.7	0.0
	1	210	14.4	31.2	0.0
	1	211	15.6	29.6	0.0
	1	212	10.3	25.5	20.023255814
	1	213	13.0	28.8	32.0372093023
	1	214	10.8	30.7	0.0
	1	215	14.6	29.1	0.0
	1	216	13.5	27.9	0.0
	1	217	15.2	31.5	0.0
	1	218	14.8	29.5	1.23953488372
	1	219	15.9	26.3	0.381395348837
	1	220	19.3	30.7	0.0
	1	221	18.4	28.3	0.0
	1	222	16.3	30.2	0.0
	1	223	15.7	32.3	0.0
	1	224	9.4	28.9	0.0
	1	225	10.0	24.8	16.7813953488
	1	226	10.3	24.5	0.0953488372093
	1	227	10.8	23.0	18.688372093
	1	228	11.5	26.7	0.0
	1	229	11.8	25.7	0.0
	1	230	8.2	23.2	0.0
	1	231	11.3	27.5	0.0
	1	232	10.8	22.0	24.7906976744
	1	233	15.4	22.6	0.0
	1	234	15.3	29.6	0.0
	1	235	14.6	24.4	0.0
	1	236	12.7	29.3	0.0
	1	237	12.7	27.8	0.0
	1	238	12.4	29.3	0.0
	1	239	19.6	29.3	0.0
	1	240	18.5	30.5	0.0
	1	241	15.3	28.4	0.0
	1	242	11.9	25.5	0.0
	1	243	13.7	24.5	0.0
	1	244	12.9	28.0	0.0
	1	245	10.8	28.3	0.0
	1	246	11.6	30.7	0.0
	1	247	16.3	29.1	10.1069767442
	1	248	11.5	25.3	0.190697674419
	1	249	11.0	27.0	0.0
	1	250	14.1	25.4	0.0
	1	251	11.7	23.2	0.0
	1	252	6.6	19.9	0.858139534884
	1	253	11.5	24.5	0.0
	1	254	5.6	19.6	3.81395348837
	1	255	5.0	19.5	0.286046511628
	1	256	1.7	20.9	0.0
	1	257	0.6	22.1	0.0
	1	258	-4.3	19.7	0.0
	1	259	3.6	26.2	0.0
	1	260	7.1	26.8	0.0
	1	261	6.0	21.4	0.0
	1	262	11.0	26.4	0.0
	1	263	12.3	25.6	0.0
	1	264	12.3	28.4	0.0
	1	265	9.4	24.4	0.0
	1	266	9.6	19.8	0.0
	1	267	11.7	21.2	0.0
	1	268	7.8	26.5	0.0
	1	269	11.9	24.8	0.0
	1	270	14.3	28.0	0.0
	1	271	15.5	25.4	0.0
	1	272	15.3	24.4	0.0
	1	273	11.1	23.4	0.0
	1	274	4.6	21.0	0.0
	1	275	5.6	21.8	0.0
	1	276	7.5	17.0	0.0
	1	277	5.0	15.7	0.0
	1	278	3.8	18.9	0.0
	1	279	1.8	16.1	0.0
	1	280	2.5	16.7	0.0
	1	281	3.0	16.1	0.190697674419
	1	282	3.3	17.3	0.0953488372093
	1	283	3.7	18.8	0.0
	1	284	5.6	17.8	0.0
	1	285	2.9	20.2	0.0
	1	286	8.9	22.7	0.0
	1	287	1.8	11.3	12.5860465116
	1	288	-2.0	9.7	0.0
	1	289	-0.3	12.9	0.0
	1	290	5.5	16.0	6.1023255814
	1	291	2.5	12.9	0.0
	1	292	4.0	14.5	0.0
	1	293	5.4	13.1	0.0
	1	294	4.6	12.4	0.0
	1	295	4.3	13.4	0.0
	1	296	0.6	14.3	0.0
	1	297	0.4	6.7	0.0
	1	298	-0.2	8.7	0.0
	1	299	-2.7	7.8	0.0
	1	300	-6.5	6.3	0.0
	1	301	6.0	15.9	0.0
	1	302	6.8	11.6	0.0
	1	303	5.0	14.6	0.0
	1	304	0.0	14.4	0.0
	1	305	0.9	7.0	0.0
	1	306	-6.1	5.1	0.0
	1	307	-2.8	3.9	0.0
	1	308	-1.7	8.9	0.0
	1	309	-1.3	14.3	0.0
	1	310	2.7	6.4	0.0
	1	311	5.0	9.3	0.0
	1	312	0.7	8.7	0.0
	1	313	-1.2	16.4	0.0
	1	314	3.6	18.2	0.0
	1	315	5.6	10.0	0.0
	1	316	1.8	4.8	12.2046511628
	1	317	-2.7	4.9	0.0
	1	318	-2.8	5.4	3.0511627907
	1	319	-2.6	4.9	0.0
	1	320	0.9	6.9	0.0
	1	321	-11.0	4.7	0.0
	1	322	-5.5	0.6	0.0
	1	323	-7.1	-0.3	0.0
	1	324	-7.2	-6.2	0.0
	1	325	-3.9	-0.1	0.0
	1	326	-8.1	2.1	0.0
	1	327	-6.5	0.1	0.0
	1	328	-12.7	-9.1	0.0
	1	329	-9.2	-4.6	0.0
	1	330	-17.3	-8.5	0.0
	1	331	-8.2	7.8	0.0
	1	332	-14.6	-1.2	0.0
	1	333	-14.3	-6.0	0.0
	1	334	-14.0	-2.5	7.05581395349
	1	335	-16.1	-1.1	0.0
	1	336	-21.2	-6.9	0.0
	1	337	-26.8	-9.9	0.0
	1	338	-27.7	-7.0	0.0
	1	339	-24.5	-7.7	0.0
	1	340	-18.5	-15.3	0.0
	1	341	-17.3	-6.1	0.0
	1	342	-15.2	-6.7	0.0
	1	343	-15.8	-6.3	0.0
	1	344	-15.0	-8.2	0.0
	1	345	-12.4	-10.6	0.0
	1	346	-7.9	-5.9	0.0
	1	347	-12.8	-4.6	0.0
	1	348	-7.6	2.6	0.0
	1	349	-19.2	-12.9	0.762790697674
	1	350	-20.1	-12.4	0.0
	1	351	-23.5	-3.3	0.0
	1	352	-21.8	-10.8	0.0
	1	353	-18.9	-9.0	0.0
	1	354	-11.3	-7.2	0.0
	1	355	-13.5	-10.4	13.3488372093
	1	356	-16.9	-6.3	0.0
	1	357	-27.0	-11.7	2.28837209302
	1	358	-27.4	-13.5	0.0
	1	359	-20.8	0.2	0.0
	1	360	-15.0	0.7	2.66976744186
	1	361	-18.3	-2.8	0.0
	1	362	-12.5	-12.0	3.33720930233
	1	363	-16.3	-15.4	0.572093023256
	1	364	-22.4	-18.8	0.286046511628
	1	365	-20.2	-20.1	1.23953488372
	2	1	-9.0	-5.8	0.0
	2	2	-14.4	-8.8	0.0
	2	3	-15.7	-11.5	0.0
	2	4	-10.8	-10.2	4.67209302326
	2	5	-16.9	-12.5	0.0
	2	6	-22.3	-16.2	0.0
	2	7	-26.4	-6.1	0.0
	2	8	-17.4	-6.5	0.0
	2	9	-18.2	-9.1	0.0
	2	10	-20.0	-3.4	0.0
	2	11	-17.5	0.5	0.0
	2	12	-15.1	-5.6	0.0
	2	13	-11.4	-1.6	0.0
	2	14	-9.9	-4.1	0.0
	2	15	-14.9	-2.9	0.0
	2	16	-14.8	1.3	0.0
	2	17	-7.6	-2.8	0.0
	2	18	-9.2	-2.5	0.0
	2	19	-12.9	-5.3	0.0
	2	20	-17.9	-10.7	0.0
	2	21	-6.5	-4.7	0.0
	2	22	-4.6	6.4	0.0
	2	23	-8.3	-5.0	0.0
	2	24	-9.2	1.3	0.0
	2	25	-22.9	-8.6	0.0
	2	26	-25.3	-4.2	0.0
	2	27	-21.8	-7.8	0.0
	2	28	-21.0	-2.6	0.0
	2	29	-20.6	-11.5	0.0
	2	30	-11.4	1.4	0.0
	2	31	-13.2	-4.0	1.14418604651
	2	32	-8.4	-7.8	0.0
	2	33	-17.7	-9.7	0.0
	2	34	-21.3	-10.6	0.0
	2	35	-21.9	-10.6	0.0
	2	36	-16.1	-3.0	0.0
	2	37	-27.9	-11.4	0.0
	2	38	-27.5	-16.0	0.0
	2	39	-24.6	-13.4	0.0
	2	40	-17.6	-4.3	0.0
	2	41	-16.5	-2.9	0.0
	2	42	-19.0	-5.4	0.0
	2	43	-12.4	4.5	0.0
	2	44	-3.9	5.0	0.0
	2	45	-0.5	8.2	0.0
	2	46	-1.3	1.9	0.0
	2	47	-7.6	0.9	0.0
	2	48	-14.3	-0.3	0.0
	2	49	-16.6	-6.2	0.0
	2	50	-21.5	-7.8	0.0
	2	51	-21.1	-4.8	0.0
	2	52	-24.5	-7.4	0.0
	2	53	-16.1	-1.1	0.0
	2	54	-6.7	5.2	0.0
	2	55	-9.9	-0.1	0.0
	2	56	-12.3	4.5	0.0
	2	57	-2.6	1.1	0.0
	2	58	-3.1	-0.4	0.0
	2	59	-7.5	-5.8	0.0
	2	60	-7.5	-6.6	0.0
	2	61	-0.9	1.6	0.0
	2	62	1.8	7.4	0.0
	2	63	-6.6	-1.5	0.0
	2	64	-10.4	2.7	0.0
	2	65	-1.2	-0.2	1.52558139535
	2	66	-3.3	4.4	0.0
	2	67	-8.1	1.3	0.0
	2	68	-8.7	3.1	0.0
	2	69	-0.8	-0.3	0.0
	2	70	-0.9	0.0	0.0953488372093
	2	71	-5.2	8.8	0.0
	2	72	-3.1	6.3	0.0
	2	73	-3.1	2.7	0.0
	2	74	-5.3	6.2	0.0
	2	75	-4.7	5.7	0.0
	2	76	-1.4	8.0	0.0
	2	77	-2.3	3.4	0.0
	2	78	-4.1	5.2	0.0
	2	79	-0.3	6.9	0.0
	2	80	-2.7	13.2	0.0
	2	81	-4.3	5.0	0.0
	2	82	-0.6	10.3	0.0
	2	83	2.0	7.6	13.5395348837
	2	84	-2.5	5.8	0.0
	2	85	-2.7	2.6	0.0
	2	86	-2.7	6.6	0.0
	2	87	-8.1	6.5	0.0
	2	88	-15.1	0.3	0.0
	2	89	-14.6	-7.0	0.286046511628
	2	90	-11.1	-1.2	0.0
	2	91	-17.4	-4.8	0.0
	2	92	-10.5	0.2	0.0
	2	93	-12.2	3.3	0.0
	2	94	-14.4	4.0	0.0
	2	95	-8.7	8.9	0.0
	2	96	-1.3	9.0	0.0
	2	97	-2.0	7.0	0.0
	2	98	0.5	15.1	0.0
	2	99	6.6	10.4	6.1023255814
	2	100	0.8	12.5	2.0976744186
	2	101	-0.3	17.1	0.0
	2	102	-5.6	10.8	0.286046511628
	2	103	4.2	16.7	0.0
	2	104	4.3	9.2	0.0
	2	105	3.2	13.0	0.0
	2	106	-1.2	12.2	0.0
	2	107	9.9	20.3	0.0
	2	108	4.9	12.0	0.0
	2	109	3.1	12.7	0.0
	2	110	-2.2	12.7	0.0
	2	111	0.1	11.4	3.0511627907
	2	112	-1.7	12.7	0.0
	2	113	0.7	12.4	0.0
	2	114	6.1	13.7	0.0
	2	115	-2.9	13.8	2.95581395349
	2	116	-1.8	10.8	3.62325581395
	2	117	-2.9	13.4	0.0
	2	118	0.9	15.0	4.38604651163
	2	119	-2.3	15.8	17.1627906977
	2	120	1.0	19.8	0.0
	2	121	-3.5	11.0	0.0
	2	122	-4.8	12.8	0.0
	2	123	-6.1	11.9	6.76976744186
	2	124	-7.9	12.0	0.0
	2	125	-0.3	17.6	0.0
	2	126	4.1	21.0	0.0
	2	127	9.2	11.5	13.7302325581
	2	128	10.2	17.4	1.23953488372
	2	129	11.1	18.6	0.667441860465
	2	130	6.9	26.7	0.0
	2	131	5.1	24.8	0.0
	2	132	11.7	18.8	0.0
	2	133	9.1	16.5	9.91627906977
	2	134	8.5	21.3	3.43255813953
	2	135	7.5	21.6	0.0
	2	136	5.6	24.4	0.0
	2	137	4.6	20.6	0.0953488372093
	2	138	5.4	18.5	2.66976744186
	2	139	8.4	22.7	0.0
	2	140	4.7	22.0	0.0
	2	141	6.3	21.4	0.0
	2	142	6.1	20.9	0.381395348837
	2	143	3.2	22.2	3.0511627907
	2	144	2.3	19.9	0.0
	2	145	8.1	18.6	0.0
	2	146	9.1	20.7	0.0
	2	147	12.3	24.2	2.28837209302
	2	148	10.7	25.8	0.0
	2	149	10.8	23.2	15.5418604651
	2	150	11.9	25.2	0.0
	2	151	11.2	23.6	0.0
	2	152	6.6	20.2	0.0
	2	153	8.5	19.0	9.91627906977
	2	154	7.0	26.2	0.0
	2	155	9.1	27.2	0.0
	2	156	15.0	23.0	0.0
	2	157	12.0	24.8	0.0
	2	158	13.1	28.0	0.0
	2	159	15.4	27.7	0.0
	2	160	12.5	29.8	0.0
	2	161	9.3	27.3	3.81395348837
	2	162	14.9	28.8	0.0
	2	163	10.5	22.5	0.0
	2	164	9.7	26.0	0.0
	2	165	5.9	28.3	0.0
	2	166	10.5	31.7	0.0
	2	167	12.3	26.6	2.66976744186
	2	168	13.7	28.9	0.0
	2	169	15.1	27.4	9.63023255814
	2	170	16.7	32.2	0.0
	2	171	14.0	27.3	0.0
	2	172	16.7	26.8	0.0
	2	173	14.7	26.9	0.0
	2	174	12.7	31.4	0.0
	2	175	10.4	25.7	0.0
	2	176	11.9	25.2	0.0
	2	177	10.9	27.9	0.0
	2	178	12.9	26.8	1.33488372093
	2	179	13.5	27.3	0.953488372093
	2	180	11.2	26.4	0.0
	2	181	13.8	26.7	0.0
	2	182	16.5	27.9	0.0
	2	183	14.8	26.0	0.0
	2	184	18.4	31.3	0.0
	2	185	22.3	33.4	0.0
	2	186	21.7	30.1	0.0
	2	187	21.7	31.7	0.0
	2	188	13.6	25.1	0.0
	2	189	15.5	32.0	0.0
	2	190	18.7	33.9	0.0
	2	191	18.0	32.2	0.0
	2	192	15.3	24.3	0.0
	2	193	14.1	24.6	0.0
	2	194	11.1	23.2	0.0
	2	195	10.6	24.4	0.0
	2	196	9.4	23.9	0.0
	2	197	11.3	24.8	0.0
	2	198	11.9	28.7	0.0
	2	199	12.2	30.2	0.0
	2	200	19.3	34.6	0.0
	2	201	19.9	31.5	0.0
	2	202	12.5	27.1	0.0
	2	203	15.0	30.2	0.0
	2	204	13.0	29.5	0.0
	2	205	12.6	25.3	0.0
	2	206	10.3	24.8	0.0
	2	207	12.4	28.1	0.0
	2	208	13.4	25.9	2.47906976744
	2	209	11.2	22.4	36.7093023256
	2	210	15.2	25.3	0.0953488372093
	2	211	14.5	26.6	9.15348837209
	2	212	12.7	26.3	2.0976744186
	2	213	14.0	29.2	20.2139534884
	2	214	16.4	28.4	7.72325581395
	2	215	14.0	27.4	6.00697674419
	2	216	17.9	27.7	0.0
	2	217	20.0	29.6	0.0
	2	218	16.6	26.3	8.96279069767
	2	219	18.2	30.8	0.0
	2	220	14.6	29.6	0.0
	2	221	12.5	21.7	27.8418604651
	2	222	15.2	28.1	0.0
	2	223	13.7	27.2	12.0139534884
	2	224	12.3	27.9	0.0
	2	225	11.1	23.1	0.0
	2	226	15.0	29.3	0.0
	2	227	11.6	31.5	0.0
	2	228	10.3	29.8	0.0
	2	229	8.4	28.7	0.0
	2	230	12.9	30.2	1.23953488372
	2	231	12.1	25.1	12.5860465116
	2	232	14.5	30.6	0.667441860465
	2	233	18.3	31.4	0.476744186047
	2	234	14.7	32.2	0.0
	2	235	10.9	27.0	0.0
	2	236	13.1	31.0	0.0
	2	237	11.3	27.2	0.667441860465
	2	238	8.9	25.0	9.34418604651
	2	239	12.0	28.6	0.0
	2	240	12.7	31.6	0.0
	2	241	10.1	31.0	14.588372093
	2	242	10.1	29.2	0.0
	2	243	7.7	30.2	0.0
	2	244	10.5	29.1	0.0
	2	245	12.0	24.5	0.0
	2	246	10.7	20.4	8.86744186047
	2	247	11.4	24.3	0.0
	2	248	9.8	29.0	0.0
	2	249	7.8	24.3	0.0
	2	250	5.1	24.4	0.0
	2	251	10.2	21.9	0.0
	2	252	6.3	18.4	0.0
	2	253	6.9	17.4	1.62093023256
	2	254	6.8	19.9	0.0
	2	255	3.4	23.5	0.0
	2	256	4.9	17.6	0.476744186047
	2	257	4.5	14.6	0.286046511628
	2	258	0.6	14.7	0.0
	2	259	5.4	20.6	0.0
	2	260	5.6	13.0	1.43023255814
	2	261	2.9	18.7	10.6790697674
	2	262	3.3	23.5	0.0
	2	263	6.0	23.7	0.0
	2	264	9.7	22.1	0.0
	2	265	12.6	22.6	0.0
	2	266	11.6	27.6	0.0
	2	267	8.8	24.5	0.0
	2	268	9.1	26.8	0.0
	2	269	12.4	21.8	0.286046511628
	2	270	9.3	22.5	0.667441860465
	2	271	6.7	21.4	0.0
	2	272	8.5	23.0	0.0
	2	273	8.3	19.4	0.0
	2	274	9.1	23.2	0.0
	2	275	2.0	19.1	0.0
	2	276	-1.9	16.3	0.0
	2	277	4.5	18.9	0.0
	2	278	-2.2	17.0	0.0
	2	279	1.3	17.6	0.0
	2	280	-0.9	11.1	0.0953488372093
	2	281	-3.3	17.1	0.286046511628
	2	282	-0.5	14.2	4.1
	2	283	-1.6	15.6	0.0
	2	284	1.9	10.7	0.0
	2	285	-3.4	-1.1	5.24418604651
	2	286	-1.7	4.3	6.67441860465
	2	287	-2.4	8.9	0.0
	2	288	-4.0	8.8	0.0
	2	289	0.7	11.3	0.0
	2	290	0.1	10.6	0.0
	2	291	1.0	13.5	0.0
	2	292	-3.0	13.3	0.0
	2	293	-3.8	9.4	0.762790697674
	2	294	-1.1	13.5	0.0
	2	295	-2.2	10.8	8.00930232558
	2	296	-1.5	6.5	0.0953488372093
	2	297	-1.8	7.2	0.0
	2	298	0.7	4.8	0.0
	2	299	-3.0	6.3	0.0
	2	300	-6.5	3.7	0.0
	2	301	-2.7	3.8	0.0
	2	302	-5.8	5.1	0.0
	2	303	1.7	14.2	0.0
	2	304	-4.9	8.1	7.24651162791
	2	305	-5.8	6.9	0.0
	2	306	-4.3	7.2	0.0
	2	307	-2.4	11.1	0.0
	2	308	-1.2	16.9	0.0
	2	309	-5.5	9.9	0.0
	2	310	-4.7	11.2	0.0
	2	311	-4.9	8.4	0.0
	2	312	-1.0	13.3	0.0
	2	313	-1.1	6.0	0.0
	2	314	-7.1	3.6	0.0
	2	315	-14.7	3.9	0.0
	2	316	-6.3	6.9	0.0
	2	317	-0.7	8.9	0.0
	2	318	-2.0	7.5	0.0
	2	319	-3.1	10.1	0.0
	2	320	-0.3	7.5	0.0
	2	321	3.2	7.9	0.0
	2	322	-1.3	4.3	0.0
	2	323	-9.7	-0.6	0.0
	2	324	-7.7	5.8	0.0
	2	325	-0.7	4.8	0.286046511628
	2	326	2.6	6.0	0.0953488372093
	2	327	-6.1	0.8	1.71627906977
	2	328	-9.6	1.4	0.0
	2	329	-15.9	-0.7	0.0
	2	330	-1.3	0.2	0.0
	2	331	4.3	6.1	0.0
	2	332	0.2	1.7	0.0
	2	333	-10.0	0.2	0.0
	2	334	-6.5	-5.8	0.0
	2	335	-5.5	-3.1	1.62093023256
	2	336	-13.2	-2.0	0.0
	2	337	-16.0	-1.6	0.0
	2	338	-17.2	2.7	0.0
	2	339	-7.7	5.2	1.14418604651
	2	340	-4.6	7.0	11.0604651163
	2	341	-2.7	1.5	0.0
	2	342	-0.7	0.2	0.0
	2	343	-8.6	-6.1	0.0
	2	344	-17.5	-16.1	4.38604651163
	2	345	-22.2	-12.3	0.0
	2	346	-28.8	-12.8	0.0
	2	347	-24.4	-5.5	0.0
	2	348	-21.0	-8.9	0.0
	2	349	-6.6	-3.7	0.476744186047
	2	350	-20.5	-3.0	0.0
	2	351	-8.9	1.7	0.0
	2	352	-13.9	-5.7	0.0
	2	353	-10.5	-6.8	0.0
	2	354	-10.8	-9.4	0.0
	2	355	-9.8	-7.0	0.0
	2	356	-17.9	-8.1	0.0
	2	357	-22.6	-2.0	0.0
	2	358	-11.6	2.1	0.0
	2	359	-8.9	4.7	4.57674418605
	2	360	-5.2	1.6	0.0
	2	361	-0.4	0.8	0.0
	2	362	-1.9	-1.8	0.0
	2	363	-8.6	-1.0	15.3511627907
	2	364	-19.4	-4.5	0.0
	2	365	-19.6	-8.6	0.0
	3	1	-8.1	-0.5	0.0
	3	2	-7.9	-4.5	0.0
	3	3	-9.3	0.2	0.0
	3	4	-11.8	-0.8	0.0
	3	5	-10.3	2.3	0.0
	3	6	-5.3	4.1	0.0
	3	7	-3.2	-0.3	0.0
	3	8	-12.2	-6.6	0.0
	3	9	-15.9	3.8	0.0
	3	10	-22.9	-9.4	0.953488372093
	3	11	-22.0	-9.8	0.0
	3	12	-21.1	-17.7	0.0
	3	13	-25.2	-17.2	0.286046511628
	3	14	-19.6	-11.8	0.190697674419
	3	15	-19.9	-8.0	0.0
	3	16	-17.2	-11.9	0.0
	3	17	-21.9	-19.7	0.953488372093
	3	18	-17.9	-6.8	0.0
	3	19	-13.3	-8.7	0.0
	3	20	-18.9	-13.8	0.667441860465
	3	21	-23.0	-9.4	0.0
	3	22	-23.0	-15.4	1.52558139535
	3	23	-20.8	-14.0	0.0
	3	24	-16.9	-10.1	0.0
	3	25	-8.6	-2.5	0.0
	3	26	-7.3	-4.8	0.0
	3	27	-10.2	0.5	2.95581395349
	3	28	-12.9	-3.4	0.0
	3	29	-11.1	-4.7	0.0
	3	30	-6.6	2.8	0.0
	3	31	-15.3	-0.1	0.0
	3	32	-6.6	-0.3	0.0
	3	33	-20.7	-2.4	0.0
	3	34	-17.0	-2.9	7.05581395349
	3	35	-17.8	-6.8	0.0
	3	36	-17.3	-2.5	0.0
	3	37	-19.4	-5.6	0.0
	3	38	-27.1	-6.9	0.0
	3	39	-22.4	-6.9	0.0
	3	40	-15.6	-3.8	0.0
	3	41	-10.2	-0.7	0.0
	3	42	-16.0	-4.8	0.0
	3	43	-23.7	-8.0	0.0
	3	44	-21.6	-5.8	0.0
	3	45	-19.6	3.7	0.0
	3	46	-14.5	5.2	0.0
	3	47	-8.8	-0.3	0.0
	3	48	-16.3	-4.6	0.0
	3	49	-12.1	-1.8	0.0
	3	50	-15.0	-2.9	0.0
	3	51	-10.2	1.2	0.0
	3	52	-8.2	3.8	0.0
	3	53	-11.6	-2.2	0.0
	3	54	-17.6	-4.6	0.0
	3	55	-18.1	-11.7	0.0
	3	56	-23.0	-12.6	0.0
	3	57	-19.1	-8.8	2.57441860465
	3	58	-14.5	-4.9	0.0
	3	59	-19.6	3.2	0.0
	3	60	-14.2	-0.9	0.0
	3	61	-8.5	-7.9	0.0
	3	62	-18.1	3.1	0.0
	3	63	-15.2	6.7	0.0
	3	64	-8.9	8.1	0.0
	3	65	1.4	6.2	0.0
	3	66	-4.7	5.2	0.667441860465
	3	67	-3.3	5.7	0.0
	3	68	0.3	2.4	0.0
	3	69	-0.8	0.1	0.0
	3	70	-14.8	-8.6	0.0
	3	71	-14.3	-1.4	0.0
	3	72	-10.2	-1.6	1.81162790698
	3	73	-4.7	-1.8	0.0953488372093
	3	74	-11.7	-0.2	0.0
	3	75	-7.3	0.1	0.0
	3	76	-7.4	4.9	0.0
	3	77	-15.7	0.7	0.0
	3	78	-9.9	8.3	0.0
	3	79	-12.2	-0.3	0.0
	3	80	-15.8	-2.8	0.0
	3	81	-24.7	-3.4	0.0
	3	82	-25.1	-6.1	0.0
	3	83	-18.0	-4.8	0.0
	3	84	-6.8	1.5	0.0
	3	85	-6.2	8.1	4.76744186047
	3	86	-2.7	7.3	0.0
	3	87	3.2	14.4	9.72558139535
	3	88	3.1	10.1	0.953488372093
	3	89	1.7	9.4	0.0
	3	90	0.7	13.6	0.0
	3	91	8.2	21.5	0.0
	3	92	4.6	20.6	0.0
	3	93	6.8	17.3	0.0
	3	94	-1.8	7.1	0.0
	3	95	-6.7	8.0	0.0
	3	96	-4.6	8.6	1.52558139535
	3	97	-7.4	9.9	0.0
	3	98	3.1	18.1	0.0
	3	99	4.7	13.6	0.190697674419
	3	100	-1.6	9.7	2.28837209302
	3	101	-1.6	16.3	0.0
	3	102	1.3	11.7	32.8953488372
	3	103	6.0	15.4	5.72093023256
	3	104	8.2	9.5	1.81162790698
	3	105	4.0	10.8	0.0
	3	106	2.4	11.8	0.0
	3	107	3.5	9.4	0.0
	3	108	-3.6	9.0	0.0
	3	109	-2.3	13.2	0.0
	3	110	-3.1	13.0	0.0
	3	111	-9.9	7.8	0.0
	3	112	-3.6	13.9	0.0
	3	113	-3.4	15.9	0.0
	3	114	-2.2	11.3	14.7790697674
	3	115	0.9	12.3	7.81860465116
	3	116	5.0	8.6	6.67441860465
	3	117	3.1	16.0	0.0
	3	118	6.2	16.4	0.0
	3	119	0.4	12.7	0.0
	3	120	5.5	17.0	0.0
	3	121	7.1	15.4	0.0
	3	122	6.4	15.9	0.0
	3	123	8.6	14.9	0.0
	3	124	-0.1	13.8	0.0
	3	125	-3.4	7.2	0.0
	3	126	-5.2	9.5	0.0
	3	127	-4.2	14.7	0.0
	3	128	1.7	19.1	0.0
	3	129	5.6	24.4	0.0
	3	130	3.8	23.6	0.0
	3	131	1.5	17.9	0.0
	3	132	0.1	21.2	0.0
	3	133	2.4	19.0	0.0
	3	134	5.4	21.1	0.0
	3	135	3.0	17.9	0.0
	3	136	4.3	18.3	0.0953488372093
	3	137	5.6	20.4	0.0
	3	138	7.6	20.1	0.0
	3	139	5.9	20.0	0.0
	3	140	1.3	17.6	0.0
	3	141	3.0	18.5	0.0
	3	142	9.4	17.2	8.67674418605
	3	143	12.0	19.5	0.0
	3	144	9.1	15.6	0.0
	3	145	6.0	18.5	3.43255813953
	3	146	4.2	17.7	0.0
	3	147	3.4	14.8	0.0
	3	148	4.3	18.8	0.0
	3	149	5.2	22.1	0.0
	3	150	8.0	28.3	0.0
	3	151	10.6	27.7	0.0
	3	152	14.8	30.5	0.0
	3	153	17.3	30.5	0.0
	3	154	18.0	27.5	0.0
	3	155	13.7	28.5	0.0
	3	156	11.1	27.0	0.0
	3	157	13.5	25.5	0.0
	3	158	12.9	29.7	0.0
	3	159	17.7	32.3	0.0
	3	160	15.1	27.7	20.5
	3	161	14.9	28.7	0.0
	3	162	16.2	29.1	0.0
	3	163	19.1	29.0	0.0
	3	164	14.3	27.4	0.0
	3	165	11.8	28.2	0.0
	3	166	12.4	27.5	0.0
	3	167	12.9	24.6	2.57441860465
	3	168	9.9	24.8	0.0
	3	169	6.3	23.4	0.0
	3	170	9.9	20.8	0.0
	3	171	14.0	28.6	0.0
	3	172	14.7	29.3	0.0
	3	173	20.1	31.3	0.0
	3	174	18.8	32.5	0.0
	3	175	21.7	33.9	0.0
	3	176	19.3	32.9	0.0
	3	177	15.3	28.3	0.0
	3	178	14.0	26.8	0.0
	3	179	12.0	26.3	7.72325581395
	3	180	9.9	21.6	7.05581395349
	3	181	14.1	24.9	0.0
	3	182	14.5	23.2	2.19302325581
	3	183	17.9	24.1	18.1162790698
	3	184	14.5	27.7	0.0
	3	185	18.0	29.7	0.0
	3	186	12.5	29.7	1.43023255814
	3	187	13.7	29.3	0.0
	3	188	16.8	28.3	0.0
	3	189	17.1	29.3	0.0
	3	190	15.3	24.6	3.90930232558
	3	191	13.7	27.4	0.0
	3	192	17.8	29.0	0.0
	3	193	18.0	30.3	0.0
	3	194	17.5	27.3	0.0
	3	195	15.8	26.8	0.0
	3	196	15.5	28.5	0.0953488372093
	3	197	18.5	26.2	0.667441860465
	3	198	15.5	29.6	22.5023255814
	3	199	18.8	32.5	0.0
	3	200	17.6	26.7	16.4
	3	201	21.8	30.5	0.286046511628
	3	202	19.2	31.7	37.376744186
	3	203	18.7	28.0	3.43255813953
	3	204	21.0	35.5	0.0
	3	205	18.1	34.2	0.0
	3	206	22.3	32.8	21.2627906977
	3	207	20.5	34.7	0.0
	3	208	16.8	30.7	0.0
	3	209	15.2	31.2	0.0
	3	210	18.1	30.2	0.0
	3	211	14.7	28.8	0.0
	3	212	14.7	29.6	0.0
	3	213	15.5	30.0	4.67209302326
	3	214	16.0	28.1	0.0
	3	215	17.2	27.8	0.0
	3	216	15.7	26.2	3.14651162791
	3	217	15.0	27.8	5.05348837209
	3	218	13.7	28.6	0.0953488372093
	3	219	15.9	29.2	9.82093023256
	3	220	15.0	31.7	0.381395348837
	3	221	14.6	25.5	17.4488372093
	3	222	14.2	23.0	0.0
	3	223	11.9	26.9	0.0
	3	224	14.7	29.7	0.0
	3	225	13.4	32.5	0.0
	3	226	11.7	28.0	0.0
	3	227	13.3	27.7	0.0
	3	228	15.7	29.5	0.0
	3	229	15.9	26.3	0.0
	3	230	16.5	26.0	0.0
	3	231	18.9	25.6	0.0
	3	232	20.9	29.9	0.0
	3	233	17.0	23.5	0.381395348837
	3	234	7.9	20.6	0.0
	3	235	9.1	23.5	0.0
	3	236	9.3	23.9	0.0
	3	237	9.7	27.7	0.0
	3	238	7.2	30.4	0.0
	3	239	12.1	30.1	0.0
	3	240	7.7	27.6	0.0
	3	241	10.5	25.5	0.0
	3	242	10.9	24.5	0.0
	3	243	11.4	25.7	0.0
	3	244	8.3	23.2	0.0
	3	245	6.9	20.8	15.3511627907
	3	246	9.4	24.4	0.0
	3	247	9.2	25.6	0.0
	3	248	9.4	25.9	0.0
	3	249	12.5	24.0	0.0
	3	250	11.7	20.6	0.0
	3	251	12.5	22.7	3.62325581395
	3	252	13.2	29.6	0.0
	3	253	12.6	22.5	8.10465116279
	3	254	10.4	23.5	0.0
	3	255	9.6	25.1	0.0
	3	256	10.9	23.9	0.0
	3	257	9.6	26.4	0.0
	3	258	8.4	24.2	0.0
	3	259	8.0	22.7	0.0
	3	260	5.5	19.2	4.76744186047
	3	261	10.1	21.9	0.0
	3	262	13.2	21.6	0.0
	3	263	6.8	19.1	0.0
	3	264	6.9	21.6	0.0
	3	265	7.7	23.7	0.0
	3	266	14.1	31.2	0.0
	3	267	14.4	28.7	0.0
	3	268	15.3	27.4	0.0
	3	269	13.9	24.2	2.0976744186
	3	270	11.0	23.3	1.0488372093
	3	271	8.7	26.4	0.0
	3	272	12.9	21.3	14.9697674419
	3	273	9.5	15.7	1.81162790698
	3	274	7.2	20.3	0.0
	3	275	1.5	18.2	6.00697674419
	3	276	-0.4	13.3	0.0
	3	277	6.1	15.3	0.0
	3	278	10.7	18.2	0.667441860465
	3	279	13.2	21.0	0.0
	3	280	7.4	15.8	0.0
	3	281	15.8	24.9	0.0
	3	282	14.9	31.2	0.0
	3	283	16.4	29.1	0.0
	3	284	13.8	20.5	0.0
	3	285	10.8	20.0	1.81162790698
	3	286	11.9	20.0	0.0
	3	287	12.3	12.7	0.0
	3	288	7.8	12.8	0.0
	3	289	4.6	10.9	0.0
	3	290	-2.3	17.2	0.0
	3	291	1.2	18.6	0.0
	3	292	1.3	14.2	0.0
	3	293	2.9	9.2	2.66976744186
	3	294	0.1	19.1	0.0
	3	295	-3.7	14.1	11.0604651163
	3	296	-4.6	7.1	0.0
	3	297	-2.0	11.0	0.0
	3	298	-1.7	5.0	0.0953488372093
	3	299	1.3	11.6	0.0
	3	300	6.1	11.9	0.0
	3	301	7.7	13.8	0.0
	3	302	3.3	8.5	0.0
	3	303	-0.5	12.1	0.0
	3	304	2.2	3.1	4.86279069767
	3	305	-1.1	4.1	0.762790697674
	3	306	-12.6	-0.8	11.823255814
	3	307	-12.3	4.7	9.05813953488
	3	308	-11.9	-5.3	0.0
	3	309	-9.9	1.1	0.0
	3	310	-8.7	6.9	0.0
	3	311	-5.3	4.0	0.0
	3	312	-12.8	-0.1	0.0
	3	313	-6.2	-0.6	3.81395348837
	3	314	-4.2	4.4	0.953488372093
	3	315	-4.9	6.3	2.19302325581
	3	316	-3.7	7.3	0.0
	3	317	-6.7	0.4	0.0
	3	318	-4.2	2.3	0.0
	3	319	-4.1	1.3	0.0
	3	320	-8.8	0.9	0.0
	3	321	-5.4	9.1	0.0
	3	322	-7.4	3.9	0.0
	3	323	-1.9	5.4	5.91162790698
	3	324	-6.3	10.9	0.0
	3	325	1.3	10.7	0.0
	3	326	4.0	10.9	0.0
	3	327	3.1	7.2	6.48372093023
	3	328	0.0	4.7	0.0
	3	329	1.0	1.6	0.0
	3	330	-3.0	2.0	0.0
	3	331	-6.6	1.5	0.0
	3	332	-9.1	1.1	0.0
	3	333	-2.3	5.0	0.0
	3	334	-3.4	-1.4	0.0
	3	335	-2.6	1.4	0.0
	3	336	0.4	3.9	0.667441860465
	3	337	-11.2	-6.4	2.57441860465
	3	338	-0.4	0.7	0.0
	3	339	-13.6	-4.3	0.0
	3	340	-15.4	-1.7	0.0
	3	341	-21.7	-5.9	0.0
	3	342	-26.9	-13.8	0.0
	3	343	-28.5	-13.0	0.0
	3	344	-34.5	-13.8	0.0
	3	345	-26.8	-10.7	0.0
	3	346	-26.0	-13.9	0.0
	3	347	-23.7	-9.6	0.0
	3	348	-22.4	-14.0	0.0
	3	349	-22.1	-10.8	0.0
	3	350	-20.5	-2.9	0.0
	3	351	-23.5	-3.6	0.0
	3	352	-20.7	1.4	0.0
	3	353	-21.9	-5.1	0.0
	3	354	-12.3	-6.7	0.0
	3	355	-16.5	-3.2	0.0
	3	356	-20.9	-8.8	0.0
	3	357	-20.6	-8.8	0.0
	3	358	-23.5	-17.3	3.33720930233
	3	359	-20.8	-11.4	0.0
	3	360	-24.4	-10.5	0.0
	3	361	-20.9	-5.1	0.0
	3	362	-20.1	-5.2	0.190697674419
	3	363	-10.6	-2.1	0.0
	3	364	-14.0	-11.2	5.1488372093
	3	365	-8.7	-4.8	3.90930232558
	4	1	-7.6	-4.6	0.0
	4	2	-17.7	-2.6	0.0
	4	3	-12.6	-3.4	0.0
	4	4	-24.6	-10.8	0.0
	4	5	-21.9	-10.2	0.0
	4	6	-13.4	-5.8	0.0
	4	7	-12.2	-6.0	0.0
	4	8	-16.4	1.8	0.0
	4	9	-19.0	-6.2	0.0
	4	10	-15.9	-7.1	0.0
	4	11	-25.7	-5.8	0.0
	4	12	-21.3	-2.9	0.0
	4	13	-17.7	-12.5	0.0
	4	14	-20.3	-8.4	0.0
	4	15	-16.5	-5.7	3.24186046512
	4	16	-14.3	-12.3	5.24418604651
	4	17	-16.9	-9.2	0.0
	4	18	-15.1	-9.3	0.0
	4	19	-24.2	-9.8	0.0
	4	20	-18.9	-7.1	0.0
	4	21	-26.6	-14.8	0.0
	4	22	-29.9	-11.7	0.0
	4	23	-26.5	-5.7	0.0
	4	24	-29.1	-8.9	0.0
	4	25	-18.7	-7.4	2.95581395349
	4	26	-18.1	-1.3	0.0
	4	27	-26.9	-8.3	0.0
	4	28	-21.6	-8.9	0.0
	4	29	-18.1	-7.0	0.0
	4	30	-12.1	4.1	0.0
	4	31	-7.4	6.7	0.0
	4	32	-8.7	0.5	0.0
	4	33	-14.8	-12.2	0.0
	4	34	-19.5	-6.9	0.0
	4	35	-23.1	-11.2	0.0
	4	36	-20.7	-4.4	0.0
	4	37	-13.9	-1.0	2.19302325581
	4	38	-16.4	4.2	0.0
	4	39	-12.7	6.7	0.0
	4	40	-8.3	2.2	0.0
	4	41	-23.3	-9.5	0.0
	4	42	-18.0	-4.0	0.0
	4	43	-21.9	-12.3	0.0
	4	44	-25.0	-11.8	0.0
	4	45	-26.2	-10.8	0.0
	4	46	-23.3	-10.2	0.0
	4	47	-22.1	-13.8	0.0
	4	48	-12.2	-7.5	0.0
	4	49	-19.1	-7.0	0.0
	4	50	-23.2	-6.3	0.0
	4	51	-22.9	-8.0	0.0
	4	52	-18.1	0.9	0.0
	4	53	-26.1	-1.5	0.0
	4	54	-23.3	0.2	0.0
	4	55	-16.1	-11.9	0.0
	4	56	-21.0	-9.1	0.0
	4	57	-21.7	-3.0	0.0
	4	58	-17.8	-6.5	0.0
	4	59	-22.2	-3.9	0.0
	4	60	-13.0	-5.4	0.0
	4	61	-14.4	-3.3	0.0
	4	62	-18.6	-7.6	0.0
	4	63	-9.3	-6.1	0.0
	4	64	-4.2	-3.3	0.0
	4	65	-14.2	-10.5	7.72325581395
	4	66	-11.0	-0.2	0.0
	4	67	-8.3	5.7	0.0
	4	68	-4.9	3.3	0.0
	4	69	-5.1	0.8	0.0
	4	70	-11.0	-6.2	0.0
	4	71	-14.4	-11.5	0.0
	4	72	-19.9	-7.0	0.0
	4	73	-19.9	-6.5	0.0
	4	74	-18.6	-4.5	0.0
	4	75	-14.7	-0.9	0.0
	4	76	-14.0	-2.6	0.0
	4	77	-20.6	-6.4	0.0
	4	78	-13.0	-4.1	0.0
	4	79	-10.1	3.0	0.0
	4	80	-1.9	5.0	0.0
	4	81	-4.6	9.0	0.0
	4	82	-5.7	9.6	0.0
	4	83	-1.9	6.3	0.0
	4	84	-9.5	-0.1	0.0
	4	85	-8.9	5.3	0.0
	4	86	-9.7	0.6	0.0
	4	87	-6.7	-6.3	0.0
	4	88	-12.0	-8.7	0.0
	4	89	-11.1	-3.0	0.0
	4	90	-5.7	1.2	11.5372093023
	4	91	-3.5	3.4	4.76744186047
	4	92	0.2	3.2	8.29534883721
	4	93	-9.5	-0.4	0.0953488372093
	4	94	-8.9	1.1	0.0
	4	95	-6.0	6.7	0.0
	4	96	1.4	13.3	2.28837209302
	4	97	1.9	20.2	0.0
	4	98	5.1	15.8	0.0
	4	99	2.0	20.7	0.0
	4	100	6.8	18.3	0.0
	4	101	4.0	16.4	0.0
	4	102	11.6	16.2	0.0
	4	103	2.0	16.4	0.0
	4	104	-0.7	10.8	0.0
	4	105	0.4	16.2	0.0
	4	106	0.6	17.6	0.0
	4	107	4.3	17.0	0.0
	4	108	1.8	18.9	0.0
	4	109	-0.9	16.5	0.0
	4	110	-4.7	5.9	2.76511627907
	4	111	-9.3	6.5	0.0
	4	112	-4.5	5.3	11.6325581395
	4	113	-5.0	7.7	1.52558139535
	4	114	-1.7	10.1	4.00465116279
	4	115	-0.7	20.5	0.0
	4	116	3.4	22.7	0.0
	4	117	6.1	17.9	0.0
	4	118	2.0	16.1	0.0
	4	119	3.4	19.2	0.0
	4	120	0.6	15.1	0.0
	4	121	4.4	12.1	0.0953488372093
	4	122	2.0	15.6	0.0
	4	123	5.8	17.9	0.0
	4	124	4.5	12.7	6.57906976744
	4	125	-2.6	12.1	1.62093023256
	4	126	-3.2	12.2	3.0511627907
	4	127	0.4	12.2	3.52790697674
	4	128	-0.3	13.4	0.0
	4	129	1.1	18.6	5.1488372093
	4	130	7.2	19.8	1.90697674419
	4	131	4.4	23.5	7.91395348837
	4	132	3.1	20.4	0.0
	4	133	1.9	11.5	6.29302325581
	4	134	-2.1	13.9	0.0
	4	135	0.0	15.6	0.0
	4	136	4.2	11.9	0.0953488372093
	4	137	3.7	11.7	0.0
	4	138	4.9	14.9	0.0
	4	139	7.9	24.4	0.0
	4	140	13.8	29.3	0.0
	4	141	14.6	26.8	0.0
	4	142	13.9	21.4	0.0
	4	143	9.1	23.7	0.0
	4	144	12.5	26.3	2.76511627907
	4	145	9.7	29.7	0.0
	4	146	8.3	24.4	15.6372093023
	4	147	8.7	18.1	0.190697674419
	4	148	12.5	20.3	0.381395348837
	4	149	11.2	22.2	0.0953488372093
	4	150	7.5	21.8	13.7302325581
	4	151	7.2	25.8	1.71627906977
	4	152	11.4	25.6	43.3837209302
	4	153	9.8	20.8	0.0
	4	154	14.5	22.4	0.0953488372093
	4	155	9.1	27.6	6.76976744186
	4	156	10.2	25.0	4.1
	4	157	11.7	21.8	0.381395348837
	4	158	11.7	29.4	0.0
	4	159	11.3	28.6	0.0
	4	160	13.0	28.2	0.0
	4	161	16.3	24.2	6.48372093023
	4	162	14.7	22.9	45.1
	4	163	12.2	22.5	18.7837209302
	4	164	11.8	22.1	8.96279069767
	4	165	9.3	28.7	0.0
	4	166	13.6	29.9	0.0
	4	167	17.7	34.0	0.0
	4	168	17.0	27.0	0.381395348837
	4	169	17.7	30.4	20.7860465116
	4	170	23.4	31.0	1.43023255814
	4	171	19.5	32.8	4.29069767442
	4	172	18.0	28.0	19.2604651163
	4	173	19.1	30.9	0.476744186047
	4	174	19.4	27.1	0.0953488372093
	4	175	16.2	28.0	4.00465116279
	4	176	16.4	28.0	0.0
	4	177	14.8	30.5	0.0
	4	178	16.3	30.7	0.0
	4	179	13.2	26.2	0.0
	4	180	11.8	22.5	2.0976744186
	4	181	13.1	24.3	13.1581395349
	4	182	11.3	18.3	10.3930232558
	4	183	9.4	18.4	11.823255814
	4	184	18.2	26.1	0.0
	4	185	12.7	25.2	0.0
	4	186	16.1	25.3	9.63023255814
	4	187	17.3	27.7	0.0953488372093
	4	188	14.3	25.2	0.0
	4	189	10.5	22.0	0.0
	4	190	8.8	23.4	0.0
	4	191	9.8	21.6	1.81162790698
	4	192	10.5	25.4	0.0
	4	193	10.8	25.4	0.0
	4	194	15.9	27.3	0.0
	4	195	16.9	30.3	0.0
	4	196	18.1	28.4	0.0
	4	197	17.2	28.4	0.0
	4	198	19.8	30.7	0.0
	4	199	16.1	28.1	0.0
	4	200	16.5	25.3	0.0
	4	201	13.8	27.8	0.0
	4	202	15.9	28.6	0.0
	4	203	16.1	32.9	0.0
	4	204	20.3	31.9	0.0
	4	205	19.9	29.1	0.0
	4	206	17.1	26.4	0.0
	4	207	12.0	27.1	0.0
	4	208	12.9	24.8	0.286046511628
	4	209	11.9	28.5	0.0
	4	210	14.6	30.5	0.0
	4	211	13.5	28.9	0.0
	4	212	11.9	30.0	0.0
	4	213	14.5	29.4	0.0953488372093
	4	214	13.6	28.9	1.0488372093
	4	215	19.4	29.1	2.38372093023
	4	216	18.5	32.8	0.0
	4	217	21.6	35.7	0.0
	4	218	22.3	36.4	0.0
	4	219	23.9	35.6	0.0
	4	220	16.1	30.0	0.0
	4	221	17.2	26.2	0.0
	4	222	11.6	24.6	0.0
	4	223	13.4	24.2	0.0
	4	224	11.9	26.8	0.0
	4	225	10.3	29.7	0.0
	4	226	12.6	29.5	3.14651162791
	4	227	12.5	27.9	0.0
	4	228	11.8	29.6	0.0
	4	229	13.7	28.0	0.0
	4	230	17.2	27.8	0.0
	4	231	17.6	32.4	0.0
	4	232	19.3	27.1	0.0
	4	233	19.1	30.1	0.0
	4	234	17.7	30.7	0.0
	4	235	16.4	29.4	0.0
	4	236	16.8	30.6	0.0
	4	237	17.8	32.7	0.0
	4	238	15.1	25.8	0.0
	4	239	10.9	27.1	0.0
	4	240	12.0	25.0	0.0
	4	241	10.5	25.5	0.0
	4	242	14.5	27.4	0.0
	4	243	13.8	26.9	0.0
	4	244	15.3	28.1	0.0953488372093
	4	245	16.1	26.9	1.14418604651
	4	246	13.8	26.4	2.0976744186
	4	247	17.7	28.6	12.776744186
	4	248	18.4	29.7	0.0
	4	249	17.6	26.3	0.0
	4	250	10.5	25.7	0.0
	4	251	13.3	23.4	15.5418604651
	4	252	10.9	19.4	0.286046511628
	4	253	10.8	25.0	0.0
	4	254	7.3	22.1	0.0
	4	255	10.4	18.4	6.76976744186
	4	256	9.0	19.4	5.05348837209
	4	257	8.4	18.1	4.67209302326
	4	258	4.3	15.5	2.0023255814
	4	259	0.4	16.1	0.0
	4	260	-1.9	20.4	0.0
	4	261	-1.2	13.1	0.381395348837
	4	262	-0.6	17.6	0.0
	4	263	1.5	10.7	3.71860465116
	4	264	4.4	21.2	0.0
	4	265	3.2	19.7	0.0
	4	266	6.8	25.5	0.0
	4	267	8.0	23.1	0.0
	4	268	8.9	27.0	0.0
	4	269	13.0	22.4	0.0
	4	270	8.0	19.9	0.0
	4	271	8.3	22.3	0.0
	4	272	10.3	12.7	0.190697674419
	4	273	4.3	19.7	0.0
	4	274	3.4	18.6	0.0
	4	275	1.4	15.1	0.0
	4	276	6.7	15.2	0.0
	4	277	10.3	20.8	0.0
	4	278	0.5	15.6	0.0
	4	279	-0.7	13.4	0.0
	4	280	-0.7	14.1	0.0
	4	281	-2.9	12.4	0.0
	4	282	-2.4	14.4	0.0
	4	283	-2.2	14.4	0.0
	4	284	-8.1	7.6	1.33488372093
	4	285	-6.8	10.2	0.190697674419
	4	286	-5.9	12.0	0.0
	4	287	0.1	18.1	0.0
	4	288	6.3	21.2	0.0
	4	289	7.4	17.6	0.0
	4	290	7.1	14.5	0.190697674419
	4	291	9.3	17.9	0.0
	4	292	5.2	19.0	0.0
	4	293	3.4	16.9	0.0
	4	294	-3.4	-0.5	0.0953488372093
	4	295	-6.1	-4.3	2.38372093023
	4	296	-4.2	2.9	0.0
	4	297	-6.8	7.6	0.0
	4	298	-12.1	4.4	7.43720930233
	4	299	-4.5	10.3	0.0
	4	300	-3.8	0.7	0.0
	4	301	-9.0	0.9	0.0
	4	302	-13.6	5.7	0.0
	4	303	-14.4	7.9	0.0
	4	304	-15.9	0.9	0.0
	4	305	-7.6	3.8	0.286046511628
	4	306	-4.0	-3.4	0.0953488372093
	4	307	-8.5	-5.4	0.286046511628
	4	308	-7.8	-2.0	0.0953488372093
	4	309	-10.2	-7.0	0.476744186047
	4	310	-5.7	2.1	2.28837209302
	4	311	-3.4	0.2	4.95813953488
	4	312	-10.0	-0.3	0.0
	4	313	-4.3	2.9	4.48139534884
	4	314	-6.0	-1.3	1.0488372093
	4	315	-13.7	-0.8	6.38837209302
	4	316	-6.0	-3.4	2.19302325581
	4	317	-14.8	-10.3	0.190697674419
	4	318	-14.6	-4.4	0.0
	4	319	-9.0	-4.0	0.0
	4	320	-5.4	-0.3	6.67441860465
	4	321	-7.2	2.0	11.1558139535
	4	322	-11.1	1.0	0.0
	4	323	-6.4	0.8	0.0
	4	324	-9.6	-3.5	0.0
	4	325	-13.0	-4.7	0.0
	4	326	-15.2	-7.4	0.0
	4	327	-18.5	-9.6	0.0
	4	328	-12.2	-4.2	5.53023255814
	4	329	-8.6	3.7	0.0
	4	330	-6.0	4.7	0.0
	4	331	1.6	4.0	0.381395348837
	4	332	-0.1	1.5	0.381395348837
	4	333	-0.4	11.9	0.0
	4	334	0.8	9.2	0.0
	4	335	1.5	9.0	0.0
	4	336	3.3	17.6	0.0
	4	337	3.2	10.1	0.0
	4	338	0.5	2.3	0.0
	4	339	-4.2	0.0	0.0
	4	340	-9.9	5.3	0.0
	4	341	-9.2	6.2	8.77209302326
	4	342	-7.4	-4.5	0.0
	4	343	-14.4	-0.9	0.0
	4	344	-9.9	1.5	0.0
	4	345	-15.9	1.6	0.0
	4	346	-16.5	1.8	0.0
	4	347	-8.9	0.8	0.0
	4	348	-9.1	4.4	0.0
	4	349	-5.0	-0.2	0.0
	4	350	-9.9	-7.0	1.14418604651
	4	351	-12.0	1.1	0.0
	4	352	-15.2	-6.1	0.0
	4	353	-15.8	-3.2	0.0
	4	354	-14.3	-9.5	0.0
	4	355	-16.5	-15.3	0.0
	4	356	-19.9	-9.8	0.0
	4	357	-18.8	0.4	0.0
	4	358	-14.6	1.1	0.476744186047
	4	359	-2.9	2.2	0.0
	4	360	-10.9	1.7	0.0
	4	361	-8.6	-0.3	0.0
	4	362	-5.6	-1.3	0.0
	4	363	-6.1	2.9	0.0
	4	364	-3.1	2.6	0.0
	4	365	-13.7	3.7	4.76744186047
	4	366	-15.2	6.0	0.0
	5	1	-18.8	-5.1	0.0
	5	2	-22.1	-11.2	0.0
	5	3	-18.3	-16.5	0.0
	5	4	-21.2	-16.0	6.1023255814
	5	5	-12.9	-4.4	0.0
	5	6	-16.0	-11.1	0.0
	5	7	-14.6	-7.3	3.62325581395
	5	8	-14.2	-7.1	0.0
	5	9	-17.7	-9.7	0.0
	5	10	-18.0	-6.6	0.0
	5	11	-18.3	-9.9	0.0
	5	12	-27.3	-13.5	0.0
	5	13	-21.2	-6.1	0.0
	5	14	-12.7	-5.8	0.0
	5	15	-10.3	-3.5	0.0
	5	16	-15.4	-10.4	1.14418604651
	5	17	-13.5	-8.6	0.0953488372093
	5	18	-10.5	-1.9	0.0
	5	19	-19.1	-1.4	0.0
	5	20	-25.4	-14.0	0.0
	5	21	-23.7	-0.8	0.0
	5	22	-16.1	-4.9	6.48372093023
	5	23	-18.4	0.8	0.0
	5	24	-17.7	-6.7	0.0
	5	25	-21.9	-9.2	0.0
	5	26	-17.8	-4.9	1.62093023256
	5	27	-10.0	0.8	0.762790697674
	5	28	-19.0	-1.6	0.0
	5	29	-14.9	-2.9	0.0
	5	30	-14.9	-6.2	0.0
	5	31	-12.2	-9.3	0.0
	5	32	-15.3	-6.9	2.19302325581
	5	33	-19.9	-10.2	1.43023255814
	5	34	-26.1	-13.6	0.0
	5	35	-21.7	-8.9	0.0
	5	36	-16.9	-4.6	6.1976744186
	5	37	-21.7	1.3	3.0511627907
	5	38	-22.3	-2.2	0.0
	5	39	-19.2	-5.7	0.0
	5	40	-10.2	0.1	0.286046511628
	5	41	-14.7	-2.2	0.0
	5	42	-7.8	-3.9	0.0
	5	43	-7.9	-6.6	0.0
	5	44	-6.4	-5.9	0.0
	5	45	-7.6	-5.0	0.0
	5	46	-3.3	4.0	0.0
	5	47	-12.6	2.0	0.0
	5	48	-18.5	-8.6	0.0
	5	49	-18.7	-9.9	0.0
	5	50	-12.5	-4.3	0.0
	5	51	-6.2	-4.5	0.286046511628
	5	52	-10.9	-1.1	0.0
	5	53	-18.1	-4.3	0.0
	5	54	-2.0	9.5	0.0
	5	55	1.4	7.3	0.0
	5	56	-14.7	2.3	0.0
	5	57	-10.3	5.1	2.0976744186
	5	58	-13.4	-3.3	0.0
	5	59	-18.9	-8.4	0.0
	5	60	-17.8	-4.5	0.0
	5	61	-11.3	7.1	0.0
	5	62	-9.8	1.5	0.0
	5	63	-11.0	6.8	0.0
	5	64	-16.6	7.4	0.0
	5	65	-17.2	0.5	0.0
	5	66	-12.1	2.2	0.0
	5	67	-7.0	5.2	0.0
	5	68	-9.0	4.4	0.0
	5	69	-9.1	-0.7	0.0
	5	70	-8.8	3.5	0.0
	5	71	-8.3	0.3	0.0
	5	72	-8.7	-0.1	0.0
	5	73	-16.6	0.9	0.0
	5	74	-12.1	3.1	0.0
	5	75	-9.9	7.8	0.0
	5	76	-8.3	4.0	0.0
	5	77	-0.8	5.2	3.71860465116
	5	78	-5.0	0.8	0.0
	5	79	-3.4	1.2	0.0
	5	80	-12.3	2.2	0.0
	5	81	-6.0	6.2	0.0
	5	82	-3.7	0.1	0.0
	5	83	-4.8	3.6	0.0953488372093
	5	84	-4.9	10.0	0.0
	5	85	-5.5	1.3	2.47906976744
	5	86	-10.3	4.1	0.0
	5	87	-10.1	3.2	0.0
	5	88	-12.0	2.1	6.1976744186
	5	89	-11.9	4.6	0.0
	5	90	-2.4	8.3	0.0
	5	91	3.3	9.9	0.0
	5	92	-0.6	8.1	0.0
	5	93	-9.8	0.8	21.6441860465
	5	94	-11.6	4.6	0.0
	5	95	-5.0	9.4	0.0
	5	96	0.4	13.4	0.0
	5	97	-4.8	12.6	0.0
	5	98	-8.4	13.3	0.0
	5	99	-2.2	7.2	0.286046511628
	5	100	7.4	15.5	0.0
	5	101	4.9	17.5	0.0
	5	102	2.2	15.6	0.0
	5	103	-3.7	17.0	0.0
	5	104	-8.7	9.6	0.0
	5	105	-1.1	11.4	0.0
	5	106	-0.6	14.7	0.0
	5	107	3.7	19.4	0.0
	5	108	4.2	23.3	0.0
	5	109	6.6	23.6	0.0
	5	110	10.0	23.2	0.0
	5	111	7.3	23.1	0.0
	5	112	1.4	12.7	2.57441860465
	5	113	-2.2	12.5	0.0
	5	114	-0.8	17.1	0.0
	5	115	4.8	17.2	0.0
	5	116	-0.4	9.5	0.0
	5	117	-1.5	8.0	0.0
	5	118	-6.9	10.0	0.0
	5	119	-2.3	15.2	0.0
	5	120	1.3	19.9	0.953488372093
	5	121	1.8	23.8	0.0
	5	122	2.5	14.0	0.0
	5	123	4.0	21.0	0.0
	5	124	5.8	15.3	0.0953488372093
	5	125	3.8	15.5	0.0
	5	126	-2.5	13.3	0.0
	5	127	-1.9	9.2	0.0
	5	128	-2.3	9.4	0.0
	5	129	0.7	14.2	0.0
	5	130	4.4	14.1	0.0
	5	131	2.0	21.9	0.0
	5	132	2.0	24.6	0.0
	5	133	5.6	18.8	0.0
	5	134	1.3	18.7	0.0
	5	135	2.8	18.1	0.0
	5	136	1.4	15.9	0.0
	5	137	4.7	15.8	0.0
	5	138	7.6	18.9	0.0
	5	139	6.2	20.1	0.0
	5	140	2.3	15.7	6.57906976744
	5	141	8.2	21.1	0.0953488372093
	5	142	8.8	23.6	0.0953488372093
	5	143	10.5	25.3	0.0
	5	144	10.0	27.1	0.0
	5	145	13.2	27.0	0.0
	5	146	9.2	25.8	0.0
	5	147	6.6	17.7	2.47906976744
	5	148	6.7	21.9	0.0
	5	149	7.9	22.5	4.67209302326
	5	150	8.0	20.4	2.66976744186
	5	151	11.3	21.4	20.1186046512
	5	152	8.2	19.2	0.0953488372093
	5	153	8.5	22.8	0.0
	5	154	12.7	25.8	0.0
	5	155	16.4	27.9	0.0
	5	156	11.5	20.9	0.0
	5	157	9.1	15.7	14.2069767442
	5	158	6.0	20.2	6.1023255814
	5	159	10.7	25.2	0.0
	5	160	15.0	27.9	0.0
	5	161	15.4	31.5	0.0
	5	162	13.2	28.3	0.0
	5	163	12.8	21.7	0.0
	5	164	9.9	23.0	0.0
	5	165	10.7	21.9	0.476744186047
	5	166	9.6	21.7	0.0
	5	167	13.0	25.4	0.0
	5	168	11.2	25.6	0.0
	5	169	15.9	23.7	0.0953488372093
	5	170	17.0	24.8	1.33488372093
	5	171	14.7	27.6	0.0
	5	172	16.2	27.4	0.0953488372093
	5	173	14.2	27.7	7.43720930233
	5	174	13.6	26.9	1.33488372093
	5	175	9.9	26.8	0.0
	5	176	11.4	29.9	0.0
	5	177	13.7	27.1	0.0
	5	178	14.4	31.2	0.0953488372093
	5	179	10.2	29.8	0.0
	5	180	12.7	28.4	0.0
	5	181	13.6	31.1	0.0
	5	182	17.0	33.5	0.0
	5	183	15.1	30.3	0.0
	5	184	13.2	31.6	0.0
	5	185	13.1	26.5	0.0
	5	186	11.5	21.9	0.858139534884
	5	187	9.7	18.5	4.1
	5	188	18.9	34.6	0.0
	5	189	16.8	29.8	0.0
	5	190	17.7	27.2	21.9302325581
	5	191	19.3	30.4	6.67441860465
	5	192	18.2	28.8	4.67209302326
	5	193	18.8	27.7	0.0
	5	194	15.1	29.9	0.0
	5	195	12.8	24.0	5.43488372093
	5	196	17.5	29.0	0.381395348837
	5	197	18.0	33.2	0.0
	5	198	17.9	26.9	0.0953488372093
	5	199	18.3	34.0	0.0
	5	200	20.2	28.5	0.0
	5	201	20.4	34.5	0.0
	5	202	18.6	29.8	3.43255813953
	5	203	16.7	27.5	0.0
	5	204	15.9	25.8	25.3627906977
	5	205	15.5	28.3	0.0
	5	206	14.0	28.2	0.0
	5	207	13.4	27.8	0.0
	5	208	16.4	29.7	0.0
	5	209	12.1	27.4	0.0
	5	210	15.0	28.4	0.0
	5	211	17.4	31.2	0.0
	5	212	16.7	29.5	15.3511627907
	5	213	16.7	29.7	0.0
	5	214	17.0	30.4	0.0
	5	215	21.4	34.2	0.0
	5	216	24.3	33.6	0.0
	5	217	20.4	27.8	0.0
	5	218	13.8	24.6	0.0
	5	219	15.1	28.0	0.0
	5	220	16.2	30.4	0.0
	5	221	16.2	29.4	0.0
	5	222	15.9	30.9	0.0
	5	223	18.5	30.7	0.572093023256
	5	224	17.9	30.2	0.0
	5	225	16.1	26.8	0.0
	5	226	16.0	25.6	0.0
	5	227	13.9	22.8	0.0
	5	228	13.9	21.4	26.3162790698
	5	229	15.2	19.4	26.411627907
	5	230	9.4	19.2	4.86279069767
	5	231	11.5	22.2	2.0976744186
	5	232	9.6	26.5	0.0
	5	233	15.9	27.8	0.0
	5	234	14.5	26.6	0.0
	5	235	12.0	29.9	0.0
	5	236	14.0	28.2	0.0
	5	237	15.6	29.7	0.0
	5	238	12.7	32.7	0.0
	5	239	16.7	29.8	0.0
	5	240	15.3	28.5	0.0
	5	241	16.0	29.9	0.0
	5	242	15.9	30.0	0.0953488372093
	5	243	17.5	30.3	0.0
	5	244	12.2	24.2	0.0
	5	245	9.2	19.4	0.286046511628
	5	246	8.4	28.3	0.0
	5	247	8.6	27.8	0.0
	5	248	11.3	29.9	0.0
	5	249	12.3	33.1	0.0
	5	250	13.4	29.9	0.0
	5	251	11.2	28.3	0.0
	5	252	12.7	22.1	0.0953488372093
	5	253	10.8	25.6	0.0
	5	254	9.7	25.5	0.0
	5	255	9.9	18.2	24.0279069767
	5	256	9.5	24.5	0.0
	5	257	8.4	20.9	0.0
	5	258	5.8	22.1	0.0
	5	259	5.6	24.9	0.0
	5	260	16.4	29.2	0.0
	5	261	17.6	28.0	0.0
	5	262	13.8	18.9	0.0953488372093
	5	263	14.2	25.2	0.0
	5	264	14.4	25.0	0.0
	5	265	13.9	27.6	0.0
	5	266	16.0	27.2	0.0
	5	267	9.2	22.6	0.0
	5	268	6.4	27.4	0.0
	5	269	11.5	26.7	0.0
	5	270	9.2	19.6	0.0
	5	271	10.4	22.6	0.0
	5	272	10.8	21.8	0.0
	5	273	13.0	21.6	0.0
	5	274	11.2	21.1	0.0
	5	275	7.9	20.2	0.0
	5	276	7.0	17.2	0.0
	5	277	9.8	14.7	0.0
	5	278	6.9	16.4	1.14418604651
	5	279	4.7	24.8	0.0
	5	280	8.5	21.2	0.0953488372093
	5	281	5.8	23.9	0.0
	5	282	10.3	22.4	0.0
	5	283	5.5	14.7	0.0
	5	284	-0.9	8.3	0.0
	5	285	3.4	17.4	0.0
	5	286	4.9	14.6	0.0
	5	287	2.8	13.8	0.0
	5	288	1.2	11.4	0.0953488372093
	5	289	-0.7	11.3	0.0
	5	290	3.9	16.9	2.28837209302
	5	291	0.6	17.1	0.0
	5	292	0.7	21.4	0.0
	5	293	2.9	17.5	0.572093023256
	5	294	1.2	17.7	0.0
	5	295	1.1	10.6	0.0
	5	296	0.8	9.6	0.0
	5	297	-1.4	9.1	0.0
	5	298	0.1	10.9	0.0
	5	299	1.5	14.2	0.0
	5	300	-0.1	13.9	0.0
	5	301	-4.0	11.8	0.0953488372093
	5	302	-1.9	8.9	0.0
	5	303	-0.2	7.2	3.33720930233
	5	304	-2.5	9.2	0.0
	5	305	-5.1	4.3	0.0
	5	306	-5.4	5.9	0.0
	5	307	-11.6	5.7	0.0
	5	308	-8.6	1.6	0.0
	5	309	-12.1	-0.5	0.0
	5	310	-10.5	7.8	0.0
	5	311	2.0	11.6	0.0
	5	312	5.1	13.0	0.0
	5	313	-5.5	2.0	0.0
	5	314	-11.4	3.4	0.0
	5	315	-10.2	4.9	0.0
	5	316	-10.8	2.4	0.0
	5	317	-7.6	5.7	0.0
	5	318	-3.6	10.5	0.0
	5	319	-1.5	15.7	0.0
	5	320	2.4	14.4	0.0
	5	321	9.1	21.2	0.0
	5	322	10.1	15.9	0.0
	5	323	0.9	5.2	0.190697674419
	5	324	-1.4	6.5	0.0
	5	325	-1.9	16.5	0.0
	5	326	-4.3	8.2	0.0
	5	327	-8.4	4.2	0.0
	5	328	-15.3	-8.3	0.0
	5	329	-11.6	0.1	0.0
	5	330	-14.6	-7.5	0.0
	5	331	-18.3	-1.9	0.0
	5	332	-16.1	7.7	0.0
	5	333	-8.7	5.5	0.0
	5	334	-8.9	-3.4	0.0
	5	335	-5.3	-0.5	0.0
	5	336	-14.1	-6.2	0.0
	5	337	-5.9	-0.4	0.0
	5	338	-4.3	2.0	0.0
	5	339	-9.2	7.8	0.0
	5	340	-7.6	4.0	0.0
	5	341	-12.8	-7.1	0.0
	5	342	-8.1	5.2	0.0
	5	343	-10.7	-1.6	0.0
	5	344	-14.5	4.5	0.0
	5	345	-8.6	-2.0	0.0
	5	346	-11.2	-2.7	0.0
	5	347	-11.7	-9.2	0.0
	5	348	-16.9	-1.4	0.0
	5	349	-17.8	-6.4	0.0
	5	350	-16.0	-3.7	0.0
	5	351	-18.9	-7.5	0.0
	5	352	-12.5	-5.4	0.0
	5	353	-2.0	-1.4	0.0
	5	354	-8.6	-6.2	0.0
	5	355	-5.7	-4.9	0.0
	5	356	-10.6	-4.5	0.0
	5	357	-15.4	-9.7	0.0
	5	358	-21.3	-12.4	0.0
	5	359	-8.7	-0.4	0.0
	5	360	-8.6	-2.2	0.0
	5	361	-12.0	1.1	0.0
	5	362	-6.5	6.5	0.0
	5	363	-19.5	-8.0	0.0
	5	364	-9.9	-4.8	0.0
	5	365	-19.2	-6.7	0.0
	6	1	-17.5	2.0	0.0
	6	2	-19.3	2.7	0.0
	6	3	-14.7	3.4	0.0
	6	4	-11.3	6.0	0.0
	6	5	-17.4	-2.6	0.0
	6	6	-13.7	-4.0	0.0
	6	7	-13.3	-6.8	0.0
	6	8	-9.2	-2.7	0.0
	6	9	-14.7	-9.4	4.67209302326
	6	10	-15.6	-6.3	2.95581395349
	6	11	-13.5	-4.6	0.0
	6	12	-5.7	5.1	0.0
	6	13	-4.3	-2.8	0.0
	6	14	-12.8	-6.6	0.0
	6	15	-28.3	-3.0	0.0
	6	16	-17.1	-6.1	0.0
	6	17	-16.8	-8.4	0.0
	6	18	-20.5	-6.5	0.0
	6	19	-17.9	-1.3	0.0
	6	20	-11.0	-1.7	0.0
	6	21	-10.2	-6.2	0.0
	6	22	-8.1	-3.4	0.0
	6	23	-14.1	-1.7	0.0
	6	24	-17.7	-10.4	0.0
	6	25	-11.9	-8.4	0.0
	6	26	-12.8	-1.6	0.0
	6	27	-25.4	-7.7	0.0
	6	28	-19.3	-4.4	0.0
	6	29	-35.6	-13.8	0.476744186047
	6	30	-32.1	-12.7	2.0976744186
	6	31	-29.9	-6.0	0.0
	6	32	-18.6	-9.8	0.0
	6	33	-20.3	-7.8	0.0
	6	34	-16.3	-11.0	0.0
	6	35	-14.8	-2.8	0.0
	6	36	-26.9	-12.7	0.0
	6	37	-29.8	-14.7	0.0
	6	38	-32.0	-16.6	0.0
	6	39	-28.0	-11.8	0.0
	6	40	-27.9	-3.7	0.0
	6	41	-21.4	-0.6	0.0
	6	42	-14.9	-5.0	0.0
	6	43	-15.9	-9.3	0.0
	6	44	-23.8	-6.5	0.0
	6	45	-19.0	-7.8	0.0
	6	46	-19.9	-6.5	0.0
	6	47	-11.3	-7.0	0.0
	6	48	-9.3	-4.4	0.0
	6	49	-1.5	2.5	0.0
	6	50	-7.3	-3.8	0.0
	6	51	-12.9	-1.5	0.0953488372093
	6	52	-17.2	-1.0	0.0
	6	53	-14.2	-0.7	0.0
	6	54	-13.7	6.7	0.0
	6	55	-19.8	-1.8	0.0
	6	56	-13.2	1.0	0.0
	6	57	-18.0	-6.0	0.0
	6	58	-18.6	-3.0	1.62093023256
	6	59	-17.6	-3.7	1.43023255814
	6	60	-14.4	-0.7	0.0
	6	61	-17.7	-8.0	0.0
	6	62	-9.6	-0.5	0.0
	6	63	-9.7	1.8	0.0
	6	64	-0.4	11.0	0.0
	6	65	2.7	6.8	0.0
	6	66	-3.7	3.7	0.0
	6	67	-5.7	1.2	0.0
	6	68	-6.3	-2.3	0.0
	6	69	-3.0	-0.9	0.0
	6	70	1.2	6.4	0.0
	6	71	2.1	5.0	0.0
	6	72	2.7	7.5	0.0
	6	73	4.2	5.3	0.0
	6	74	-0.2	5.2	0.0
	6	75	-3.9	4.5	0.0
	6	76	-2.3	6.0	0.0
	6	77	-6.2	6.2	0.0
	6	78	0.0	9.1	0.0953488372093
	6	79	0.1	7.3	0.0
	6	80	0.4	9.5	0.0
	6	81	-2.1	1.9	0.0
	6	82	0.6	3.9	0.0
	6	83	-9.3	0.7	6.1976744186
	6	84	-9.3	5.5	0.0
	6	85	-10.1	1.7	0.0
	6	86	-10.4	2.1	0.0
	6	87	-3.9	7.2	1.23953488372
	6	88	-1.4	10.9	0.0
	6	89	-1.6	15.0	0.0
	6	90	0.3	15.5	0.0
	6	91	1.6	11.6	0.0
	6	92	-0.7	13.4	2.47906976744
	6	93	3.0	12.7	0.0
	6	94	0.2	14.1	0.0
	6	95	-3.4	10.1	0.762790697674
	6	96	-5.9	8.7	2.28837209302
	6	97	-7.1	7.9	0.0
	6	98	-8.6	5.8	0.0
	6	99	-4.4	5.4	0.0
	6	100	-1.7	3.7	0.0953488372093
	6	101	-1.0	7.9	0.0
	6	102	-5.3	7.1	0.0
	6	103	-7.0	7.9	0.0
	6	104	-5.3	8.5	0.0
	6	105	-5.5	0.0	15.0651162791
	6	106	-7.9	3.0	0.858139534884
	6	107	-5.1	5.0	4.38604651163
	6	108	-4.6	8.8	25.076744186
	6	109	1.5	12.3	0.0
	6	110	11.0	16.6	7.05581395349
	6	111	9.0	15.4	0.0
	6	112	5.4	16.7	0.0
	6	113	6.3	14.1	0.0953488372093
	6	114	4.5	18.8	0.0
	6	115	7.8	23.6	0.0
	6	116	15.8	30.9	0.0
	6	117	10.8	21.4	5.81627906977
	6	118	8.3	20.1	0.0
	6	119	7.9	17.6	0.0953488372093
	6	120	2.3	17.1	0.0
	6	121	9.3	20.6	0.0
	6	122	8.0	20.3	0.0
	6	123	6.5	21.0	0.0
	6	124	4.4	24.1	0.0
	6	125	2.9	17.1	2.19302325581
	6	126	5.9	18.6	0.0
	6	127	4.8	12.5	8.58139534884
	6	128	5.2	17.4	0.0
	6	129	6.9	18.9	0.0
	6	130	7.5	17.6	0.0
	6	131	9.4	22.4	0.0
	6	132	4.1	21.8	0.0
	6	133	4.4	19.1	0.0
	6	134	4.9	18.7	0.0
	6	135	4.3	18.0	16.1139534884
	6	136	7.8	24.8	4.76744186047
	6	137	2.7	22.9	3.81395348837
	6	138	0.6	25.9	0.0
	6	139	6.9	22.1	0.0
	6	140	3.8	18.4	0.0
	6	141	6.2	22.0	0.0
	6	142	9.4	24.1	0.0
	6	143	12.0	24.9	0.0
	6	144	5.9	18.6	20.6906976744
	6	145	8.8	24.7	0.0
	6	146	10.7	27.3	0.0
	6	147	8.6	22.9	0.0
	6	148	13.3	21.7	1.23953488372
	6	149	13.6	23.6	0.0
	6	150	11.8	20.5	0.0
	6	151	9.9	19.9	0.0
	6	152	11.6	23.5	0.0
	6	153	7.3	21.7	32.4186046512
	6	154	7.3	24.8	0.0
	6	155	9.3	25.5	0.0
	6	156	9.6	20.7	1.90697674419
	6	157	10.9	25.9	3.62325581395
	6	158	19.7	28.9	0.0
	6	159	18.2	27.4	0.0
	6	160	18.2	26.0	0.572093023256
	6	161	14.9	26.9	0.0
	6	162	11.9	25.0	0.0
	6	163	7.7	21.0	0.0
	6	164	6.7	20.8	0.0
	6	165	5.2	15.3	0.381395348837
	6	166	1.7	14.4	5.91162790698
	6	167	7.3	19.7	1.71627906977
	6	168	6.3	21.8	0.0
	6	169	8.7	18.5	0.0
	6	170	7.7	24.4	0.0
	6	171	11.0	23.8	5.53023255814
	6	172	15.9	28.7	3.43255813953
	6	173	13.7	28.4	0.0
	6	174	12.2	25.9	0.0
[truncated: 8,957 more rows]
