# Supplementary material for: Comparing CMIP-3 and CMIP-5 climate projections on flooding estimation of Devils Lake of North Dakota, USA
Source: PeerJ. 2018 Apr 30;6:e4711. doi: 10.7717/peerj.4711 (PMC5933320; doi:10.7717/peerj.4711)
Supplement: Supplemental Information 2 [file peerj-06-4711-s002.zip › FutureClimate/CMIP-5_MarkSim/EDMZ_HadGEM2ES_rcp85_2055.dat]

	1	1	-18.0	-5.5	0.0
	1	2	-10.1	4.1	0.0
	1	3	-1.1	6.3	14.588372093
	1	4	-1.1	-0.1	0.0
	1	5	-11.5	0.9	0.0
	1	6	-2.8	-2.2	0.0
	1	7	-6.0	-3.1	0.0953488372093
	1	8	-12.2	-1.1	0.0
	1	9	-24.3	-0.6	0.0
	1	10	-28.0	-0.4	0.0
	1	11	-20.5	-8.8	0.0
	1	12	-17.6	-8.6	0.0
	1	13	-17.5	-14.6	0.0
	1	14	-19.2	-9.6	0.0
	1	15	-16.6	-2.6	0.0
	1	16	-18.7	-11.2	0.0
	1	17	-21.8	-18.2	0.0953488372093
	1	18	-12.6	-1.4	0.0
	1	19	-10.6	-8.2	0.0
	1	20	-19.0	-5.7	0.0
	1	21	-4.7	10.9	0.0
	1	22	-11.3	13.6	0.0
	1	23	-14.3	3.9	0.0
	1	24	-15.9	0.0	0.0
	1	25	-12.7	-4.0	0.0
	1	26	-16.9	-6.4	0.0
	1	27	-22.5	-5.7	0.0
	1	28	-13.0	-1.4	0.0
	1	29	-20.1	-2.9	0.0
	1	30	-13.5	0.6	0.0
	1	31	-11.7	-6.9	0.0953488372093
	1	32	-6.0	-2.5	0.0
	1	33	-12.7	-2.6	0.0
	1	34	-6.5	6.9	0.0
	1	35	-0.3	5.6	0.0
	1	36	7.5	16.1	0.0
	1	37	-4.7	4.7	0.0
	1	38	-9.8	-9.5	0.0
	1	39	-6.8	-0.7	0.0
	1	40	-7.2	-7.0	0.0
	1	41	-9.6	-5.6	0.0
	1	42	-8.6	2.0	0.0
	1	43	-3.7	5.9	0.0
	1	44	-8.3	-2.7	0.0
	1	45	-14.0	-8.0	0.190697674419
	1	46	-23.7	-7.5	0.0
	1	47	-21.7	-4.2	0.0
	1	48	-25.3	-7.5	0.0
	1	49	-23.7	-5.6	0.0
	1	50	-24.2	-5.1	0.0
	1	51	-27.2	-16.1	3.62325581395
	1	52	-22.9	-13.4	0.381395348837
	1	53	-19.4	1.4	0.0
	1	54	-15.8	-0.9	0.0
	1	55	-16.1	-3.3	0.0
	1	56	-27.0	-3.7	0.0
	1	57	-21.9	7.2	0.0
	1	58	-21.9	-1.7	0.0
	1	59	-13.5	-2.5	0.0
	1	60	-14.6	-3.0	0.0
	1	61	-17.2	-2.7	0.0
	1	62	-12.8	-0.5	0.0
	1	63	-8.4	-1.7	0.476744186047
	1	64	0.8	0.9	0.0
	1	65	1.0	3.2	0.0
	1	66	-6.2	-4.0	0.0
	1	67	-10.0	5.2	0.0
	1	68	-11.0	7.9	0.0
	1	69	-9.6	8.1	0.0
	1	70	-14.6	5.4	0.0
	1	71	-11.3	-3.8	0.0
	1	72	-8.1	-3.6	0.0
	1	73	-6.6	-5.6	0.0
	1	74	-9.5	-4.9	0.0
	1	75	-8.5	-2.5	0.0
	1	76	-14.0	1.4	0.0
	1	77	-15.2	-0.5	0.0
	1	78	-13.9	5.6	0.0
	1	79	-17.1	-0.9	0.0
	1	80	-16.4	-1.9	0.0
	1	81	-12.6	0.8	8.58139534884
	1	82	-10.0	1.8	0.0
	1	83	-10.9	5.7	0.0
	1	84	-4.1	3.5	0.0
	1	85	-6.2	6.4	0.0
	1	86	-0.5	9.5	0.0
	1	87	2.3	6.8	0.0
	1	88	-1.9	11.2	0.0
	1	89	-2.9	8.9	0.0
	1	90	-2.1	14.9	0.0
	1	91	3.8	15.7	0.0
	1	92	4.7	18.9	0.0
	1	93	2.6	18.4	0.0
	1	94	4.1	15.4	0.0
	1	95	4.9	13.5	0.0
	1	96	3.8	9.7	0.190697674419
	1	97	-1.2	7.9	4.76744186047
	1	98	-2.3	9.1	0.858139534884
	1	99	-0.3	11.0	0.0
	1	100	7.4	10.6	0.0
	1	101	2.2	17.9	0.0
	1	102	9.9	18.9	0.0
	1	103	11.5	21.8	0.0
	1	104	3.2	20.0	5.43488372093
	1	105	4.8	20.1	0.0
	1	106	3.4	15.4	0.286046511628
	1	107	0.6	18.5	0.0
	1	108	-2.2	18.5	0.0
	1	109	0.2	17.3	0.0
	1	110	1.4	19.7	0.0
	1	111	3.7	23.7	0.0
	1	112	-3.0	14.8	0.0
	1	113	-6.6	9.2	0.0
	1	114	-0.7	16.9	0.0
	1	115	3.6	21.5	0.0
	1	116	3.8	20.7	0.0
	1	117	4.7	8.0	8.10465116279
	1	118	7.0	19.7	0.0
	1	119	9.8	22.1	0.0
	1	120	6.1	20.8	4.48139534884
	1	121	10.6	24.0	0.0
	1	122	8.7	24.0	0.0
	1	123	13.5	23.9	0.0
	1	124	13.6	24.3	0.0
	1	125	12.7	25.0	0.0
	1	126	7.7	23.3	0.0
	1	127	4.2	24.4	0.953488372093
	1	128	7.6	27.3	0.0
	1	129	10.1	24.9	0.0
	1	130	8.4	22.2	0.0
	1	131	3.7	20.8	0.0
	1	132	3.3	26.0	0.0
	1	133	4.2	21.3	0.0
	1	134	11.5	22.2	0.0
	1	135	10.3	20.1	0.0
	1	136	5.6	13.8	2.47906976744
	1	137	13.8	20.1	7.53255813953
	1	138	9.1	19.5	0.381395348837
	1	139	10.3	16.9	0.0
	1	140	9.8	22.2	0.0
	1	141	9.7	22.7	0.0
	1	142	6.5	22.2	7.1511627907
	1	143	7.6	22.8	0.0
	1	144	2.7	20.7	0.0
	1	145	10.5	22.2	0.0
	1	146	9.4	21.8	0.0
	1	147	14.3	21.7	6.96046511628
	1	148	7.3	21.3	6.67441860465
	1	149	5.0	19.9	0.0
	1	150	6.1	21.9	0.572093023256
	1	151	9.3	22.9	0.0
	1	152	6.0	22.2	0.0
	1	153	5.9	19.6	0.0
	1	154	10.0	23.3	0.0
	1	155	13.3	31.2	0.0
	1	156	6.8	25.3	0.0
	1	157	14.2	21.9	61.7860465116
	1	158	14.5	27.1	0.0
	1	159	14.4	25.3	0.0
	1	160	10.9	23.5	0.0
	1	161	11.0	25.2	0.0
	1	162	11.9	22.7	0.0953488372093
	1	163	11.8	24.9	0.0
	1	164	12.3	26.5	0.0
	1	165	17.4	30.6	0.190697674419
	1	166	19.9	31.9	0.0
	1	167	16.1	33.7	0.0
	1	168	15.8	29.9	0.0
	1	169	15.1	30.5	0.0
	1	170	13.3	28.6	0.0
	1	171	15.7	28.2	0.0
	1	172	16.1	27.6	0.0
	1	173	15.8	19.8	36.9953488372
	1	174	15.3	21.5	9.2488372093
	1	175	14.6	26.5	0.0
	1	176	12.1	23.4	0.0
	1	177	11.7	20.4	50.4395348837
	1	178	13.1	22.3	35.4697674419
	1	179	16.2	28.7	0.0
	1	180	12.4	26.2	0.190697674419
	1	181	19.6	26.9	19.4511627907
	1	182	17.4	30.3	0.0
	1	183	15.7	29.6	0.0
	1	184	20.2	30.2	0.0
	1	185	19.5	29.5	0.0953488372093
	1	186	22.1	32.7	0.0
	1	187	20.1	32.0	0.0
	1	188	14.0	26.4	0.0
	1	189	14.5	22.4	0.0
	1	190	13.7	26.0	0.0
	1	191	14.0	30.1	0.0
	1	192	17.5	29.3	0.0
	1	193	19.7	29.4	0.0
	1	194	20.4	34.6	0.0
	1	195	22.6	37.8	0.0
	1	196	21.1	33.5	0.0
	1	197	21.8	30.6	0.190697674419
	1	198	18.8	29.6	0.0
	1	199	15.5	28.7	0.0
	1	200	18.5	32.7	8.58139534884
	1	201	21.2	37.6	0.0
	1	202	22.5	34.9	0.0
	1	203	20.3	33.9	0.0
	1	204	15.8	29.8	0.0
	1	205	17.4	28.5	5.24418604651
	1	206	16.4	30.3	2.76511627907
	1	207	16.1	30.3	0.0
	1	208	17.4	33.1	0.0
	1	209	15.9	31.6	0.0
	1	210	15.3	32.1	0.0
	1	211	16.5	30.6	0.0
	1	212	11.4	26.4	16.7813953488
	1	213	14.0	29.6	27.8418604651
	1	214	11.9	29.1	7.43720930233
	1	215	15.5	30.1	0.0
	1	216	14.5	29.0	0.0
	1	217	16.0	32.5	0.0
	1	218	15.6	30.4	1.0488372093
	1	219	16.7	27.3	0.476744186047
	1	220	20.0	29.1	0.572093023256
	1	221	19.1	26.6	0.0953488372093
	1	222	17.1	28.6	3.24186046512
	1	223	16.4	33.3	0.0
	1	224	10.3	30.0	0.0
	1	225	10.9	25.8	12.2046511628
	1	226	11.1	25.5	0.0953488372093
	1	227	11.6	23.9	13.2534883721
	1	228	12.3	27.8	0.0
	1	229	12.5	26.7	0.0
	1	230	9.0	24.3	0.0
	1	231	12.0	28.5	0.0
	1	232	11.5	22.9	17.7348837209
	1	233	16.0	23.6	0.0
	1	234	15.8	30.4	0.0
	1	235	15.1	22.4	0.190697674419
	1	236	13.2	30.1	0.0
	1	237	13.2	28.6	0.0
	1	238	12.9	30.0	0.0
	1	239	20.0	30.0	0.0
	1	240	18.9	31.1	0.0
	1	241	15.7	29.1	0.0
	1	242	12.3	23.4	0.953488372093
	1	243	14.1	25.2	0.0
	1	244	13.3	26.0	1.71627906977
	1	245	11.2	28.8	0.0
	1	246	12.0	31.2	0.0
	1	247	16.6	29.4	9.2488372093
	1	248	11.9	25.7	0.190697674419
	1	249	11.4	27.5	0.0
	1	250	14.5	25.9	0.0
	1	251	12.1	23.7	0.0
	1	252	7.1	20.3	0.858139534884
	1	253	11.8	24.9	0.0
	1	254	6.1	19.9	4.1
	1	255	5.5	19.8	0.381395348837
	1	256	2.2	21.4	0.0
	1	257	1.1	22.6	0.0
	1	258	-3.7	20.2	0.0
	1	259	4.2	26.6	0.0
	1	260	7.6	27.2	0.0
	1	261	6.5	21.8	0.0
	1	262	11.5	26.8	0.0
	1	263	12.7	26.0	0.0
	1	264	12.7	28.7	0.0
	1	265	9.9	24.9	0.0
	1	266	10.1	20.3	0.0
	1	267	12.2	21.7	0.0
	1	268	8.3	26.9	0.0
	1	269	12.4	25.3	0.0
	1	270	14.8	28.4	0.0
	1	271	16.0	25.9	0.0
	1	272	15.8	24.9	0.0
	1	273	11.7	24.0	0.0
	1	274	5.3	21.6	0.0
	1	275	6.3	22.3	0.0
	1	276	8.2	17.6	0.0
	1	277	5.7	16.4	0.0
	1	278	4.5	19.5	0.0
	1	279	2.5	16.8	0.0
	1	280	3.3	17.4	0.0
	1	281	3.7	16.6	0.286046511628
	1	282	4.0	17.8	0.0953488372093
	1	283	4.3	19.5	0.0
	1	284	6.2	18.5	0.0
	1	285	3.5	20.8	0.0
	1	286	9.5	23.3	0.0
	1	287	2.4	11.8	13.6348837209
	1	288	-1.3	10.4	0.0
	1	289	0.4	13.6	0.0
	1	290	6.0	16.5	6.67441860465
	1	291	3.1	13.5	0.0
	1	292	4.5	15.1	0.0
	1	293	5.9	13.6	0.0
	1	294	5.1	13.0	0.0
	1	295	4.7	13.9	0.0
	1	296	1.1	14.7	0.0
	1	297	0.9	7.2	0.0
	1	298	0.3	9.1	0.0
	1	299	-2.2	8.2	0.0
	1	300	-6.1	6.7	0.0
	1	301	6.3	16.2	0.0
	1	302	7.1	11.9	0.0
	1	303	5.2	14.8	0.0
	1	304	0.3	14.6	0.0
	1	305	1.2	7.2	0.0
	1	306	-5.8	5.3	0.0
	1	307	-2.6	4.0	0.0
	1	308	-1.5	9.0	0.0
	1	309	-1.1	14.3	0.0
	1	310	2.9	6.4	0.0
	1	311	5.2	9.3	0.0
	1	312	0.9	8.7	0.0
	1	313	-1.1	16.4	0.0
	1	314	3.7	18.1	0.0
	1	315	5.8	9.9	0.0
	1	316	1.9	7.1	0.0
	1	317	-2.6	4.8	0.0
	1	318	-2.7	7.7	0.0
	1	319	-2.4	4.7	0.0
	1	320	1.0	6.8	0.0
	1	321	-10.8	4.6	0.0
	1	322	-5.3	0.5	0.0
	1	323	-6.9	-0.4	0.0
	1	324	-7.3	-6.0	0.0
	1	325	-3.6	-0.2	0.0
	1	326	-7.8	2.0	0.0
	1	327	-6.2	0.0	0.0
	1	328	-12.3	-9.1	0.0
	1	329	-8.9	-4.6	0.0
	1	330	-16.9	-8.5	0.0
	1	331	-7.8	7.8	0.0
	1	332	-14.1	-1.1	0.0
	1	333	-13.8	-5.8	0.0
	1	334	-13.5	-2.4	10.2023255814
	1	335	-15.5	-0.9	0.0
	1	336	-20.5	-6.6	0.0
	1	337	-26.0	-9.6	0.0
	1	338	-26.8	-6.6	0.0
	1	339	-23.7	-7.3	0.0
	1	340	-17.7	-14.8	0.0
	1	341	-16.5	-5.6	0.0
	1	342	-14.4	-6.2	0.0
	1	343	-15.0	-5.7	0.0
	1	344	-14.1	-7.5	0.0
	1	345	-11.5	-9.9	0.0
	1	346	-7.1	-5.2	0.0
	1	347	-11.9	-3.9	0.0
	1	348	-6.8	3.3	0.0
	1	349	-18.2	-12.2	1.81162790698
	1	350	-19.0	-11.5	0.0
	1	351	-22.4	-2.5	0.0
	1	352	-20.6	-9.9	0.0
	1	353	-17.9	-8.1	0.0
	1	354	-10.3	-6.3	0.0
	1	355	-12.5	-9.7	9.91627906977
	1	356	-15.8	-5.4	0.0
	1	357	-25.8	-10.9	2.57441860465
	1	358	-26.2	-12.5	0.0
	1	359	-19.8	1.1	0.0
	1	360	-14.0	1.4	3.81395348837
	1	361	-17.3	-1.9	0.0
	1	362	-11.7	-11.2	4.1
	1	363	-15.4	-14.6	2.38372093023
	1	364	-21.4	-18.0	0.381395348837
	1	365	-19.4	-19.3	1.14418604651
	2	1	-8.3	-5.0	0.0
	2	2	-13.7	-8.0	0.0
	2	3	-14.9	-10.7	0.0
	2	4	-10.2	-9.6	5.81627906977
	2	5	-16.2	-11.7	0.0
	2	6	-21.6	-15.5	0.0
	2	7	-25.7	-5.5	0.0
	2	8	-16.9	-5.9	0.0
	2	9	-17.7	-8.6	0.0
	2	10	-19.5	-3.0	0.0
	2	11	-17.1	0.9	0.0
	2	12	-14.7	-5.2	0.0
	2	13	-11.0	-1.3	0.0
	2	14	-9.6	-3.8	0.0
	2	15	-14.6	-2.7	0.0
	2	16	-14.6	1.5	0.0
	2	17	-7.4	-2.6	0.0
	2	18	-9.0	-2.3	0.0
	2	19	-12.8	-5.2	0.0
	2	20	-17.8	-10.6	0.0
	2	21	-6.5	-4.7	0.0
	2	22	-4.5	6.4	0.0
	2	23	-8.3	-5.0	0.0
	2	24	-9.2	1.3	0.0
	2	25	-22.9	-8.6	0.0
	2	26	-25.3	-4.3	0.0
	2	27	-21.8	-7.8	0.0
	2	28	-21.0	-2.7	0.0
	2	29	-20.6	-11.6	0.0
	2	30	-11.4	1.3	0.0
	2	31	-13.2	-4.2	1.52558139535
	2	32	-8.4	-7.9	0.0
	2	33	-17.7	-9.8	0.0
	2	34	-21.3	-10.7	0.0
	2	35	-21.9	-10.7	0.0
	2	36	-16.2	-3.0	0.0
	2	37	-27.9	-11.4	0.0
	2	38	-27.5	-16.0	0.0
	2	39	-24.5	-13.5	0.0
	2	40	-17.6	-4.3	0.0
	2	41	-16.5	-2.9	0.0
	2	42	-18.9	-5.3	0.0
	2	43	-12.3	4.6	0.0
	2	44	-3.8	5.1	0.0
	2	45	-0.5	8.3	0.0
	2	46	-1.2	2.1	0.0
	2	47	-7.4	1.1	0.0
	2	48	-14.1	-0.1	0.0
	2	49	-16.4	-5.9	0.0
	2	50	-21.2	-7.5	0.0
	2	51	-20.7	-4.5	0.0
	2	52	-24.2	-7.0	0.0
	2	53	-15.7	-0.8	0.0
	2	54	-6.4	5.5	0.0
	2	55	-9.5	0.3	0.0
	2	56	-11.9	4.9	0.0
	2	57	-2.3	1.5	0.0
	2	58	-2.7	0.1	0.0
	2	59	-7.0	-5.4	0.0
	2	60	-7.0	-6.1	0.0
	2	61	-0.4	1.9	0.0
	2	62	2.2	7.8	0.0
	2	63	-6.1	-0.9	0.0
	2	64	-9.8	3.3	0.0
	2	65	-0.8	0.2	2.0976744186
	2	66	-2.9	5.0	0.0
	2	67	-7.5	1.9	0.0
	2	68	-8.1	3.6	0.0
	2	69	-0.2	0.2	0.0
	2	70	-0.5	0.4	0.0953488372093
	2	71	-4.7	9.3	0.0
	2	72	-2.6	6.8	0.0
	2	73	-2.6	3.3	0.0
	2	74	-4.8	6.7	0.0
	2	75	-4.2	6.3	0.0
	2	76	-0.9	8.5	0.0
	2	77	-1.8	4.0	0.0
	2	78	-3.6	5.7	0.0
	2	79	0.2	7.4	0.0
	2	80	-2.2	13.7	0.0
	2	81	-3.8	5.5	0.0
	2	82	-0.1	10.8	0.0
	2	83	2.5	8.0	17.3534883721
	2	84	-2.1	6.2	0.0
	2	85	-2.2	3.1	0.0
	2	86	-2.2	7.0	0.0
	2	87	-7.5	6.9	0.0
	2	88	-14.5	0.8	0.0
	2	89	-14.0	-6.7	0.381395348837
	2	90	-10.6	-0.8	0.0
	2	91	-16.8	-4.4	0.0
	2	92	-10.0	0.6	0.0
	2	93	-11.7	3.7	0.0
	2	94	-13.9	4.4	0.0
	2	95	-8.2	9.2	0.0
	2	96	-0.9	9.3	0.0
	2	97	-1.6	7.3	0.0
	2	98	0.9	15.3	0.0
	2	99	6.9	10.5	6.76976744186
	2	100	1.1	12.6	2.19302325581
	2	101	0.1	17.3	0.0
	2	102	-5.2	10.9	0.286046511628
	2	103	4.5	16.9	0.0
	2	104	4.7	9.5	0.0
	2	105	3.5	13.2	0.0
	2	106	-0.8	12.4	0.0
	2	107	10.2	20.5	0.0
	2	108	5.3	12.2	0.0
	2	109	3.5	13.0	0.0
	2	110	-1.7	13.0	0.0
	2	111	0.5	11.6	3.43255813953
	2	112	-1.3	13.0	0.0
	2	113	1.1	12.7	0.0
	2	114	6.5	14.0	0.0
	2	115	-2.4	13.9	3.33720930233
	2	116	-1.3	11.0	4.00465116279
	2	117	-2.4	13.8	0.0
	2	118	1.4	15.1	4.76744186047
	2	119	-1.8	16.0	19.4511627907
	2	120	1.6	20.1	0.0
	2	121	-2.9	11.5	0.0
	2	122	-4.1	13.2	0.0
	2	123	-5.4	12.2	7.62790697674
	2	124	-7.1	12.5	0.0
	2	125	0.4	18.0	0.0
	2	126	4.8	21.4	0.0
	2	127	9.7	11.8	15.8279069767
	2	128	10.7	17.8	1.33488372093
	2	129	11.6	19.0	0.762790697674
	2	130	7.6	27.1	0.0
	2	131	5.8	25.3	0.0
	2	132	12.2	19.4	0.0
	2	133	9.7	17.0	11.1558139535
	2	134	9.2	21.8	3.90930232558
	2	135	8.2	22.2	0.0
	2	136	6.3	25.0	0.0
	2	137	5.3	21.1	0.0953488372093
	2	138	6.1	19.0	2.76511627907
	2	139	9.1	23.4	0.0
	2	140	5.5	22.7	0.0
	2	141	7.1	22.1	0.0
	2	142	6.9	21.5	0.381395348837
	2	143	4.0	22.7	3.24186046512
	2	144	3.2	20.7	0.0
	2	145	8.8	19.3	0.0
	2	146	9.8	21.5	0.0
	2	147	13.0	24.7	2.28837209302
	2	148	11.4	26.5	0.0
	2	149	11.5	23.7	17.0674418605
	2	150	12.6	25.9	0.0
	2	151	11.9	24.3	0.0
	2	152	7.4	21.0	0.0
	2	153	9.3	19.6	10.9651162791
	2	154	7.8	26.8	0.0
	2	155	9.9	27.9	0.0
	2	156	15.6	23.8	0.0
	2	157	12.7	25.5	0.0
	2	158	13.7	28.6	0.0
	2	159	16.0	28.3	0.0
	2	160	13.1	30.3	0.0
	2	161	10.0	27.8	4.1
	2	162	15.5	29.3	0.0
	2	163	11.2	23.1	0.0
	2	164	10.4	26.6	0.0
	2	165	6.7	28.8	0.0
	2	166	11.2	32.1	0.0
	2	167	13.0	27.0	2.95581395349
	2	168	14.4	29.3	0.0
	2	169	15.7	27.7	10.7744186047
	2	170	17.2	32.6	0.0
	2	171	14.6	27.8	0.0
	2	172	17.3	27.3	0.0
	2	173	15.3	27.3	0.0
	2	174	13.4	31.8	0.0
	2	175	11.1	26.2	0.0
	2	176	12.6	25.6	0.0
	2	177	11.6	28.3	0.0
	2	178	13.6	27.0	1.52558139535
	2	179	14.2	27.5	1.23953488372
	2	180	12.0	26.8	0.0
	2	181	14.5	27.1	0.0
	2	182	17.1	28.3	0.0
	2	183	15.5	26.4	0.0
	2	184	19.0	31.6	0.0
	2	185	22.8	33.7	0.0
	2	186	22.2	30.5	0.0
	2	187	22.2	32.1	0.0
	2	188	14.4	25.6	0.0
	2	189	16.2	32.4	0.0
	2	190	19.3	34.3	0.0
	2	191	18.7	32.6	0.0
	2	192	16.1	24.8	0.0
	2	193	15.0	25.2	0.0
	2	194	12.1	23.8	0.0
	2	195	11.6	25.0	0.0
	2	196	10.4	24.5	0.0
	2	197	12.3	25.5	0.0
	2	198	12.9	29.3	0.0
	2	199	13.2	30.8	0.0
	2	200	20.0	35.2	0.0
	2	201	20.6	32.1	0.0
	2	202	13.5	27.9	0.0
	2	203	16.0	30.9	0.0
	2	204	14.0	30.2	0.0
	2	205	13.7	26.2	0.0
	2	206	11.4	25.8	0.0
	2	207	13.4	29.0	0.0
	2	208	14.4	26.7	2.38372093023
	2	209	12.3	23.2	32.323255814
	2	210	16.2	26.1	0.286046511628
	2	211	15.4	27.4	8.00930232558
	2	212	13.7	27.1	2.0023255814
	2	213	14.9	30.0	16.876744186
	2	214	17.2	29.2	6.57906976744
	2	215	15.0	28.3	5.05348837209
	2	216	18.7	28.8	0.0
	2	217	20.7	30.6	0.0
	2	218	17.4	27.2	7.62790697674
	2	219	18.9	29.2	0.762790697674
	2	220	15.5	28.0	0.286046511628
	2	221	13.4	22.7	21.2627906977
	2	222	15.9	29.2	0.0
	2	223	14.5	28.1	9.2488372093
	2	224	13.1	26.1	0.0953488372093
	2	225	12.0	21.1	0.286046511628
	2	226	15.7	30.4	0.0
	2	227	12.4	30.0	12.776744186
	2	228	11.1	28.1	1.52558139535
	2	229	9.2	27.0	5.24418604651
	2	230	13.6	31.0	0.858139534884
	2	231	12.8	26.0	8.96279069767
	2	232	15.1	31.3	0.572093023256
	2	233	18.7	32.0	0.381395348837
	2	234	15.2	32.9	0.0
	2	235	11.5	27.9	0.0
	2	236	13.6	31.8	0.0
	2	237	11.8	27.9	0.572093023256
	2	238	9.4	25.6	7.43720930233
	2	239	12.5	29.4	0.0
	2	240	13.1	32.3	0.0
	2	241	10.6	31.4	11.6325581395
	2	242	10.6	29.8	0.0
	2	243	8.1	30.8	0.0
	2	244	10.9	29.7	0.0
	2	245	12.4	25.1	0.0
	2	246	11.1	20.9	7.91395348837
	2	247	11.8	24.9	0.0
	2	248	10.2	29.4	0.0
	2	249	8.2	24.8	0.0
	2	250	5.6	24.9	0.0
	2	251	10.6	22.4	0.0
	2	252	6.8	18.9	0.0
	2	253	7.4	17.7	1.62093023256
	2	254	7.3	20.4	0.0
	2	255	3.8	23.9	0.0
	2	256	5.3	17.9	0.476744186047
	2	257	5.0	14.9	0.286046511628
	2	258	1.1	15.2	0.0
	2	259	5.9	21.1	0.0
	2	260	6.1	16.6	0.0
	2	261	3.4	19.0	12.9674418605
	2	262	3.9	23.9	0.0
	2	263	6.5	24.2	0.0
	2	264	10.2	22.5	0.0
	2	265	13.1	23.1	0.0
	2	266	12.1	28.0	0.0
	2	267	9.3	24.9	0.0
	2	268	9.6	27.2	0.0
	2	269	12.8	22.1	0.381395348837
	2	270	9.9	22.8	0.953488372093
	2	271	7.4	21.9	0.0
	2	272	9.1	23.5	0.0
	2	273	8.9	20.0	0.0
	2	274	9.7	23.8	0.0
	2	275	2.7	19.8	0.0
	2	276	-1.1	16.9	0.0
	2	277	5.2	19.5	0.0
	2	278	-1.3	17.7	0.0
	2	279	2.0	18.2	0.0
	2	280	-0.1	11.6	0.0953488372093
	2	281	-2.5	17.6	0.381395348837
	2	282	0.3	17.4	0.0
	2	283	-0.8	16.3	0.0
	2	284	2.6	11.4	0.0
	2	285	-2.7	-0.5	5.81627906977
	2	286	-1.0	4.9	7.1511627907
	2	287	-1.7	9.7	0.0
	2	288	-3.2	9.5	0.0
	2	289	1.4	11.9	0.0
	2	290	0.7	11.3	0.0
	2	291	1.6	14.1	0.0
	2	292	-2.4	13.9	0.0
	2	293	-3.1	9.8	0.858139534884
	2	294	-0.5	14.0	0.0
	2	295	-1.7	11.2	8.86744186047
	2	296	-1.0	6.8	0.0953488372093
	2	297	-1.3	7.7	0.0
	2	298	1.1	5.2	0.0
	2	299	-2.5	6.7	0.0
	2	300	-6.0	4.1	0.0
	2	301	-2.3	4.2	0.0
	2	302	-5.4	5.4	0.0
	2	303	2.0	14.5	0.0
	2	304	-4.6	8.2	8.10465116279
	2	305	-5.5	7.1	0.0
	2	306	-4.0	7.4	0.0
	2	307	-2.1	11.2	0.0
	2	308	-0.9	16.9	0.0
	2	309	-5.3	10.0	0.0
	2	310	-4.5	11.3	0.0
	2	311	-4.7	8.4	0.0
	2	312	-0.9	13.3	0.0
	2	313	-0.9	5.9	0.0
	2	314	-6.9	3.5	0.0
	2	315	-14.4	3.8	0.0
	2	316	-6.1	6.8	0.0
	2	317	-0.6	8.8	0.0
	2	318	-1.8	7.4	0.0
	2	319	-2.9	10.0	0.0
	2	320	-0.2	7.4	0.0
	2	321	3.3	7.8	0.0
	2	322	-1.1	4.2	0.0
	2	323	-9.4	-0.7	0.0
	2	324	-7.5	5.7	0.0
	2	325	-0.5	4.6	0.381395348837
	2	326	2.8	5.8	0.190697674419
	2	327	-5.8	0.7	2.57441860465
	2	328	-9.2	1.4	0.0
	2	329	-15.5	-0.7	0.0
	2	330	-1.0	0.2	0.0
	2	331	4.3	6.4	0.0
	2	332	0.6	1.8	0.0
	2	333	-9.5	0.3	0.0
	2	334	-6.0	-5.6	0.0
	2	335	-5.0	-3.1	2.47906976744
	2	336	-12.6	-1.7	0.0
	2	337	-15.4	-1.3	0.0
	2	338	-16.5	3.0	0.0
	2	339	-7.1	5.4	1.81162790698
	2	340	-4.0	7.2	16.5906976744
	2	341	-2.1	1.9	0.0
	2	342	-0.1	0.6	0.0
	2	343	-7.8	-5.5	0.0
	2	344	-16.6	-15.6	6.1976744186
	2	345	-21.1	-11.6	0.0
	2	346	-27.6	-12.1	0.0
	2	347	-23.3	-4.8	0.0
	2	348	-20.0	-8.1	0.0
	2	349	-5.8	-0.5	0.0
	2	350	-19.4	-2.2	0.0
	2	351	-8.1	2.4	0.0
	2	352	-12.9	-4.9	0.0
	2	353	-9.6	-5.9	0.0
	2	354	-9.9	-8.4	0.0
	2	355	-8.9	-6.2	0.0
	2	356	-16.8	-7.2	0.0
	2	357	-21.5	-1.1	0.0
	2	358	-10.7	2.9	0.0
	2	359	-8.1	5.3	5.72093023256
	2	360	-4.5	2.4	0.0
	2	361	0.4	1.5	0.0
	2	362	-1.1	-1.0	0.0
	2	363	-7.8	-0.4	18.1162790698
	2	364	-18.5	-3.6	0.0
	2	365	-18.7	-7.8	0.0
	3	1	-7.4	0.2	0.0
	3	2	-7.3	-3.8	0.0
	3	3	-8.7	0.9	0.0
	3	4	-11.1	-0.1	0.0
	3	5	-9.7	2.8	0.0
	3	6	-4.8	4.6	0.0
	3	7	-2.8	0.2	0.0
	3	8	-11.7	-6.1	0.0
	3	9	-15.4	4.2	0.0
	3	10	-22.4	-9.1	8.2
	3	11	-21.5	-9.3	0.0
	3	12	-20.6	-17.2	0.0
	3	13	-24.8	-13.9	0.0
	3	14	-19.2	-11.7	0.476744186047
	3	15	-19.6	-7.7	0.0
	3	16	-16.9	-11.7	0.0
	3	17	-21.8	-19.4	0.953488372093
	3	18	-17.7	-6.6	0.0
	3	19	-13.2	-8.5	0.0
	3	20	-18.8	-13.8	0.0953488372093
	3	21	-22.9	-9.3	0.0
	3	22	-23.0	-15.5	2.19302325581
	3	23	-20.7	-14.0	0.0
	3	24	-16.9	-10.1	0.0
	3	25	-8.6	-2.5	0.0
	3	26	-7.3	-4.8	0.0
	3	27	-10.2	0.3	4.00465116279
	3	28	-13.0	-3.4	0.0
	3	29	-11.2	-4.8	0.0
	3	30	-6.6	2.7	0.0
	3	31	-15.4	-0.2	0.0
	3	32	-6.6	-0.3	0.0
	3	33	-20.7	-2.5	0.0
	3	34	-17.1	-3.1	10.8697674419
	3	35	-17.9	-6.9	0.0
	3	36	-17.4	-2.6	0.0
	3	37	-19.4	-5.7	0.0
	3	38	-27.2	-6.9	0.0
	3	39	-22.4	-6.9	0.0
	3	40	-15.6	-3.8	0.0
	3	41	-10.2	-0.7	0.0
	3	42	-15.9	-4.7	0.0
	3	43	-23.6	-7.9	0.0
	3	44	-21.5	-5.7	0.0
	3	45	-19.4	3.8	0.0
	3	46	-14.3	5.3	0.0
	3	47	-8.6	-0.1	0.0
	3	48	-16.1	-4.4	0.0
	3	49	-11.9	-1.6	0.0
	3	50	-14.7	-2.6	0.0
	3	51	-10.0	1.4	0.0
	3	52	-8.0	4.1	0.0
	3	53	-11.3	-1.9	0.0
	3	54	-17.2	-4.3	0.0
	3	55	-17.7	-11.3	0.0
	3	56	-22.6	-12.2	0.0
	3	57	-18.7	-8.4	2.76511627907
	3	58	-14.0	-4.4	0.0
	3	59	-19.1	3.6	0.0
	3	60	-13.7	-0.4	0.0
	3	61	-8.0	-7.3	0.0
	3	62	-17.5	3.6	0.0
	3	63	-14.6	7.1	0.0
	3	64	-8.4	8.5	0.0
	3	65	1.8	6.7	0.0
	3	66	-4.1	5.6	0.667441860465
	3	67	-2.8	6.2	0.0
	3	68	0.8	3.0	0.0
	3	69	-0.4	0.7	0.0
	3	70	-14.1	-7.9	0.0
	3	71	-13.6	-0.7	0.0
	3	72	-9.6	-1.2	0.667441860465
	3	73	-4.2	-1.3	0.762790697674
	3	74	-11.0	0.4	0.0
	3	75	-6.7	0.7	0.0
	3	76	-6.9	5.5	0.0
	3	77	-15.0	1.3	0.0
	3	78	-9.3	8.8	0.0
	3	79	-11.5	0.3	0.0
	3	80	-15.2	-2.2	0.0
	3	81	-24.0	-2.8	0.0
	3	82	-24.3	-5.5	0.0
	3	83	-17.3	-4.2	0.0
	3	84	-6.2	2.0	0.0
	3	85	-5.7	8.4	8.39069767442
	3	86	-2.2	7.7	0.0
	3	87	3.6	14.6	19.7372093023
	3	88	3.5	10.4	1.33488372093
	3	89	2.1	9.8	0.0
	3	90	1.1	13.9	0.0
	3	91	8.6	21.8	0.0
	3	92	4.9	20.9	0.0
	3	93	7.2	17.6	0.0
	3	94	-1.4	7.4	0.0
	3	95	-6.3	8.3	0.0
	3	96	-4.2	8.8	3.81395348837
	3	97	-6.9	7.5	4.00465116279
	3	98	3.5	18.4	0.0
	3	99	5.1	13.7	0.0953488372093
	3	100	-1.2	9.8	2.95581395349
	3	101	-1.2	16.5	0.0
	3	102	1.6	11.8	38.4255813953
	3	103	6.3	15.5	6.76976744186
	3	104	8.5	9.6	0.0953488372093
	3	105	4.3	11.0	0.0
	3	106	2.7	12.0	0.0
	3	107	3.9	9.6	0.0
	3	108	-3.2	9.3	0.0
	3	109	-1.8	13.4	0.0
	3	110	-2.7	13.2	0.0
	3	111	-9.3	8.1	0.0
	3	112	-3.1	14.2	0.0
	3	113	-2.9	16.2	0.0
	3	114	-1.8	11.4	10.3930232558
	3	115	1.4	12.4	9.53488372093
	3	116	5.5	8.8	2.76511627907
	3	117	3.6	16.3	0.0
	3	118	6.6	16.7	0.0
	3	119	1.0	13.0	0.0
	3	120	6.0	17.3	0.0
	3	121	7.6	15.8	0.0
	3	122	6.9	16.3	0.0
	3	123	9.0	15.3	0.0
	3	124	0.5	14.3	0.0
	3	125	-2.7	7.8	0.0
	3	126	-4.5	10.0	0.0
	3	127	-3.4	15.2	0.0
	3	128	2.4	19.6	0.0
	3	129	6.2	24.9	0.0
	3	130	4.4	24.1	0.0
	3	131	2.3	18.4	0.0
	3	132	0.9	21.7	0.0
	3	133	3.2	19.6	0.0
	3	134	6.1	21.7	0.0
	3	135	3.8	18.6	0.0
	3	136	5.1	18.8	0.0953488372093
	3	137	6.3	21.1	0.0
	3	138	8.3	20.8	0.0
	3	139	6.6	20.7	0.0
	3	140	2.2	18.4	0.0
	3	141	3.8	19.2	0.0
	3	142	10.1	17.8	5.1488372093
	3	143	12.7	20.2	0.0
	3	144	9.9	16.4	0.0
	3	145	6.8	19.1	0.953488372093
	3	146	5.0	18.5	0.0
	3	147	4.3	15.7	0.0
	3	148	5.1	19.6	0.0
	3	149	6.0	22.9	0.0
	3	150	8.7	28.9	0.0
	3	151	11.3	28.3	0.0
	3	152	15.4	31.1	0.0
	3	153	17.8	31.1	0.0
	3	154	18.6	28.2	0.0
	3	155	14.3	29.1	0.0
	3	156	11.8	27.7	0.0
	3	157	14.2	26.2	0.0
	3	158	13.6	30.3	0.0
	3	159	18.3	32.8	0.0
	3	160	15.7	28.1	22.4069767442
	3	161	15.5	29.2	0.0
	3	162	16.8	29.7	0.0
	3	163	19.6	29.6	0.0
	3	164	14.9	27.9	0.0
	3	165	12.4	28.7	0.0
	3	166	13.1	28.1	0.0
	3	167	13.6	25.0	0.762790697674
	3	168	10.6	25.4	0.0
	3	169	7.1	24.0	0.0
	3	170	10.7	21.3	0.0
	3	171	14.6	29.1	0.0
	3	172	15.3	29.7	0.0
	3	173	20.6	31.7	0.0
	3	174	19.3	32.9	0.0
	3	175	22.2	34.2	0.0
	3	176	19.8	33.3	0.0
	3	177	15.9	28.7	0.0
	3	178	14.7	27.2	0.0
	3	179	12.7	26.6	7.24651162791
	3	180	10.7	21.9	0.190697674419
	3	181	14.8	25.3	0.0
	3	182	15.2	23.4	11.823255814
	3	183	18.5	27.2	0.0
	3	184	15.2	28.1	0.0
	3	185	18.6	30.1	0.0
	3	186	13.3	30.0	2.28837209302
	3	187	14.5	29.7	0.0
	3	188	17.5	28.8	0.0
	3	189	17.8	29.8	0.0
	3	190	16.1	25.0	4.48139534884
	3	191	14.5	27.9	0.0
	3	192	18.5	29.4	0.0
	3	193	18.8	30.8	0.0
	3	194	18.3	27.9	0.0
	3	195	16.6	27.3	0.0
	3	196	16.4	28.9	0.0953488372093
	3	197	19.3	26.7	0.762790697674
	3	198	16.4	30.0	25.9348837209
	3	199	19.6	33.1	0.0
	3	200	18.4	27.2	18.211627907
	3	201	22.5	31.0	0.572093023256
	3	202	20.0	32.2	36.9953488372
	3	203	19.5	28.6	3.90930232558
	3	204	21.7	36.1	0.0
	3	205	18.9	34.9	0.0
	3	206	22.9	33.4	20.5953488372
	3	207	21.3	35.5	0.0
	3	208	17.6	31.6	0.0
	3	209	16.1	32.0	0.0
	3	210	18.9	31.1	0.0
	3	211	15.7	29.8	0.0
	3	212	15.7	30.6	0.0
	3	213	16.4	30.8	5.91162790698
	3	214	16.8	29.2	0.0
	3	215	18.0	28.9	0.0
	3	216	16.5	27.1	2.76511627907
	3	217	15.9	28.7	4.00465116279
	3	218	14.6	29.5	1.23953488372
	3	219	16.7	30.1	8.86744186047
	3	220	15.8	32.5	0.190697674419
	3	221	15.5	26.4	18.0209302326
	3	222	15.0	24.2	0.0
	3	223	12.8	28.1	0.0
	3	224	15.5	30.7	0.0
	3	225	14.1	33.5	0.0
	3	226	12.5	29.1	0.0
	3	227	14.1	28.8	0.0
	3	228	16.4	30.5	0.0
	3	229	16.5	27.4	0.0
	3	230	17.0	27.0	0.0
	3	231	19.4	26.7	0.0
	3	232	21.3	30.8	0.0
	3	233	17.5	24.3	1.14418604651
	3	234	8.6	18.4	46.2441860465
	3	235	9.7	21.4	3.24186046512
	3	236	9.9	24.9	0.0
	3	237	10.2	28.5	0.0
	3	238	7.8	31.1	0.0
	3	239	12.6	30.8	0.0
	3	240	8.2	28.3	0.0
	3	241	10.9	26.3	0.0
	3	242	11.4	22.3	13.2534883721
	3	243	11.9	23.6	1.0488372093
	3	244	8.7	23.9	0.0
	3	245	7.4	21.3	0.0953488372093
	3	246	9.8	25.0	0.0
	3	247	9.6	23.5	0.190697674419
	3	248	9.8	26.4	0.0
	3	249	12.9	24.5	0.0
	3	250	12.0	21.2	0.0
	3	251	12.9	23.0	3.90930232558
	3	252	13.6	30.0	0.0
	3	253	13.0	22.8	0.190697674419
	3	254	10.8	24.0	0.0
	3	255	10.0	25.6	0.0
	3	256	11.3	24.3	0.0
	3	257	10.0	26.8	0.0
	3	258	8.8	24.6	0.0
	3	259	8.5	23.1	0.0
	3	260	6.0	19.5	3.33720930233
	3	261	10.5	22.4	0.0
	3	262	13.6	22.1	0.0
	3	263	7.3	19.6	0.0
	3	264	7.4	22.0	0.0
	3	265	8.2	24.1	0.0
	3	266	14.5	31.6	0.0
	3	267	14.8	29.2	0.0
	3	268	15.7	27.8	0.0
	3	269	14.4	24.5	2.76511627907
	3	270	11.5	23.7	1.0488372093
	3	271	9.2	26.8	0.0
	3	272	13.4	21.7	20.976744186
	3	273	10.1	16.2	1.14418604651
	3	274	7.9	20.9	0.0
	3	275	2.2	18.7	29.2720930233
	3	276	0.3	14.0	0.0
	3	277	6.7	16.0	0.0
	3	278	11.3	18.7	1.14418604651
	3	279	13.7	21.7	0.0
	3	280	8.0	16.5	0.0
	3	281	16.3	25.4	0.0
	3	282	15.4	31.7	0.0
	3	283	16.9	29.6	0.0
	3	284	14.3	21.1	0.0
	3	285	11.3	20.4	5.33953488372
	3	286	12.4	20.7	0.0
	3	287	12.7	13.4	0.0
	3	288	8.3	13.5	0.0
	3	289	5.2	11.6	0.0
	3	290	-1.6	17.8	0.0
	3	291	1.8	19.2	0.0
	3	292	1.8	14.8	0.0
	3	293	3.4	9.6	4.1
	3	294	0.7	19.6	0.0
	3	295	-3.1	14.4	0.572093023256
	3	296	-4.1	7.6	0.0
	3	297	-1.5	11.4	0.0
	3	298	-1.2	5.3	5.81627906977
	3	299	1.7	12.0	0.0
	3	300	6.4	12.2	0.0
	3	301	8.0	14.1	0.0
	3	302	3.6	8.8	0.0
	3	303	-0.1	12.3	0.0
	3	304	2.3	3.4	8.48604651163
	3	305	-0.8	4.1	0.762790697674
	3	306	-12.2	-0.8	12.4906976744
	3	307	-12.0	4.7	1.0488372093
	3	308	-11.6	-5.2	0.0
	3	309	-9.7	1.2	0.0
	3	310	-8.5	6.9	0.0
	3	311	-5.0	4.0	0.0
	3	312	-12.6	-0.1	0.0
	3	313	-6.0	2.1	0.0
	3	314	-4.0	6.8	0.0
	3	315	-4.7	6.1	6.48372093023
	3	316	-3.5	7.2	0.0
	3	317	-6.5	0.3	0.0
	3	318	-4.0	2.2	0.0
	3	319	-3.9	1.2	0.0
	3	320	-8.6	0.7	0.0
	3	321	-5.3	8.9	0.0
	3	322	-7.2	3.7	0.0
	3	323	-1.7	5.2	9.05813953488
	3	324	-6.1	10.8	0.0
	3	325	1.5	10.6	0.0
	3	326	4.2	10.8	0.0
	3	327	3.3	7.1	9.72558139535
	3	328	0.0	4.9	0.0
	3	329	1.3	1.6	0.0
	3	330	-2.7	2.0	0.0
	3	331	-6.2	1.5	0.0
	3	332	-8.6	1.2	0.0
	3	333	-1.9	5.2	0.0
	3	334	-3.0	-1.2	0.0
	3	335	-2.1	1.6	0.0
	3	336	0.8	4.0	2.38372093023
	3	337	-11.0	-5.8	3.90930232558
	3	338	0.2	1.0	0.0
	3	339	-12.9	-3.9	0.0
	3	340	-14.6	-1.3	0.0
	3	341	-20.8	-5.4	0.0
	3	342	-25.9	-13.2	0.0
	3	343	-27.4	-12.3	0.0
	3	344	-33.3	-13.1	0.0
	3	345	-25.7	-10.0	0.0
	3	346	-24.9	-13.2	0.0
	3	347	-22.6	-8.9	0.0
	3	348	-21.3	-13.2	0.0
	3	349	-21.0	-10.0	0.0
	3	350	-19.4	-2.1	0.0
	3	351	-22.4	-2.8	0.0
	3	352	-19.6	2.2	0.0
	3	353	-20.8	-4.2	0.0
	3	354	-11.4	-5.8	0.0
	3	355	-15.5	-2.3	0.0
	3	356	-19.8	-7.8	0.0
	3	357	-19.5	-7.9	0.0
	3	358	-22.4	-16.5	1.33488372093
	3	359	-19.8	-13.3	0.286046511628
	3	360	-23.3	-9.6	0.0
	3	361	-19.9	-4.2	0.0
	3	362	-19.1	-4.5	0.0953488372093
	3	363	-9.8	-1.3	0.0
	3	364	-13.2	-10.5	5.81627906977
	3	365	-7.9	-4.1	0.667441860465
	4	1	-7.0	-3.9	0.0
	4	2	-16.9	-1.9	0.0
	4	3	-11.9	-2.8	0.0
	4	4	-23.8	-10.0	0.0
	4	5	-21.2	-9.5	0.0
	4	6	-12.8	-5.2	0.0
	4	7	-11.7	-5.4	0.0
	4	8	-15.9	2.3	0.0
	4	9	-18.5	-5.7	0.0
	4	10	-15.4	-6.7	0.0
	4	11	-25.2	-5.4	0.0
	4	12	-20.9	-2.6	0.0
	4	13	-17.4	-12.2	0.0
	4	14	-20.0	-8.1	0.0
	4	15	-16.2	-5.6	6.1023255814
	4	16	-14.2	-12.1	7.72325581395
	4	17	-16.7	-9.1	0.0
	4	18	-14.9	-9.1	0.0
	4	19	-24.0	-9.6	0.0
	4	20	-18.8	-7.0	0.0
	4	21	-26.5	-14.7	0.0
	4	22	-29.8	-11.6	0.0
	4	23	-26.4	-5.7	0.0
	4	24	-29.1	-8.9	0.0
	4	25	-18.7	-4.9	0.0
	4	26	-18.1	-1.4	0.0
	4	27	-26.9	-8.4	0.0
	4	28	-21.6	-8.9	0.0
	4	29	-18.1	-7.1	0.0
	4	30	-12.1	4.0	0.0
	4	31	-7.4	6.7	0.0
	4	32	-8.8	0.4	0.0
	4	33	-14.9	-12.2	0.0
	4	34	-19.5	-7.0	0.0
	4	35	-23.2	-11.3	0.0
	4	36	-20.8	-4.4	0.0
	4	37	-13.9	-1.2	3.90930232558
	4	38	-16.4	4.2	0.0
	4	39	-12.7	6.7	0.0
	4	40	-8.2	2.2	0.0
	4	41	-23.2	-9.4	0.0
	4	42	-17.9	-3.9	0.0
	4	43	-21.8	-12.2	0.0
	4	44	-24.9	-11.7	0.0
	4	45	-26.0	-10.6	0.0
	4	46	-23.1	-10.0	0.0
	4	47	-21.8	-13.5	0.0
	4	48	-11.9	-7.3	0.0
	4	49	-18.8	-6.7	0.0
	4	50	-22.9	-6.0	0.0
	4	51	-22.6	-7.7	0.0
	4	52	-17.8	1.2	0.0
	4	53	-25.6	-1.1	0.0
	4	54	-22.8	0.6	0.0
	4	55	-15.7	-11.4	0.0
	4	56	-20.5	-8.6	0.0
	4	57	-21.2	-2.5	0.0
	4	58	-17.2	-6.0	0.0
	4	59	-21.6	-6.2	0.0953488372093
	4	60	-12.5	-4.8	0.0
	4	61	-13.9	-2.7	0.0
	4	62	-18.0	-7.0	0.0
	4	63	-8.7	-5.4	0.0
	4	64	-3.7	-2.7	0.0
	4	65	-13.6	-10.0	0.953488372093
	4	66	-10.4	0.4	0.0
	4	67	-7.7	6.3	0.0
	4	68	-4.4	3.8	0.0
	4	69	-4.5	1.4	0.0
	4	70	-10.4	-5.5	0.0
	4	71	-13.7	-10.7	0.0
	4	72	-19.1	-6.3	0.0
	4	73	-19.2	-5.8	0.0
	4	74	-17.9	-3.9	0.0
	4	75	-14.0	-0.3	0.0
	4	76	-13.3	-2.0	0.0
	4	77	-19.9	-5.8	0.0
	4	78	-12.3	-3.5	0.0
	4	79	-9.5	3.6	0.0
	4	80	-1.4	5.5	0.0
	4	81	-4.1	9.5	0.0
	4	82	-5.2	10.1	0.0
	4	83	-1.4	6.7	0.0
	4	84	-9.0	0.4	0.0
	4	85	-8.4	5.8	0.0
	4	86	-9.1	1.1	0.0
	4	87	-6.2	-5.8	0.0
	4	88	-11.5	-8.2	0.0
	4	89	-10.5	-2.5	0.0
	4	90	-5.3	1.4	0.0953488372093
	4	91	-3.1	3.6	16.9720930233
	4	92	0.5	3.4	7.53255813953
	4	93	-9.0	-0.2	0.0953488372093
	4	94	-8.5	1.4	0.0
	4	95	-5.6	7.0	0.0
	4	96	1.7	13.4	3.90930232558
	4	97	2.3	20.5	0.0
	4	98	5.5	16.0	0.0
	4	99	2.3	20.9	0.0
	4	100	7.1	18.6	0.0
	4	101	4.4	16.6	0.0
	4	102	11.9	16.5	0.0
	4	103	2.4	16.7	0.0
	4	104	-0.3	11.0	0.0
	4	105	0.8	16.5	0.0
	4	106	1.0	17.8	0.0
	4	107	4.7	17.3	0.0
	4	108	2.2	19.1	0.0
	4	109	-0.5	16.7	0.0
	4	110	-4.3	6.1	31.0837209302
	4	111	-8.8	6.8	0.0
	4	112	-4.0	5.5	16.9720930233
	4	113	-4.5	7.8	0.0953488372093
	4	114	-1.2	10.2	1.14418604651
	4	115	-0.2	20.8	0.0
	4	116	3.8	23.0	0.0
	4	117	6.6	18.2	0.0
	4	118	2.5	16.5	0.0
	4	119	3.9	19.5	0.0
	4	120	1.2	15.5	0.0
	4	121	4.9	12.4	4.95813953488
	4	122	2.6	16.0	0.0
	4	123	6.4	18.3	0.0
	4	124	5.1	13.0	3.52790697674
	4	125	-1.8	12.4	10.488372093
	4	126	-2.5	12.6	0.667441860465
	4	127	1.1	12.6	2.95581395349
	4	128	0.4	14.0	0.0
	4	129	1.8	18.9	1.23953488372
	4	130	7.8	20.2	0.476744186047
	4	131	5.1	23.9	0.190697674419
	4	132	3.8	21.0	0.0
	4	133	2.6	12.0	32.4186046512
	4	134	-1.3	14.6	0.0
	4	135	0.8	16.3	0.0
	4	136	5.0	15.6	0.0
	4	137	4.5	12.6	0.0
	4	138	5.7	15.7	0.0
	4	139	8.6	25.1	0.0
	4	140	14.4	29.8	0.0
	4	141	15.2	27.4	0.0
	4	142	14.5	22.1	0.0
	4	143	9.8	24.4	0.0
	4	144	13.1	26.7	10.6790697674
	4	145	10.5	30.3	0.0
	4	146	9.0	24.9	14.111627907
	4	147	9.5	18.7	0.381395348837
	4	148	13.2	20.9	0.572093023256
	4	149	11.9	22.7	7.72325581395
	4	150	8.3	22.4	0.0953488372093
	4	151	8.0	26.3	16.1139534884
	4	152	12.1	26.2	44.0511627907
	4	153	10.6	21.6	0.0
	4	154	15.1	22.9	18.9744186047
	4	155	9.9	28.1	5.05348837209
	4	156	11.0	25.5	3.62325581395
	4	157	12.4	22.4	0.0953488372093
	4	158	12.4	30.0	0.0
	4	159	12.0	29.2	0.0
	4	160	13.6	28.8	0.0
	4	161	16.8	24.6	0.0953488372093
	4	162	15.3	23.4	66.6488372093
	4	163	12.9	23.0	1.52558139535
	4	164	12.5	22.6	14.4930232558
	4	165	10.0	29.2	0.0
	4	166	14.2	30.4	0.0
	4	167	18.2	34.4	0.0
	4	168	17.5	27.3	0.0953488372093
	4	169	18.3	30.7	23.0744186047
	4	170	23.8	31.2	4.76744186047
	4	171	20.0	33.1	2.0023255814
	4	172	18.6	28.3	10.011627907
	4	173	19.6	31.1	4.48139534884
	4	174	19.9	27.4	0.0953488372093
	4	175	16.8	30.7	0.0
	4	176	17.0	28.4	0.0
	4	177	15.5	30.9	0.0
	4	178	16.9	31.1	0.0
	4	179	13.9	26.6	0.0
	4	180	12.5	22.8	0.572093023256
	4	181	13.9	24.5	11.3465116279
	4	182	12.1	18.6	13.1581395349
	4	183	10.3	21.9	0.0
	4	184	18.8	26.6	0.0
	4	185	13.5	25.6	0.0
	4	186	16.8	25.5	2.0023255814
	4	187	17.9	28.0	0.858139534884
	4	188	15.1	25.6	0.0
	4	189	11.4	22.5	0.0
	4	190	9.8	23.9	0.0
	4	191	10.8	21.9	0.0953488372093
	4	192	11.5	25.9	0.0
	4	193	11.8	26.0	0.0
	4	194	16.7	27.8	0.0
	4	195	17.7	30.8	0.0
	4	196	18.9	29.0	0.0
	4	197	18.0	29.0	0.0
	4	198	20.5	31.3	0.0
	4	199	17.0	28.8	0.0
	4	200	17.4	26.1	0.0
	4	201	14.7	28.5	0.0
	4	202	16.8	29.3	0.0
	4	203	17.0	33.5	0.0
	4	204	21.1	32.6	0.0
	4	205	20.7	29.9	0.0
	4	206	18.0	27.3	0.0
	4	207	13.1	28.0	0.0
	4	208	13.9	25.6	3.43255813953
	4	209	13.0	29.5	0.0
	4	210	15.6	31.4	0.0
	4	211	14.5	29.9	0.0
	4	212	12.9	31.0	0.0
	4	213	15.5	30.2	0.0953488372093
	4	214	14.5	29.7	3.43255813953
	4	215	20.2	30.0	11.5372093023
	4	216	19.3	33.7	0.0
	4	217	22.2	36.5	0.0
	4	218	22.9	37.2	0.0
	4	219	24.5	36.4	0.0
	4	220	16.9	31.0	0.0
	4	221	17.9	27.3	0.0
	4	222	12.5	25.9	0.0
	4	223	14.2	25.4	0.0
	4	224	12.7	28.0	0.0
	4	225	11.1	30.7	0.0
	4	226	13.4	30.4	2.28837209302
	4	227	13.2	28.9	0.0
	4	228	12.6	30.6	0.0
	4	229	14.4	26.2	18.4976744186
	4	230	17.8	28.8	0.0
	4	231	18.1	33.3	0.0
	4	232	19.8	28.1	0.0
	4	233	19.6	31.0	0.0
	4	234	18.2	31.5	0.0
	4	235	16.9	30.2	0.0
	4	236	17.3	31.4	0.0
	4	237	18.2	33.4	0.0
	4	238	15.5	26.6	0.0
	4	239	11.4	25.2	26.0302325581
	4	240	12.5	22.9	6.38837209302
	4	241	11.0	23.4	6.48372093023
	4	242	14.8	25.4	15.8279069767
	4	243	14.2	24.8	0.0953488372093
	4	244	15.6	28.5	0.0953488372093
	4	245	16.5	27.3	0.286046511628
	4	246	14.2	26.8	20.5953488372
	4	247	18.0	29.0	1.81162790698
	4	248	18.7	30.1	0.0
	4	249	17.9	26.8	0.0
	4	250	10.9	26.1	0.0
	4	251	13.6	23.8	0.190697674419
	4	252	11.2	19.7	18.0209302326
	4	253	11.2	25.5	0.0
	4	254	7.7	22.6	0.0
	4	255	10.8	18.8	3.24186046512
	4	256	9.4	19.7	7.34186046512
	4	257	8.8	18.4	4.76744186047
	4	258	4.8	15.8	3.90930232558
	4	259	0.9	16.6	0.0
	4	260	-1.3	20.9	0.0
	4	261	-0.6	13.5	0.667441860465
	4	262	0.0	18.1	0.0
	4	263	2.1	14.3	0.0
	4	264	4.9	21.6	0.0
	4	265	3.8	20.2	0.0
	4	266	7.3	26.0	0.0
	4	267	8.5	23.6	0.0
	4	268	9.4	27.4	0.0
	4	269	13.5	22.9	0.0
	4	270	8.6	20.5	0.0
	4	271	8.9	22.8	0.0
	4	272	10.8	13.2	8.58139534884
	4	273	5.0	20.3	0.0
	4	274	4.1	19.2	0.0
	4	275	2.2	15.8	0.0
	4	276	7.4	15.9	0.0
	4	277	10.9	21.4	0.0
	4	278	1.3	16.2	0.0
	4	279	0.1	14.2	0.0
	4	280	0.1	14.9	0.0
	4	281	-2.1	13.1	0.0
	4	282	-1.6	15.1	0.0
	4	283	-1.4	15.1	0.0
	4	284	-7.2	8.2	1.81162790698
	4	285	-5.9	10.8	0.0953488372093
	4	286	-5.0	12.7	0.0
	4	287	0.8	18.7	0.0
	4	288	6.9	21.7	0.0
	4	289	8.0	18.2	0.0
	4	290	7.6	15.0	5.33953488372
	4	291	9.8	18.5	0.0
	4	292	5.7	19.5	0.0
	4	293	3.9	17.5	0.0
	4	294	-2.8	0.0	1.43023255814
	4	295	-5.5	-3.8	1.52558139535
	4	296	-3.6	3.5	0.0
	4	297	-6.2	8.1	0.0
	4	298	-11.5	4.7	0.190697674419
	4	299	-4.0	10.7	0.0
	4	300	-3.3	1.1	0.0
	4	301	-8.5	1.3	0.0
	4	302	-13.1	6.0	0.0
	4	303	-14.0	8.2	0.0
	4	304	-15.5	1.2	0.0
	4	305	-7.2	3.8	0.0953488372093
	4	306	-3.7	-3.4	2.66976744186
	4	307	-8.2	-2.2	0.0
	4	308	-7.5	-2.0	1.62093023256
	4	309	-9.9	-7.1	0.190697674419
	4	310	-5.5	2.0	6.1023255814
	4	311	-3.2	0.1	6.86511627907
	4	312	-9.8	-0.3	0.0
	4	313	-4.1	2.8	2.76511627907
	4	314	-5.8	-1.5	3.33720930233
	4	315	-13.5	-1.0	6.29302325581
	4	316	-6.2	-3.2	0.190697674419
	4	317	-14.6	-10.6	4.00465116279
	4	318	-14.4	-4.5	0.0
	4	319	-8.9	-4.1	0.0
	4	320	-5.2	-0.6	14.588372093
	4	321	-7.0	1.8	15.0651162791
	4	322	-10.8	0.9	0.0
	4	323	-6.2	0.6	0.0
	4	324	-9.4	-3.6	0.0
	4	325	-12.7	-4.8	0.0
	4	326	-14.9	-7.5	0.0
	4	327	-18.1	-9.7	0.0
	4	328	-11.8	-4.3	4.1
	4	329	-8.2	3.7	0.0
	4	330	-5.7	4.8	0.0
	4	331	1.9	3.9	0.0953488372093
	4	332	0.3	1.5	10.5837209302
	4	333	0.0	12.0	0.0
	4	334	1.2	9.3	0.0
	4	335	1.9	9.2	0.0
	4	336	3.7	17.8	0.0
	4	337	3.7	10.3	0.0
	4	338	1.0	2.6	0.0
	4	339	-3.6	0.4	0.0
	4	340	-9.2	5.7	0.0
	4	341	-8.5	6.5	0.0953488372093
	4	342	-6.7	-4.0	0.0
	4	343	-13.6	-0.4	0.0
	4	344	-9.1	2.0	0.0
	4	345	-15.0	2.2	0.0
	4	346	-15.5	2.4	0.0
	4	347	-8.1	1.4	0.0
	4	348	-8.2	5.1	0.0
	4	349	-4.2	0.5	0.0
	4	350	-9.3	-6.2	1.52558139535
	4	351	-11.0	1.8	0.0
	4	352	-14.2	-5.2	0.0
	4	353	-14.8	-2.4	0.0
	4	354	-13.3	-8.6	0.0
	4	355	-15.5	-14.3	0.0
	4	356	-18.8	-8.8	0.0
	4	357	-17.8	1.3	0.0
	4	358	-13.7	1.8	5.24418604651
	4	359	-2.2	3.0	0.0
	4	360	-10.0	2.5	0.0
	4	361	-7.8	0.5	0.0
	4	362	-4.8	-0.5	0.0
	4	363	-5.3	3.7	0.0
	4	364	-2.4	3.3	0.0
	4	365	-12.9	4.3	4.95813953488
	4	366	-14.4	6.7	0.0
	5	1	-17.9	-4.3	0.0
	5	2	-21.2	-10.4	0.0
	5	3	-17.5	-15.6	0.0
	5	4	-20.6	-15.3	7.91395348837
	5	5	-12.2	-3.9	0.0
	5	6	-15.3	-10.4	0.0
	5	7	-14.0	-4.2	0.0
	5	8	-13.7	-6.5	0.0
	5	9	-17.2	-9.2	0.0
	5	10	-17.5	-6.1	0.0
	5	11	-17.8	-9.4	0.0
	5	12	-26.8	-13.0	0.0
	5	13	-20.8	-5.7	0.0
	5	14	-12.4	-5.5	0.0
	5	15	-10.1	-3.2	0.0
	5	16	-15.2	-10.3	1.23953488372
	5	17	-13.3	-8.6	0.0953488372093
	5	18	-10.3	-1.8	0.0
	5	19	-18.9	-1.2	0.0
	5	20	-25.3	-13.9	0.0
	5	21	-23.6	-0.7	0.0
	5	22	-16.0	-5.0	10.488372093
	5	23	-18.3	0.9	0.0
	5	24	-17.7	-6.7	0.0
	5	25	-21.8	-9.2	0.0
	5	26	-17.8	-5.1	0.572093023256
	5	27	-10.0	0.7	1.14418604651
	5	28	-19.0	-1.6	0.0
	5	29	-14.9	-3.0	0.0
	5	30	-14.9	-6.3	0.0
	5	31	-12.2	-9.4	0.0
	5	32	-15.3	-7.2	2.47906976744
	5	33	-20.0	-10.4	3.24186046512
	5	34	-26.2	-13.7	0.0
	5	35	-21.8	-8.9	0.0
	5	36	-16.9	-4.8	9.34418604651
	5	37	-21.8	1.1	5.72093023256
	5	38	-22.3	-2.2	0.0
	5	39	-19.2	-5.8	0.0
	5	40	-10.1	2.4	0.0
	5	41	-14.7	-2.2	0.0
	5	42	-7.7	-3.9	0.0
	5	43	-7.9	-6.5	0.0
	5	44	-6.3	-5.8	0.0
	5	45	-7.5	-4.9	0.0
	5	46	-3.2	4.2	0.0
	5	47	-12.5	2.1	0.0
	5	48	-18.2	-8.4	0.0
	5	49	-18.4	-9.7	0.0
	5	50	-12.3	-4.1	0.0
	5	51	-5.9	-4.4	5.53023255814
	5	52	-10.6	-0.8	0.0
	5	53	-17.7	-3.9	0.0
	5	54	-1.7	9.8	0.0
	5	55	1.7	7.6	0.0
	5	56	-14.3	2.6	0.0
	5	57	-9.9	7.7	0.0
	5	58	-12.9	-2.8	0.0
	5	59	-18.4	-7.8	0.0
	5	60	-17.3	-4.0	0.0
	5	61	-10.8	7.6	0.0
	5	62	-9.3	2.0	0.0
	5	63	-10.4	7.3	0.0
	5	64	-16.0	7.9	0.0
	5	65	-16.5	1.1	0.0
	5	66	-11.5	2.7	0.0
	5	67	-6.5	5.8	0.0
	5	68	-8.4	5.0	0.0
	5	69	-8.5	0.0	0.0
	5	70	-8.2	4.1	0.0
	5	71	-7.7	1.0	0.0
	5	72	-8.1	0.5	0.0
	5	73	-15.9	1.5	0.0
	5	74	-11.5	3.7	0.0
	5	75	-9.3	8.3	0.0
	5	76	-7.8	4.5	0.0
	5	77	-0.3	5.6	3.43255813953
	5	78	-4.4	1.4	0.0
	5	79	-2.9	1.8	0.0
	5	80	-11.7	2.7	0.0
	5	81	-5.5	6.7	0.0
	5	82	-3.2	0.6	0.0
	5	83	-4.2	3.9	1.52558139535
	5	84	-4.4	10.5	0.0
	5	85	-5.0	1.6	3.14651162791
	5	86	-9.8	4.6	0.0
	5	87	-9.6	3.6	0.0
	5	88	-11.4	2.4	7.34186046512
	5	89	-11.3	5.0	0.0
	5	90	-1.9	8.7	0.0
	5	91	3.7	10.3	0.0
	5	92	-0.2	8.5	0.0
	5	93	-9.3	1.0	5.53023255814
	5	94	-11.1	4.9	0.0
	5	95	-4.5	9.7	0.0
	5	96	0.7	13.7	0.0
	5	97	-4.3	12.8	0.0
	5	98	-8.0	13.6	0.0
	5	99	-1.8	7.4	1.52558139535
	5	100	7.7	15.8	0.0
	5	101	5.2	17.7	0.0
	5	102	2.5	15.8	0.0
	5	103	-3.3	17.2	0.0
	5	104	-8.2	9.9	0.0
	5	105	-0.7	11.7	0.0
	5	106	-0.2	14.9	0.0
	5	107	4.0	19.6	0.0
	5	108	4.5	23.5	0.0
	5	109	6.9	23.8	0.0
	5	110	10.3	23.4	0.0
	5	111	7.7	23.3	0.0
	5	112	1.8	12.8	2.47906976744
	5	113	-1.7	12.8	0.0
	5	114	-0.4	17.4	0.0
	5	115	5.2	17.5	0.0
	5	116	0.1	9.9	0.0
	5	117	-1.0	8.4	0.0
	5	118	-6.3	10.3	0.0
	5	119	-1.8	15.6	0.0
	5	120	1.9	20.1	1.14418604651
	5	121	2.3	21.7	0.0953488372093
	5	122	3.1	11.5	62.0720930233
	5	123	4.5	21.4	0.0
	5	124	6.4	15.6	5.43488372093
	5	125	4.4	16.0	0.0
	5	126	-1.7	13.8	0.0
	5	127	-1.2	9.8	0.0
	5	128	-1.5	10.0	0.0
	5	129	1.4	14.8	0.0
	5	130	5.1	14.7	0.0
	5	131	2.8	22.4	0.0
	5	132	2.7	25.1	0.0
	5	133	6.3	19.4	0.0
	5	134	2.1	19.3	0.0
	5	135	3.6	18.7	0.0
	5	136	2.3	16.6	0.0
	5	137	5.5	16.5	0.0
	5	138	8.3	19.6	0.0
	5	139	6.9	20.8	0.0
	5	140	3.1	16.3	42.0488372093
	5	141	8.9	21.6	3.0511627907
	5	142	9.6	24.1	0.0953488372093
	5	143	11.2	26.0	0.0
	5	144	10.7	27.7	0.0
	5	145	13.8	27.6	0.0
	5	146	9.9	26.5	0.0
	5	147	7.4	18.3	13.7302325581
	5	148	7.5	22.7	0.0
	5	149	8.6	23.1	4.29069767442
	5	150	8.8	21.0	2.47906976744
	5	151	12.0	22.0	23.1697674419
	5	152	9.0	19.8	19.4511627907
	5	153	9.3	23.6	0.0
	5	154	13.3	26.5	0.0
	5	155	16.9	28.6	0.0
	5	156	12.1	21.6	0.0
	5	157	9.8	19.4	0.0
	5	158	6.8	23.6	0.0
	5	159	11.4	25.9	0.0
	5	160	15.6	28.5	0.0
	5	161	15.9	32.0	0.0
	5	162	13.9	28.9	0.0
	5	163	13.5	22.3	0.0
	5	164	10.6	23.6	0.0
	5	165	11.4	22.3	0.190697674419
	5	166	10.3	22.3	0.0
	5	167	13.6	26.0	0.0
	5	168	11.9	26.2	0.0
	5	169	16.5	24.0	0.286046511628
	5	170	17.6	25.1	0.0953488372093
	5	171	15.3	28.1	0.0
	5	172	16.7	27.7	0.0953488372093
	5	173	14.8	28.0	8.48604651163
	5	174	14.3	27.1	1.52558139535
	5	175	10.7	27.2	0.0
	5	176	12.1	30.3	0.0
	5	177	14.4	27.5	0.0
	5	178	15.1	31.5	2.0976744186
	5	179	11.0	30.1	0.0
	5	180	13.4	28.8	0.0
	5	181	14.3	31.5	0.0
	5	182	17.6	33.9	0.0
	5	183	15.8	30.7	0.0
	5	184	14.0	32.0	0.0
	5	185	13.9	26.9	0.0
	5	186	12.3	25.1	0.0
	5	187	10.6	18.8	4.86279069767
	5	188	19.5	35.0	0.0
	5	189	17.5	30.2	0.0
	5	190	18.4	30.1	0.0
	5	191	20.0	33.1	0.0
	5	192	18.9	31.6	0.0
	5	193	19.5	28.2	0.0
	5	194	16.0	30.4	0.0
	5	195	13.7	24.4	25.7441860465
	5	196	18.3	29.4	1.43023255814
	5	197	18.8	33.7	0.0
	5	198	18.7	27.4	6.29302325581
	5	199	19.1	34.6	0.0
	5	200	20.9	29.2	0.0
	5	201	21.1	35.1	0.0
	5	202	19.4	30.3	0.381395348837
	5	203	17.6	28.3	0.0
	5	204	16.8	26.5	2.0023255814
	5	205	16.4	29.2	0.0
	5	206	15.0	29.1	0.0
	5	207	14.4	28.7	0.0
	5	208	17.3	30.6	0.0
	5	209	13.1	28.4	0.0
	5	210	16.0	29.4	0.0
	5	211	18.2	32.2	0.0
	5	212	17.5	30.3	13.2534883721
	5	213	17.6	30.7	0.0
	5	214	17.8	31.4	0.0
	5	215	22.1	35.1	0.0
	5	216	24.8	34.5	0.0
	5	217	21.1	28.9	0.0
	5	218	14.7	25.8	0.0
	5	219	16.0	29.1	0.0
	5	220	17.0	31.5	0.0
	5	221	16.9	30.4	0.0
	5	222	16.7	32.0	0.0
	5	223	19.1	31.6	3.0511627907
	5	224	18.6	31.2	0.0
	5	225	16.8	27.9	0.0
	5	226	16.7	26.8	0.0
	5	227	14.6	24.0	0.0
	5	228	14.6	22.4	0.0953488372093
	5	229	15.8	20.4	11.6325581395
	5	230	10.1	20.2	7.24651162791
	5	231	12.1	23.1	0.0953488372093
	5	232	10.3	27.5	0.0
	5	233	16.5	28.7	0.0
	5	234	15.0	27.5	0.0
	5	235	12.6	30.7	0.0
	5	236	14.5	29.0	0.0
	5	237	16.0	30.5	0.0
	5	238	13.2	33.3	0.0
	5	239	17.1	30.5	0.0
	5	240	15.7	29.2	0.0
	5	241	16.3	30.6	0.0
	5	242	16.3	30.5	0.0953488372093
	5	243	17.9	30.9	0.0
	5	244	12.6	21.9	1.62093023256
	5	245	9.6	19.9	0.381395348837
	5	246	8.8	26.3	12.0139534884
	5	247	9.0	25.7	3.81395348837
	5	248	11.7	28.0	5.81627906977
	5	249	12.6	33.6	0.0
	5	250	13.8	30.3	0.0
	5	251	11.6	28.7	0.0
	5	252	13.1	22.4	0.0953488372093
	5	253	11.2	26.1	0.0
	5	254	10.1	25.9	0.0
	5	255	10.3	18.5	34.0395348837
	5	256	9.9	25.0	0.0
	5	257	8.8	21.3	0.0
	5	258	6.2	22.5	0.0
	5	259	6.1	25.3	0.0
	5	260	16.7	29.6	0.0
	5	261	17.9	28.4	0.0
	5	262	14.1	19.2	0.286046511628
	5	263	14.6	25.6	0.0
	5	264	14.8	25.4	0.0
	5	265	14.3	28.0	0.0
	5	266	16.4	27.6	0.0
	5	267	9.8	23.0	0.0
	5	268	6.9	27.9	0.0
	5	269	12.0	27.2	0.0
	5	270	9.7	20.1	0.0
	5	271	10.9	23.2	0.0
	5	272	11.3	22.4	0.0
	5	273	13.5	22.1	0.0
	5	274	11.7	21.7	0.0
	5	275	8.5	20.8	0.0
	5	276	7.6	17.8	0.0
	5	277	10.3	15.4	0.0
	5	278	7.6	19.6	0.0
	5	279	5.4	25.3	0.0
	5	280	9.1	21.6	14.4930232558
	5	281	6.4	24.5	0.0
	5	282	10.9	23.0	0.0
	5	283	6.2	15.4	0.0
	5	284	-0.1	9.1	0.0
	5	285	4.1	18.0	0.0
	5	286	5.5	15.2	0.0
	5	287	3.5	14.5	0.0
	5	288	1.9	14.7	0.0
	5	289	0.0	12.0	0.0
	5	290	4.5	19.7	0.0
	5	291	1.2	17.7	0.0
	5	292	1.3	21.9	0.0
	5	293	3.5	17.9	0.0953488372093
	5	294	1.8	18.2	0.0
	5	295	1.7	11.2	0.0
	5	296	1.3	10.1	0.0
	5	297	-0.9	9.6	0.0
	5	298	0.5	11.3	0.0
	5	299	1.9	14.6	0.0
	5	300	0.3	14.3	0.0
	5	301	-3.6	12.0	0.0953488372093
	5	302	-1.6	9.2	0.0
	5	303	0.2	7.3	3.24186046512
	5	304	-2.2	9.4	0.0
	5	305	-4.8	4.5	0.0
	5	306	-5.1	6.0	0.0
	5	307	-11.3	5.8	0.0
	5	308	-8.3	1.7	0.0
	5	309	-11.8	-0.4	0.0
	5	310	-10.2	7.9	0.0
	5	311	2.2	11.6	0.0
	5	312	5.2	12.9	0.0
	5	313	-5.3	2.0	0.0
	5	314	-11.2	3.4	0.0
	5	315	-10.0	4.8	0.0
	5	316	-10.6	2.3	0.0
	5	317	-7.4	5.6	0.0
	5	318	-3.4	10.4	0.0
	5	319	-1.4	15.6	0.0
	5	320	2.5	14.3	0.0
	5	321	9.3	21.1	0.0
	5	322	10.2	15.8	0.0
	5	323	1.1	5.0	0.476744186047
	5	324	-1.2	6.4	0.0
	5	325	-1.7	16.4	0.0
	5	326	-4.0	8.1	0.0
	5	327	-8.1	4.2	0.0
	5	328	-14.9	-8.3	0.0
	5	329	-11.2	0.1	0.0
	5	330	-14.1	-7.4	0.0
	5	331	-17.8	-1.8	0.0
	5	332	-15.6	7.8	0.0
	5	333	-8.2	5.7	0.0
	5	334	-8.4	-3.2	0.0
	5	335	-4.8	-0.3	0.0
	5	336	-13.5	-5.9	0.0
	5	337	-5.3	-0.2	0.0
	5	338	-3.8	2.3	0.0
	5	339	-8.6	8.1	0.0
	5	340	-6.9	4.3	0.0
	5	341	-12.1	-6.6	0.0
	5	342	-7.4	5.6	0.0
	5	343	-9.9	-1.1	0.0
	5	344	-13.7	5.0	0.0
	5	345	-7.8	-1.4	0.0
	5	346	-10.4	-2.0	0.0
	5	347	-10.9	-8.5	0.0
	5	348	-15.9	-0.7	0.0
	5	349	-16.8	-5.6	0.0
	5	350	-15.0	-2.9	0.0
	5	351	-17.9	-6.7	0.0
	5	352	-11.6	-4.5	0.0
	5	353	-1.2	-0.7	0.0
	5	354	-7.7	-5.3	0.0
	5	355	-4.8	-4.0	0.0
	5	356	-9.7	-3.6	0.0
	5	357	-14.4	-8.8	0.0
	5	358	-20.2	-11.4	0.0
	5	359	-7.8	0.5	0.0
	5	360	-7.7	-1.4	0.0
	5	361	-11.1	1.9	0.0
	5	362	-5.7	7.2	0.0
	5	363	-18.5	-7.1	0.0
	5	364	-9.1	-3.9	0.0
	5	365	-18.3	-5.8	0.0
	6	1	-16.7	2.7	0.0
	6	2	-18.5	3.4	0.0
	6	3	-14.0	4.0	0.0
	6	4	-10.6	6.6	0.0
	6	5	-16.7	-1.9	0.0
	6	6	-13.0	-3.4	0.0
	6	7	-12.7	-6.2	0.0
	6	8	-8.7	-2.2	0.0
	6	9	-14.2	-9.0	6.1023255814
	6	10	-15.1	-5.9	4.1
	6	11	-13.1	-4.2	0.0
	6	12	-5.4	5.5	0.0
	6	13	-4.0	-2.4	0.0
	6	14	-12.5	-6.3	0.0
	6	15	-28.0	-2.8	0.0
	6	16	-16.8	-5.9	0.0
	6	17	-16.6	-8.2	0.0
	6	18	-20.3	-6.3	0.0
	6	19	-17.8	-1.2	0.0
	6	20	-10.8	-1.6	0.0
	6	21	-10.1	-6.1	0.0
	6	22	-8.0	-3.3	0.0
	6	23	-14.0	-1.7	0.0
	6	24	-17.7	-10.4	0.0
	6	25	-11.9	-8.4	0.0
	6	26	-12.8	-1.6	0.0
	6	27	-25.4	-7.8	0.0
	6	28	-19.3	-4.5	0.0
	6	29	-35.7	-14.0	0.762790697674
	6	30	-32.1	-13.0	2.66976744186
	6	31	-29.9	-6.1	0.0
	6	32	-18.7	-9.9	0.0
	6	33	-20.4	-7.9	0.0
	6	34	-16.4	-11.1	0.0
	6	35	-14.8	-2.9	0.0
	6	36	-26.9	-12.8	0.0
	6	37	-29.9	-14.8	0.0
	6	38	-32.0	-16.7	0.0
	6	39	-28.0	-11.8	0.0
	6	40	-27.9	-3.7	0.0
	6	41	-21.3	-0.6	0.0
	6	42	-14.9	-5.0	0.0
	6	43	-15.8	-9.2	0.0
	6	44	-23.7	-6.5	0.0
	6	45	-18.9	-7.7	0.0
	6	46	-19.7	-6.4	0.0
	6	47	-11.1	-6.9	0.0
	6	48	-9.1	-4.2	0.0
	6	49	-1.4	2.7	0.0
	6	50	-7.1	-3.5	0.0
	6	51	-12.6	-1.4	0.0953488372093
	6	52	-16.9	-0.7	0.0
	6	53	-13.9	-0.4	0.0
	6	54	-13.3	7.0	0.0
	6	55	-19.3	-1.4	0.0
	6	56	-12.8	1.4	0.0
	6	57	-17.6	-5.5	0.0
	6	58	-18.1	-2.7	4.76744186047
	6	59	-17.0	-3.4	0.0953488372093
	6	60	-13.9	-0.2	0.0
	6	61	-17.1	-7.4	0.0
	6	62	-9.1	0.1	0.0
	6	63	-9.2	2.4	0.0
	6	64	0.1	11.5	0.0
	6	65	3.1	7.3	0.0
	6	66	-3.2	4.2	0.0
	6	67	-5.1	1.8	0.0
	6	68	-5.6	-1.8	0.0
	6	69	-2.5	-0.3	0.0
	6	70	1.6	7.0	0.0
	6	71	2.5	5.6	0.0
	6	72	3.2	8.1	0.0
	6	73	4.7	5.8	0.0
	6	74	0.3	5.8	0.0
	6	75	-3.3	5.1	0.0
	6	76	-1.7	6.6	0.0
	6	77	-5.7	6.8	0.0
	6	78	0.5	9.4	0.0953488372093
	6	79	0.6	7.9	0.0
	6	80	0.8	9.9	0.0
	6	81	-1.6	2.5	0.0
	6	82	1.1	4.5	0.0
	6	83	-8.8	1.1	8.00930232558
	6	84	-8.7	6.0	0.0
	6	85	-9.6	2.2	0.0
	6	86	-9.9	2.6	0.0
	6	87	-3.4	7.5	0.667441860465
	6	88	-1.0	11.3	0.0
	6	89	-1.1	15.3	0.0
	6	90	0.7	15.9	0.0
	6	91	2.0	11.9	0.0
	6	92	-0.3	13.5	0.0953488372093
	6	93	3.4	13.0	0.0
	6	94	0.6	14.4	0.0
	6	95	-3.0	10.3	16.3046511628
	6	96	-5.4	8.9	12.3953488372
	6	97	-6.7	8.2	0.0
	6	98	-8.2	6.1	0.0
	6	99	-4.0	5.7	0.0
	6	100	-1.3	3.8	2.19302325581
	6	101	-0.7	8.2	0.0
	6	102	-4.9	7.4	0.0
	6	103	-6.6	8.2	0.0
	6	104	-4.9	8.7	0.0
	6	105	-5.1	0.1	4.00465116279
	6	106	-7.4	3.1	0.381395348837
	6	107	-4.7	5.2	0.286046511628
	6	108	-4.2	8.9	24.8860465116
	6	109	1.9	9.7	0.476744186047
	6	110	11.3	16.7	5.81627906977
	6	111	9.4	15.6	0.0
	6	112	5.8	16.9	0.0
	6	113	6.7	14.2	0.381395348837
	6	114	5.0	19.1	0.0
	6	115	8.2	23.8	0.0
	6	116	16.1	31.1	0.0
	6	117	11.1	21.6	8.77209302326
	6	118	8.7	20.4	0.0
	6	119	8.3	17.8	0.0953488372093
	6	120	2.9	17.5	0.0
	6	121	9.8	20.9	0.0
	6	122	8.5	20.7	0.0
	6	123	7.0	21.3	0.0
	6	124	4.9	24.4	0.0
	6	125	3.5	17.4	2.19302325581
	6	126	6.4	19.1	0.0
	6	127	5.4	12.9	5.91162790698
	6	128	5.8	17.9	0.0
	6	129	7.5	19.4	0.0
	6	130	8.1	18.2	0.0
	6	131	10.0	22.9	0.0
	6	132	4.8	22.4	0.0
	6	133	5.1	19.7	0.0
	6	134	5.6	19.3	0.0
	6	135	5.0	18.5	21.9302325581
	6	136	8.5	25.2	33.276744186
	6	137	3.5	23.4	22.6930232558
	6	138	1.5	26.5	0.0
	6	139	7.6	22.7	0.0
	6	140	4.7	19.1	0.0
	6	141	6.9	22.6	0.0
	6	142	10.1	24.7	0.0
	6	143	12.7	25.6	0.0
	6	144	6.7	19.2	5.24418604651
	6	145	9.5	25.4	0.0
	6	146	11.4	28.0	0.0
	6	147	9.4	23.6	0.0
	6	148	14.0	22.3	0.0953488372093
	6	149	14.3	24.3	0.0
	6	150	12.5	21.3	0.0
	6	151	10.6	20.7	0.0
	6	152	12.3	24.2	0.0
	6	153	8.1	22.3	35.6604651163
	6	154	8.1	25.5	0.0
	6	155	10.0	26.1	0.0
	6	156	10.3	21.3	2.95581395349
	6	157	11.6	26.4	0.190697674419
	6	158	20.2	29.5	0.0
	6	159	18.7	28.0	0.0
	6	160	18.7	26.5	0.572093023256
	6	161	15.5	27.5	0.0
	6	162	12.5	25.6	0.0
	6	163	8.5	21.7	0.0
	6	164	7.5	21.4	0.0
	6	165	6.0	15.8	0.286046511628
	6	166	2.6	14.9	5.72093023256
	6	167	8.0	20.1	4.00465116279
	6	168	7.1	22.3	0.0
	6	169	9.5	19.1	0.0
	6	170	8.5	24.9	0.0
	6	171	11.7	24.1	13.1581395349
	6	172	16.5	31.4	0.0
	6	173	14.4	28.9	0.0
	6	174	12.9	26.4	0.0
[truncated: 8,957 more rows]
