# Supplementary material for: Comparing CMIP-3 and CMIP-5 climate projections on flooding estimation of Devils Lake of North Dakota, USA
Source: PeerJ. 2018 Apr 30;6:e4711. doi: 10.7717/peerj.4711 (PMC5933320; doi:10.7717/peerj.4711)
Supplement: Supplemental Information 2 [file peerj-06-4711-s002.zip › FutureClimate/CMIP-5_MarkSim/EDMZ_IPSLCM5ALR_rcp26_2025.dat]

	1	1	-3.5	4.3	1.14418604651
	1	2	-3.4	-2.6	0.0
	1	3	-14.4	-1.2	0.0
	1	4	-5.4	-4.5	0.0
	1	5	-8.4	-5.3	0.0953488372093
	1	6	-14.8	-3.5	0.0
	1	7	-27.5	-2.9	0.0
	1	8	-31.3	-2.6	0.0
	1	9	-23.3	-11.3	0.0
	1	10	-20.1	-10.9	0.0
	1	11	-20.0	-17.1	0.0
	1	12	-21.7	-11.8	0.0
	1	13	-18.8	-4.6	0.0
	1	14	-20.9	-13.4	0.0
	1	15	-24.0	-20.1	0.286046511628
	1	16	-14.5	-3.2	0.0
	1	17	-12.3	-10.0	0.0
	1	18	-21.0	-7.5	0.0
	1	19	-6.1	9.5	0.0
	1	20	-12.9	12.4	0.0
	1	21	-15.9	2.5	0.0
	1	22	-17.5	-1.5	0.0
	1	23	-14.2	-5.5	0.0
	1	24	-18.4	-8.0	0.0
	1	25	-24.2	-7.2	0.0
	1	26	-14.4	-2.9	0.0
	1	27	-21.7	-4.4	0.0
	1	28	-14.8	-0.8	0.0
	1	29	-13.0	-8.2	0.0953488372093
	1	30	-7.2	-4.0	0.0
	1	31	-14.1	-4.1	0.0
	1	32	-7.7	5.6	0.0
	1	33	-1.4	4.3	0.0
	1	34	6.6	14.9	0.0
	1	35	-5.9	3.3	0.0
	1	36	-11.7	-10.9	0.0
	1	37	-8.2	-2.4	0.0
	1	38	-9.1	-8.4	0.0
	1	39	-11.1	-7.6	0.0
	1	40	-10.2	0.3	0.0
	1	41	-5.1	4.2	0.0
	1	42	-10.0	-4.7	0.0
	1	43	-16.0	-10.0	0.0953488372093
	1	44	-26.1	-9.9	0.0
	1	45	-24.1	-6.6	0.0
	1	46	-27.9	-10.1	0.0
	1	47	-26.4	-8.2	0.0
	1	48	-27.0	-7.8	0.0
	1	49	-30.2	-18.9	2.76511627907
	1	50	-25.8	-16.2	0.286046511628
	1	51	-22.2	-1.2	0.0
	1	52	-18.5	-3.7	0.0
	1	53	-18.9	-6.3	0.0
	1	54	-30.5	-6.7	0.0
	1	55	-25.2	4.6	0.0
	1	56	-25.2	-4.8	0.0
	1	57	-16.5	-5.7	0.0
	1	58	-17.7	-6.3	0.0
	1	59	-20.5	-6.0	0.0
	1	60	-15.9	-3.8	0.0
	1	61	-11.2	-4.7	0.381395348837
	1	62	-2.4	-1.4	0.0
	1	63	-2.3	1.0	0.0
	1	64	-9.0	-7.5	0.0
	1	65	-13.1	2.2	0.0
	1	66	-14.1	5.0	0.0
	1	67	-12.6	5.3	0.0
	1	68	-17.9	2.4	0.0
	1	69	-14.4	-7.2	0.0
	1	70	-11.0	-7.0	0.0
	1	71	-10.1	-8.3	0.0
	1	72	-12.5	-8.3	0.0
	1	73	-11.4	-5.7	0.0
	1	74	-17.1	-1.6	0.0
	1	75	-18.3	-3.5	0.0
	1	76	-16.9	3.0	0.0
	1	77	-20.3	-3.8	0.0
	1	78	-19.4	-4.7	0.0
	1	79	-15.3	-1.5	4.86279069767
	1	80	-12.5	-0.6	0.0
	1	81	-13.4	3.5	0.0
	1	82	-6.2	1.3	0.0
	1	83	-8.4	4.4	0.0
	1	84	-2.3	7.7	0.0
	1	85	0.7	5.0	0.0
	1	86	-3.6	9.6	0.0
	1	87	-4.6	7.4	0.0
	1	88	-3.7	13.6	0.0
	1	89	2.5	14.5	0.0
	1	90	3.5	17.9	0.0
	1	91	1.3	17.5	0.0
	1	92	3.0	14.5	0.0
	1	93	3.8	12.6	0.0
	1	94	2.8	9.1	0.190697674419
	1	95	-2.3	7.4	3.90930232558
	1	96	-3.4	8.5	0.762790697674
	1	97	-1.3	10.3	0.0
	1	98	6.6	10.0	0.0
	1	99	1.3	17.4	0.0
	1	100	9.2	18.4	0.0
	1	101	10.8	21.5	0.0
	1	102	2.4	19.9	5.05348837209
	1	103	4.0	19.8	0.0
	1	104	2.6	15.2	0.286046511628
	1	105	-0.3	18.1	0.0
	1	106	-3.2	18.2	0.0
	1	107	-0.7	17.0	0.0
	1	108	0.5	19.4	0.0
	1	109	2.7	23.4	0.0
	1	110	-4.1	14.4	0.0
	1	111	-7.9	8.7	0.0
	1	112	-1.8	16.4	0.0
	1	113	2.5	21.0	0.0
	1	114	2.6	20.2	0.0
	1	115	3.5	7.5	8.00930232558
	1	116	5.9	19.1	0.0
	1	117	8.7	21.4	0.0
	1	118	4.8	20.2	3.62325581395
	1	119	9.3	23.2	0.0
	1	120	7.4	23.2	0.0
	1	121	12.3	22.9	0.0
	1	122	12.3	23.3	0.0
	1	123	11.3	23.9	0.0
	1	124	6.0	22.1	0.0
	1	125	2.2	23.4	0.476744186047
	1	126	5.7	26.0	0.0
	1	127	8.3	23.5	0.0
	1	128	6.4	20.6	0.0
	1	129	1.4	19.0	0.0
	1	130	0.8	24.4	0.0
	1	131	1.7	19.3	0.0
	1	132	9.5	20.2	0.0
	1	133	8.1	17.9	0.0
	1	134	2.9	11.6	1.33488372093
	1	135	11.7	18.1	6.96046511628
	1	136	6.6	19.9	0.0
	1	137	7.8	14.2	0.0
	1	138	7.2	19.7	0.0
	1	139	7.0	20.2	0.0
	1	140	3.6	19.9	0.0953488372093
	1	141	4.7	20.2	0.0
	1	142	-0.7	17.9	0.0
	1	143	7.7	19.4	0.0
	1	144	6.5	18.9	0.0
	1	145	11.8	19.2	5.24418604651
	1	146	4.1	18.8	27.7465116279
	1	147	1.5	16.8	0.0
	1	148	2.7	19.3	1.81162790698
	1	149	6.3	19.9	0.0
	1	150	2.6	19.2	0.0
	1	151	2.5	16.4	0.0
	1	152	7.0	20.4	0.0
	1	153	10.6	28.8	0.0
	1	154	3.4	22.5	0.0
	1	155	11.5	19.2	8.29534883721
	1	156	11.9	24.4	0.0
	1	157	11.7	22.5	0.0
	1	158	7.9	20.6	0.0
	1	159	8.0	22.3	0.0
	1	160	9.0	20.2	32.9906976744
	1	161	8.9	22.1	0.0
	1	162	9.5	23.8	0.0
	1	163	15.0	28.5	55.0162790698
	1	164	17.8	29.6	0.0
	1	165	13.5	31.5	0.0
	1	166	13.3	27.5	0.0
	1	167	12.4	28.2	0.0
	1	168	10.4	26.1	0.0
	1	169	13.1	25.7	0.0
	1	170	13.5	25.1	0.0
	1	171	13.2	17.2	13.3488372093
	1	172	12.6	18.9	8.67674418605
	1	173	11.9	23.9	0.0
	1	174	9.0	20.6	0.0
	1	175	8.5	17.8	4.86279069767
	1	176	10.0	19.8	57.0186046512
	1	177	13.5	26.2	0.0
	1	178	9.2	23.8	4.29069767442
	1	179	17.2	24.6	0.762790697674
	1	180	14.7	27.8	0.0
	1	181	12.7	27.1	0.0
	1	182	17.7	27.7	0.0
	1	183	16.9	27.2	0.0953488372093
	1	184	19.8	28.1	5.53023255814
	1	185	17.6	27.3	0.286046511628
	1	186	10.6	23.4	0.0
	1	187	11.1	19.1	0.0
	1	188	10.1	23.0	0.0
	1	189	10.4	27.4	0.0
	1	190	14.4	26.5	0.0
	1	191	16.9	26.6	0.0
	1	192	17.7	32.2	0.0
	1	193	20.2	35.6	0.0
	1	194	18.3	30.8	0.0
	1	195	19.2	28.1	0.190697674419
	1	196	15.7	26.6	0.0
	1	197	11.9	25.6	0.0
	1	198	15.3	30.3	8.00930232558
	1	199	18.4	33.3	1.14418604651
	1	200	19.9	32.3	0.0
	1	201	17.4	31.1	0.0
	1	202	12.2	26.7	0.0
	1	203	14.0	25.7	5.24418604651
	1	204	12.9	27.6	2.66976744186
	1	205	12.6	27.2	0.0
	1	206	14.1	30.2	0.0
	1	207	12.4	28.6	0.0
	1	208	11.8	29.2	0.0
	1	209	13.2	27.5	0.0
	1	210	7.4	23.5	19.9279069767
	1	211	10.3	26.9	32.5139534884
	1	212	8.0	28.9	0.0
	1	213	12.2	27.2	0.0
	1	214	11.1	26.0	0.0
	1	215	12.9	29.8	0.0
	1	216	12.5	28.0	1.23953488372
	1	217	13.8	24.7	0.381395348837
	1	218	17.6	29.1	0.0
	1	219	16.6	26.6	0.0
	1	220	14.4	28.7	0.0
	1	221	13.8	30.9	0.0
	1	222	7.1	27.5	0.0
	1	223	7.8	23.4	17.4488372093
	1	224	8.2	23.2	0.0953488372093
	1	225	8.8	21.6	20.1186046512
	1	226	9.6	25.4	0.0
	1	227	10.0	24.3	0.0
	1	228	6.2	21.8	0.0
	1	229	9.6	26.4	0.0
	1	230	9.1	20.9	27.4604651163
	1	231	14.0	21.3	0.0
	1	232	13.9	28.5	0.0
	1	233	13.2	20.5	0.0953488372093
	1	234	11.2	28.3	0.0
	1	235	11.3	26.8	0.0
	1	236	11.0	28.3	0.0
	1	237	18.6	28.3	0.0
	1	238	17.5	29.6	0.0
	1	239	14.1	27.4	0.0
	1	240	10.6	21.9	1.33488372093
	1	241	12.5	23.4	0.0
	1	242	11.6	27.0	0.0
	1	243	9.4	27.3	0.0
	1	244	10.3	29.8	0.0
	1	245	15.2	28.2	12.2046511628
	1	246	10.2	24.3	0.190697674419
	1	247	9.7	25.9	0.0
	1	248	13.0	24.3	0.0
	1	249	10.4	21.9	0.0
	1	250	5.1	18.7	0.858139534884
	1	251	10.1	23.1	0.0
	1	252	4.0	18.3	4.00465116279
	1	253	3.4	18.1	0.286046511628
	1	254	-0.2	19.4	0.0
	1	255	-1.4	20.6	0.0
	1	256	-6.5	18.1	0.0
	1	257	1.8	24.7	0.0
	1	258	5.4	25.3	0.0
	1	259	4.2	17.1	1.33488372093
	1	260	9.5	24.8	0.0
	1	261	10.8	24.1	0.0
	1	262	10.8	26.9	0.0
	1	263	7.7	22.7	0.0
	1	264	7.9	17.9	0.0
	1	265	10.1	19.4	0.0
	1	266	5.9	24.9	0.0
	1	267	10.3	23.1	0.0
	1	268	12.8	26.4	0.0
	1	269	14.1	23.7	0.0
	1	270	13.9	22.6	0.0
	1	271	9.5	21.6	0.0
	1	272	2.6	19.1	0.0
	1	273	3.6	19.9	0.0
	1	274	5.7	14.9	0.0
	1	275	3.0	13.6	0.0
	1	276	1.8	16.9	0.0
	1	277	-0.4	14.1	0.0
	1	278	0.4	14.8	0.0
	1	279	1.0	14.3	0.190697674419
	1	280	1.2	15.5	0.0953488372093
	1	281	1.7	17.0	0.0
	1	282	3.8	16.0	0.0
	1	283	0.9	18.5	0.0
	1	284	7.3	21.2	0.0
	1	285	-0.2	9.5	12.2046511628
	1	286	-4.1	7.8	0.0
	1	287	-2.2	11.2	0.0
	1	288	3.8	14.6	5.91162790698
	1	289	0.8	11.2	0.0
	1	290	2.3	12.9	0.0
	1	291	3.8	11.5	0.0
	1	292	3.1	10.9	0.0
	1	293	2.8	12.0	0.0
	1	294	-1.0	12.9	0.0
	1	295	-1.1	5.2	0.0
	1	296	-1.7	7.3	0.0
	1	297	-4.3	6.4	0.0
	1	298	-8.2	4.9	0.0
	1	299	4.8	14.8	0.0
	1	300	5.7	10.5	0.0
	1	301	3.8	13.6	0.0
	1	302	-1.3	13.4	0.0
	1	303	-0.3	5.9	0.0
	1	304	-7.5	4.1	0.0
	1	305	-4.1	2.9	0.0
	1	306	-2.9	7.9	0.0
	1	307	-2.5	13.5	0.0
	1	308	1.7	5.5	0.0
	1	309	4.1	8.5	0.0
	1	310	-0.3	7.9	0.0
	1	311	-2.3	15.8	0.0
	1	312	2.6	17.5	0.0
	1	313	4.7	9.3	0.0
	1	314	0.8	4.1	15.0651162791
	1	315	-3.8	4.1	0.0
	1	316	-3.9	4.7	3.71860465116
	1	317	-3.7	4.1	0.0
	1	318	-0.2	6.2	0.0
	1	319	-12.4	1.5	5.81627906977
	1	320	-6.8	-2.8	6.00697674419
	1	321	-8.4	-1.2	0.0
	1	322	-11.0	-7.5	1.90697674419
	1	323	-5.1	-1.0	0.0
	1	324	-9.5	1.2	0.0
	1	325	-7.9	-0.9	0.0
	1	326	-14.3	-10.3	0.0
	1	327	-10.8	-5.8	0.0
	1	328	-19.2	-9.7	0.0
	1	329	-9.8	6.8	0.0
	1	330	-16.5	-2.4	0.0
	1	331	-16.2	-7.2	0.0
	1	332	-16.0	-3.6	9.63023255814
	1	333	-18.1	-2.4	0.0
	1	334	-23.6	-8.3	0.0
	1	335	-29.4	-14.2	4.95813953488
	1	336	-30.4	-8.5	0.0
	1	337	-27.1	-9.3	0.0
	1	338	-20.9	-17.1	0.0
	1	339	-19.7	-7.7	0.0
	1	340	-17.6	-8.4	0.0
	1	341	-18.3	-8.0	0.0
	1	342	-17.4	-10.0	0.0
	1	343	-14.7	-12.5	0.0
	1	344	-10.1	-7.7	0.0
	1	345	-15.2	-6.4	0.0
	1	346	-9.8	0.9	0.0
	1	347	-22.0	-14.8	0.858139534884
	1	348	-23.0	-14.5	0.0
	1	349	-26.6	-5.2	0.0
	1	350	-24.8	-13.0	0.0
	1	351	-21.8	-11.1	0.0
	1	352	-13.8	-9.3	0.0
	1	353	-16.1	-12.5	12.776744186
	1	354	-19.7	-8.4	0.0
	1	355	-30.3	-13.8	2.0023255814
	1	356	-30.7	-15.8	0.0
	1	357	-23.8	-1.7	0.0
	1	358	-17.7	-1.1	2.38372093023
	1	359	-21.1	-4.8	0.0
	1	360	-15.0	-14.2	2.76511627907
	1	361	-18.9	-14.9	0.0
	1	362	-25.3	-18.3	0.0
	1	363	-23.0	-19.6	0.0
	1	364	-21.5	-8.4	0.0
	1	365	-13.1	1.6	0.0
	2	1	-18.2	-13.7	0.0
	2	2	-13.0	-12.2	1.81162790698
	2	3	-19.3	-14.7	0.0
	2	4	-24.9	-18.5	0.0
	2	5	-29.2	-8.1	0.0
	2	6	-19.8	-8.5	0.0
	2	7	-20.5	-11.2	0.0
	2	8	-22.4	-5.3	0.0
	2	9	-19.7	-1.2	0.0
	2	10	-17.1	-7.4	0.0
	2	11	-13.2	-3.3	0.0
	2	12	-11.7	-5.9	0.0
	2	13	-16.7	-4.6	0.0
	2	14	-16.6	-0.3	0.0
	2	15	-9.2	-4.4	0.0
	2	16	-10.8	-4.1	0.0
	2	17	-14.6	-7.0	0.0
	2	18	-19.7	-12.5	0.0
	2	19	-7.9	-6.4	0.0
	2	20	-5.9	5.0	0.0
	2	21	-9.7	-6.6	0.0
	2	22	-10.6	-0.1	0.0
	2	23	-24.7	-10.3	0.0
	2	24	-27.1	-5.8	0.0
	2	25	-23.5	-9.4	0.0
	2	26	-22.7	-4.2	0.0
	2	27	-22.2	-13.3	0.0
	2	28	-12.7	-0.1	0.0
	2	29	-14.6	-5.4	0.858139534884
	2	30	-9.7	-9.5	0.0
	2	31	-19.2	-11.4	0.0
	2	32	-23.0	-12.4	0.0
	2	33	-23.6	-12.4	0.0
	2	34	-17.7	-4.6	0.0
	2	35	-29.8	-13.3	0.0
	2	36	-29.5	-18.1	0.0
	2	37	-26.5	-15.5	0.0
	2	38	-19.4	-6.2	0.0
	2	39	-18.2	-4.8	0.0
	2	40	-20.8	-7.3	0.0
	2	41	-14.1	2.8	0.0
	2	42	-5.4	3.3	0.0
	2	43	-1.9	6.5	0.0
	2	44	-2.7	0.0	0.0
	2	45	-9.3	-1.1	0.0
	2	46	-16.3	-2.4	0.0
	2	47	-18.8	-8.5	0.0
	2	48	-23.9	-10.3	0.0
	2	49	-23.5	-7.2	0.0
	2	50	-27.1	-9.9	0.0
	2	51	-18.4	-3.5	0.0
	2	52	-8.7	3.0	0.0
	2	53	-12.0	-2.5	0.0
	2	54	-14.6	2.2	0.0
	2	55	-4.5	-1.4	0.0
	2	56	-5.0	-3.0	0.0
	2	57	-10.4	-7.9	0.0
	2	58	-9.7	-9.5	0.0
	2	59	-3.6	-0.3	0.0
	2	60	0.0	5.0	0.0
	2	61	-8.8	-4.2	0.0
	2	62	-12.8	0.2	0.0
	2	63	-3.8	-2.2	1.23953488372
	2	64	-5.5	1.9	0.0
	2	65	-10.4	-1.3	0.0
	2	66	-11.0	0.5	0.0
	2	67	-3.5	-2.2	0.0
	2	68	-2.9	-2.5	0.0953488372093
	2	69	-7.4	6.5	0.0
	2	70	-5.2	3.9	0.0
	2	71	-5.2	0.2	0.0
	2	72	-7.5	3.9	0.0
	2	73	-6.8	3.5	0.0
	2	74	-3.3	5.9	0.0
	2	75	-4.2	1.2	0.0
	2	76	-6.0	3.1	0.0
	2	77	-2.0	5.0	0.0
	2	78	-4.5	11.5	0.0
	2	79	-6.1	3.1	0.0
	2	80	-2.2	8.7	0.0
	2	81	0.6	8.4	0.0
	2	82	-4.1	4.1	0.0
	2	83	-4.2	0.9	0.0
	2	84	-4.1	5.1	0.0
	2	85	-9.6	5.1	0.0
	2	86	-16.7	-1.1	0.0
	2	87	-16.2	-8.4	0.667441860465
	2	88	-12.5	-2.5	0.0
	2	89	-18.9	-6.1	0.0
	2	90	-11.7	-0.9	0.0
	2	91	-13.4	2.4	0.0
	2	92	-15.6	3.2	0.0
	2	93	-9.7	8.3	0.0
	2	94	-2.1	8.4	0.0
	2	95	-2.7	6.5	0.0
	2	96	-0.1	14.6	0.0
	2	97	6.0	10.1	8.58139534884
	2	98	0.2	12.3	2.19302325581
	2	99	-0.9	16.8	0.0
	2	100	-6.3	10.6	0.190697674419
	2	101	3.7	16.5	0.0
	2	102	3.9	9.0	0.0
	2	103	2.7	12.8	0.0
	2	104	-1.7	12.1	0.0
	2	105	9.5	20.2	0.0
	2	106	4.4	11.8	0.0
	2	107	2.7	12.6	0.0
	2	108	-2.8	12.6	0.0
	2	109	-0.5	11.4	0.953488372093
	2	110	-2.3	12.6	0.0
	2	111	0.1	12.2	0.0
	2	112	5.5	13.5	0.0
	2	113	-3.7	13.6	2.76511627907
	2	114	-2.6	10.6	7.34186046512
	2	115	-3.8	13.1	0.0
	2	116	0.1	14.7	9.34418604651
	2	117	-3.3	15.5	6.1023255814
	2	118	0.1	19.3	0.0
	2	119	-4.6	10.4	0.0
	2	120	-6.0	12.1	0.0
	2	121	-7.5	11.2	0.0953488372093
	2	122	-9.4	11.2	0.0
	2	123	-1.6	16.7	0.0
	2	124	2.9	20.2	0.0
	2	125	8.0	10.5	20.3093023256
	2	126	9.0	16.5	2.57441860465
	2	127	9.9	17.6	0.0953488372093
	2	128	5.5	25.7	0.0
	2	129	3.5	23.7	0.0
	2	130	10.3	17.5	0.0
	2	131	7.6	15.2	0.0953488372093
	2	132	6.9	20.1	4.76744186047
	2	133	5.8	20.1	0.0
	2	134	3.7	22.9	0.0
	2	135	2.6	19.1	2.19302325581
	2	136	3.4	16.9	2.0023255814
	2	137	6.5	21.0	0.0
	2	138	2.5	20.2	0.0
	2	139	4.2	19.6	0.0
	2	140	3.9	19.2	11.6325581395
	2	141	0.8	20.4	4.29069767442
	2	142	-0.2	17.9	0.0
	2	143	5.9	16.4	0.0
	2	144	6.9	18.6	0.0
	2	145	10.4	22.4	0.0953488372093
	2	146	8.6	23.9	0.0
	2	147	8.7	21.3	18.5930232558
	2	148	9.8	23.2	0.0
	2	149	9.1	21.5	0.0
	2	150	4.1	17.9	0.0
	2	151	6.2	16.8	11.7279069767
	2	152	4.5	24.1	0.0
	2	153	6.8	25.2	0.0
	2	154	13.1	20.8	0.0
	2	155	9.9	22.6	0.0
	2	156	11.0	26.1	0.0
	2	157	13.5	25.7	0.0
	2	158	10.4	27.9	0.0
	2	159	6.9	25.5	2.66976744186
	2	160	13.0	26.8	0.0
	2	161	8.3	20.2	0.0
	2	162	7.4	23.9	0.0
	2	163	3.2	26.3	0.0
	2	164	8.2	29.9	0.0
	2	165	10.1	24.7	1.14418604651
	2	166	11.7	26.9	0.0
	2	167	13.2	25.6	5.24418604651
	2	168	14.8	30.4	0.0
	2	169	11.9	25.2	0.0
	2	170	14.9	22.2	69.6046511628
	2	171	12.6	24.7	0.0
	2	172	10.5	29.6	0.0
	2	173	7.9	23.5	0.0
	2	174	9.5	22.9	0.0
	2	175	8.4	25.8	0.0
	2	176	10.6	24.8	0.762790697674
	2	177	11.2	25.3	0.381395348837
	2	178	8.7	24.2	0.0
	2	179	11.5	24.4	0.0
	2	180	14.4	25.7	0.0
	2	181	12.5	23.6	0.0
	2	182	16.5	29.2	0.0
	2	183	20.7	31.4	0.0
	2	184	20.0	28.0	0.0
	2	185	20.0	29.6	0.0
	2	186	11.1	22.6	0.0
	2	187	13.1	29.9	0.0
	2	188	16.6	31.9	0.0
	2	189	15.8	30.1	0.0
	2	190	12.8	21.6	0.0
	2	191	11.5	22.0	0.0
	2	192	8.1	20.4	0.0
	2	193	7.5	21.7	0.0
	2	194	6.2	21.1	0.0
	2	195	8.3	22.2	0.0
	2	196	8.9	26.3	0.0
	2	197	9.3	27.9	0.0
	2	198	17.1	32.6	0.0
	2	199	17.7	26.9	1.0488372093
	2	200	9.6	24.7	0.0
	2	201	12.4	27.9	0.0
	2	202	10.1	27.2	0.0
	2	203	9.7	22.8	0.0
	2	204	7.2	22.3	0.0
	2	205	9.5	25.7	0.0
	2	206	10.7	23.7	3.0511627907
	2	207	8.3	20.0	24.3139534884
	2	208	12.7	23.2	0.762790697674
	2	209	11.9	24.6	9.72558139535
	2	210	10.0	24.3	0.476744186047
	2	211	11.5	27.4	18.5930232558
	2	212	14.1	26.6	7.72325581395
	2	213	11.6	25.6	12.2046511628
	2	214	15.9	25.7	0.0
	2	215	18.2	27.8	0.0
	2	216	14.5	24.6	22.6930232558
	2	217	16.3	29.2	0.0
	2	218	12.5	28.0	0.0
	2	219	10.3	20.0	11.5372093023
	2	220	13.2	26.5	0.0
	2	221	11.7	25.8	19.7372093023
	2	222	10.2	26.4	0.0
	2	223	9.0	21.4	0.0
	2	224	13.2	28.0	0.0
	2	225	9.7	30.3	0.0
	2	226	8.3	28.6	0.0
	2	227	6.4	27.5	0.0
	2	228	11.3	29.2	1.14418604651
	2	229	10.4	24.0	4.29069767442
	2	230	13.0	29.7	2.86046511628
	2	231	17.0	30.5	0.572093023256
	2	232	13.3	31.2	0.0
	2	233	9.3	25.9	0.0
	2	234	11.7	30.0	0.0
	2	235	9.8	26.3	2.0023255814
	2	236	7.3	24.0	20.5
	2	237	10.6	27.7	0.0
	2	238	11.3	30.7	0.0
	2	239	8.7	30.2	6.96046511628
	2	240	8.7	28.2	0.0
	2	241	6.2	29.2	0.0
	2	242	9.1	28.1	0.0
	2	243	10.7	23.3	0.0
	2	244	9.3	19.3	1.90697674419
	2	245	10.1	23.2	0.0
	2	246	8.4	27.9	0.0
	2	247	6.4	23.1	0.0
	2	248	3.5	23.2	0.0
	2	249	8.9	17.9	53.0139534884
	2	250	4.8	14.0	42.2395348837
	2	251	5.4	16.0	23.7418604651
	2	252	5.2	15.6	28.5093023256
	2	253	1.6	22.0	0.0
	2	254	3.1	16.1	0.381395348837
	2	255	2.7	13.0	3.43255813953
	2	256	-1.4	12.9	0.0
	2	257	3.7	19.0	0.0
	2	258	3.8	11.3	0.0953488372093
	2	259	0.9	17.1	8.00930232558
	2	260	1.4	21.8	0.0
	2	261	4.1	22.1	0.0
	2	262	8.0	20.3	0.0
	2	263	11.1	20.9	0.0
	2	264	10.1	26.0	0.0
	2	265	7.1	22.8	0.0
	2	266	7.3	25.2	0.0
	2	267	10.8	20.1	0.953488372093
	2	268	7.5	20.8	8.39069767442
	2	269	4.8	19.5	0.0
	2	270	6.7	21.2	0.0
	2	271	6.5	17.5	0.0
	2	272	7.3	21.4	0.0
	2	273	-0.2	17.2	0.0
	2	274	-4.3	14.2	0.0
	2	275	2.4	16.9	0.0
	2	276	-4.6	15.0	0.0
	2	277	-0.9	15.6	0.0
	2	278	-3.2	9.0	0.667441860465
	2	279	-5.8	15.3	11.5372093023
	2	280	-2.7	12.3	0.0953488372093
	2	281	-3.9	13.7	0.0
	2	282	-0.1	8.6	0.0
	2	283	-5.7	-3.4	8.10465116279
	2	284	-3.9	2.2	6.57906976744
	2	285	-4.6	6.9	0.0
	2	286	-6.2	6.8	0.0
	2	287	-1.2	9.4	0.0
	2	288	-1.8	8.8	0.0
	2	289	-0.8	11.9	0.0
	2	290	-5.0	11.7	0.0
	2	291	-5.7	7.9	0.0953488372093
	2	292	-2.8	12.0	0.0
	2	293	-4.0	9.4	10.5837209302
	2	294	-3.2	5.1	0.0953488372093
	2	295	-3.5	5.8	0.0
	2	296	-0.8	3.3	0.0
	2	297	-4.6	4.9	0.0
	2	298	-8.2	2.3	0.0
	2	299	-4.2	2.5	0.0
	2	300	-7.4	3.8	0.0
	2	301	0.4	13.2	0.0
	2	302	-6.3	7.1	18.688372093
	2	303	-7.2	5.8	0.0
	2	304	-5.7	3.6	6.57906976744
	2	305	-3.6	10.2	0.0
	2	306	-2.4	16.1	0.0
	2	307	-6.8	9.0	0.0
	2	308	-6.0	10.4	0.0
	2	309	-6.1	7.6	0.0
	2	310	-2.1	12.6	0.0
	2	311	-2.1	5.1	0.0
	2	312	-8.4	2.7	0.0
	2	313	-16.1	3.1	0.0
	2	314	-7.5	6.1	0.0
	2	315	-1.8	8.2	0.0
	2	316	-3.1	6.8	0.0
	2	317	-4.2	9.4	0.0
	2	318	-1.4	6.7	0.0
	2	319	2.2	7.2	0.0
	2	320	-2.4	3.5	0.0
	2	321	-11.0	-1.5	0.0
	2	322	-9.1	5.0	0.0
	2	323	-1.8	4.1	0.381395348837
	2	324	1.5	5.2	4.19534883721
	2	325	-7.5	0.0	2.28837209302
	2	326	-11.1	-2.0	0.0953488372093
	2	327	-17.7	-4.3	1.33488372093
	2	328	-3.4	-2.6	0.0953488372093
	2	329	3.2	4.9	0.0
	2	330	-1.1	0.6	0.0
	2	331	-11.7	-1.0	0.0
	2	332	-8.2	-7.1	0.0
	2	333	-7.2	-4.3	0.381395348837
	2	334	-15.2	-3.3	0.0
	2	335	-18.2	-3.0	0.0
	2	336	-19.5	1.4	0.0
	2	337	-9.6	4.0	2.76511627907
	2	338	-6.5	5.8	14.0162790698
	2	339	-4.5	0.0	0.0
	2	340	-3.8	-2.5	2.0023255814
	2	341	-10.7	-7.8	0.0
	2	342	-20.0	-18.0	4.76744186047
	2	343	-25.0	-14.3	0.0
	2	344	-31.9	-14.9	0.0
	2	345	-27.4	-7.4	0.0
	2	346	-23.9	-10.9	0.0
	2	347	-8.9	-5.4	0.572093023256
	2	348	-23.4	-4.9	0.0
	2	349	-11.3	-0.1	0.0
	2	350	-16.5	-7.7	0.0
	2	351	-13.0	-8.8	0.0
	2	352	-13.3	-11.5	0.0
	2	353	-12.0	-9.3	0.0
	2	354	-20.7	-10.3	0.0
	2	355	-25.7	-4.0	0.0
	2	356	-14.1	0.2	0.0
	2	357	-11.3	3.0	0.476744186047
	2	358	-7.4	-0.3	0.0
	2	359	-2.3	-1.1	0.0
	2	360	-4.0	-3.8	0.0
	2	361	-10.9	-2.9	21.3581395349
	2	362	-22.2	-6.5	0.0
	2	363	-22.4	-10.8	0.0
	2	364	-11.3	-7.9	0.0
	2	365	-16.9	-10.9	0.0
	3	1	-11.5	-1.7	0.0
	3	2	-14.1	-2.7	0.0
	3	3	-12.5	0.5	0.0
	3	4	-7.3	2.3	0.0
	3	5	-5.0	-2.2	0.0
	3	6	-14.3	-8.6	0.0
	3	7	-18.2	2.1	0.0
	3	8	-25.4	-11.3	2.66976744186
	3	9	-24.3	-11.8	0.0
	3	10	-23.3	-19.9	0.0
	3	11	-27.5	-16.4	0.0
	3	12	-21.7	-13.7	0.0953488372093
	3	13	-22.0	-9.9	0.0
	3	14	-19.1	-13.9	0.0
	3	15	-23.8	-21.6	0.476744186047
	3	16	-19.8	-8.5	0.0
	3	17	-15.0	-10.4	0.0
	3	18	-20.7	-15.5	0.572093023256
	3	19	-24.9	-11.1	0.0
	3	20	-24.9	-17.1	0.858139534884
	3	21	-22.5	-15.9	0.0
	3	22	-18.5	-11.8	0.0
	3	23	-10.0	-4.0	0.0
	3	24	-8.6	-6.4	0.0
	3	25	-11.5	-0.9	5.43488372093
	3	26	-14.4	-4.9	0.0
	3	27	-12.5	-6.3	0.0
	3	28	-7.9	1.3	0.0
	3	29	-16.8	-1.6	0.0
	3	30	-7.8	-1.8	0.0
	3	31	-22.3	-4.0	0.0
	3	32	-18.6	-4.4	8.58139534884
	3	33	-19.4	-8.5	0.0
	3	34	-18.9	-4.2	0.0
	3	35	-21.1	-7.4	0.0
	3	36	-29.1	-8.7	0.0
	3	37	-24.3	-8.7	0.0
	3	38	-17.3	-5.6	0.0
	3	39	-11.8	-2.5	0.0
	3	40	-17.7	-6.7	0.0
	3	41	-25.7	-10.0	0.0
	3	42	-23.6	-7.9	0.0
	3	43	-21.6	1.8	0.0
	3	44	-16.4	3.4	0.0
	3	45	-10.5	-2.4	0.0
	3	46	-18.3	-9.4	1.33488372093
	3	47	-14.1	-4.0	0.0
	3	48	-17.1	-5.1	0.0
	3	49	-12.2	-1.0	0.0
	3	50	-10.2	1.7	0.0
	3	51	-13.8	-4.6	0.0
	3	52	-20.0	-7.2	0.0
	3	53	-20.6	-14.6	0.0
	3	54	-25.8	-15.6	0.0
	3	55	-21.8	-11.4	2.57441860465
	3	56	-17.0	-7.6	0.0
	3	57	-22.3	0.7	0.0
	3	58	-16.7	-3.6	0.0
	3	59	-10.9	-10.8	0.0
	3	60	-20.9	0.5	0.0
	3	61	-17.8	4.3	0.0
	3	62	-11.3	5.7	0.0
	3	63	-0.5	3.8	0.0
	3	64	-6.8	2.9	4.57674418605
	3	65	-5.4	3.2	0.0
	3	66	-1.6	-0.2	0.0
	3	67	-2.8	-2.6	0.0
	3	68	-17.4	-11.6	0.0
	3	69	-16.9	-4.0	0.0
	3	70	-12.6	-4.1	3.71860465116
	3	71	-6.9	-4.2	0.476744186047
	3	72	-14.1	-2.7	0.0
	3	73	-9.4	-2.4	0.0
	3	74	-9.6	2.7	0.0
	3	75	-18.2	-1.7	0.0
	3	76	-12.0	6.3	0.0
	3	77	-14.3	-2.5	0.0
	3	78	-18.1	-5.0	0.0
	3	79	-27.3	-5.6	0.0
	3	80	-27.6	-8.3	0.0
	3	81	-20.2	-6.9	0.0
	3	82	-8.4	-0.3	0.0
	3	83	-7.8	6.8	3.33720930233
	3	84	-4.1	5.8	0.0
	3	85	2.0	13.3	13.4441860465
	3	86	2.0	9.1	0.858139534884
	3	87	0.6	8.3	0.0
	3	88	-0.3	12.6	0.0
	3	89	7.4	20.7	0.0
	3	90	3.7	19.9	0.0
	3	91	6.1	16.6	0.0
	3	92	-2.7	6.3	0.0
	3	93	-7.7	7.3	0.0
	3	94	-5.5	8.1	3.0511627907
	3	95	-8.2	9.4	0.0
	3	96	2.5	17.7	0.0
	3	97	4.2	13.3	0.0953488372093
	3	98	-2.3	9.4	7.43720930233
	3	99	-2.2	16.0	0.0
	3	100	0.7	11.6	10.5837209302
	3	101	5.5	15.3	3.81395348837
	3	102	7.7	9.4	1.81162790698
	3	103	3.5	10.6	0.0
	3	104	1.9	11.7	0.0
	3	105	3.1	9.3	0.0
	3	106	-4.2	8.9	0.0
	3	107	-2.8	13.1	0.0
	3	108	-3.7	12.9	0.0
	3	109	-10.6	7.6	0.0
	3	110	-4.2	13.8	0.0
	3	111	-4.1	15.8	0.0
	3	112	-2.9	11.1	8.77209302326
	3	113	0.2	12.1	1.14418604651
	3	114	4.4	8.4	2.38372093023
	3	115	2.4	15.6	0.0
	3	116	5.5	16.0	0.0
	3	117	-0.5	12.2	0.0
	3	118	4.7	16.5	0.0
	3	119	6.2	14.8	0.0
	3	120	5.5	15.3	0.0
	3	121	7.6	14.2	0.0
	3	122	-1.4	13.0	0.0
	3	123	-4.9	6.2	0.0
	3	124	-6.8	8.4	0.0
	3	125	-5.9	13.6	0.0
	3	126	0.2	18.1	0.0
	3	127	4.2	23.4	0.0
	3	128	2.2	22.5	0.0
	3	129	-0.2	16.6	0.0
	3	130	-1.7	19.9	0.0
	3	131	0.6	17.6	0.0
	3	132	3.7	19.7	0.0
	3	133	1.0	16.3	0.0
	3	134	2.4	16.8	0.0953488372093
	3	135	3.7	18.8	0.0
	3	136	5.7	18.4	0.0
	3	137	3.9	18.2	0.0
	3	138	-1.0	15.6	0.0
	3	139	0.6	16.5	0.0
	3	140	7.4	15.3	24.4093023256
	3	141	10.2	17.4	0.0
	3	142	7.1	13.3	0.0
	3	143	3.7	16.5	11.5372093023
	3	144	1.7	15.4	0.0
	3	145	0.8	12.4	0.0
	3	146	1.8	16.6	0.0
	3	147	2.7	20.0	0.0
	3	148	5.6	26.5	0.0
	3	149	8.5	25.8	0.0
	3	150	13.0	28.7	0.0
	3	151	15.6	28.7	0.0
	3	152	16.4	25.6	0.0
	3	153	11.7	26.6	0.0
	3	154	8.9	25.0	0.0
	3	155	11.5	23.4	0.0
	3	156	10.8	27.8	0.0
	3	157	16.0	30.5	0.0
	3	158	13.1	25.9	0.190697674419
	3	159	13.0	26.7	0.0
	3	160	14.4	27.2	0.0
	3	161	17.4	27.1	0.0
	3	162	12.3	25.4	0.0
	3	163	9.6	26.2	0.0
	3	164	10.3	25.5	0.0
	3	165	10.8	22.6	1.52558139535
	3	166	7.5	22.6	0.0
	3	167	3.6	21.2	0.0
	3	168	7.6	18.3	0.0
	3	169	11.9	26.6	0.0
	3	170	12.7	27.3	0.0
	3	171	18.5	29.5	0.0
	3	172	17.0	30.7	0.0
	3	173	20.2	32.1	0.0
	3	174	17.6	31.1	0.0
	3	175	13.2	26.2	0.0
	3	176	11.8	24.6	0.0
	3	177	9.6	24.3	7.81860465116
	3	178	7.2	19.3	8.86744186047
	3	179	11.9	22.5	0.0
	3	180	12.2	20.9	6.48372093023
	3	181	15.9	21.9	30.988372093
	3	182	12.1	25.4	0.0
	3	183	15.9	27.5	0.0
	3	184	9.9	27.7	0.572093023256
	3	185	11.2	27.0	0.0
	3	186	14.5	26.0	0.0
	3	187	14.9	27.1	0.0
	3	188	12.9	22.3	0.0953488372093
	3	189	11.1	25.0	0.0
	3	190	15.6	26.6	0.0
	3	191	15.8	25.7	18.211627907
	3	192	15.2	22.2	1.14418604651
	3	193	13.3	24.2	0.0
	3	194	13.0	26.3	0.572093023256
	3	195	16.3	23.9	1.14418604651
	3	196	13.0	27.5	52.823255814
	3	197	16.6	30.3	0.0
	3	198	15.2	24.4	3.62325581395
	3	199	19.9	28.5	5.81627906977
	3	200	17.0	29.7	0.0953488372093
	3	201	16.5	25.9	10.7744186047
	3	202	19.0	33.6	0.0
	3	203	15.8	32.2	0.0
	3	204	20.4	31.0	8.29534883721
	3	205	18.5	32.8	0.0
	3	206	14.4	28.6	0.0
	3	207	12.6	29.1	0.0
	3	208	15.9	28.1	0.0
	3	209	12.2	26.7	0.0
	3	210	12.2	27.6	0.0
	3	211	13.1	28.3	10.488372093
	3	212	13.7	26.1	0.0
	3	213	15.0	25.8	0.0
	3	214	13.4	24.4	3.71860465116
	3	215	12.8	26.1	0.0953488372093
	3	216	11.3	27.0	0.0953488372093
	3	217	13.8	27.7	4.57674418605
	3	218	12.9	30.4	0.476744186047
	3	219	12.6	23.9	0.286046511628
	3	220	12.1	21.1	0.0
	3	221	9.7	25.3	0.0
	3	222	12.8	28.3	0.0
	3	223	11.4	31.3	0.0
	3	224	9.7	26.7	0.0
	3	225	11.5	26.4	0.0
	3	226	14.1	28.3	0.0
	3	227	14.3	25.0	0.0
	3	228	15.0	24.7	0.0
	3	229	17.6	24.4	0.0
	3	230	19.8	28.8	0.0
	3	231	15.7	22.4	1.43023255814
	3	232	6.1	19.3	0.0
	3	233	7.4	22.3	0.0
	3	234	7.7	22.8	0.0
	3	235	8.1	26.6	0.0
	3	236	5.6	29.5	0.0
	3	237	10.7	29.2	0.0
	3	238	6.1	26.6	0.0
	3	239	9.1	24.5	0.0
	3	240	9.6	23.4	0.0
	3	241	10.1	24.7	0.0
	3	242	6.8	22.1	0.0
	3	243	5.4	19.8	16.2093023256
	3	244	8.0	23.3	0.0
	3	245	7.8	22.0	34.1348837209
	3	246	8.0	24.7	0.0
	3	247	11.3	22.8	0.0
	3	248	10.4	19.3	0.0
	3	249	11.3	21.5	0.0953488372093
	3	250	12.0	28.5	0.0
	3	251	11.3	21.3	0.286046511628
	3	252	9.0	22.1	0.0
	3	253	8.1	23.8	0.0
	3	254	9.5	22.4	0.0
	3	255	8.1	25.0	0.0
	3	256	6.8	22.7	0.0
	3	257	6.4	21.1	0.0
	3	258	3.7	17.6	0.286046511628
	3	259	8.5	20.2	0.0
	3	260	11.8	19.9	0.0
	3	261	5.0	17.3	0.0
	3	262	5.1	19.8	0.0
	3	263	5.9	22.0	0.0
	3	264	12.6	29.8	0.0
	3	265	12.9	27.2	0.0
	3	266	13.9	25.8	0.0
	3	267	12.5	22.6	1.71627906977
	3	268	9.3	21.7	1.23953488372
	3	269	6.8	24.7	0.0
	3	270	11.3	19.6	17.9255813953
	3	271	7.7	13.8	2.0023255814
	3	272	5.3	18.3	0.0
	3	273	-0.7	16.4	22.9790697674
	3	274	-2.8	11.1	0.0
	3	275	4.1	13.2	0.0
	3	276	9.0	16.4	0.286046511628
	3	277	11.6	19.2	0.0
	3	278	5.5	13.8	0.0
	3	279	14.5	23.3	0.0
	3	280	13.5	29.9	0.0
	3	281	15.1	27.7	0.0
	3	282	12.4	18.7	0.0
	3	283	9.2	18.4	1.62093023256
	3	284	10.4	18.4	0.0
	3	285	10.8	10.9	0.0
	3	286	6.2	11.0	0.0
	3	287	2.9	9.1	0.0
	3	288	-4.3	15.6	0.0
	3	289	-0.6	17.1	0.0
	3	290	-0.5	12.6	0.0
	3	291	1.2	7.6	4.19534883721
	3	292	-1.6	17.8	0.0
	3	293	-5.5	12.8	19.7372093023
	3	294	-6.5	5.5	0.0
	3	295	-3.6	9.6	0.0
	3	296	-3.3	3.7	3.52790697674
	3	297	-0.1	10.4	0.0
	3	298	4.8	10.7	0.0
	3	299	6.6	12.7	0.0
	3	300	2.0	7.3	0.0
	3	301	-1.8	11.0	0.0
	3	302	1.1	1.9	8.39069767442
	3	303	-2.4	3.0	0.0953488372093
	3	304	-14.2	-1.9	2.95581395349
	3	305	-13.9	3.8	5.62558139535
	3	306	-13.4	-6.5	0.0
	3	307	-11.4	0.1	0.0
	3	308	-10.0	6.0	0.0
	3	309	-6.5	3.1	0.0
	3	310	-14.2	-1.0	0.0
	3	311	-7.4	-1.4	3.43255813953
	3	312	-5.3	3.6	0.476744186047
	3	313	-6.1	5.6	5.05348837209
	3	314	-4.8	6.5	0.0
	3	315	-7.9	-0.4	0.0
	3	316	-5.3	1.5	0.0
	3	317	-5.2	0.5	0.0
	3	318	-10.1	0.0	0.0
	3	319	-6.7	8.3	0.0
	3	320	-8.7	3.0	0.0
	3	321	-3.0	4.7	9.34418604651
	3	322	-7.6	10.1	0.0
	3	323	0.2	9.9	0.0
	3	324	3.0	8.0	1.71627906977
	3	325	2.0	6.5	6.29302325581
	3	326	-1.0	3.6	0.0
	3	327	-0.2	0.6	0.0
	3	328	-4.4	0.9	0.0
	3	329	-8.1	0.4	0.0
	3	330	-10.8	-2.4	1.14418604651
	3	331	-3.7	1.7	0.762790697674
	3	332	-5.0	-2.6	0.0
	3	333	-4.1	-2.2	2.19302325581
	3	334	-1.1	2.8	1.52558139535
	3	335	-12.6	-8.2	3.24186046512
	3	336	-2.0	-0.7	0.0
	3	337	-15.8	-5.8	0.0
	3	338	-17.7	-3.2	0.0
	3	339	-24.3	-7.5	0.0
	3	340	-29.8	-15.6	0.0
	3	341	-31.5	-14.8	0.0
	3	342	-37.8	-15.7	0.0
	3	343	-29.8	-12.6	0.0
	3	344	-29.0	-16.0	0.0
	3	345	-26.7	-11.6	0.0
	3	346	-25.3	-16.1	0.0
	3	347	-25.0	-12.9	0.0
	3	348	-23.4	-4.8	0.0
	3	349	-26.6	-5.5	0.0
	3	350	-23.7	-0.4	0.0
	3	351	-24.9	-7.1	0.0
	3	352	-14.9	-8.8	0.0
	3	353	-19.3	-5.2	0.0
	3	354	-23.9	-10.9	0.0
	3	355	-23.6	-11.0	0.0
	3	356	-26.7	-19.6	2.28837209302
	3	357	-23.8	-13.6	0.0
	3	358	-27.5	-12.8	0.0
	3	359	-23.9	-7.2	0.0
	3	360	-23.0	-7.2	0.190697674419
	3	361	-13.0	-4.1	0.0
	3	362	-16.5	-13.3	1.71627906977
	3	363	-10.9	-6.7	3.43255813953
	3	364	-10.3	-2.4	0.0
	3	365	-10.1	-6.6	0.0
	4	1	-14.9	-5.4	0.0
	4	2	-27.4	-12.9	0.0
	4	3	-24.5	-12.4	0.0
	4	4	-15.6	-7.7	0.0
	4	5	-14.3	-8.0	0.0
	4	6	-18.6	0.1	0.0
	4	7	-21.3	-8.1	0.0
	4	8	-18.0	-9.1	0.0
	4	9	-28.1	-7.7	0.0
	4	10	-23.5	-4.7	0.0
	4	11	-19.8	-14.5	0.0
	4	12	-22.3	-10.2	0.0
	4	13	-18.4	-7.3	2.47906976744
	4	14	-16.1	-14.0	5.1488372093
	4	15	-18.7	-11.0	0.0
	4	16	-16.8	-11.0	0.0
	4	17	-26.1	-11.5	0.0
	4	18	-20.6	-8.8	0.0
	4	19	-28.6	-16.6	0.0
	4	20	-31.9	-13.4	0.0
	4	21	-28.4	-7.3	0.0
	4	22	-31.1	-10.6	0.0
	4	23	-20.3	-8.9	5.1488372093
	4	24	-19.7	-2.8	0.0
	4	25	-28.7	-10.0	0.0
	4	26	-23.2	-10.5	0.0
	4	27	-19.6	-8.7	0.0
	4	28	-13.4	2.7	0.0
	4	29	-8.6	5.4	0.0
	4	30	-10.1	-1.0	0.0
	4	31	-16.3	-14.0	0.0
	4	32	-21.1	-8.6	0.0
	4	33	-24.9	-13.1	0.0
	4	34	-22.5	-6.1	0.0
	4	35	-15.5	-2.6	1.62093023256
	4	36	-18.1	2.6	0.0
	4	37	-14.3	5.2	0.0
	4	38	-9.8	0.5	0.0
	4	39	-25.3	-11.5	0.0
	4	40	-19.8	-6.0	0.0
	4	41	-23.9	-14.6	0.0
	4	42	-27.3	-14.1	0.0
	4	43	-28.5	-13.1	0.0
	4	44	-25.6	-12.6	0.0
	4	45	-24.3	-16.3	0.0
	4	46	-14.1	-9.9	0.0
	4	47	-21.3	-9.4	0.0
	4	48	-25.7	-8.7	0.0
	4	49	-25.5	-10.6	0.0
	4	50	-20.5	-1.4	0.0
	4	51	-28.9	-3.9	0.0
	4	52	-26.0	-2.2	0.0
	4	53	-18.6	-14.8	0.0
	4	54	-23.7	-12.0	0.0
	4	55	-24.5	-5.7	0.0
	4	56	-20.4	-9.3	0.0
	4	57	-25.1	-6.6	0.0
	4	58	-15.5	-8.2	0.0
	4	59	-17.0	-6.1	0.0
	4	60	-21.5	-10.6	0.0
	4	61	-11.7	-9.0	0.0
	4	62	-6.4	-6.1	0.0
	4	63	-16.8	-13.5	3.14651162791
	4	64	-13.5	-2.8	0.0
	4	65	-10.6	3.3	0.0
	4	66	-7.1	0.7	0.0
	4	67	-7.3	-1.9	0.0
	4	68	-13.4	-9.1	0.0
	4	69	-17.0	-14.5	0.0
	4	70	-22.7	-9.8	0.0
	4	71	-22.7	-9.2	0.0
	4	72	-21.3	-7.2	0.0
	4	73	-17.2	-3.3	0.0
	4	74	-16.4	-5.1	0.0
	4	75	-23.2	-8.9	0.0
	4	76	-15.2	-6.4	0.0
	4	77	-12.1	1.0	0.0
	4	78	-3.6	3.1	0.0
	4	79	-6.3	7.3	0.0
	4	80	-7.4	8.0	0.0
	4	81	-3.4	4.6	0.0
	4	82	-11.2	-1.8	0.0
	4	83	-10.5	3.8	0.0
	4	84	-11.2	-0.9	0.0
	4	85	-8.3	-7.7	0.0
	4	86	-13.5	-10.2	0.0
	4	87	-12.5	-4.3	0.0
	4	88	-6.9	0.2	5.91162790698
	4	89	-4.6	2.5	8.00930232558
	4	90	-0.8	2.4	0.858139534884
	4	91	-10.6	-1.2	0.762790697674
	4	92	-9.9	0.3	0.0
	4	93	-6.9	6.0	0.0
	4	94	0.7	12.9	2.66976744186
	4	95	1.3	19.9	0.0
	4	96	4.6	15.4	0.0
	4	97	1.4	20.4	0.0
	4	98	6.4	18.1	0.0
	4	99	3.5	16.2	0.0
	4	100	11.2	16.0	0.0
	4	101	1.5	16.3	0.0
	4	102	-1.2	10.6	0.0
	4	103	-0.1	16.1	0.0
	4	104	0.1	17.5	0.0
	4	105	3.8	16.9	0.0
	4	106	1.3	18.8	0.0
	4	107	-1.5	16.4	0.0
	4	108	-5.4	5.9	37.8534883721
	4	109	-10.1	6.3	0.0
	4	110	-5.2	5.2	4.67209302326
	4	111	-5.7	7.5	0.286046511628
	4	112	-2.4	9.9	0.667441860465
	4	113	-1.4	20.3	0.0
	4	114	2.6	22.4	0.0
	4	115	5.4	17.6	0.0
	4	116	1.2	15.7	0.0
	4	117	2.5	18.7	0.0
	4	118	-0.4	14.5	0.0
	4	119	3.4	11.6	22.5976744186
	4	120	0.9	14.9	0.0
	4	121	4.8	17.1	0.0
	4	122	3.3	11.9	0.0953488372093
	4	123	-4.0	11.2	1.81162790698
	4	124	-4.8	11.3	0.0953488372093
	4	125	-1.1	11.2	0.0953488372093
	4	126	-2.0	12.1	0.0
	4	127	-0.6	17.5	1.62093023256
	4	128	5.7	18.7	8.48604651163
	4	129	2.7	22.4	0.762790697674
	4	130	1.2	19.0	0.0
	4	131	-0.1	9.9	42.6209302326
	4	132	-4.4	12.1	0.0
	4	133	-2.2	13.8	0.0
	4	134	2.2	10.1	0.0953488372093
	4	135	1.5	9.7	0.0
	4	136	2.9	12.9	0.0
	4	137	5.9	22.8	0.0
	4	138	12.2	27.8	0.0
	4	139	13.0	25.1	0.0
	4	140	12.2	19.5	0.0
	4	141	7.1	21.8	0.0
	4	142	10.6	24.6	12.0139534884
	4	143	7.7	28.0	0.0
	4	144	6.1	22.6	8.96279069767
	4	145	6.5	16.0	0.476744186047
	4	146	10.6	18.3	0.572093023256
	4	147	9.1	20.2	0.667441860465
	4	148	5.1	19.8	2.0976744186
	4	149	4.7	23.9	14.4930232558
	4	150	9.3	23.8	58.1627906977
	4	151	7.6	18.5	0.0
	4	152	12.6	20.3	9.82093023256
	4	153	6.8	25.8	0.0953488372093
	4	154	8.0	23.0	4.48139534884
	4	155	9.5	19.8	0.0953488372093
	4	156	9.5	27.5	0.0
	4	157	9.1	26.7	0.0
	4	158	10.9	26.2	0.0
	4	159	14.4	22.2	11.823255814
	4	160	12.8	20.9	46.2441860465
	4	161	10.1	20.5	21.7395348837
	4	162	9.6	20.0	14.111627907
	4	163	6.9	24.4	22.9790697674
	4	164	11.5	25.8	13.4441860465
	4	165	15.9	30.3	6.57906976744
	4	166	15.1	25.1	3.24186046512
	4	167	16.0	28.7	19.0697674419
	4	168	22.0	29.3	2.95581395349
	4	169	17.9	31.2	3.81395348837
	4	170	16.3	26.2	0.0953488372093
	4	171	17.4	29.2	16.1139534884
	4	172	17.7	25.2	0.0953488372093
	4	173	14.3	26.1	4.1
	4	174	14.4	23.5	1.52558139535
	4	175	12.7	28.5	0.0
	4	176	14.2	28.7	0.0
	4	177	10.9	23.9	0.0
	4	178	9.3	20.2	4.67209302326
	4	179	10.7	22.0	19.6418604651
	4	180	8.7	15.7	5.24418604651
	4	181	6.6	15.9	5.62558139535
	4	182	16.2	21.1	7.1511627907
	4	183	10.2	20.0	1.14418604651
	4	184	13.9	23.0	0.572093023256
	4	185	15.1	25.6	0.190697674419
	4	186	11.8	22.7	0.0
	4	187	7.6	19.3	0.0
	4	188	5.8	20.8	0.0
	4	189	6.8	19.0	4.67209302326
	4	190	7.5	22.8	0.0
	4	191	7.9	22.8	0.0
	4	192	13.5	24.8	0.0
	4	193	14.5	28.0	0.0
	4	194	15.8	23.4	0.190697674419
	4	195	14.9	26.0	0.0
	4	196	17.7	28.4	0.0
	4	197	13.6	25.7	0.0
	4	198	14.0	22.7	0.0
	4	199	11.0	25.3	0.0
	4	200	13.4	26.2	0.0
	4	201	13.6	30.8	0.0
	4	202	18.3	29.8	0.0
	4	203	17.8	26.8	0.0
	4	204	14.7	24.0	0.0
	4	205	9.1	24.7	0.0
	4	206	10.1	22.6	0.667441860465
	4	207	9.1	26.3	0.0
	4	208	12.1	28.5	0.0
	4	209	10.8	26.8	0.0
	4	210	9.1	28.0	0.0
	4	211	12.1	27.6	0.476744186047
	4	212	11.0	27.1	0.762790697674
	4	213	17.5	27.4	4.48139534884
	4	214	16.6	31.1	0.0
	4	215	19.9	34.2	0.0
	4	216	20.8	35.0	0.0
	4	217	22.6	34.2	0.0
	4	218	14.1	28.4	0.0
	4	219	15.3	24.4	0.0
	4	220	9.3	22.9	0.0
	4	221	11.3	22.5	0.0
	4	222	9.8	25.3	0.0
	4	223	8.1	28.3	0.0
	4	224	10.7	28.4	0.0953488372093
	4	225	10.6	26.5	0.0
	4	226	10.0	28.3	0.0
	4	227	12.0	26.7	0.0
	4	228	15.8	26.6	0.0
	4	229	16.2	31.4	0.0
	4	230	18.1	25.9	0.0
	4	231	17.9	29.1	0.0
	4	232	16.4	29.7	0.0
	4	233	15.1	28.4	0.0
	4	234	15.6	29.7	0.0
	4	235	16.6	31.8	0.0
	4	236	13.8	24.7	0.0
	4	237	9.5	23.6	40.6186046512
	4	238	10.7	23.9	0.0
	4	239	9.1	24.5	0.0
	4	240	13.3	26.4	0.0
	4	241	12.6	25.9	0.0
	4	242	14.1	27.2	0.0953488372093
	4	243	15.1	26.0	2.95581395349
	4	244	12.6	25.5	19.1651162791
	4	245	16.7	27.7	15.7325581395
	4	246	17.5	28.6	0.0
	4	247	16.6	25.1	0.0
	4	248	9.2	24.5	0.0
	4	249	12.0	22.3	5.1488372093
	4	250	9.5	18.1	0.953488372093
	4	251	9.4	23.7	0.0
	4	252	5.7	20.7	0.0
	4	253	9.0	17.0	0.0953488372093
	4	254	7.5	18.0	4.57674418605
	4	255	6.8	16.6	11.3465116279
	4	256	2.5	13.9	0.0953488372093
	4	257	-1.6	14.3	0.0
	4	258	-4.0	18.7	0.0
	4	259	-3.4	11.3	0.572093023256
	4	260	-2.7	15.7	0.0
	4	261	-0.6	8.8	4.57674418605
	4	262	2.4	16.8	2.0023255814
	4	263	1.2	17.9	0.0
	4	264	4.9	23.9	0.0
	4	265	6.2	21.3	0.0
	4	266	7.1	25.4	0.0
	4	267	11.5	20.6	0.0
	4	268	6.1	18.0	0.0
	4	269	6.5	20.5	0.0
	4	270	8.5	10.6	0.0953488372093
	4	271	2.3	17.8	0.0
	4	272	1.3	16.6	0.0
	4	273	-0.8	13.0	0.0
	4	274	4.8	13.1	0.0
	4	275	8.6	18.9	0.0
	4	276	-1.8	13.5	0.0
	4	277	-3.1	11.3	0.0
	4	278	-3.0	12.0	0.0
	4	279	-5.3	10.2	0.0
	4	280	-4.7	12.4	0.0
	4	281	-4.5	12.4	0.0
	4	282	-10.7	5.6	1.62093023256
	4	283	-9.2	8.4	0.381395348837
	4	284	-8.3	10.0	0.0
	4	285	-1.9	16.4	0.0
	4	286	4.6	19.6	0.0
	4	287	5.8	16.0	0.0
	4	288	5.5	13.0	1.90697674419
	4	289	7.9	16.4	0.0
	4	290	3.6	17.6	0.0
	4	291	1.7	15.5	0.0
	4	292	-5.3	-2.2	0.0953488372093
	4	293	-8.1	-6.1	2.28837209302
	4	294	-6.0	1.3	0.0
	4	295	-8.6	6.2	0.0
	4	296	-14.1	3.0	5.05348837209
	4	297	-6.1	9.0	0.0
	4	298	-5.4	-0.8	0.0
	4	299	-10.7	-0.5	0.0
	4	300	-15.4	4.4	0.0
	4	301	-16.2	6.8	0.0
	4	302	-17.7	-0.3	0.0
	4	303	-9.0	2.8	0.0953488372093
	4	304	-5.3	-4.5	12.3953488372
	4	305	-9.9	-3.5	0.0
	4	306	-9.2	-2.9	0.858139534884
	4	307	-11.6	-8.0	0.476744186047
	4	308	-7.0	1.2	7.43720930233
	4	309	-4.6	-0.7	1.33488372093
	4	310	-11.3	-1.2	0.0
	4	311	-5.5	2.2	1.0488372093
	4	312	-7.2	-2.1	0.0953488372093
	4	313	-15.1	-1.6	7.62790697674
	4	314	-6.8	-4.5	1.0488372093
	4	315	-16.2	-11.2	3.33720930233
	4	316	-16.1	-8.1	14.0162790698
	4	317	-10.3	-4.9	0.0
	4	318	-6.6	-1.1	4.48139534884
	4	319	-8.5	1.3	14.2069767442
	4	320	-12.5	0.2	0.0
	4	321	-7.7	-0.1	0.0
	4	322	-11.0	-4.5	0.0
	4	323	-14.5	-5.7	0.0
	4	324	-16.8	-8.4	0.0
	4	325	-20.2	-10.8	0.0
	4	326	-13.8	-5.1	8.67674418605
	4	327	-10.1	2.7	0.0
	4	328	-7.5	3.7	0.0
	4	329	0.3	3.0	1.33488372093
	4	330	-1.5	0.5	10.1069767442
	4	331	-1.8	11.0	0.0
	4	332	-0.6	8.1	0.0
	4	333	0.1	7.9	0.0
	4	334	1.9	16.6	0.0
	4	335	1.8	9.0	0.0
	4	336	-1.0	1.0	0.0
	4	337	-6.0	-1.4	0.0
	4	338	-11.9	4.0	0.0
	4	339	-11.3	5.0	5.24418604651
	4	340	-9.5	-6.2	0.0
	4	341	-16.8	-2.5	0.0
	4	342	-12.1	-0.1	0.0
	4	343	-18.4	0.0	0.0
	4	344	-19.1	0.1	0.0
	4	345	-11.2	-0.9	0.0
	4	346	-11.4	2.8	0.0
	4	347	-7.2	-1.9	0.0
	4	348	-11.9	-9.3	0.476744186047
	4	349	-14.5	-0.7	0.0
	4	350	-17.9	-8.1	0.0
	4	351	-18.6	-5.2	0.0
	4	352	-17.0	-11.7	0.0
	4	353	-19.3	-17.7	0.0
	4	354	-22.9	-12.0	0.0
	4	355	-21.7	-1.5	0.0
	4	356	-17.3	-0.7	5.24418604651
	4	357	-5.0	0.3	0.0
	4	358	-13.4	-0.2	0.0
	4	359	-10.9	-2.3	0.0
	4	360	-7.8	-3.3	0.0
	4	361	-8.3	1.1	0.0
	4	362	-5.1	0.7	0.0
	4	363	-16.2	2.0	0.476744186047
	4	364	-17.7	4.3	0.0
	4	365	-9.8	-6.7	0.0
	4	366	-20.3	-4.5	0.0
	5	1	-20.9	-18.9	0.0
	5	2	-20.7	-18.4	0.0
	5	3	-15.2	-6.3	0.0
	5	4	-18.3	-13.3	0.0
	5	5	-16.8	-6.8	0.0
	5	6	-16.4	-9.1	0.0
	5	7	-20.0	-11.8	0.0
	5	8	-20.2	-8.5	0.0
	5	9	-20.5	-11.9	0.0
	5	10	-29.8	-15.5	0.0
	5	11	-23.4	-7.9	0.0
	5	12	-14.6	-7.6	0.0
	5	13	-12.0	-5.2	0.0
	5	14	-17.3	-12.1	0.953488372093
	5	15	-15.3	-10.3	0.0953488372093
	5	16	-12.1	-3.5	0.0
	5	17	-20.9	-2.9	0.0
	5	18	-27.4	-15.8	0.0
	5	19	-25.6	-2.3	0.0
	5	20	-17.8	-6.4	7.81860465116
	5	21	-20.0	-0.6	0.0
	5	22	-19.4	-8.4	0.0
	5	23	-23.6	-10.9	0.0
	5	24	-19.4	-6.4	1.71627906977
	5	25	-11.3	-0.5	0.381395348837
	5	26	-20.6	-3.1	0.0
	5	27	-16.3	-4.5	0.0
	5	28	-16.4	-7.8	0.0
	5	29	-13.6	-11.0	0.0
	5	30	-16.8	-8.5	2.38372093023
	5	31	-21.5	-11.8	6.48372093023
	5	32	-27.9	-15.5	0.0
	5	33	-23.4	-13.3	3.43255813953
	5	34	-18.5	-6.2	7.43720930233
	5	35	-23.5	-0.2	4.67209302326
	5	36	-24.1	-3.9	0.0
	5	37	-21.0	-7.6	0.0
	5	38	-11.7	-1.4	0.667441860465
	5	39	-16.4	-6.4	0.476744186047
	5	40	-9.3	-5.8	0.0
	5	41	-9.5	-8.6	0.0
	5	42	-8.0	-7.9	0.0
	5	43	-9.2	-7.1	0.0
	5	44	-4.8	2.2	0.0
	5	45	-14.5	0.0	0.0
	5	46	-20.6	-11.0	0.0
	5	47	-20.9	-12.4	0.0
	5	48	-14.5	-6.7	0.0
	5	49	-8.0	-6.7	7.72325581395
	5	50	-13.0	-3.5	0.0
	5	51	-20.4	-6.8	0.0
	5	52	-3.8	7.4	0.0
	5	53	-0.3	5.1	0.0
	5	54	-17.1	-0.1	0.0
	5	55	-12.5	2.9	0.0953488372093
	5	56	-15.8	-5.9	0.0
	5	57	-21.7	-11.3	0.0
	5	58	-20.5	-7.3	0.0
	5	59	-13.7	4.8	0.0
	5	60	-12.2	-1.1	0.0
	5	61	-13.4	4.4	0.0
	5	62	-19.3	5.0	0.0
	5	63	-19.9	-2.1	0.0
	5	64	-14.6	-0.4	0.0
	5	65	-9.3	2.8	0.0
	5	66	-11.4	1.9	0.0
	5	67	-11.5	-3.3	0.0
	5	68	-11.2	1.0	0.0
	5	69	-10.7	-2.3	0.0
	5	70	-11.0	-2.7	0.0
	5	71	-19.3	-1.6	0.0
	5	72	-14.5	0.7	0.0
	5	73	-12.2	5.6	0.0
	5	74	-10.5	1.7	0.0
	5	75	-2.6	3.2	0.858139534884
	5	76	-6.9	-1.4	0.0
	5	77	-5.2	-1.0	0.0
	5	78	-14.5	0.1	0.0
	5	79	-7.8	4.4	0.0
	5	80	-5.4	-1.9	0.0
	5	81	-6.4	2.0	0.858139534884
	5	82	-6.5	8.5	0.0
	5	83	-7.1	-0.2	0.0953488372093
	5	84	-12.0	2.6	0.0
	5	85	-11.7	1.7	0.0
	5	86	-13.5	0.9	0.0953488372093
	5	87	-13.4	3.4	0.0
	5	88	-3.5	7.2	0.0
	5	89	2.4	8.9	0.0
	5	90	-1.6	7.2	0.0
	5	91	-11.0	-0.1	18.3069767442
	5	92	-12.8	3.7	0.0
	5	93	-5.9	8.7	0.0
	5	94	-0.4	12.9	0.0
	5	95	-5.6	12.1	0.0
	5	96	-9.3	12.9	0.0
	5	97	-2.8	6.9	1.90697674419
	5	98	6.8	15.2	0.0
	5	99	4.4	17.2	0.0
	5	100	1.6	15.3	0.0
	5	101	-4.3	16.8	0.0
	5	102	-9.3	9.4	0.0
	5	103	-1.6	11.3	0.0
	5	104	-1.1	14.6	0.0
	5	105	3.2	19.3	0.0
	5	106	3.7	23.2	0.0
	5	107	6.2	23.5	0.0
	5	108	9.6	23.1	0.0
	5	109	6.8	23.0	0.0
	5	110	0.8	12.6	2.57441860465
	5	111	-2.9	12.3	0.0
	5	112	-1.5	16.9	0.0
	5	113	4.2	17.0	0.0
	5	114	-1.1	9.2	0.0
	5	115	-2.4	7.6	0.0
	5	116	-7.9	9.5	0.0
	5	117	-3.3	14.8	0.0
	5	118	0.4	19.5	0.476744186047
	5	119	0.8	23.3	0.0
	5	120	1.5	13.3	0.0
	5	121	2.9	20.4	0.0
	5	122	4.8	14.6	2.76511627907
	5	123	2.6	14.6	0.0
	5	124	-3.9	12.3	0.0
	5	125	-3.5	8.0	0.0
	5	126	-3.9	8.2	0.0
	5	127	-0.9	13.0	0.0
	5	128	2.9	12.8	0.0
	5	129	0.3	20.7	0.0
	5	130	0.2	23.4	0.0
	5	131	3.9	17.4	0.0
	5	132	-0.6	17.2	0.0
	5	133	0.9	16.4	0.0
	5	134	-0.7	14.1	0.0
	5	135	2.7	14.0	0.0
	5	136	5.7	17.1	0.0
	5	137	4.1	18.4	0.0
	5	138	0.0	13.9	13.2534883721
	5	139	6.2	19.4	6.48372093023
	5	140	6.8	22.0	0.190697674419
	5	141	8.6	23.5	0.0
	5	142	8.0	25.3	0.0
	5	143	11.4	25.2	0.0
	5	144	7.0	23.9	0.0
	5	145	4.2	15.6	0.0953488372093
	5	146	4.3	19.8	0.0
	5	147	5.6	20.6	0.667441860465
	5	148	5.7	18.4	0.190697674419
	5	149	9.2	19.4	4.00465116279
	5	150	5.9	17.0	19.1651162791
	5	151	6.2	20.7	0.0
	5	152	10.6	23.7	0.0
	5	153	14.6	26.0	0.0
	5	154	9.3	18.6	0.0
	5	155	6.7	16.2	0.0
	5	156	3.4	20.7	0.0
	5	157	8.4	23.1	0.0
	5	158	13.1	25.9	0.0
	5	159	13.5	29.7	0.0
	5	160	11.2	26.3	0.0
	5	161	10.7	19.3	0.0
	5	162	7.5	20.7	0.0
	5	163	8.5	19.8	0.0953488372093
	5	164	7.2	19.4	0.0
	5	165	10.8	23.3	0.0
	5	166	8.9	23.5	0.0
	5	167	14.0	21.6	5.05348837209
	5	168	15.2	22.8	5.33953488372
	5	169	12.6	25.6	0.0
	5	170	14.2	25.5	0.0953488372093
	5	171	12.1	25.8	3.24186046512
	5	172	11.5	24.9	0.0953488372093
	5	173	7.5	24.6	0.0
	5	174	9.0	27.9	0.0
	5	175	11.5	24.9	0.0
	5	176	12.2	29.5	0.572093023256
	5	177	7.6	27.7	0.0
	5	178	10.3	26.3	0.0
	5	179	11.3	29.1	0.0
	5	180	15.0	31.7	0.0
	5	181	12.9	28.2	0.0
	5	182	10.8	29.6	0.0
	5	183	10.7	24.1	0.0
	5	184	8.8	19.4	1.0488372093
	5	185	6.8	15.8	3.33720930233
	5	186	16.9	32.7	0.0
	5	187	14.5	27.5	0.0
	5	188	15.5	25.0	0.858139534884
	5	189	17.2	28.3	0.667441860465
	5	190	16.0	26.6	2.76511627907
	5	191	16.7	25.3	0.0
	5	192	12.6	27.6	0.0
	5	193	10.0	21.5	2.86046511628
	5	194	15.2	26.9	2.76511627907
	5	195	15.7	31.0	0.0
	5	196	15.6	24.7	27.9372093023
	5	197	16.0	32.0	0.0
	5	198	18.1	26.1	0.0
	5	199	18.3	32.5	0.0
	5	200	16.3	27.7	0.381395348837
	5	201	14.2	22.4	0.572093023256
	5	202	13.4	23.5	0.190697674419
	5	203	12.9	26.0	0.0
	5	204	11.3	25.9	0.0
	5	205	10.6	25.5	0.0
	5	206	13.9	27.5	0.0
	5	207	9.2	25.1	0.0
	5	208	12.5	26.2	0.0
	5	209	15.1	29.3	0.0
	5	210	14.4	27.7	5.43488372093
	5	211	14.5	27.7	0.0
	5	212	14.8	28.6	0.0
	5	213	19.6	32.6	0.0
	5	214	22.8	32.0	0.0
	5	215	18.6	25.9	0.0
	5	216	11.4	22.6	0.0
	5	217	13.0	26.2	0.0
	5	218	14.2	28.8	0.0
	5	219	14.2	27.8	0.0
	5	220	14.0	29.5	0.0
	5	221	16.8	29.5	4.67209302326
	5	222	16.2	28.8	0.0
	5	223	14.4	25.3	0.0
	5	224	14.3	24.1	0.0
	5	225	12.1	21.2	0.0
	5	226	12.1	20.1	30.7023255814
	5	227	13.6	18.1	2.66976744186
	5	228	7.5	17.9	1.90697674419
	5	229	9.7	21.0	0.286046511628
	5	230	7.8	25.3	0.0
	5	231	14.6	26.6	0.0
	5	232	13.1	25.5	0.0
	5	233	10.5	28.9	0.0
	5	234	12.6	27.1	0.0
	5	235	14.3	28.8	0.0
	5	236	11.4	31.8	0.0
	5	237	15.6	28.8	0.0
	5	238	14.1	27.5	0.0
	5	239	14.8	29.0	0.0
	5	240	14.8	29.2	0.0953488372093
	5	241	16.5	29.3	0.0
	5	242	10.9	23.1	0.0
	5	243	7.7	18.3	0.0953488372093
	5	244	6.9	27.3	0.0
	5	245	7.2	26.7	0.0
	5	246	10.0	28.9	0.0
	5	247	11.0	32.2	0.0
	5	248	12.2	28.8	0.0
	5	249	9.9	27.1	0.0
	5	250	11.4	20.9	0.0953488372093
	5	251	9.5	24.4	0.0
	5	252	8.2	24.2	0.0
	5	253	8.4	16.7	9.72558139535
	5	254	8.0	23.1	0.0
	5	255	6.8	19.3	0.0
	5	256	4.1	20.5	0.0
	5	257	3.9	23.4	0.0
	5	258	15.2	27.9	0.0
	5	259	16.4	26.6	0.0
	5	260	12.4	17.3	0.381395348837
	5	261	12.8	23.6	0.0
	5	262	13.0	23.4	0.0
	5	263	12.5	26.0	0.0
	5	264	14.7	25.6	0.0
	5	265	7.5	20.8	0.0
	5	266	4.4	25.8	0.0
	5	267	9.9	25.1	0.0
	5	268	7.4	17.6	0.0
	5	269	8.6	20.8	0.0
	5	270	9.1	20.0	0.0
	5	271	11.5	19.7	0.0
	5	272	9.5	19.2	0.0
	5	273	6.1	18.3	0.0
	5	274	5.1	15.1	0.0
	5	275	8.0	12.6	0.0
	5	276	5.0	14.5	1.0488372093
	5	277	2.7	23.1	0.0
	5	278	6.8	19.5	0.667441860465
	5	279	3.9	22.3	0.0
	5	280	8.7	20.7	0.0
	5	281	3.7	12.7	0.0
	5	282	-3.1	6.1	0.0
	5	283	1.5	15.6	0.0
	5	284	3.1	12.7	0.0
	5	285	0.9	12.0	0.0
	5	286	-0.7	9.7	0.190697674419
	5	287	-2.7	9.5	0.0
	5	288	2.2	17.7	0.0
	5	289	-1.2	15.6	0.0
	5	290	-1.1	20.1	0.0
	5	291	1.3	16.2	1.23953488372
	5	292	-0.4	16.3	0.0
	5	293	-0.5	9.1	0.0
	5	294	-0.8	8.1	0.0
	5	295	-3.0	7.7	0.0
	5	296	-1.4	9.6	0.0
	5	297	0.0	13.0	0.0
	5	298	-1.6	12.8	0.0
	5	299	-5.6	10.7	0.0953488372093
	5	300	-3.4	7.8	0.0
	5	301	-1.5	6.1	7.91395348837
	5	302	-3.9	8.1	0.0
	5	303	-6.5	3.2	0.0
	5	304	-6.8	4.8	0.0
	5	305	-13.1	4.7	0.0
	5	306	-10.0	0.5	0.0
	5	307	-13.6	-1.5	0.0
	5	308	-11.9	7.0	0.0
	5	309	1.0	10.8	0.0
	5	310	4.2	12.2	0.0
	5	311	-6.7	1.2	0.0
	5	312	-12.8	2.6	0.0
	5	313	-11.5	4.1	0.0
	5	314	-12.1	1.5	0.0
	5	315	-8.8	4.9	0.0
	5	316	-4.7	9.8	0.0
	5	317	-2.6	15.0	0.0
	5	318	1.4	13.7	0.0
	5	319	8.3	20.6	0.0
	5	320	9.3	15.3	0.0
	5	321	-0.2	4.5	0.476744186047
	5	322	-2.6	5.7	0.0
	5	323	-3.2	15.8	0.0
	5	324	-5.6	7.3	0.0
	5	325	-9.9	3.3	0.0
	5	326	-17.0	-9.4	0.0
	5	327	-13.2	-1.0	0.0
	5	328	-16.3	-8.7	0.0
	5	329	-20.2	-3.0	0.0
	5	330	-18.0	6.7	0.0
	5	331	-10.4	4.5	0.0
	5	332	-10.7	-4.7	0.0
	5	333	-6.9	-1.8	0.0
	5	334	-16.2	-7.6	0.0
	5	335	-7.6	-1.8	0.0
	5	336	-6.1	0.6	0.0
	5	337	-11.2	6.6	0.0
	5	338	-9.5	2.6	0.0
	5	339	-15.1	-8.8	0.0
	5	340	-10.2	3.8	0.0
	5	341	-12.9	-3.2	0.0
	5	342	-17.0	3.0	0.0
	5	343	-10.8	-3.7	0.0
	5	344	-13.6	-4.4	0.0
	5	345	-14.2	-11.2	0.0
	5	346	-19.6	-3.2	0.0
	5	347	-20.5	-8.3	0.0
	5	348	-18.7	-5.6	0.0
	5	349	-21.8	-9.6	0.0
	5	350	-15.1	-7.4	0.0
	5	351	-3.9	-3.4	0.0
	5	352	-11.0	-8.3	0.0
	5	353	-7.9	-6.9	0.0
	5	354	-13.1	-6.5	0.0
	5	355	-18.1	-11.9	0.0
	5	356	-24.3	-14.7	0.0
	5	357	-11.0	-2.3	0.0
	5	358	-10.9	-4.3	0.0
	5	359	-14.5	-0.8	0.0
	5	360	-8.7	4.8	0.0
	5	361	-22.3	-10.2	0.0
	5	362	-12.2	-6.8	0.0
	5	363	-21.9	-8.8	0.0
	5	364	-21.5	-7.1	0.0
	5	365	-24.9	-13.4	0.0
	6	1	-17.2	1.6	0.0
	6	2	-13.5	4.3	0.0
	6	3	-19.8	-4.5	0.0
	6	4	-15.9	-6.0	0.0
	6	5	-15.5	-8.8	0.0
	6	6	-11.2	-4.6	0.0
	6	7	-16.9	-11.3	2.66976744186
	6	8	-17.8	-8.1	2.38372093023
	6	9	-15.6	-6.4	0.0
	6	10	-7.4	3.6	0.0
	6	11	-5.9	-4.5	0.0
	6	12	-14.7	-8.5	0.0
	6	13	-30.7	-4.8	0.0
	6	14	-19.0	-7.9	0.0
	6	15	-18.7	-10.2	0.0
	6	16	-22.4	-8.2	0.0
	6	17	-19.7	-2.9	0.0
	6	18	-12.5	-3.3	0.0
	6	19	-11.9	-7.6	0.0
	6	20	-9.8	-4.7	0.0
	6	21	-15.7	-3.2	0.0
	6	22	-19.3	-12.1	0.0
	6	23	-13.3	-10.1	0.0
	6	24	-14.3	-3.1	0.0
	6	25	-27.1	-9.3	0.0
	6	26	-20.9	-6.0	0.0
	6	27	-37.7	-15.5	0.572093023256
	6	28	-34.0	-14.4	1.90697674419
	6	29	-31.8	-7.6	0.0
	6	30	-20.2	-11.5	0.0
	6	31	-22.0	-9.5	0.0
	6	32	-17.9	-12.8	0.0
	6	33	-16.3	-4.5	0.0
	6	34	-28.8	-14.6	0.0
	6	35	-31.8	-19.6	0.572093023256
	6	36	-34.1	-18.7	0.0
	6	37	-30.0	-13.8	0.0
	6	38	-29.9	-5.5	0.0
	6	39	-23.2	-2.4	0.0
	6	40	-16.7	-7.0	0.0
	6	41	-17.7	-11.4	0.0
	6	42	-25.9	-8.6	0.0
	6	43	-21.0	-10.0	0.0
	6	44	-22.0	-8.7	0.0
	6	45	-13.1	-9.3	0.0
	6	46	-11.1	-6.6	0.0
	6	47	-3.1	0.5	0.0
	6	48	-9.1	-6.1	0.0
	6	49	-14.9	-3.6	0.0953488372093
	6	50	-19.6	-3.3	0.0
	6	51	-16.4	-3.1	0.0
	6	52	-15.9	4.6	0.0
	6	53	-22.3	-4.3	0.0
	6	54	-15.6	-1.4	0.0
	6	55	-20.6	-8.7	0.0
	6	56	-21.3	-5.5	2.19302325581
	6	57	-20.2	-6.3	1.43023255814
	6	58	-17.0	-3.3	0.0
	6	59	-20.4	-10.9	0.0
	6	60	-12.0	-3.1	0.0
	6	61	-12.1	-0.8	0.0
	6	62	-2.3	8.8	0.0
	6	63	0.8	4.4	0.0
	6	64	-5.9	1.1	0.0
	6	65	-7.9	-1.4	0.0
	6	66	-9.2	-4.4	0.0
	6	67	-5.1	-3.6	0.0
	6	68	-0.7	4.1	0.0
	6	69	0.2	2.6	0.0
	6	70	1.0	5.3	0.0
	6	71	2.5	2.9	0.0
	6	72	-2.1	2.9	0.0
	6	73	-5.9	2.2	0.0
	6	74	-4.2	3.8	0.0
	6	75	-8.3	4.1	0.0
	6	76	-1.7	7.2	0.0953488372093
	6	77	-1.6	5.4	0.0
	6	78	-1.3	7.6	0.0
	6	79	-3.8	-0.1	0.0
	6	80	-0.9	2.1	0.0
	6	81	-11.2	-1.0	4.67209302326
	6	82	-11.0	3.8	0.0
	6	83	-11.9	0.0	0.0
	6	84	-12.1	0.5	0.0
	6	85	-5.3	6.0	0.953488372093
	6	86	-2.7	9.7	0.0
	6	87	-2.8	13.9	0.0
	6	88	-0.8	14.6	0.0
	6	89	0.6	10.6	0.0
	6	90	-1.7	12.6	2.38372093023
	6	91	2.2	12.0	0.0
	6	92	-0.6	13.5	0.0
	6	93	-4.3	9.6	14.8744186047
	6	94	-6.7	8.2	7.53255813953
	6	95	-8.0	7.3	0.0
	6	96	-9.4	5.3	0.0
	6	97	-5.1	5.0	0.0
	6	98	-2.4	3.4	1.71627906977
	6	99	-1.6	7.6	0.0
	6	100	-5.9	6.9	0.0
	6	101	-7.6	7.7	0.0
	6	102	-5.9	8.3	0.0
	6	103	-6.1	-0.1	6.67441860465
	6	104	-8.5	3.0	0.0953488372093
	6	105	-5.7	5.0	5.24418604651
	6	106	-5.2	8.8	25.7441860465
	6	107	1.0	12.1	0.0
	6	108	10.6	16.5	12.3953488372
	6	109	8.6	15.2	0.0
	6	110	4.9	16.5	0.0
	6	111	5.8	13.9	1.43023255814
	6	112	4.0	18.6	0.0
	6	113	7.3	23.4	0.0
	6	114	15.4	30.7	0.0
	6	115	10.2	21.2	3.14651162791
	6	116	7.6	19.7	0.0
	6	117	7.1	17.2	0.0953488372093
	6	118	1.4	16.7	0.0
	6	119	8.5	20.1	0.0
	6	120	7.1	19.7	0.0
	6	121	5.5	20.3	0.0
	6	122	3.3	23.4	0.0
	6	123	1.7	16.4	1.71627906977
	6	124	4.7	17.7	0.0
	6	125	3.5	11.5	5.33953488372
	6	126	3.9	16.3	0.0
	6	127	5.6	17.7	0.0
	6	128	6.1	16.4	0.0
	6	129	8.0	21.2	0.0
	6	130	2.4	20.6	0.0
	6	131	2.7	17.7	0.0
	6	132	3.1	17.1	0.0
	6	133	2.4	16.6	15.4465116279
	6	134	6.1	23.5	8.10465116279
	6	135	0.6	21.5	2.38372093023
	6	136	-1.7	24.4	0.0
	6	137	4.9	20.3	0.0
	6	138	1.6	16.4	0.0
	6	139	4.1	20.1	0.0
	6	140	7.4	22.3	0.0
	6	141	10.2	23.1	0.0
	6	142	3.6	16.7	0.572093023256
	6	143	6.7	22.8	0.0
	6	144	8.7	25.5	0.0
	6	145	6.4	20.9	0.0
	6	146	11.4	19.8	1.33488372093
	6	147	11.7	21.5	0.0
	6	148	9.8	18.2	0.0
	6	149	7.7	17.6	0.0
	6	150	9.5	21.3	0.0
	6	151	4.9	19.7	33.1813953488
	6	152	4.9	22.7	0.0
	6	153	7.0	23.4	0.0
	6	154	7.3	18.6	1.14418604651
	6	155	8.7	24.0	0.858139534884
	6	156	18.2	27.0	0.0
	6	157	16.5	25.4	0.0
	6	158	16.5	24.1	0.0953488372093
	6	159	13.0	24.9	0.0
	6	160	9.7	22.8	0.0
	6	161	5.2	15.8	10.488372093
	6	162	4.1	15.6	7.34186046512
	6	163	2.5	12.8	0.572093023256
	6	164	-1.3	11.9	6.38837209302
	6	165	4.7	17.4	0.858139534884
	6	166	3.7	19.4	0.0
	6	167	6.3	12.9	1.23953488372
	6	168	5.2	19.5	0.572093023256
	6	169	8.7	21.7	8.48604651163
	6	170	14.0	26.9	4.19534883721
	6	171	11.6	26.4	0.0
	6	172	10.0	23.7	0.0
	6	173	13.0	25.0	0.0
	6	174	10.7	17.1	0.0
[truncated: 8,957 more rows]
