# Supplementary material for: Comparing CMIP-3 and CMIP-5 climate projections on flooding estimation of Devils Lake of North Dakota, USA
Source: PeerJ. 2018 Apr 30;6:e4711. doi: 10.7717/peerj.4711 (PMC5933320; doi:10.7717/peerj.4711)
Supplement: Supplemental Information 2 [file peerj-06-4711-s002.zip › FutureClimate/CMIP-5_MarkSim/EDMZ_IPSLCM5ALR_rcp45_2055.dat]

	1	1	-21.1	-8.3	0.0
	1	2	-12.7	1.7	0.0
	1	3	-3.4	4.6	1.33488372093
	1	4	-3.1	-2.5	0.0
	1	5	-14.3	-0.9	0.0
	1	6	-5.2	-4.2	0.0
	1	7	-8.1	-5.1	0.0953488372093
	1	8	-14.5	-3.3	0.0
	1	9	-27.1	-2.7	0.0
	1	10	-30.9	-4.7	1.23953488372
	1	11	-23.0	-11.0	0.0
	1	12	-19.8	-10.7	0.0
	1	13	-19.7	-16.8	0.0
	1	14	-21.4	-11.5	0.0
	1	15	-18.6	-4.3	0.0
	1	16	-20.7	-13.1	0.0
	1	17	-23.8	-19.7	0.381395348837
	1	18	-14.3	-2.9	0.0
	1	19	-12.1	-9.7	0.0
	1	20	-20.8	-7.1	0.0
	1	21	-5.9	9.8	0.0
	1	22	-12.7	12.7	0.0
	1	23	-15.7	2.9	0.0
	1	24	-17.4	-1.1	0.0
	1	25	-14.0	-5.1	0.0
	1	26	-18.3	-7.5	0.0
	1	27	-24.0	-6.7	0.0
	1	28	-14.3	-2.4	0.0
	1	29	-21.5	-3.8	0.0
	1	30	-14.7	-0.3	0.0
	1	31	-12.9	-7.6	1.52558139535
	1	32	-7.1	-3.4	0.0
	1	33	-13.9	-3.5	0.0
	1	34	-7.5	6.1	0.0
	1	35	-1.2	4.8	0.0
	1	36	6.8	15.4	0.0
	1	37	-5.7	3.9	0.0
	1	38	-10.9	-10.6	0.0
	1	39	-7.9	-1.6	0.0
	1	40	-8.3	-8.1	0.0
	1	41	-10.8	-6.7	0.0
	1	42	-9.8	1.0	0.0
	1	43	-4.8	4.9	0.0
	1	44	-9.5	-3.9	0.0
	1	45	-15.5	-9.1	0.286046511628
	1	46	-25.5	-8.9	0.0
	1	47	-23.5	-5.6	0.0
	1	48	-27.2	-9.1	0.0
	1	49	-25.6	-7.2	0.0
	1	50	-26.2	-6.8	0.0
	1	51	-29.3	-17.8	0.190697674419
	1	52	-24.9	-15.1	4.76744186047
	1	53	-21.4	-0.2	0.0
	1	54	-17.7	-2.7	0.0
	1	55	-18.0	-5.2	0.0
	1	56	-29.4	-5.7	0.0
	1	57	-24.2	5.5	0.0
	1	58	-24.2	-3.7	0.0
	1	59	-15.6	-4.7	0.0
	1	60	-16.8	-5.2	0.0
	1	61	-19.5	-4.9	0.0
	1	62	-14.9	-2.7	0.0
	1	63	-10.3	-3.7	8.29534883721
	1	64	-1.4	-0.7	0.0
	1	65	-1.3	1.6	0.0
	1	66	-8.1	-6.5	0.0
	1	67	-12.1	3.1	0.0
	1	68	-13.1	5.9	0.0
	1	69	-11.7	6.1	0.0
	1	70	-16.8	3.3	0.0
	1	71	-13.4	-6.2	0.0
	1	72	-10.1	-6.0	0.0
	1	73	-9.1	-7.5	0.0
	1	74	-11.5	-7.4	0.0
	1	75	-10.5	-4.8	0.0
	1	76	-16.2	-0.8	0.0
	1	77	-17.3	-2.6	0.0
	1	78	-15.9	3.7	0.0
	1	79	-19.3	-3.0	0.0
	1	80	-18.5	-3.9	0.0
	1	81	-14.5	-0.8	5.81627906977
	1	82	-11.7	0.1	0.0
	1	83	-12.6	4.1	0.0
	1	84	-5.6	2.0	0.0
	1	85	-7.7	5.0	0.0
	1	86	-1.8	8.3	0.0
	1	87	1.2	5.6	0.0
	1	88	-3.1	10.1	0.0
	1	89	-4.1	7.9	0.0
	1	90	-3.2	14.0	0.0
	1	91	2.9	14.9	0.0
	1	92	3.8	18.2	0.0
	1	93	1.7	17.8	0.0
	1	94	3.3	14.8	0.0
	1	95	4.1	12.9	0.0
	1	96	3.0	9.4	5.53023255814
	1	97	-2.0	7.7	2.66976744186
	1	98	-3.2	8.8	0.476744186047
	1	99	-1.1	10.6	0.0
	1	100	6.7	10.2	0.0
	1	101	1.4	17.6	0.0
	1	102	9.3	18.6	0.0
	1	103	10.9	21.6	0.0
	1	104	2.4	20.0	1.23953488372
	1	105	4.0	19.9	0.0
	1	106	2.6	15.3	0.190697674419
	1	107	-0.3	18.2	0.0
	1	108	-3.3	18.2	0.0
	1	109	-0.8	17.0	0.0
	1	110	0.4	19.3	0.0
	1	111	2.6	23.3	0.0
	1	112	-4.2	14.2	0.0
	1	113	-8.1	8.5	0.0
	1	114	-2.0	16.2	0.0
	1	115	2.3	20.8	0.0
	1	116	2.4	20.0	0.0
	1	117	3.3	7.2	4.95813953488
	1	118	5.7	18.8	0.0
	1	119	8.5	21.1	0.0
	1	120	4.6	20.0	15.7325581395
	1	121	9.2	22.9	0.0
	1	122	7.1	22.8	0.0
	1	123	12.1	22.6	0.0
	1	124	12.1	22.9	0.0
	1	125	11.1	23.5	0.0
	1	126	5.7	21.7	0.0
	1	127	2.0	23.0	1.33488372093
	1	128	5.4	25.6	0.0
	1	129	8.1	23.1	0.0
	1	130	6.2	20.1	0.0
	1	131	1.1	18.5	0.0
	1	132	0.6	24.0	0.0
	1	133	1.4	18.8	0.0
	1	134	9.3	19.7	0.0
	1	135	7.9	17.4	0.0
	1	136	2.7	11.1	6.00697674419
	1	137	11.5	17.6	2.76511627907
	1	138	6.4	16.9	12.3953488372
	1	139	7.6	13.6	0.0
	1	140	7.0	16.7	9.91627906977
	1	141	6.8	19.7	0.0
	1	142	3.4	19.5	0.0953488372093
	1	143	4.5	19.7	0.0
	1	144	-0.9	17.4	0.0
	1	145	7.6	19.0	0.0
	1	146	6.3	18.5	0.0
	1	147	11.7	18.8	5.33953488372
	1	148	4.0	18.3	26.9837209302
	1	149	1.4	16.3	0.0
	1	150	2.6	18.9	1.71627906977
	1	151	6.2	19.5	0.0
	1	152	2.5	18.8	0.0
	1	153	2.4	16.0	0.0
	1	154	6.9	20.1	0.0
	1	155	10.5	28.6	0.0
	1	156	3.4	22.2	0.0
	1	157	11.5	18.9	9.63023255814
	1	158	11.9	24.2	0.0
	1	159	11.7	22.3	0.0
	1	160	7.8	17.7	10.2976744186
	1	161	8.0	22.1	0.0
	1	162	9.0	20.0	32.8
	1	163	8.8	21.9	0.0
	1	164	9.4	23.7	0.0
	1	165	15.0	28.4	53.8720930233
	1	166	17.8	29.5	0.0
	1	167	13.5	31.4	0.0
	1	168	13.3	27.4	0.0
	1	169	12.4	25.9	6.57906976744
	1	170	10.4	26.1	0.0
	1	171	13.1	25.7	0.0
	1	172	13.5	25.0	0.0
	1	173	13.2	17.2	12.776744186
	1	174	12.6	18.9	8.58139534884
	1	175	11.9	23.9	0.0
	1	176	9.0	20.6	0.0
	1	177	8.5	17.8	4.1
	1	178	10.0	19.9	54.7302325581
	1	179	13.5	26.3	0.0
	1	180	9.2	23.9	4.1
	1	181	17.3	24.8	0.667441860465
	1	182	14.8	28.0	0.0
	1	183	12.8	27.2	0.0
	1	184	17.8	27.8	0.0
	1	185	17.0	27.4	0.0953488372093
	1	186	19.9	28.3	4.29069767442
	1	187	17.6	27.5	0.190697674419
	1	188	10.7	23.7	0.0
	1	189	11.3	19.4	0.0
	1	190	10.3	23.3	0.0
	1	191	10.6	27.7	0.0
	1	192	14.6	26.8	0.0
	1	193	17.1	26.9	0.0
	1	194	17.9	32.5	0.0
	1	195	20.3	35.9	0.0
	1	196	18.5	31.2	0.0
	1	197	19.4	28.5	0.0953488372093
	1	198	15.9	27.1	0.0
	1	199	12.2	26.1	0.0
	1	200	15.7	30.8	5.05348837209
	1	201	18.7	33.8	0.762790697674
	1	202	20.2	32.8	0.0
	1	203	17.7	31.7	0.0
	1	204	12.7	27.4	0.0
	1	205	14.4	26.4	4.29069767442
	1	206	13.3	28.3	1.71627906977
	1	207	13.1	28.0	0.0
	1	208	14.6	30.9	0.0
	1	209	12.9	29.4	0.0
	1	210	12.3	30.0	0.0
	1	211	13.7	28.4	0.0
	1	212	8.0	24.4	21.1674418605
	1	213	10.9	27.8	32.1325581395
	1	214	8.7	29.7	0.0
	1	215	12.8	28.1	0.0
	1	216	11.7	27.0	0.0
	1	217	13.5	30.6	0.0
	1	218	13.1	28.8	1.14418604651
	1	219	14.4	28.2	0.0
	1	220	18.0	30.0	0.0
	1	221	17.1	27.6	0.0
	1	222	14.9	29.6	0.0
	1	223	14.3	31.8	0.0
	1	224	7.7	28.4	0.0
	1	225	8.4	24.4	16.1139534884
	1	226	8.7	24.1	0.0953488372093
	1	227	9.3	22.6	17.8302325581
	1	228	10.1	26.3	0.0
	1	229	10.4	25.3	0.0
	1	230	6.7	22.8	0.0
	1	231	10.0	27.2	0.0
	1	232	9.5	21.8	23.7418604651
	1	233	14.3	22.2	0.0
	1	234	14.2	29.3	0.0
	1	235	13.4	24.1	0.0
	1	236	11.4	29.0	0.0
	1	237	11.5	27.4	0.0
	1	238	11.1	28.9	0.0
	1	239	18.7	28.9	0.0
	1	240	17.6	30.1	0.0
	1	241	14.2	27.9	0.0
	1	242	10.6	25.0	0.0
	1	243	12.6	24.0	0.0
	1	244	11.7	27.5	0.0
	1	245	9.5	27.7	0.0
	1	246	10.3	30.1	0.0
	1	247	15.2	28.5	10.6790697674
	1	248	10.2	24.7	0.190697674419
	1	249	9.6	26.3	0.0
	1	250	12.9	24.6	0.0
	1	251	10.4	22.2	0.0
	1	252	5.0	19.0	0.858139534884
	1	253	10.1	23.5	0.0
	1	254	3.9	18.6	3.90930232558
	1	255	3.3	18.4	0.286046511628
	1	256	-0.2	19.7	0.0
	1	257	-1.4	20.9	0.0
	1	258	-6.6	18.4	0.0
	1	259	1.8	25.1	0.0
	1	260	5.5	25.6	0.0
	1	261	4.2	20.1	0.0
	1	262	9.6	25.2	0.0
	1	263	10.9	24.4	0.0
	1	264	10.9	27.2	0.0
	1	265	7.9	23.2	0.0
	1	266	8.1	18.4	0.0
	1	267	10.3	19.9	0.0
	1	268	6.2	25.3	0.0
	1	269	10.5	23.6	0.0
	1	270	13.1	26.9	0.0
	1	271	14.4	24.3	0.0
	1	272	14.2	23.2	0.0
	1	273	9.8	22.3	0.0
	1	274	3.0	19.8	0.0
	1	275	4.1	20.7	0.0
	1	276	6.1	15.8	0.0
	1	277	3.5	14.5	0.0
	1	278	2.3	17.8	0.0
	1	279	0.2	15.0	0.0
	1	280	1.0	15.7	0.0
	1	281	1.6	15.2	0.190697674419
	1	282	1.9	18.8	0.0
	1	283	2.3	18.0	0.0
	1	284	4.3	17.0	0.0
	1	285	1.5	19.4	0.0
	1	286	7.8	22.1	0.0
	1	287	0.5	10.6	11.7279069767
	1	288	-3.4	8.9	0.0
	1	289	-1.6	12.2	0.0
	1	290	4.4	15.5	5.81627906977
	1	291	1.4	12.2	0.0
	1	292	2.8	13.9	0.0
	1	293	4.3	12.5	0.0
	1	294	3.5	11.9	0.0
	1	295	3.2	12.9	0.0
	1	296	-0.6	13.8	0.0
	1	297	-0.7	6.1	0.0
	1	298	-1.4	8.2	0.0
	1	299	-3.9	7.3	0.0
	1	300	-7.9	5.8	0.0
	1	301	5.0	15.5	0.0
	1	302	5.8	11.2	0.0
	1	303	3.9	14.2	0.0
	1	304	-1.2	13.9	0.0
	1	305	-0.2	6.4	0.0
	1	306	-7.4	4.6	0.0
	1	307	-4.1	3.3	0.0
	1	308	-3.0	8.3	0.0
	1	309	-2.6	13.7	0.0
	1	310	1.5	5.7	0.0
	1	311	3.9	8.6	0.0
	1	312	-0.6	8.0	0.0
	1	313	-2.6	15.8	0.0
	1	314	2.4	17.5	0.0
	1	315	4.4	9.2	0.0
	1	316	0.4	4.0	14.3023255814
	1	317	-4.3	3.9	0.0
	1	318	-4.4	4.5	3.52790697674
	1	319	-4.1	3.8	0.0
	1	320	-0.6	5.8	0.0
	1	321	-13.0	1.1	5.33953488372
	1	322	-7.3	-3.3	6.00697674419
	1	323	-9.0	-1.6	0.0
	1	324	-11.6	-8.1	2.0976744186
	1	325	-5.7	-1.6	0.0
	1	326	-10.1	0.6	0.0
	1	327	-8.4	-1.5	0.0
	1	328	-14.9	-10.9	0.0
	1	329	-11.3	-6.4	0.0
	1	330	-19.8	-10.4	0.0
	1	331	-10.4	6.2	0.0
	1	332	-17.1	-3.0	0.0
	1	333	-16.7	-7.9	0.0
	1	334	-16.5	-4.2	8.00930232558
	1	335	-18.6	-3.0	0.0
	1	336	-24.0	-9.0	0.0
	1	337	-29.9	-12.1	0.0
	1	338	-30.8	-9.2	0.0
	1	339	-27.5	-9.9	0.0
	1	340	-21.2	-17.8	0.0
	1	341	-19.9	-8.3	0.0
	1	342	-17.8	-9.0	0.0
	1	343	-18.4	-8.6	0.0
	1	344	-17.5	-10.5	0.0
	1	345	-14.8	-13.0	0.0
	1	346	-10.1	-8.2	0.0
	1	347	-15.2	-6.9	0.0
	1	348	-9.8	0.6	0.0
	1	349	-21.9	-15.2	0.762790697674
	1	350	-22.8	-14.9	0.0
	1	351	-26.4	-5.5	0.0
	1	352	-24.5	-13.3	0.0
	1	353	-21.6	-11.4	0.0
	1	354	-13.5	-9.5	0.0
	1	355	-15.8	-12.7	12.1093023256
	1	356	-19.3	-8.6	0.0
	1	357	-29.8	-13.9	2.0023255814
	1	358	-30.2	-15.9	0.0
	1	359	-23.4	-1.8	0.0
	1	360	-17.3	-1.1	2.47906976744
	1	361	-20.7	-4.8	0.0
	1	362	-14.7	-14.2	3.0511627907
	1	363	-18.5	-17.6	0.572093023256
	1	364	-24.9	-21.1	0.286046511628
	1	365	-22.5	-22.4	1.14418604651
	2	1	-10.9	-7.8	0.0
	2	2	-16.5	-10.8	0.0
	2	3	-17.8	-13.6	0.0
	2	4	-12.7	-12.1	2.66976744186
	2	5	-18.9	-14.5	0.0
	2	6	-24.5	-18.3	0.0
	2	7	-28.7	-7.9	0.0
	2	8	-19.4	-8.3	0.0
	2	9	-20.2	-10.9	0.0
	2	10	-22.0	-5.0	0.0
	2	11	-19.4	-1.0	0.0
	2	12	-16.8	-7.2	0.0
	2	13	-12.9	-3.1	0.0
	2	14	-11.5	-5.6	0.0
	2	15	-16.5	-4.4	0.0
	2	16	-16.4	0.0	0.0
	2	17	-9.0	-4.1	0.0
	2	18	-10.6	-3.8	0.0
	2	19	-14.4	-6.7	0.0
	2	20	-19.5	-12.1	0.0
	2	21	-7.8	-6.0	0.0
	2	22	-5.7	5.4	0.0
	2	23	-9.6	-6.2	0.0
	2	24	-10.5	0.2	0.0
	2	25	-24.5	-9.8	0.0
	2	26	-26.9	-5.3	0.0
	2	27	-23.3	-8.9	0.0
	2	28	-22.5	-3.7	0.0
	2	29	-22.0	-12.7	0.0
	2	30	-12.6	0.4	0.0
	2	31	-14.4	-4.9	1.62093023256
	2	32	-9.5	-8.8	0.0
	2	33	-19.0	-10.7	0.0
	2	34	-22.7	-11.7	0.0
	2	35	-23.3	-11.7	0.0
	2	36	-17.4	-3.9	0.0
	2	37	-29.5	-12.5	0.0
	2	38	-29.1	-17.2	0.0
	2	39	-26.1	-14.6	0.0
	2	40	-19.0	-5.4	0.0
	2	41	-17.8	-4.0	0.0
	2	42	-20.4	-6.5	0.0
	2	43	-13.6	3.6	0.0
	2	44	-5.0	4.1	0.0
	2	45	-1.5	7.2	0.0
	2	46	-2.3	0.8	0.0
	2	47	-8.8	-0.2	0.0
	2	48	-15.7	-1.5	0.0
	2	49	-18.1	-7.5	0.0
	2	50	-23.1	-9.2	0.0
	2	51	-22.7	-6.2	0.0
	2	52	-26.3	-8.9	0.0
	2	53	-17.6	-2.5	0.0
	2	54	-8.0	3.9	0.0
	2	55	-11.3	-1.5	0.0
	2	56	-13.8	3.2	0.0
	2	57	-3.9	-0.4	0.0
	2	58	-4.3	-1.9	0.0
	2	59	-9.3	-7.2	0.0
	2	60	-8.9	-8.4	0.0
	2	61	-2.6	0.4	0.0
	2	62	0.7	5.9	0.0
	2	63	-8.0	-3.2	0.0
	2	64	-11.9	1.1	0.0
	2	65	-2.8	-1.4	1.52558139535
	2	66	-4.6	2.8	0.0
	2	67	-9.5	-0.3	0.0
	2	68	-10.1	1.4	0.0
	2	69	-2.5	-1.5	0.0
	2	70	-2.2	-1.6	1.52558139535
	2	71	-6.5	7.3	0.0
	2	72	-4.4	4.8	0.0
	2	73	-4.4	1.1	0.0
	2	74	-6.6	4.7	0.0
	2	75	-6.0	4.3	0.0
	2	76	-2.5	6.6	0.0
	2	77	-3.4	2.0	0.0
	2	78	-5.2	3.8	0.0
	2	79	-1.3	5.7	0.0
	2	80	-3.7	12.1	0.0
	2	81	-5.4	3.8	0.0
	2	82	-1.5	9.3	0.0
	2	83	1.2	6.7	12.0139534884
	2	84	-3.4	4.8	0.0
	2	85	-3.6	1.6	0.0
	2	86	-3.5	5.7	0.0
	2	87	-8.9	5.7	0.0
	2	88	-16.0	-0.5	0.0
	2	89	-15.5	-7.7	0.667441860465
	2	90	-11.9	-1.9	0.0
	2	91	-18.3	-5.5	0.0
	2	92	-11.2	-0.4	0.0
	2	93	-13.0	2.9	0.0
	2	94	-15.1	3.6	0.0
	2	95	-9.3	8.6	0.0
	2	96	-1.8	8.7	0.0
	2	97	-2.5	6.8	0.0
	2	98	0.1	14.9	0.0
	2	99	6.2	10.4	7.24651162791
	2	100	0.3	12.5	1.90697674419
	2	101	-0.7	17.0	0.0
	2	102	-6.1	10.8	0.190697674419
	2	103	3.8	16.7	0.0
	2	104	3.9	9.2	0.0
	2	105	2.7	12.9	0.0
	2	106	-1.7	12.1	0.0
	2	107	9.5	20.2	0.0
	2	108	4.4	11.8	0.0
	2	109	2.6	12.6	0.0
	2	110	-2.8	12.6	0.0
	2	111	-0.6	11.3	1.0488372093
	2	112	-2.5	12.5	0.0
	2	113	-0.1	12.1	0.0
	2	114	5.4	13.3	0.0
	2	115	-3.9	13.4	2.28837209302
	2	116	-2.8	13.0	0.0
	2	117	-4.0	12.8	0.0
	2	118	-0.2	14.4	7.72325581395
	2	119	-3.6	15.2	6.1023255814
	2	120	-0.2	19.0	0.0
	2	121	-4.9	10.0	0.0
	2	122	-6.3	11.7	0.0
	2	123	-7.8	10.8	0.286046511628
	2	124	-9.7	10.7	0.0
	2	125	-1.9	16.3	0.0
	2	126	2.6	19.7	0.0
	2	127	7.8	10.0	17.9255813953
	2	128	8.8	16.0	2.76511627907
	2	129	9.7	17.2	0.190697674419
	2	130	5.3	25.3	0.0
	2	131	3.3	23.3	0.0
	2	132	10.1	17.0	0.0
	2	133	7.3	14.6	0.0953488372093
	2	134	6.7	19.6	4.1
	2	135	5.6	19.6	0.0
	2	136	3.5	22.5	0.0
	2	137	2.3	18.6	2.28837209302
	2	138	3.1	16.4	7.05581395349
	2	139	6.3	20.5	0.0
	2	140	2.3	19.7	0.0
	2	141	4.0	19.1	0.0
	2	142	3.7	18.7	10.7744186047
	2	143	0.6	20.0	4.76744186047
	2	144	-0.4	17.4	0.0
	2	145	5.7	15.9	0.0
	2	146	6.8	18.1	0.0
	2	147	10.3	22.0	0.0953488372093
	2	148	8.5	23.5	0.0
	2	149	8.6	20.9	17.9255813953
	2	150	9.7	22.8	0.0
	2	151	9.0	21.1	0.0
	2	152	4.0	17.5	0.0
	2	153	6.1	16.5	11.4418604651
	2	154	4.4	23.8	0.0
	2	155	6.7	25.0	0.0
	2	156	13.1	20.5	0.0
	2	157	9.8	22.4	0.0
	2	158	11.0	25.8	0.0
	2	159	13.4	25.4	0.0
	2	160	10.3	27.7	0.0
	2	161	6.9	25.3	2.86046511628
	2	162	13.0	26.6	0.0
	2	163	8.2	20.0	0.0
	2	164	7.3	23.8	0.0
	2	165	3.2	26.1	0.0
	2	166	8.2	29.8	0.0
	2	167	10.1	24.7	1.14418604651
	2	168	11.6	26.8	0.0
	2	169	13.1	25.5	5.1488372093
	2	170	14.8	30.3	0.0
	2	171	11.9	25.2	0.0
	2	172	14.9	22.2	67.888372093
	2	173	12.6	24.7	0.0
	2	174	10.5	29.6	0.0
	2	175	7.9	23.6	0.0
	2	176	9.5	23.0	0.0
	2	177	8.4	25.9	0.0
	2	178	10.6	24.8	0.762790697674
	2	179	11.3	25.4	0.286046511628
	2	180	8.8	24.3	0.0
	2	181	11.5	24.6	0.0
	2	182	14.4	25.8	0.0
	2	183	12.5	23.8	0.0
	2	184	16.5	29.4	0.0
	2	185	20.8	31.6	0.0
	2	186	20.1	28.2	0.0
	2	187	20.0	29.9	0.0
	2	188	11.2	22.9	0.0
	2	189	13.2	30.2	0.0
	2	190	16.7	32.2	0.0
	2	191	15.9	30.3	0.0
	2	192	13.0	22.0	0.0
	2	193	11.7	22.4	0.0
	2	194	8.4	20.9	0.0
	2	195	7.8	22.2	0.0
	2	196	6.5	21.7	0.0
	2	197	8.6	22.7	0.0
	2	198	9.3	26.8	0.0
	2	199	9.7	28.4	0.0
	2	200	17.4	33.0	0.0
	2	201	18.0	29.8	0.0
	2	202	10.0	25.3	0.0
	2	203	12.8	28.5	0.0
	2	204	10.6	27.8	0.0
	2	205	10.2	23.5	0.0
	2	206	7.7	23.1	0.0
	2	207	10.0	26.5	0.0
	2	208	11.2	24.5	4.95813953488
	2	209	8.8	20.9	21.5488372093
	2	210	13.2	24.0	0.858139534884
	2	211	12.5	25.4	5.62558139535
	2	212	10.6	25.2	3.90930232558
	2	213	12.0	28.2	0.953488372093
	2	214	14.6	27.5	12.5860465116
	2	215	12.2	26.5	6.1023255814
	2	216	16.4	26.7	0.0
	2	217	18.7	28.7	0.0
	2	218	15.0	25.5	10.2976744186
	2	219	16.8	30.1	0.0
	2	220	13.0	28.9	0.0
	2	221	10.9	21.0	15.2558139535
	2	222	13.7	27.5	0.0
	2	223	12.2	26.8	0.476744186047
	2	224	10.7	27.3	0.0
	2	225	9.5	22.5	0.0
	2	226	13.6	28.9	0.0
	2	227	10.2	31.2	0.0
	2	228	8.8	29.4	0.0
	2	229	6.9	28.3	0.0
	2	230	11.6	30.0	4.76744186047
	2	231	10.8	24.9	3.43255813953
	2	232	13.3	30.4	4.86279069767
	2	233	17.3	31.2	0.0953488372093
	2	234	13.6	31.9	0.0
	2	235	9.6	26.6	0.0
	2	236	11.9	30.7	0.0
	2	237	10.0	27.0	1.23953488372
	2	238	7.5	24.7	6.1023255814
	2	239	10.7	28.3	0.0
	2	240	11.4	31.2	0.0
	2	241	8.8	30.6	4.38604651163
	2	242	8.8	28.7	0.0
	2	243	6.2	29.7	0.0
	2	244	9.1	28.5	0.0
	2	245	10.7	23.8	0.0
	2	246	9.3	19.8	10.6790697674
	2	247	10.1	23.6	0.0
	2	248	8.4	28.3	0.0
	2	249	6.3	23.5	0.0
	2	250	3.5	23.5	0.0
	2	251	8.8	21.0	0.0
	2	252	4.7	17.3	0.0
	2	253	5.3	16.4	27.9372093023
	2	254	5.2	18.8	0.0
	2	255	1.5	22.4	0.0
	2	256	3.1	16.5	0.190697674419
	2	257	2.7	13.4	0.476744186047
	2	258	-1.4	13.3	0.0
	2	259	3.7	19.3	0.0
	2	260	3.8	11.7	0.572093023256
	2	261	1.0	17.5	0.0953488372093
	2	262	1.5	22.2	0.0
	2	263	4.2	22.5	0.0
	2	264	8.2	20.8	0.0
	2	265	11.3	21.3	0.0
	2	266	10.2	26.4	0.0
	2	267	7.3	23.2	0.0
	2	268	7.6	25.7	0.0
	2	269	11.0	20.6	0.0953488372093
	2	270	7.8	21.3	7.53255813953
	2	271	5.2	20.1	0.0
	2	272	7.1	21.8	0.0
	2	273	6.9	18.2	0.0
	2	274	7.7	22.1	0.0
	2	275	0.3	18.0	0.0
	2	276	-3.8	15.0	0.0
	2	277	3.0	17.8	0.0
	2	278	-3.9	15.9	0.0
	2	279	-0.3	16.5	0.0
	2	280	-2.5	10.1	3.43255813953
	2	281	-5.0	16.2	2.0023255814
	2	282	-2.0	15.8	0.0
	2	283	-3.2	14.7	0.0
	2	284	0.5	9.7	0.0
	2	285	-5.0	-2.1	8.2
	2	286	-3.2	3.5	5.81627906977
	2	287	-3.9	8.1	0.0
	2	288	-5.4	8.0	0.0
	2	289	-0.6	10.6	0.0
	2	290	-1.2	10.0	0.0
	2	291	-0.2	12.9	0.0
	2	292	-4.4	12.8	0.0
	2	293	-5.1	8.9	0.190697674419
	2	294	-2.3	13.0	0.0
	2	295	-3.5	10.4	0.858139534884
	2	296	-2.7	6.0	0.0953488372093
	2	297	-3.0	6.7	0.0
	2	298	-0.4	4.2	0.0
	2	299	-4.2	5.8	0.0
	2	300	-7.9	3.2	0.0
	2	301	-4.0	3.3	0.0
	2	302	-7.2	4.6	0.0
	2	303	0.6	13.8	0.0
	2	304	-6.2	7.7	18.0209302326
	2	305	-7.2	6.4	0.0
	2	306	-5.7	6.6	0.0
	2	307	-3.7	10.5	0.0
	2	308	-2.4	16.3	0.0
	2	309	-6.9	9.3	0.0
	2	310	-6.2	10.6	0.0
	2	311	-6.3	7.7	0.0
	2	312	-2.4	12.7	0.0
	2	313	-2.4	5.2	0.0
	2	314	-8.7	2.7	0.0
	2	315	-16.5	3.0	0.0
	2	316	-7.9	6.0	0.0
	2	317	-2.2	8.0	0.0
	2	318	-3.5	6.5	0.0
	2	319	-4.7	9.1	0.0
	2	320	-1.9	6.4	0.0
	2	321	1.8	6.8	0.0
	2	322	-2.9	3.1	0.0
	2	323	-11.6	-2.0	0.0
	2	324	-9.7	4.5	0.0
	2	325	-2.3	3.6	0.286046511628
	2	326	1.0	4.8	3.81395348837
	2	327	-8.1	-0.6	2.0976744186
	2	328	-11.7	-0.1	0.0
	2	329	-18.3	-2.4	0.0
	2	330	-3.1	-1.5	0.0
	2	331	2.6	4.6	0.0
	2	332	-1.5	0.0	0.0
	2	333	-12.2	-1.6	0.0
	2	334	-8.6	-7.8	0.0
	2	335	-7.6	-5.0	1.33488372093
	2	336	-15.6	-4.0	0.0
	2	337	-18.6	-3.6	0.0
	2	338	-19.8	0.8	0.0
	2	339	-9.9	3.5	2.0976744186
	2	340	-6.7	5.3	11.2511627907
	2	341	-4.7	-0.5	0.0
	2	342	-2.6	-1.9	0.0
	2	343	-10.8	-8.3	0.0
	2	344	-20.1	-18.5	4.00465116279
	2	345	-25.0	-14.8	0.0
	2	346	-31.9	-15.4	0.0
	2	347	-27.4	-7.8	0.0
	2	348	-23.8	-11.3	0.0
	2	349	-8.8	-3.4	0.0
	2	350	-23.3	-5.2	0.0
	2	351	-11.2	-0.4	0.0
	2	352	-16.3	-8.0	0.0
	2	353	-12.7	-9.1	0.0
	2	354	-13.0	-11.7	0.0
	2	355	-12.2	-9.1	0.0
	2	356	-20.4	-10.4	0.0
	2	357	-25.3	-4.1	0.0
	2	358	-13.8	0.2	0.0
	2	359	-11.0	3.0	4.1
	2	360	-7.1	-0.4	0.0
	2	361	-2.3	-0.8	0.0
	2	362	-3.9	-3.5	0.0
	2	363	-10.6	-2.9	24.6
	2	364	-21.8	-6.5	0.0
	2	365	-21.9	-10.7	0.0
	3	1	-10.0	-2.4	0.0
	3	2	-9.7	-6.5	0.0
	3	3	-11.2	-1.6	0.0
	3	4	-13.7	-2.5	0.0
	3	5	-12.1	0.6	0.0
	3	6	-6.9	2.5	0.0
	3	7	-4.7	-2.0	0.0
	3	8	-14.0	-8.4	0.0
	3	9	-17.8	2.3	0.0
	3	10	-25.0	-11.0	0.190697674419
	3	11	-24.0	-11.5	0.0
	3	12	-23.0	-19.6	0.0
	3	13	-27.2	-18.9	1.33488372093
	3	14	-21.4	-13.4	0.190697674419
	3	15	-21.7	-9.6	0.0
	3	16	-18.8	-13.5	0.0
	3	17	-23.4	-21.4	0.286046511628
	3	18	-19.6	-8.2	0.0
	3	19	-14.8	-10.1	0.0
	3	20	-20.5	-15.1	0.858139534884
	3	21	-24.7	-10.7	0.0
	3	22	-24.7	-16.7	1.33488372093
	3	23	-22.4	-15.4	0.0
	3	24	-18.4	-11.3	0.0
	3	25	-9.8	-3.6	0.0
	3	26	-8.5	-5.9	0.0
	3	27	-11.4	-0.4	6.57906976744
	3	28	-14.2	-4.4	0.0
	3	29	-12.4	-5.8	0.0
	3	30	-7.7	1.8	0.0
	3	31	-16.6	-1.1	0.0
	3	32	-7.7	-1.2	0.0
	3	33	-22.1	-3.4	0.0
	3	34	-18.3	-3.8	8.96279069767
	3	35	-19.2	-7.8	0.0
	3	36	-18.6	-3.5	0.0
	3	37	-20.8	-6.6	0.0
	3	38	-28.7	-7.9	0.0
	3	39	-23.9	-7.9	0.0
	3	40	-16.9	-4.8	0.0
	3	41	-11.4	-1.7	0.0
	3	42	-17.3	-5.9	0.0
	3	43	-25.2	-9.1	0.0
	3	44	-23.1	-7.0	0.0
	3	45	-21.0	2.6	0.0
	3	46	-15.8	4.2	0.0
	3	47	-10.0	-1.5	0.0
	3	48	-17.7	-5.9	0.0
	3	49	-13.5	-3.0	0.0
	3	50	-16.4	-4.2	0.0
	3	51	-11.6	-0.1	0.0
	3	52	-9.5	2.6	0.0
	3	53	-13.0	-3.6	0.0
	3	54	-19.2	-6.2	0.0
	3	55	-19.8	-13.4	0.0
	3	56	-24.8	-14.4	0.0
	3	57	-20.8	-10.3	2.38372093023
	3	58	-16.1	-6.6	0.0
	3	59	-21.3	1.7	0.0
	3	60	-15.8	-2.5	0.0
	3	61	-10.0	-9.7	0.0
	3	62	-19.8	1.5	0.0
	3	63	-16.8	5.2	0.0
	3	64	-10.4	6.6	0.0
	3	65	0.2	4.7	0.0
	3	66	-6.0	3.8	6.00697674419
	3	67	-4.6	4.1	0.0
	3	68	-0.9	0.8	0.0
	3	69	-2.1	-1.6	0.0
	3	70	-16.4	-10.5	0.0
	3	71	-15.9	-3.1	0.0
	3	72	-11.7	-3.2	0.762790697674
	3	73	-6.0	-3.3	0.286046511628
	3	74	-13.1	-1.9	0.0
	3	75	-8.6	-1.5	0.0
	3	76	-8.7	3.5	0.0
	3	77	-17.2	-0.8	0.0
	3	78	-11.2	7.0	0.0
	3	79	-13.5	-1.7	0.0
	3	80	-17.2	-4.2	0.0
	3	81	-26.2	-4.8	0.0
	3	82	-26.6	-7.5	0.0
	3	83	-19.3	-6.1	0.0
	3	84	-7.8	0.4	0.0
	3	85	-7.1	7.3	5.43488372093
	3	86	-3.5	6.4	0.0
	3	87	2.5	13.8	14.3023255814
	3	88	2.4	9.5	0.476744186047
	3	89	1.1	8.8	0.0
	3	90	0.1	13.0	0.0
	3	91	7.7	21.1	0.0
	3	92	4.0	20.3	0.0
	3	93	6.4	16.9	0.0
	3	94	-2.3	6.7	0.0
	3	95	-7.3	7.7	0.0
	3	96	-5.1	8.4	3.81395348837
	3	97	-7.9	9.7	0.0
	3	98	2.7	18.0	0.0
	3	99	4.3	13.5	0.190697674419
	3	100	-2.1	9.6	1.62093023256
	3	101	-2.1	16.2	0.0
	3	102	0.8	11.7	22.5976744186
	3	103	5.6	15.4	3.33720930233
	3	104	7.8	9.5	1.43023255814
	3	105	3.6	10.7	0.0
	3	106	1.9	11.7	0.0
	3	107	3.1	9.3	0.0
	3	108	-4.2	8.9	0.0
	3	109	-2.9	13.0	0.0
	3	110	-3.8	12.8	0.0
	3	111	-10.7	7.5	0.0
	3	112	-4.4	13.6	0.0
	3	113	-4.2	15.6	0.0
	3	114	-3.1	10.9	7.24651162791
	3	115	0.1	11.9	1.14418604651
	3	116	4.2	8.2	2.28837209302
	3	117	2.2	15.4	0.0
	3	118	5.3	15.7	0.0
	3	119	-0.7	11.9	0.0
	3	120	4.5	16.2	0.0
	3	121	6.0	14.5	0.0
	3	122	5.3	14.9	0.0
	3	123	7.4	13.8	0.0
	3	124	-1.6	12.6	0.0
	3	125	-5.2	5.7	0.0
	3	126	-7.1	7.9	0.0
	3	127	-6.2	13.1	0.0
	3	128	-0.1	17.6	0.0
	3	129	3.9	23.0	0.0
	3	130	1.9	22.1	0.0
	3	131	-0.5	16.0	0.0
	3	132	-2.0	19.4	0.0
	3	133	0.3	17.1	0.0
	3	134	3.4	19.2	0.0
	3	135	0.8	15.8	0.0
	3	136	2.1	16.3	0.0953488372093
	3	137	3.4	18.3	0.0
	3	138	5.5	17.9	0.0
	3	139	3.6	17.7	0.0
	3	140	-1.3	15.1	0.0
	3	141	0.4	15.9	0.0
	3	142	7.2	14.7	22.5976744186
	3	143	10.0	16.9	0.0
	3	144	6.9	12.8	0.0
	3	145	3.5	16.0	12.3
	3	146	1.5	14.9	0.0
	3	147	0.7	11.9	0.0
	3	148	1.6	16.1	0.0
	3	149	2.6	19.6	0.0
	3	150	5.5	26.1	0.0
	3	151	8.4	25.4	0.0
	3	152	12.9	28.4	0.0
	3	153	15.5	28.4	0.0
	3	154	16.3	25.3	0.0
	3	155	11.6	26.3	0.0
	3	156	8.8	24.8	0.0
	3	157	11.5	23.1	0.0
	3	158	10.8	27.6	0.0
	3	159	16.0	30.3	0.0
	3	160	13.1	25.7	0.286046511628
	3	161	12.9	26.5	0.0
	3	162	14.3	27.1	0.0
	3	163	17.4	26.9	0.0
	3	164	12.3	25.2	0.0
	3	165	9.5	26.1	0.0
	3	166	10.3	25.4	0.0
	3	167	10.8	22.5	1.52558139535
	3	168	7.5	22.5	0.0
	3	169	3.6	21.1	0.0
	3	170	7.5	18.3	0.0
	3	171	11.9	26.6	0.0
	3	172	12.7	27.3	0.0
	3	173	18.5	29.5	0.0
	3	174	17.0	30.7	0.0
	3	175	20.2	32.1	0.0
	3	176	17.6	31.2	0.0
	3	177	13.2	26.3	0.0
	3	178	11.8	24.7	0.0
	3	179	9.6	24.4	7.72325581395
	3	180	7.3	19.5	8.77209302326
	3	181	11.9	22.7	0.0
	3	182	12.2	21.0	4.95813953488
	3	183	15.9	22.0	31.5604651163
	3	184	12.2	25.5	0.0
	3	185	16.0	27.7	0.0
	3	186	10.0	27.9	0.286046511628
	3	187	11.3	27.2	0.0
	3	188	14.6	26.3	0.0
	3	189	15.0	27.3	0.0
	3	190	13.0	22.6	0.0953488372093
	3	191	11.2	25.3	0.0
	3	192	15.8	27.0	0.0
	3	193	16.0	26.0	18.8790697674
	3	194	15.4	22.7	0.858139534884
	3	195	13.5	24.7	0.0
	3	196	13.2	26.7	0.572093023256
	3	197	16.5	24.4	0.762790697674
	3	198	13.3	27.9	41.5720930233
	3	199	16.8	30.8	0.0
	3	200	15.5	24.9	2.95581395349
	3	201	20.1	29.0	9.53488372093
	3	202	17.3	30.2	14.9697674419
	3	203	16.8	26.5	0.0953488372093
	3	204	19.3	34.1	0.0
	3	205	16.1	32.8	0.0
	3	206	20.7	31.6	26.3162790698
	3	207	18.9	33.5	0.0
	3	208	14.8	29.3	0.0
	3	209	13.1	29.9	0.0
	3	210	16.3	28.9	0.0
	3	211	12.7	27.5	0.0
	3	212	12.8	28.4	0.0
	3	213	13.6	29.1	8.00930232558
	3	214	14.2	27.0	0.0
	3	215	15.5	26.8	0.0
	3	216	14.0	25.4	1.0488372093
	3	217	13.3	27.1	1.52558139535
	3	218	11.9	27.9	0.0953488372093
	3	219	14.3	28.6	0.286046511628
	3	220	13.4	31.2	0.190697674419
	3	221	13.1	24.9	28.3186046512
	3	222	12.6	22.3	0.0
	3	223	10.3	26.3	0.0
	3	224	13.3	29.2	0.0
	3	225	11.9	32.1	0.0
	3	226	10.2	27.6	0.0
	3	227	11.9	27.3	0.0
	3	228	14.5	29.2	0.0
	3	229	14.7	25.9	0.0
	3	230	15.3	25.6	0.0
	3	231	17.8	25.3	0.0
	3	232	20.0	29.6	0.0
	3	233	15.9	23.3	1.0488372093
	3	234	6.5	20.2	0.0
	3	235	7.7	23.1	0.0
	3	236	8.0	23.6	0.0
	3	237	8.3	27.3	0.0
	3	238	5.8	30.1	0.0
	3	239	10.9	29.7	0.0
	3	240	6.2	27.2	0.0
	3	241	9.2	25.1	0.0
	3	242	9.6	24.0	0.0
	3	243	10.2	25.2	0.0
	3	244	6.9	22.6	0.0
	3	245	5.4	20.3	17.8302325581
	3	246	8.0	23.7	0.0
	3	247	7.8	24.9	0.0
	3	248	8.0	25.1	0.0
	3	249	11.2	23.2	0.0
	3	250	10.3	19.7	0.0
	3	251	11.2	21.9	4.57674418605
	3	252	11.9	28.8	0.0
	3	253	11.3	21.6	0.381395348837
	3	254	8.9	22.5	0.0
	3	255	8.1	24.1	0.0
	3	256	9.5	22.8	0.0
	3	257	8.0	25.3	0.0
	3	258	6.8	23.1	0.0
	3	259	6.4	21.4	0.0
	3	260	3.7	18.0	7.72325581395
	3	261	8.6	20.6	0.0
	3	262	11.9	20.3	0.0
	3	263	5.1	17.7	0.0
	3	264	5.2	20.3	0.0
	3	265	6.1	22.4	0.0
	3	266	12.8	30.2	0.0
	3	267	13.1	27.6	0.0
	3	268	14.1	26.3	0.0
	3	269	12.7	23.1	2.28837209302
	3	270	9.6	22.3	0.762790697674
	3	271	7.2	25.3	0.0
	3	272	11.6	20.2	17.9255813953
	3	273	8.1	14.5	1.81162790698
	3	274	5.8	19.1	0.0
	3	275	-0.2	17.1	18.4976744186
	3	276	-2.2	12.0	0.0
	3	277	4.6	14.1	0.0
	3	278	9.5	17.2	0.572093023256
	3	279	12.1	20.1	0.0
	3	280	6.0	14.8	0.0
	3	281	14.9	24.1	0.0
	3	282	14.0	30.6	0.0
	3	283	15.5	28.5	0.0
	3	284	12.8	19.7	0.0
	3	285	9.7	19.3	4.48139534884
	3	286	10.9	19.3	0.0
	3	287	11.3	11.9	0.0
	3	288	6.7	12.1	0.0
	3	289	3.4	10.2	0.0
	3	290	-3.6	16.6	0.0
	3	291	0.0	18.1	0.0
	3	292	0.1	13.6	0.0
	3	293	1.8	8.7	3.52790697674
	3	294	-1.1	18.6	0.0
	3	295	-5.0	13.7	4.76744186047
	3	296	-6.0	6.5	0.0
	3	297	-3.2	10.5	0.0
	3	298	-2.9	4.6	6.00697674419
	3	299	0.2	11.2	0.0
	3	300	5.1	11.4	0.0
	3	301	6.8	13.3	0.0
	3	302	2.2	8.0	0.0
	3	303	-1.6	11.6	0.0
	3	304	1.7	2.0	2.0976744186
	3	305	-2.3	3.6	0.762790697674
	3	306	-14.1	-1.4	0.858139534884
	3	307	-13.9	4.2	2.66976744186
	3	308	-13.5	-6.0	0.0
	3	309	-11.5	0.4	0.0
	3	310	-10.2	6.2	0.0
	3	311	-6.7	3.3	0.0
	3	312	-14.5	-0.9	0.0
	3	313	-7.7	-1.3	7.91395348837
	3	314	-5.7	3.6	0.667441860465
	3	315	-6.4	5.5	2.0023255814
	3	316	-5.2	6.4	0.0
	3	317	-8.3	-0.6	0.0
	3	318	-5.8	1.2	0.0
	3	319	-5.7	0.2	0.0
	3	320	-10.6	-0.3	0.0
	3	321	-7.2	8.0	0.0
	3	322	-9.2	2.6	0.0
	3	323	-3.5	4.3	10.011627907
	3	324	-8.2	9.7	0.0
	3	325	-0.3	9.5	0.0
	3	326	2.5	7.5	2.19302325581
	3	327	1.6	6.0	5.62558139535
	3	328	-1.6	3.2	0.0
	3	329	-0.6	0.0	0.0
	3	330	-4.9	0.3	0.0
	3	331	-8.6	-0.2	0.0
	3	332	-11.3	-3.0	0.953488372093
	3	333	-4.2	1.1	3.62325581395
	3	334	-5.4	-3.3	0.0
	3	335	-4.5	-0.5	0.0
	3	336	-1.5	2.3	1.62093023256
	3	337	-13.3	-8.5	2.0976744186
	3	338	-2.2	-1.3	0.0
	3	339	-16.1	-6.4	0.0
	3	340	-18.0	-3.8	0.0
	3	341	-24.5	-8.1	0.0
	3	342	-30.0	-16.3	0.0
	3	343	-31.7	-15.4	0.0
	3	344	-38.0	-16.3	0.0
	3	345	-29.9	-13.1	0.0
	3	346	-29.0	-16.5	0.0
	3	347	-26.6	-12.0	0.0
	3	348	-25.3	-16.6	0.0
	3	349	-24.9	-13.3	0.0
	3	350	-23.2	-5.1	0.0
	3	351	-26.4	-5.8	0.0
	3	352	-23.4	-0.6	0.0
	3	353	-24.6	-7.3	0.0
	3	354	-14.6	-9.0	0.0
	3	355	-19.0	-5.4	0.0
	3	356	-23.5	-11.1	0.0
	3	357	-23.2	-11.2	0.0
	3	358	-26.2	-19.7	2.86046511628
	3	359	-23.4	-13.7	0.0
	3	360	-27.1	-12.8	0.0
	3	361	-23.4	-7.2	0.0
	3	362	-22.5	-7.1	0.190697674419
	3	363	-12.6	-4.0	0.0
	3	364	-16.1	-13.3	1.62093023256
	3	365	-10.6	-6.6	1.52558139535
	4	1	-9.4	-6.6	0.0
	4	2	-19.8	-4.4	0.0
	4	3	-14.5	-5.3	0.0
	4	4	-26.9	-12.8	0.0
	4	5	-24.1	-12.2	0.0
	4	6	-15.2	-7.6	0.0
	4	7	-14.0	-7.8	0.0
	4	8	-18.3	0.3	0.0
	4	9	-20.9	-7.9	0.0
	4	10	-17.7	-8.8	0.0
	4	11	-27.8	-7.4	0.0
	4	12	-23.2	-4.4	0.0
	4	13	-19.5	-14.2	0.0
	4	14	-22.1	-9.9	0.0
	4	15	-18.1	-7.0	2.57441860465
	4	16	-15.7	-13.8	7.34186046512
	4	17	-18.5	-10.7	0.0
	4	18	-16.6	-10.7	0.0
	4	19	-25.9	-11.1	0.0
	4	20	-20.4	-8.4	0.0
	4	21	-28.4	-19.0	6.76976744186
	4	22	-31.7	-13.0	0.0
	4	23	-28.1	-6.8	0.0
	4	24	-30.9	-10.1	0.0
	4	25	-20.1	-8.4	0.0953488372093
	4	26	-19.5	-2.3	0.0
	4	27	-28.5	-9.4	0.0
	4	28	-23.0	-10.0	0.0
	4	29	-19.4	-8.1	0.0
	4	30	-13.3	3.2	0.0
	4	31	-8.4	5.9	0.0
	4	32	-9.9	-0.4	0.0
	4	33	-16.1	-13.3	0.0
	4	34	-20.8	-7.9	0.0
	4	35	-24.6	-12.3	0.0
	4	36	-22.1	-5.4	0.0
	4	37	-15.2	-1.9	3.0511627907
	4	38	-17.7	3.3	0.0
	4	39	-13.9	5.8	0.0
	4	40	-9.4	1.2	0.0
	4	41	-24.8	-10.6	0.0
	4	42	-19.3	-5.1	0.0
	4	43	-23.4	-13.6	0.0
	4	44	-26.6	-13.1	0.0
	4	45	-27.8	-12.1	0.0
	4	46	-24.9	-11.6	0.0
	4	47	-23.6	-15.2	0.0
	4	48	-13.5	-8.9	0.0
	4	49	-20.6	-8.4	0.0
	4	50	-24.9	-7.7	0.0
	4	51	-24.6	-9.5	0.0
	4	52	-19.7	-0.4	0.0
	4	53	-27.9	-2.9	0.0
	4	54	-25.0	-1.3	0.0
	4	55	-17.7	-13.6	0.0
	4	56	-22.8	-10.9	0.0
	4	57	-23.5	-4.6	0.0
	4	58	-19.4	-8.2	0.0
	4	59	-24.1	-5.6	0.0
	4	60	-14.6	-7.2	0.0
	4	61	-16.1	-5.0	0.0
	4	62	-20.4	-9.5	0.0
	4	63	-10.8	-7.9	0.0
	4	64	-5.5	-5.1	0.0
	4	65	-15.8	-12.4	9.34418604651
	4	66	-12.6	-1.9	0.0
	4	67	-9.7	4.2	0.0
	4	68	-6.2	1.6	0.0
	4	69	-6.4	-0.9	0.0
	4	70	-12.5	-8.0	0.0
	4	71	-16.0	-13.4	0.0
	4	72	-21.6	-8.8	0.0
	4	73	-21.6	-8.3	0.0
	4	74	-20.2	-6.2	0.0
	4	75	-16.2	-2.5	0.0
	4	76	-15.4	-4.2	0.0
	4	77	-22.2	-8.0	0.0
	4	78	-14.3	-5.6	0.0
	4	79	-11.3	1.7	0.0
	4	80	-2.9	3.8	0.0
	4	81	-5.6	8.0	0.0
	4	82	-6.7	8.6	0.0
	4	83	-2.8	5.3	0.0
	4	84	-10.5	-1.1	0.0
	4	85	-9.8	4.4	0.0
	4	86	-10.6	-0.3	0.0
	4	87	-7.6	-7.1	0.0
	4	88	-12.9	-9.5	0.0
	4	89	-11.9	-3.7	0.0
	4	90	-6.4	0.7	1.62093023256
	4	91	-4.1	3.0	8.10465116279
	4	92	-0.4	2.8	6.76976744186
	4	93	-10.1	-0.7	0.953488372093
	4	94	-9.6	0.7	0.0
	4	95	-6.6	6.4	0.0
	4	96	0.9	13.2	1.0488372093
	4	97	1.5	20.1	0.0
	4	98	4.7	15.7	0.0
	4	99	1.5	20.6	0.0
	4	100	6.5	18.2	0.0
	4	101	3.6	16.3	0.0
	4	102	11.3	16.2	0.0
	4	103	1.6	16.4	0.0
	4	104	-1.2	10.7	0.0
	4	105	-0.1	16.2	0.0
	4	106	0.1	17.5	0.0
	4	107	3.8	16.9	0.0
	4	108	1.2	18.7	0.0
	4	109	-1.6	16.3	0.0
	4	110	-5.5	5.8	12.0139534884
	4	111	-10.2	6.2	0.0
	4	112	-5.4	5.0	2.0976744186
	4	113	-5.9	7.3	1.33488372093
	4	114	-2.6	9.7	4.67209302326
	4	115	-1.6	20.1	0.0
	4	116	2.5	22.2	0.0
	4	117	5.2	17.3	0.0
	4	118	0.9	15.4	0.0
	4	119	2.3	18.4	0.0
	4	120	-0.6	14.2	0.0
	4	121	3.1	11.2	29.0813953488
	4	122	0.6	14.5	0.0
	4	123	4.5	16.7	0.0
	4	124	3.0	11.5	0.0953488372093
	4	125	-4.4	10.7	10.6790697674
	4	126	-5.1	10.8	0.0953488372093
	4	127	-1.4	10.7	3.14651162791
	4	128	-2.3	11.6	0.0
	4	129	-0.9	17.0	5.72093023256
	4	130	5.5	18.2	1.90697674419
	4	131	2.5	22.0	8.96279069767
	4	132	1.0	18.5	0.0
	4	133	-0.3	9.3	15.923255814
	4	134	-4.7	11.5	0.0
	4	135	-2.5	13.3	0.0
	4	136	1.9	9.5	0.0953488372093
	4	137	1.3	9.1	0.0
	4	138	2.6	12.3	0.0
	4	139	5.7	22.3	0.0
	4	140	12.0	27.3	0.0
	4	141	12.8	24.7	0.0
	4	142	12.1	19.0	0.0
	4	143	6.9	21.3	0.0
	4	144	10.5	24.2	11.823255814
	4	145	7.5	27.6	0.0
	4	146	5.9	22.2	4.19534883721
	4	147	6.4	15.5	4.1
	4	148	10.4	17.8	0.0953488372093
	4	149	9.0	19.8	2.38372093023
	4	150	5.0	19.4	9.91627906977
	4	151	4.6	23.6	25.4581395349
	4	152	9.2	23.5	2.19302325581
	4	153	7.5	18.1	0.0
	4	154	12.5	20.0	0.0953488372093
	4	155	6.7	25.6	9.2488372093
	4	156	7.9	22.8	0.381395348837
	4	157	9.5	19.5	0.286046511628
	4	158	9.5	27.3	0.0
	4	159	9.1	26.5	0.0
	4	160	10.9	26.0	0.0
	4	161	14.4	22.0	11.9186046512
	4	162	12.8	20.7	47.9604651163
	4	163	10.0	20.3	21.3581395349
	4	164	9.6	19.9	13.8255813953
	4	165	6.9	24.3	23.2651162791
	4	166	11.5	25.7	13.5395348837
	4	167	15.9	30.2	6.67441860465
	4	168	15.1	25.1	3.24186046512
	4	169	15.9	28.6	18.688372093
	4	170	22.0	29.2	2.95581395349
	4	171	17.9	31.2	3.71860465116
	4	172	16.3	26.2	0.0953488372093
	4	173	17.4	29.2	15.8279069767
	4	174	17.7	25.2	0.0953488372093
	4	175	14.3	26.1	4.00465116279
	4	176	14.4	23.5	1.43023255814
	4	177	12.7	28.6	0.0
	4	178	14.3	28.8	0.0
	4	179	10.9	24.0	0.0
	4	180	9.3	20.4	4.67209302326
	4	181	10.8	22.2	20.023255814
	4	182	8.8	15.9	4.95813953488
	4	183	6.7	16.1	5.53023255814
	4	184	16.3	21.3	4.76744186047
	4	185	10.2	20.3	1.0488372093
	4	186	14.0	23.2	0.381395348837
	4	187	15.2	25.8	0.0953488372093
	4	188	11.9	22.9	0.0
	4	189	7.8	19.6	0.0
	4	190	5.9	21.1	0.0
	4	191	7.0	19.4	5.24418604651
	4	192	7.8	23.2	0.0
	4	193	8.1	23.2	0.0
	4	194	13.7	25.2	0.0
	4	195	14.7	28.4	0.0
	4	196	16.1	26.4	0.0
	4	197	15.1	26.5	0.0
	4	198	17.9	28.9	0.0
	4	199	13.9	26.2	0.0
	4	200	14.4	23.3	0.0
	4	201	11.4	25.9	0.0
	4	202	13.7	26.8	0.0
	4	203	14.0	31.3	0.0
	4	204	18.6	30.4	0.0
	4	205	18.2	27.5	0.0
	4	206	15.2	24.8	0.0
	4	207	9.7	25.5	0.0
	4	208	10.6	23.4	0.476744186047
	4	209	9.6	27.1	0.0
	4	210	12.6	29.3	0.0
	4	211	11.4	27.7	0.0
	4	212	9.7	28.9	0.0
	4	213	12.6	28.4	0.381395348837
	4	214	11.6	28.0	0.667441860465
	4	215	18.0	28.3	2.95581395349
	4	216	17.0	31.9	0.0
	4	217	20.3	35.0	0.0
	4	218	21.1	35.7	0.0
	4	219	22.9	34.9	0.0
	4	220	14.6	29.3	0.0
	4	221	15.8	25.5	0.0
	4	222	9.9	24.0	0.0
	4	223	11.9	23.6	0.0
	4	224	10.3	26.3	0.0
	4	225	8.7	29.2	0.0
	4	226	11.2	29.2	0.0953488372093
	4	227	11.1	27.5	0.0
	4	228	10.4	29.2	0.0
	4	229	12.5	27.6	0.0
	4	230	16.1	27.4	0.0
	4	231	16.5	32.1	0.0
	4	232	18.3	26.8	0.0
	4	233	18.1	29.8	0.0
	4	234	16.7	30.4	0.0
	4	235	15.3	29.1	0.0
	4	236	15.8	30.3	0.0
	4	237	16.8	32.4	0.0
	4	238	14.0	25.4	0.0
	4	239	9.6	26.7	0.0
	4	240	10.8	24.5	0.0
	4	241	9.2	25.1	0.0
	4	242	13.3	26.9	0.0
	4	243	12.7	26.4	0.0
	4	244	14.2	27.7	0.0953488372093
	4	245	15.1	26.4	2.86046511628
	4	246	12.6	25.9	17.8302325581
	4	247	16.7	28.1	13.7302325581
	4	248	17.4	29.0	0.0
	4	249	16.6	25.5	0.0
	4	250	9.1	24.8	0.0
	4	251	12.0	22.6	4.95813953488
	4	252	9.5	18.4	1.33488372093
	4	253	9.4	24.1	0.0
	4	254	5.7	21.1	0.0
	4	255	9.0	17.4	0.0953488372093
	4	256	7.4	18.3	6.00697674419
	4	257	6.8	16.9	10.3930232558
	4	258	2.5	14.3	0.0953488372093
	4	259	-1.6	14.7	0.0
	4	260	-4.0	19.1	0.0
	4	261	-3.3	11.7	0.572093023256
	4	262	-2.7	16.1	0.0
	4	263	-0.4	9.3	4.48139534884
	4	264	2.6	17.3	2.0976744186
	4	265	1.4	18.4	0.0
	4	266	5.1	24.3	0.0
	4	267	6.4	21.8	0.0
	4	268	7.3	25.8	0.0
	4	269	11.7	21.2	0.0
	4	270	6.4	18.6	0.0
	4	271	6.8	21.1	0.0
	4	272	8.9	11.4	0.0953488372093
	4	273	2.7	18.5	0.0
	4	274	1.8	17.3	0.0
	4	275	-0.3	13.9	0.0
	4	276	5.3	14.0	0.0
	4	277	9.1	19.7	0.0
	4	278	-1.1	14.4	0.0
	4	279	-2.4	12.3	0.0
	4	280	-2.3	13.0	0.0
	4	281	-4.6	11.3	0.0
	4	282	-4.0	13.4	0.0
	4	283	-3.8	13.4	0.0
	4	284	-9.9	6.8	1.62093023256
	4	285	-8.4	9.5	0.381395348837
	4	286	-7.5	11.1	0.0
	4	287	-1.3	17.4	0.0
	4	288	5.2	20.5	0.0
	4	289	6.3	17.0	0.0
	4	290	6.0	14.0	1.90697674419
	4	291	8.3	17.4	0.0
	4	292	4.1	18.5	0.0
	4	293	2.2	16.4	0.0
	4	294	-4.7	1.9	0.0
	4	295	-7.5	-1.7	0.0
	4	296	-5.5	2.3	0.0
	4	297	-8.1	7.1	0.0
	4	298	-13.6	4.0	5.33953488372
	4	299	-5.8	9.8	0.0
	4	300	-5.0	0.1	0.0
	4	301	-10.4	0.3	0.0
	4	302	-15.1	5.2	0.0
	4	303	-16.0	7.4	0.0
	4	304	-17.6	0.3	0.0
	4	305	-9.0	3.3	0.0953488372093
	4	306	-5.3	-4.0	12.1093023256
	4	307	-9.9	-3.1	0.0
	4	308	-9.3	-2.5	0.953488372093
	4	309	-11.7	-7.7	0.476744186047
	4	310	-7.1	1.5	7.1511627907
	4	311	-4.8	-0.5	1.43023255814
	4	312	-11.6	-1.1	0.0
	4	313	-5.8	2.2	1.33488372093
	4	314	-7.6	-2.1	0.0953488372093
	4	315	-15.5	-1.7	7.34186046512
	4	316	-6.9	-4.9	1.14418604651
	4	317	-16.8	-11.4	3.14651162791
	4	318	-16.6	-5.6	0.0
	4	319	-10.9	-5.2	0.0
	4	320	-7.1	-1.4	4.76744186047
	4	321	-9.0	0.9	13.1581395349
	4	322	-13.1	-0.3	0.0
	4	323	-8.3	-0.6	0.0
	4	324	-11.6	-5.0	0.0
	4	325	-15.2	-6.3	0.0
	4	326	-17.5	-9.1	0.0
	4	327	-21.0	-11.4	0.0
	4	328	-14.4	-5.7	7.62790697674
	4	329	-10.7	2.1	0.0
	4	330	-8.0	3.2	0.0
	4	331	-0.1	2.5	1.14418604651
	4	332	-1.9	-0.1	8.58139534884
	4	333	-2.2	10.4	0.0
	4	334	-0.9	7.6	0.0
	4	335	-0.3	7.4	0.0
	4	336	1.6	16.2	0.0
	4	337	1.5	8.4	0.0
	4	338	-1.3	0.4	0.0
	4	339	-6.3	-2.0	0.0
	4	340	-12.2	3.5	0.0
	4	341	-11.5	4.5	4.48139534884
	4	342	-9.7	-6.7	0.0
	4	343	-17.0	-3.0	0.0
	4	344	-12.2	-0.6	0.0
	4	345	-18.5	-0.4	0.0
	4	346	-19.1	-0.3	0.0
	4	347	-11.2	-1.3	0.0
	4	348	-11.3	2.5	0.0
	4	349	-7.1	-2.3	0.0
	4	350	-9.6	-9.2	0.0
	4	351	-14.3	-1.0	0.0
	4	352	-17.7	-8.4	0.0
	4	353	-18.3	-5.4	0.0
	4	354	-16.7	-11.9	0.0
	4	355	-19.0	-17.9	0.0
	4	356	-22.5	-12.1	0.0
	4	357	-21.3	-1.6	0.0
	4	358	-17.0	-0.7	5.33953488372
	4	359	-4.7	0.2	0.0
	4	360	-13.0	-0.2	0.0
	4	361	-10.6	-2.3	0.0
	4	362	-7.4	-3.3	0.0
	4	363	-7.9	1.1	0.0
	4	364	-4.8	0.8	0.0
	4	365	-15.8	2.1	0.381395348837
	4	366	-17.3	4.3	0.0
	5	1	-21.0	-7.0	0.0
	5	2	-24.5	-13.3	0.0
	5	3	-20.5	-18.7	0.0
	5	4	-23.4	-18.0	0.0953488372093
	5	5	-15.0	-6.0	0.0
	5	6	-17.9	-13.1	0.0
	5	7	-16.4	-9.0	3.52790697674
	5	8	-16.0	-8.9	0.0
	5	9	-19.6	-11.6	0.0
	5	10	-19.9	-8.3	0.0
	5	11	-20.2	-14.2	2.76511627907
	5	12	-29.4	-18.0	0.572093023256
	5	13	-23.1	-7.6	0.0
	5	14	-14.3	-9.8	0.0953488372093
	5	15	-11.8	-7.3	4.76744186047
	5	16	-17.0	-11.8	0.476744186047
	5	17	-15.1	-10.0	0.0953488372093
	5	18	-11.9	-3.2	0.0
	5	19	-20.7	-2.6	0.0
	5	20	-27.2	-15.4	0.0
	5	21	-25.4	-2.0	0.0
	5	22	-17.6	-6.0	10.3930232558
	5	23	-19.9	-0.2	0.0
	5	24	-19.2	-7.9	0.0
	5	25	-23.4	-10.4	0.0
	5	26	-19.2	-5.9	0.762790697674
	5	27	-11.2	-0.1	0.762790697674
	5	28	-20.4	-2.6	0.0
	5	29	-16.2	-4.0	0.0
	5	30	-16.2	-7.2	0.0
	5	31	-13.4	-10.4	0.0
	5	32	-16.6	-7.9	2.66976744186
	5	33	-21.3	-11.1	6.29302325581
	5	34	-27.6	-14.7	0.0
	5	35	-23.1	-12.5	5.24418604651
	5	36	-18.2	-5.5	7.43720930233
	5	37	-23.2	0.5	1.14418604651
	5	38	-23.7	-3.2	0.0
	5	39	-20.6	-6.8	0.0
	5	40	-11.3	-0.7	0.667441860465
	5	41	-16.0	-5.6	0.381395348837
	5	42	-8.9	-5.0	0.0
	5	43	-9.1	-7.7	0.0
	5	44	-7.5	-7.1	0.0
	5	45	-8.8	-6.2	0.0
	5	46	-4.3	3.0	0.0
	5	47	-14.0	0.9	0.0
	5	48	-20.0	-9.9	0.0
	5	49	-20.2	-11.3	0.0
	5	50	-13.9	-5.7	0.0
	5	51	-7.4	-5.8	0.0953488372093
	5	52	-12.3	-2.5	0.0
	5	53	-19.6	-5.7	0.0
	5	54	-3.2	8.3	0.0
	5	55	0.3	6.0	0.0
	5	56	-16.3	0.8	0.0
	5	57	-11.7	3.8	1.90697674419
	5	58	-14.9	-4.9	0.0
	5	59	-20.7	-10.2	0.0
	5	60	-19.5	-6.2	0.0
	5	61	-12.8	5.7	0.0
	5	62	-11.3	-0.1	0.0
	5	63	-12.5	5.3	0.0
	5	64	-18.3	5.9	0.0
	5	65	-18.9	-1.2	0.0
	5	66	-13.7	0.5	0.0
	5	67	-8.4	3.7	0.0
	5	68	-10.5	2.8	0.0
	5	69	-10.6	-2.4	0.0
	5	70	-10.3	1.9	0.0
	5	71	-9.7	-1.3	0.0
	5	72	-10.1	-1.8	0.0
	5	73	-18.2	-0.7	0.0
	5	74	-13.6	1.5	0.0
	5	75	-11.3	6.4	0.0
	5	76	-9.7	2.5	0.0
	5	77	-1.9	4.0	3.0511627907
	5	78	-6.1	-0.6	0.0
	5	79	-4.5	-0.2	0.0
	5	80	-13.6	0.9	0.0
	5	81	-7.1	5.0	0.0
	5	82	-4.7	-1.2	0.0
	5	83	-5.7	2.6	0.0953488372093
	5	84	-5.9	9.1	0.0
	5	85	-6.4	0.4	2.19302325581
	5	86	-11.3	3.2	0.0
	5	87	-11.1	2.3	0.0
	5	88	-12.9	1.4	3.81395348837
	5	89	-12.8	3.9	0.0
	5	90	-3.1	7.7	0.0
	5	91	2.7	9.4	0.0
	5	92	-1.2	7.6	0.0
	5	93	-10.5	0.4	16.5906976744
	5	94	-12.3	4.2	0.0
	5	95	-5.5	9.1	0.0
	5	96	-0.1	13.2	0.0
	5	97	-5.3	12.3	0.0
	5	98	-9.0	13.2	0.0
	5	99	-2.6	7.2	1.43023255814
	5	100	7.0	15.4	0.0
	5	101	4.5	17.4	0.0
	5	102	1.7	15.5	0.0
	5	103	-4.2	16.9	0.0
	5	104	-9.3	9.6	0.0
	5	105	-1.6	11.4	0.0
	5	106	-1.1	14.6	0.0
	5	107	3.2	19.3	0.0
	5	108	3.7	23.2	0.0
	5	109	6.1	23.5	0.0
	5	110	9.6	23.0	0.0
	5	111	6.8	22.9	0.0
	5	112	0.7	12.5	1.14418604651
	5	113	-3.0	12.2	0.0
	5	114	-1.7	16.8	0.0
	5	115	4.0	16.8	0.0
	5	116	-1.3	8.9	0.0
	5	117	-2.6	7.3	0.0
	5	118	-8.2	9.2	0.0
	5	119	-3.6	14.5	0.0
	5	120	0.1	19.2	0.858139534884
	5	121	0.5	23.0	0.0
	5	122	1.2	12.9	0.0
	5	123	2.6	20.0	0.0
	5	124	4.5	14.2	2.47906976744
	5	125	2.3	14.2	0.0
	5	126	-4.3	11.8	0.0
	5	127	-3.8	7.5	0.0
	5	128	-4.3	7.6	0.0
	5	129	-1.2	12.4	0.0
	5	130	2.6	12.2	0.0
	5	131	0.0	20.2	0.0
	5	132	-0.1	23.0	0.0
	5	133	3.7	16.9	0.0
	5	134	-0.9	16.6	0.0
	5	135	0.6	15.9	0.0
	5	136	-0.9	13.5	0.0
	5	137	2.5	13.4	0.0
	5	138	5.5	16.6	0.0
	5	139	3.9	17.8	0.0
	5	140	-0.2	13.3	18.4023255814
	5	141	6.0	18.9	12.4906976744
	5	142	6.7	21.5	0.0953488372093
	5	143	8.4	23.1	0.0
	5	144	7.9	24.9	0.0
	5	145	11.2	24.8	0.0
	5	146	6.9	23.5	0.0
	5	147	4.1	15.2	7.24651162791
	5	148	4.2	19.4	0.0
	5	149	5.4	20.2	0.476744186047
	5	150	5.6	18.0	0.572093023256
	5	151	9.1	19.0	22.6930232558
	5	152	5.8	16.6	3.43255813953
	5	153	6.1	20.3	0.0
	5	154	10.5	23.4	0.0
	5	155	14.5	25.7	0.0
	5	156	9.2	18.2	0.0
	5	157	6.7	13.0	0.0953488372093
	5	158	3.3	17.8	5.62558139535
	5	159	8.4	22.9	0.0
	5	160	13.1	25.7	0.0
	5	161	13.4	29.5	0.0
	5	162	11.2	26.1	0.0
	5	163	10.7	19.1	0.0
	5	164	7.5	20.6	0.0
	5	165	8.4	19.7	0.0953488372093
	5	166	7.1	19.3	0.0
	5	167	10.8	23.2	0.0
	5	168	8.9	23.4	0.0
	5	169	14.0	21.6	7.81860465116
	5	170	15.2	22.7	5.43488372093
	5	171	12.6	25.6	0.0
	5	172	14.2	25.5	0.190697674419
	5	173	12.1	25.8	0.190697674419
	5	174	11.5	25.0	0.0953488372093
	5	175	7.5	24.7	0.0
	5	176	9.0	27.9	0.0
	5	177	11.5	25.0	0.0
	5	178	12.2	29.5	10.1069767442
	5	179	7.7	27.8	0.0
	5	180	10.4	26.4	0.0
	5	181	11.3	29.2	0.0
	5	182	15.0	31.8	0.0
	5	183	12.9	28.4	0.0
	5	184	10.8	29.7	0.0
	5	185	10.7	24.3	0.0
	5	186	8.9	19.7	0.858139534884
	5	187	6.9	16.1	3.14651162791
	5	188	17.0	32.9	0.0
	5	189	14.6	27.8	0.0
	5	190	15.6	25.3	0.381395348837
	5	191	17.4	28.6	0.381395348837
	5	192	16.2	27.0	1.71627906977
	5	193	16.8	25.6	0.0
	5	194	12.8	27.9	0.0
	5	195	10.3	22.0	2.0976744186
	5	196	15.4	27.3	2.57441860465
	5	197	16.0	31.5	0.0
	5	198	15.8	25.2	31.3697674419
	5	199	16.3	32.4	0.0
	5	200	18.3	26.6	0.0
	5	201	18.6	33.0	0.0
	5	202	16.7	28.2	0.190697674419
	5	203	14.6	25.7	0.0
	5	204	13.8	24.2	0.0953488372093
	5	205	13.4	26.7	0.0
	5	206	11.8	26.7	0.0
	5	207	11.1	26.3	0.0
	5	208	14.4	28.3	0.0
	5	209	9.8	26.0	0.0
	5	210	13.0	27.1	0.0
	5	211	15.6	30.1	0.0
	5	212	14.9	28.5	5.1488372093
	5	213	15.0	28.6	0.0
	5	214	15.3	29.4	0.0
	5	215	20.1	33.4	0.0
	5	216	23.2	32.8	0.0
	5	217	19.0	26.9	0.0
	5	218	12.0	23.7	0.0
	5	219	13.5	27.2	0.0
	5	220	14.7	29.8	0.0
	5	221	14.7	28.7	0.0
	5	222	14.5	30.4	0.0
	5	223	17.2	30.3	4.29069767442
	5	224	16.7	29.7	0.0
	5	225	14.8	26.3	0.0
	5	226	14.7	25.1	0.0
	5	227	12.6	22.3	0.0
	5	228	12.6	23.9	0.0
	5	229	14.0	19.1	4.38604651163
	5	230	7.9	18.9	2.28837209302
	5	231	10.1	21.9	0.381395348837
	5	232	8.2	26.2	0.0
	5	233	14.8	27.4	0.0
	5	234	13.3	26.2	0.0
	5	235	10.8	29.6	0.0
	5	236	12.8	27.8	0.0
	5	237	14.5	29.4	0.0
	5	238	11.5	32.3	0.0
	5	239	15.7	29.4	0.0
	5	240	14.2	28.1	0.0
	5	241	14.9	29.5	0.0
	5	242	14.8	29.7	0.0953488372093
	5	243	16.5	29.8	0.0
	5	244	10.9	23.6	0.0
	5	245	7.8	18.8	0.0953488372093
	5	246	6.9	27.7	0.0
	5	247	7.2	27.1	0.0
	5	248	10.0	29.3	0.0
	5	249	11.0	32.5	0.0
	5	250	12.1	29.1	0.0
	5	251	9.8	27.4	0.0
	5	252	11.4	21.2	0.0953488372093
	5	253	9.4	24.7	0.0
	5	254	8.2	24.5	0.0
	5	255	8.4	17.1	9.53488372093
	5	256	8.0	23.5	0.0
	5	257	6.8	19.6	0.0
	5	258	4.0	20.9	0.0
	5	259	3.9	23.8	0.0
	5	260	15.2	28.2	0.0
	5	261	16.5	26.9	0.0
	5	262	12.4	17.7	0.381395348837
	5	263	12.9	23.9	0.0
	5	264	13.1	23.8	0.0
	5	265	12.6	26.4	0.0
	5	266	14.8	26.0	0.0
	5	267	7.7	21.3	0.0
	5	268	4.7	26.3	0.0
	5	269	10.1	25.6	0.0
	5	270	7.7	18.3	0.0
	5	271	8.9	21.4	0.0
	5	272	9.4	20.6	0.0
	5	273	11.8	20.4	0.0
	5	274	9.9	20.0	0.0
	5	275	6.5	19.0	0.0
	5	276	5.6	16.0	0.0
	5	277	8.5	13.5	0.0
	5	278	5.5	15.4	1.0488372093
	5	279	3.3	23.9	0.0
	5	280	7.3	20.3	0.858139534884
	5	281	4.4	23.1	0.0
	5	282	9.2	21.6	0.0
	5	283	4.3	13.7	0.0
	5	284	-2.4	7.3	0.0
	5	285	2.1	16.6	0.0
	5	286	3.7	13.8	0.0
	5	287	1.6	13.1	0.0
	5	288	-0.1	10.8	0.190697674419
	5	289	-2.0	10.6	0.0
	5	290	2.8	18.6	0.0
	5	291	-0.6	16.5	0.0
	5	292	-0.6	21.0	0.0
	5	293	1.8	17.1	1.33488372093
	5	294	0.1	17.2	0.0
	5	295	0.0	10.1	0.0
	5	296	-0.4	9.1	0.0
	5	297	-2.6	8.6	0.0
	5	298	-1.1	10.4	0.0
	5	299	0.4	13.8	0.0
	5	300	-1.3	13.5	0.0
	5	301	-5.3	11.4	0.0953488372093
	5	302	-3.2	8.4	0.0
	5	303	-1.3	6.7	7.72325581395
	5	304	-3.8	8.7	0.0
	5	305	-6.4	3.7	0.0
	5	306	-6.7	5.3	0.0
	5	307	-13.2	5.1	0.0
	5	308	-10.0	0.9	0.0
	5	309	-13.7	-1.2	0.0
	5	310	-12.1	7.2	0.0
	5	311	0.8	10.9	0.0
	5	312	4.0	12.3	0.0
	5	313	-7.0	1.2	0.0
	5	314	-13.2	2.6	0.0
	5	315	-12.0	4.0	0.0
	5	316	-12.6	1.4	0.0
	5	317	-9.3	4.7	0.0
	5	318	-5.2	9.6	0.0
	5	319	-3.1	14.8	0.0
	5	320	0.9	13.4	0.0
	5	321	8.0	20.3	0.0
	5	322	8.9	14.9	0.0
	5	323	-0.6	4.1	0.476744186047
	5	324	-3.1	5.2	0.0
	5	325	-3.7	15.4	0.0
	5	326	-6.1	6.8	0.0
	5	327	-10.5	2.8	0.0
	5	328	-17.6	-10.1	0.0
	5	329	-13.8	-1.6	0.0
	5	330	-16.9	-9.4	0.0
	5	331	-20.8	-3.7	0.0
	5	332	-18.5	6.2	0.0
	5	333	-10.8	3.9	0.0
	5	334	-11.1	-5.3	0.0
	5	335	-7.3	-2.4	0.0
	5	336	-16.6	-8.3	0.0
	5	337	-8.0	-2.4	0.0
	5	338	-6.4	0.1	0.0
	5	339	-11.5	6.1	0.0
	5	340	-9.8	2.1	0.0
	5	341	-15.3	-9.4	0.0
	5	342	-10.3	3.3	0.0
	5	343	-13.1	-3.7	0.0
	5	344	-17.0	2.6	0.0
	5	345	-10.8	-4.2	0.0
	5	346	-13.6	-4.8	0.0
	5	347	-14.1	-11.6	0.0
	5	348	-19.5	-3.6	0.0
	5	349	-20.4	-8.7	0.0
	5	350	-18.5	-5.9	0.0
	5	351	-21.6	-9.9	0.0
	5	352	-14.9	-7.6	0.0
	5	353	-4.1	-3.3	0.0
	5	354	-10.8	-8.5	0.0
	5	355	-7.7	-7.1	0.0
	5	356	-12.8	-6.7	0.0
	5	357	-17.8	-12.1	0.0
	5	358	-23.9	-14.8	0.0
	5	359	-10.7	-2.4	0.0
	5	360	-10.6	-4.3	0.0
	5	361	-14.1	-0.8	0.0
	5	362	-8.3	4.8	0.0
	5	363	-21.8	-10.1	0.0
	5	364	-11.8	-6.8	0.0
	5	365	-21.5	-8.7	0.0
	6	1	-19.7	0.3	0.0
	6	2	-21.5	1.0	0.0
	6	3	-16.8	1.7	0.0
	6	4	-13.1	4.4	0.0
	6	5	-19.4	-4.4	0.0
	6	6	-15.5	-5.8	0.0
	6	7	-15.1	-8.6	0.0
	6	8	-10.9	-4.4	0.0
	6	9	-16.5	-11.1	3.24186046512
	6	10	-17.5	-7.8	0.0953488372093
	6	11	-15.3	-6.2	0.0
	6	12	-7.2	3.8	0.0
	6	13	-5.7	-4.3	0.0
	6	14	-14.4	-8.2	0.0
	6	15	-30.4	-4.5	0.0
	6	16	-18.7	-7.6	0.0
	6	17	-18.5	-9.8	0.0
	6	18	-22.2	-7.9	0.0
	6	19	-19.5	-2.5	0.0
	6	20	-12.3	-2.9	0.0
	6	21	-11.5	-7.4	0.0
	6	22	-9.4	-4.5	0.0
	6	23	-15.5	-2.8	0.0
	6	24	-19.2	-11.7	0.0
	6	25	-13.2	-9.6	0.0
	6	26	-14.1	-2.6	0.0
	6	27	-26.9	-8.8	0.0
	6	28	-20.7	-5.5	0.0
	6	29	-37.4	-14.9	0.476744186047
	6	30	-33.7	-13.8	0.0953488372093
	6	31	-31.5	-7.0	0.0
	6	32	-20.0	-10.9	0.0
	6	33	-21.7	-8.9	0.0
	6	34	-17.6	-12.0	0.0
	6	35	-16.1	-3.8	0.0
	6	36	-28.4	-13.8	0.0
	6	37	-31.4	-18.7	0.667441860465
	6	38	-33.7	-17.8	0.0
	6	39	-29.6	-12.9	0.0
	6	40	-29.5	-4.7	0.0
	6	41	-22.8	-1.6	0.0
	6	42	-16.2	-6.1	0.0
	6	43	-17.2	-10.5	0.0
	6	44	-25.3	-7.7	0.0
	6	45	-20.5	-9.1	0.0
	6	46	-21.4	-7.7	0.0
	6	47	-12.6	-8.3	0.0
	6	48	-10.6	-5.6	0.0
	6	49	-2.6	1.3	0.0
	6	50	-8.5	-5.1	0.0
	6	51	-14.3	-2.7	0.0953488372093
	6	52	-18.8	-2.4	0.0
	6	53	-15.7	-2.1	0.0
	6	54	-15.1	5.5	0.0
	6	55	-21.4	-3.2	0.0
	6	56	-14.8	-0.4	0.0
	6	57	-19.7	-7.7	0.0
	6	58	-20.3	-4.5	3.90930232558
	6	59	-19.2	-5.3	1.43023255814
	6	60	-16.1	-2.3	0.0
	6	61	-19.4	-9.8	0.0
	6	62	-11.1	-2.1	0.0
	6	63	-11.2	0.2	0.0
	6	64	-1.6	9.6	0.0
	6	65	1.5	5.3	0.0
	6	66	-5.0	2.0	0.0
	6	67	-7.0	-0.5	0.0
	6	68	-8.2	-3.6	0.0
	6	69	-4.3	-2.7	0.0
	6	70	0.0	4.9	0.0
	6	71	1.0	3.5	0.0
	6	72	1.7	6.1	0.0
	6	73	3.2	3.8	0.0
	6	74	-1.3	3.7	0.0
	6	75	-5.1	3.0	0.0
	6	76	-3.4	4.6	0.0
	6	77	-7.4	4.9	0.0
	6	78	-1.0	7.9	0.0953488372093
	6	79	-0.9	6.1	0.0
	6	80	-0.6	8.3	0.0
	6	81	-3.1	0.7	0.0
	6	82	-0.3	2.8	0.0
	6	83	-10.4	-0.3	5.05348837209
	6	84	-10.3	4.5	0.0
	6	85	-11.2	0.7	0.0
	6	86	-11.4	1.2	0.0
	6	87	-4.7	6.5	0.572093023256
	6	88	-2.2	10.2	0.0
	6	89	-2.3	14.4	0.0
	6	90	-0.3	15.0	0.0
	6	91	1.0	11.1	0.0
	6	92	-1.3	13.0	2.28837209302
	6	93	2.5	12.3	0.0
	6	94	-0.3	13.8	0.0
	6	95	-4.0	9.9	10.2976744186
	6	96	-6.4	8.5	2.66976744186
	6	97	-7.7	7.6	0.0
	6	98	-9.2	5.6	0.0
	6	99	-4.9	5.3	0.0
	6	100	-2.2	3.6	0.0953488372093
	6	101	-1.5	7.8	0.0
	6	102	-5.8	7.1	0.0
	6	103	-7.5	7.8	0.0
	6	104	-5.8	8.4	0.0
	6	105	-6.1	3.0	0.0
	6	106	-8.5	3.0	0.667441860465
	6	107	-5.7	5.0	5.24418604651
	6	108	-5.3	8.8	1.52558139535
	6	109	0.9	12.1	0.0
	6	110	10.6	16.5	9.43953488372
	6	111	8.5	15.2	0.0
	6	112	4.8	16.4	0.0
	6	113	5.7	13.8	1.81162790698
	6	114	3.8	18.5	0.0
	6	115	7.1	23.2	0.0
	6	116	15.3	30.6	0.0
	6	117	10.0	21.0	5.81627906977
	6	118	7.5	19.5	0.0
	6	119	6.9	17.0	0.286046511628
	6	120	1.2	16.3	0.0
	6	121	8.3	19.8	0.0
	6	122	6.9	19.4	0.0
	6	123	5.2	20.0	0.0
	6	124	3.0	23.1	0.0
	6	125	1.4	16.0	2.38372093023
	6	126	4.4	17.3	0.0
	6	127	3.3	11.1	0.476744186047
	6	128	3.6	15.8	0.0
	6	129	5.3	17.3	0.0
	6	130	5.9	15.9	0.0
	6	131	7.8	20.7	0.0
	6	132	2.1	20.1	0.0
	6	133	2.4	17.2	0.0
	6	134	2.9	16.6	0.0
	6	135	2.1	16.1	7.1511627907
	6	136	5.9	23.0	3.62325581395
	6	137	0.4	21.0	24.3139534884
	6	138	-1.9	23.9	0.0
	6	139	4.7	17.4	0.0953488372093
	6	140	1.4	13.2	23.7418604651
	6	141	3.9	19.6	0.0
	6	142	7.2	19.4	6.29302325581
	6	143	10.0	22.6	0.0
	6	144	3.4	16.2	17.5441860465
	6	145	6.5	22.4	0.0
	6	146	8.6	25.1	0.0
	6	147	6.3	20.4	0.0
	6	148	11.3	19.3	0.953488372093
	6	149	11.6	21.1	0.0
	6	150	9.7	17.8	0.0
	6	151	7.6	17.2	0.0
	6	152	9.4	21.0	0.0
	6	153	4.8	19.4	31.2744186047
	6	154	4.8	22.4	0.0
	6	155	6.9	23.1	0.0
	6	156	7.2	18.3	1.71627906977
	6	157	8.6	23.7	0.0953488372093
	6	158	18.1	26.7	0.0
	6	159	16.5	25.2	0.0
	6	160	16.5	23.9	0.381395348837
	6	161	12.9	24.7	0.0
	6	162	9.7	22.6	0.0
	6	163	5.2	15.6	7.43720930233
	6	164	4.0	15.4	10.488372093
	6	165	2.5	12.7	0.476744186047
	6	166	-1.3	11.8	1.81162790698
	6	167	4.7	17.3	1.71627906977
	6	168	3.7	19.3	0.0
	6	169	6.3	12.8	19.1651162791
	6	170	5.1	19.5	0.381395348837
	6	171	8.7	21.7	10.2976744186
	6	172	14.0	26.9	2.66976744186
	6	173	11.6	26.4	0.0
	6	174	10.0	23.7	0.0
[truncated: 8,957 more rows]
