# Supplementary material for: Comparing CMIP-3 and CMIP-5 climate projections on flooding estimation of Devils Lake of North Dakota, USA
Source: PeerJ. 2018 Apr 30;6:e4711. doi: 10.7717/peerj.4711 (PMC5933320; doi:10.7717/peerj.4711)
Supplement: Supplemental Information 2 [file peerj-06-4711-s002.zip › FutureClimate/CMIP-5_MarkSim/EDMZ_IPSLCM5ALR_rcp60_2025.dat]

	1	1	-13.6	1.1	0.0
	1	2	-4.2	4.0	1.14418604651
	1	3	-3.8	-3.2	0.0
	1	4	-15.0	-1.7	0.0
	1	5	-5.9	-4.9	0.0
	1	6	-8.9	-5.9	0.0953488372093
	1	7	-15.4	-4.0	0.0
	1	8	-28.3	-3.3	0.0
	1	9	-32.1	-3.0	0.0
	1	10	-24.0	-11.7	0.0
	1	11	-20.8	-11.3	0.0
	1	12	-20.6	-17.4	0.0
	1	13	-22.3	-12.1	0.0
	1	14	-19.4	-4.8	0.0
	1	15	-21.5	-13.6	0.0
	1	16	-24.6	-20.5	0.286046511628
	1	17	-14.9	-3.2	0.0
	1	18	-12.7	-10.1	0.0
	1	19	-21.4	-7.4	0.0
	1	20	-6.4	9.6	0.0
	1	21	-13.2	12.5	0.0
	1	22	-16.1	2.7	0.0
	1	23	-17.8	-1.3	0.0
	1	24	-14.4	-5.2	0.0
	1	25	-18.6	-7.6	0.0
	1	26	-24.3	-6.8	0.0
	1	27	-14.5	-2.4	0.0
	1	28	-21.7	-3.8	0.0
	1	29	-14.8	-0.3	0.0
	1	30	-12.9	-7.8	0.0953488372093
	1	31	-7.1	-3.3	0.0
	1	32	-13.9	-3.4	0.0
	1	33	-7.5	6.2	0.0
	1	34	-1.1	4.9	0.0
	1	35	6.8	15.5	0.0
	1	36	-5.6	4.0	0.0
	1	37	-10.7	-10.5	0.0
	1	38	-7.7	-1.5	0.0
	1	39	-8.1	-8.0	0.0
	1	40	-10.6	-6.6	0.0
	1	41	-9.6	1.1	0.0
	1	42	-4.6	5.0	0.0
	1	43	-9.4	-3.8	0.0
	1	44	-15.3	-9.3	0.0953488372093
	1	45	-25.3	-8.9	0.0
	1	46	-23.4	-5.6	0.0
	1	47	-27.1	-9.1	0.0
	1	48	-25.5	-7.3	0.0
	1	49	-26.2	-6.9	0.0
	1	50	-29.4	-18.2	2.66976744186
	1	51	-25.0	-15.5	0.286046511628
	1	52	-21.5	-0.5	0.0
	1	53	-17.8	-3.0	0.0
	1	54	-18.3	-5.6	0.0
	1	55	-29.7	-6.1	0.0
	1	56	-24.6	5.1	0.0
	1	57	-24.6	-4.2	0.0
	1	58	-16.0	-5.2	0.0
	1	59	-17.2	-5.8	0.0
	1	60	-20.0	-5.6	0.0
	1	61	-15.5	-3.5	0.0
	1	62	-10.9	-4.6	0.381395348837
	1	63	-2.2	-1.2	0.0
	1	64	-2.2	1.1	0.0
	1	65	-8.8	-7.5	0.0
	1	66	-12.9	2.2	0.0
	1	67	-14.0	5.0	0.0
	1	68	-12.6	5.2	0.0
	1	69	-17.9	2.3	0.0
	1	70	-14.5	-7.5	0.0
	1	71	-11.1	-7.2	0.0
	1	72	-10.4	-8.5	0.0
	1	73	-12.7	-8.7	0.0
	1	74	-11.6	-6.1	0.0
	1	75	-17.5	-2.0	0.0
	1	76	-18.7	-3.9	0.0
	1	77	-17.3	2.5	0.0
	1	78	-20.7	-4.3	0.0
	1	79	-19.9	-5.2	0.0
	1	80	-15.8	-2.2	4.67209302326
	1	81	-13.0	-1.2	0.0
	1	82	-13.9	2.9	0.0
	1	83	-6.7	0.8	0.0
	1	84	-8.9	3.9	0.0
	1	85	-2.8	7.2	0.0
	1	86	0.3	4.5	0.0
	1	87	-4.1	9.1	0.0
	1	88	-5.0	6.9	0.0
	1	89	-4.1	13.2	0.0
	1	90	2.1	14.1	0.0
	1	91	3.1	17.5	0.0
	1	92	0.9	17.2	0.0
	1	93	2.6	14.2	0.0
	1	94	3.4	12.3	0.0
	1	95	2.4	11.2	0.0
	1	96	-2.7	9.6	0.0
	1	97	-3.8	10.8	0.0
	1	98	-1.6	10.2	0.0
	1	99	6.4	9.9	0.0
	1	100	1.0	17.3	0.0
	1	101	9.0	18.4	0.0
	1	102	10.6	21.4	0.0
	1	103	2.1	19.7	3.90930232558
	1	104	3.8	19.8	0.0
	1	105	2.4	15.0	0.286046511628
	1	106	-0.5	18.2	0.0
	1	107	-3.4	18.2	0.0
	1	108	-0.9	17.1	0.0
	1	109	0.3	19.5	0.0
	1	110	2.6	23.5	0.0
	1	111	-4.3	14.5	0.0
	1	112	-8.1	8.8	0.0
	1	113	-2.0	16.5	0.0
	1	114	2.3	21.1	0.0
	1	115	2.4	20.3	0.0
	1	116	3.3	7.4	5.91162790698
	1	117	5.7	19.2	0.0
	1	118	8.5	21.5	0.0
	1	119	4.6	20.1	4.00465116279
	1	120	9.1	23.3	0.0
	1	121	7.1	23.2	0.0
	1	122	12.1	22.9	0.0
	1	123	12.1	23.3	0.0
	1	124	11.0	23.9	0.0
	1	125	5.6	22.0	0.0
	1	126	1.8	23.1	0.858139534884
	1	127	5.3	25.9	0.0
	1	128	7.9	23.3	0.0
	1	129	5.9	20.4	0.0
	1	130	0.8	18.8	0.0
	1	131	0.2	24.2	0.0
	1	132	1.0	19.0	0.0
	1	133	9.0	19.9	0.0
	1	134	7.5	17.6	0.0
	1	135	2.3	11.0	1.71627906977
	1	136	11.1	17.5	6.1023255814
	1	137	5.9	19.5	0.0
	1	138	7.1	13.7	0.0
	1	139	6.5	19.3	0.0
	1	140	6.3	19.8	0.0
	1	141	2.8	19.3	5.81627906977
	1	142	3.9	19.7	0.0
	1	143	-1.6	17.4	0.0
	1	144	7.0	18.9	0.0
	1	145	5.8	18.4	0.0
	1	146	11.2	18.6	5.81627906977
	1	147	3.3	18.1	5.24418604651
	1	148	0.7	16.3	0.0
	1	149	1.9	18.7	0.476744186047
	1	150	5.6	19.5	0.0
	1	151	1.9	18.8	0.0
	1	152	1.8	16.0	0.0
	1	153	6.4	20.1	0.0
	1	154	10.1	28.6	0.0
	1	155	2.9	22.2	0.0
	1	156	11.2	18.8	52.6325581395
	1	157	11.6	24.3	0.0
	1	158	11.5	22.4	0.0
	1	159	7.6	20.5	0.0
	1	160	7.8	22.3	0.0
	1	161	8.9	20.0	0.0953488372093
	1	162	8.8	22.2	0.0
	1	163	9.4	24.0	0.0
	1	164	15.1	28.5	0.190697674419
	1	165	17.9	29.9	0.0
	1	166	13.7	31.8	0.0
	1	167	13.5	27.8	0.0
	1	168	12.7	28.6	0.0
	1	169	10.8	26.6	0.0
	1	170	13.5	26.2	0.0
	1	171	13.9	25.7	0.0
	1	172	13.7	17.7	32.8
	1	173	13.2	19.5	8.29534883721
	1	174	12.5	24.7	0.0
	1	175	9.7	21.5	0.0
	1	176	9.3	18.5	46.0534883721
	1	177	10.9	20.5	32.7046511628
	1	178	14.3	27.1	0.0
	1	179	10.2	24.6	0.190697674419
	1	180	18.0	25.4	17.6395348837
	1	181	15.6	28.8	0.0
	1	182	13.7	28.1	0.0
	1	183	18.5	28.6	0.0
	1	184	17.8	28.0	0.0953488372093
	1	185	20.6	28.9	5.53023255814
	1	186	18.4	28.1	0.286046511628
	1	187	11.7	24.6	0.0
	1	188	12.3	20.3	0.0
	1	189	11.3	24.1	0.0
	1	190	11.6	28.4	0.0
	1	191	15.4	27.5	0.0
	1	192	17.8	27.6	0.0
	1	193	18.5	33.0	0.0
	1	194	20.9	36.3	0.0
	1	195	19.1	31.7	0.0
	1	196	19.9	28.7	0.190697674419
	1	197	16.5	27.5	0.0
	1	198	12.8	26.4	0.0
	1	199	16.1	30.8	8.10465116279
	1	200	19.1	33.7	1.14418604651
	1	201	20.5	32.9	0.0
	1	202	18.0	31.7	0.0
	1	203	13.0	27.3	0.0
	1	204	14.7	26.1	5.24418604651
	1	205	13.5	27.9	2.76511627907
	1	206	13.2	27.7	0.0
	1	207	14.6	30.6	0.0
	1	208	12.8	28.9	0.0
	1	209	12.2	29.5	0.0
	1	210	13.5	27.8	0.0
	1	211	7.8	23.5	18.1162790698
	1	212	10.6	26.9	30.2255813953
	1	213	8.3	29.0	0.0
	1	214	12.4	27.2	0.0
	1	215	11.2	26.0	0.0
	1	216	13.0	29.8	0.0
	1	217	12.6	27.7	1.23953488372
	1	218	13.9	27.2	0.0
	1	219	17.6	29.0	0.0
	1	220	16.6	26.5	0.0
	1	221	14.3	28.6	0.0
	1	222	13.7	30.8	0.0
	1	223	6.9	27.3	0.0
	1	224	7.7	23.0	14.6837209302
	1	225	8.0	22.7	0.0953488372093
	1	226	8.5	21.1	15.923255814
	1	227	9.4	25.1	0.0
	1	228	9.7	24.1	0.0
	1	229	5.9	21.5	0.0
	1	230	9.3	26.1	0.0
	1	231	8.8	20.4	21.7395348837
	1	232	13.8	21.0	0.0
	1	233	13.7	28.3	0.0
	1	234	13.0	23.0	0.0
	1	235	11.0	28.1	0.0
	1	236	11.1	26.6	0.0
	1	237	10.8	28.2	0.0
	1	238	18.5	28.2	0.0
	1	239	17.4	29.5	0.0
	1	240	14.0	27.3	0.0
	1	241	10.5	24.5	0.0
	1	242	12.4	23.4	0.0
	1	243	11.6	27.0	0.0
	1	244	9.4	27.3	0.0
	1	245	10.3	29.9	0.0
	1	246	15.2	28.1	10.7744186047
	1	247	10.3	24.3	0.190697674419
	1	248	9.8	26.1	0.0
	1	249	13.1	24.5	0.0
	1	250	10.6	22.2	0.0
	1	251	5.3	18.8	0.858139534884
	1	252	10.3	23.5	0.0
	1	253	4.3	18.5	4.00465116279
	1	254	3.7	18.4	0.286046511628
	1	255	0.2	19.9	0.0
	1	256	-1.0	21.1	0.0
	1	257	-6.0	18.7	0.0
	1	258	2.3	25.3	0.0
	1	259	5.9	25.9	0.0
	1	260	4.7	20.3	0.0
	1	261	9.9	25.4	0.0
	1	262	11.2	24.7	0.0
	1	263	11.2	27.5	0.0
	1	264	8.2	23.4	0.0
	1	265	8.4	18.7	0.0
	1	266	10.5	20.1	0.0
	1	267	6.4	25.5	0.0
	1	268	10.7	23.8	0.0
	1	269	13.2	27.0	0.0
	1	270	14.5	24.4	0.0
	1	271	14.2	23.3	0.0
	1	272	9.9	22.3	0.0
	1	273	3.0	19.8	0.0
	1	274	4.1	20.6	0.0
	1	275	6.0	15.6	0.0
	1	276	3.3	14.3	0.0
	1	277	2.1	17.6	0.0
	1	278	-0.1	14.7	0.0
	1	279	0.7	15.4	0.0
	1	280	1.2	14.6	0.190697674419
	1	281	1.5	18.4	0.0
	1	282	1.9	17.5	0.0
	1	283	3.9	16.4	0.0
	1	284	1.0	18.9	0.0
	1	285	7.4	21.5	0.0
	1	286	-0.2	9.7	11.9186046512
	1	287	-4.2	8.1	0.0
	1	288	-2.3	11.4	0.0
	1	289	3.7	14.5	5.81627906977
	1	290	0.6	11.3	0.0
	1	291	2.1	13.0	0.0
	1	292	3.6	11.6	0.0
	1	293	2.8	10.9	0.0
	1	294	2.5	11.9	0.0
	1	295	-1.4	12.8	0.0
	1	296	-1.6	5.0	0.0
	1	297	-2.2	7.1	0.0
	1	298	-4.8	6.2	0.0
	1	299	-8.8	4.6	0.0
	1	300	4.3	14.5	0.0
	1	301	5.2	10.2	0.0
	1	302	3.3	13.2	0.0
	1	303	-1.9	13.0	0.0
	1	304	-0.9	5.4	0.0
	1	305	-8.2	3.5	0.0
	1	306	-4.7	2.3	0.0
	1	307	-3.6	7.4	0.0
	1	308	-3.2	13.0	0.0
	1	309	1.1	4.8	0.0
	1	310	3.5	7.9	0.0
	1	311	-0.9	7.3	0.0
	1	312	-2.9	15.2	0.0
	1	313	2.1	17.0	0.0
	1	314	4.2	8.6	0.0
	1	315	0.2	3.2	12.776744186
	1	316	-4.4	3.4	0.0
	1	317	-4.5	3.8	3.24186046512
	1	318	-4.2	3.4	0.0
	1	319	-0.6	5.5	0.0
	1	320	-12.9	3.2	0.0
	1	321	-7.2	-1.0	0.0
	1	322	-8.9	-1.9	0.0
	1	323	-9.0	-7.9	0.0
	1	324	-5.5	-1.7	0.0
	1	325	-9.9	0.5	0.0
	1	326	-8.2	-1.6	0.0
	1	327	-14.6	-11.0	0.0
	1	328	-11.0	-6.5	0.0
	1	329	-19.5	-10.4	0.0
	1	330	-10.0	6.2	0.0
	1	331	-16.7	-3.0	0.0
	1	332	-16.4	-7.9	0.0
	1	333	-16.1	-4.4	7.62790697674
	1	334	-18.2	-3.0	0.0
	1	335	-23.6	-8.9	0.0
	1	336	-29.5	-12.1	0.0
	1	337	-30.4	-9.1	0.0
	1	338	-27.2	-9.9	0.0
	1	339	-21.0	-17.8	0.0
	1	340	-19.7	-8.3	0.0
	1	341	-17.6	-9.0	0.0
	1	342	-18.3	-8.6	0.0
	1	343	-17.4	-10.6	0.0
	1	344	-14.8	-13.1	0.0
	1	345	-10.1	-8.3	0.0
	1	346	-15.2	-7.0	0.0
	1	347	-9.9	0.4	0.0
	1	348	-22.1	-15.7	0.667441860465
	1	349	-23.0	-15.2	0.0
	1	350	-26.7	-5.8	0.0
	1	351	-24.9	-13.6	0.0
	1	352	-22.0	-11.7	0.0
	1	353	-14.0	-9.9	0.0
	1	354	-16.3	-13.3	10.7744186047
	1	355	-19.9	-9.1	0.0
	1	356	-30.6	-14.7	1.71627906977
	1	357	-31.0	-16.5	0.0
	1	358	-24.2	-2.3	0.0
	1	359	-18.0	-1.8	2.0976744186
	1	360	-21.5	-5.4	0.0
	1	361	-15.4	-15.0	2.38372093023
	1	362	-19.4	-15.6	0.0
	1	363	-25.9	-19.0	0.0
	1	364	-23.5	-20.3	0.0
	1	365	-22.1	-9.0	0.0
	2	1	-17.4	-11.5	0.0
	2	2	-18.7	-14.3	0.0
	2	3	-13.6	-13.0	2.38372093023
	2	4	-20.0	-15.3	0.0
	2	5	-25.6	-19.1	0.0
	2	6	-29.9	-8.6	0.0
	2	7	-20.4	-9.0	0.0
	2	8	-21.2	-11.6	0.0
	2	9	-23.0	-5.7	0.0
	2	10	-20.3	-1.6	0.0
	2	11	-17.7	-7.8	0.0
	2	12	-13.8	-3.6	0.0
	2	13	-12.2	-6.1	0.0
	2	14	-17.3	-4.8	0.0
	2	15	-17.2	-0.5	0.0
	2	16	-9.6	-4.5	0.0
	2	17	-11.2	-4.2	0.0
	2	18	-15.0	-7.0	0.0
	2	19	-20.1	-12.4	0.0
	2	20	-8.2	-6.3	0.0
	2	21	-6.1	5.2	0.0
	2	22	-10.0	-6.4	0.0
	2	23	-10.8	0.1	0.0
	2	24	-24.9	-9.9	0.0
	2	25	-27.3	-5.4	0.0
	2	26	-23.5	-9.0	0.0
	2	27	-22.7	-3.7	0.0
	2	28	-22.2	-12.7	0.0
	2	29	-12.7	0.5	0.0
	2	30	-14.5	-5.0	1.62093023256
	2	31	-9.5	-8.8	0.0
	2	32	-19.0	-10.6	0.0
	2	33	-22.7	-11.6	0.0
	2	34	-23.2	-11.5	0.0
	2	35	-17.3	-3.8	0.0
	2	36	-29.3	-12.3	0.0
	2	37	-28.9	-17.0	0.0
	2	38	-25.9	-14.4	0.0
	2	39	-18.8	-5.2	0.0
	2	40	-17.7	-3.8	0.0
	2	41	-20.2	-6.4	0.0
	2	42	-13.5	3.7	0.0
	2	43	-4.9	4.1	0.0
	2	44	-1.4	7.3	0.0
	2	45	-2.2	0.9	0.0
	2	46	-8.7	-0.2	0.0
	2	47	-15.6	-1.5	0.0
	2	48	-18.0	-7.6	0.0
	2	49	-23.1	-9.3	0.0
	2	50	-22.7	-6.3	0.0
	2	51	-26.3	-9.1	0.0
	2	52	-17.7	-2.7	0.0
	2	53	-8.1	3.7	0.0
	2	54	-11.5	-1.9	0.0
	2	55	-14.0	2.8	0.0
	2	56	-4.1	-0.8	0.0
	2	57	-4.6	-2.4	0.0
	2	58	-9.9	-7.5	0.0
	2	59	-9.3	-9.1	0.0
	2	60	-3.3	0.0	0.0
	2	61	0.3	5.3	0.0
	2	62	-8.5	-4.0	0.0
	2	63	-12.5	0.3	0.0
	2	64	-3.8	-2.0	1.33488372093
	2	65	-5.3	2.0	0.0
	2	66	-10.3	-1.3	0.0
	2	67	-11.0	0.5	0.0
	2	68	-3.6	-2.2	0.0
	2	69	-3.0	-2.8	1.23953488372
	2	70	-7.5	6.3	0.0
	2	71	-5.3	3.7	0.0
	2	72	-5.3	-0.1	0.0
	2	73	-7.7	3.6	0.0
	2	74	-7.0	3.1	0.0
	2	75	-3.5	5.5	0.0
	2	76	-4.5	0.7	0.0
	2	77	-6.3	2.7	0.0
	2	78	-2.4	4.5	0.0
	2	79	-4.8	11.1	0.0
	2	80	-6.5	2.6	0.0
	2	81	-2.5	8.2	0.0
	2	82	0.2	8.0	0.0
	2	83	-4.5	3.6	0.0
	2	84	-4.6	0.4	0.0
	2	85	-4.5	4.6	0.0
	2	86	-10.1	4.6	0.0
	2	87	-17.3	-1.7	0.0
	2	88	-16.8	-9.2	0.572093023256
	2	89	-13.0	-3.0	0.0
	2	90	-19.5	-6.6	0.0
	2	91	-12.2	-1.3	0.0
	2	92	-14.0	2.0	0.0
	2	93	-16.1	2.8	0.0
	2	94	-10.2	8.0	0.0
	2	95	-2.5	8.1	0.0
	2	96	-3.1	6.2	0.0
	2	97	-0.5	14.4	0.0
	2	98	5.8	9.7	7.34186046512
	2	99	-0.1	12.0	2.57441860465
	2	100	-1.2	16.7	0.0
	2	101	-6.6	10.3	0.286046511628
	2	102	3.5	16.5	0.0
	2	103	3.6	9.0	0.0
	2	104	2.5	12.8	0.0
	2	105	-2.0	12.1	0.0
	2	106	9.3	20.2	0.0
	2	107	4.3	11.9	0.0
	2	108	2.5	12.7	0.0
	2	109	-2.9	12.7	0.0
	2	110	-0.7	11.3	1.14418604651
	2	111	-2.5	12.7	0.0
	2	112	-0.1	12.4	0.0
	2	113	5.4	13.6	0.0
	2	114	-3.9	13.5	2.76511627907
	2	115	-2.8	13.4	0.0
	2	116	-4.0	13.2	0.0
	2	117	-0.2	14.6	2.86046511628
	2	118	-3.6	15.4	13.0627906977
	2	119	-0.2	19.4	0.0
	2	120	-4.9	10.5	0.0
	2	121	-6.4	12.1	0.0
	2	122	-7.9	11.0	7.34186046512
	2	123	-9.8	11.2	0.0
	2	124	-2.0	16.7	0.0
	2	125	2.5	20.1	0.0
	2	126	7.7	10.2	13.1581395349
	2	127	8.6	16.1	3.43255813953
	2	128	9.5	17.3	0.572093023256
	2	129	5.0	25.5	0.0
	2	130	3.0	23.5	0.0
	2	131	9.9	17.2	0.0
	2	132	7.0	14.7	25.8395348837
	2	133	6.4	19.6	0.0953488372093
	2	134	5.2	19.8	0.0
	2	135	3.0	22.6	0.0
	2	136	1.9	18.5	0.572093023256
	2	137	2.6	16.3	16.4953488372
	2	138	5.8	20.6	0.0
	2	139	1.8	19.8	0.0
	2	140	3.4	19.1	0.0
	2	141	3.1	18.5	0.953488372093
	2	142	-0.1	19.8	11.6325581395
	2	143	-1.1	17.4	0.0
	2	144	5.2	15.9	0.0
	2	145	6.2	18.1	0.0
	2	146	9.7	21.7	2.28837209302
	2	147	7.9	23.5	0.0
	2	148	8.1	20.7	3.33720930233
	2	149	9.2	22.8	0.0
	2	150	8.5	21.1	0.0
	2	151	3.4	17.5	0.0
	2	152	5.6	16.3	9.15348837209
	2	153	3.9	23.8	0.0
	2	154	6.3	25.0	0.0
	2	155	12.7	20.6	0.0
	2	156	9.5	22.5	0.0
	2	157	10.7	25.9	0.0
	2	158	13.2	25.6	0.0
	2	159	10.1	27.9	0.0
	2	160	6.7	25.3	8.39069767442
	2	161	12.9	26.9	0.0
	2	162	8.2	20.3	0.0
	2	163	7.3	24.1	0.0
	2	164	3.3	26.5	0.0
	2	165	8.4	30.1	0.0
	2	166	10.3	24.9	1.43023255814
	2	167	11.9	27.3	0.0
	2	168	13.4	25.8	8.77209302326
	2	169	15.1	30.8	0.0
	2	170	12.3	25.8	0.0
	2	171	15.3	22.6	55.2069767442
	2	172	13.1	25.4	0.0
	2	173	11.1	30.2	0.0
	2	174	8.6	24.3	0.0
	2	175	10.3	23.8	0.0
	2	176	9.3	26.6	0.0
	2	177	11.4	25.4	1.43023255814
	2	178	12.1	26.0	6.57906976744
	2	179	9.7	25.1	0.0
	2	180	12.4	25.4	0.0
	2	181	15.3	26.7	0.0
	2	182	13.5	24.7	0.0
	2	183	17.3	30.2	0.0
	2	184	21.4	32.3	0.0
	2	185	20.8	29.0	0.0
	2	186	20.7	30.6	0.0
	2	187	12.2	23.8	0.0
	2	188	14.1	30.9	0.0
	2	189	17.5	32.8	0.0
	2	190	16.7	31.0	0.0
	2	191	13.9	22.8	0.0
	2	192	12.6	23.1	0.0
	2	193	9.4	21.6	0.0
	2	194	8.7	22.8	0.0
	2	195	7.4	22.2	0.0
	2	196	9.4	23.2	0.0
	2	197	10.0	27.1	0.0
	2	198	10.3	28.7	0.0
	2	199	17.8	33.2	0.0
	2	200	18.4	27.4	1.81162790698
	2	201	10.5	25.4	0.0
	2	202	13.1	28.5	0.0
	2	203	10.9	27.8	0.0
	2	204	10.5	23.4	0.0
	2	205	7.9	22.9	0.0
	2	206	10.2	26.2	0.0
	2	207	11.3	23.9	2.95581395349
	2	208	8.8	20.2	19.4511627907
	2	209	13.1	23.3	1.23953488372
	2	210	12.3	24.6	1.90697674419
	2	211	10.4	24.3	3.24186046512
	2	212	11.8	27.3	11.5372093023
	2	213	14.3	26.5	12.1093023256
	2	214	11.8	25.5	6.48372093023
	2	215	16.0	25.8	0.0
	2	216	18.3	27.8	0.0
	2	217	14.6	24.3	16.4
	2	218	16.3	29.1	0.0
	2	219	12.5	27.9	0.0
	2	220	10.3	19.6	0.858139534884
	2	221	13.1	26.4	0.0
	2	222	11.6	25.4	1.0488372093
	2	223	10.1	26.2	0.0
	2	224	8.8	21.2	0.0
	2	225	13.0	27.8	0.0
	2	226	9.5	30.1	0.0
	2	227	8.1	28.3	0.0
	2	228	6.1	27.2	0.0
	2	229	11.0	28.8	2.0023255814
	2	230	10.2	23.6	2.76511627907
	2	231	12.7	29.3	11.0604651163
	2	232	16.8	30.1	0.0953488372093
	2	233	13.1	31.0	0.0
	2	234	9.1	25.7	0.0
	2	235	11.4	29.9	0.0
	2	236	9.6	26.0	6.96046511628
	2	237	7.1	23.7	1.71627906977
	2	238	10.4	27.6	0.0
	2	239	11.2	30.6	0.0
	2	240	8.6	29.9	14.0162790698
	2	241	8.6	28.2	0.0
	2	242	6.1	29.2	0.0
	2	243	9.0	28.1	0.0
	2	244	10.7	23.4	0.0
	2	245	9.3	19.2	1.62093023256
	2	246	10.2	23.3	0.0
	2	247	8.5	28.1	0.0
	2	248	6.5	23.3	0.0
	2	249	3.7	23.4	0.0
	2	250	9.0	20.9	0.0
	2	251	5.0	17.3	0.0
	2	252	5.6	16.2	22.788372093
	2	253	5.5	18.9	0.0
	2	254	1.9	22.5	0.0
	2	255	3.5	16.4	3.14651162791
	2	256	3.1	13.4	0.476744186047
	2	257	-0.9	13.6	0.0
	2	258	4.1	19.6	0.0
	2	259	4.3	11.7	4.67209302326
	2	260	1.4	17.6	2.57441860465
	2	261	1.9	22.5	0.0
	2	262	4.6	22.7	0.0
	2	263	8.5	21.0	0.0
	2	264	11.5	21.6	0.0
	2	265	10.5	26.6	0.0
	2	266	7.5	23.4	0.0
	2	267	7.8	25.8	0.0
	2	268	11.2	20.6	1.0488372093
	2	269	8.0	21.3	2.95581395349
	2	270	5.3	20.2	0.0
	2	271	7.2	21.9	0.0
	2	272	6.9	18.2	0.0
	2	273	7.7	22.1	0.0
	2	274	0.2	17.9	0.0
	2	275	-3.9	14.9	0.0
	2	276	2.8	17.6	0.0
	2	277	-4.2	15.7	0.0
	2	278	-0.6	16.2	0.0
	2	279	-2.8	9.5	3.90930232558
	2	280	-5.5	15.7	0.190697674419
	2	281	-2.4	15.3	0.0
	2	282	-3.7	14.2	0.0
	2	283	0.0	9.1	0.0
	2	284	-5.6	-3.2	8.48604651163
	2	285	-3.8	2.4	3.81395348837
	2	286	-4.6	7.3	0.0
	2	287	-6.2	7.1	0.0
	2	288	-1.3	9.7	0.0
	2	289	-1.9	9.0	0.0
	2	290	-1.0	12.0	0.0
	2	291	-5.2	11.8	0.0
	2	292	-6.0	7.7	0.0953488372093
	2	293	-3.1	12.0	0.0
	2	294	-4.4	9.2	5.1488372093
	2	295	-3.6	4.7	0.0953488372093
	2	296	-3.9	5.6	0.0
	2	297	-1.3	3.0	0.0
	2	298	-5.1	4.7	0.0
	2	299	-8.8	2.0	0.0
	2	300	-4.8	2.1	0.0
	2	301	-8.0	3.4	0.0
	2	302	-0.1	12.8	0.0
	2	303	-7.0	6.5	16.3046511628
	2	304	-7.9	5.3	0.0
	2	305	-6.4	5.7	0.0
	2	306	-4.3	9.6	0.0
	2	307	-3.0	15.6	0.0
	2	308	-7.5	8.5	0.0
	2	309	-6.7	9.9	0.0
	2	310	-6.8	7.0	0.0
	2	311	-2.8	12.0	0.0
	2	312	-2.8	4.5	0.0
	2	313	-9.0	2.0	0.0
	2	314	-16.8	2.4	0.0
	2	315	-8.1	5.4	0.0
	2	316	-2.3	7.5	0.0
	2	317	-3.6	6.1	0.0
	2	318	-4.7	8.7	0.0
	2	319	-1.9	6.0	0.0
	2	320	1.8	6.5	0.0
	2	321	-2.8	2.8	0.0
	2	322	-11.5	-2.2	0.0
	2	323	-9.5	4.3	0.0
	2	324	-2.2	3.2	0.286046511628
	2	325	1.2	4.5	3.43255813953
	2	326	-7.8	-0.9	0.0953488372093
	2	327	-11.4	-0.2	0.0
	2	328	-17.9	-2.4	0.0
	2	329	-2.8	-1.5	0.0
	2	330	2.7	4.8	0.0
	2	331	-1.3	0.0	0.0
	2	332	-11.9	-1.5	0.0
	2	333	-8.3	-7.8	0.0
	2	334	-7.3	-5.1	1.81162790698
	2	335	-15.3	-3.9	0.0
	2	336	-18.3	-3.5	0.0
	2	337	-19.5	0.9	0.0
	2	338	-9.7	3.4	2.0976744186
	2	339	-6.5	5.2	6.57906976744
	2	340	-4.5	-0.5	0.0
	2	341	-2.5	-1.9	0.0
	2	342	-10.7	-8.3	0.0
	2	343	-20.0	-18.8	3.71860465116
	2	344	-25.0	-14.9	0.0
	2	345	-31.9	-15.5	0.0
	2	346	-27.4	-8.0	0.0
	2	347	-23.9	-11.5	0.0
	2	348	-8.9	-3.6	0.0
	2	349	-23.5	-5.4	0.0
	2	350	-11.4	-0.6	0.0
	2	351	-16.6	-8.3	0.0
	2	352	-13.1	-9.4	0.0
	2	353	-13.4	-12.2	0.0
	2	354	-12.6	-9.5	0.0
	2	355	-21.0	-10.9	0.0
	2	356	-26.0	-4.6	0.0
	2	357	-14.4	-0.3	0.0
	2	358	-11.6	2.3	0.476744186047
	2	359	-7.7	-0.9	0.0
	2	360	-2.9	-1.3	0.0
	2	361	-4.5	-4.1	0.0
	2	362	-11.3	-3.6	19.1651162791
	2	363	-22.7	-7.1	0.0
	2	364	-22.9	-11.4	0.0
	2	365	-11.7	-8.5	0.0
	3	1	-10.6	-7.1	0.0
	3	2	-12.0	-2.2	0.0
	3	3	-14.6	-3.2	0.0
	3	4	-13.0	0.0	0.0
	3	5	-7.8	1.9	0.0
	3	6	-5.5	-2.6	0.0
	3	7	-14.9	-9.1	0.0
	3	8	-18.8	1.7	0.0
	3	9	-26.1	-11.9	0.190697674419
	3	10	-25.0	-12.2	0.0
	3	11	-24.0	-20.3	0.0
	3	12	-28.2	-16.7	0.0
	3	13	-22.3	-14.1	0.190697674419
	3	14	-22.6	-10.1	0.0
	3	15	-19.6	-14.0	0.0
	3	16	-24.2	-22.2	0.286046511628
	3	17	-20.3	-8.6	0.0
	3	18	-15.4	-10.4	0.0
	3	19	-21.1	-15.7	0.667441860465
	3	20	-25.3	-11.0	0.0
	3	21	-25.3	-17.2	1.14418604651
	3	22	-22.8	-15.6	0.0
	3	23	-18.8	-11.5	0.0
	3	24	-10.1	-3.7	0.0
	3	25	-8.8	-6.0	0.0
	3	26	-11.6	-0.7	5.72093023256
	3	27	-14.4	-4.4	0.0
	3	28	-12.5	-5.8	0.0
	3	29	-7.8	1.9	0.0
	3	30	-16.7	-1.0	0.0
	3	31	-7.7	-1.1	0.0
	3	32	-22.1	-3.3	0.0
	3	33	-18.3	-3.9	8.67674418605
	3	34	-19.1	-7.7	0.0
	3	35	-18.5	-3.3	0.0
	3	36	-20.6	-6.5	0.0
	3	37	-28.5	-7.7	0.0
	3	38	-23.7	-7.8	0.0
	3	39	-16.7	-4.7	0.0
	3	40	-11.3	-1.6	0.0
	3	41	-17.1	-5.7	0.0
	3	42	-25.0	-9.0	0.0
	3	43	-22.9	-6.9	0.0
	3	44	-20.9	2.7	0.0
	3	45	-15.7	4.2	0.0
	3	46	-9.9	-1.4	0.0
	3	47	-17.6	-8.7	8.77209302326
	3	48	-13.4	-3.1	0.0
	3	49	-16.4	-4.3	0.0
	3	50	-11.6	-0.2	0.0
	3	51	-9.6	2.4	0.0
	3	52	-13.1	-3.9	0.0
	3	53	-19.4	-6.5	0.0
	3	54	-20.0	-13.8	0.0
	3	55	-25.1	-14.9	0.0
	3	56	-21.2	-11.0	2.38372093023
	3	57	-16.5	-7.1	0.0
	3	58	-21.8	1.2	0.0
	3	59	-16.3	-3.1	0.0
	3	60	-10.5	-10.4	0.0
	3	61	-20.5	0.8	0.0
	3	62	-17.5	4.5	0.0
	3	63	-11.0	5.9	0.0
	3	64	-0.4	3.9	0.0
	3	65	-6.7	2.8	5.05348837209
	3	66	-5.3	3.2	0.0
	3	67	-1.6	-0.2	0.0
	3	68	-2.8	-2.7	0.0
	3	69	-17.4	-11.7	0.0
	3	70	-17.0	-4.3	0.0
	3	71	-12.8	-4.6	0.762790697674
	3	72	-7.0	-4.7	0.190697674419
	3	73	-14.3	-3.1	0.0
	3	74	-9.7	-2.8	0.0
	3	75	-9.9	2.3	0.0
	3	76	-18.5	-2.1	0.0
	3	77	-12.4	5.9	0.0
	3	78	-14.8	-3.0	0.0
	3	79	-18.6	-5.6	0.0
	3	80	-27.9	-6.1	0.0
	3	81	-28.2	-8.9	0.0
	3	82	-20.7	-7.5	0.0
	3	83	-8.9	-0.8	0.0
	3	84	-8.2	6.1	4.57674418605
	3	85	-4.5	5.3	0.0
	3	86	1.6	12.7	11.3465116279
	3	87	1.6	8.4	0.762790697674
	3	88	0.2	7.8	0.0
	3	89	-0.8	12.2	0.0
	3	90	7.1	20.4	0.0
	3	91	3.3	19.6	0.0
	3	92	5.7	16.3	0.0
	3	93	-3.1	5.9	0.0
	3	94	-8.1	7.0	0.0
	3	95	-5.9	7.6	3.62325581395
	3	96	-8.7	9.1	0.0
	3	97	2.2	17.6	0.0
	3	98	3.9	13.0	0.190697674419
	3	99	-2.6	9.0	0.858139534884
	3	100	-2.5	15.9	0.0
	3	101	0.5	11.3	8.86744186047
	3	102	5.3	15.1	1.62093023256
	3	103	7.5	9.2	1.0488372093
	3	104	3.3	10.6	0.0
	3	105	1.7	11.7	0.0
	3	106	2.9	9.3	0.0
	3	107	-4.4	9.0	0.0
	3	108	-3.0	13.2	0.0
	3	109	-3.9	13.0	0.0
	3	110	-10.8	7.8	0.0
	3	111	-4.4	13.9	0.0
	3	112	-4.3	15.9	0.0
	3	113	-3.1	11.0	11.4418604651
	3	114	0.0	12.0	2.76511627907
	3	115	4.2	8.3	4.57674418605
	3	116	2.2	15.8	0.0
	3	117	5.3	16.1	0.0
	3	118	-0.7	12.3	0.0
	3	119	4.4	16.6	0.0
	3	120	6.0	14.9	0.0
	3	121	5.3	15.3	0.0
	3	122	7.4	14.2	0.0
	3	123	-1.7	13.0	0.0
	3	124	-5.3	6.1	0.0
	3	125	-7.3	8.3	0.0
	3	126	-6.4	13.5	0.0
	3	127	-0.3	18.0	0.0
	3	128	3.7	23.3	0.0
	3	129	1.7	22.3	0.0
	3	130	-0.8	16.3	0.0
	3	131	-2.4	19.6	0.0
	3	132	-0.1	17.3	0.0
	3	133	3.0	19.4	0.0
	3	134	0.4	16.0	0.0
	3	135	1.7	19.0	0.0
	3	136	3.0	18.4	0.0
	3	137	5.0	18.0	0.0
	3	138	3.1	17.8	0.0
	3	139	-1.9	15.2	0.0
	3	140	-0.2	16.0	0.0
	3	141	6.7	14.6	2.19302325581
	3	142	9.5	16.9	0.0
	3	143	6.4	12.8	0.0
	3	144	2.9	15.8	12.4906976744
	3	145	0.8	14.9	0.0
	3	146	0.0	11.8	0.0
	3	147	0.9	16.1	0.0
	3	148	1.9	19.5	0.0
	3	149	4.9	26.1	0.0
	3	150	7.8	25.4	0.0
	3	151	12.4	28.4	0.0
	3	152	15.2	28.4	0.0
	3	153	16.0	25.3	0.0
	3	154	11.2	26.3	0.0
	3	155	8.4	24.8	0.0
	3	156	11.2	23.2	0.0
	3	157	10.5	27.7	0.0
	3	158	15.8	30.5	0.0
	3	159	12.9	25.7	1.71627906977
	3	160	12.8	26.7	0.0
	3	161	14.2	27.3	0.0
	3	162	17.4	27.2	0.0
	3	163	12.3	25.5	0.0
	3	164	9.6	26.4	0.0
	3	165	10.4	25.8	0.0
	3	166	11.0	22.8	0.0953488372093
	3	167	7.8	23.0	0.0
	3	168	4.0	21.7	0.0
	3	169	8.0	18.9	0.0
	3	170	12.3	27.2	0.0
	3	171	13.1	27.9	0.0
	3	172	18.9	30.1	0.0
	3	173	17.5	31.3	0.0
	3	174	20.7	32.7	0.0
	3	175	18.1	31.8	0.0
	3	176	13.9	27.1	0.0
	3	177	12.6	25.5	0.0
	3	178	10.5	25.0	8.39069767442
	3	179	8.3	20.1	9.34418604651
	3	180	12.8	23.6	0.0
	3	181	13.2	21.7	17.4488372093
	3	182	16.7	22.7	5.43488372093
	3	183	13.2	26.4	0.0
	3	184	16.8	28.5	0.0
	3	185	11.1	28.5	24.7906976744
	3	186	12.3	28.1	0.0
	3	187	15.5	27.1	0.0
	3	188	15.9	28.1	0.0
	3	189	14.0	23.2	0.381395348837
	3	190	12.2	26.1	0.0
	3	191	16.5	27.6	0.0
	3	192	16.7	26.4	9.63023255814
	3	193	16.2	23.1	6.48372093023
	3	194	14.3	25.2	0.0
	3	195	14.0	27.0	0.572093023256
	3	196	17.1	24.6	4.00465116279
	3	197	13.9	28.1	17.8302325581
	3	198	17.3	31.1	0.0
	3	199	16.0	24.9	0.858139534884
	3	200	20.5	28.9	2.76511627907
	3	201	17.7	30.1	15.923255814
	3	202	17.1	26.3	0.0953488372093
	3	203	19.5	34.1	0.0
	3	204	16.4	32.7	0.0
	3	205	20.8	31.2	22.9790697674
	3	206	19.0	33.2	0.0
	3	207	14.9	29.0	0.0
	3	208	13.1	29.5	0.0
	3	209	16.3	28.4	0.0
	3	210	12.6	26.9	0.0
	3	211	12.6	27.8	0.0
	3	212	13.4	28.2	7.72325581395
	3	213	13.9	26.2	0.0
	3	214	15.2	25.9	0.0
	3	215	13.6	24.2	1.43023255814
	3	216	12.9	26.0	2.66976744186
	3	217	11.4	26.8	0.0953488372093
	3	218	13.8	27.4	0.476744186047
	3	219	12.9	30.1	0.190697674419
	3	220	12.5	23.5	25.5534883721
	3	221	12.0	21.0	0.0
	3	222	9.6	25.2	0.0
	3	223	12.7	28.1	0.0
	3	224	11.2	31.1	0.0
	3	225	9.5	26.4	0.0
	3	226	11.3	26.1	0.0
	3	227	13.9	28.0	0.0
	3	228	14.1	24.7	0.0
	3	229	14.8	24.4	0.0
	3	230	17.4	24.1	0.0
	3	231	19.6	28.6	0.0
	3	232	15.5	22.0	1.14418604651
	3	233	5.9	19.0	0.0
	3	234	7.2	22.1	0.0
	3	235	7.5	22.6	0.0
	3	236	7.9	26.5	0.0
	3	237	5.3	29.3	0.0
	3	238	10.6	29.0	0.0
	3	239	5.9	26.5	0.0
	3	240	8.9	24.4	0.0
	3	241	9.5	23.4	0.0
	3	242	10.0	24.7	0.0
	3	243	6.8	22.2	0.0
	3	244	5.4	19.6	14.2069767442
	3	245	8.0	23.4	0.0
	3	246	7.8	24.7	0.0
	3	247	8.1	24.9	0.0
	3	248	11.4	23.0	0.0
	3	249	10.5	19.6	0.0
	3	250	11.4	21.6	0.0953488372093
	3	251	12.2	28.8	0.0
	3	252	11.6	21.5	0.381395348837
	3	253	9.2	22.6	0.0
	3	254	8.4	24.2	0.0
	3	255	9.8	22.9	0.0
	3	256	8.4	25.5	0.0
	3	257	7.2	23.3	0.0
	3	258	6.8	21.7	0.0
	3	259	4.2	18.0	0.286046511628
	3	260	9.0	20.9	0.0
	3	261	12.2	20.6	0.0
	3	262	5.5	18.0	0.0
	3	263	5.6	20.5	0.0
	3	264	6.4	22.6	0.0
	3	265	13.0	30.4	0.0
	3	266	13.3	27.8	0.0
	3	267	14.3	26.4	0.0
	3	268	12.9	23.1	1.71627906977
	3	269	9.8	22.2	1.23953488372
	3	270	7.3	25.3	0.0
	3	271	11.7	20.1	18.4023255814
	3	272	8.2	14.3	2.0023255814
	3	273	5.8	19.1	0.0
	3	274	-0.2	16.9	23.6465116279
	3	275	-2.3	11.9	0.0
	3	276	4.5	13.9	0.0
	3	277	9.3	16.8	0.286046511628
	3	278	11.9	19.8	0.0
	3	279	5.8	14.4	0.0
	3	280	14.6	23.7	0.0
	3	281	13.7	30.2	0.0
	3	282	15.3	28.1	0.0
	3	283	12.5	19.2	0.0
	3	284	9.3	18.6	1.62093023256
	3	285	10.5	18.7	0.0
	3	286	10.9	11.1	0.0
	3	287	6.2	11.3	0.0
	3	288	2.8	9.3	0.0
	3	289	-4.4	15.8	0.0
	3	290	-0.8	17.3	0.0
	3	291	-0.7	12.7	0.0
	3	292	1.0	7.5	3.90930232558
	3	293	-1.9	17.8	0.0
	3	294	-5.9	12.5	18.3069767442
	3	295	-6.9	5.4	0.0
	3	296	-4.1	9.4	0.0
	3	297	-3.8	3.3	3.33720930233
	3	298	-0.6	10.1	0.0
	3	299	4.4	10.4	0.0
	3	300	6.2	12.3	0.0
	3	301	1.5	6.9	0.0
	3	302	-2.4	10.6	0.0
	3	303	0.4	1.4	7.43720930233
	3	304	-3.0	2.3	0.0953488372093
	3	305	-15.0	0.3	0.0
	3	306	-14.7	3.1	5.24418604651
	3	307	-14.2	-7.1	0.0
	3	308	-12.1	-0.6	0.0
	3	309	-10.8	5.4	0.0
	3	310	-7.2	2.5	0.0
	3	311	-15.0	-1.7	0.0
	3	312	-8.1	-2.3	3.14651162791
	3	313	-6.0	2.8	0.476744186047
	3	314	-6.7	4.7	4.48139534884
	3	315	-5.4	5.8	0.0
	3	316	-8.5	-1.2	0.0
	3	317	-5.9	0.7	0.0
	3	318	-5.8	-0.2	0.0
	3	319	-10.6	-0.7	0.0
	3	320	-7.1	7.7	0.0
	3	321	-9.2	2.3	0.0
	3	322	-3.4	3.9	8.00930232558
	3	323	-8.0	9.5	0.0
	3	324	-0.1	9.3	0.0
	3	325	2.7	9.5	0.0
	3	326	1.8	5.7	6.00697674419
	3	327	-1.6	3.4	0.0
	3	328	-0.4	0.0	0.0
	3	329	-4.6	0.3	0.0
	3	330	-8.3	-0.2	0.0
	3	331	-10.9	-3.2	0.858139534884
	3	332	-3.9	1.0	1.0488372093
	3	333	-5.1	-3.2	0.0
	3	334	-4.2	-0.4	0.0
	3	335	-1.2	2.1	1.23953488372
	3	336	-13.4	-8.2	2.57441860465
	3	337	-2.0	-1.2	0.0
	3	338	-15.8	-6.4	0.0
	3	339	-17.7	-3.7	0.0
	3	340	-24.3	-8.1	0.0
	3	341	-29.8	-16.3	0.0
	3	342	-31.5	-15.5	0.0
	3	343	-37.8	-16.4	0.0
	3	344	-29.8	-13.2	0.0
	3	345	-29.0	-16.6	0.0
	3	346	-26.7	-12.2	0.0
	3	347	-25.4	-16.8	0.0
	3	348	-25.1	-13.5	0.0
	3	349	-23.4	-5.3	0.0
	3	350	-26.7	-6.1	0.0
	3	351	-23.8	-0.9	0.0
	3	352	-25.1	-7.6	0.0
	3	353	-15.1	-9.4	0.0
	3	354	-19.5	-5.8	0.0
	3	355	-24.1	-11.6	0.0
	3	356	-23.8	-11.7	0.0
	3	357	-27.0	-20.6	2.47906976744
	3	358	-24.2	-14.3	0.0
	3	359	-27.9	-13.4	0.0
	3	360	-24.3	-7.8	0.0
	3	361	-23.4	-7.9	0.0953488372093
	3	362	-13.4	-4.7	0.0
	3	363	-17.0	-14.2	1.62093023256
	3	364	-11.4	-7.5	1.33488372093
	3	365	-10.8	-3.0	0.0
	4	1	-20.9	-5.1	0.0
	4	2	-15.4	-5.9	0.0
	4	3	-28.1	-13.5	0.0
	4	4	-25.2	-12.9	0.0
	4	5	-16.2	-8.2	0.0
	4	6	-14.9	-8.4	0.0
	4	7	-19.3	-0.3	0.0
	4	8	-22.0	-8.5	0.0
	4	9	-18.6	-9.4	0.0
	4	10	-28.8	-8.0	0.0
	4	11	-24.2	-5.0	0.0
	4	12	-20.4	-14.8	0.0
	4	13	-22.9	-10.4	0.0
	4	14	-18.9	-7.7	2.0023255814
	4	15	-16.4	-14.5	5.62558139535
	4	16	-19.2	-11.1	0.0
	4	17	-17.2	-11.0	0.0
	4	18	-26.6	-11.5	0.0
	4	19	-21.0	-8.7	0.0
	4	20	-29.0	-16.5	0.0
	4	21	-32.2	-13.2	0.0
	4	22	-28.6	-7.0	0.0
	4	23	-31.3	-10.3	0.0
	4	24	-20.4	-8.7	3.62325581395
	4	25	-19.7	-2.4	0.0
	4	26	-28.7	-9.4	0.0
	4	27	-23.2	-10.0	0.0
	4	28	-19.5	-8.1	0.0
	4	29	-13.3	3.3	0.0
	4	30	-8.5	6.0	0.0
	4	31	-9.9	-0.3	0.0
	4	32	-16.0	-13.1	0.0
	4	33	-20.8	-7.8	0.0
	4	34	-24.5	-12.1	0.0
	4	35	-22.0	-5.2	0.0
	4	36	-15.0	-2.0	2.0976744186
	4	37	-17.6	3.5	0.0
	4	38	-13.8	6.0	0.0
	4	39	-9.3	1.3	0.0
	4	40	-24.6	-10.5	0.0
	4	41	-19.2	-5.0	0.0
	4	42	-23.2	-13.5	0.0
	4	43	-26.5	-13.0	0.0
	4	44	-27.7	-12.0	0.0
	4	45	-24.8	-11.5	0.0
	4	46	-23.6	-15.2	0.0
	4	47	-13.5	-9.0	0.0
	4	48	-20.6	-8.5	0.0
	4	49	-25.0	-7.9	0.0
	4	50	-24.7	-9.7	0.0
	4	51	-19.8	-0.7	0.0
	4	52	-28.1	-3.2	0.0
	4	53	-25.3	-1.6	0.0
	4	54	-18.0	-14.1	0.0
	4	55	-23.1	-11.4	0.0
	4	56	-23.9	-5.1	0.0
	4	57	-19.9	-8.8	0.0
	4	58	-24.6	-6.2	0.0
	4	59	-15.2	-7.9	0.0
	4	60	-16.7	-5.8	0.0
	4	61	-21.1	-10.3	0.0
	4	62	-11.4	-8.8	0.0
	4	63	-6.2	-6.0	0.0
	4	64	-16.7	-13.6	7.91395348837
	4	65	-13.4	-2.8	0.0
	4	66	-10.6	3.2	0.0
	4	67	-7.1	0.6	0.0
	4	68	-7.3	-2.0	0.0
	4	69	-13.5	-9.3	0.0
	4	70	-17.1	-14.8	0.0
	4	71	-22.9	-10.1	0.0
	4	72	-23.0	-9.6	0.0
	4	73	-21.6	-7.6	0.0
	4	74	-17.5	-3.7	0.0
	4	75	-16.7	-5.5	0.0
	4	76	-23.7	-9.4	0.0
	4	77	-15.6	-7.0	0.0
	4	78	-12.5	0.5	0.0
	4	79	-3.9	2.6	0.0
	4	80	-6.8	6.8	0.0
	4	81	-7.8	7.5	0.0
	4	82	-3.8	4.1	0.0
	4	83	-11.8	-2.4	0.0
	4	84	-11.0	3.3	0.0
	4	85	-11.8	-1.4	0.0
	4	86	-8.9	-8.2	0.0
	4	87	-14.1	-10.8	0.0
	4	88	-13.0	-4.8	0.0
	4	89	-7.4	-0.5	11.5372093023
	4	90	-5.0	1.9	9.82093023256
	4	91	-1.2	1.8	0.0953488372093
	4	92	-11.1	-1.8	0.476744186047
	4	93	-10.4	-0.1	0.0
	4	94	-7.3	5.7	0.0
	4	95	0.3	12.5	1.71627906977
	4	96	0.9	19.7	0.0
	4	97	4.3	15.3	0.0
	4	98	1.1	20.3	0.0
	4	99	6.1	18.0	0.0
	4	100	3.3	16.1	0.0
	4	101	11.0	16.0	0.0
	4	102	1.3	16.3	0.0
	4	103	-1.4	10.6	0.0
	4	104	-0.4	16.1	0.0
	4	105	-0.1	17.6	0.0
	4	106	3.7	17.0	0.0
	4	107	1.1	18.8	0.0
	4	108	-1.7	16.5	0.0
	4	109	-5.6	5.8	31.3697674419
	4	110	-10.3	6.5	0.0
	4	111	-5.4	5.1	6.29302325581
	4	112	-5.9	7.4	2.0976744186
	4	113	-2.6	9.8	2.0023255814
	4	114	-1.6	20.4	0.0
	4	115	2.4	22.5	0.0
	4	116	5.2	17.7	0.0
	4	117	0.9	15.8	0.0
	4	118	2.3	18.8	0.0
	4	119	-0.7	14.6	0.0
	4	120	3.1	11.4	14.4930232558
	4	121	0.6	14.9	0.0
	4	122	4.5	17.1	0.0
	4	123	2.9	11.6	4.57674418605
	4	124	-4.5	10.9	0.0953488372093
	4	125	-5.3	11.0	3.43255813953
	4	126	-1.6	10.8	0.0953488372093
	4	127	-2.5	12.0	0.0
	4	128	-1.1	17.1	0.0953488372093
	4	129	5.2	18.3	0.0953488372093
	4	130	2.2	22.0	8.77209302326
	4	131	0.6	18.7	0.0
	4	132	-0.8	9.3	27.4604651163
	4	133	-5.2	11.7	0.0
	4	134	-3.0	13.4	0.0
	4	135	1.5	12.5	0.0
	4	136	0.8	9.2	0.0
	4	137	2.1	12.4	0.0
	4	138	5.2	22.4	0.0
	4	139	11.6	27.4	0.0
	4	140	12.4	24.7	0.0
	4	141	11.6	19.0	0.0
	4	142	6.3	21.3	0.0
	4	143	9.9	24.0	0.0953488372093
	4	144	6.9	27.6	0.0
	4	145	5.3	22.0	9.91627906977
	4	146	5.8	15.3	3.71860465116
	4	147	9.9	17.6	0.476744186047
	4	148	8.5	19.6	7.05581395349
	4	149	4.4	19.2	2.86046511628
	4	150	4.1	23.4	19.6418604651
	4	151	8.8	23.3	4.00465116279
	4	152	7.0	18.1	0.0
	4	153	12.1	19.9	9.15348837209
	4	154	6.3	25.4	10.5837209302
	4	155	7.6	22.7	0.190697674419
	4	156	9.2	19.4	0.190697674419
	4	157	9.2	27.4	0.0
	4	158	8.9	26.6	0.0
	4	159	10.7	26.2	0.0
	4	160	14.3	22.0	14.588372093
	4	161	12.7	20.8	37.9488372093
	4	162	10.0	20.4	0.0953488372093
	4	163	9.6	20.0	8.67674418605
	4	164	7.0	26.9	0.0
	4	165	11.7	25.9	20.6906976744
	4	166	16.1	30.4	18.4976744186
	4	167	15.4	25.3	2.0023255814
	4	168	16.3	28.9	13.9209302326
	4	169	22.3	29.6	1.52558139535
	4	170	18.3	31.6	3.24186046512
	4	171	16.7	26.6	16.4
	4	172	17.9	29.6	11.3465116279
	4	173	18.2	25.7	0.0953488372093
	4	174	14.9	26.6	0.0953488372093
	4	175	15.1	24.1	4.38604651163
	4	176	13.4	29.4	0.0
	4	177	15.0	29.5	0.0
	4	178	11.8	24.9	0.0
	4	179	10.3	21.1	4.95813953488
	4	180	11.7	22.9	21.3581395349
	4	181	9.8	16.7	0.381395348837
	4	182	7.8	16.8	11.2511627907
	4	183	17.1	22.0	26.411627907
	4	184	11.3	21.0	0.190697674419
	4	185	14.9	23.9	24.8860465116
	4	186	16.1	26.4	0.953488372093
	4	187	12.9	23.8	0.0
	4	188	8.9	20.5	0.0
	4	189	7.1	22.0	0.0
	4	190	8.1	19.9	3.81395348837
	4	191	8.8	23.9	0.0
	4	192	9.1	23.9	0.0
	4	193	14.5	25.8	0.0
	4	194	15.4	28.9	0.0
	4	195	16.7	24.2	1.43023255814
	4	196	15.8	26.9	0.0
	4	197	18.4	29.2	0.0
	4	198	14.5	26.6	0.0
	4	199	14.9	23.6	0.0
	4	200	11.9	26.1	0.0
	4	201	14.1	26.9	0.0
	4	202	14.3	31.4	0.0
	4	203	18.8	30.3	0.0
	4	204	18.3	27.4	0.0
	4	205	15.3	24.5	0.0
	4	206	9.8	25.2	0.0
	4	207	10.7	22.8	7.91395348837
	4	208	9.6	26.7	0.0
	4	209	12.5	28.8	0.0
	4	210	11.2	27.1	0.0
	4	211	9.5	28.2	0.0
	4	212	12.4	27.5	0.0953488372093
	4	213	11.3	27.1	19.7372093023
	4	214	17.7	27.3	4.29069767442
	4	215	16.7	31.1	0.0
	4	216	20.0	34.2	0.0
	4	217	20.8	35.0	0.0
	4	218	22.6	34.1	0.0
	4	219	14.1	28.3	0.0
	4	220	15.3	24.3	0.0
	4	221	9.3	22.7	0.0
	4	222	11.2	22.3	0.0
	4	223	9.6	25.1	0.0
	4	224	7.9	28.1	0.0
	4	225	10.5	28.0	0.286046511628
	4	226	10.4	26.3	0.0
	4	227	9.7	28.1	0.0
	4	228	11.8	26.5	0.0
	4	229	15.6	26.3	0.0
	4	230	16.0	31.1	0.0
	4	231	17.9	25.7	0.0
	4	232	17.7	28.9	0.0
	4	233	16.2	29.5	0.0
	4	234	14.9	28.2	0.0
	4	235	15.4	29.5	0.0
	4	236	16.5	31.7	0.0
	4	237	13.6	24.6	0.0
	4	238	9.3	26.0	0.0
	4	239	10.5	23.8	0.0
	4	240	9.0	24.4	0.0
	4	241	13.2	26.4	0.0
	4	242	12.6	25.9	0.0
	4	243	14.1	27.1	0.0953488372093
	4	244	15.0	25.9	0.381395348837
	4	245	12.6	25.4	1.43023255814
	4	246	16.7	27.7	9.82093023256
	4	247	17.5	28.8	0.0
	4	248	16.7	25.4	0.0
	4	249	9.3	24.7	0.0
	4	250	12.2	22.4	8.48604651163
	4	251	9.7	18.2	9.34418604651
	4	252	9.7	24.1	0.0
	4	253	6.0	21.2	0.0
	4	254	9.3	17.3	9.72558139535
	4	255	7.8	18.3	1.90697674419
	4	256	7.2	16.9	0.0953488372093
	4	257	2.9	14.3	1.71627906977
	4	258	-1.1	15.0	0.0
	4	259	-3.5	19.4	0.0
	4	260	-2.8	11.8	0.762790697674
	4	261	-2.2	16.4	0.0
	4	262	0.0	9.3	8.10465116279
	4	263	3.0	17.3	1.52558139535
	4	264	1.8	18.6	0.0
	4	265	5.4	24.6	0.0
	4	266	6.7	22.1	0.0
	4	267	7.6	26.0	0.0
	4	268	11.9	21.3	0.0
	4	269	6.6	18.7	0.0
	4	270	7.0	21.2	0.0
	4	271	9.0	11.2	1.90697674419
	4	272	2.7	18.5	0.0
	4	273	1.8	17.3	0.0
	4	274	-0.3	13.8	0.0
	4	275	5.2	13.8	0.0
	4	276	9.0	19.5	0.0
	4	277	-1.4	14.1	0.0
	4	278	-2.7	12.0	0.0
	4	279	-2.7	12.7	0.0
	4	280	-5.0	10.8	0.0
	4	281	-4.5	13.0	0.0
	4	282	-4.3	12.9	0.0
	4	283	-10.5	5.9	2.28837209302
	4	284	-9.1	8.6	0.190697674419
	4	285	-8.2	10.4	0.0
	4	286	-1.9	16.7	0.0
	4	287	4.6	19.9	0.0
	4	288	5.8	16.2	0.0
	4	289	5.4	13.0	5.05348837209
	4	290	7.7	16.5	0.0
	4	291	3.4	17.7	0.0
	4	292	1.5	15.5	0.0
	4	293	-5.6	0.7	0.0
	4	294	-8.5	-3.0	0.0
	4	295	-6.4	1.1	0.0
	4	296	-9.1	6.0	0.0
	4	297	-14.7	2.6	0.762790697674
	4	298	-6.7	8.8	0.0
	4	299	-5.9	-1.1	0.0
	4	300	-11.3	-0.9	0.0
	4	301	-16.2	4.1	0.0
	4	302	-17.0	6.4	0.0
	4	303	-18.5	-0.8	0.0
	4	304	-9.8	2.1	1.14418604651
	4	305	-6.0	-5.3	11.2511627907
	4	306	-10.6	-4.2	0.0
	4	307	-9.9	-3.8	1.43023255814
	4	308	-12.4	-8.9	0.381395348837
	4	309	-7.7	0.4	3.90930232558
	4	310	-5.2	-1.5	5.81627906977
	4	311	-12.1	-2.0	0.0
	4	312	-6.1	1.3	1.43023255814
	4	313	-7.9	-3.0	0.0953488372093
	4	314	-15.8	-2.5	1.52558139535
	4	315	-7.8	-5.1	0.0953488372093
	4	316	-17.0	-12.3	3.33720930233
	4	317	-16.8	-6.1	0.0
	4	318	-10.9	-5.7	0.0
	4	319	-7.1	-2.0	12.1093023256
	4	320	-9.0	0.4	9.2488372093
	4	321	-13.0	-0.6	0.0
	4	322	-8.1	-0.8	0.0
	4	323	-11.4	-5.3	0.0
	4	324	-15.0	-6.5	0.0
	4	325	-17.2	-9.2	0.0
	4	326	-20.6	-11.5	0.0
	4	327	-14.1	-6.0	4.67209302326
	4	328	-10.4	2.1	0.0
	4	329	-7.7	3.2	0.0
	4	330	0.2	2.3	0.858139534884
	4	331	-1.6	-0.2	3.43255813953
	4	332	-1.9	10.5	0.0
	4	333	-0.6	7.6	0.0
	4	334	0.0	7.4	0.0
	4	335	1.9	16.2	0.0
	4	336	1.8	8.5	0.0
	4	337	-1.1	0.5	0.0
	4	338	-6.0	-1.9	0.0
	4	339	-11.9	3.5	0.0
	4	340	-11.3	4.3	7.91395348837
	4	341	-9.5	-6.7	0.0
	4	342	-16.8	-3.1	0.0
	4	343	-12.1	-0.6	0.0
	4	344	-18.4	-0.5	0.0
	4	345	-19.1	-0.4	0.0
	4	346	-11.2	-1.4	0.0
	4	347	-11.4	2.3	0.0
	4	348	-7.2	-2.5	0.0
	4	349	-9.9	-9.4	0.0
	4	350	-14.6	-1.2	0.0
	4	351	-18.0	-8.7	0.0
	4	352	-18.7	-5.8	0.0
	4	353	-17.1	-12.3	0.0
	4	354	-19.5	-18.3	0.0
	4	355	-23.1	-12.6	0.0
	4	356	-22.0	-2.0	0.0
	4	357	-17.6	1.0	0.0
	4	358	-5.3	-0.2	0.0
	4	359	-13.7	-0.7	0.0
	4	360	-11.3	-2.8	0.0
	4	361	-8.1	-3.9	0.0
	4	362	-8.6	0.5	0.0
	4	363	-5.5	0.2	0.0
	4	364	-16.6	1.3	2.28837209302
	4	365	-18.2	3.8	0.0
	4	366	-10.3	-7.2	0.0
	5	1	-25.5	-14.1	0.0
	5	2	-21.5	-19.5	0.0
	5	3	-21.3	-19.0	0.0
	5	4	-15.8	-6.8	0.0
	5	5	-18.9	-13.8	0.0
	5	6	-17.4	-7.3	0.0
	5	7	-17.0	-9.6	0.0
	5	8	-20.6	-12.3	0.0
	5	9	-20.9	-9.0	0.0
	5	10	-21.1	-12.2	0.0
	5	11	-30.5	-15.9	0.0
	5	12	-24.1	-8.2	0.0
	5	13	-15.1	-7.8	0.0
	5	14	-12.5	-5.4	0.0
	5	15	-17.8	-12.5	0.858139534884
	5	16	-15.8	-10.6	0.0953488372093
	5	17	-12.5	-3.6	0.0
	5	18	-21.4	-3.0	0.0
	5	19	-27.9	-15.8	0.0
	5	20	-26.0	-2.2	0.0
	5	21	-18.1	-6.5	3.81395348837
	5	22	-20.3	-0.4	0.0
	5	23	-19.6	-8.1	0.0
	5	24	-23.8	-10.5	0.0
	5	25	-19.6	-6.2	1.90697674419
	5	26	-11.4	-0.3	0.858139534884
	5	27	-20.6	-2.6	0.0
	5	28	-16.3	-4.0	0.0
	5	29	-16.3	-7.2	0.0
	5	30	-13.4	-10.4	0.0
	5	31	-16.6	-8.0	2.0023255814
	5	32	-21.3	-11.3	5.53023255814
	5	33	-27.6	-14.6	0.0
	5	34	-23.1	-12.6	4.48139534884
	5	35	-18.1	-5.6	6.96046511628
	5	36	-23.0	0.4	4.48139534884
	5	37	-23.6	-3.0	0.0
	5	38	-20.5	-6.6	0.0
	5	39	-11.2	-0.8	0.667441860465
	5	40	-15.8	-5.7	0.476744186047
	5	41	-8.8	-4.9	0.0
	5	42	-8.9	-7.6	0.0
	5	43	-7.4	-7.0	0.0
	5	44	-8.7	-6.1	0.0
	5	45	-4.2	3.0	0.0
	5	46	-13.9	0.9	0.0
	5	47	-19.9	-10.0	0.0
	5	48	-20.1	-11.4	0.0
	5	49	-13.9	-5.8	0.0
	5	50	-7.4	-6.1	4.38604651163
	5	51	-12.3	-2.7	0.0
	5	52	-19.7	-6.0	0.0
	5	53	-3.3	8.0	0.0
	5	54	0.2	5.7	0.0
	5	55	-16.5	0.5	0.0
	5	56	-12.0	3.3	1.71627906977
	5	57	-15.3	-5.4	0.0
	5	58	-21.1	-10.8	0.0
	5	59	-20.0	-6.8	0.0
	5	60	-13.4	5.1	0.0
	5	61	-11.8	-0.8	0.0
	5	62	-13.1	4.6	0.0
	5	63	-19.1	5.2	0.0
	5	64	-19.7	-2.0	0.0
	5	65	-14.5	-0.4	0.0
	5	66	-9.2	2.8	0.0
	5	67	-11.3	1.9	0.0
	5	68	-11.5	-3.5	0.0
	5	69	-11.2	0.9	0.0
	5	70	-10.7	-2.5	0.0
	5	71	-11.2	-3.0	0.0
	5	72	-19.5	-1.9	0.0
	5	73	-14.8	0.4	0.0
	5	74	-12.5	5.3	0.0
	5	75	-10.8	1.3	0.0
	5	76	-2.9	2.6	2.66976744186
	5	77	-7.3	-1.9	0.0
	5	78	-5.6	-1.5	0.0
	5	79	-14.9	-0.4	0.0
	5	80	-8.3	3.9	0.0
	5	81	-5.8	-2.5	0.0
	5	82	-6.9	1.2	0.476744186047
	5	83	-7.0	8.0	0.0
	5	84	-7.6	-1.0	1.71627906977
	5	85	-12.5	2.1	0.0
	5	86	-12.3	1.2	0.0
	5	87	-14.1	0.2	0.0953488372093
	5	88	-13.9	2.9	0.0
	5	89	-4.0	6.8	0.0
	5	90	2.0	8.5	0.0
	5	91	-2.1	6.8	0.0
	5	92	-11.5	-0.7	11.2511627907
	5	93	-13.3	3.4	0.0
	5	94	-6.3	8.4	0.0
	5	95	-0.8	12.6	0.0
	5	96	-6.0	11.8	0.0
	5	97	-9.7	12.7	0.0
	5	98	-3.2	6.5	1.43023255814
	5	99	6.6	15.1	0.0
	5	100	4.1	17.1	0.0
	5	101	1.4	15.3	0.0
	5	102	-4.6	16.7	0.0
	5	103	-9.6	9.4	0.0
	5	104	-1.9	11.3	0.0
	5	105	-1.4	14.6	0.0
	5	106	3.0	19.4	0.0
	5	107	3.5	23.2	0.0
	5	108	6.0	23.6	0.0
	5	109	9.5	23.1	0.0
	5	110	6.7	23.1	0.0
	5	111	0.6	12.5	2.95581395349
	5	112	-3.0	12.5	0.0
	5	113	-1.7	17.1	0.0
	5	114	4.0	17.1	0.0
	5	115	-1.3	9.3	0.0
	5	116	-2.6	7.8	0.0
	5	117	-8.2	9.7	0.0
	5	118	-3.6	14.9	0.0
	5	119	0.1	19.4	0.190697674419
	5	120	0.5	23.3	0.0
	5	121	1.2	13.3	0.0
	5	122	2.6	20.4	0.0
	5	123	4.5	14.4	4.76744186047
	5	124	2.2	14.6	0.0
	5	125	-4.4	12.3	0.0
	5	126	-3.9	7.9	0.0
	5	127	-4.5	8.0	0.0
	5	128	-1.5	12.8	0.0
	5	129	2.4	12.6	0.0
	5	130	-0.3	20.5	0.0
	5	131	-0.4	23.2	0.0
	5	132	3.3	17.1	0.0
	5	133	-1.3	16.8	0.0
	5	134	0.2	16.1	0.0
	5	135	-1.4	13.7	0.0
	5	136	2.0	13.5	0.0
	5	137	5.0	16.7	0.0
	5	138	3.4	17.9	0.0
	5	139	-0.9	13.2	12.776744186
	5	140	5.5	18.8	0.286046511628
	5	141	6.1	21.3	0.0953488372093
	5	142	7.9	23.1	0.0
	5	143	7.3	24.9	0.0
	5	144	10.7	24.8	0.0
	5	145	6.3	23.5	0.0
	5	146	3.4	14.9	0.0953488372093
	5	147	3.5	19.3	0.0
	5	148	4.8	20.0	0.762790697674
	5	149	5.0	17.7	0.0953488372093
	5	150	8.6	18.8	9.82093023256
	5	151	5.2	16.4	3.90930232558
	5	152	5.5	20.3	0.0
	5	153	10.1	23.4	0.0
	5	154	14.2	25.7	0.0
	5	155	8.9	18.3	0.0
	5	156	6.3	15.9	0.0
	5	157	3.0	20.5	0.0
	5	158	8.1	23.0	0.0
	5	159	12.9	25.8	0.0
	5	160	13.3	29.7	0.0
	5	161	11.1	26.4	0.0
	5	162	10.6	19.4	0.0
	5	163	7.5	20.9	0.0
	5	164	8.5	19.8	0.381395348837
	5	165	7.3	19.7	0.0
	5	166	11.0	23.6	0.0
	5	167	9.2	23.9	0.0
	5	168	14.3	21.9	2.19302325581
	5	169	15.5	23.1	3.24186046512
	5	170	13.0	26.1	0.0
	5	171	14.7	25.9	0.286046511628
	5	172	12.6	26.2	6.86511627907
	5	173	12.1	25.4	1.23953488372
	5	174	8.2	25.4	0.0
	5	175	9.7	28.6	0.0
	5	176	12.3	25.8	0.0
	5	177	13.0	30.0	0.0953488372093
	5	178	8.6	28.6	0.0
	5	179	11.3	27.2	0.0
	5	180	12.2	30.0	0.0
	5	181	15.8	32.5	0.0
	5	182	13.8	29.2	0.0
	5	183	11.8	30.5	0.0
	5	184	11.7	25.2	0.0
	5	185	10.0	20.4	1.0488372093
	5	186	8.0	16.8	1.23953488372
	5	187	17.8	33.6	0.0
	5	188	15.5	28.5	0.0
	5	189	16.5	25.8	37.4720930233
	5	190	18.1	29.1	6.00697674419
	5	191	16.9	27.4	5.62558139535
	5	192	17.6	26.3	0.0
	5	193	13.6	28.5	0.0
	5	194	11.1	22.3	12.3953488372
	5	195	16.1	27.5	5.53023255814
	5	196	16.6	31.8	0.0
	5	197	16.4	25.3	3.71860465116
	5	198	16.8	32.7	0.0
	5	199	18.8	26.9	0.0
	5	200	18.9	33.1	0.0
	5	201	17.0	28.1	2.76511627907
	5	202	14.9	22.9	0.476744186047
	5	203	14.1	23.9	8.48604651163
	5	204	13.6	26.5	0.0
	5	205	11.9	26.4	0.0
	5	206	11.2	26.0	0.0
	5	207	14.4	27.9	0.0
	5	208	9.7	25.5	0.0
	5	209	12.9	26.5	0.0
	5	210	15.5	29.5	0.0
	5	211	14.7	27.7	2.76511627907
	5	212	14.7	27.9	0.0
	5	213	15.0	28.7	0.0
	5	214	19.8	32.7	0.0
	5	215	22.9	32.0	0.0
	5	216	18.7	25.9	0.0
	5	217	11.5	22.6	0.0
	5	218	13.0	26.1	0.0
	5	219	14.2	28.7	0.0
	5	220	14.2	27.6	0.0
	5	221	13.9	29.3	0.0
	5	222	16.7	29.1	2.0976744186
	5	223	16.1	28.6	0.0
	5	224	14.2	25.1	0.0
	5	225	14.1	23.9	0.0
	5	226	11.9	21.0	0.0
	5	227	11.9	22.6	0.0
	5	228	13.4	17.5	24.6953488372
	5	229	7.2	17.3	9.15348837209
	5	230	9.5	20.5	1.90697674419
	5	231	7.6	25.1	0.0
	5	232	14.4	26.4	0.0
	5	233	12.8	25.2	0.0
	5	234	10.3	28.7	0.0
	5	235	12.4	26.9	0.0
	5	236	14.1	28.6	0.0
	5	237	11.2	31.7	0.0
	5	238	15.4	28.7	0.0
	5	239	14.0	27.4	0.0
	5	240	14.7	28.9	0.0
	5	241	14.7	29.0	0.0953488372093
	5	242	16.4	29.3	0.0
	5	243	10.8	23.1	0.0
	5	244	7.7	18.2	0.0953488372093
	5	245	6.9	27.4	0.0
	5	246	7.2	26.8	0.0
	5	247	10.1	29.1	0.0
	5	248	11.1	32.4	0.0
	5	249	12.3	29.0	0.0
	5	250	10.0	27.4	0.0
	5	251	11.6	21.0	0.381395348837
	5	252	9.7	24.7	0.0
	5	253	8.5	24.6	0.0
	5	254	8.7	17.0	2.0023255814
	5	255	8.3	23.6	0.0
	5	256	7.2	19.8	0.0
	5	257	4.5	21.1	0.0
	5	258	4.3	24.0	0.0
	5	259	15.5	28.4	0.0
	5	260	16.7	27.1	0.0
	5	261	12.7	17.7	0.572093023256
	5	262	13.2	24.2	0.0
	5	263	13.4	24.0	0.0
	5	264	12.9	26.6	0.0
	5	265	15.0	26.2	0.0
	5	266	8.0	21.5	0.0
	5	267	5.0	26.5	0.0
	5	268	10.3	25.7	0.0
	5	269	7.9	18.4	0.0
	5	270	9.1	21.5	0.0
	5	271	9.5	20.7	0.0
	5	272	11.8	20.4	0.0
	5	273	9.9	19.9	0.0
	5	274	6.5	19.0	0.0
	5	275	5.5	15.8	0.0
	5	276	8.3	13.3	0.0
	5	277	5.4	15.0	1.14418604651
	5	278	3.0	23.6	0.0
	5	279	7.0	19.9	2.86046511628
	5	280	4.1	22.7	0.0
	5	281	8.9	21.1	0.0
	5	282	3.8	13.2	0.0
	5	283	-2.9	6.7	0.0
	5	284	1.6	16.0	0.0
	5	285	3.1	13.1	0.0
	5	286	0.9	12.3	0.0
	5	287	-0.7	9.8	0.190697674419
	5	288	-2.8	9.7	0.0
	5	289	2.1	17.8	0.0
	5	290	-1.4	15.7	0.0
	5	291	-1.3	20.2	0.0
	5	292	1.0	16.1	2.0023255814
	5	293	-0.7	16.3	0.0
	5	294	-0.8	9.1	0.0
	5	295	-1.2	8.0	0.0
	5	296	-3.4	7.5	0.0
	5	297	-1.9	9.4	0.0
	5	298	-0.4	12.8	0.0
	5	299	-2.1	12.5	0.0
	5	300	-6.2	10.2	0.0953488372093
	5	301	-4.0	7.4	0.0
	5	302	-2.1	5.5	2.66976744186
	5	303	-4.5	7.7	0.0
	5	304	-7.2	2.6	0.0
	5	305	-7.5	4.3	0.0
	5	306	-13.9	4.1	0.0
	5	307	-10.7	-0.1	0.0
	5	308	-14.4	-2.2	0.0
	5	309	-12.7	6.3	0.0
	5	310	0.4	10.2	0.0
	5	311	3.6	11.6	0.0
	5	312	-7.3	0.4	0.0
	5	313	-13.5	1.9	0.0
	5	314	-12.3	3.4	0.0
	5	315	-12.8	0.8	0.0
	5	316	-9.5	4.2	0.0
	5	317	-5.2	9.2	0.0
	5	318	-3.1	14.5	0.0
	5	319	0.9	13.1	0.0
	5	320	8.0	20.1	0.0
	5	321	9.0	14.7	0.0
	5	322	-0.5	3.7	0.0953488372093
	5	323	-2.9	5.0	0.0
	5	324	-3.5	15.2	0.0
	5	325	-5.9	6.7	0.0
	5	326	-10.2	2.7	0.0
	5	327	-17.3	-10.2	0.0
	5	328	-13.5	-1.6	0.0
	5	329	-16.6	-9.4	0.0
	5	330	-20.4	-3.7	0.0
	5	331	-18.2	6.2	0.0
	5	332	-10.5	3.9	0.0
	5	333	-10.8	-5.3	0.0
	5	334	-7.0	-2.4	0.0
	5	335	-16.2	-8.2	0.0
	5	336	-7.7	-2.3	0.0
	5	337	-6.1	0.1	0.0
	5	338	-11.3	6.1	0.0
	5	339	-9.5	2.1	0.0
	5	340	-15.1	-9.3	0.0
	5	341	-10.2	3.3	0.0
	5	342	-12.9	-3.7	0.0
	5	343	-17.0	2.5	0.0
	5	344	-10.8	-4.3	0.0
	5	345	-13.6	-4.9	0.0
	5	346	-14.2	-11.8	0.0
	5	347	-19.6	-3.7	0.0
	5	348	-20.6	-8.9	0.0
	5	349	-18.8	-6.2	0.0
	5	350	-21.9	-10.2	0.0
	5	351	-15.2	-7.9	0.0
	5	352	-4.5	-3.6	0.0
	5	353	-11.2	-8.9	0.0
	5	354	-8.1	-7.5	0.0
	5	355	-13.3	-7.1	0.0
	5	356	-18.4	-12.6	0.0
	5	357	-24.6	-15.4	0.0
	5	358	-11.3	-2.9	0.0
	5	359	-11.3	-4.8	0.0
	5	360	-14.9	-1.3	0.0
	5	361	-9.0	4.3	0.0
	5	362	-22.8	-10.8	0.0
	5	363	-12.7	-7.4	0.0
	5	364	-22.5	-9.4	0.0
	5	365	-22.0	-7.7	0.0
	6	1	-22.6	0.4	0.0
	6	2	-17.7	1.1	0.0
	6	3	-14.0	3.9	0.0
	6	4	-20.4	-5.0	0.0
	6	5	-16.5	-6.5	0.0
	6	6	-16.1	-9.3	0.0
	6	7	-11.7	-5.0	0.0
	6	8	-17.5	-12.0	3.33720930233
	6	9	-18.4	-8.6	1.23953488372
	6	10	-16.1	-6.8	0.0
	6	11	-7.9	3.3	0.0
	6	12	-6.4	-4.8	0.0
	6	13	-15.2	-8.7	0.0
	6	14	-31.4	-5.0	0.0
	6	15	-19.5	-8.1	0.0
	6	16	-19.2	-10.3	0.0
	6	17	-22.9	-8.3	0.0
	6	18	-20.2	-2.9	0.0
	6	19	-12.9	-3.2	0.0
	6	20	-11.8	-7.9	0.0
	6	21	-9.6	-4.9	0.0
	6	22	-15.9	-3.0	0.0
	6	23	-19.6	-11.9	0.0
	6	24	-13.5	-9.7	0.0
	6	25	-14.4	-2.7	0.0
	6	26	-27.2	-8.9	0.0
	6	27	-20.9	-5.5	0.0
	6	28	-37.6	-15.1	0.572093023256
	6	29	-33.9	-13.9	2.38372093023
	6	30	-31.6	-6.9	0.0
	6	31	-20.0	-10.8	0.0
	6	32	-21.7	-8.8	0.0
	6	33	-17.6	-11.9	0.0
	6	34	-16.0	-3.7	0.0
	6	35	-28.3	-13.6	0.0
	6	36	-31.3	-18.8	0.667441860465
	6	37	-33.5	-17.6	0.0
	6	38	-29.4	-12.7	0.0
	6	39	-29.3	-4.6	0.0
	6	40	-22.6	-1.5	0.0
	6	41	-16.1	-6.0	0.0
	6	42	-17.1	-10.4	0.0
	6	43	-25.2	-7.6	0.0
	6	44	-20.3	-9.0	0.0
	6	45	-21.3	-7.7	0.0
	6	46	-12.5	-8.3	0.0
	6	47	-10.5	-5.7	0.0
	6	48	-2.6	1.3	0.0
	6	49	-8.5	-5.2	0.0
	6	50	-14.3	-3.0	0.0953488372093
	6	51	-18.8	-2.6	0.0
	6	52	-15.8	-2.4	0.0
	6	53	-15.3	5.2	0.0
	6	54	-21.7	-3.6	0.0
	6	55	-15.0	-0.8	0.0
	6	56	-20.0	-8.1	0.0
	6	57	-20.7	-5.2	0.953488372093
	6	58	-19.7	-6.0	0.953488372093
	6	59	-16.5	-2.9	0.0
	6	60	-20.0	-10.5	0.0
	6	61	-11.6	-2.8	0.0
	6	62	-11.9	-0.5	0.0
	6	63	-2.1	8.9	0.0
	6	64	1.0	4.5	0.0
	6	65	-5.7	1.2	0.0
	6	66	-7.8	-1.4	0.0
	6	67	-9.3	-4.3	0.0
	6	68	-5.1	-3.7	0.0
	6	69	-0.7	3.9	0.0
	6	70	0.2	2.4	0.0
	6	71	0.9	5.0	0.0
	6	72	2.4	2.7	0.0
	6	73	-2.2	2.6	0.0
	6	74	-6.1	1.9	0.0
	6	75	-4.4	3.5	0.0
	6	76	-8.6	3.7	0.0
	6	77	-2.0	6.7	0.0953488372093
	6	78	-1.9	4.9	0.0
	6	79	-1.6	7.2	0.0
	6	80	-4.2	-0.6	0.0
	6	81	-1.3	1.6	0.0
	6	82	-11.7	-1.7	4.00465116279
	6	83	-11.6	3.3	0.0
	6	84	-12.4	-0.5	0.0
	6	85	-12.7	0.0	0.0
	6	86	-5.8	5.3	0.858139534884
	6	87	-3.2	9.2	0.0
	6	88	-3.2	13.5	0.0
	6	89	-1.2	14.2	0.0
	6	90	0.2	10.2	0.0
	6	91	-2.1	12.1	1.14418604651
	6	92	1.8	11.6	0.0
	6	93	-1.0	13.2	0.0
	6	94	-4.7	9.1	8.77209302326
	6	95	-7.2	7.7	7.91395348837
	6	96	-8.4	7.1	0.0
	6	97	-9.9	5.1	0.0
	6	98	-5.5	4.8	0.0
	6	99	-2.7	3.0	1.14418604651
	6	100	-2.0	7.5	0.0
	6	101	-6.2	6.8	0.0
	6	102	-7.9	7.6	0.0
	6	103	-6.2	8.2	0.0
	6	104	-6.4	2.9	0.0
	6	105	-8.8	2.7	0.190697674419
	6	106	-6.0	4.8	5.1488372093
	6	107	-5.4	8.6	0.0953488372093
	6	108	0.8	12.2	0.0
	6	109	10.5	16.4	0.0953488372093
	6	110	8.5	15.3	0.0
	6	111	4.8	16.7	0.0
	6	112	5.7	13.9	0.0953488372093
	6	113	3.8	18.8	0.0
	6	114	7.1	23.5	0.0
	6	115	15.3	30.8	0.0
	6	116	10.0	21.1	8.48604651163
	6	117	7.5	19.8	0.0
	6	118	6.9	17.1	0.381395348837
	6	119	1.2	16.7	0.0
	6	120	8.3	20.1	0.0
	6	121	6.9	19.7	0.0
	6	122	5.2	20.3	0.0
	6	123	2.9	23.4	0.0
	6	124	1.3	16.2	6.96046511628
	6	125	4.3	17.7	0.0
	6	126	3.1	11.2	2.57441860465
	6	127	3.4	16.2	0.0
	6	128	5.1	17.6	0.0
	6	129	5.6	16.2	0.0
	6	130	7.6	21.0	0.0
	6	131	1.8	20.3	0.0
	6	132	2.1	17.4	0.0
	6	133	2.5	16.8	0.0
	6	134	1.7	16.0	1.81162790698
	6	135	5.5	23.0	12.4906976744
	6	136	-0.1	21.0	26.7930232558
	6	137	-2.5	24.0	0.0
	6	138	4.2	19.9	0.0
	6	139	0.8	16.0	0.0
	6	140	3.3	19.7	0.0
	6	141	6.7	21.8	0.0
	6	142	9.5	22.6	0.0
	6	143	2.8	16.0	0.0953488372093
	6	144	6.0	22.3	0.0
	6	145	8.0	25.1	0.0
	6	146	5.7	20.4	0.0
	6	147	10.8	19.1	0.0953488372093
	6	148	11.1	21.0	0.0
	6	149	9.2	17.8	0.0
	6	150	7.1	17.2	0.0
	6	151	8.9	21.0	0.0
	6	152	4.2	19.2	21.5488372093
	6	153	4.3	22.4	0.0
	6	154	6.4	23.1	0.0
	6	155	6.8	18.1	0.667441860465
	6	156	8.2	23.6	3.43255813953
	6	157	17.9	26.8	0.0
	6	158	16.3	25.3	0.0
	6	159	16.3	23.9	0.0953488372093
	6	160	12.8	24.9	0.0
	6	161	9.5	22.9	0.0
	6	162	5.1	18.7	0.0
	6	163	4.1	18.6	0.0
	6	164	2.6	12.9	0.381395348837
	6	165	-1.1	12.0	2.28837209302
	6	166	4.9	17.6	3.43255813953
	6	167	4.0	19.8	0.0
	6	168	6.6	13.2	19.7372093023
	6	169	5.6	19.8	0.476744186047
	6	170	9.2	22.1	3.0511627907
	6	171	14.4	27.2	2.47906976744
	6	172	12.1	27.0	0.0
	6	173	10.6	24.4	0.0
	6	174	13.6	25.8	0.0
[truncated: 8,957 more rows]
