# Supplementary material for: Comparing CMIP-3 and CMIP-5 climate projections on flooding estimation of Devils Lake of North Dakota, USA
Source: PeerJ. 2018 Apr 30;6:e4711. doi: 10.7717/peerj.4711 (PMC5933320; doi:10.7717/peerj.4711)
Supplement: Supplemental Information 2 [file peerj-06-4711-s002.zip › FutureClimate/CMIP-5_MarkSim/EDMZ_IPSLCM5ALR_rcp60_2055.dat]

	1	1	-12.1	2.2	0.0
	1	2	-2.9	5.0	3.52790697674
	1	3	-2.6	-1.9	0.0
	1	4	-13.6	-0.4	0.0
	1	5	-4.6	-3.5	0.0
	1	6	-7.4	-4.6	0.0953488372093
	1	7	-13.7	-2.7	0.0
	1	8	-26.1	-2.0	0.0
	1	9	-29.8	-1.8	0.0
	1	10	-22.0	-10.3	0.0
	1	11	-18.8	-9.9	0.0
	1	12	-18.7	-15.9	0.0
	1	13	-20.3	-10.7	0.0
	1	14	-17.5	-3.5	0.0
	1	15	-19.6	-12.2	0.0
	1	16	-22.6	-18.9	0.190697674419
	1	17	-13.3	-2.1	0.0
	1	18	-11.2	-8.8	0.0
	1	19	-19.7	-6.3	0.0
	1	20	-5.1	10.5	0.0
	1	21	-11.8	13.3	0.0
	1	22	-14.7	3.6	0.0
	1	23	-16.4	-0.3	0.0
	1	24	-13.1	-4.2	0.0
	1	25	-17.3	-6.6	0.0
	1	26	-23.0	-5.9	0.0
	1	27	-13.4	-1.6	0.0
	1	28	-20.6	-3.1	0.0
	1	29	-13.9	0.4	0.0
	1	30	-12.1	-7.0	1.52558139535
	1	31	-6.4	-2.7	0.0
	1	32	-13.2	-2.8	0.0
	1	33	-6.9	6.7	0.0
	1	34	-0.7	5.4	0.0
	1	35	7.1	15.8	0.0
	1	36	-5.2	4.4	0.0
	1	37	-10.3	-10.2	0.0
	1	38	-7.5	-1.2	0.0
	1	39	-7.8	-7.7	0.0
	1	40	-10.4	-6.3	0.0
	1	41	-9.5	1.4	0.0
	1	42	-4.5	5.2	0.0
	1	43	-9.3	-3.6	0.0
	1	44	-15.3	-8.9	0.476744186047
	1	45	-25.3	-8.7	0.0
	1	46	-23.4	-5.5	0.0
	1	47	-27.1	-8.9	0.0
	1	48	-25.6	-7.1	0.0
	1	49	-26.2	-6.7	0.0
	1	50	-29.4	-17.9	0.0953488372093
	1	51	-25.0	-15.3	6.29302325581
	1	52	-21.5	-0.3	0.0
	1	53	-17.8	-2.8	0.0
	1	54	-18.2	-5.4	0.0
	1	55	-29.6	-5.9	0.0
	1	56	-24.5	5.3	0.0
	1	57	-24.5	-4.0	0.0
	1	58	-15.8	-5.0	0.0
	1	59	-17.0	-5.6	0.0
	1	60	-19.8	-5.4	0.0
	1	61	-15.2	-3.2	0.0
	1	62	-10.6	-4.2	8.77209302326
	1	63	-1.9	-0.9	0.0
	1	64	-1.8	1.4	0.0
	1	65	-8.4	-7.1	0.0
	1	66	-12.4	2.6	0.0
	1	67	-13.4	5.4	0.0
	1	68	-12.0	5.6	0.0
	1	69	-17.2	2.8	0.0
	1	70	-13.7	-6.9	0.0
	1	71	-10.3	-6.6	0.0
	1	72	-9.8	-7.7	0.0
	1	73	-11.8	-8.0	0.0
	1	74	-10.7	-5.4	0.0
	1	75	-16.4	-1.4	0.0
	1	76	-17.6	-3.2	0.0
	1	77	-16.2	3.2	0.0
	1	78	-19.6	-3.5	0.0
	1	79	-18.7	-4.4	0.0
	1	80	-14.7	-1.4	3.0511627907
	1	81	-11.9	-0.4	0.0
	1	82	-12.8	3.7	0.0
	1	83	-5.7	1.5	0.0
	1	84	-7.8	4.6	0.0
	1	85	-1.9	7.9	0.0
	1	86	1.1	5.3	0.0
	1	87	-3.2	9.8	0.0
	1	88	-4.1	7.6	0.0
	1	89	-3.2	13.8	0.0
	1	90	2.9	14.8	0.0
	1	91	3.8	18.1	0.0
	1	92	1.7	17.8	0.0
	1	93	3.3	14.8	0.0
	1	94	4.1	13.0	0.0
	1	95	3.1	11.9	0.0
	1	96	-2.0	10.3	0.0
	1	97	-3.1	11.5	0.0
	1	98	-1.0	10.9	0.0
	1	99	6.9	10.6	0.0
	1	100	1.6	17.9	0.0
	1	101	9.4	18.9	0.0
	1	102	11.0	22.0	0.0
	1	103	2.7	20.3	1.81162790698
	1	104	4.3	20.4	0.0
	1	105	2.9	15.8	0.667441860465
	1	106	0.0	18.8	0.0
	1	107	-2.9	18.9	0.0
	1	108	-0.4	17.8	0.0
	1	109	0.8	20.1	0.0
	1	110	3.1	24.1	0.0
	1	111	-3.7	15.2	0.0
	1	112	-7.4	9.7	0.0
	1	113	-1.4	17.3	0.0
	1	114	2.9	21.8	0.0
	1	115	3.0	21.1	0.0
	1	116	4.0	8.4	1.90697674419
	1	117	6.3	20.0	0.0
	1	118	9.1	22.3	0.0
	1	119	5.3	21.0	16.1139534884
	1	120	9.8	24.1	0.0
	1	121	7.8	24.0	0.0
	1	122	12.7	23.7	0.0
	1	123	12.7	24.1	0.0
	1	124	11.7	24.7	0.0
	1	125	6.5	23.0	0.0
	1	126	2.9	24.1	5.1488372093
	1	127	6.3	26.8	0.0
	1	128	8.9	24.3	0.0
	1	129	7.0	21.4	0.0
	1	130	2.0	19.9	0.0
	1	131	1.5	25.1	0.0
	1	132	2.3	20.1	0.0
	1	133	10.0	20.9	0.0
	1	134	8.7	18.7	0.0
	1	135	3.6	12.4	1.0488372093
	1	136	12.2	18.7	6.76976744186
	1	137	7.2	18.0	12.6813953488
	1	138	8.3	14.9	0.0
	1	139	7.7	17.8	46.7209302326
	1	140	7.6	20.8	0.0
	1	141	4.2	20.4	1.52558139535
	1	142	5.2	20.7	0.0
	1	143	-0.1	18.4	0.0
	1	144	8.2	19.9	0.0
	1	145	7.0	19.4	0.0
	1	146	12.2	19.5	5.62558139535
	1	147	4.6	19.0	2.19302325581
	1	148	2.0	17.2	0.0
	1	149	3.1	19.5	1.71627906977
	1	150	6.7	20.2	0.0
	1	151	3.0	19.5	0.0
	1	152	2.9	16.6	0.0
	1	153	7.3	20.6	0.0
	1	154	10.8	29.0	0.0
	1	155	3.7	22.7	0.0
	1	156	11.7	19.3	6.29302325581
	1	157	12.1	24.5	0.0
	1	158	11.9	22.7	0.0
	1	159	8.0	20.7	0.0
	1	160	8.2	22.5	0.0
	1	161	9.2	20.2	33.6581395349
	1	162	9.0	22.3	0.0
	1	163	9.6	24.0	0.0
	1	164	15.1	28.6	0.0953488372093
	1	165	17.9	29.8	0.0
	1	166	13.6	31.7	0.0
	1	167	13.4	27.6	0.0
	1	168	12.5	28.4	0.0
	1	169	10.6	26.3	0.0
	1	170	13.2	25.9	0.0
	1	171	13.6	25.3	0.0
	1	172	13.4	17.4	0.858139534884
	1	173	12.8	19.2	6.1023255814
	1	174	12.1	24.2	0.0
	1	175	9.2	21.0	0.0
	1	176	8.8	18.1	52.0604651163
	1	177	10.3	20.2	69.7953488372
	1	178	13.8	26.7	0.0
	1	179	9.6	24.3	3.43255813953
	1	180	17.5	25.1	7.62790697674
	1	181	15.1	28.4	0.0
	1	182	13.2	27.7	0.0
	1	183	18.1	28.3	0.0
	1	184	17.4	27.8	0.0953488372093
	1	185	20.2	28.7	5.53023255814
	1	186	18.0	27.9	0.286046511628
	1	187	11.2	24.3	0.0
	1	188	11.8	20.0	0.0
	1	189	10.9	23.9	0.0
	1	190	11.2	28.2	0.0
	1	191	15.1	27.4	0.0
	1	192	17.5	27.5	0.0
	1	193	18.3	32.9	0.0
	1	194	20.7	36.3	0.0
	1	195	19.0	31.7	0.0
	1	196	19.8	28.9	0.190697674419
	1	197	16.4	27.6	0.0
	1	198	12.8	26.6	0.0
	1	199	16.1	31.1	8.77209302326
	1	200	19.1	34.0	1.23953488372
	1	201	20.6	33.1	0.0
	1	202	18.1	32.0	0.0
	1	203	13.1	27.7	0.0
	1	204	14.8	26.6	5.62558139535
	1	205	13.7	28.4	2.95581395349
	1	206	13.5	28.1	0.0
	1	207	14.9	31.1	0.0
	1	208	13.2	29.5	0.0
	1	209	12.6	30.1	0.0
	1	210	13.9	28.4	0.0
	1	211	8.3	24.2	20.1186046512
	1	212	11.1	27.6	33.3720930233
	1	213	8.8	29.6	0.0
	1	214	12.9	27.9	0.0
	1	215	11.7	26.7	0.0
	1	216	13.5	30.4	0.0
	1	217	13.1	28.5	1.23953488372
	1	218	14.3	25.2	0.476744186047
	1	219	18.0	29.7	0.0
	1	220	17.0	27.2	0.0
	1	221	14.8	29.2	0.0
	1	222	14.1	31.4	0.0
	1	223	7.4	27.9	0.0
	1	224	8.1	23.8	16.4953488372
	1	225	8.4	23.5	0.0953488372093
	1	226	9.0	21.9	18.4023255814
	1	227	9.8	25.7	0.0
	1	228	10.1	24.6	0.0
	1	229	6.3	22.1	0.0
	1	230	9.7	26.6	0.0
	1	231	9.1	21.0	24.5046511628
	1	232	14.0	21.5	0.0
	1	233	13.9	28.7	0.0
	1	234	13.2	23.4	0.0
	1	235	11.2	28.5	0.0
	1	236	11.2	26.9	0.0
	1	237	10.9	28.5	0.0
	1	238	18.6	28.5	0.0
	1	239	17.4	29.7	0.0
	1	240	14.1	27.5	0.0
	1	241	10.5	24.6	0.0
	1	242	12.4	23.6	0.0
	1	243	11.6	27.1	0.0
	1	244	9.4	27.4	0.0
	1	245	10.2	29.9	0.0
	1	246	15.2	28.2	10.8697674419
	1	247	10.2	24.4	0.190697674419
	1	248	9.7	26.1	0.0
	1	249	13.0	24.5	0.0
	1	250	10.4	22.1	0.0
	1	251	5.1	18.9	0.858139534884
	1	252	10.2	23.5	0.0
	1	253	4.1	18.5	3.90930232558
	1	254	3.5	18.4	0.286046511628
	1	255	0.0	19.8	0.0
	1	256	-1.2	21.1	0.0
	1	257	-6.2	18.6	0.0
	1	258	2.1	25.2	0.0
	1	259	5.8	25.8	0.0
	1	260	4.5	20.3	0.0
	1	261	9.8	25.4	0.0
	1	262	11.1	24.6	0.0
	1	263	11.1	27.4	0.0
	1	264	8.2	23.4	0.0
	1	265	8.4	18.7	0.0
	1	266	10.6	20.2	0.0
	1	267	6.5	25.6	0.0
	1	268	10.8	23.9	0.0
	1	269	13.3	27.1	0.0
	1	270	14.6	24.5	0.0
	1	271	14.4	23.4	0.0
	1	272	10.0	22.5	0.0
	1	273	3.3	20.1	0.0
	1	274	4.3	20.9	0.0
	1	275	6.3	16.0	0.0
	1	276	3.7	14.7	0.0
	1	277	2.5	18.0	0.0
	1	278	0.4	15.3	0.0
	1	279	1.2	15.9	0.0
	1	280	1.8	15.4	0.190697674419
	1	281	2.0	16.6	0.0953488372093
	1	282	2.5	18.2	0.0
	1	283	4.5	17.2	0.0
	1	284	1.7	19.6	0.0
	1	285	8.0	22.2	0.0
	1	286	0.6	10.7	12.0139534884
	1	287	-3.3	9.1	0.0
	1	288	-1.4	12.5	0.0
	1	289	4.5	15.6	5.91162790698
	1	290	1.5	12.5	0.0
	1	291	3.0	14.2	0.0
	1	292	4.5	12.8	0.0
	1	293	3.7	12.2	0.0
	1	294	3.4	13.2	0.0
	1	295	-0.4	14.1	0.0
	1	296	-0.5	6.5	0.0
	1	297	-1.1	8.6	0.0
	1	298	-3.6	7.7	0.0
	1	299	-7.5	6.2	0.0
	1	300	5.2	15.9	0.0
	1	301	6.1	11.6	0.0
	1	302	4.3	14.6	0.0
	1	303	-0.8	14.4	0.0
	1	304	0.2	7.0	0.0
	1	305	-7.0	5.2	0.0
	1	306	-3.6	4.0	0.0
	1	307	-2.5	8.9	0.0
	1	308	-2.1	14.3	0.0
	1	309	2.0	6.4	0.0
	1	310	4.3	9.4	0.0
	1	311	0.0	8.8	0.0
	1	312	-2.0	16.5	0.0
	1	313	2.9	18.2	0.0
	1	314	4.9	10.0	0.0
	1	315	1.0	4.8	12.4906976744
	1	316	-3.6	4.9	0.0
	1	317	-3.7	5.3	3.14651162791
	1	318	-3.5	4.8	0.0
	1	319	0.0	6.8	0.0
	1	320	-12.2	4.6	0.0
	1	321	-6.6	0.4	0.0
	1	322	-8.3	-0.5	0.0
	1	323	-7.5	-7.4	0.0
	1	324	-5.0	-0.4	0.0
	1	325	-9.4	1.7	0.0
	1	326	-7.7	-0.4	0.0
	1	327	-14.2	-9.7	0.0
	1	328	-10.6	-5.2	0.0
	1	329	-19.1	-9.2	0.0
	1	330	-9.7	7.2	0.0
	1	331	-16.4	-1.9	0.0
	1	332	-16.1	-6.8	0.0
	1	333	-15.8	-3.3	7.05581395349
	1	334	-18.0	-2.0	0.0
	1	335	-23.4	-7.9	0.0
	1	336	-29.2	-11.0	0.0
	1	337	-30.1	-8.1	0.0
	1	338	-26.9	-8.9	0.0
	1	339	-20.7	-16.7	0.0
	1	340	-19.4	-7.4	0.0
	1	341	-17.3	-8.1	0.0
	1	342	-18.0	-7.7	0.0
	1	343	-17.1	-9.6	0.0
	1	344	-14.4	-12.2	0.0
	1	345	-9.8	-7.4	0.0
	1	346	-14.8	-6.1	0.0
	1	347	-9.4	1.2	0.0
	1	348	-21.5	-14.6	0.762790697674
	1	349	-22.4	-14.2	0.0
	1	350	-26.0	-4.9	0.0
	1	351	-24.1	-12.6	0.0
	1	352	-21.2	-10.7	0.0
	1	353	-13.2	-8.9	0.0
	1	354	-15.4	-12.2	3.71860465116
	1	355	-18.9	-8.0	0.0
	1	356	-29.3	-13.4	1.52558139535
	1	357	-29.7	-15.3	0.0
	1	358	-22.9	-1.3	0.0
	1	359	-16.8	-0.7	2.19302325581
	1	360	-20.1	-4.3	0.0
	1	361	-14.1	-13.7	2.19302325581
	1	362	-17.9	-14.3	0.0
	1	363	-24.2	-17.6	0.0
	1	364	-21.8	-18.9	0.0
	1	365	-20.4	-7.7	0.0
	2	1	-15.8	-10.2	0.0
	2	2	-17.0	-12.9	0.0
	2	3	-12.0	-11.5	3.43255813953
	2	4	-18.1	-13.8	0.0
	2	5	-23.6	-17.6	0.0
	2	6	-27.7	-7.2	0.0
	2	7	-18.5	-7.6	0.0
	2	8	-19.2	-10.2	0.0
	2	9	-21.0	-4.3	0.0
	2	10	-18.4	-0.3	0.0
	2	11	-15.8	-6.4	0.0
	2	12	-12.0	-2.3	0.0
	2	13	-10.6	-4.8	0.0
	2	14	-15.5	-3.6	0.0
	2	15	-15.4	0.7	0.0
	2	16	-8.1	-3.3	0.0
	2	17	-9.7	-3.0	0.0
	2	18	-13.4	-5.8	0.0
	2	19	-18.4	-11.2	0.0
	2	20	-6.9	-5.1	0.0
	2	21	-4.9	6.1	0.0
	2	22	-8.7	-5.3	0.0
	2	23	-9.6	1.0	0.0
	2	24	-23.4	-8.9	0.0
	2	25	-25.8	-4.5	0.0
	2	26	-22.2	-8.0	0.0
	2	27	-21.5	-2.9	0.0
	2	28	-21.1	-11.8	0.0
	2	29	-11.8	1.2	0.0
	2	30	-13.6	-4.2	1.71627906977
	2	31	-8.8	-8.1	0.0
	2	32	-18.2	-10.0	0.0
	2	33	-21.9	-11.0	0.0
	2	34	-22.6	-11.0	0.0
	2	35	-16.8	-3.3	0.0
	2	36	-28.8	-11.8	0.0
	2	37	-28.4	-16.5	0.0
	2	38	-25.5	-14.0	0.0
	2	39	-18.5	-4.9	0.0
	2	40	-17.4	-3.5	0.0
	2	41	-20.0	-6.1	0.0
	2	42	-13.4	3.9	0.0
	2	43	-4.8	4.3	0.0
	2	44	-1.4	7.4	0.0
	2	45	-2.2	1.0	0.0
	2	46	-8.7	0.0	0.0
	2	47	-15.6	-1.4	0.0
	2	48	-18.1	-7.4	0.0
	2	49	-23.1	-9.2	0.0
	2	50	-22.7	-6.2	0.0
	2	51	-26.3	-8.9	0.0
	2	52	-17.7	-2.6	0.0
	2	53	-8.1	3.8	0.0
	2	54	-11.4	-1.7	0.0
	2	55	-14.0	3.0	0.0
	2	56	-4.0	-0.6	0.0
	2	57	-4.5	-2.2	0.0
	2	58	-9.6	-7.4	0.0
	2	59	-9.1	-8.8	0.0
	2	60	-3.0	0.2	0.0
	2	61	0.5	5.5	0.0
	2	62	-8.2	-3.7	0.0
	2	63	-12.2	0.7	0.0
	2	64	-3.4	-1.7	1.43023255814
	2	65	-4.9	2.4	0.0
	2	66	-9.8	-0.9	0.0
	2	67	-10.4	0.9	0.0
	2	68	-3.1	-1.7	0.0
	2	69	-2.4	-2.2	0.762790697674
	2	70	-6.8	6.8	0.0
	2	71	-4.6	4.2	0.0
	2	72	-4.6	0.5	0.0
	2	73	-6.9	4.2	0.0
	2	74	-6.2	3.7	0.0
	2	75	-2.7	6.1	0.0
	2	76	-3.6	1.4	0.0
	2	77	-5.4	3.3	0.0
	2	78	-1.5	5.2	0.0
	2	79	-3.9	11.7	0.0
	2	80	-5.6	3.3	0.0
	2	81	-1.7	8.9	0.0
	2	82	1.0	8.6	0.0
	2	83	-3.6	4.3	0.0
	2	84	-3.7	1.2	0.0
	2	85	-3.6	5.4	0.0
	2	86	-9.1	5.4	0.0
	2	87	-16.1	-0.8	0.0
	2	88	-15.6	-8.1	0.286046511628
	2	89	-12.0	-2.1	0.0
	2	90	-18.3	-5.7	0.0
	2	91	-11.2	-0.5	0.0
	2	92	-13.0	2.8	0.0
	2	93	-15.1	3.6	0.0
	2	94	-9.3	8.7	0.0
	2	95	-1.7	8.8	0.0
	2	96	-2.4	7.0	0.0
	2	97	0.2	15.1	0.0
	2	98	6.3	10.5	6.00697674419
	2	99	0.5	12.7	2.66976744186
	2	100	-0.6	17.3	0.0
	2	101	-5.9	11.1	0.190697674419
	2	102	4.0	17.1	0.0
	2	103	4.1	9.7	0.0
	2	104	3.0	13.5	0.0
	2	105	-1.4	12.8	0.0
	2	106	9.7	20.8	0.0
	2	107	4.7	12.6	0.0
	2	108	3.0	13.4	0.0
	2	109	-2.4	13.5	0.0
	2	110	-0.1	12.1	1.43023255814
	2	111	-1.9	13.5	0.0
	2	112	0.5	13.2	0.0
	2	113	5.9	14.4	0.0
	2	114	-3.2	14.4	0.762790697674
	2	115	-2.1	11.5	8.77209302326
	2	116	-3.3	14.1	0.0
	2	117	0.5	15.5	6.76976744186
	2	118	-2.8	16.3	5.72093023256
	2	119	0.6	20.2	0.0
	2	120	-4.0	11.5	0.0
	2	121	-5.4	13.2	0.0
	2	122	-6.8	12.2	4.1
	2	123	-8.6	12.3	0.0
	2	124	-1.0	17.7	0.0
	2	125	3.5	21.1	0.0
	2	126	8.5	11.4	6.48372093023
	2	127	9.5	17.3	3.14651162791
	2	128	10.4	18.4	0.953488372093
	2	129	6.1	26.5	0.0
	2	130	4.2	24.5	0.0
	2	131	10.8	18.4	0.0
	2	132	8.1	15.9	12.9674418605
	2	133	7.5	20.7	2.95581395349
	2	134	6.4	20.8	0.0
	2	135	4.4	23.6	0.0
	2	136	3.2	19.7	1.81162790698
	2	137	4.0	17.5	5.43488372093
	2	138	7.1	21.6	0.0
	2	139	3.2	20.8	0.0
	2	140	4.8	20.2	0.0
	2	141	4.5	19.6	0.381395348837
	2	142	1.4	20.9	1.62093023256
	2	143	0.4	18.4	0.0
	2	144	6.4	16.9	0.0
	2	145	7.4	19.0	0.0
	2	146	10.8	22.6	0.476744186047
	2	147	9.0	24.2	0.0
	2	148	9.1	21.5	0.0953488372093
	2	149	10.2	23.5	0.0
	2	150	9.4	21.8	0.0
	2	151	4.5	18.2	0.0
	2	152	6.5	17.0	0.858139534884
	2	153	4.8	24.4	0.0
	2	154	7.1	25.4	0.0
	2	155	13.3	21.0	0.0
	2	156	10.1	22.8	0.0
	2	157	11.2	26.2	0.0
	2	158	13.7	25.8	0.0
	2	159	10.5	28.0	0.0
	2	160	7.1	25.6	10.3930232558
	2	161	13.1	26.9	0.0
	2	162	8.4	20.4	0.0
	2	163	7.5	24.0	0.0
	2	164	3.4	26.4	0.0
	2	165	8.4	30.0	0.0
	2	166	10.3	24.8	6.29302325581
	2	167	11.8	27.1	0.0
	2	168	13.3	25.7	1.71627906977
	2	169	14.9	30.6	0.0
	2	170	12.1	25.5	0.0
	2	171	15.0	22.4	28.9860465116
	2	172	12.8	25.0	0.0
	2	173	10.7	29.8	0.0
	2	174	8.1	23.9	0.0
	2	175	9.8	23.3	0.0
	2	176	8.7	26.2	0.0
	2	177	10.9	25.1	0.572093023256
	2	178	11.6	25.7	11.5372093023
	2	179	9.1	24.7	0.0
	2	180	11.9	25.0	0.0
	2	181	14.8	26.2	0.0
	2	182	12.9	24.2	0.0
	2	183	16.9	29.8	0.0
	2	184	21.1	32.0	0.0
	2	185	20.4	28.6	0.0
	2	186	20.4	30.3	0.0
	2	187	11.7	23.4	0.0
	2	188	13.7	30.7	0.0
	2	189	17.1	32.6	0.0
	2	190	16.4	30.8	0.0
	2	191	13.5	22.6	0.0
	2	192	12.3	23.0	0.0
	2	193	9.1	21.5	0.0
	2	194	8.5	22.8	0.0
	2	195	7.2	22.2	0.0
	2	196	9.3	23.2	0.0
	2	197	9.9	27.2	0.0
	2	198	10.3	28.8	0.0
	2	199	17.8	33.4	0.0
	2	200	18.4	27.7	1.14418604651
	2	201	10.6	25.7	0.0
	2	202	13.3	28.8	0.0
	2	203	11.1	28.1	0.0
	2	204	10.7	23.8	0.0
	2	205	8.2	23.4	0.0
	2	206	10.5	26.7	0.0
	2	207	11.6	24.6	3.33720930233
	2	208	9.2	20.9	25.5534883721
	2	209	13.5	24.0	0.762790697674
	2	210	12.7	25.3	9.91627906977
	2	211	10.8	25.0	0.667441860465
	2	212	12.2	28.0	18.8790697674
	2	213	14.8	27.3	8.2
	2	214	12.3	26.3	12.2046511628
	2	215	16.5	26.5	0.0
	2	216	18.7	28.5	0.0
	2	217	15.0	25.1	21.9302325581
	2	218	16.8	29.8	0.0
	2	219	13.0	28.6	0.0
	2	220	10.8	20.5	13.5395348837
	2	221	13.5	27.0	0.0
	2	222	12.0	26.2	19.2604651163
	2	223	10.5	26.8	0.0
	2	224	9.3	21.9	0.0
	2	225	13.4	28.4	0.0
	2	226	9.9	30.7	0.0
	2	227	8.5	28.9	0.0
	2	228	6.5	27.8	0.0
	2	229	11.3	29.4	1.23953488372
	2	230	10.5	24.2	4.57674418605
	2	231	13.0	29.8	2.86046511628
	2	232	17.0	30.6	0.476744186047
	2	233	13.3	31.4	0.0
	2	234	9.3	26.1	0.0
	2	235	11.6	30.2	0.0
	2	236	9.7	26.4	2.19302325581
	2	237	7.2	24.1	18.8790697674
	2	238	10.5	27.8	0.0
	2	239	11.2	30.8	0.0
	2	240	8.6	30.2	6.86511627907
	2	241	8.6	28.3	0.0
	2	242	6.1	29.4	0.0
	2	243	9.0	28.2	0.0
	2	244	10.6	23.5	0.0
	2	245	9.3	19.4	1.90697674419
	2	246	10.1	23.4	0.0
	2	247	8.4	28.1	0.0
	2	248	6.3	23.3	0.0
	2	249	3.5	23.4	0.0
	2	250	8.9	20.9	0.0
	2	251	4.8	17.2	0.0
	2	252	5.5	16.3	21.9302325581
	2	253	5.4	18.8	0.0
	2	254	1.8	22.4	0.0
	2	255	3.3	16.5	0.381395348837
	2	256	3.0	13.4	3.24186046512
	2	257	-1.1	13.4	0.0
	2	258	4.0	19.5	0.0
	2	259	4.1	11.8	0.0953488372093
	2	260	1.3	17.6	7.72325581395
	2	261	1.8	22.4	0.0
	2	262	4.6	22.7	0.0
	2	263	8.4	21.0	0.0
	2	264	11.5	21.6	0.0
	2	265	10.5	26.6	0.0
	2	266	7.5	23.5	0.0
	2	267	7.8	25.9	0.0
	2	268	11.3	20.8	0.953488372093
	2	269	8.1	21.5	8.2
	2	270	5.4	20.4	0.0
	2	271	7.3	22.1	0.0
	2	272	7.1	18.4	0.0
	2	273	7.9	22.3	0.0
	2	274	0.5	18.2	0.0
	2	275	-3.5	15.3	0.0
	2	276	3.2	18.0	0.0
	2	277	-3.7	16.1	0.0
	2	278	-0.1	16.7	0.0
	2	279	-2.3	10.2	0.667441860465
	2	280	-4.8	16.4	11.4418604651
	2	281	-1.8	13.4	0.0953488372093
	2	282	-3.0	14.9	0.0
	2	283	0.7	9.9	0.0
	2	284	-4.8	-2.0	8.00930232558
	2	285	-3.0	3.6	6.38837209302
	2	286	-3.7	8.3	0.0
	2	287	-5.3	8.2	0.0
	2	288	-0.4	10.8	0.0
	2	289	-1.0	10.2	0.0
	2	290	0.0	13.1	0.0
	2	291	-4.2	13.0	0.0
	2	292	-4.9	9.1	0.0953488372093
	2	293	-2.1	13.2	0.0
	2	294	-3.3	10.6	10.2976744186
	2	295	-2.5	6.3	0.0953488372093
	2	296	-2.8	7.1	0.0
	2	297	-0.2	4.6	0.0
	2	298	-3.9	6.2	0.0
	2	299	-7.5	3.6	0.0
	2	300	-3.6	3.8	0.0
	2	301	-6.8	5.1	0.0
	2	302	0.9	14.2	0.0
	2	303	-5.8	8.1	16.4953488372
	2	304	-6.7	7.0	0.0
	2	305	-5.2	7.3	0.0
	2	306	-3.2	11.1	0.0
	2	307	-1.9	16.9	0.0
	2	308	-6.3	10.0	0.0
	2	309	-5.6	11.3	0.0
	2	310	-5.8	8.5	0.0
	2	311	-1.8	13.4	0.0
	2	312	-1.8	6.0	0.0
	2	313	-8.0	3.6	0.0
	2	314	-15.7	3.9	0.0
	2	315	-7.2	6.9	0.0
	2	316	-1.6	8.9	0.0
	2	317	-2.9	7.5	0.0
	2	318	-4.0	10.0	0.0
	2	319	-1.2	7.4	0.0
	2	320	2.3	7.8	0.0
	2	321	-2.3	4.1	0.0
	2	322	-10.9	-0.8	0.0
	2	323	-8.9	5.5	0.0
	2	324	-1.7	4.5	0.286046511628
	2	325	1.6	5.7	3.33720930233
	2	326	-7.4	0.4	1.90697674419
	2	327	-11.0	1.0	0.0
	2	328	-17.5	-1.3	0.0
	2	329	-2.5	-0.4	0.0
	2	330	3.7	5.0	0.0
	2	331	-1.0	1.0	0.0
	2	332	-11.6	-0.5	0.0
	2	333	-8.0	-6.7	0.0
	2	334	-7.0	-4.0	0.381395348837
	2	335	-15.0	-2.9	0.0
	2	336	-18.0	-2.6	0.0
	2	337	-19.3	1.7	0.0
	2	338	-9.4	4.2	2.0976744186
	2	339	-6.3	6.0	10.5837209302
	2	340	-4.3	0.3	0.0
	2	341	-2.2	-1.1	0.0
	2	342	-10.4	-7.5	0.0
	2	343	-19.7	-17.7	3.71860465116
	2	344	-24.6	-13.9	0.0
	2	345	-31.4	-14.5	0.0
	2	346	-26.9	-7.1	0.0
	2	347	-23.4	-10.5	0.0
	2	348	-8.4	-2.7	0.0
	2	349	-22.8	-4.5	0.0
	2	350	-10.8	0.2	0.0
	2	351	-15.9	-7.4	0.0
	2	352	-12.4	-8.5	0.0
	2	353	-12.7	-11.1	0.0
	2	354	-11.6	-8.7	0.0
	2	355	-19.9	-9.8	0.0
	2	356	-24.8	-3.6	0.0
	2	357	-13.4	0.6	0.0
	2	358	-10.6	3.3	3.33720930233
	2	359	-6.7	0.1	0.0
	2	360	-1.8	-0.4	0.0
	2	361	-3.4	-3.1	0.0
	2	362	-10.1	-2.4	18.7837209302
	2	363	-21.1	-5.9	0.0
	2	364	-21.3	-10.1	0.0
	2	365	-10.3	-7.2	0.0
	3	1	-9.1	-5.9	0.0
	3	2	-10.5	-1.0	0.0
	3	3	-13.0	-2.0	0.0
	3	4	-11.4	1.2	0.0
	3	5	-6.3	3.0	0.0
	3	6	-4.1	-1.4	0.0
	3	7	-13.2	-7.7	0.0
	3	8	-16.9	2.9	0.0
	3	9	-24.0	-10.4	4.57674418605
	3	10	-22.9	-10.8	0.0
	3	11	-21.9	-18.7	0.0
	3	12	-26.1	-15.2	0.0
	3	13	-20.3	-12.6	0.286046511628
	3	14	-20.6	-8.7	0.0
	3	15	-17.8	-12.6	0.0
	3	16	-22.6	-20.3	1.14418604651
	3	17	-18.5	-7.3	0.0
	3	18	-13.8	-9.2	0.0
	3	19	-19.4	-14.3	0.381395348837
	3	20	-23.5	-9.8	0.0
	3	21	-23.5	-15.8	1.33488372093
	3	22	-21.3	-14.4	0.0
	3	23	-17.4	-10.4	0.0
	3	24	-9.0	-2.8	0.0
	3	25	-7.7	-5.1	0.0
	3	26	-10.6	0.2	0.0953488372093
	3	27	-13.4	-3.6	0.0
	3	28	-11.6	-5.0	0.0
	3	29	-7.0	2.5	0.0
	3	30	-15.8	-0.4	0.0
	3	31	-7.0	-0.5	0.0
	3	32	-21.3	-2.7	0.0
	3	33	-17.6	-3.2	4.76744186047
	3	34	-18.5	-7.1	0.0
	3	35	-18.0	-2.9	0.0
	3	36	-20.2	-6.0	0.0
	3	37	-28.1	-7.3	0.0
	3	38	-23.3	-7.4	0.0
	3	39	-16.5	-4.3	0.0
	3	40	-11.1	-1.3	0.0
	3	41	-17.0	-5.5	0.0
	3	42	-24.9	-8.8	0.0
	3	43	-22.8	-6.7	0.0
	3	44	-20.8	2.9	0.0
	3	45	-15.7	4.4	0.0
	3	46	-9.9	-1.3	0.0
	3	47	-17.6	-8.4	2.47906976744
	3	48	-13.4	-3.0	0.0
	3	49	-16.4	-4.1	0.0
	3	50	-11.6	-0.1	0.0
	3	51	-9.6	2.5	0.0
	3	52	-13.1	-3.7	0.0
	3	53	-19.3	-6.3	0.0
	3	54	-19.9	-13.6	0.0
	3	55	-25.0	-14.7	0.0
	3	56	-21.0	-10.7	3.0511627907
	3	57	-16.3	-6.9	0.0
	3	58	-21.6	1.4	0.0
	3	59	-16.1	-2.9	0.0
	3	60	-10.2	-10.1	0.0
	3	61	-20.1	1.1	0.0
	3	62	-17.1	4.8	0.0
	3	63	-10.7	6.2	0.0
	3	64	0.0	4.2	0.0
	3	65	-6.3	3.2	1.33488372093
	3	66	-4.9	3.6	0.0
	3	67	-1.1	0.2	0.0
	3	68	-2.3	-2.2	0.0
	3	69	-16.7	-11.1	0.0
	3	70	-16.2	-3.7	0.0
	3	71	-12.0	-3.9	1.14418604651
	3	72	-6.3	-4.0	0.0953488372093
	3	73	-13.4	-2.5	0.0
	3	74	-8.8	-2.1	0.0
	3	75	-9.0	2.9	0.0
	3	76	-17.5	-1.4	0.0
	3	77	-11.4	6.5	0.0
	3	78	-13.7	-2.3	0.0
	3	79	-17.5	-4.8	0.0
	3	80	-26.5	-5.3	0.0
	3	81	-26.8	-8.0	0.0
	3	82	-19.5	-6.6	0.0
	3	83	-7.9	-0.1	0.0
	3	84	-7.2	6.9	4.67209302326
	3	85	-3.6	6.1	0.0
	3	86	2.4	13.4	7.62790697674
	3	87	2.4	9.2	0.667441860465
	3	88	1.0	8.5	0.0
	3	89	0.0	12.9	0.0
	3	90	7.7	20.9	0.0
	3	91	4.0	20.2	0.0
	3	92	6.4	16.9	0.0
	3	93	-2.3	6.7	0.0
	3	94	-7.3	7.8	0.0
	3	95	-5.1	8.4	3.24186046512
	3	96	-7.8	9.9	0.0
	3	97	2.8	18.2	0.0
	3	98	4.5	13.7	0.190697674419
	3	99	-1.9	9.8	5.62558139535
	3	100	-1.9	16.5	0.0
	3	101	1.0	12.1	24.2186046512
	3	102	5.8	15.8	1.23953488372
	3	103	8.0	10.0	0.476744186047
	3	104	3.8	11.3	0.0
	3	105	2.2	12.4	0.0
	3	106	3.4	10.1	0.0
	3	107	-3.8	9.8	0.0
	3	108	-2.5	13.9	0.0
	3	109	-3.3	13.7	0.0
	3	110	-10.1	8.6	0.0
	3	111	-3.8	14.6	0.0
	3	112	-3.6	16.6	0.0
	3	113	-2.5	12.0	1.0488372093
	3	114	0.7	13.0	10.1069767442
	3	115	4.8	9.3	2.38372093023
	3	116	2.8	16.6	0.0
	3	117	5.9	17.0	0.0
	3	118	0.0	13.2	0.0
	3	119	5.1	17.5	0.0
	3	120	6.7	15.9	0.0
	3	121	6.0	16.3	0.0
	3	122	8.1	15.2	0.0
	3	123	-0.7	14.1	0.0
	3	124	-4.2	7.4	0.0
	3	125	-6.1	9.6	0.0
	3	126	-5.1	14.6	0.0
	3	127	0.9	19.0	0.0
	3	128	4.8	24.2	0.0
	3	129	2.8	23.3	0.0
	3	130	0.5	17.5	0.0
	3	131	-1.0	20.7	0.0
	3	132	1.3	18.4	0.0
	3	133	4.3	20.5	0.0
	3	134	1.7	17.1	0.0
	3	135	3.0	17.5	0.0953488372093
	3	136	4.3	19.5	0.0
	3	137	6.3	19.1	0.0
	3	138	4.5	18.9	0.0
	3	139	-0.3	16.3	0.0
	3	140	1.3	17.1	0.0
	3	141	7.9	15.8	0.572093023256
	3	142	10.7	18.0	0.0
	3	143	7.6	13.9	0.0
	3	144	4.2	16.9	14.4930232558
	3	145	2.2	15.9	0.0
	3	146	1.4	12.9	0.0
	3	147	2.3	17.0	0.0
	3	148	3.2	20.3	0.0
	3	149	6.0	26.7	0.0
	3	150	8.8	26.0	0.0
	3	151	13.2	28.9	0.0
	3	152	15.9	28.9	0.0
	3	153	16.6	25.8	0.0
	3	154	11.9	26.8	0.0
	3	155	9.1	25.2	0.0
	3	156	11.7	23.6	0.0
	3	157	11.0	27.9	0.0
	3	158	16.2	30.7	0.0
	3	159	13.3	25.9	57.4953488372
	3	160	13.1	26.8	0.0
	3	161	14.5	27.4	0.0
	3	162	17.5	27.2	0.0
	3	163	12.4	25.5	0.0
	3	164	9.7	26.3	0.0
	3	165	10.4	25.7	0.0
	3	166	10.9	22.7	0.190697674419
	3	167	7.7	22.8	0.0
	3	168	3.8	21.4	0.0
	3	169	7.7	18.6	0.0
	3	170	12.1	26.9	0.0
	3	171	12.8	27.6	0.0
	3	172	18.6	29.7	0.0
	3	173	17.2	31.0	0.0
	3	174	20.4	32.4	0.0
	3	175	17.8	31.4	0.0
	3	176	13.5	26.6	0.0
	3	177	12.1	25.1	0.0
	3	178	9.9	24.7	6.86511627907
	3	179	7.6	19.8	9.2488372093
	3	180	12.2	23.1	0.0
	3	181	12.6	21.4	17.1627906977
	3	182	16.3	22.4	30.7023255814
	3	183	12.6	26.0	0.0
	3	184	16.4	28.2	0.0
	3	185	10.5	28.3	21.8348837209
	3	186	11.8	27.7	0.0
	3	187	15.1	26.8	0.0
	3	188	15.5	27.8	0.0
	3	189	13.6	23.1	0.858139534884
	3	190	11.8	25.9	0.0
	3	191	16.2	27.5	0.0
	3	192	16.5	26.4	9.63023255814
	3	193	15.9	23.1	3.43255813953
	3	194	14.1	25.2	0.0
	3	195	13.8	27.1	0.0953488372093
	3	196	17.0	24.8	4.1
	3	197	13.8	28.3	64.5511627907
	3	198	17.3	31.2	0.0
	3	199	16.0	25.3	17.5441860465
	3	200	20.5	29.3	0.762790697674
	3	201	17.7	30.5	8.00930232558
	3	202	17.2	26.7	4.95813953488
	3	203	19.7	34.4	0.0
	3	204	16.5	33.1	0.0
	3	205	21.0	31.7	0.953488372093
	3	206	19.2	33.6	0.0
	3	207	15.1	29.5	0.0
	3	208	13.4	30.0	0.0
	3	209	16.6	26.5	5.53023255814
	3	210	13.0	24.9	54.3488372093
	3	211	13.0	28.4	0.0
	3	212	13.8	28.9	7.72325581395
	3	213	14.3	26.9	0.0
	3	214	15.6	26.6	0.0
	3	215	14.0	25.1	7.53255813953
	3	216	13.4	26.7	0.858139534884
	3	217	11.9	27.5	0.953488372093
	3	218	14.3	28.2	0.0953488372093
	3	219	13.3	30.8	0.0953488372093
	3	220	13.0	24.4	11.0604651163
	3	221	12.5	21.7	0.0
	3	222	10.1	25.8	0.0
	3	223	13.1	28.7	0.0
	3	224	11.7	31.6	0.0
	3	225	10.0	27.0	0.0
	3	226	11.7	26.7	0.0
	3	227	14.2	28.6	0.0
	3	228	14.4	25.3	0.0
	3	229	15.1	25.0	0.0
	3	230	17.6	24.6	0.0
	3	231	19.8	29.0	0.0
	3	232	15.7	22.5	1.0488372093
	3	233	6.1	19.5	0.0
	3	234	7.4	22.5	0.0
	3	235	7.6	23.0	0.0
	3	236	8.0	26.8	0.0
	3	237	5.5	29.6	0.0
	3	238	10.7	29.3	0.0
	3	239	6.0	26.7	0.0
	3	240	9.0	24.6	0.0
	3	241	9.5	23.5	0.0
	3	242	10.0	24.8	0.0
	3	243	6.7	22.3	0.0
	3	244	5.3	19.9	18.1162790698
	3	245	7.9	23.4	0.0
	3	246	7.7	24.7	0.0
	3	247	8.0	24.9	0.0
	3	248	11.3	23.0	0.0
	3	249	10.4	19.5	0.0
	3	250	11.3	21.7	4.57674418605
	3	251	12.0	28.8	0.0
	3	252	11.4	21.5	0.381395348837
	3	253	9.1	22.5	0.0
	3	254	8.3	24.1	0.0
	3	255	9.7	22.8	0.0
	3	256	8.2	25.4	0.0
	3	257	7.0	23.2	0.0
	3	258	6.6	21.6	0.0
	3	259	4.0	18.1	8.00930232558
	3	260	8.8	20.8	0.0
	3	261	12.1	20.5	0.0
	3	262	5.4	18.0	0.0
	3	263	5.5	20.5	0.0
	3	264	6.4	22.6	0.0
	3	265	13.0	30.4	0.0
	3	266	13.3	27.9	0.0
	3	267	14.3	26.5	0.0
	3	268	12.9	23.3	2.47906976744
	3	269	9.8	22.4	0.762790697674
	3	270	7.4	25.5	0.0
	3	271	11.8	20.4	18.8790697674
	3	272	8.3	14.7	1.90697674419
	3	273	6.0	19.3	0.0
	3	274	0.1	17.3	19.0697674419
	3	275	-1.9	12.3	0.0
	3	276	4.8	14.4	0.0
	3	277	9.7	17.3	0.667441860465
	3	278	12.2	20.3	0.0
	3	279	6.2	15.0	0.0
	3	280	15.0	24.2	0.0
	3	281	14.1	30.7	0.0
	3	282	15.6	28.6	0.0
	3	283	13.0	19.9	0.0
	3	284	9.8	19.4	4.57674418605
	3	285	11.0	19.5	0.0
	3	286	11.4	12.1	0.0
	3	287	6.8	12.3	0.0
	3	288	3.6	10.4	0.0
	3	289	-3.4	16.8	0.0
	3	290	0.2	18.3	0.0
	3	291	0.2	13.9	0.0
	3	292	1.9	8.8	3.52790697674
	3	293	-0.9	18.9	0.0
	3	294	-4.8	13.8	4.76744186047
	3	295	-5.7	6.9	0.0
	3	296	-3.0	10.8	0.0
	3	297	-2.6	4.9	5.81627906977
	3	298	0.5	11.6	0.0
	3	299	5.3	11.8	0.0
	3	300	7.0	13.7	0.0
	3	301	2.5	8.4	0.0
	3	302	-1.3	12.1	0.0
	3	303	2.2	2.4	2.0976744186
	3	304	-1.9	4.1	0.667441860465
	3	305	-13.6	2.1	0.0
	3	306	-13.3	4.8	2.86046511628
	3	307	-12.9	-5.2	0.0
	3	308	-10.9	1.2	0.0
	3	309	-9.6	7.0	0.0
	3	310	-6.1	4.1	0.0
	3	311	-13.8	0.0	0.0
	3	312	-7.1	-0.5	6.86511627907
	3	313	-5.0	4.4	0.667441860465
	3	314	-5.8	6.3	2.0023255814
	3	315	-4.5	7.3	0.0
	3	316	-7.6	0.4	0.0
	3	317	-5.1	2.3	0.0
	3	318	-5.0	1.3	0.0
	3	319	-9.9	0.8	0.0
	3	320	-6.5	8.9	0.0
	3	321	-8.5	3.7	0.0
	3	322	-2.9	5.2	8.77209302326
	3	323	-7.5	10.6	0.0
	3	324	0.3	10.4	0.0
	3	325	3.1	10.6	0.0
	3	326	2.1	6.8	5.43488372093
	3	327	-0.5	3.7	0.0
	3	328	-0.1	1.1	0.0
	3	329	-4.3	1.4	0.0
	3	330	-8.0	0.8	0.0
	3	331	-10.6	0.4	0.0
	3	332	-3.6	4.3	0.0
	3	333	-4.9	-2.2	0.0
	3	334	-4.0	0.5	0.0
	3	335	-1.0	3.1	1.52558139535
	3	336	-12.3	-8.0	2.0976744186
	3	337	-1.8	-0.3	0.0
	3	338	-15.6	-5.4	0.0
	3	339	-17.4	-2.9	0.0
	3	340	-24.0	-7.2	0.0
	3	341	-29.4	-15.3	0.0
	3	342	-31.1	-14.5	0.0
	3	343	-37.4	-15.4	0.0
	3	344	-29.4	-12.3	0.0
	3	345	-28.5	-15.6	0.0
	3	346	-26.2	-11.3	0.0
	3	347	-24.8	-15.8	0.0
	3	348	-24.5	-12.5	0.0
	3	349	-22.8	-4.5	0.0
	3	350	-25.9	-5.2	0.0
	3	351	-23.0	0.0	0.0
	3	352	-24.2	-6.7	0.0
	3	353	-14.3	-8.4	0.0
	3	354	-18.6	-4.8	0.0
	3	355	-23.1	-10.5	0.0
	3	356	-22.7	-10.6	0.0
	3	357	-25.7	-19.2	2.57441860465
	3	358	-22.9	-13.1	0.0
	3	359	-26.5	-12.2	0.0
	3	360	-22.8	-6.7	0.0
	3	361	-21.9	-6.7	0.0953488372093
	3	362	-12.1	-3.5	0.0
	3	363	-15.5	-12.8	3.62325581395
	3	364	-10.0	-6.2	1.33488372093
	3	365	-9.4	-1.8	0.0
	4	1	-19.1	-3.8	0.0
	4	2	-13.8	-4.7	0.0
	4	3	-26.0	-12.1	0.0
	4	4	-23.2	-11.5	0.0
	4	5	-14.4	-6.9	0.0
	4	6	-13.2	-7.1	0.0
	4	7	-17.4	0.9	0.0
	4	8	-20.0	-7.1	0.0
	4	9	-16.7	-8.1	0.0
	4	10	-26.6	-6.7	0.0
	4	11	-22.1	-3.7	0.0
	4	12	-18.4	-13.3	0.0
	4	13	-21.0	-9.1	0.0
	4	14	-17.1	-6.3	4.57674418605
	4	15	-14.9	-12.8	2.0976744186
	4	16	-17.4	-9.8	0.0
	4	17	-15.6	-9.8	0.0
	4	18	-24.7	-10.2	0.0
	4	19	-19.4	-7.5	0.0
	4	20	-27.2	-15.2	0.0
	4	21	-30.4	-12.0	0.0
	4	22	-27.0	-6.0	0.0
	4	23	-29.7	-9.2	0.0
	4	24	-19.1	-7.6	3.33720930233
	4	25	-18.5	-1.5	0.0
	4	26	-27.4	-8.6	0.0
	4	27	-22.1	-9.1	0.0
	4	28	-18.6	-7.3	0.0
	4	29	-12.5	3.9	0.0
	4	30	-7.8	6.5	0.0
	4	31	-9.2	0.2	0.0
	4	32	-15.4	-12.5	0.0
	4	33	-20.1	-7.3	0.0
	4	34	-23.9	-11.6	0.0
	4	35	-21.5	-4.8	0.0
	4	36	-14.7	-1.5	1.62093023256
	4	37	-17.3	3.8	0.0
	4	38	-13.5	6.2	0.0
	4	39	-9.1	1.6	0.0
	4	40	-24.4	-10.2	0.0
	4	41	-19.0	-4.8	0.0
	4	42	-23.1	-13.3	0.0
	4	43	-26.4	-12.8	0.0
	4	44	-27.6	-11.8	0.0
	4	45	-24.8	-11.4	0.0
	4	46	-23.6	-15.1	0.0
	4	47	-13.5	-8.8	0.0
	4	48	-20.6	-8.4	0.0
	4	49	-25.0	-7.7	0.0
	4	50	-24.7	-9.6	0.0
	4	51	-19.8	-0.5	0.0
	4	52	-28.1	-3.0	0.0
	4	53	-25.2	-1.4	0.0
	4	54	-17.9	-13.9	0.0
	4	55	-23.0	-11.1	0.0
	4	56	-23.7	-4.9	0.0
	4	57	-19.7	-8.6	0.0
	4	58	-24.4	-8.6	0.858139534884
	4	59	-14.9	-7.6	0.0
	4	60	-16.3	-5.5	0.0
	4	61	-20.7	-9.9	0.0
	4	62	-11.0	-8.4	0.0
	4	63	-5.8	-5.6	0.0
	4	64	-16.1	-13.0	3.62325581395
	4	65	-12.9	-2.4	0.0
	4	66	-10.0	3.7	0.0
	4	67	-6.5	1.1	0.0
	4	68	-6.7	-1.5	0.0
	4	69	-12.8	-8.7	0.0
	4	70	-16.3	-14.1	0.0
	4	71	-21.9	-9.5	0.0
	4	72	-22.0	-8.9	0.0
	4	73	-20.6	-6.9	0.0
	4	74	-16.5	-3.1	0.0
	4	75	-15.7	-4.8	0.0
	4	76	-22.4	-8.6	0.0
	4	77	-14.6	-6.2	0.0
	4	78	-11.5	1.2	0.0
	4	79	-3.1	3.3	0.0
	4	80	-5.8	7.5	0.0
	4	81	-6.9	8.2	0.0
	4	82	-2.9	4.9	0.0
	4	83	-10.7	-1.6	0.0
	4	84	-10.0	4.1	0.0
	4	85	-10.7	-0.6	0.0
	4	86	-8.0	-7.2	0.0
	4	87	-13.0	-9.8	0.0
	4	88	-12.0	-3.9	0.0
	4	89	-6.5	0.4	5.62558139535
	4	90	-4.2	2.8	6.67441860465
	4	91	-0.4	2.7	0.858139534884
	4	92	-10.1	-0.8	0.572093023256
	4	93	-9.5	0.8	0.0
	4	94	-6.5	6.5	0.0
	4	95	1.0	13.2	2.0976744186
	4	96	1.6	20.3	0.0
	4	97	4.8	15.9	0.0
	4	98	1.7	20.8	0.0
	4	99	6.6	18.6	0.0
	4	100	3.8	16.7	0.0
	4	101	11.4	16.6	0.0
	4	102	1.8	16.9	0.0
	4	103	-0.9	11.3	0.0
	4	104	0.2	16.8	0.0
	4	105	0.5	18.2	0.0
	4	106	4.1	17.7	0.0
	4	107	1.6	19.5	0.0
	4	108	-1.1	17.2	0.0
	4	109	-5.0	6.7	29.9395348837
	4	110	-9.6	7.3	0.0
	4	111	-4.8	6.1	4.48139534884
	4	112	-5.3	8.4	0.476744186047
	4	113	-2.0	10.8	0.858139534884
	4	114	-1.0	21.1	0.0
	4	115	3.1	23.2	0.0
	4	116	5.8	18.5	0.0
	4	117	1.6	16.6	0.0
	4	118	3.0	19.6	0.0
	4	119	0.2	15.5	0.0
	4	120	3.9	12.5	20.7860465116
	4	121	1.4	15.9	0.0
	4	122	5.3	18.1	0.0
	4	123	3.9	12.8	0.190697674419
	4	124	-3.4	12.1	2.19302325581
	4	125	-4.1	12.2	0.0953488372093
	4	126	-0.5	12.1	3.43255813953
	4	127	-1.3	13.2	0.0
	4	128	0.1	18.3	6.00697674419
	4	129	6.3	19.4	3.81395348837
	4	130	3.4	23.1	9.82093023256
	4	131	1.9	19.8	0.0
	4	132	0.6	10.7	32.8953488372
	4	133	-3.6	13.0	0.0
	4	134	-1.5	14.7	0.0
	4	135	2.8	10.8	0.0953488372093
	4	136	2.2	10.5	0.0
	4	137	3.5	13.7	0.0
	4	138	6.5	23.4	0.0
	4	139	12.6	28.2	0.0
	4	140	13.4	25.6	0.0
	4	141	12.6	20.0	0.0
	4	142	7.6	22.2	0.0
	4	143	11.0	24.9	11.0604651163
	4	144	8.1	28.4	0.0
	4	145	6.5	22.9	11.6325581395
	4	146	7.0	16.3	3.24186046512
	4	147	10.9	18.5	0.190697674419
	4	148	9.5	20.4	10.011627907
	4	149	5.5	20.0	1.52558139535
	4	150	5.1	24.1	4.86279069767
	4	151	9.6	23.9	32.9906976744
	4	152	7.9	18.7	0.0
	4	153	12.8	20.4	0.572093023256
	4	154	7.1	25.9	6.86511627907
	4	155	8.2	23.1	0.0953488372093
	4	156	9.7	19.8	0.286046511628
	4	157	9.7	27.6	0.0
	4	158	9.3	26.8	0.0
	4	159	11.0	26.3	0.0
	4	160	14.6	22.2	0.0953488372093
	4	161	12.9	20.9	40.8093023256
	4	162	10.2	20.5	13.1581395349
	4	163	9.7	20.1	10.1069767442
	4	164	7.0	26.8	0.0
	4	165	11.6	25.8	20.976744186
	4	166	16.0	30.4	7.91395348837
	4	167	15.2	25.2	2.76511627907
	4	168	16.1	28.8	7.72325581395
	4	169	22.1	29.4	3.0511627907
	4	170	18.0	31.4	3.71860465116
	4	171	16.4	26.4	12.3953488372
	4	172	17.5	29.4	13.8255813953
	4	173	17.9	25.4	0.0953488372093
	4	174	14.5	26.3	3.90930232558
	4	175	14.7	23.8	0.381395348837
	4	176	13.0	29.0	0.0
	4	177	14.5	29.1	0.0
	4	178	11.3	24.4	0.0
	4	179	9.7	20.7	5.05348837209
	4	180	11.2	22.5	0.572093023256
	4	181	9.2	16.3	11.6325581395
	4	182	7.2	16.5	11.2511627907
	4	183	16.6	21.7	10.7744186047
	4	184	10.7	20.7	1.23953488372
	4	185	14.4	23.6	2.57441860465
	4	186	15.6	26.2	1.14418604651
	4	187	12.4	23.5	0.0
	4	188	8.4	20.2	0.0
	4	189	6.6	21.7	0.0
	4	190	7.7	19.9	2.76511627907
	4	191	8.4	23.8	0.0
	4	192	8.7	23.8	0.0
	4	193	14.2	25.7	0.0
	4	194	15.2	28.9	0.0
	4	195	16.6	24.3	0.190697674419
	4	196	15.6	27.0	0.0
	4	197	18.4	29.3	0.0
	4	198	14.5	26.7	0.0
	4	199	14.9	23.8	0.0
	4	200	11.9	26.3	0.0
	4	201	14.2	27.2	0.0
	4	202	14.5	31.7	0.0
	4	203	19.0	30.7	0.0
	4	204	18.5	27.8	0.0
	4	205	15.5	25.0	0.0
	4	206	10.1	25.7	0.0
	4	207	11.0	23.5	3.81395348837
	4	208	10.0	27.2	0.0
	4	209	12.9	29.3	0.0
	4	210	11.7	27.7	0.0
	4	211	9.9	28.8	0.0
	4	212	12.8	28.2	0.286046511628
	4	213	11.8	27.8	0.190697674419
	4	214	18.1	28.0	13.7302325581
	4	215	17.1	31.7	0.0
	4	216	20.3	34.8	0.0
	4	217	21.1	35.5	0.0
	4	218	22.9	34.7	0.0
	4	219	14.6	28.9	0.0
	4	220	15.7	25.0	0.0
	4	221	9.8	23.5	0.0
	4	222	11.7	23.1	0.0
	4	223	10.1	25.8	0.0
	4	224	8.4	28.7	0.0
	4	225	10.9	28.6	2.95581395349
	4	226	10.8	26.9	0.0
	4	227	10.1	28.6	0.0
	4	228	12.2	27.0	0.0
	4	229	15.9	26.8	0.0
	4	230	16.3	31.6	0.0
	4	231	18.1	26.2	0.0
	4	232	17.9	29.3	0.0
	4	233	16.4	29.8	0.0
	4	234	15.1	28.6	0.0
	4	235	15.6	29.8	0.0
	4	236	16.6	31.9	0.0
	4	237	13.7	24.9	0.0
	4	238	9.4	26.2	0.0
	4	239	10.6	24.0	0.0
	4	240	9.0	24.6	0.0
	4	241	13.2	26.6	0.0
	4	242	12.5	26.0	0.0
	4	243	14.0	27.3	0.0953488372093
	4	244	15.0	26.0	0.0953488372093
	4	245	12.6	25.6	2.28837209302
	4	246	16.6	27.8	0.762790697674
	4	247	17.4	28.8	0.0
	4	248	16.6	25.3	0.0
	4	249	9.2	24.7	0.0
	4	250	12.0	22.5	6.48372093023
	4	251	9.6	18.3	9.2488372093
	4	252	9.5	24.1	0.0
	4	253	5.8	21.1	0.0
	4	254	9.2	17.3	0.572093023256
	4	255	7.6	18.3	15.3511627907
	4	256	7.0	16.9	1.43023255814
	4	257	2.7	14.3	0.0953488372093
	4	258	-1.3	14.9	0.0
	4	259	-3.6	19.3	0.0
	4	260	-2.9	11.9	0.0953488372093
	4	261	-2.3	16.4	0.0
	4	262	-0.1	9.4	8.86744186047
	4	263	2.9	17.4	4.1
	4	264	1.7	18.6	0.0
	4	265	5.4	24.6	0.0
	4	266	6.7	22.1	0.0
	4	267	7.6	26.1	0.0
	4	268	11.9	21.4	0.0
	4	269	6.7	18.9	0.0
	4	270	7.1	21.3	0.0
	4	271	9.1	11.6	7.24651162791
	4	272	2.9	18.8	0.0
	4	273	2.0	17.6	0.0
	4	274	0.0	14.1	0.0
	4	275	5.5	14.2	0.0
	4	276	9.3	19.9	0.0
	4	277	-0.9	14.6	0.0
	4	278	-2.2	12.5	0.0
	4	279	-2.1	13.3	0.0
	4	280	-4.4	11.5	0.0
	4	281	-3.8	13.7	0.0
	4	282	-3.6	13.6	0.0
	4	283	-9.7	6.9	3.14651162791
	4	284	-8.2	9.6	0.286046511628
	4	285	-7.3	11.3	0.0
	4	286	-1.1	17.5	0.0
	4	287	5.3	20.7	0.0
	4	288	6.5	17.2	0.0
	4	289	6.1	14.1	3.71860465116
	4	290	8.5	17.6	0.0
	4	291	4.3	18.7	0.0
	4	292	2.4	16.7	0.0
	4	293	-4.5	2.2	0.0
	4	294	-7.3	-1.4	0.0
	4	295	-5.2	2.7	0.0
	4	296	-7.9	7.5	0.0
	4	297	-13.3	4.2	6.86511627907
	4	298	-5.5	10.2	0.0
	4	299	-4.7	0.6	0.0
	4	300	-10.0	0.8	0.0
	4	301	-14.7	5.7	0.0
	4	302	-15.5	8.0	0.0
	4	303	-17.0	0.9	0.0
	4	304	-8.5	3.8	0.762790697674
	4	305	-4.9	-3.4	11.3465116279
	4	306	-9.4	-2.3	0.0
	4	307	-8.7	-1.9	0.0953488372093
	4	308	-11.1	-6.9	0.476744186047
	4	309	-6.6	2.2	5.33953488372
	4	310	-4.2	0.3	3.81395348837
	4	311	-10.9	-0.2	0.0
	4	312	-5.2	3.0	6.1976744186
	4	313	-6.9	-1.2	0.762790697674
	4	314	-14.8	-0.8	0.0953488372093
	4	315	-6.0	-4.2	0.762790697674
	4	316	-15.9	-10.3	0.190697674419
	4	317	-15.8	-4.4	0.0
	4	318	-10.1	-4.1	0.0
	4	319	-6.4	-0.4	9.82093023256
	4	320	-8.3	1.8	12.0139534884
	4	321	-12.3	0.8	0.0
	4	322	-7.5	0.5	0.0
	4	323	-10.9	-3.8	0.0
	4	324	-14.4	-5.1	0.0
	4	325	-16.7	-7.8	0.0
	4	326	-20.1	-10.1	0.0
	4	327	-13.6	-4.7	6.67441860465
	4	328	-10.0	3.2	0.0
	4	329	-7.4	4.2	0.0
	4	330	0.4	3.4	0.953488372093
	4	331	-1.4	0.9	6.86511627907
	4	332	-1.7	11.3	0.0
	4	333	-0.4	8.5	0.0
	4	334	0.2	8.2	0.0
	4	335	2.0	16.9	0.0
	4	336	1.9	9.2	0.0
	4	337	-0.9	1.3	0.0
	4	338	-5.8	-1.1	0.0
	4	339	-11.7	4.3	0.0
	4	340	-11.0	5.2	0.572093023256
	4	341	-9.2	-5.9	0.0
	4	342	-16.5	-2.2	0.0
	4	343	-11.8	0.2	0.0
	4	344	-18.0	0.3	0.0
	4	345	-18.7	0.4	0.0
	4	346	-10.8	-0.6	0.0
	4	347	-11.0	3.1	0.0
	4	348	-6.8	-1.6	0.0
	4	349	-8.9	-8.8	0.0
	4	350	-14.0	-0.4	0.0
	4	351	-17.3	-7.7	0.0
	4	352	-17.9	-4.9	0.0
	4	353	-16.3	-11.3	0.0
	4	354	-18.6	-17.2	0.0
	4	355	-22.1	-11.5	0.0
	4	356	-20.9	-1.1	0.0
	4	357	-16.5	1.9	0.0
	4	358	-4.4	0.7	0.0
	4	359	-12.6	0.3	0.0
	4	360	-10.1	-1.8	0.0
	4	361	-7.0	-2.8	0.0
	4	362	-7.4	1.6	0.0
	4	363	-4.3	1.2	0.0
	4	364	-15.1	2.5	0.667441860465
	4	365	-16.6	4.8	0.0
	4	366	-8.8	-6.0	0.0
	5	1	-23.7	-12.7	0.0
	5	2	-19.7	-18.0	0.0
	5	3	-19.8	-17.3	0.0
	5	4	-14.3	-5.4	0.0
	5	5	-17.1	-12.4	0.0
	5	6	-15.6	-6.0	0.0
	5	7	-15.2	-8.2	0.0
	5	8	-18.7	-10.8	0.0
	5	9	-18.9	-7.6	0.0
	5	10	-19.2	-10.8	0.0
	5	11	-28.3	-14.4	0.0
	5	12	-22.0	-6.9	0.0
	5	13	-13.4	-6.5	0.0
	5	14	-10.9	-4.2	0.0
	5	15	-16.0	-11.0	1.0488372093
	5	16	-14.1	-9.2	0.0953488372093
	5	17	-10.9	-2.4	0.0
	5	18	-19.6	-1.8	0.0
	5	19	-26.0	-14.5	0.0
	5	20	-24.2	-1.2	0.0
	5	21	-16.6	-5.3	7.91395348837
	5	22	-18.8	0.5	0.0
	5	23	-18.2	-7.0	0.0
	5	24	-22.3	-9.5	0.0
	5	25	-18.3	-5.2	1.81162790698
	5	26	-10.4	0.6	0.858139534884
	5	27	-19.5	-1.8	0.0
	5	28	-15.3	-3.2	0.0
	5	29	-15.4	-6.4	0.0
	5	30	-12.6	-9.6	0.0
	5	31	-15.8	-7.2	2.0023255814
	5	32	-20.5	-10.5	6.67441860465
	5	33	-26.8	-14.0	0.0
	5	34	-22.4	-11.9	4.86279069767
	5	35	-17.6	-5.0	7.34186046512
	5	36	-22.5	0.9	4.29069767442
	5	37	-23.2	-2.7	0.0
	5	38	-20.1	-6.3	0.0
	5	39	-10.9	-0.4	0.762790697674
	5	40	-15.6	-5.3	0.0953488372093
	5	41	-8.6	-4.6	0.0
	5	42	-8.8	-7.4	0.0
	5	43	-7.3	-6.8	0.0
	5	44	-8.6	-5.9	0.0
	5	45	-4.2	3.2	0.0
	5	46	-13.8	1.0	0.0
	5	47	-19.9	-9.8	0.0
	5	48	-20.1	-11.2	0.0
	5	49	-13.9	-5.6	0.0
	5	50	-7.4	-5.9	8.86744186047
	5	51	-12.3	-2.6	0.0
	5	52	-19.7	-5.8	0.0
	5	53	-3.3	8.1	0.0
	5	54	0.2	5.8	0.0
	5	55	-16.5	0.6	0.0
	5	56	-11.9	3.5	2.47906976744
	5	57	-15.1	-5.2	0.0
	5	58	-20.9	-10.5	0.0
	5	59	-19.8	-6.6	0.0
	5	60	-13.1	5.3	0.0
	5	61	-11.5	-0.6	0.0
	5	62	-12.8	4.9	0.0
	5	63	-18.6	5.5	0.0
	5	64	-19.2	-1.7	0.0
	5	65	-14.0	0.0	0.0
	5	66	-8.7	3.2	0.0
	5	67	-10.7	2.3	0.0
	5	68	-10.8	-3.0	0.0
	5	69	-10.5	1.3	0.0
	5	70	-10.0	-1.9	0.0
	5	71	-10.4	-2.4	0.0
	5	72	-18.5	-1.3	0.0
	5	73	-13.8	1.0	0.0
	5	74	-11.6	5.8	0.0
	5	75	-9.9	2.0	0.0
	5	76	-2.1	3.4	2.95581395349
	5	77	-6.4	-1.2	0.0
	5	78	-4.7	-0.7	0.0
	5	79	-13.8	0.3	0.0
	5	80	-7.3	4.6	0.0
	5	81	-4.9	-1.7	0.0
	5	82	-5.9	2.1	0.858139534884
	5	83	-6.0	8.7	0.0
	5	84	-6.6	-0.1	1.71627906977
	5	85	-11.5	2.9	0.0
	5	86	-11.2	2.0	0.0
	5	87	-13.0	1.1	4.00465116279
	5	88	-12.8	3.7	0.0
	5	89	-3.1	7.5	0.0
	5	90	2.7	9.2	0.0
	5	91	-1.3	7.5	0.0
	5	92	-10.5	0.2	14.7790697674
	5	93	-12.3	4.2	0.0
	5	94	-5.5	9.1	0.0
	5	95	-0.1	13.3	0.0
	5	96	-5.2	12.5	0.0
	5	97	-8.9	13.4	0.0
	5	98	-2.5	7.3	0.476744186047
	5	99	7.1	15.7	0.0
	5	100	4.7	17.7	0.0
	5	101	1.9	15.9	0.0
	5	102	-3.9	17.4	0.0
	5	103	-9.0	10.1	0.0
	5	104	-1.3	12.0	0.0
	5	105	-0.8	15.3	0.0
	5	106	3.5	20.0	0.0
	5	107	4.0	23.8	0.0
	5	108	6.5	24.1	0.0
	5	109	9.9	23.7	0.0
	5	110	7.1	23.7	0.0
	5	111	1.2	13.4	0.0953488372093
	5	112	-2.4	13.3	0.0
	5	113	-1.1	17.8	0.0
	5	114	4.6	17.9	0.0
	5	115	-0.7	10.2	0.0
	5	116	-1.9	8.7	0.0
	5	117	-7.4	10.6	0.0
	5	118	-2.8	15.8	0.0
	5	119	0.9	20.3	0.572093023256
	5	120	1.3	24.1	0.0
	5	121	2.0	14.4	0.0
	5	122	3.4	21.3	0.0
	5	123	5.3	15.5	5.24418604651
	5	124	3.2	15.6	0.0
	5	125	-3.3	13.4	0.0
	5	126	-2.8	9.2	0.0
	5	127	-3.2	9.3	0.0
	5	128	-0.3	14.0	0.0
	5	129	3.5	13.8	0.0
	5	130	1.0	21.5	0.0
	5	131	0.9	24.2	0.0
	5	132	4.5	18.2	0.0
	5	133	0.1	18.0	0.0
	5	134	1.6	17.3	0.0
	5	135	0.1	15.0	0.0
	5	136	3.4	14.8	0.0
	5	137	6.3	17.8	0.0
	5	138	4.7	19.0	0.0
	5	139	0.7	14.4	15.3511627907
	5	140	6.7	19.9	0.381395348837
	5	141	7.4	22.4	0.0953488372093
	5	142	9.1	24.0	0.0
	5	143	8.5	25.8	0.0
	5	144	11.8	25.6	0.0
	5	145	7.5	24.3	0.0
	5	146	4.7	16.0	0.0953488372093
	5	147	4.8	20.2	0.0
	5	148	6.0	20.9	0.858139534884
	5	149	6.1	18.6	0.0953488372093
	5	150	9.6	19.6	11.1558139535
	5	151	6.2	17.2	5.72093023256
	5	152	6.5	20.9	0.0
	5	153	10.9	24.0	0.0
	5	154	14.8	26.2	0.0
	5	155	9.5	18.8	0.0
	5	156	7.0	13.4	0.0953488372093
	5	157	3.6	18.2	6.29302325581
	5	158	8.6	23.3	0.0
	5	159	13.3	26.0	0.0
	5	160	13.6	29.8	0.0
	5	161	11.3	26.4	0.0
	5	162	10.8	19.5	0.0
	5	163	7.7	20.9	0.0
	5	164	8.6	19.9	0.476744186047
	5	165	7.3	19.6	0.0
	5	166	11.0	23.5	0.0
	5	167	9.0	23.7	0.0
	5	168	14.1	21.7	2.19302325581
	5	169	15.3	22.9	3.24186046512
	5	170	12.8	25.8	0.0
	5	171	14.4	25.7	0.286046511628
	5	172	12.2	26.0	6.67441860465
	5	173	11.7	25.2	1.23953488372
	5	174	7.7	25.0	0.0
	5	175	9.2	28.2	0.0
	5	176	11.8	25.3	0.0
	5	177	12.5	29.8	0.0953488372093
	5	178	8.0	28.2	0.0
	5	179	10.7	26.8	0.0
	5	180	11.6	29.6	0.0
	5	181	15.3	32.1	0.0
	5	182	13.3	28.8	0.0
	5	183	11.3	30.2	0.0
	5	184	11.2	24.8	0.0
	5	185	9.5	20.1	0.572093023256
	5	186	7.5	16.6	3.52790697674
	5	187	17.4	33.4	0.0
	5	188	15.1	28.3	0.0
	5	189	16.1	25.7	47.4837209302
	5	190	17.8	29.0	6.86511627907
	5	191	16.6	27.4	0.0953488372093
	5	192	17.3	26.2	0.0
	5	193	13.4	28.4	0.0
	5	194	10.9	22.4	22.8837209302
	5	195	15.9	27.7	5.1488372093
	5	196	16.5	31.9	0.0
	5	197	16.3	25.5	14.8744186047
	5	198	16.8	32.8	0.0
	5	199	18.8	27.1	0.0
	5	200	19.0	33.3	0.0
	5	201	17.1	28.5	1.14418604651
	5	202	15.1	23.3	0.572093023256
	5	203	14.2	24.4	3.0511627907
	5	204	13.8	27.0	0.0
	5	205	12.2	26.9	0.0
	5	206	11.5	26.5	0.0
	5	207	14.7	28.4	0.0
	5	208	10.1	26.1	0.0
	5	209	13.3	27.1	0.0
	5	210	15.8	30.1	0.0
	5	211	15.1	28.4	12.6813953488
	5	212	15.1	28.5	0.0
	5	213	15.4	29.3	0.0
	5	214	20.1	33.2	0.0
	5	215	23.2	32.6	0.0
	5	216	19.1	26.6	0.0
	5	217	12.0	23.3	0.0
	5	218	13.5	26.8	0.0
	5	219	14.6	29.4	0.0
	5	220	14.6	28.3	0.0
	5	221	14.4	30.0	0.0
	5	222	17.1	29.8	1.23953488372
	5	223	16.5	29.2	0.0
	5	224	14.6	25.8	0.0
	5	225	14.5	24.5	0.0
	5	226	12.3	21.7	0.0
	5	227	12.3	20.3	25.6488372093
	5	228	13.7	18.3	27.5558139535
	5	229	7.6	18.1	11.4418604651
	5	230	9.8	21.2	0.286046511628
	5	231	7.9	25.6	0.0
	5	232	14.6	26.9	0.0
	5	233	13.0	25.6	0.0
	5	234	10.5	29.0	0.0
	5	235	12.6	27.3	0.0
	5	236	14.3	28.9	0.0
	5	237	11.3	31.9	0.0
	5	238	15.5	29.0	0.0
	5	239	14.0	27.6	0.0
	5	240	14.7	29.1	0.0
	5	241	14.7	29.2	0.0953488372093
	5	242	16.4	29.5	0.0
	5	243	10.8	23.2	0.0
	5	244	7.6	18.4	0.381395348837
	5	245	6.9	27.5	0.0
	5	246	7.1	26.9	0.0
	5	247	10.0	29.1	0.0
	5	248	11.0	32.4	0.0
	5	249	12.2	29.0	0.0
	5	250	9.9	27.4	0.0
	5	251	11.5	21.1	0.0953488372093
	5	252	9.5	24.7	0.0
	5	253	8.3	24.5	0.0
	5	254	8.6	17.0	4.29069767442
	5	255	8.2	23.5	0.0
	5	256	7.0	19.7	0.0
	5	257	4.3	21.0	0.0
	5	258	4.2	23.9	0.0
	5	259	15.4	28.3	0.0
	5	260	16.7	27.1	0.0
	5	261	12.7	17.8	0.0953488372093
	5	262	13.2	24.2	0.0
	5	263	13.3	24.0	0.0
	5	264	12.8	26.6	0.0
	5	265	15.0	26.2	0.0
	5	266	8.0	21.5	0.0
	5	267	5.0	26.5	0.0
	5	268	10.3	25.8	0.0
	5	269	8.0	18.5	0.0
	5	270	9.2	21.7	0.0
	5	271	9.6	20.9	0.0
	5	272	12.0	20.6	0.0
	5	273	10.1	20.2	0.0
	5	274	6.7	19.3	0.0
	5	275	5.8	16.2	0.0
	5	276	8.6	13.8	0.0
	5	277	5.7	15.6	1.23953488372
	5	278	3.5	24.0	0.0
	5	279	7.4	20.5	13.2534883721
	5	280	4.6	23.3	0.0
	5	281	9.3	21.7	0.0
	5	282	4.4	13.9	0.0
	5	283	-2.2	7.6	0.0
	5	284	2.3	16.8	0.0
	5	285	3.8	14.0	0.0
	5	286	1.7	13.3	0.0
	5	287	0.1	10.9	0.0953488372093
	5	288	-1.9	10.8	0.0
	5	289	2.9	18.8	0.0
	5	290	-0.5	16.8	0.0
	5	291	-0.4	21.1	0.0
	5	292	2.0	17.2	1.62093023256
	5	293	0.2	17.4	0.0
	5	294	0.2	10.4	0.0
	5	295	-0.1	9.4	0.0
	5	296	-2.3	8.9	0.0
	5	297	-0.8	10.8	0.0
	5	298	0.6	14.1	0.0
	5	299	-1.0	13.9	0.0
	5	300	-5.0	11.7	0.0953488372093
	5	301	-2.8	8.9	0.0
	5	302	-1.0	7.2	0.476744186047
	5	303	-3.4	9.2	0.0
	5	304	-6.0	4.3	0.0
	5	305	-6.3	5.9	0.0
	5	306	-12.6	5.8	0.0
	5	307	-9.5	1.7	0.0
	5	308	-13.1	-0.4	0.0
	5	309	-11.4	7.9	0.0
	5	310	1.3	11.6	0.0
	5	311	4.4	13.0	0.0
	5	312	-6.3	2.1	0.0
	5	313	-12.4	3.5	0.0
	5	314	-11.2	4.9	0.0
	5	315	-11.8	2.4	0.0
	5	316	-8.6	5.7	0.0
	5	317	-4.5	10.5	0.0
	5	318	-2.4	15.6	0.0
	5	319	1.5	14.3	0.0
	5	320	8.4	21.1	0.0
	5	321	9.4	15.8	0.0
	5	322	0.0	5.0	0.0953488372093
	5	323	-2.4	6.2	0.0
	5	324	-3.0	16.2	0.0
	5	325	-5.5	7.8	0.0
	5	326	-9.8	3.8	0.0
	5	327	-16.8	-8.9	0.0
	5	328	-13.1	-0.5	0.0
	5	329	-16.2	-8.1	0.0
	5	330	-20.0	-2.6	0.0
	5	331	-17.8	7.1	0.0
	5	332	-10.2	4.8	0.0
	5	333	-10.5	-4.2	0.0
	5	334	-6.8	-1.4	0.0
	5	335	-16.0	-7.2	0.0
	5	336	-7.5	-1.4	0.0
	5	337	-5.9	1.0	0.0
	5	338	-11.0	6.8	0.0
	5	339	-9.3	2.9	0.0
	5	340	-14.8	-8.4	0.0
	5	341	-9.9	4.0	0.0
	5	342	-12.6	-2.9	0.0
	5	343	-16.6	3.3	0.0
	5	344	-10.5	-3.4	0.0
	5	345	-13.2	-4.1	0.0
	5	346	-13.7	-10.8	0.0
	5	347	-19.1	-2.9	0.0
	5	348	-20.0	-8.0	0.0
	5	349	-18.2	-5.3	0.0
	5	350	-21.2	-9.2	0.0
	5	351	-14.5	-7.0	0.0
	5	352	-3.5	-3.0	0.0
	5	353	-10.4	-7.9	0.0
	5	354	-7.3	-6.6	0.0
	5	355	-12.4	-6.1	0.0
	5	356	-17.4	-11.5	0.0
	5	357	-23.4	-14.2	0.0
	5	358	-10.3	-1.9	0.0
	5	359	-10.2	-3.8	0.0
	5	360	-13.6	-0.3	0.0
	5	361	-7.9	5.2	0.0
	5	362	-21.2	-9.6	0.0
	5	363	-11.3	-6.2	0.0
	5	364	-20.8	-8.2	0.0
	5	365	-20.3	-6.5	0.0
	6	1	-20.8	1.5	0.0
	6	2	-16.1	2.2	0.0
	6	3	-12.4	5.0	0.0
	6	4	-18.6	-3.8	0.0
	6	5	-14.8	-5.2	0.0
	6	6	-14.3	-7.9	0.0
	6	7	-10.1	-3.8	0.0
	6	8	-15.7	-10.5	3.14651162791
	6	9	-16.5	-7.2	1.14418604651
	6	10	-14.4	-5.5	0.0
	6	11	-6.4	4.4	0.0
	6	12	-4.9	-3.5	0.0
	6	13	-13.5	-7.4	0.0
	6	14	-29.1	-3.7	0.0
	6	15	-17.7	-6.8	0.0
	6	16	-17.4	-9.0	0.0
	6	17	-21.1	-7.0	0.0
	6	18	-18.5	-1.7	0.0
	6	19	-11.4	-2.1	0.0
	6	20	-10.6	-6.6	0.0
	6	21	-8.5	-3.7	0.0
	6	22	-14.5	-2.0	0.0
	6	23	-18.1	-10.8	0.0
	6	24	-12.3	-8.7	0.0
	6	25	-13.2	-1.8	0.0
	6	26	-25.9	-8.0	0.0
	6	27	-19.7	-4.7	0.0
	6	28	-36.2	-14.1	0.572093023256
	6	29	-32.7	-13.0	2.28837209302
	6	30	-30.5	-6.2	0.0
	6	31	-19.2	-10.1	0.0
	6	32	-20.9	-8.1	0.0
	6	33	-16.9	-11.3	0.0
	6	34	-15.4	-3.2	0.0
	6	35	-27.7	-13.1	0.0
	6	36	-30.7	-18.2	0.667441860465
	6	37	-33.0	-17.2	0.0
	6	38	-29.0	-12.3	0.0
	6	39	-29.0	-4.2	0.0
	6	40	-22.4	-1.2	0.0
	6	41	-15.9	-5.7	0.0
	6	42	-16.9	-10.1	0.0
	6	43	-25.1	-7.4	0.0
	6	44	-20.2	-8.8	0.0
	6	45	-21.2	-7.5	0.0
	6	46	-12.5	-8.1	0.0
	6	47	-10.5	-5.5	0.0
	6	48	-2.6	1.4	0.0
	6	49	-8.5	-5.1	0.0
	6	50	-14.3	-2.8	0.0953488372093
	6	51	-18.9	-2.4	0.0
	6	52	-15.8	-2.2	0.0
	6	53	-15.3	5.4	0.0
	6	54	-21.6	-3.4	0.0
	6	55	-14.9	-0.7	0.0
	6	56	-19.9	-7.9	0.0
	6	57	-20.5	-4.8	1.0488372093
	6	58	-19.5	-5.7	1.0488372093
	6	59	-16.3	-2.7	0.0
	6	60	-19.7	-10.2	0.0
	6	61	-11.3	-2.5	0.0
	6	62	-11.5	-0.2	0.0
	6	63	-1.8	9.2	0.0
	6	64	1.3	4.9	0.0
	6	65	-5.3	1.6	0.0
	6	66	-7.3	-1.0	0.0
	6	67	-8.8	-3.8	0.0
	6	68	-4.5	-3.2	0.0
	6	69	-0.2	4.4	0.0
	6	70	0.7	2.9	0.0
	6	71	1.4	5.5	0.0
	6	72	3.0	3.2	0.0
	6	73	-1.5	3.2	0.0
	6	74	-5.3	2.5	0.0
	6	75	-3.6	4.1	0.0
	6	76	-7.7	4.3	0.0
	6	77	-1.2	7.4	0.0953488372093
	6	78	-1.1	5.6	0.0
	6	79	-0.8	7.8	0.0
	6	80	-3.3	0.1	0.0
	6	81	-0.4	2.3	0.0
	6	82	-10.6	-0.9	4.1
	6	83	-10.5	4.1	0.0
	6	84	-11.3	0.3	0.0
	6	85	-11.6	0.8	0.0
	6	86	-4.8	6.2	0.858139534884
	6	87	-2.3	9.9	0.0
	6	88	-2.3	14.2	0.0
	6	89	-0.4	14.8	0.0
	6	90	0.9	10.9	0.0
	6	91	-1.3	12.8	1.0488372093
	6	92	2.5	12.3	0.0
	6	93	-0.3	13.8	0.0
	6	94	-3.9	9.9	8.2
	6	95	-6.4	8.5	7.43720930233
	6	96	-7.6	7.8	0.0
	6	97	-9.1	5.9	0.0
	6	98	-4.8	5.6	0.0
	6	99	-2.0	3.9	1.0488372093
	6	100	-1.3	8.2	0.0
	6	101	-5.6	7.5	0.0
	6	102	-7.3	8.4	0.0
	6	103	-5.5	9.0	0.0
	6	104	-5.8	3.7	0.0
	6	105	-8.1	3.7	0.190697674419
	6	106	-5.4	5.7	5.05348837209
	6	107	-4.8	9.5	0.0953488372093
	6	108	1.3	13.0	0.0
	6	109	10.9	17.2	0.0953488372093
	6	110	8.9	16.1	0.0
	6	111	5.2	17.4	0.0
	6	112	6.1	14.7	0.0953488372093
	6	113	4.3	19.5	0.0
	6	114	7.6	24.2	0.0
	6	115	15.7	31.4	0.0
	6	116	10.5	21.9	9.15348837209
	6	117	8.0	20.6	0.0
	6	118	7.5	18.0	0.381395348837
	6	119	1.9	17.6	0.0
	6	120	9.0	21.0	0.0
	6	121	7.6	20.6	0.0
	6	122	6.0	21.2	0.0
	6	123	3.8	24.3	0.0
	6	124	2.2	17.3	7.81860465116
	6	125	5.2	18.7	0.0
	6	126	4.1	12.5	3.14651162791
	6	127	4.4	17.3	0.0
	6	128	6.1	18.7	0.0
	6	129	6.7	17.3	0.0
	6	130	8.6	22.0	0.0
	6	131	3.1	21.4	0.0
	6	132	3.4	18.5	0.0
	6	133	3.8	18.0	0.0
	6	134	3.0	17.3	2.66976744186
	6	135	6.7	24.0	14.3023255814
	6	136	1.3	22.1	28.7
	6	137	-1.0	25.0	0.0
	6	138	5.5	18.5	1.71627906977
	6	139	2.3	17.1	0.0
	6	140	4.6	20.7	0.0
	6	141	7.9	20.4	36.1372093023
	6	142	10.7	23.6	0.0
	6	143	4.2	17.1	0.0953488372093
	6	144	7.2	23.2	0.0
	6	145	9.2	25.9	0.0
	6	146	6.9	21.3	0.0
	6	147	11.8	20.0	0.0953488372093
	6	148	12.1	21.8	0.0
	6	149	10.1	18.6	0.0
	6	150	8.1	18.0	0.0
	6	151	9.8	21.6	0.0
	6	152	5.2	19.9	24.3139534884
	6	153	5.2	22.9	0.0
	6	154	7.2	23.6	0.0
	6	155	7.5	18.7	0.762790697674
	6	156	8.9	24.1	3.52790697674
	6	157	18.3	27.1	0.0
	6	158	16.7	25.5	0.0
	6	159	16.6	24.2	0.190697674419
	6	160	13.1	25.0	0.0
	6	161	9.8	23.0	0.0
	6	162	5.4	18.8	0.0
	6	163	4.2	18.6	0.0
	6	164	2.7	12.9	0.381395348837
	6	165	-1.1	12.0	2.28837209302
	6	166	4.8	17.5	3.43255813953
	6	167	3.8	19.6	0.0
	6	168	6.4	16.2	0.0
	6	169	5.3	22.4	0.0
	6	170	8.9	21.9	2.95581395349
	6	171	14.1	27.0	2.38372093023
	6	172	11.8	26.7	0.0
	6	173	10.2	24.0	0.0
	6	174	13.2	25.3	0.0
[truncated: 8,957 more rows]
