# Supplementary material for: Comparing CMIP-3 and CMIP-5 climate projections on flooding estimation of Devils Lake of North Dakota, USA
Source: PeerJ. 2018 Apr 30;6:e4711. doi: 10.7717/peerj.4711 (PMC5933320; doi:10.7717/peerj.4711)
Supplement: Supplemental Information 2 [file peerj-06-4711-s002.zip › FutureClimate/CMIP-5_MarkSim/EDMZ_IPSLCM5ALR_rcp85_2025.dat]

	1	1	-22.3	-9.3	0.0
	1	2	-13.8	0.9	0.0
	1	3	-4.4	3.8	8.58139534884
	1	4	-4.0	-3.4	0.0
	1	5	-15.3	-1.8	0.0
	1	6	-6.1	-5.0	0.0
	1	7	-9.0	-6.1	0.0953488372093
	1	8	-15.5	-4.1	0.0
	1	9	-28.4	-3.5	0.0
	1	10	-32.2	-3.2	0.0
	1	11	-24.1	-11.9	0.0
	1	12	-20.9	-11.5	0.0
	1	13	-20.7	-17.6	0.0
	1	14	-22.3	-12.3	0.0
	1	15	-19.4	-4.9	0.0
	1	16	-21.5	-13.7	0.0
	1	17	-24.7	-20.6	0.0953488372093
	1	18	-15.0	-3.3	0.0
	1	19	-12.7	-10.1	0.0
	1	20	-21.4	-7.5	0.0
	1	21	-6.4	9.6	0.0
	1	22	-13.2	12.5	0.0
	1	23	-16.2	2.7	0.0
	1	24	-17.8	-1.3	0.0
	1	25	-14.4	-5.2	0.0
	1	26	-18.6	-7.5	0.0
	1	27	-24.3	-6.7	0.0
	1	28	-14.5	-2.3	0.0
	1	29	-21.6	-3.8	0.0
	1	30	-14.8	-0.2	0.0
	1	31	-12.9	-7.7	0.762790697674
	1	32	-7.1	-3.2	0.0
	1	33	-13.9	-3.2	0.0
	1	34	-7.5	6.3	0.0
	1	35	-1.1	5.1	0.0
	1	36	6.9	15.6	0.0
	1	37	-5.6	4.2	0.0
	1	38	-10.5	-10.4	0.0
	1	39	-7.7	-1.3	0.0
	1	40	-7.9	-7.8	0.0
	1	41	-10.6	-6.4	0.0
	1	42	-9.6	1.3	0.0
	1	43	-4.6	5.2	0.0
	1	44	-9.4	-3.6	0.0
	1	45	-15.3	-9.1	0.476744186047
	1	46	-25.3	-8.7	0.0
	1	47	-23.3	-5.5	0.0
	1	48	-27.0	-9.0	0.0
	1	49	-25.5	-7.1	0.0
	1	50	-26.1	-6.8	0.0
	1	51	-29.3	-18.1	2.76511627907
	1	52	-24.9	-15.5	5.53023255814
	1	53	-21.5	-0.4	0.0
	1	54	-17.8	-3.0	0.0
	1	55	-18.2	-5.6	0.0
	1	56	-29.7	-6.1	0.0
	1	57	-24.6	5.0	0.0
	1	58	-24.6	-4.3	0.0
	1	59	-16.0	-5.4	0.0
	1	60	-17.3	-6.0	0.0
	1	61	-20.1	-5.9	0.0
	1	62	-15.6	-3.7	0.0
	1	63	-11.0	-4.9	1.0488372093
	1	64	-2.5	-1.3	0.0
	1	65	-2.5	1.0	0.0
	1	66	-8.9	-7.9	0.0
	1	67	-13.1	1.8	0.0
	1	68	-14.2	4.5	0.0
	1	69	-12.8	4.7	0.0
	1	70	-18.1	1.7	0.0
	1	71	-14.7	-8.2	0.0
	1	72	-11.3	-8.0	0.0
	1	73	-11.3	-8.7	0.0
	1	74	-13.0	-9.6	0.0
	1	75	-11.9	-7.0	0.0
	1	76	-17.8	-2.9	0.0
	1	77	-19.1	-4.9	0.0
	1	78	-17.7	1.6	0.0
	1	79	-21.2	-5.3	0.0
	1	80	-20.4	-6.3	0.0
	1	81	-16.3	-3.3	2.47906976744
	1	82	-13.5	-2.3	0.0
	1	83	-14.4	1.8	0.0
	1	84	-7.2	-0.4	0.0
	1	85	-9.4	2.7	0.0
	1	86	-3.2	6.1	0.0
	1	87	-0.2	3.3	0.0
	1	88	-4.6	8.0	0.0
	1	89	-5.6	5.7	0.0
	1	90	-4.7	12.1	0.0
	1	91	1.6	13.1	0.0
	1	92	2.6	16.6	0.0
	1	93	0.4	16.2	0.0
	1	94	2.1	13.1	0.0
	1	95	3.0	11.2	0.0
	1	96	1.9	10.1	0.0
	1	97	-3.2	8.5	0.0
	1	98	-4.4	9.7	0.0
	1	99	-2.2	9.1	0.0
	1	100	5.9	8.8	0.0
	1	101	0.5	16.4	0.0
	1	102	8.6	17.5	0.0
	1	103	10.3	20.7	0.0
	1	104	1.7	19.0	1.62093023256
	1	105	3.4	19.1	0.0
	1	106	2.1	14.3	0.286046511628
	1	107	-0.9	17.5	0.0
	1	108	-3.7	17.6	0.0
	1	109	-1.2	16.6	0.0
	1	110	0.1	19.0	0.0
	1	111	2.4	23.1	0.0
	1	112	-4.4	14.1	0.0
	1	113	-8.2	8.5	0.0
	1	114	-2.0	16.3	0.0
	1	115	2.4	21.0	0.0
	1	116	2.5	20.3	0.0
	1	117	3.5	7.4	0.286046511628
	1	118	5.9	19.3	0.0
	1	119	8.8	21.6	0.0
	1	120	4.9	20.4	1.14418604651
	1	121	9.5	23.6	0.0
	1	122	7.5	23.6	0.0
	1	123	12.5	23.3	0.0
	1	124	12.5	23.8	0.0
	1	125	11.5	24.4	0.0
	1	126	6.3	22.7	0.0
	1	127	2.6	23.8	66.9348837209
	1	128	6.1	26.6	0.0
	1	129	8.7	24.2	0.0
	1	130	6.8	21.3	0.0
	1	131	1.9	19.8	0.0
	1	132	1.4	25.1	0.0
	1	133	2.2	20.2	0.0
	1	134	9.9	21.0	0.0
	1	135	8.6	18.9	0.0
	1	136	3.5	12.4	5.33953488372
	1	137	12.2	18.8	1.33488372093
	1	138	7.2	18.1	13.7302325581
	1	139	8.3	15.2	0.0
	1	140	7.7	20.7	0.0
	1	141	7.6	21.1	0.0
	1	142	4.2	20.6	5.05348837209
	1	143	5.3	21.1	0.0
	1	144	0.1	18.9	0.0
	1	145	8.3	20.4	0.0
	1	146	7.1	19.9	0.0
	1	147	12.3	19.9	0.286046511628
	1	148	4.8	19.5	23.8372093023
	1	149	2.3	17.8	0.0
	1	150	3.4	20.0	0.286046511628
	1	151	7.0	20.9	0.0
	1	152	3.4	20.1	0.0
	1	153	3.3	17.4	0.0
	1	154	7.7	21.3	0.0
	1	155	11.2	29.6	0.0
	1	156	4.2	23.4	0.0
	1	157	12.2	19.9	2.86046511628
	1	158	12.5	25.3	0.0
	1	159	12.4	23.5	0.0
	1	160	8.6	21.6	0.0
	1	161	8.7	23.3	0.0
	1	162	9.7	20.9	34.9930232558
	1	163	9.6	23.1	0.0
	1	164	10.2	24.8	0.0
	1	165	15.6	29.1	10.1069767442
	1	166	18.3	30.5	0.0
	1	167	14.2	32.3	0.0
	1	168	14.0	28.4	0.0
	1	169	13.2	29.1	0.0
	1	170	11.2	27.1	0.0
	1	171	13.8	26.7	0.0
	1	172	14.2	26.1	0.0
	1	173	14.0	18.1	22.9790697674
	1	174	13.4	19.8	3.14651162791
	1	175	12.7	25.0	0.0
	1	176	9.9	21.8	0.0
	1	177	9.5	18.8	57.2093023256
	1	178	10.9	20.7	4.48139534884
	1	179	14.3	27.3	0.0
	1	180	10.2	24.7	1.81162790698
	1	181	18.0	25.5	15.0651162791
	1	182	15.6	28.9	0.0
	1	183	13.6	28.2	0.0
	1	184	18.5	28.8	0.0
	1	185	17.7	28.1	0.0953488372093
	1	186	20.5	29.0	4.1
	1	187	18.3	28.2	0.190697674419
	1	188	11.6	24.7	0.0
	1	189	12.2	20.5	0.0
	1	190	11.2	24.3	0.0
	1	191	11.5	28.5	0.0
	1	192	15.4	27.7	0.0
	1	193	17.7	27.8	0.0
	1	194	18.5	33.2	0.0
	1	195	20.9	36.5	0.0
	1	196	19.1	31.9	0.0
	1	197	20.0	29.0	0.0953488372093
	1	198	16.6	27.8	0.0
	1	199	12.9	26.8	0.0
	1	200	16.2	31.1	5.43488372093
	1	201	19.2	34.0	0.858139534884
	1	202	20.6	33.2	0.0
	1	203	18.2	32.1	0.0
	1	204	13.2	27.8	0.0
	1	205	14.9	26.6	4.38604651163
	1	206	13.8	28.5	1.71627906977
	1	207	13.6	28.3	0.0
	1	208	15.0	31.2	0.0
	1	209	13.3	29.6	0.0
	1	210	12.7	30.2	0.0
	1	211	14.0	28.5	0.0
	1	212	8.4	24.2	21.9302325581
	1	213	11.2	27.6	33.276744186
	1	214	9.0	29.7	0.0
	1	215	13.0	28.1	0.0
	1	216	11.9	26.9	0.0
	1	217	13.7	30.5	0.0
	1	218	13.3	28.5	1.14418604651
	1	219	14.5	25.3	0.286046511628
	1	220	18.1	29.9	0.0
	1	221	17.2	27.4	0.0
	1	222	15.0	29.4	0.0
	1	223	14.3	31.6	0.0
	1	224	7.7	28.1	0.0
	1	225	8.4	23.9	17.8302325581
	1	226	8.7	23.6	0.0953488372093
	1	227	9.3	22.1	20.5
	1	228	10.1	26.0	0.0
	1	229	10.4	25.0	0.0
	1	230	6.7	22.4	0.0
	1	231	10.0	26.9	0.0
	1	232	9.5	21.2	27.0790697674
	1	233	14.3	21.9	0.0
	1	234	14.2	29.0	0.0
	1	235	13.4	23.8	0.0
	1	236	11.4	28.8	0.0
	1	237	11.5	27.2	0.0
	1	238	11.1	28.8	0.0
	1	239	18.7	28.8	0.0
	1	240	17.6	30.0	0.0
	1	241	14.2	27.9	0.0
	1	242	10.7	25.0	0.0
	1	243	12.6	23.9	0.0
	1	244	11.7	27.5	0.0
	1	245	9.5	27.7	0.0
	1	246	10.4	30.2	0.0
	1	247	15.2	28.4	10.7744186047
	1	248	10.2	24.6	0.190697674419
	1	249	9.7	26.4	0.0
	1	250	13.0	24.8	0.0
	1	251	10.4	22.4	0.0
	1	252	5.1	19.0	0.858139534884
	1	253	10.1	23.7	0.0
	1	254	4.0	18.6	3.81395348837
	1	255	3.4	18.5	0.286046511628
	1	256	-0.2	20.0	0.0
	1	257	-1.4	21.2	0.0
	1	258	-6.5	18.7	0.0
	1	259	1.9	25.3	0.0
	1	260	5.5	25.8	0.0
	1	261	4.3	20.3	0.0
	1	262	9.6	25.4	0.0
	1	263	10.9	24.6	0.0
	1	264	10.9	27.4	0.0
	1	265	7.9	23.3	0.0
	1	266	8.1	18.5	0.0
	1	267	10.2	20.0	0.0
	1	268	6.1	25.4	0.0
	1	269	10.4	23.6	0.0
	1	270	13.0	26.9	0.0
	1	271	14.3	24.3	0.0
	1	272	14.1	23.1	0.0
	1	273	9.7	22.2	0.0
	1	274	2.8	19.7	0.0
	1	275	3.9	20.5	0.0
	1	276	5.9	15.5	0.0
	1	277	3.2	14.2	0.0
	1	278	2.0	17.5	0.0
	1	279	-0.1	14.6	0.0
	1	280	0.7	15.3	0.0
	1	281	1.2	14.6	0.190697674419
	1	282	1.5	18.3	0.0
	1	283	1.9	17.5	0.0
	1	284	4.0	16.4	0.0
	1	285	1.2	18.9	0.0
	1	286	7.5	21.5	0.0
	1	287	0.1	9.7	11.0604651163
	1	288	-3.9	8.2	0.0
	1	289	-2.0	11.5	0.0
	1	290	4.0	14.7	5.72093023256
	1	291	1.0	11.5	0.0
	1	292	2.5	13.2	0.0
	1	293	4.0	11.8	0.0
	1	294	3.2	11.1	0.0
	1	295	2.9	12.2	0.0
	1	296	-1.0	13.1	0.0
	1	297	-1.1	5.3	0.0
	1	298	-1.7	7.4	0.0
	1	299	-4.2	6.5	0.0
	1	300	-8.2	5.0	0.0
	1	301	4.7	14.9	0.0
	1	302	5.6	10.5	0.0
	1	303	3.7	13.6	0.0
	1	304	-1.4	13.4	0.0
	1	305	-0.4	5.9	0.0
	1	306	-7.6	4.0	0.0
	1	307	-4.3	2.8	0.0
	1	308	-3.1	7.8	0.0
	1	309	-2.7	13.4	0.0
	1	310	1.5	5.3	0.0
	1	311	3.9	8.3	0.0
	1	312	-0.6	7.7	0.0
	1	313	-2.6	15.6	0.0
	1	314	2.4	17.4	0.0
	1	315	4.5	9.1	0.0
	1	316	0.5	3.7	12.3953488372
	1	317	-4.1	3.9	0.0
	1	318	-4.2	4.3	3.14651162791
	1	319	-4.0	3.8	0.0
	1	320	-0.5	5.9	0.0
	1	321	-12.8	3.6	0.0
	1	322	-7.1	-0.5	0.0
	1	323	-8.8	-1.4	0.0
	1	324	-8.5	-7.9	0.0
	1	325	-5.4	-1.3	0.0
	1	326	-9.8	0.9	0.0
	1	327	-8.2	-1.2	0.0
	1	328	-14.7	-10.6	0.0
	1	329	-11.1	-6.1	0.0
	1	330	-19.6	-10.1	0.0
	1	331	-10.2	6.5	0.0
	1	332	-16.9	-2.7	0.0
	1	333	-16.6	-7.6	0.0
	1	334	-16.3	-4.2	7.1511627907
	1	335	-18.5	-2.8	0.0
	1	336	-23.9	-8.8	0.0
	1	337	-29.9	-11.9	0.0
	1	338	-30.8	-9.0	0.0
	1	339	-27.6	-9.8	0.0
	1	340	-21.3	-17.7	0.0
	1	341	-20.1	-8.2	0.0
	1	342	-18.0	-8.9	0.0
	1	343	-18.7	-8.6	0.0
	1	344	-17.8	-10.6	0.0
	1	345	-15.1	-13.1	0.0
	1	346	-10.5	-8.3	0.0
	1	347	-15.6	-7.1	0.0
	1	348	-10.2	0.4	0.0
	1	349	-22.5	-15.8	1.23953488372
	1	350	-23.4	-15.3	0.0
	1	351	-27.1	-5.9	0.0
	1	352	-25.3	-13.8	0.0
	1	353	-22.4	-11.9	0.0
	1	354	-14.3	-10.1	0.0
	1	355	-16.6	-13.5	7.43720930233
	1	356	-20.2	-9.3	0.0
	1	357	-31.0	-14.9	1.71627906977
	1	358	-31.4	-16.8	0.0
	1	359	-24.5	-2.5	0.0
	1	360	-18.3	-2.0	2.38372093023
	1	361	-21.8	-5.6	0.0
	1	362	-15.7	-15.3	2.47906976744
	1	363	-19.6	-15.9	0.0
	1	364	-26.1	-19.3	0.0
	1	365	-23.7	-20.6	0.0
	2	1	-11.9	-8.7	0.0
	2	2	-17.6	-11.8	0.0
	2	3	-18.9	-14.6	0.0
	2	4	-13.7	-13.2	3.33720930233
	2	5	-20.1	-15.5	0.0
	2	6	-25.8	-19.4	0.0
	2	7	-30.1	-8.8	0.0
	2	8	-20.5	-9.2	0.0
	2	9	-21.3	-11.8	0.0
	2	10	-23.2	-5.8	0.0
	2	11	-20.4	-1.7	0.0
	2	12	-17.8	-7.9	0.0
	2	13	-13.8	-3.7	0.0
	2	14	-12.3	-6.3	0.0
	2	15	-17.3	-5.0	0.0
	2	16	-17.2	-0.6	0.0
	2	17	-9.6	-4.6	0.0
	2	18	-11.2	-4.3	0.0
	2	19	-15.0	-7.1	0.0
	2	20	-20.2	-12.5	0.0
	2	21	-8.3	-6.3	0.0
	2	22	-6.1	5.1	0.0
	2	23	-10.0	-6.4	0.0
	2	24	-10.8	0.1	0.0
	2	25	-24.9	-9.9	0.0
	2	26	-27.3	-5.4	0.0
	2	27	-23.5	-8.9	0.0
	2	28	-22.7	-3.6	0.0
	2	29	-22.2	-12.6	0.0
	2	30	-12.7	0.6	0.0
	2	31	-14.4	-4.9	2.0976744186
	2	32	-9.5	-8.6	0.0
	2	33	-19.0	-10.5	0.0
	2	34	-22.6	-11.4	0.0
	2	35	-23.2	-11.4	0.0
	2	36	-17.3	-3.6	0.0
	2	37	-29.3	-12.1	0.0
	2	38	-28.8	-16.8	0.0
	2	39	-25.8	-14.2	0.0
	2	40	-18.8	-5.1	0.0
	2	41	-17.6	-3.7	0.0
	2	42	-20.1	-6.2	0.0
	2	43	-13.4	3.8	0.0
	2	44	-4.8	4.3	0.0
	2	45	-1.4	7.4	0.0
	2	46	-2.2	1.0	0.0
	2	47	-8.6	-0.1	0.0
	2	48	-15.5	-1.4	0.0
	2	49	-18.0	-7.4	0.0
	2	50	-23.0	-9.2	0.0
	2	51	-22.6	-6.3	0.0
	2	52	-26.3	-9.0	0.0
	2	53	-17.7	-2.7	0.0
	2	54	-8.1	3.7	0.0
	2	55	-11.4	-1.9	0.0
	2	56	-14.0	2.8	0.0
	2	57	-4.1	-0.9	0.0
	2	58	-4.6	-2.5	0.0
	2	59	-10.0	-7.5	0.0
	2	60	-9.3	-9.2	0.0
	2	61	-3.5	0.0	0.0
	2	62	0.2	5.1	0.0
	2	63	-8.6	-4.3	0.0
	2	64	-12.6	0.0	0.0
	2	65	-4.2	-2.1	0.190697674419
	2	66	-5.4	1.6	0.0
	2	67	-10.4	-1.7	0.0
	2	68	-11.1	0.0	0.0
	2	69	-4.2	-2.3	0.0
	2	70	-3.4	-3.1	1.14418604651
	2	71	-7.6	5.8	0.0
	2	72	-5.5	3.1	0.0
	2	73	-5.5	-0.8	0.0
	2	74	-7.9	2.9	0.0
	2	75	-7.3	2.4	0.0
	2	76	-3.8	4.7	0.0
	2	77	-4.7	-0.1	0.0
	2	78	-6.7	1.7	0.0
	2	79	-2.7	3.6	0.0
	2	80	-5.2	10.2	0.0
	2	81	-6.9	1.5	0.0
	2	82	-2.9	7.2	0.0
	2	83	-0.2	7.0	0.0
	2	84	-5.0	2.5	0.0
	2	85	-5.1	-0.8	0.0
	2	86	-5.0	3.5	0.0
	2	87	-10.7	3.5	0.0
	2	88	-18.0	-3.0	0.0
	2	89	-17.5	-10.6	0.476744186047
	2	90	-13.7	-4.4	0.0
	2	91	-20.3	-8.1	0.0
	2	92	-12.9	-2.7	0.0
	2	93	-14.7	0.7	0.0
	2	94	-16.9	1.5	0.0
	2	95	-10.8	6.8	0.0
	2	96	-3.0	6.9	0.0
	2	97	-3.7	5.0	0.0
	2	98	-1.0	13.4	0.0
	2	99	5.3	8.7	2.19302325581
	2	100	-0.7	11.0	2.95581395349
	2	101	-1.7	15.8	0.0
	2	102	-7.1	9.4	0.0953488372093
	2	103	3.1	15.6	0.0
	2	104	3.3	8.1	0.0
	2	105	2.1	12.0	0.0
	2	106	-2.3	11.3	0.0
	2	107	9.1	19.6	0.0
	2	108	4.0	11.2	0.0
	2	109	2.2	12.1	0.0
	2	110	-3.2	12.2	0.0
	2	111	-0.8	10.8	2.0976744186
	2	112	-2.6	12.3	0.0
	2	113	-0.2	12.1	0.0
	2	114	5.4	13.4	0.0
	2	115	-3.9	13.4	1.71627906977
	2	116	-2.7	10.5	4.19534883721
	2	117	-3.8	13.2	0.0
	2	118	0.1	14.7	6.1976744186
	2	119	-3.2	15.6	3.81395348837
	2	120	0.2	19.6	0.0
	2	121	-4.5	10.9	0.0
	2	122	-5.8	12.6	0.0
	2	123	-7.2	11.6	2.0976744186
	2	124	-9.0	11.8	0.0
	2	125	-1.3	17.4	0.0
	2	126	3.2	20.8	0.0
	2	127	8.3	11.0	6.1023255814
	2	128	9.3	17.0	3.81395348837
	2	129	10.3	18.2	0.0953488372093
	2	130	5.9	26.4	0.0
	2	131	4.0	24.5	0.0
	2	132	10.7	18.4	0.0
	2	133	8.0	15.8	42.2395348837
	2	134	7.4	20.7	2.47906976744
	2	135	6.3	21.0	0.0
	2	136	4.3	23.8	0.0
	2	137	3.2	19.8	0.572093023256
	2	138	4.0	17.6	15.923255814
	2	139	7.1	21.9	0.0
	2	140	3.2	21.2	0.0
	2	141	4.8	20.5	0.0
	2	142	4.6	19.9	2.0976744186
	2	143	1.5	21.1	10.2023255814
	2	144	0.6	18.9	0.0
	2	145	6.5	17.4	0.0
	2	146	7.6	19.6	0.0
	2	147	11.0	23.0	0.762790697674
	2	148	9.2	24.8	0.0
	2	149	9.3	22.0	6.48372093023
	2	150	10.4	24.1	0.0
	2	151	9.7	22.4	0.0
	2	152	4.9	18.9	0.0
	2	153	6.9	17.6	0.0953488372093
	2	154	5.2	25.0	0.0
	2	155	7.5	26.1	0.0
	2	156	13.7	21.8	0.0
	2	157	10.6	23.6	0.0
	2	158	11.7	26.9	0.0
	2	159	14.1	26.5	0.0
	2	160	11.0	28.7	0.0
	2	161	7.7	26.2	3.90930232558
	2	162	13.6	27.7	0.0
	2	163	9.0	21.2	0.0
	2	164	8.2	24.8	0.0
	2	165	4.1	27.2	0.0
	2	166	9.0	30.7	0.0
	2	167	10.9	25.5	1.62093023256
	2	168	12.4	27.8	0.0
	2	169	13.9	26.3	0.190697674419
	2	170	15.5	31.2	0.0
	2	171	12.7	26.2	0.0
	2	172	15.6	25.7	0.0
	2	173	13.4	25.8	0.0
	2	174	11.3	30.5	0.0
	2	175	8.9	24.6	0.0
	2	176	10.4	24.1	0.0
	2	177	9.4	26.9	0.0
	2	178	11.5	25.6	1.23953488372
	2	179	12.1	26.2	8.29534883721
	2	180	9.7	25.3	0.0
	2	181	12.4	25.6	0.0
	2	182	15.2	26.8	0.0
	2	183	13.4	24.8	0.0
	2	184	17.3	30.3	0.0
	2	185	21.4	32.4	0.0
	2	186	20.7	29.1	0.0
	2	187	20.7	30.7	0.0
	2	188	12.1	23.9	0.0
	2	189	14.0	31.0	0.0
	2	190	17.4	33.0	0.0
	2	191	16.6	31.1	0.0
	2	192	13.8	23.0	0.0
	2	193	12.5	23.3	0.0
	2	194	9.3	21.8	0.0
	2	195	8.7	23.1	0.0
	2	196	7.4	22.5	0.0
	2	197	9.5	23.5	0.0
	2	198	10.1	27.4	0.0
	2	199	10.4	29.0	0.0
	2	200	17.9	33.6	0.0
	2	201	18.5	30.3	0.0
	2	202	10.7	25.9	0.0
	2	203	13.4	29.0	0.0
	2	204	11.2	28.3	0.0
	2	205	10.8	24.0	0.0
	2	206	8.3	23.5	0.0
	2	207	10.5	26.8	0.0
	2	208	11.7	24.6	1.71627906977
	2	209	9.3	20.9	39.9511627907
	2	210	13.6	24.0	0.858139534884
	2	211	12.8	25.3	6.38837209302
	2	212	10.9	25.0	2.19302325581
	2	213	12.3	28.1	21.6441860465
	2	214	14.9	27.3	0.572093023256
	2	215	12.4	26.3	11.9186046512
	2	216	16.6	26.6	0.0
	2	217	18.8	28.6	0.0
	2	218	15.2	25.2	12.776744186
	2	219	16.9	29.9	0.0
	2	220	13.2	28.8	0.0
	2	221	11.0	20.6	35.3744186047
	2	222	13.8	27.3	0.0
	2	223	12.3	26.3	6.96046511628
	2	224	10.8	27.1	0.0
	2	225	9.6	22.2	0.0
	2	226	13.7	28.6	0.0
	2	227	10.2	30.9	0.0
	2	228	8.8	29.1	0.0
	2	229	6.9	28.1	0.0
	2	230	11.6	29.6	5.43488372093
	2	231	10.8	24.4	13.4441860465
	2	232	13.3	30.0	3.0511627907
	2	233	17.2	30.8	0.190697674419
	2	234	13.6	31.7	0.0
	2	235	9.6	26.4	0.0
	2	236	11.9	30.5	0.0
	2	237	10.0	26.6	12.5860465116
	2	238	7.5	24.3	3.0511627907
	2	239	10.8	28.1	0.0
	2	240	11.5	31.2	0.0
	2	241	8.8	30.4	0.858139534884
	2	242	8.8	28.7	0.0
	2	243	6.3	29.7	0.0
	2	244	9.2	28.5	0.0
	2	245	10.8	23.8	0.0
	2	246	9.4	19.6	4.57674418605
	2	247	10.2	23.7	0.0
	2	248	8.4	28.4	0.0
	2	249	6.4	23.6	0.0
	2	250	3.6	23.7	0.0
	2	251	8.9	21.1	0.0
	2	252	4.8	17.5	0.0
	2	253	5.4	16.4	25.4581395349
	2	254	5.3	19.0	0.0
	2	255	1.6	22.6	0.0
	2	256	3.2	16.5	2.47906976744
	2	257	2.8	13.4	0.190697674419
	2	258	-1.3	13.6	0.0
	2	259	3.7	19.6	0.0
	2	260	3.9	11.7	1.0488372093
	2	261	1.0	17.5	0.953488372093
	2	262	1.5	22.4	0.0
	2	263	4.2	22.7	0.0
	2	264	8.2	20.9	0.0
	2	265	11.2	21.5	0.0
	2	266	10.2	26.5	0.0
	2	267	7.2	23.3	0.0
	2	268	7.5	25.7	0.0
	2	269	10.9	20.4	0.762790697674
	2	270	7.7	21.2	0.190697674419
	2	271	5.0	20.1	0.0
	2	272	6.9	21.7	0.0
	2	273	6.7	18.1	0.0
	2	274	7.5	21.9	0.0
	2	275	0.0	17.7	0.0
	2	276	-4.0	14.8	0.0
	2	277	2.7	17.5	0.0
	2	278	-4.3	15.6	0.0
	2	279	-0.6	16.1	0.0
	2	280	-2.9	9.4	1.71627906977
	2	281	-5.4	15.6	9.34418604651
	2	282	-2.4	12.6	0.762790697674
	2	283	-3.6	14.2	0.0
	2	284	0.1	9.1	0.0
	2	285	-5.4	-3.1	0.286046511628
	2	286	-3.6	2.5	5.81627906977
	2	287	-4.3	7.3	0.0
	2	288	-5.9	7.2	0.0
	2	289	-1.0	9.8	0.0
	2	290	-1.6	9.2	0.0
	2	291	-0.6	12.1	0.0
	2	292	-4.8	12.0	0.0
	2	293	-5.6	7.9	0.0953488372093
	2	294	-2.7	12.2	0.0
	2	295	-3.9	9.4	3.14651162791
	2	296	-3.1	5.0	0.0953488372093
	2	297	-3.4	5.9	0.0
	2	298	-0.8	3.4	0.0
	2	299	-4.6	5.0	0.0
	2	300	-8.2	2.4	0.0
	2	301	-4.3	2.5	0.0
	2	302	-7.5	3.9	0.0
	2	303	0.4	13.2	0.0
	2	304	-6.4	6.9	9.72558139535
	2	305	-7.4	5.8	0.0
	2	306	-5.8	6.1	0.0
	2	307	-3.8	10.1	0.0
	2	308	-2.5	16.0	0.0
	2	309	-7.0	8.9	0.0
	2	310	-6.2	10.3	0.0
	2	311	-6.4	7.4	0.0
	2	312	-2.4	12.4	0.0
	2	313	-2.4	5.0	0.0
	2	314	-8.6	2.5	0.0
	2	315	-16.4	2.9	0.0
	2	316	-7.8	5.9	0.0
	2	317	-2.1	8.0	0.0
	2	318	-3.4	6.5	0.0
	2	319	-4.5	9.2	0.0
	2	320	-1.7	6.5	0.0
	2	321	1.9	6.9	0.0
	2	322	-2.7	3.2	0.0
	2	323	-11.4	-1.8	0.0
	2	324	-9.4	4.7	0.0
	2	325	-2.1	3.6	0.286046511628
	2	326	1.2	4.8	2.86046511628
	2	327	-7.8	-0.5	1.71627906977
	2	328	-11.5	0.1	0.0
	2	329	-18.0	-2.1	0.0
	2	330	-2.9	-1.2	0.0
	2	331	2.9	4.7	0.0
	2	332	-1.4	0.3	0.0
	2	333	-12.1	-1.3	0.0
	2	334	-8.5	-7.5	0.0
	2	335	-7.5	-4.9	1.71627906977
	2	336	-15.6	-3.7	0.0
	2	337	-18.6	-3.4	0.0
	2	338	-19.8	1.0	0.0
	2	339	-9.9	3.5	2.19302325581
	2	340	-6.8	5.2	10.7744186047
	2	341	-4.8	-0.4	0.0
	2	342	-2.7	-1.9	0.0
	2	343	-11.1	-8.3	0.0
	2	344	-20.4	-18.8	2.57441860465
	2	345	-25.4	-14.9	0.0
	2	346	-32.4	-15.5	0.0
	2	347	-27.9	-8.0	0.0
	2	348	-24.4	-11.5	0.0
	2	349	-9.2	-3.7	0.0
	2	350	-23.9	-5.5	0.0
	2	351	-11.7	-0.7	0.0
	2	352	-17.0	-8.5	0.0
	2	353	-13.4	-9.6	0.0
	2	354	-13.8	-12.3	0.0
	2	355	-12.9	-9.8	0.0
	2	356	-21.3	-11.1	0.0
	2	357	-26.3	-4.8	0.0
	2	358	-14.7	-0.5	0.0
	2	359	-11.9	2.1	1.90697674419
	2	360	-8.0	-1.1	0.0
	2	361	-3.1	-1.5	0.0
	2	362	-4.8	-4.3	0.0
	2	363	-11.5	-3.8	2.57441860465
	2	364	-23.0	-7.4	0.0
	2	365	-23.2	-11.7	0.0
	3	1	-11.0	-3.2	0.0
	3	2	-10.7	-7.4	0.0
	3	3	-12.2	-2.4	0.0
	3	4	-14.8	-3.4	0.0
	3	5	-13.2	-0.2	0.0
	3	6	-7.9	1.7	0.0
	3	7	-5.6	-2.8	0.0
	3	8	-15.0	-9.3	0.0
	3	9	-18.9	1.6	0.0
	3	10	-26.2	-12.1	3.33720930233
	3	11	-25.1	-12.4	0.0
	3	12	-24.1	-20.5	0.0
	3	13	-28.3	-16.9	0.0
	3	14	-22.4	-14.3	0.190697674419
	3	15	-22.6	-10.2	0.0
	3	16	-19.7	-14.1	0.0
	3	17	-24.3	-22.2	0.0953488372093
	3	18	-20.3	-8.7	0.0
	3	19	-15.4	-10.5	0.0
	3	20	-21.2	-15.7	0.572093023256
	3	21	-25.3	-11.0	0.0
	3	22	-25.3	-17.2	0.190697674419
	3	23	-22.9	-15.6	0.0
	3	24	-18.8	-11.5	0.0
	3	25	-10.1	-3.7	0.0
	3	26	-8.8	-6.0	0.0
	3	27	-11.6	-0.6	5.33953488372
	3	28	-14.4	-4.4	0.0
	3	29	-12.5	-5.7	0.0
	3	30	-7.8	2.0	0.0
	3	31	-16.7	-0.9	0.0
	3	32	-7.7	-1.0	0.0
	3	33	-22.0	-3.2	0.0
	3	34	-18.3	-3.7	8.39069767442
	3	35	-19.0	-7.5	0.0
	3	36	-18.5	-3.2	0.0
	3	37	-20.6	-6.3	0.0
	3	38	-28.5	-7.6	0.0
	3	39	-23.6	-7.6	0.0
	3	40	-16.7	-4.5	0.0
	3	41	-11.2	-1.4	0.0
	3	42	-17.1	-5.6	0.0
	3	43	-24.9	-8.8	0.0
	3	44	-22.8	-6.7	0.0
	3	45	-20.8	2.8	0.0
	3	46	-15.6	4.4	0.0
	3	47	-9.8	-1.3	0.0
	3	48	-17.5	-8.6	2.47906976744
	3	49	-13.3	-3.0	0.0
	3	50	-16.3	-4.2	0.0
	3	51	-11.5	-0.2	0.0
	3	52	-9.6	2.5	0.0
	3	53	-13.1	-3.8	0.0
	3	54	-19.3	-6.4	0.0
	3	55	-19.9	-13.8	0.0
	3	56	-25.1	-14.9	0.0
	3	57	-21.1	-11.1	0.286046511628
	3	58	-16.4	-7.2	0.0
	3	59	-21.8	1.1	0.0
	3	60	-16.3	-3.3	0.0
	3	61	-10.7	-10.5	0.0
	3	62	-20.5	0.6	0.0
	3	63	-17.5	4.2	0.0
	3	64	-11.1	5.6	0.0
	3	65	-0.4	3.5	0.0
	3	66	-6.8	2.4	2.86046511628
	3	67	-5.4	2.8	0.0
	3	68	-1.7	-0.7	0.0
	3	69	-3.3	-2.9	0.0
	3	70	-17.6	-12.4	0.0
	3	71	-17.2	-4.9	0.0
	3	72	-13.0	-5.2	1.81162790698
	3	73	-7.2	-2.7	0.0
	3	74	-14.6	-3.9	0.0
	3	75	-10.0	-3.6	0.0
	3	76	-10.2	1.5	0.0
	3	77	-18.9	-3.0	0.0
	3	78	-12.8	5.0	0.0
	3	79	-15.2	-4.1	0.0
	3	80	-19.1	-6.7	0.0
	3	81	-28.5	-7.3	0.0
	3	82	-28.9	-10.1	0.0
	3	83	-21.3	-8.7	0.0
	3	84	-9.4	-2.0	0.0
	3	85	-8.8	5.0	0.762790697674
	3	86	-5.0	4.2	0.0
	3	87	1.2	11.7	9.53488372093
	3	88	1.1	7.4	0.0953488372093
	3	89	-0.3	6.7	0.0
	3	90	-1.3	11.1	0.0
	3	91	6.6	19.5	0.0
	3	92	2.8	18.7	0.0
	3	93	5.3	15.3	0.0
	3	94	-3.7	4.7	0.0
	3	95	-8.8	5.8	0.0
	3	96	-6.5	6.5	3.52790697674
	3	97	-9.3	8.0	0.0
	3	98	1.7	16.6	0.0
	3	99	3.4	12.0	0.0953488372093
	3	100	-3.1	8.0	6.38837209302
	3	101	-3.0	15.0	0.0
	3	102	0.0	10.4	27.4604651163
	3	103	4.9	14.2	4.95813953488
	3	104	7.2	8.3	0.953488372093
	3	105	2.9	9.8	0.0
	3	106	1.3	10.9	0.0
	3	107	2.6	8.5	0.0
	3	108	-4.7	8.3	0.0
	3	109	-3.3	12.6	0.0
	3	110	-4.2	12.4	0.0
	3	111	-11.0	7.3	0.0
	3	112	-4.6	13.5	0.0
	3	113	-4.3	15.6	0.0
	3	114	-3.1	10.8	3.43255813953
	3	115	0.1	11.9	2.86046511628
	3	116	4.3	8.2	8.29534883721
	3	117	2.4	15.8	0.0
	3	118	5.5	16.2	0.0
	3	119	-0.4	12.5	0.0
	3	120	4.8	16.8	0.0
	3	121	6.4	15.3	0.0
	3	122	5.7	15.8	0.0
	3	123	7.8	14.7	0.0
	3	124	-1.1	13.6	0.0
	3	125	-4.5	7.0	0.0
	3	126	-6.4	9.2	0.0
	3	127	-5.4	14.4	0.0
	3	128	0.6	18.8	0.0
	3	129	4.6	24.1	0.0
	3	130	2.7	23.2	0.0
	3	131	0.3	17.4	0.0
	3	132	-1.2	20.7	0.0
	3	133	1.1	18.5	0.0
	3	134	4.2	20.6	0.0
	3	135	1.6	17.3	0.0
	3	136	3.0	17.6	0.0953488372093
	3	137	4.2	19.7	0.0
	3	138	6.2	19.4	0.0
	3	139	4.5	19.2	0.0
	3	140	-0.3	16.7	0.0
	3	141	1.3	17.5	0.0
	3	142	8.0	16.0	0.0953488372093
	3	143	10.7	18.4	0.0
	3	144	7.7	14.4	0.0
	3	145	4.4	17.3	16.2093023256
	3	146	2.4	16.5	0.0
	3	147	1.6	13.5	0.0
	3	148	2.5	17.6	0.0
	3	149	3.4	20.9	0.0
	3	150	6.3	27.3	0.0
	3	151	9.1	26.6	0.0
	3	152	13.5	29.5	0.0
	3	153	16.1	29.5	0.0
	3	154	16.9	26.4	0.0
	3	155	12.3	27.4	0.0
	3	156	9.5	25.9	0.0
	3	157	12.2	24.3	0.0
	3	158	11.5	28.6	0.0
	3	159	16.6	31.3	0.0
	3	160	13.7	26.5	54.9209302326
	3	161	13.6	27.6	0.0
	3	162	15.0	28.1	0.0
	3	163	18.0	28.0	0.0
	3	164	13.0	26.3	0.0
	3	165	10.3	27.1	0.0
	3	166	11.0	26.4	0.0
	3	167	11.5	23.4	0.0953488372093
	3	168	8.4	23.6	0.0
	3	169	4.6	22.2	0.0
	3	170	8.4	19.5	0.0
	3	171	12.7	27.6	0.0
	3	172	13.4	28.3	0.0
	3	173	19.1	30.4	0.0
	3	174	17.7	31.6	0.0
	3	175	20.8	33.0	0.0
	3	176	18.2	32.0	0.0
	3	177	14.0	27.3	0.0
	3	178	12.6	25.7	0.0
	3	179	10.5	25.2	3.62325581395
	3	180	8.3	20.3	5.43488372093
	3	181	12.8	23.8	0.0
	3	182	13.1	21.9	13.9209302326
	3	183	16.7	22.9	27.6511627907
	3	184	13.1	26.6	0.0
	3	185	16.8	28.6	0.0
	3	186	11.0	28.6	29.3674418605
	3	187	12.2	28.2	0.0
	3	188	15.4	27.2	0.0
	3	189	15.8	28.2	0.0
	3	190	13.9	23.3	4.1
	3	191	12.1	26.3	0.0
	3	192	16.5	27.8	0.0
	3	193	16.7	29.2	0.0
	3	194	16.1	26.1	0.0
	3	195	14.3	25.5	0.0
	3	196	14.0	27.2	0.0953488372093
	3	197	17.1	24.9	0.953488372093
	3	198	14.0	28.4	19.3558139535
	3	199	17.4	31.4	0.0
	3	200	16.1	25.3	2.0023255814
	3	201	20.6	29.3	16.0186046512
	3	202	17.8	30.5	44.1465116279
	3	203	17.3	26.8	2.47906976744
	3	204	19.7	34.5	0.0
	3	205	16.6	33.2	0.0
	3	206	21.1	31.7	4.19534883721
	3	207	19.2	33.7	0.0
	3	208	15.2	29.6	0.0
	3	209	13.5	30.1	0.0
	3	210	16.7	29.1	0.0
	3	211	13.1	27.7	0.0
	3	212	13.1	28.5	0.0
	3	213	13.9	28.9	15.1604651163
	3	214	14.4	27.0	0.0
	3	215	15.7	26.7	0.0
	3	216	14.2	25.1	0.667441860465
	3	217	13.5	26.8	2.76511627907
	3	218	12.1	27.6	1.23953488372
	3	219	14.4	28.2	10.8697674419
	3	220	13.5	30.9	0.381395348837
	3	221	13.2	24.5	3.90930232558
	3	222	12.7	22.0	0.0
	3	223	10.4	26.1	0.0
	3	224	13.4	28.9	0.0
	3	225	11.9	31.9	0.0
	3	226	10.3	27.3	0.0
	3	227	12.0	27.0	0.0
	3	228	14.5	28.9	0.0
	3	229	14.7	25.6	0.0
	3	230	15.3	25.3	0.0
	3	231	17.8	25.0	0.0
	3	232	20.0	29.3	0.0
	3	233	15.9	22.8	0.0953488372093
	3	234	6.5	16.7	6.86511627907
	3	235	7.7	22.9	0.0
	3	236	8.0	23.3	0.0
	3	237	8.3	27.1	0.0
	3	238	5.8	29.9	0.0
	3	239	10.9	29.6	0.0
	3	240	6.3	27.1	0.0
	3	241	9.2	25.0	0.0
	3	242	9.7	23.9	0.0
	3	243	10.2	25.2	0.0
	3	244	6.9	22.6	0.0
	3	245	5.4	20.1	18.3069767442
	3	246	8.0	23.8	0.0
	3	247	7.8	25.0	0.0
	3	248	8.0	25.2	0.0
	3	249	11.3	23.3	0.0
	3	250	10.4	19.8	0.0
	3	251	11.3	21.8	4.86279069767
	3	252	12.0	29.0	0.0
	3	253	11.4	21.6	8.58139534884
	3	254	9.0	22.7	0.0
	3	255	8.2	24.3	0.0
	3	256	9.5	23.0	0.0
	3	257	8.1	25.6	0.0
	3	258	6.8	23.3	0.0
	3	259	6.4	21.7	0.0
	3	260	3.8	18.0	4.48139534884
	3	261	8.6	20.8	0.0
	3	262	11.9	20.5	0.0
	3	263	5.1	17.9	0.0
	3	264	5.2	20.4	0.0
	3	265	6.1	22.5	0.0
	3	266	12.8	30.3	0.0
	3	267	13.0	27.7	0.0
	3	268	14.0	26.3	0.0
	3	269	12.6	23.0	1.52558139535
	3	270	9.5	22.1	0.381395348837
	3	271	7.0	25.2	0.0
	3	272	11.5	20.0	8.39069767442
	3	273	8.0	14.2	0.381395348837
	3	274	5.6	18.9	0.0
	3	275	-0.4	16.7	15.6372093023
	3	276	-2.5	11.7	0.0
	3	277	4.4	13.8	0.0
	3	278	9.3	16.7	1.0488372093
	3	279	11.8	19.7	0.0
	3	280	5.8	14.3	0.0
	3	281	14.7	23.7	0.0
	3	282	13.7	30.2	0.0
	3	283	15.3	28.1	0.0
	3	284	12.6	19.2	0.0
	3	285	9.4	18.6	4.48139534884
	3	286	10.6	18.8	0.0
	3	287	11.0	11.2	0.0
	3	288	6.4	11.4	0.0
	3	289	3.1	9.4	0.0
	3	290	-4.1	15.9	0.0
	3	291	-0.4	17.4	0.0
	3	292	-0.3	12.9	0.0
	3	293	1.4	7.7	3.71860465116
	3	294	-1.5	18.0	0.0
	3	295	-5.4	12.8	17.2581395349
	3	296	-6.4	5.7	0.0
	3	297	-3.6	9.7	0.0
	3	298	-3.3	3.6	5.43488372093
	3	299	-0.1	10.5	0.0
	3	300	4.8	10.7	0.0
	3	301	6.6	12.7	0.0
	3	302	2.0	7.3	0.0
	3	303	-1.9	11.0	0.0
	3	304	0.9	1.8	4.19534883721
	3	305	-2.5	2.8	0.0953488372093
	3	306	-14.3	-2.2	9.43953488372
	3	307	-14.1	3.5	0.0953488372093
	3	308	-13.6	-6.6	0.0
	3	309	-11.6	0.0	0.0
	3	310	-10.3	5.9	0.0
	3	311	-6.7	3.0	0.0
	3	312	-14.5	-1.2	0.0
	3	313	-7.7	-1.8	4.48139534884
	3	314	-5.6	3.3	1.43023255814
	3	315	-6.3	5.2	5.43488372093
	3	316	-5.1	6.3	0.0
	3	317	-8.2	-0.7	0.0
	3	318	-5.7	1.2	0.0
	3	319	-5.5	0.2	0.0
	3	320	-10.4	-0.2	0.0
	3	321	-7.0	8.1	0.0
	3	322	-9.0	2.8	0.0
	3	323	-3.3	4.3	6.38837209302
	3	324	-7.9	9.9	0.0
	3	325	-0.1	9.7	0.0
	3	326	2.7	9.9	0.0
	3	327	1.7	6.0	6.96046511628
	3	328	-1.3	3.4	0.0
	3	329	-0.5	0.3	0.0
	3	330	-4.7	0.6	0.0
	3	331	-8.4	0.1	0.0
	3	332	-11.1	-2.9	0.667441860465
	3	333	-4.0	1.2	2.86046511628
	3	334	-5.3	-3.0	0.0
	3	335	-4.4	-0.2	0.0
	3	336	-1.4	2.3	1.62093023256
	3	337	-13.3	-8.5	2.66976744186
	3	338	-2.2	-1.1	0.0
	3	339	-16.2	-6.2	0.0
	3	340	-18.0	-3.6	0.0
	3	341	-24.7	-8.0	0.0
	3	342	-30.2	-16.2	0.0
	3	343	-32.0	-15.4	0.0
	3	344	-38.3	-16.4	0.0
	3	345	-30.3	-13.3	0.0
	3	346	-29.5	-16.6	0.0
	3	347	-27.2	-12.3	0.0
	3	348	-25.8	-16.9	0.0
	3	349	-25.5	-13.6	0.0
	3	350	-23.9	-5.5	0.0
	3	351	-27.1	-6.2	0.0
	3	352	-24.2	-1.0	0.0
	3	353	-25.5	-7.8	0.0
	3	354	-15.4	-9.6	0.0
	3	355	-19.9	-5.9	0.0
	3	356	-24.5	-11.8	0.0
	3	357	-24.2	-11.9	0.0
	3	358	-27.4	-20.8	2.19302325581
	3	359	-24.5	-14.6	0.0
	3	360	-28.3	-13.7	0.0
	3	361	-24.6	-8.0	0.0
	3	362	-23.7	-8.2	0.0953488372093
	3	363	-13.6	-4.9	0.0
	3	364	-17.2	-14.4	3.81395348837
	3	365	-11.6	-7.7	2.66976744186
	4	1	-10.4	-7.5	0.0
	4	2	-21.1	-5.3	0.0
	4	3	-15.6	-6.2	0.0
	4	4	-28.3	-13.8	0.0
	4	5	-25.4	-13.1	0.0
	4	6	-16.3	-8.5	0.0
	4	7	-15.0	-8.6	0.0
	4	8	-19.4	-0.5	0.0
	4	9	-22.1	-8.7	0.0
	4	10	-18.7	-9.6	0.0
	4	11	-28.9	-8.2	0.0
	4	12	-24.3	-5.1	0.0
	4	13	-20.4	-14.9	0.0
	4	14	-23.0	-10.6	0.0
	4	15	-18.9	-7.8	2.47906976744
	4	16	-16.5	-14.5	4.95813953488
	4	17	-19.2	-11.2	0.0
	4	18	-17.2	-11.1	0.0
	4	19	-26.6	-11.5	0.0
	4	20	-21.0	-8.7	0.0
	4	21	-29.0	-16.5	0.0
	4	22	-32.2	-13.2	0.0
	4	23	-28.6	-7.0	0.0
	4	24	-31.3	-10.2	0.0
	4	25	-20.4	-8.7	4.67209302326
	4	26	-19.7	-2.3	0.0
	4	27	-28.7	-9.4	0.0
	4	28	-23.2	-9.9	0.0
	4	29	-19.5	-8.0	0.0
	4	30	-13.3	3.4	0.0
	4	31	-8.5	6.1	0.0
	4	32	-9.8	-0.2	0.0
	4	33	-16.0	-13.0	0.0
	4	34	-20.7	-7.6	0.0
	4	35	-24.4	-12.0	0.0
	4	36	-22.0	-5.0	0.0
	4	37	-15.0	-1.8	3.14651162791
	4	38	-17.5	3.6	0.0
	4	39	-13.7	6.1	0.0
	4	40	-9.2	1.5	0.0
	4	41	-24.5	-10.3	0.0
	4	42	-19.1	-4.8	0.0
	4	43	-23.2	-13.3	0.0
	4	44	-26.4	-12.8	0.0
	4	45	-27.6	-11.9	0.0
	4	46	-24.7	-11.4	0.0
	4	47	-23.5	-15.1	0.0
	4	48	-13.4	-8.8	0.0
	4	49	-20.5	-8.4	0.0
	4	50	-24.9	-7.8	0.0
	4	51	-24.6	-9.7	0.0
	4	52	-19.8	-0.6	0.0
	4	53	-28.0	-3.2	0.0
	4	54	-25.2	-1.6	0.0
	4	55	-17.9	-14.1	0.0
	4	56	-23.1	-11.4	0.0
	4	57	-23.9	-5.2	0.0
	4	58	-19.9	-9.0	0.0
	4	59	-24.6	-6.4	0.0
	4	60	-15.2	-8.1	0.0
	4	61	-16.7	-6.0	0.0
	4	62	-21.2	-10.6	0.0
	4	63	-11.5	-9.1	0.0
	4	64	-6.4	-6.3	0.0
	4	65	-16.8	-14.1	7.24651162791
	4	66	-13.5	-3.3	0.0
	4	67	-10.7	2.8	0.0
	4	68	-7.2	0.1	0.0
	4	69	-7.5	-2.6	0.0
	4	70	-13.7	-10.0	0.0
	4	71	-17.4	-15.6	0.0
	4	72	-23.2	-10.9	0.0
	4	73	-23.3	-10.5	0.0
	4	74	-22.0	-8.5	0.0
	4	75	-17.9	-4.6	0.0
	4	76	-17.1	-6.5	0.0
	4	77	-24.1	-10.5	0.0
	4	78	-16.1	-8.1	0.0
	4	79	-13.0	-0.5	0.0
	4	80	-4.3	1.6	0.0
	4	81	-7.2	5.8	0.0
	4	82	-8.3	6.5	0.0
	4	83	-4.3	3.0	0.0
	4	84	-12.3	-3.6	0.0
	4	85	-11.6	2.1	0.0
	4	86	-12.4	-2.7	0.0
	4	87	-10.4	-8.8	0.0
	4	88	-14.8	-12.3	0.0
	4	89	-13.7	-6.2	0.0
	4	90	-8.0	-1.8	8.10465116279
	4	91	-5.6	0.7	6.57906976744
	4	92	-1.7	0.5	4.00465116279
	4	93	-11.7	-3.1	0.858139534884
	4	94	-11.1	-1.4	0.0
	4	95	-7.9	4.5	0.0
	4	96	-0.2	11.5	2.47906976744
	4	97	0.4	18.8	0.0
	4	98	3.8	14.3	0.0
	4	99	0.6	19.4	0.0
	4	100	5.7	17.1	0.0
	4	101	2.9	15.2	0.0
	4	102	10.7	15.1	0.0
	4	103	0.9	15.4	0.0
	4	104	-1.8	9.8	0.0
	4	105	-0.7	15.4	0.0
	4	106	-0.4	16.9	0.0
	4	107	3.4	16.4	0.0
	4	108	0.9	18.3	0.0
	4	109	-1.9	16.0	0.0
	4	110	-5.8	5.3	38.2348837209
	4	111	-10.4	6.0	0.0
	4	112	-5.5	4.8	0.572093023256
	4	113	-5.9	7.2	2.66976744186
	4	114	-2.6	9.7	5.81627906977
	4	115	-1.5	20.3	0.0
	4	116	2.6	22.5	0.0
	4	117	5.4	17.8	0.0
	4	118	1.2	16.0	0.0
	4	119	2.6	19.0	0.0
	4	120	-0.2	14.9	0.0
	4	121	3.6	11.8	2.66976744186
	4	122	1.1	15.4	0.0
	4	123	5.0	17.7	0.0
	4	124	3.6	12.3	7.81860465116
	4	125	-3.7	11.7	0.381395348837
	4	126	-4.4	11.8	2.0023255814
	4	127	-0.7	11.8	2.95581395349
	4	128	-1.5	13.0	0.0
	4	129	-0.1	18.1	4.67209302326
	4	130	6.2	19.3	0.0953488372093
	4	131	3.2	23.0	13.4441860465
	4	132	1.8	19.9	0.0
	4	133	0.5	10.7	5.05348837209
	4	134	-3.7	13.2	0.0
	4	135	-1.5	14.9	0.0
	4	136	2.8	10.9	0.0953488372093
	4	137	2.2	10.8	0.0
	4	138	3.5	14.0	0.0
	4	139	6.5	23.7	0.0
	4	140	12.7	28.5	0.0
	4	141	13.5	25.9	0.0
	4	142	12.7	20.4	0.0
	4	143	7.7	22.7	0.0
	4	144	11.2	25.2	1.62093023256
	4	145	8.3	28.8	0.0
	4	146	6.7	23.3	0.0953488372093
	4	147	7.2	16.7	0.476744186047
	4	148	11.1	19.0	0.0953488372093
	4	149	9.7	20.9	0.0953488372093
	4	150	5.8	20.5	0.0953488372093
	4	151	5.5	24.6	17.7348837209
	4	152	10.0	24.4	45.9581395349
	4	153	8.3	19.5	0.0
	4	154	13.2	21.0	10.2023255814
	4	155	7.5	26.4	1.52558139535
	4	156	8.7	23.7	4.67209302326
	4	157	10.2	20.5	0.0953488372093
	4	158	10.2	28.3	0.0
	4	159	9.8	27.5	0.0
	4	160	11.6	27.1	0.0
	4	161	15.0	22.9	0.572093023256
	4	162	13.4	21.6	38.6162790698
	4	163	10.8	21.2	0.0953488372093
	4	164	10.3	20.8	11.2511627907
	4	165	7.7	27.6	0.0
	4	166	12.2	28.9	0.0
	4	167	16.6	33.1	0.0
	4	168	15.8	25.8	0.0953488372093
	4	169	16.6	29.4	13.5395348837
	4	170	22.5	29.9	3.14651162791
	4	171	18.5	31.9	4.38604651163
	4	172	16.9	26.9	19.2604651163
	4	173	18.0	29.9	6.86511627907
	4	174	18.3	26.0	0.0953488372093
	4	175	15.0	26.9	1.23953488372
	4	176	15.2	24.3	3.14651162791
	4	177	13.5	29.6	0.0
	4	178	15.1	29.7	0.0
	4	179	11.8	25.1	0.0
	4	180	10.3	21.2	4.67209302326
	4	181	11.7	23.0	0.953488372093
	4	182	9.8	16.8	11.823255814
	4	183	7.8	17.0	3.33720930233
	4	184	17.0	25.0	0.0
	4	185	11.2	24.0	0.0
	4	186	14.8	24.0	22.788372093
	4	187	16.0	26.5	0.0953488372093
	4	188	12.8	24.0	0.0
	4	189	8.8	20.7	0.0
	4	190	7.0	22.1	0.0
	4	191	8.0	20.1	4.67209302326
	4	192	8.7	24.2	0.0
	4	193	9.0	24.1	0.0
	4	194	14.4	26.0	0.0
	4	195	15.4	29.1	0.0
	4	196	16.7	27.2	0.0
	4	197	15.8	27.2	0.0
	4	198	18.5	29.5	0.0
	4	199	14.6	26.9	0.0
	4	200	15.0	24.0	0.0
	4	201	12.0	26.5	0.0
	4	202	14.3	27.4	0.0
	4	203	14.5	31.8	0.0
	4	204	19.0	30.8	0.0
	4	205	18.6	27.9	0.0
	4	206	15.6	25.2	0.0
	4	207	10.2	25.8	0.0
	4	208	11.1	23.5	10.2023255814
	4	209	10.1	27.4	0.0
	4	210	13.0	29.4	0.0
	4	211	11.8	27.8	0.0
	4	212	10.1	28.9	0.0
	4	213	12.9	28.2	1.62093023256
	4	214	11.9	27.8	6.57906976744
	4	215	18.2	28.1	0.858139534884
	4	216	17.2	31.9	0.0
	4	217	20.5	34.9	0.0
	4	218	21.3	35.6	0.0
	4	219	23.0	34.8	0.0
	4	220	14.7	29.1	0.0
	4	221	15.9	25.2	0.0
	4	222	10.0	23.7	0.0
	4	223	11.9	23.3	0.0
	4	224	10.4	26.0	0.0
	4	225	8.7	29.0	0.0
	4	226	11.2	28.8	0.0953488372093
	4	227	11.1	27.2	0.0
	4	228	10.4	28.9	0.0
	4	229	12.5	27.3	0.0
	4	230	16.1	27.2	0.0
	4	231	16.5	31.9	0.0
	4	232	18.3	26.5	0.0
	4	233	18.1	29.6	0.0
	4	234	16.7	30.2	0.0
	4	235	15.3	28.9	0.0
	4	236	15.8	30.1	0.0
	4	237	16.8	32.2	0.0
	4	238	14.0	25.2	0.0
	4	239	9.6	26.6	0.0
	4	240	10.8	24.4	0.0
	4	241	9.2	25.0	0.0
	4	242	13.3	26.9	0.0
	4	243	12.7	26.4	0.0
	4	244	14.2	27.5	0.0953488372093
	4	245	15.1	26.2	1.14418604651
	4	246	12.7	25.8	20.5953488372
	4	247	16.7	28.0	12.776744186
	4	248	17.5	29.1	0.0
	4	249	16.6	25.6	0.0
	4	250	9.2	25.0	0.0
	4	251	12.0	22.6	1.0488372093
	4	252	9.5	18.4	13.9209302326
	4	253	9.5	24.3	0.0
	4	254	5.7	21.3	0.0
	4	255	9.0	17.4	3.62325581395
	4	256	7.5	18.4	7.34186046512
	4	257	6.8	16.9	5.43488372093
	4	258	2.5	14.3	1.43023255814
	4	259	-1.6	15.0	0.0
	4	260	-3.9	19.4	0.0
	4	261	-3.3	11.7	0.0953488372093
	4	262	-2.6	16.3	0.0
	4	263	-0.4	12.5	0.0
	4	264	2.6	20.0	0.0
	4	265	1.3	18.5	0.0
	4	266	5.1	24.4	0.0
	4	267	6.3	21.9	0.0
	4	268	7.3	25.9	0.0
	4	269	11.6	21.2	0.0
	4	270	6.3	18.6	0.0
	4	271	6.7	21.0	0.0
	4	272	8.7	11.1	12.3953488372
	4	273	2.5	18.4	0.0
	4	274	1.5	17.2	0.0
	4	275	-0.5	13.6	0.0
	4	276	5.0	13.7	0.0
	4	277	8.9	19.4	0.0
	4	278	-1.5	14.0	0.0
	4	279	-2.7	11.9	0.0
	4	280	-2.7	12.6	0.0
	4	281	-5.0	10.8	0.0
	4	282	-4.4	12.9	0.0
	4	283	-4.2	12.9	0.0
	4	284	-10.4	5.9	0.572093023256
	4	285	-8.9	8.6	0.0953488372093
	4	286	-7.9	10.4	0.0
	4	287	-1.7	16.7	0.0
	4	288	4.8	19.9	0.0
	4	289	6.0	16.3	0.0
	4	290	5.7	13.1	2.0023255814
	4	291	8.0	16.7	0.0
	4	292	3.8	17.8	0.0
	4	293	1.9	15.7	0.0
	4	294	-5.1	1.0	0.0
	4	295	-7.9	-2.7	0.0
	4	296	-5.9	1.5	0.0
	4	297	-8.6	6.3	0.0
	4	298	-14.1	2.9	3.24186046512
	4	299	-6.1	9.1	0.0
	4	300	-5.4	-0.7	0.0
	4	301	-10.7	-0.5	0.0
	4	302	-15.5	4.5	0.0
	4	303	-16.3	6.8	0.0
	4	304	-17.8	-0.4	0.0
	4	305	-9.2	2.5	0.953488372093
	4	306	-5.5	-4.8	4.19534883721
	4	307	-10.1	-3.6	0.0
	4	308	-9.4	-3.3	1.43023255814
	4	309	-11.8	-8.4	0.286046511628
	4	310	-7.2	0.9	6.1976744186
	4	311	-4.8	-1.0	5.72093023256
	4	312	-11.6	-1.4	0.0
	4	313	-5.7	1.8	5.81627906977
	4	314	-7.5	-2.5	2.38372093023
	4	315	-15.4	-2.0	4.38604651163
	4	316	-7.3	-4.8	2.86046511628
	4	317	-16.6	-11.7	3.33720930233
	4	318	-16.5	-5.5	0.0
	4	319	-10.7	-5.2	0.0
	4	320	-6.9	-1.5	3.14651162791
	4	321	-8.8	0.8	0.572093023256
	4	322	-12.8	-0.1	0.0
	4	323	-8.0	-0.4	0.0
	4	324	-11.4	-4.8	0.0
	4	325	-14.9	-6.0	0.0
	4	326	-17.2	-8.8	0.0
	4	327	-20.7	-11.1	0.0
	4	328	-14.1	-5.7	6.76976744186
	4	329	-10.5	2.4	0.0
	4	330	-7.8	3.4	0.0
	4	331	0.1	2.5	0.953488372093
	4	332	-1.7	0.0	7.72325581395
	4	333	-2.1	10.7	0.0
	4	334	-0.8	7.8	0.0
	4	335	-0.2	7.6	0.0
	4	336	1.7	16.4	0.0
	4	337	1.6	8.6	0.0
	4	338	-1.3	0.6	0.0
	4	339	-6.3	-1.8	0.0
	4	340	-12.3	3.6	0.0
	4	341	-11.6	4.4	7.81860465116
	4	342	-9.8	-6.7	0.0
	4	343	-17.2	-3.0	0.0
	4	344	-12.5	-0.6	0.0
	4	345	-18.8	-0.5	0.0
	4	346	-19.5	-0.4	0.0
	4	347	-11.6	-1.5	0.0
	4	348	-11.8	2.3	0.0
	4	349	-7.5	-2.6	0.0
	4	350	-10.0	-9.7	0.0
	4	351	-14.9	-1.4	0.0
	4	352	-18.4	-8.8	0.0
	4	353	-19.1	-5.9	0.0
	4	354	-17.5	-12.5	0.0
	4	355	-19.9	-18.6	0.0
	4	356	-23.5	-12.8	0.0
	4	357	-22.3	-2.2	0.0
	4	358	-17.9	0.8	0.0
	4	359	-5.5	-0.4	0.0
	4	360	-14.0	-0.9	0.0
	4	361	-11.5	-3.1	0.0
	4	362	-8.3	-4.1	0.0
	4	363	-8.8	0.3	0.0
	4	364	-5.7	0.0	0.0
	4	365	-16.9	1.1	3.52790697674
	4	366	-18.4	3.6	0.0
	5	1	-22.3	-8.0	0.0
	5	2	-25.8	-14.3	0.0
	5	3	-21.7	-19.8	0.0
	5	4	-21.6	-19.2	0.0
	5	5	-16.0	-7.0	0.0
	5	6	-19.1	-14.1	0.0
	5	7	-17.6	-7.5	0.0
	5	8	-17.1	-9.8	0.0
	5	9	-20.8	-12.5	0.0
	5	10	-21.0	-9.1	0.0
	5	11	-21.2	-12.4	0.0
	5	12	-30.6	-16.1	0.0
	5	13	-24.2	-8.4	0.0
	5	14	-15.2	-8.0	0.0
	5	15	-12.6	-5.6	0.0
	5	16	-17.9	-12.6	0.762790697674
	5	17	-15.8	-10.7	0.0953488372093
	5	18	-12.5	-3.7	0.0
	5	19	-21.4	-3.0	0.0
	5	20	-27.9	-15.9	0.0
	5	21	-26.1	-2.3	0.0
	5	22	-18.1	-6.5	3.14651162791
	5	23	-20.3	-0.4	0.0
	5	24	-19.6	-8.1	0.0
	5	25	-23.8	-10.5	0.0
	5	26	-19.6	-6.2	0.762790697674
	5	27	-11.4	-0.2	0.858139534884
	5	28	-20.6	-2.5	0.0
	5	29	-16.3	-3.9	0.0
	5	30	-16.3	-7.1	0.0
	5	31	-13.4	-10.2	0.0
	5	32	-16.6	-7.9	2.47906976744
	5	33	-21.3	-11.1	6.1023255814
	5	34	-27.6	-14.4	0.0
	5	35	-23.0	-12.5	2.0023255814
	5	36	-18.1	-5.4	5.72093023256
	5	37	-23.0	0.6	3.71860465116
	5	38	-23.5	-2.9	0.0
	5	39	-20.4	-6.5	0.0
	5	40	-11.1	-0.6	0.667441860465
	5	41	-15.8	-5.5	0.476744186047
	5	42	-8.7	-4.7	0.0
	5	43	-8.9	-7.4	0.0
	5	44	-7.4	-6.8	0.0
	5	45	-8.6	-5.9	0.0
	5	46	-4.2	3.2	0.0
	5	47	-13.8	1.0	0.0
	5	48	-19.8	-9.8	0.0
	5	49	-20.1	-11.3	0.0
	5	50	-13.8	-5.7	0.0
	5	51	-7.4	-6.0	7.05581395349
	5	52	-12.3	-2.6	0.0
	5	53	-19.7	-6.0	0.0
	5	54	-3.3	8.0	0.0
	5	55	0.2	5.7	0.0
	5	56	-16.5	0.4	0.0
	5	57	-12.0	3.2	2.0023255814
	5	58	-15.2	-5.5	0.0
	5	59	-21.1	-10.9	0.0
	5	60	-20.0	-7.0	0.0
	5	61	-13.4	4.9	0.0
	5	62	-11.9	-1.1	0.0
	5	63	-13.2	4.3	0.0
	5	64	-19.1	4.9	0.0
	5	65	-19.8	-2.4	0.0
	5	66	-14.6	-0.8	0.0
	5	67	-9.3	2.3	0.0
	5	68	-11.5	1.4	0.0
	5	69	-11.6	-4.0	0.0
	5	70	-11.4	0.3	0.0
	5	71	-10.9	-3.1	0.0
	5	72	-11.4	-3.7	0.0
	5	73	-19.8	-2.6	0.0
	5	74	-15.0	-0.4	0.0
	5	75	-12.8	4.5	0.0
	5	76	-11.1	0.5	0.0
	5	77	-3.2	1.8	0.572093023256
	5	78	-7.6	-2.9	0.0
	5	79	-5.9	-2.5	0.0
	5	80	-15.4	-1.4	0.0
	5	81	-8.7	2.9	0.0
	5	82	-6.2	-3.6	0.0
	5	83	-7.3	0.2	0.381395348837
	5	84	-7.5	7.0	0.0
	5	85	-8.1	-2.2	0.0953488372093
	5	86	-13.1	0.9	0.0
	5	87	-12.9	-0.1	0.0
	5	88	-14.7	-1.1	4.1
	5	89	-14.6	1.6	0.0
	5	90	-4.5	5.6	0.0
	5	91	1.5	7.4	0.0
	5	92	-2.6	5.6	0.0
	5	93	-12.2	-2.0	13.3488372093
	5	94	-14.0	2.1	0.0
	5	95	-6.9	7.2	0.0
	5	96	-1.3	11.5	0.0
	5	97	-6.6	10.7	0.0
	5	98	-10.3	11.6	0.0
	5	99	-3.8	5.4	0.667441860465
	5	100	6.2	14.1	0.0
	5	101	3.7	16.2	0.0
	5	102	0.9	14.4	0.0
	5	103	-5.1	15.9	0.0
	5	104	-10.2	8.5	0.0
	5	105	-2.3	10.4	0.0
	5	106	-1.7	13.8	0.0
	5	107	2.7	18.7	0.0
	5	108	3.2	22.7	0.0
	5	109	5.8	23.1	0.0
	5	110	9.3	22.7	0.0
	5	111	6.6	22.7	0.0
	5	112	0.5	12.1	0.476744186047
	5	113	-3.1	12.2	0.0
	5	114	-1.7	16.8	0.0
	5	115	4.1	17.0	0.0
	5	116	-1.2	9.3	0.0
	5	117	-2.4	7.8	0.0
	5	118	-7.9	9.8	0.0
	5	119	-3.3	15.0	0.0
	5	120	0.5	19.6	0.0953488372093
	5	121	0.9	23.6	0.0
	5	122	1.6	13.8	0.0
	5	123	3.1	20.9	0.0
	5	124	5.0	15.0	0.858139534884
	5	125	2.9	15.3	0.0
	5	126	-3.6	13.1	0.0
	5	127	-3.0	8.9	0.0
	5	128	-3.5	9.1	0.0
	5	129	-0.5	13.8	0.0
	5	130	3.3	13.7	0.0
	5	131	0.8	21.5	0.0
	5	132	0.7	24.2	0.0
	5	133	4.4	18.3	0.0
	5	134	0.0	18.1	0.0
	5	135	1.5	17.4	0.0
	5	136	0.0	15.1	0.0
	5	137	3.3	15.0	0.0
	5	138	6.3	18.1	0.0
	5	139	4.7	19.3	0.0
	5	140	0.7	14.7	0.286046511628
	5	141	6.8	20.1	17.8302325581
	5	142	7.4	22.6	0.0953488372093
	5	143	9.1	24.4	0.0
	5	144	8.6	26.2	0.0
	5	145	11.9	26.0	0.0
	5	146	7.7	24.8	0.0
	5	147	4.9	16.4	6.1976744186
	5	148	5.0	20.8	0.0
	5	149	6.2	21.3	3.71860465116
	5	150	6.4	19.1	0.381395348837
	5	151	9.9	20.1	0.0953488372093
	5	152	6.6	17.8	14.111627907
	5	153	6.9	21.6	0.0
	5	154	11.2	24.6	0.0
	5	155	15.1	26.8	0.0
	5	156	10.0	19.5	0.0
	5	157	7.5	17.2	0.0
	5	158	4.2	21.7	0.0
	5	159	9.1	24.0	0.0
	5	160	13.7	26.8	0.0
	5	161	14.1	30.5	0.0
	5	162	11.9	27.2	0.0
	5	163	11.4	20.4	0.0
	5	164	8.3	21.7	0.0
	5	165	9.2	20.6	0.0953488372093
	5	166	8.0	20.5	0.0
	5	167	11.6	24.3	0.0
	5	168	9.7	24.5	0.0
	5	169	14.7	22.4	7.34186046512
	5	170	15.8	23.6	5.24418604651
	5	171	13.4	26.6	0.0
	5	172	15.0	26.3	0.0953488372093
	5	173	12.9	26.6	1.71627906977
	5	174	12.3	25.7	0.667441860465
	5	175	8.4	25.7	0.0
	5	176	9.9	28.9	0.0
	5	177	12.4	26.0	0.0
	5	178	13.1	30.2	9.34418604651
	5	179	8.7	28.8	0.0
	5	180	11.3	27.4	0.0
	5	181	12.2	30.1	0.0
	5	182	15.8	32.6	0.0
	5	183	13.8	29.3	0.0
	5	184	11.7	30.6	0.0
	5	185	11.7	25.4	0.0
	5	186	9.9	20.5	0.0953488372093
	5	187	7.9	17.0	4.38604651163
	5	188	17.7	33.7	0.0
	5	189	15.4	28.7	0.0
	5	190	16.4	26.0	23.5511627907
	5	191	18.1	29.2	0.953488372093
	5	192	16.9	27.6	3.90930232558
	5	193	17.5	26.5	0.0
	5	194	13.6	28.7	0.0
	5	195	11.1	22.6	17.4488372093
	5	196	16.1	27.8	6.76976744186
	5	197	16.6	32.1	0.0
	5	198	16.5	25.6	1.71627906977
	5	199	16.9	33.0	0.0
	5	200	18.9	27.3	0.0
	5	201	19.1	33.5	0.0
	5	202	17.2	28.5	0.286046511628
	5	203	15.1	26.2	0.0
	5	204	14.3	24.5	35.9465116279
	5	205	13.9	27.1	0.0
	5	206	12.3	27.0	0.0
	5	207	11.6	26.6	0.0
	5	208	14.8	28.5	0.0
	5	209	10.2	26.2	0.0
	5	210	13.4	27.2	0.0
	5	211	15.9	30.2	0.0
	5	212	15.2	28.4	14.3023255814
	5	213	15.2	28.6	0.0
	5	214	15.5	29.4	0.0
	5	215	20.2	33.3	0.0
	5	216	23.3	32.8	0.0
	5	217	19.2	26.8	0.0
	5	218	12.2	23.5	0.0
	5	219	13.7	27.0	0.0
	5	220	14.8	29.6	0.0
	5	221	14.8	28.5	0.0
	5	222	14.6	30.2	0.0
	5	223	17.3	29.9	2.0023255814
	5	224	16.7	29.5	0.0
	5	225	14.8	26.0	0.0
	5	226	14.7	24.8	0.0
	5	227	12.6	22.0	0.0
	5	228	12.6	20.5	7.1511627907
	5	229	14.0	18.5	6.38837209302
	5	230	7.9	18.3	12.6813953488
	5	231	10.1	21.4	2.0023255814
	5	232	8.2	25.9	0.0
	5	233	14.8	27.2	0.0
	5	234	13.3	26.0	0.0
	5	235	10.7	29.4	0.0
	5	236	12.8	27.6	0.0
	5	237	14.5	29.2	0.0
	5	238	11.5	32.2	0.0
	5	239	15.7	29.3	0.0
	5	240	14.2	28.0	0.0
	5	241	14.9	29.4	0.0
	5	242	14.9	29.4	0.190697674419
	5	243	16.6	29.8	0.0
	5	244	10.9	23.6	0.0
	5	245	7.8	18.6	0.381395348837
	5	246	7.0	27.8	0.0
	5	247	7.2	27.2	0.0
	5	248	10.0	29.4	0.0
	5	249	11.0	32.6	0.0
	5	250	12.2	29.3	0.0
	5	251	9.9	27.6	0.0
	5	252	11.4	21.2	0.0953488372093
	5	253	9.5	24.9	0.0
	5	254	8.3	24.7	0.0
	5	255	8.4	17.1	9.91627906977
	5	256	8.0	23.7	0.0
	5	257	6.8	19.9	0.0
	5	258	4.1	21.1	0.0
	5	259	3.9	24.0	0.0
	5	260	15.2	28.4	0.0
	5	261	16.5	27.1	0.0
	5	262	12.4	17.7	0.190697674419
	5	263	12.9	24.1	0.0
	5	264	13.1	23.9	0.0
	5	265	12.6	26.5	0.0
	5	266	14.8	26.1	0.0
	5	267	7.7	21.4	0.0
	5	268	4.6	26.4	0.0
	5	269	10.0	25.6	0.0
	5	270	7.6	18.3	0.0
	5	271	8.8	21.4	0.0
	5	272	9.3	20.5	0.0
	5	273	11.6	20.3	0.0
	5	274	9.7	19.8	0.0
	5	275	6.3	18.8	0.0
	5	276	5.3	15.7	0.0
	5	277	8.2	13.2	0.0
	5	278	5.3	17.5	0.0
	5	279	3.0	23.5	0.0
	5	280	7.0	19.8	5.05348837209
	5	281	4.1	22.7	0.0
	5	282	8.9	21.1	0.0
	5	283	3.9	13.2	0.0
	5	284	-2.8	6.7	0.0
	5	285	1.8	16.0	0.0
	5	286	3.3	13.1	0.0
	5	287	1.2	12.4	0.0
	5	288	-0.5	9.9	0.0953488372093
	5	289	-2.5	9.8	0.0
	5	290	2.4	17.9	0.0
	5	291	-1.0	15.8	0.0
	5	292	-1.0	20.3	0.0
	5	293	1.4	16.2	0.0953488372093
	5	294	-0.3	16.5	0.0
	5	295	-0.4	9.3	0.0
	5	296	-0.7	8.3	0.0
	5	297	-3.0	7.8	0.0
	5	298	-1.4	9.7	0.0
	5	299	0.0	13.1	0.0
	5	300	-1.6	12.8	0.0
	5	301	-5.6	10.6	0.0953488372093
	5	302	-3.4	7.8	0.0
	5	303	-1.6	5.9	6.00697674419
	5	304	-4.0	8.1	0.0
	5	305	-6.6	3.1	0.0
	5	306	-6.9	4.7	0.0
	5	307	-13.3	4.6	0.0
	5	308	-10.2	0.4	0.0
	5	309	-13.8	-1.7	0.0
	5	310	-12.1	6.8	0.0
	5	311	0.8	10.6	0.0
	5	312	4.0	12.1	0.0
	5	313	-6.9	1.0	0.0
	5	314	-13.1	2.4	0.0
	5	315	-11.9	3.9	0.0
	5	316	-12.5	1.3	0.0
	5	317	-9.2	4.7	0.0
	5	318	-5.0	9.6	0.0
	5	319	-2.9	14.8	0.0
	5	320	1.1	13.5	0.0
	5	321	8.1	20.4	0.0
	5	322	9.1	15.1	0.0
	5	323	-0.4	4.1	0.476744186047
	5	324	-2.9	5.4	0.0
	5	325	-3.5	15.5	0.0
	5	326	-5.9	7.1	0.0
	5	327	-10.2	3.0	0.0
	5	328	-17.3	-9.8	0.0
	5	329	-13.5	-1.3	0.0
	5	330	-16.7	-9.0	0.0
	5	331	-20.6	-3.4	0.0
	5	332	-18.3	6.4	0.0
	5	333	-10.7	4.1	0.0
	5	334	-11.0	-5.0	0.0
	5	335	-7.2	-2.2	0.0
	5	336	-16.5	-8.0	0.0
	5	337	-7.9	-2.2	0.0
	5	338	-6.4	0.2	0.0
	5	339	-11.6	6.2	0.0
	5	340	-9.8	2.2	0.0
	5	341	-15.4	-9.3	0.0
	5	342	-10.5	3.3	0.0
	5	343	-13.3	-3.7	0.0
	5	344	-17.3	2.5	0.0
	5	345	-11.1	-4.3	0.0
	5	346	-14.0	-5.0	0.0
	5	347	-14.5	-11.8	0.0
	5	348	-20.0	-3.8	0.0
	5	349	-21.0	-9.0	0.0
	5	350	-19.2	-6.3	0.0
	5	351	-22.3	-10.3	0.0
	5	352	-15.6	-8.1	0.0
	5	353	-4.6	-3.8	0.0
	5	354	-11.5	-9.1	0.0
	5	355	-8.4	-7.7	0.0
	5	356	-13.6	-7.3	0.0
	5	357	-18.7	-12.8	0.0
	5	358	-25.0	-15.6	0.0
	5	359	-11.6	-3.1	0.0
	5	360	-11.5	-5.1	0.0
	5	361	-15.1	-1.5	0.0
	5	362	-9.2	4.1	0.0
	5	363	-23.0	-11.1	0.0
	5	364	-12.9	-7.7	0.0
	5	365	-22.7	-9.7	0.0
	6	1	-20.9	-0.6	0.0
	6	2	-22.8	0.2	0.0
	6	3	-17.9	0.9	0.0
	6	4	-14.2	3.7	0.0
	6	5	-20.6	-5.3	0.0
	6	6	-16.6	-6.7	0.0
	6	7	-16.2	-9.5	0.0
	6	8	-11.8	-5.2	0.0
	6	9	-17.6	-12.2	0.0953488372093
	6	10	-18.5	-8.8	2.66976744186
	6	11	-16.2	-7.0	0.0
	6	12	-8.0	3.1	0.0
	6	13	-6.4	-5.0	0.0
	6	14	-15.3	-8.9	0.0
	6	15	-31.4	-5.1	0.0
	6	16	-19.6	-8.2	0.0
	6	17	-19.3	-10.4	0.0
	6	18	-23.0	-8.4	0.0
	6	19	-20.2	-2.9	0.0
	6	20	-12.9	-3.3	0.0
	6	21	-11.9	-7.9	0.0
	6	22	-9.6	-4.9	0.0
	6	23	-15.9	-3.0	0.0
	6	24	-19.6	-11.8	0.0
	6	25	-13.5	-9.7	0.0
	6	26	-14.4	-2.7	0.0
	6	27	-27.2	-8.8	0.0
	6	28	-20.9	-5.4	0.0
	6	29	-37.6	-15.0	0.572093023256
	6	30	-33.9	-13.8	2.28837209302
	6	31	-31.6	-6.8	0.0
	6	32	-20.0	-10.6	0.0
	6	33	-21.7	-8.6	0.0
	6	34	-17.5	-11.8	0.0
	6	35	-16.0	-3.5	0.0
	6	36	-28.3	-13.5	0.0
	6	37	-31.2	-18.6	0.667441860465
	6	38	-33.4	-17.4	0.0
	6	39	-29.3	-12.6	0.0
	6	40	-29.2	-4.4	0.0
	6	41	-22.6	-1.3	0.0
	6	42	-16.0	-5.8	0.0
	6	43	-17.0	-10.2	0.0
	6	44	-25.1	-7.5	0.0
	6	45	-20.2	-8.8	0.0
	6	46	-21.2	-7.5	0.0
	6	47	-12.4	-8.2	0.0
	6	48	-10.4	-5.5	0.0
	6	49	-2.5	1.4	0.0
	6	50	-8.4	-5.1	0.0
	6	51	-14.2	-2.9	0.0953488372093
	6	52	-18.8	-2.5	0.0
	6	53	-15.7	-2.3	0.0
	6	54	-15.2	5.2	0.0
	6	55	-21.6	-3.6	0.0
	6	56	-15.0	-0.9	0.0
	6	57	-20.0	-8.2	0.0
	6	58	-20.7	-5.3	3.33720930233
	6	59	-19.7	-6.1	1.14418604651
	6	60	-16.5	-3.1	0.0
	6	61	-20.0	-10.8	0.0
	6	62	-11.7	-3.1	0.0
	6	63	-11.9	-0.8	0.0
	6	64	-2.2	8.7	0.0
	6	65	0.9	4.2	0.0
	6	66	-5.8	0.8	0.0
	6	67	-7.9	-1.9	0.0
	6	68	-9.9	-4.4	0.0
	6	69	-5.2	-4.3	0.0
	6	70	-0.9	3.4	0.0
	6	71	0.0	1.8	0.0
	6	72	0.7	4.4	0.0
	6	73	2.0	2.2	0.0
	6	74	-2.5	1.9	0.0
	6	75	-6.4	1.1	0.0
	6	76	-4.7	2.7	0.0
	6	77	-8.9	2.9	0.0
	6	78	-2.3	5.9	0.0953488372093
	6	79	-2.2	4.0	0.0
	6	80	-2.0	6.3	0.0
	6	81	-4.6	-1.7	0.0
	6	82	-1.6	0.5	0.0
	6	83	-12.2	-2.9	3.81395348837
	6	84	-12.1	2.2	0.0
	6	85	-13.0	-1.8	0.0
	6	86	-13.2	-1.3	0.0
	6	87	-6.3	4.2	0.0953488372093
	6	88	-3.7	8.1	0.0
	6	89	-3.7	12.5	0.0
	6	90	-1.7	13.2	0.0
	6	91	-0.3	9.1	0.0
	6	92	-2.7	11.1	1.81162790698
	6	93	1.3	10.5	0.0
	6	94	-1.6	12.1	0.0
	6	95	-5.3	8.0	11.3465116279
	6	96	-7.8	6.6	8.00930232558
	6	97	-9.0	5.9	0.0
	6	98	-10.5	3.9	0.0
	6	99	-6.1	3.6	0.0
	6	100	-3.2	1.9	1.14418604651
	6	101	-2.5	6.4	0.0
	6	102	-6.8	5.7	0.0
	6	103	-8.5	6.6	0.0
	6	104	-6.7	7.3	0.0
	6	105	-6.9	1.9	0.0
	6	106	-9.2	1.9	0.0953488372093
	6	107	-6.3	4.0	5.33953488372
	6	108	-5.8	8.0	9.53488372093
	6	109	0.5	11.6	0.0
	6	110	10.3	16.0	0.286046511628
	6	111	8.3	14.9	0.0
	6	112	4.7	16.3	0.0
	6	113	5.6	13.6	0.0953488372093
	6	114	3.8	18.6	0.0
	6	115	7.1	23.4	0.0
	6	116	15.3	30.8	0.0
	6	117	10.1	21.2	15.1604651163
	6	118	7.6	19.9	0.0
	6	119	7.2	17.3	0.381395348837
	6	120	1.5	17.0	0.0
	6	121	8.7	20.5	0.0
	6	122	7.3	20.1	0.0
	6	123	5.7	20.8	0.0
	6	124	3.5	23.9	0.0
	6	125	2.0	16.8	16.6860465116
	6	126	5.0	18.4	0.0
	6	127	3.9	12.1	1.33488372093
	6	128	4.2	17.1	0.0
	6	129	6.0	18.5	0.0
	6	130	6.5	17.3	0.0
	6	131	8.4	22.0	0.0
	6	132	2.9	21.4	0.0
	6	133	3.2	18.6	0.0
	6	134	3.7	18.1	0.0
	6	135	3.0	17.3	1.81162790698
	6	136	6.6	24.1	2.76511627907
	6	137	1.2	22.2	17.3534883721
	6	138	-1.0	25.2	0.0
	6	139	5.5	21.3	0.0
	6	140	2.3	17.4	0.0
	6	141	4.7	21.1	0.0
	6	142	8.0	23.2	0.0
	6	143	10.7	24.0	0.0
	6	144	4.3	17.4	28.4139534884
	6	145	7.3	23.7	0.0
	6	146	9.3	26.3	0.0
	6	147	7.1	21.8	0.0
	6	148	12.0	20.5	0.0953488372093
	6	149	12.3	22.4	0.0
	6	150	10.4	19.2	0.0
	6	151	8.4	18.7	0.0
	6	152	10.1	22.3	0.0
	6	153	5.6	20.4	4.86279069767
	6	154	5.6	23.6	0.0
	6	155	7.7	24.3	0.0
	6	156	8.0	19.3	4.48139534884
	6	157	9.3	24.6	3.81395348837
	6	158	18.6	27.8	0.0
	6	159	17.0	26.3	0.0
	6	160	17.0	24.8	0.476744186047
	6	161	13.6	25.8	0.0
	6	162	10.4	23.8	0.0
	6	163	6.1	19.7	0.0
	6	164	5.0	19.5	0.0
	6	165	3.4	13.7	0.572093023256
	6	166	-0.2	12.9	1.23953488372
	6	167	5.6	18.3	0.762790697674
	6	168	4.6	20.5	0.0
	6	169	7.2	17.1	0.0
	6	170	6.1	23.2	0.0
	6	171	9.6	22.5	0.762790697674
	6	172	14.7	27.6	2.86046511628
	6	173	12.4	27.4	0.0
	6	174	10.8	24.8	0.0
[truncated: 8,957 more rows]
