# Supplementary material for: Comparing CMIP-3 and CMIP-5 climate projections on flooding estimation of Devils Lake of North Dakota, USA
Source: PeerJ. 2018 Apr 30;6:e4711. doi: 10.7717/peerj.4711 (PMC5933320; doi:10.7717/peerj.4711)
Supplement: Supplemental Information 2 [file peerj-06-4711-s002.zip › FutureClimate/CMIP-5_MarkSim/EDMZ_IPSLCM5AMR_rcp26_2055.dat]

	1	1	-21.6	-21.4	1.14418604651
	1	2	-20.3	-7.3	0.0
	1	3	-12.0	0.3	6.1023255814
	1	4	-2.6	5.0	11.7279069767
	1	5	-2.6	-1.6	0.0
	1	6	-13.2	-0.4	0.0
	1	7	-4.3	-3.6	0.0
	1	8	-7.5	-4.4	0.0953488372093
	1	9	-13.9	-2.5	0.0
	1	10	-26.4	-1.9	0.0
	1	11	-30.2	-4.1	8.10465116279
	1	12	-22.4	-10.2	0.0
	1	13	-19.3	-9.9	0.0
	1	14	-19.2	-16.0	0.0
	1	15	-20.9	-10.9	0.0
	1	16	-18.1	-3.7	0.0
	1	17	-20.2	-12.5	0.0
	1	18	-23.4	-19.4	0.0953488372093
	1	19	-14.0	-2.5	0.0
	1	20	-11.8	-9.3	0.0
	1	21	-20.5	-6.8	0.0
	1	22	-5.8	10.1	0.0
	1	23	-12.5	12.9	0.0
	1	24	-15.5	3.0	0.0
	1	25	-17.2	-1.0	0.0
	1	26	-13.9	-5.0	0.0
	1	27	-18.2	-7.5	0.0
	1	28	-23.9	-6.8	0.0
	1	29	-14.3	-2.4	0.0
	1	30	-21.5	-4.0	0.0
	1	31	-14.7	-0.4	0.0
	1	32	-12.9	-8.0	0.667441860465
	1	33	-7.1	-3.6	0.0
	1	34	-14.0	-3.7	0.0
	1	35	-7.6	5.8	0.0
	1	36	-1.3	4.5	0.0
	1	37	6.7	15.1	0.0
	1	38	-5.9	3.5	0.0
	1	39	-11.4	-10.8	0.0
	1	40	-8.1	-2.1	0.0
	1	41	-8.8	-8.3	0.0
	1	42	-11.0	-7.3	0.0
	1	43	-10.1	0.5	0.0
	1	44	-5.1	4.4	0.0
	1	45	-9.9	-4.5	0.0
	1	46	-15.9	-9.9	0.381395348837
	1	47	-26.0	-9.6	0.0
	1	48	-24.0	-6.3	0.0
	1	49	-27.8	-9.8	0.0
	1	50	-26.2	-7.9	0.0
	1	51	-26.9	-7.5	0.0
	1	52	-30.0	-18.8	0.0953488372093
	1	53	-25.6	-16.1	4.95813953488
	1	54	-22.1	-0.9	0.0
	1	55	-18.4	-3.4	0.0
	1	56	-18.7	-5.9	0.0
	1	57	-30.3	-6.4	0.0
	1	58	-25.1	4.9	0.0
	1	59	-25.1	-4.5	0.0
	1	60	-16.4	-5.4	0.0
	1	61	-17.6	-6.0	0.0
	1	62	-20.4	-5.7	0.0
	1	63	-15.8	-3.5	0.0
	1	64	-11.2	-4.6	8.58139534884
	1	65	-2.2	-1.4	0.0
	1	66	-2.1	1.0	0.0
	1	67	-9.0	-7.4	0.0
	1	68	-13.1	2.3	0.0
	1	69	-14.2	5.1	0.0
	1	70	-12.7	5.3	0.0
	1	71	-18.0	2.5	0.0
	1	72	-14.6	-7.2	0.0
	1	73	-11.2	-7.0	0.0
	1	74	-10.2	-8.5	0.0
	1	75	-12.7	-8.5	0.0
	1	76	-11.7	-5.9	0.0
	1	77	-17.6	-1.9	0.0
	1	78	-18.8	-3.8	0.0
	1	79	-17.4	2.6	0.0
	1	80	-20.9	-4.3	0.0
	1	81	-20.1	-5.2	0.0
	1	82	-16.0	-2.2	3.62325581395
	1	83	-13.2	-1.3	0.0
	1	84	-14.1	2.8	0.0
	1	85	-6.9	0.5	0.0
	1	86	-9.1	3.6	0.0
	1	87	-3.0	6.9	0.0
	1	88	0.0	4.1	0.0
	1	89	-4.5	8.7	0.0
	1	90	-5.5	6.3	0.0
	1	91	-4.6	12.6	0.0
	1	92	1.7	13.5	0.0
	1	93	2.6	16.9	0.0
	1	94	0.4	16.4	0.0
	1	95	2.1	13.3	0.0
	1	96	2.9	11.3	0.0
	1	97	1.8	7.6	0.858139534884
	1	98	-3.4	5.8	3.52790697674
	1	99	-4.5	7.0	0.0953488372093
	1	100	-2.4	8.9	0.0
	1	101	5.7	8.6	0.0
	1	102	0.2	16.2	0.0
	1	103	8.4	17.2	0.0
	1	104	10.0	20.3	0.0
	1	105	1.4	18.6	1.90697674419
	1	106	3.0	18.6	0.0
	1	107	1.6	13.8	0.762790697674
	1	108	-1.3	16.9	0.0
	1	109	-4.3	17.0	0.0
	1	110	-1.8	15.9	0.0
	1	111	-0.5	18.3	0.0
	1	112	1.9	22.5	0.0
	1	113	-5.1	13.3	0.0
	1	114	-8.9	7.6	0.0
	1	115	-2.7	15.5	0.0
	1	116	1.8	20.3	0.0
	1	117	2.0	19.5	0.0
	1	118	2.9	6.6	1.62093023256
	1	119	5.4	18.6	0.0
	1	120	8.3	21.0	0.0
	1	121	4.4	19.8	14.7790697674
	1	122	9.0	23.0	0.0
	1	123	7.1	23.0	0.0
	1	124	12.1	22.9	0.0
	1	125	12.2	23.3	0.0
	1	126	11.2	24.1	0.0
	1	127	5.9	22.4	0.0
	1	128	2.3	23.6	3.81395348837
	1	129	5.8	26.5	0.0
	1	130	8.5	24.1	0.0
	1	131	6.6	21.3	0.0
	1	132	1.7	19.9	0.0
	1	133	1.2	25.3	0.0
	1	134	2.2	20.4	0.0
	1	135	9.9	21.3	0.0
	1	136	8.6	19.3	0.0
	1	137	3.6	13.0	5.62558139535
	1	138	12.3	19.4	6.00697674419
	1	139	7.4	21.4	0.0
	1	140	8.6	16.0	0.0
	1	141	8.0	21.5	0.0
	1	142	7.9	22.0	0.0
	1	143	4.7	21.6	5.05348837209
	1	144	5.8	22.1	0.0
	1	145	0.7	20.0	0.0
	1	146	8.9	21.6	0.0
	1	147	7.7	21.2	0.0
	1	148	12.9	21.2	0.381395348837
	1	149	5.5	20.8	21.7395348837
	1	150	3.1	19.3	0.0
	1	151	4.3	21.4	0.381395348837
	1	152	7.8	22.3	0.0
	1	153	4.3	21.7	0.0
	1	154	4.2	19.0	0.0
	1	155	8.5	22.9	0.0
	1	156	12.0	30.9	0.0
	1	157	5.3	24.9	0.0
	1	158	13.0	21.5	3.33720930233
	1	159	13.4	26.7	0.0
	1	160	13.2	24.9	0.0
	1	161	9.6	23.1	0.0
	1	162	9.7	24.7	0.0
	1	163	10.7	22.4	34.4209302326
	1	164	10.6	24.5	0.0
	1	165	11.2	26.1	0.0
	1	166	16.4	30.3	10.488372093
	1	167	19.0	31.6	0.0
	1	168	15.0	33.3	0.0
	1	169	14.8	29.5	0.0
	1	170	14.0	30.2	0.0
	1	171	12.1	28.2	0.0
	1	172	14.6	27.8	0.0
	1	173	15.0	27.1	0.0
	1	174	14.7	19.3	23.6465116279
	1	175	14.1	21.0	3.33720930233
	1	176	13.4	26.0	0.0
	1	177	10.7	22.8	0.0
	1	178	10.3	19.8	57.876744186
	1	179	11.7	21.7	5.53023255814
	1	180	14.9	28.1	0.0
	1	181	10.9	25.5	2.0023255814
	1	182	18.5	26.3	16.0186046512
	1	183	16.1	29.6	0.0
	1	184	14.2	28.8	0.0
	1	185	18.9	29.4	0.0
	1	186	18.2	28.7	0.0953488372093
	1	187	20.9	29.6	5.33953488372
	1	188	18.8	28.8	0.286046511628
	1	189	12.2	25.3	0.0
	1	190	12.7	21.1	0.0
	1	191	11.7	24.9	0.0
	1	192	12.0	29.0	0.0
	1	193	15.8	28.2	0.0
	1	194	18.1	28.3	0.0
	1	195	18.8	33.6	0.0
	1	196	21.2	36.9	0.0
	1	197	19.5	32.3	0.0
	1	198	20.3	29.5	0.190697674419
	1	199	16.9	28.3	0.0
	1	200	13.3	27.3	0.0
	1	201	16.6	31.6	8.58139534884
	1	202	19.5	34.4	1.23953488372
	1	203	20.9	33.7	0.0
	1	204	18.5	32.6	0.0
	1	205	13.6	28.3	0.0
	1	206	15.3	27.1	5.62558139535
	1	207	14.2	28.9	2.86046511628
	1	208	13.9	28.8	0.0
	1	209	15.3	31.6	0.0
	1	210	13.6	30.0	0.0
	1	211	13.0	30.6	0.0
	1	212	14.4	29.0	0.0
	1	213	8.8	24.8	21.0720930233
	1	214	11.6	28.1	34.611627907
	1	215	9.4	27.6	9.34418604651
	1	216	13.3	28.5	0.0
	1	217	12.2	27.4	0.0
	1	218	14.0	31.0	0.0
	1	219	13.6	29.0	1.33488372093
	1	220	14.8	25.8	0.476744186047
	1	221	18.4	27.7	0.762790697674
	1	222	17.4	27.8	0.0
	1	223	15.2	29.8	0.0
	1	224	14.6	31.9	0.0
	1	225	8.0	28.5	0.0
	1	226	8.7	24.3	17.8302325581
	1	227	9.0	24.0	0.0953488372093
	1	228	9.5	22.4	20.3093023256
	1	229	10.3	26.3	0.0
	1	230	10.6	25.2	0.0
	1	231	6.8	22.7	0.0
	1	232	10.1	27.1	0.0
	1	233	9.6	21.4	26.3162790698
	1	234	14.4	22.0	0.0
	1	235	14.2	29.1	0.0
	1	236	13.5	23.9	0.0
	1	237	11.5	28.8	0.0
	1	238	11.5	27.3	0.0
	1	239	11.2	28.8	0.0
	1	240	18.7	28.8	0.0
	1	241	17.6	29.9	0.0
	1	242	14.2	27.8	0.0
	1	243	10.6	24.9	0.0
	1	244	12.5	23.8	0.0
	1	245	11.6	27.3	0.0
	1	246	9.4	27.6	0.0
	1	247	10.3	30.0	0.0
	1	248	15.1	28.3	9.82093023256
	1	249	10.1	24.4	0.190697674419
	1	250	9.6	26.2	0.0
	1	251	12.9	24.5	0.0
	1	252	10.3	22.2	0.0
	1	253	4.9	18.8	0.858139534884
	1	254	10.0	23.4	0.0
	1	255	3.8	18.4	3.62325581395
	1	256	3.2	18.3	0.286046511628
	1	257	-0.4	19.7	0.0
	1	258	-1.6	20.9	0.0
	1	259	-6.7	18.5	0.0
	1	260	1.7	25.1	0.0
	1	261	5.4	25.7	0.0
	1	262	4.1	20.1	0.0
	1	263	9.4	25.2	0.0
	1	264	10.8	24.4	0.0
	1	265	10.8	27.2	0.0
	1	266	7.8	23.2	0.0
	1	267	8.0	18.4	0.0
	1	268	10.2	19.9	0.0
	1	269	6.0	25.3	0.0
	1	270	10.4	23.6	0.0
	1	271	12.9	26.8	0.0
	1	272	14.2	24.2	0.0
	1	273	14.0	23.1	0.0
	1	274	9.6	22.2	0.0
	1	275	2.7	19.7	0.0
	1	276	3.8	20.5	0.0
	1	277	5.8	15.6	0.0
	1	278	3.2	14.3	0.0
	1	279	2.0	17.5	0.0
	1	280	-0.2	14.8	0.0
	1	281	0.7	15.4	0.0
	1	282	1.2	14.8	0.190697674419
	1	283	1.5	16.0	0.0953488372093
	1	284	1.9	17.6	0.0
	1	285	3.9	16.6	0.0
	1	286	1.1	19.0	0.0
	1	287	7.5	21.7	0.0
	1	288	0.0	10.0	12.5860465116
	1	289	-4.0	8.3	0.0
	1	290	-2.1	11.7	0.0
	1	291	3.9	14.9	6.1023255814
	1	292	0.9	11.6	0.0
	1	293	2.3	13.4	0.0
	1	294	3.8	11.9	0.0
	1	295	3.0	11.3	0.0
	1	296	2.7	12.3	0.0
	1	297	-1.2	13.2	0.0
	1	298	-1.3	5.4	0.0
	1	299	-1.9	7.5	0.0
	1	300	-4.5	6.6	0.0
	1	301	-8.6	5.0	0.0
	1	302	4.5	14.9	0.0
	1	303	5.4	10.5	0.0
	1	304	3.4	13.6	0.0
	1	305	-1.8	13.3	0.0
	1	306	-0.7	5.8	0.0
	1	307	-8.1	3.9	0.0
	1	308	-4.7	2.6	0.0
	1	309	-3.5	7.7	0.0
	1	310	-3.1	13.2	0.0
	1	311	1.1	5.2	0.0
	1	312	3.5	8.2	0.0
	1	313	-1.0	7.6	0.0
	1	314	-3.0	15.4	0.0
	1	315	2.0	17.2	0.0
	1	316	4.1	8.9	0.0
	1	317	0.1	6.0	0.0
	1	318	-4.6	3.6	0.0
	1	319	-4.7	6.6	0.0
	1	320	-4.4	3.6	0.0
	1	321	-0.8	5.7	0.0
	1	322	-13.2	3.4	0.0
	1	323	-7.5	-0.8	0.0
	1	324	-9.1	-1.7	0.0
	1	325	-8.7	-8.2	0.0
	1	326	-5.7	-1.5	0.0
	1	327	-10.1	0.7	0.0
	1	328	-8.4	-1.3	0.0
	1	329	-14.8	-10.7	0.0
	1	330	-11.2	-6.2	0.0
	1	331	-19.7	-10.1	0.0
	1	332	-10.2	6.5	0.0
	1	333	-16.8	-2.7	0.0
	1	334	-16.5	-7.5	0.0
	1	335	-16.1	-3.9	6.48372093023
	1	336	-18.2	-2.5	0.0
	1	337	-23.6	-8.4	0.0
	1	338	-29.4	-11.5	0.0
	1	339	-30.2	-8.5	0.0
	1	340	-26.9	-9.2	0.0
	1	341	-20.6	-17.0	0.0
	1	342	-19.3	-7.5	0.0
	1	343	-17.1	-8.2	0.0
	1	344	-17.8	-7.7	0.0
	1	345	-16.8	-9.6	0.0
	1	346	-14.1	-12.1	0.0
	1	347	-9.5	-7.2	0.0
	1	348	-14.5	-5.9	0.0
	1	349	-9.1	1.5	0.0
	1	350	-21.0	-14.3	1.43023255814
	1	351	-21.9	-13.8	0.0
	1	352	-25.4	-4.5	0.0
	1	353	-23.6	-12.1	0.0
	1	354	-20.7	-10.3	0.0
	1	355	-12.8	-8.4	0.0
	1	356	-15.0	-11.7	8.48604651163
	1	357	-18.4	-7.5	0.0
	1	358	-28.8	-12.9	2.19302325581
	1	359	-29.2	-17.7	3.71860465116
	1	360	-22.4	-0.7	0.0
	1	361	-16.4	-0.3	3.24186046512
	1	362	-19.8	-3.7	0.0
	1	363	-13.9	-13.2	3.52790697674
	1	364	-17.7	-16.6	2.0023255814
	1	365	-23.9	-20.0	0.381395348837
	2	1	-21.1	-9.6	0.0
	2	2	-10.2	-6.7	0.0
	2	3	-15.7	-9.7	0.0
	2	4	-17.0	-12.5	0.0
	2	5	-12.0	-11.2	2.86046511628
	2	6	-18.2	-13.5	0.0
	2	7	-23.7	-17.3	0.0
	2	8	-27.9	-7.0	0.0
	2	9	-18.7	-7.4	0.0
	2	10	-19.5	-10.1	0.0
	2	11	-21.4	-4.3	0.0
	2	12	-18.8	-0.3	0.0
	2	13	-16.3	-6.5	0.0
	2	14	-12.5	-2.4	0.0
	2	15	-11.0	-5.0	0.0
	2	16	-16.1	-3.8	0.0
	2	17	-16.0	0.4	0.0
	2	18	-8.7	-3.7	0.0
	2	19	-10.3	-3.4	0.0
	2	20	-14.1	-6.3	0.0
	2	21	-19.2	-11.7	0.0
	2	22	-7.6	-5.7	0.0
	2	23	-5.6	5.5	0.0
	2	24	-9.4	-6.0	0.0
	2	25	-10.3	0.4	0.0
	2	26	-24.3	-9.7	0.0
	2	27	-26.8	-5.3	0.0
	2	28	-23.2	-8.9	0.0
	2	29	-22.4	-3.7	0.0
	2	30	-22.0	-12.8	0.0
	2	31	-12.6	0.3	0.0
	2	32	-14.5	-2.7	0.0
	2	33	-9.6	-9.1	0.0
	2	34	-19.1	-11.1	0.0
	2	35	-22.9	-12.1	0.0
	2	36	-23.5	-12.1	0.0
	2	37	-17.6	-4.3	0.0
	2	38	-29.7	-13.0	0.0
	2	39	-29.4	-17.7	0.0
	2	40	-26.4	-15.2	0.0
	2	41	-19.3	-5.9	0.0
	2	42	-18.2	-4.5	0.0
	2	43	-20.8	-7.1	0.0
	2	44	-14.0	3.0	0.0
	2	45	-5.3	3.5	0.0
	2	46	-1.9	6.7	0.0
	2	47	-2.7	0.2	0.0
	2	48	-9.2	-0.8	0.0
	2	49	-16.2	-2.2	0.0
	2	50	-18.6	-8.2	0.0
	2	51	-23.7	-9.9	0.0
	2	52	-23.3	-6.9	0.0
	2	53	-27.0	-9.6	0.0
	2	54	-18.3	-3.2	0.0
	2	55	-8.6	3.3	0.0
	2	56	-11.9	-2.2	0.0
	2	57	-14.5	2.5	0.0
	2	58	-4.4	-1.1	0.0
	2	59	-4.9	-2.7	0.0
	2	60	-10.1	-7.8	0.0
	2	61	-9.6	-9.2	0.0
	2	62	-3.3	-0.2	0.0
	2	63	0.1	5.2	0.0
	2	64	-8.8	-4.0	0.0
	2	65	-12.8	0.4	0.0
	2	66	-3.7	-2.2	1.43023255814
	2	67	-5.5	2.1	0.0
	2	68	-10.5	-1.2	0.0
	2	69	-11.1	0.6	0.0
	2	70	-3.4	-2.3	0.0
	2	71	-3.0	-2.6	0.858139534884
	2	72	-7.5	6.5	0.0
	2	73	-5.4	3.9	0.0
	2	74	-5.4	0.1	0.0
	2	75	-7.7	3.8	0.0
	2	76	-7.1	3.3	0.0
	2	77	-3.6	5.6	0.0
	2	78	-4.5	0.8	0.0
	2	79	-6.4	2.7	0.0
	2	80	-2.5	4.5	0.0
	2	81	-4.9	11.1	0.0
	2	82	-6.6	2.5	0.0
	2	83	-2.7	8.1	0.0
	2	84	0.0	5.3	2.0023255814
	2	85	-4.7	3.4	0.0
	2	86	-4.9	0.1	0.0
	2	87	-4.8	4.2	0.0
	2	88	-10.5	4.2	0.0
	2	89	-17.8	-2.2	0.0
	2	90	-17.3	-9.8	0.762790697674
	2	91	-13.6	-3.8	0.0
	2	92	-20.2	-7.5	0.0
	2	93	-12.9	-2.2	0.0
	2	94	-14.7	1.1	0.0
	2	95	-16.9	1.8	0.0
	2	96	-10.9	6.9	0.0
	2	97	-3.1	7.0	0.0
	2	98	-3.8	5.0	0.0
	2	99	-1.2	13.4	0.0
	2	100	5.1	8.6	8.67674418605
	2	101	-0.9	10.8	2.95581395349
	2	102	-2.0	15.5	0.0
	2	103	-7.5	9.1	0.286046511628
	2	104	2.7	15.2	0.0
	2	105	2.9	7.6	0.0
	2	106	1.7	11.4	0.0
	2	107	-2.8	10.7	0.0
	2	108	8.7	19.0	0.0
	2	109	3.5	10.5	0.0
	2	110	1.7	11.4	0.0
	2	111	-3.8	11.4	0.0
	2	112	-1.4	10.1	1.14418604651
	2	113	-3.3	11.5	0.0
	2	114	-0.8	11.2	0.0
	2	115	4.8	12.6	0.0
	2	116	-4.5	12.6	2.86046511628
	2	117	-3.4	9.7	6.48372093023
	2	118	-4.5	12.4	0.0
	2	119	-0.5	14.0	2.66976744186
	2	120	-3.9	14.9	13.1581395349
	2	121	-0.4	19.0	0.0
	2	122	-5.1	10.1	0.0
	2	123	-6.4	12.0	0.0
	2	124	-7.8	11.0	7.34186046512
	2	125	-9.6	11.3	0.0
	2	126	-1.7	16.9	0.0
	2	127	2.8	20.5	0.0
	2	128	8.0	10.8	12.8720930233
	2	129	9.1	16.8	3.43255813953
	2	130	10.1	18.1	0.572093023256
	2	131	5.7	26.3	0.0
	2	132	3.8	24.5	0.0
	2	133	10.6	18.5	0.0
	2	134	8.0	16.1	25.8395348837
	2	135	7.4	21.0	0.0953488372093
	2	136	6.3	21.3	0.0
	2	137	4.4	24.2	0.0
	2	138	3.3	22.9	0.0
	2	139	4.2	21.0	0.0
	2	140	7.3	22.6	0.0
	2	141	3.5	22.0	0.0
	2	142	5.2	21.4	0.0
	2	143	5.0	20.9	0.953488372093
	2	144	2.0	22.1	11.9186046512
	2	145	1.2	20.0	0.0
	2	146	7.1	18.7	0.0
	2	147	8.2	20.8	0.0
	2	148	11.5	24.2	2.38372093023
	2	149	9.8	26.0	0.0
	2	150	10.0	23.3	3.43255813953
	2	151	11.1	25.4	0.0
	2	152	10.5	23.8	0.0
	2	153	5.8	20.5	0.0
	2	154	7.7	19.2	9.34418604651
	2	155	6.2	26.4	0.0
	2	156	8.4	27.5	0.0
	2	157	14.5	23.3	0.0
	2	158	11.4	25.0	0.0
	2	159	12.5	28.3	0.0
	2	160	14.9	27.9	0.0
	2	161	11.9	30.0	0.0
	2	162	8.7	27.5	8.58139534884
	2	163	14.5	29.0	0.0
	2	164	10.0	22.7	0.0
	2	165	9.2	26.2	0.0
	2	166	5.3	28.4	0.0
	2	167	10.0	31.8	0.0
	2	168	11.8	26.7	1.33488372093
	2	169	13.2	29.0	0.0
	2	170	14.7	27.4	8.77209302326
	2	171	16.2	32.2	0.0
	2	172	13.5	27.3	0.0
	2	173	16.3	26.8	0.0
	2	174	14.2	26.8	0.0
	2	175	12.1	31.4	0.0
	2	176	9.7	25.6	0.0
	2	177	11.2	25.0	0.0
	2	178	10.2	27.7	0.0
	2	179	12.2	26.5	1.43023255814
	2	180	12.8	27.0	6.38837209302
	2	181	10.4	26.1	0.0
	2	182	13.0	26.4	0.0
	2	183	15.8	27.5	0.0
	2	184	14.0	25.5	0.0
	2	185	17.8	30.9	0.0
	2	186	21.8	33.0	0.0
	2	187	21.1	29.7	0.0
	2	188	21.0	31.2	0.0
	2	189	12.7	24.5	0.0
	2	190	14.5	31.5	0.0
	2	191	17.8	33.4	0.0
	2	192	17.1	31.6	0.0
	2	193	14.3	23.6	0.0
	2	194	13.0	23.9	0.0
	2	195	9.8	22.4	0.0
	2	196	9.2	23.6	0.0
	2	197	8.0	23.1	0.0
	2	198	9.9	24.0	0.0
	2	199	10.5	27.9	0.0
	2	200	10.9	29.5	0.0
	2	201	18.3	34.0	0.0
	2	202	18.8	28.3	0.858139534884
	2	203	11.1	26.4	0.0
	2	204	13.7	29.5	0.0
	2	205	11.6	28.8	0.0
	2	206	11.2	24.5	0.0
	2	207	8.7	24.0	0.0
	2	208	11.0	27.3	0.0
	2	209	12.1	25.1	4.76744186047
	2	210	9.7	21.5	26.5069767442
	2	211	14.0	24.6	0.953488372093
	2	212	13.2	25.9	5.81627906977
	2	213	11.3	25.6	3.90930232558
	2	214	12.7	28.6	3.0511627907
	2	215	15.2	27.8	13.1581395349
	2	216	12.8	26.8	7.53255813953
	2	217	16.9	27.1	0.0
	2	218	19.1	29.1	0.0
	2	219	15.4	25.7	11.2511627907
	2	220	17.2	30.3	0.0
	2	221	13.5	29.2	0.0
	2	222	11.3	21.1	16.9720930233
	2	223	14.0	27.7	0.0
	2	224	12.5	26.7	0.572093023256
	2	225	11.1	24.7	4.95813953488
	2	226	9.8	19.5	0.190697674419
	2	227	13.9	28.9	0.0
	2	228	10.4	31.2	0.0
	2	229	9.0	29.4	0.0
	2	230	7.1	28.3	0.0
	2	231	11.8	29.8	5.43488372093
	2	232	11.0	24.6	2.95581395349
	2	233	13.4	30.2	4.57674418605
	2	234	17.3	30.9	0.0953488372093
	2	235	13.6	31.7	0.0
	2	236	9.6	26.5	0.0
	2	237	11.9	30.5	0.0
	2	238	10.0	26.7	1.14418604651
	2	239	7.5	24.4	5.81627906977
	2	240	10.8	28.1	0.0
	2	241	11.4	31.1	0.0
	2	242	8.8	30.4	4.19534883721
	2	243	8.7	28.6	0.0
	2	244	6.2	29.6	0.0
	2	245	9.1	28.4	0.0
	2	246	10.7	23.7	0.0
	2	247	9.3	19.5	10.1069767442
	2	248	10.1	23.5	0.0
	2	249	8.3	28.2	0.0
	2	250	6.2	23.4	0.0
	2	251	3.4	23.5	0.0
	2	252	8.7	20.9	0.0
	2	253	4.6	17.2	0.0
	2	254	5.2	16.2	24.2186046512
	2	255	5.1	18.7	0.0
	2	256	1.4	22.4	0.0
	2	257	3.0	16.3	0.190697674419
	2	258	2.6	13.2	0.476744186047
	2	259	-1.5	13.3	0.0
	2	260	3.6	19.4	0.0
	2	261	3.7	11.5	0.572093023256
	2	262	0.8	17.4	0.190697674419
	2	263	1.3	22.2	0.0
	2	264	4.1	22.5	0.0
	2	265	8.0	20.8	0.0
	2	266	11.1	21.3	0.0
	2	267	10.1	26.4	0.0
	2	268	7.1	23.2	0.0
	2	269	7.4	25.6	0.0
	2	270	10.9	20.4	0.0953488372093
	2	271	7.7	21.2	6.86511627907
	2	272	5.0	20.0	0.0
	2	273	6.9	21.7	0.0
	2	274	6.7	18.1	0.0
	2	275	7.5	22.0	0.0
	2	276	0.0	17.8	0.0
	2	277	-4.1	14.8	0.0
	2	278	2.7	17.5	0.0
	2	279	-4.3	15.7	0.0
	2	280	-0.7	16.2	0.0
	2	281	-2.9	9.6	3.52790697674
	2	282	-5.5	15.8	2.0976744186
	2	283	-2.4	12.8	4.19534883721
	2	284	-3.6	14.3	0.0
	2	285	0.1	6.3	0.0953488372093
	2	286	-5.5	-2.9	8.86744186047
	2	287	-3.7	2.7	6.29302325581
	2	288	-4.4	7.5	0.0
	2	289	-6.0	7.4	0.0
	2	290	-1.1	10.0	0.0
	2	291	-1.7	9.4	0.0
	2	292	-0.7	12.3	0.0
	2	293	-5.0	12.1	0.0
	2	294	-5.7	8.1	0.286046511628
	2	295	-2.9	12.3	0.0
	2	296	-4.1	9.6	0.858139534884
	2	297	-3.3	5.2	0.0953488372093
	2	298	-3.6	6.0	0.0
	2	299	-1.0	3.5	0.0
	2	300	-4.9	5.1	0.0
	2	301	-8.5	2.4	0.0
	2	302	-4.6	2.5	0.0
	2	303	-7.8	3.9	0.0
	2	304	0.1	13.2	0.0
	2	305	-6.8	6.9	16.6860465116
	2	306	-7.8	5.7	0.0
	2	307	-6.3	6.0	0.0
	2	308	-4.2	10.0	0.0
	2	309	-2.9	15.9	0.0
	2	310	-7.5	8.8	0.0
	2	311	-6.7	10.1	0.0
	2	312	-6.9	7.3	0.0
	2	313	-2.8	12.3	0.0
	2	314	-2.8	4.7	0.0
	2	315	-9.2	2.3	0.0
	2	316	-17.0	2.6	0.0
	2	317	-8.3	5.7	0.0
	2	318	-2.5	7.7	0.0
	2	319	-3.8	6.3	0.0
	2	320	-5.0	8.9	0.0
	2	321	-2.1	6.2	0.0
	2	322	1.6	6.7	0.0
	2	323	-3.1	3.0	0.0
	2	324	-11.8	-2.0	0.0
	2	325	-9.8	4.5	0.0
	2	326	-2.4	3.5	0.190697674419
	2	327	1.0	4.7	2.76511627907
	2	328	-8.1	-0.6	1.52558139535
	2	329	-11.6	0.1	0.0
	2	330	-18.2	-2.1	0.0
	2	331	-3.0	-1.2	0.0
	2	332	3.0	4.7	0.0
	2	333	-1.4	0.4	0.0
	2	334	-12.0	-1.2	0.0
	2	335	-8.3	-7.3	0.0
	2	336	-7.3	-4.6	1.23953488372
	2	337	-15.2	-3.4	0.0
	2	338	-18.2	-3.0	0.0
	2	339	-19.3	1.4	0.0
	2	340	-9.5	3.9	2.0976744186
	2	341	-6.3	5.8	11.3465116279
	2	342	-4.2	0.2	0.0
	2	343	-3.7	-2.1	0.953488372093
	2	344	-10.3	-7.5	0.0
	2	345	-19.4	-17.7	4.38604651163
	2	346	-24.2	-13.8	0.0
	2	347	-31.0	-14.3	0.0
	2	348	-26.5	-6.9	0.0
	2	349	-23.0	-10.3	0.0
	2	350	-8.1	-5.0	0.572093023256
	2	351	-22.4	-4.2	0.0
	2	352	-10.4	0.6	0.0
	2	353	-15.5	-7.0	0.0
	2	354	-12.0	-8.0	0.0
	2	355	-12.2	-10.6	0.0
	2	356	-11.0	-8.4	0.0
	2	357	-19.5	-9.3	0.0
	2	358	-24.3	-3.0	0.0
	2	359	-13.0	1.1	0.0
	2	360	-10.2	3.7	4.86279069767
	2	361	-6.4	0.6	0.0
	2	362	-1.3	-0.2	0.0
	2	363	-2.9	-2.8	0.0
	2	364	-9.8	-2.0	27.3651162791
	2	365	-20.9	-5.4	0.0
	3	1	-9.9	-5.7	4.38604651163
	3	2	-9.3	-1.4	0.0
	3	3	-9.1	-5.4	0.0
	3	4	-10.5	-0.6	0.0
	3	5	-13.0	-1.6	0.0
	3	6	-11.5	1.5	0.0
	3	7	-6.4	3.3	0.0
	3	8	-4.2	-1.1	0.0
	3	9	-13.4	-7.5	0.0
	3	10	-17.2	3.0	0.0
	3	11	-24.4	-10.4	2.95581395349
	3	12	-23.4	-10.7	0.0
	3	13	-22.4	-18.7	0.0
	3	14	-26.6	-18.3	0.667441860465
	3	15	-20.9	-12.9	0.0953488372093
	3	16	-21.2	-9.0	0.0
	3	17	-18.4	-12.9	0.0
	3	18	-23.0	-21.0	0.476744186047
	3	19	-19.2	-7.7	0.0
	3	20	-14.5	-9.7	0.0
	3	21	-20.2	-14.9	0.572093023256
	3	22	-24.4	-10.4	0.0
	3	23	-24.5	-16.6	0.762790697674
	3	24	-22.2	-15.2	0.0
	3	25	-18.2	-11.2	0.0
	3	26	-9.7	-3.5	0.0
	3	27	-8.4	-5.9	0.0
	3	28	-11.3	-0.6	4.29069767442
	3	29	-14.2	-4.5	0.0
	3	30	-12.4	-5.9	0.0
	3	31	-7.7	1.7	0.0
	3	32	-16.7	-1.3	0.0
	3	33	-7.7	-1.4	0.0
	3	34	-22.2	-3.7	0.0
	3	35	-18.5	-4.2	6.1976744186
	3	36	-19.3	-8.2	0.0
	3	37	-18.8	-3.9	0.0
	3	38	-21.0	-7.1	0.0
	3	39	-29.0	-8.4	0.0
	3	40	-24.2	-8.5	0.0
	3	41	-17.2	-5.3	0.0
	3	42	-11.7	-2.3	0.0
	3	43	-17.6	-6.5	0.0
	3	44	-25.6	-9.8	0.0
	3	45	-23.5	-7.6	0.0
	3	46	-21.5	2.1	0.0
	3	47	-16.3	3.6	0.0
	3	48	-10.4	-2.1	0.0
	3	49	-18.2	-6.6	0.0
	3	50	-14.0	-3.7	0.0
	3	51	-17.0	-4.9	0.0
	3	52	-12.1	-0.8	0.0
	3	53	-10.1	2.0	0.0
	3	54	-13.6	-4.3	0.0
	3	55	-19.9	-6.9	0.0
	3	56	-20.5	-14.2	0.0
	3	57	-25.6	-15.2	0.0
	3	58	-21.6	-11.3	2.38372093023
	3	59	-16.9	-7.3	0.0
	3	60	-22.2	1.0	0.0
	3	61	-16.6	-3.3	0.0
	3	62	-10.7	-10.6	0.0
	3	63	-20.8	0.8	0.0
	3	64	-17.7	4.5	0.0
	3	65	-11.2	5.9	0.0
	3	66	-0.5	3.9	0.0
	3	67	-6.8	2.9	6.29302325581
	3	68	-5.4	3.3	0.0
	3	69	-1.7	-0.1	0.0
	3	70	-2.9	-2.5	0.0
	3	71	-17.6	-11.5	0.0
	3	72	-17.1	-4.1	0.0
	3	73	-12.8	-4.3	0.762790697674
	3	74	-7.1	-4.5	0.286046511628
	3	75	-14.4	-2.9	0.0
	3	76	-9.8	-2.6	0.0
	3	77	-9.9	2.4	0.0
	3	78	-18.6	-2.0	0.0
	3	79	-12.5	6.0	0.0
	3	80	-14.9	-3.0	0.0
	3	81	-18.8	-5.6	0.0
	3	82	-28.1	-6.2	0.0
	3	83	-28.5	-9.0	0.0
	3	84	-21.0	-7.7	0.0
	3	85	-9.2	-1.1	0.0
	3	86	-8.5	5.9	5.81627906977
	3	87	-4.8	5.0	0.0
	3	88	1.3	12.4	15.4465116279
	3	89	1.2	8.0	0.476744186047
	3	90	-0.2	7.2	0.0
	3	91	-1.2	11.6	0.0
	3	92	6.7	19.8	0.0
	3	93	2.9	19.0	0.0
	3	94	5.3	15.5	0.0
	3	95	-3.7	5.0	0.0
	3	96	-8.8	6.0	0.0
	3	97	-6.6	6.6	4.1
	3	98	-9.5	8.0	0.0
	3	99	1.5	16.5	0.0
	3	100	3.2	11.9	0.190697674419
	3	101	-3.4	7.8	1.52558139535
	3	102	-3.3	14.7	0.0
	3	103	-0.3	10.1	23.8372093023
	3	104	4.6	13.9	3.43255813953
	3	105	6.9	7.9	1.43023255814
	3	106	2.6	9.2	0.0
	3	107	0.9	10.3	0.0
	3	108	2.1	7.8	0.0
	3	109	-5.3	7.5	0.0
	3	110	-3.9	11.8	0.0
	3	111	-4.8	11.7	0.0
	3	112	-11.7	6.4	0.0
	3	113	-5.2	12.7	0.0
	3	114	-5.0	14.8	0.0
	3	115	-3.8	10.0	7.05581395349
	3	116	-0.5	11.1	1.0488372093
	3	117	3.8	7.4	2.0976744186
	3	118	1.8	15.0	0.0
	3	119	5.0	15.4	0.0
	3	120	-1.0	11.7	0.0
	3	121	4.3	16.1	0.0
	3	122	5.9	14.6	0.0
	3	123	5.2	15.1	0.0
	3	124	7.4	14.1	0.0
	3	125	-1.6	13.1	0.0
	3	126	-5.0	6.4	0.0
	3	127	-6.9	8.8	0.0
	3	128	-5.8	14.1	0.0
	3	129	0.3	18.6	0.0
	3	130	4.4	24.0	0.0
	3	131	2.4	23.2	0.0
	3	132	0.1	17.5	0.0
	3	133	-1.3	20.8	0.0
	3	134	1.1	18.7	0.0
	3	135	4.2	20.9	0.0
	3	136	1.7	17.7	0.0
	3	137	3.1	20.7	0.0
	3	138	4.4	20.3	0.0
	3	139	6.4	20.0	0.0
	3	140	4.7	19.9	0.0
	3	141	0.1	17.6	0.0
	3	142	1.8	18.4	0.0
	3	143	8.4	17.1	21.8348837209
	3	144	11.1	19.5	0.0
	3	145	8.2	15.7	0.0
	3	146	4.9	18.5	11.2511627907
	3	147	3.1	17.8	0.0
	3	148	2.3	15.0	0.0
	3	149	3.3	19.0	0.0
	3	150	4.3	22.3	0.0
	3	151	7.1	28.5	0.0
	3	152	9.8	27.9	0.0
	3	153	14.2	30.7	0.0
	3	154	16.7	30.7	0.0
	3	155	17.5	27.8	0.0
	3	156	13.1	28.7	0.0
	3	157	10.4	27.3	0.0
	3	158	13.0	25.7	0.0
	3	159	12.3	29.9	0.0
	3	160	17.3	32.5	0.0
	3	161	14.6	27.8	0.190697674419
	3	162	14.4	28.9	0.0
	3	163	15.8	29.3	0.0
	3	164	18.7	29.2	0.0
	3	165	13.8	27.6	0.0
	3	166	11.2	28.3	0.0
	3	167	11.9	27.7	0.0
	3	168	12.4	24.7	1.43023255814
	3	169	9.4	24.9	0.0
	3	170	5.7	23.5	0.0
	3	171	9.4	20.8	0.0
	3	172	13.5	28.7	0.0
	3	173	14.2	29.3	0.0
	3	174	19.7	31.3	0.0
	3	175	18.3	32.5	0.0
	3	176	21.3	33.8	0.0
	3	177	18.8	32.8	0.0
	3	178	14.7	28.1	0.0
	3	179	13.3	26.6	0.0
	3	180	11.3	26.0	7.72325581395
	3	181	9.0	21.2	8.67674418605
	3	182	13.4	24.6	0.0
	3	183	13.7	22.7	6.1023255814
	3	184	17.2	23.6	30.7023255814
	3	185	13.7	27.2	0.0
	3	186	17.3	29.2	0.0
	3	187	11.5	29.2	24.0279069767
	3	188	12.7	28.7	0.0
	3	189	15.9	27.8	0.0
	3	190	16.2	28.8	0.0
	3	191	14.3	23.9	0.381395348837
	3	192	12.6	26.8	0.0
	3	193	16.9	28.3	0.0
	3	194	17.1	27.2	9.63023255814
	3	195	16.5	23.8	6.38837209302
	3	196	14.7	26.0	0.0
	3	197	14.4	27.7	0.572093023256
	3	198	17.5	25.4	4.00465116279
	3	199	14.4	28.8	18.4976744186
	3	200	17.7	31.8	0.0
	3	201	16.5	25.8	0.953488372093
	3	202	20.9	29.8	2.86046511628
	3	203	18.1	30.9	16.7813953488
	3	204	17.6	27.3	0.0953488372093
	3	205	20.0	34.9	0.0
	3	206	16.9	33.6	0.0
	3	207	21.3	32.1	25.076744186
	3	208	19.5	34.2	0.0
	3	209	15.6	30.1	0.0
	3	210	13.9	30.5	0.0
	3	211	17.0	27.0	12.4906976744
	3	212	13.4	25.4	6.76976744186
	3	213	13.4	29.0	0.0
	3	214	14.2	29.4	8.77209302326
	3	215	14.8	27.5	0.0
	3	216	16.0	27.2	0.0
	3	217	14.5	25.6	1.43023255814
	3	218	13.8	27.2	2.38372093023
	3	219	12.4	28.0	0.0953488372093
	3	220	14.7	28.7	0.381395348837
	3	221	13.8	31.2	0.190697674419
	3	222	13.5	24.9	30.8930232558
	3	223	13.0	22.4	0.0
	3	224	10.6	26.5	0.0
	3	225	13.6	29.3	0.0
	3	226	12.2	32.2	0.0
	3	227	10.5	27.6	0.0
	3	228	12.2	27.3	0.0
	3	229	14.7	29.1	0.0
	3	230	14.9	25.8	0.0
	3	231	15.4	25.5	0.0
	3	232	17.9	25.2	0.0
	3	233	20.1	29.5	0.0
	3	234	16.0	22.9	1.0488372093
	3	235	6.6	20.1	0.0
	3	236	7.8	22.9	0.0
	3	237	8.0	23.4	0.0
	3	238	8.4	27.2	0.0
	3	239	5.8	29.9	0.0
	3	240	10.9	29.6	0.0
	3	241	6.2	27.0	0.0
	3	242	9.2	24.9	0.0
	3	243	9.6	23.8	0.0
	3	244	10.1	25.0	0.0
	3	245	6.8	22.5	0.0
	3	246	5.3	20.0	16.7813953488
	3	247	7.9	23.6	0.0
	3	248	7.7	24.8	0.0
	3	249	7.9	25.0	0.0
	3	250	11.2	23.1	0.0
	3	251	10.3	19.6	0.0
	3	252	11.2	21.7	4.19534883721
	3	253	11.9	28.8	0.0
	3	254	11.2	21.4	0.381395348837
	3	255	8.9	22.4	0.0
	3	256	8.0	24.1	0.0
	3	257	9.4	22.8	0.0
	3	258	7.9	25.3	0.0
	3	259	6.7	23.1	0.0
	3	260	6.3	21.4	0.0
	3	261	3.6	17.8	6.38837209302
	3	262	8.5	20.6	0.0
	3	263	11.8	20.3	0.0
	3	264	5.0	17.8	0.0
	3	265	5.0	20.3	0.0
	3	266	5.9	22.4	0.0
	3	267	12.7	30.2	0.0
	3	268	13.0	27.6	0.0
	3	269	14.0	26.2	0.0
	3	270	12.5	23.0	2.0976744186
	3	271	9.4	22.1	0.667441860465
	3	272	7.0	25.2	0.0
	3	273	11.4	20.0	16.6860465116
	3	274	7.9	14.2	1.71627906977
	3	275	5.5	18.9	0.0
	3	276	-0.5	16.8	18.4976744186
	3	277	-2.5	11.8	0.0
	3	278	4.3	13.9	0.0
	3	279	9.2	16.8	0.572093023256
	3	280	11.8	19.8	0.0
	3	281	5.7	14.5	0.0
	3	282	14.6	23.8	0.0
	3	283	13.7	30.3	0.0
	3	284	15.3	28.2	0.0
	3	285	12.5	19.3	0.0
	3	286	9.4	18.8	4.76744186047
	3	287	10.6	18.9	0.0
	3	288	11.0	11.4	0.0
	3	289	6.3	11.6	0.0
	3	290	3.0	9.6	0.0
	3	291	-4.2	16.1	0.0
	3	292	-0.5	17.6	0.0
	3	293	-0.5	13.0	0.0
	3	294	1.2	7.9	3.81395348837
	3	295	-1.6	18.1	0.0
	3	296	-5.6	12.9	4.95813953488
	3	297	-6.6	5.8	0.0
	3	298	-3.8	9.8	0.0
	3	299	-3.5	3.7	6.1976744186
	3	300	-0.4	10.5	0.0
	3	301	4.6	10.8	0.0
	3	302	6.3	12.7	0.0
	3	303	1.7	7.3	0.0
	3	304	-2.2	11.0	0.0
	3	305	0.9	1.5	2.19302325581
	3	306	-2.9	2.8	0.667441860465
	3	307	-14.8	-2.2	0.953488372093
	3	308	-14.6	3.5	3.0511627907
	3	309	-14.2	-6.7	0.0
	3	310	-12.1	-0.2	0.0
	3	311	-10.8	5.7	0.0
	3	312	-7.2	2.8	0.0
	3	313	-15.1	-1.4	0.0
	3	314	-8.2	0.8	0.0
	3	315	-6.1	5.7	0.0
	3	316	-6.8	5.0	2.0023255814
	3	317	-5.5	6.0	0.0
	3	318	-8.7	-0.9	0.0
	3	319	-6.1	1.0	0.0
	3	320	-6.0	0.0	0.0
	3	321	-10.9	-0.5	0.0
	3	322	-7.4	7.8	0.0
	3	323	-9.4	2.5	0.0
	3	324	-3.7	4.1	7.1511627907
	3	325	-8.3	9.7	0.0
	3	326	-0.3	9.5	0.0
	3	327	2.5	9.7	0.0
	3	328	1.6	6.0	4.57674418605
	3	329	-1.4	3.2	0.0
	3	330	-0.6	0.2	0.0
	3	331	-4.8	0.6	0.0
	3	332	-8.4	0.1	0.0
	3	333	-11.1	-0.2	0.0
	3	334	-3.9	3.7	0.0
	3	335	-5.1	-2.8	0.0
	3	336	-4.2	0.0	0.0
	3	337	-1.2	2.6	1.43023255814
	3	338	-12.8	-8.1	2.0023255814
	3	339	-1.9	-0.7	0.0
	3	340	-15.6	-5.7	0.0
	3	341	-17.4	-3.1	0.0
	3	342	-23.9	-7.3	0.0
	3	343	-29.2	-15.4	0.0
	3	344	-30.8	-14.5	0.0
	3	345	-37.0	-15.3	0.0
	3	346	-29.0	-12.2	0.0
	3	347	-28.2	-15.4	0.0
	3	348	-25.8	-11.0	0.0
	3	349	-24.4	-15.5	0.0
	3	350	-24.0	-12.2	0.0
	3	351	-22.3	-4.1	0.0
	3	352	-25.4	-4.8	0.0
	3	353	-22.5	0.4	0.0
	3	354	-23.7	-6.2	0.0
	3	355	-13.8	-7.9	0.0
	3	356	-18.1	-4.3	0.0
	3	357	-22.6	-9.9	0.0
	3	358	-22.2	-10.0	0.0
	3	359	-25.3	-18.7	2.57441860465
	3	360	-22.5	-15.4	0.667441860465
	3	361	-26.1	-11.6	0.0
	3	362	-22.5	-6.1	0.0
	3	363	-21.6	-6.2	0.190697674419
	3	364	-11.8	-3.0	0.0
	3	365	-15.3	-12.3	2.0976744186
	4	1	-16.5	5.2	0.0
	4	2	-8.8	-5.5	0.0
	4	3	-19.1	-3.4	0.0
	4	4	-13.8	-4.3	0.0
	4	5	-26.1	-11.7	0.0
	4	6	-23.4	-11.2	0.0
	4	7	-14.6	-6.7	0.0
	4	8	-13.4	-6.9	0.0
	4	9	-17.7	1.0	0.0
	4	10	-20.3	-7.1	0.0
	4	11	-17.1	-8.0	0.0
	4	12	-27.1	-6.7	0.0
	4	13	-22.7	-3.8	0.0
	4	14	-19.0	-13.5	0.0
	4	15	-21.6	-9.3	0.0
	4	16	-17.7	-6.7	4.76744186047
	4	17	-15.4	-13.5	5.33953488372
	4	18	-18.1	-10.2	0.0
	4	19	-16.3	-10.3	0.0
	4	20	-25.6	-10.8	0.0
	4	21	-20.2	-8.1	0.0
	4	22	-28.1	-15.9	0.0
	4	23	-31.4	-12.8	0.0
	4	24	-28.0	-6.7	0.0
	4	25	-30.7	-10.0	0.0
	4	26	-20.0	-8.5	0.0953488372093
	4	27	-19.4	-2.4	0.0
	4	28	-28.4	-9.5	0.0
	4	29	-23.0	-10.1	0.0
	4	30	-19.5	-8.3	0.0
	4	31	-13.3	3.0	0.0
	4	32	-8.5	5.7	0.0
	4	33	-10.0	-0.7	0.0
	4	34	-16.2	-13.6	0.0
	4	35	-21.0	-8.3	0.0
	4	36	-24.8	-12.7	0.0
	4	37	-22.4	-5.8	0.0
	4	38	-15.4	-2.5	2.28837209302
	4	39	-18.0	2.9	0.0
	4	40	-14.2	5.4	0.0
	4	41	-9.7	0.7	0.0
	4	42	-25.2	-11.2	0.0
	4	43	-19.7	-5.7	0.0
	4	44	-23.8	-14.3	0.0
	4	45	-27.1	-13.8	0.0
	4	46	-28.3	-12.8	0.0
	4	47	-25.5	-12.3	0.0
	4	48	-24.2	-16.0	0.0
	4	49	-14.0	-9.6	0.0
	4	50	-21.2	-9.1	0.0
	4	51	-25.6	-8.4	0.0
	4	52	-25.3	-10.3	0.0
	4	53	-20.4	-1.1	0.0
	4	54	-28.7	-3.6	0.0
	4	55	-25.8	-1.9	0.0
	4	56	-18.4	-14.4	0.0
	4	57	-23.6	-11.7	0.0
	4	58	-24.3	-5.4	0.0
	4	59	-20.3	-9.0	0.0
	4	60	-25.0	-6.3	0.0
	4	61	-15.5	-8.0	0.0
	4	62	-17.0	-5.8	0.0
	4	63	-21.4	-10.3	0.0
	4	64	-11.6	-8.7	0.0
	4	65	-6.4	-5.9	0.0
	4	66	-16.9	-13.5	3.62325581395
	4	67	-13.6	-2.7	0.0
	4	68	-10.7	3.4	0.0
	4	69	-7.2	0.8	0.0
	4	70	-7.4	-1.8	0.0
	4	71	-13.6	-9.1	0.0
	4	72	-17.2	-14.6	0.0
	4	73	-23.0	-9.9	0.0
	4	74	-23.1	-9.4	0.0
	4	75	-21.7	-7.4	0.0
	4	76	-17.6	-3.6	0.0
	4	77	-16.8	-5.4	0.0
	4	78	-23.8	-9.4	0.0
	4	79	-15.8	-6.9	0.0
	4	80	-12.7	0.5	0.0
	4	81	-4.1	2.5	0.0
	4	82	-6.9	6.7	0.0
	4	83	-8.1	7.4	0.0
	4	84	-4.0	3.9	0.0
	4	85	-12.1	-2.7	0.0
	4	86	-11.4	2.9	0.0
	4	87	-12.2	-1.9	0.0
	4	88	-9.5	-8.6	0.0
	4	89	-14.6	-11.5	0.0
	4	90	-13.6	-5.6	0.0
	4	91	-7.9	-1.2	9.82093023256
	4	92	-5.6	1.1	1.23953488372
	4	93	-1.7	0.9	5.81627906977
	4	94	-11.8	-2.8	0.953488372093
	4	95	-11.2	-1.2	0.0
	4	96	-8.1	4.6	0.0
	4	97	-0.3	11.5	2.0976744186
	4	98	0.3	18.7	0.0
	4	99	3.6	14.1	0.0
	4	100	0.4	19.2	0.0
	4	101	5.5	16.8	0.0
	4	102	2.6	14.9	0.0
	4	103	10.4	14.7	0.0
	4	104	0.5	15.0	0.0
	4	105	-2.3	9.2	0.0
	4	106	-1.2	14.8	0.0
	4	107	-0.9	16.3	0.0
	4	108	2.9	15.7	0.0
	4	109	0.3	17.6	0.0
	4	110	-2.5	15.2	0.0
	4	111	-6.4	4.4	14.3976744186
	4	112	-11.2	5.1	0.0
	4	113	-6.2	3.9	2.0976744186
	4	114	-6.6	6.4	0.381395348837
	4	115	-3.2	8.9	2.47906976744
	4	116	-2.2	19.6	0.0
	4	117	2.0	21.8	0.0
	4	118	4.9	17.0	0.0
	4	119	0.6	15.2	0.0
	4	120	2.0	18.4	0.0
	4	121	-0.8	14.3	0.0
	4	122	3.1	11.3	0.286046511628
	4	123	0.6	14.8	0.0
	4	124	4.6	17.2	0.0
	4	125	3.2	11.9	1.14418604651
	4	126	-4.1	11.4	0.0953488372093
	4	127	-4.8	11.6	3.24186046512
	4	128	-1.0	11.6	0.0953488372093
	4	129	-1.8	12.9	0.0
	4	130	-0.3	18.1	1.52558139535
	4	131	6.0	19.4	9.43953488372
	4	132	3.1	23.2	1.0488372093
	4	133	1.7	20.1	0.0
	4	134	0.5	11.1	36.6139534884
	4	135	-3.6	13.6	0.0
	4	136	-1.4	15.4	0.0
	4	137	3.0	14.7	0.0
	4	138	2.4	11.6	0.0
	4	139	3.8	14.8	0.0
	4	140	6.8	24.4	0.0
	4	141	13.0	29.3	0.0
	4	142	13.8	26.8	0.0
	4	143	13.1	21.5	0.0
	4	144	8.2	23.7	0.0
	4	145	11.6	26.3	12.3
	4	146	8.8	29.8	0.0
	4	147	7.4	24.5	9.2488372093
	4	148	7.9	18.2	0.762790697674
	4	149	11.8	20.4	0.572093023256
	4	150	10.4	22.3	0.762790697674
	4	151	6.7	21.9	2.47906976744
	4	152	6.3	25.9	14.3023255814
	4	153	10.8	25.8	56.2558139535
	4	154	9.1	21.1	0.0
	4	155	13.9	22.5	9.82093023256
	4	156	8.4	27.7	0.0953488372093
	4	157	9.6	25.1	4.48139534884
	4	158	11.1	22.0	0.0953488372093
	4	159	11.1	29.6	0.0
	4	160	10.8	28.8	0.0
	4	161	12.5	28.4	0.0
	4	162	15.8	24.3	11.6325581395
	4	163	14.3	23.1	45.6720930233
	4	164	11.7	22.7	21.7395348837
	4	165	11.3	22.2	14.2069767442
	4	166	8.7	28.8	0.0
	4	167	13.1	30.0	0.0
	4	168	17.3	34.0	0.0
	4	169	16.5	27.0	3.24186046512
	4	170	17.3	30.4	19.0697674419
	4	171	23.1	30.9	2.86046511628
	4	172	19.1	32.8	3.81395348837
	4	173	17.6	27.9	0.0953488372093
	4	174	18.7	30.7	16.0186046512
	4	175	18.9	26.9	0.0953488372093
	4	176	15.7	27.8	4.00465116279
	4	177	15.9	25.2	1.43023255814
	4	178	14.2	30.3	0.0
	4	179	15.7	30.5	0.0
	4	180	12.5	25.9	0.0
	4	181	11.0	22.1	4.57674418605
	4	182	12.3	23.8	19.3558139535
	4	183	10.4	17.7	5.1488372093
	4	184	8.4	17.8	5.53023255814
	4	185	17.5	25.7	0.0
	4	186	11.8	24.7	0.0
	4	187	15.3	24.7	0.476744186047
	4	188	16.4	27.1	0.190697674419
	4	189	13.3	24.6	0.0
	4	190	9.4	21.3	0.0
	4	191	7.6	22.7	0.0
	4	192	8.6	20.8	4.67209302326
	4	193	9.3	24.7	0.0
	4	194	9.5	24.7	0.0
	4	195	14.8	26.6	0.0
	4	196	15.8	29.6	0.0
	4	197	17.1	27.7	0.0
	4	198	16.2	27.7	0.0
	4	199	18.8	30.0	0.0
	4	200	15.0	27.4	0.0
	4	201	15.3	24.5	0.0
	4	202	12.5	27.0	0.0
	4	203	14.7	27.9	0.0
	4	204	14.9	32.2	0.0
	4	205	19.3	31.2	0.0
	4	206	18.9	28.4	0.0
	4	207	15.9	25.7	0.0
	4	208	10.6	26.3	0.0
	4	209	11.5	24.0	0.762790697674
	4	210	10.5	27.9	0.0
	4	211	13.3	29.9	0.0
	4	212	12.1	28.3	0.0
	4	213	10.5	29.4	0.0
	4	214	13.3	28.7	0.476744186047
	4	215	12.3	28.3	0.858139534884
	4	216	18.4	28.5	5.05348837209
	4	217	17.5	32.3	0.0
	4	218	20.7	35.3	0.0
	4	219	21.5	36.0	0.0
	4	220	23.2	35.2	0.0
	4	221	15.0	29.5	0.0
	4	222	16.1	25.7	0.0
	4	223	10.3	24.1	0.0
	4	224	12.2	23.7	0.0
	4	225	10.6	26.4	0.0
	4	226	9.0	29.3	0.0
	4	227	11.4	29.1	0.0953488372093
	4	228	11.3	27.5	0.0
	4	229	10.6	29.2	0.0
	4	230	12.6	27.5	0.0
	4	231	16.3	27.4	0.0
	4	232	16.6	32.0	0.0
	4	233	18.4	26.6	0.0
	4	234	18.2	29.7	0.0
	4	235	16.7	30.2	0.0
	4	236	15.4	28.9	0.0
	4	237	15.9	30.2	0.0
	4	238	16.8	32.3	0.0
	4	239	14.0	25.2	0.0
	4	240	9.6	26.6	0.0
	4	241	10.8	24.3	0.0
	4	242	9.2	24.9	0.0
	4	243	13.3	26.8	0.0
	4	244	12.6	26.2	0.0
	4	245	14.1	27.4	0.0953488372093
	4	246	15.0	26.1	2.66976744186
	4	247	12.6	25.6	16.9720930233
	4	248	16.6	27.8	12.6813953488
	4	249	17.4	28.9	0.0
	4	250	16.5	25.4	0.0
	4	251	9.0	24.7	0.0
	4	252	11.9	22.4	4.57674418605
	4	253	9.4	18.2	1.62093023256
	4	254	9.3	24.0	0.0
	4	255	5.6	21.0	0.0
	4	256	8.9	17.2	0.0953488372093
	4	257	7.3	18.2	7.05581395349
	4	258	6.7	16.8	8.77209302326
	4	259	2.4	14.1	0.0953488372093
	4	260	-1.8	14.7	0.0
	4	261	-4.1	19.1	0.0
	4	262	-3.5	11.6	0.476744186047
	4	263	-2.8	16.1	0.0
	4	264	-0.6	12.3	0.0
	4	265	2.4	19.8	0.0
	4	266	1.2	18.4	0.0
	4	267	4.9	24.3	0.0
	4	268	6.2	21.8	0.0
	4	269	7.2	25.8	0.0
	4	270	11.5	21.1	0.0
	4	271	6.2	18.5	0.0
	4	272	6.6	21.0	0.0
	4	273	8.7	11.1	0.0953488372093
	4	274	2.4	18.4	0.0
	4	275	1.5	17.2	0.0
	4	276	-0.6	13.7	0.0
	4	277	5.0	13.8	0.0
	4	278	8.8	19.5	0.0
	4	279	-1.5	14.1	0.0
	4	280	-2.8	12.0	0.0
	4	281	-2.7	12.7	0.0
	4	282	-5.0	10.9	0.0
	4	283	-4.5	13.1	0.0
	4	284	-4.2	13.0	0.0
	4	285	-10.4	6.1	1.62093023256
	4	286	-9.0	8.8	0.381395348837
	4	287	-8.0	10.6	0.0
	4	288	-1.8	16.9	0.0
	4	289	4.8	20.1	0.0
	4	290	5.9	16.5	0.0
	4	291	5.6	13.3	2.0023255814
	4	292	7.9	16.8	0.0
	4	293	3.7	18.0	0.0
	4	294	1.7	15.9	0.0
	4	295	-5.3	-2.0	0.0953488372093
	4	296	-8.2	-5.9	2.28837209302
	4	297	-6.1	1.6	0.0
	4	298	-8.8	6.4	0.0
	4	299	-14.4	3.1	5.62558139535
	4	300	-6.4	9.2	0.0
	4	301	-5.7	-0.7	0.0
	4	302	-11.1	-0.4	0.0
	4	303	-15.9	4.5	0.0
	4	304	-16.8	6.8	0.0
	4	305	-18.3	-0.4	0.0
	4	306	-9.6	2.5	0.0953488372093
	4	307	-5.9	-4.8	10.9651162791
	4	308	-10.6	-3.7	0.0
	4	309	-9.9	-3.4	0.953488372093
	4	310	-12.4	-8.5	0.476744186047
	4	311	-7.7	0.8	6.00697674419
	4	312	-5.3	-1.2	1.43023255814
	4	313	-12.2	-1.6	0.0
	4	314	-6.2	1.6	1.62093023256
	4	315	-8.0	-2.7	0.0953488372093
	4	316	-16.0	-2.2	5.72093023256
	4	317	-7.5	-5.2	1.14418604651
	4	318	-17.2	-11.9	2.47906976744
	4	319	-17.0	-5.8	0.0
	4	320	-11.2	-5.4	0.0
	4	321	-7.3	-1.7	4.57674418605
	4	322	-9.3	0.6	9.63023255814
	4	323	-13.3	-0.4	0.0
	4	324	-8.4	-0.6	0.0
	4	325	-11.7	-5.0	0.0
	4	326	-15.3	-6.2	0.0
	4	327	-17.5	-9.0	0.0
	4	328	-20.9	-11.3	0.0
	4	329	-14.3	-5.7	5.72093023256
	4	330	-10.6	2.4	0.0
	4	331	-7.9	3.4	0.0
	4	332	0.1	2.6	0.858139534884
	4	333	-1.7	0.1	6.96046511628
	4	334	-2.0	10.8	0.0
	4	335	-0.7	8.0	0.0
	4	336	0.0	7.8	0.0
	4	337	1.9	16.6	0.0
	4	338	1.8	8.9	0.0
	4	339	-0.9	1.0	0.0
	4	340	-5.8	-1.3	0.0
	4	341	-11.7	4.1	0.0
	4	342	-10.9	5.0	4.57674418605
	4	343	-9.1	-5.9	0.0
	4	344	-16.3	-2.3	0.0
	4	345	-11.6	0.2	0.0
	4	346	-17.7	0.4	0.0
	4	347	-18.3	0.6	0.0
	4	348	-10.5	-0.4	0.0
	4	349	-10.6	3.3	0.0
	4	350	-6.4	-1.4	0.0
	4	351	-11.3	-8.5	0.0953488372093
	4	352	-13.5	-0.1	0.0
	4	353	-16.8	-7.3	0.0
	4	354	-17.5	-4.4	0.0
	4	355	-15.8	-10.7	0.0
	4	356	-18.1	-16.6	0.0
	4	357	-21.6	-10.9	0.0
	4	358	-20.4	-0.6	0.0
	4	359	-16.1	0.1	6.1023255814
	4	360	-4.1	1.2	0.0
	4	361	-12.2	0.8	0.0
	4	362	-9.8	-1.3	0.0
	4	363	-6.7	-2.3	0.0
	4	364	-7.2	2.1	0.0
	4	365	-4.2	1.7	0.0
	4	366	-15.0	2.8	3.52790697674
	5	1	-20.6	-7.6	0.0
	5	2	-20.2	-6.0	0.0
	5	3	-23.6	-12.2	0.0
	5	4	-19.7	-17.5	0.0
	5	5	-22.4	-17.3	0.0953488372093
	5	6	-13.9	-5.5	0.0
	5	7	-17.3	-12.1	0.0
	5	8	-15.8	-8.3	3.33720930233
	5	9	-15.4	-8.0	0.0
	5	10	-19.0	-10.7	0.0
	5	11	-19.3	-7.5	0.0
	5	12	-19.6	-10.8	0.0
	5	13	-28.8	-14.5	0.0
	5	14	-22.6	-7.0	0.0
	5	15	-13.9	-6.7	0.0
	5	16	-11.4	-4.4	0.0
	5	17	-16.6	-11.4	1.0488372093
	5	18	-14.7	-9.6	0.0953488372093
	5	19	-11.6	-2.8	0.0
	5	20	-20.4	-2.3	0.0
	5	21	-26.9	-15.1	0.0
	5	22	-25.1	-1.7	0.0
	5	23	-17.4	-6.0	7.05581395349
	5	24	-19.7	-0.1	0.0
	5	25	-19.0	-7.8	0.0
	5	26	-23.3	-10.3	0.0
	5	27	-19.2	-3.5	0.0
	5	28	-11.1	2.1	0.0
	5	29	-20.4	-2.7	0.0
	5	30	-16.2	-4.1	0.0
	5	31	-16.2	-7.4	0.0
	5	32	-13.4	-10.7	0.0
	5	33	-16.7	-8.3	1.71627906977
	5	34	-21.4	-11.6	4.76744186047
	5	35	-27.8	-15.1	0.0
	5	36	-23.3	-10.3	0.0
	5	37	-18.4	-6.0	5.33953488372
	5	38	-23.4	-0.1	3.33720930233
	5	39	-24.0	-3.6	0.0
	5	40	-20.9	-7.3	0.0
	5	41	-11.6	-1.3	0.476744186047
	5	42	-16.3	-3.8	0.0
	5	43	-9.2	-5.6	0.0
	5	44	-9.4	-8.3	0.0
	5	45	-7.9	-7.7	0.0
	5	46	-9.2	-6.8	0.0
	5	47	-4.7	2.4	0.0
	5	48	-14.4	0.2	0.0
	5	49	-20.5	-10.7	0.0
	5	50	-20.7	-12.1	0.0
	5	51	-14.4	-6.4	0.0
	5	52	-7.9	-6.6	6.86511627907
	5	53	-12.8	-3.2	0.0
	5	54	-20.3	-6.5	0.0
	5	55	-3.7	7.7	0.0
	5	56	-0.2	5.4	0.0
	5	57	-17.0	0.2	0.0
	5	58	-12.4	3.1	2.0976744186
	5	59	-15.6	-5.6	0.0
	5	60	-21.5	-11.0	0.0
	5	61	-20.4	-7.0	0.0
	5	62	-13.7	5.0	0.0
	5	63	-12.1	-0.9	0.0
	5	64	-13.4	4.6	0.0
	5	65	-19.3	5.2	0.0
	5	66	-19.9	-2.0	0.0
	5	67	-14.7	-0.3	0.0
	5	68	-9.3	2.9	0.0
	5	69	-11.4	2.0	0.0
	5	70	-11.6	-6.0	1.62093023256
	5	71	-11.3	-1.5	4.86279069767
	5	72	-10.8	-2.3	0.0
	5	73	-11.2	-2.8	0.0
	5	74	-19.6	-4.4	4.38604651163
	5	75	-14.8	0.5	0.0
	5	76	-12.5	5.4	0.0
	5	77	-10.9	1.5	0.0
	5	78	-3.0	2.8	0.572093023256
	5	79	-7.4	-1.8	0.0
	5	80	-5.7	-1.4	0.0
	5	81	-15.1	-0.4	0.0
	5	82	-8.4	3.8	0.0
	5	83	-6.0	-2.6	0.0
	5	84	-7.1	1.1	1.14418604651
	5	85	-7.2	7.8	0.0
	5	86	-7.8	-1.3	2.38372093023
	5	87	-12.9	1.7	0.0
	5	88	-12.7	0.7	0.0
	5	89	-14.5	-0.3	6.00697674419
	5	90	-14.4	2.3	0.0
	5	91	-4.4	6.1	0.0
	5	92	1.5	7.8	0.0
	5	93	-2.6	6.0	0.0
	5	94	-12.1	-1.6	8.86744186047
	5	95	-14.0	2.3	0.0
	5	96	-7.0	7.4	0.0
	5	97	-1.4	11.6	0.0
	5	98	-6.7	10.7	0.0
	5	99	-10.6	11.6	0.0
	5	100	-4.0	5.3	1.71627906977
	5	101	6.0	13.9	0.0
	5	102	3.4	16.0	0.0
	5	103	0.6	14.0	0.0
	5	104	-5.5	15.5	0.0
	5	105	-10.7	8.0	0.0
	5	106	-2.7	9.9	0.0
	5	107	-2.2	13.3	0.0
	5	108	2.2	18.2	0.0
	5	109	2.8	22.2	0.0
	5	110	5.3	22.5	0.0
	5	111	8.9	22.1	0.0
	5	112	6.1	22.1	0.0
	5	113	-0.1	11.4	1.23953488372
	5	114	-3.8	11.3	0.0
	5	115	-2.4	16.1	0.0
	5	116	3.5	16.2	0.0
	5	117	-1.9	8.3	0.0
	5	118	-3.1	6.9	0.0
	5	119	-8.7	8.9	0.0
	5	120	-3.9	14.3	0.0
	5	121	-0.1	19.1	0.476744186047
	5	122	0.4	23.1	0.0
	5	123	1.1	13.2	0.0
	5	124	2.6	20.4	0.0
	5	125	4.6	14.5	3.90930232558
	5	126	2.5	14.8	0.0
	5	127	-4.0	12.7	0.0
	5	128	-3.4	8.6	0.0
	5	129	-3.8	8.8	0.0
	5	130	-0.8	13.7	0.0
	5	131	3.1	13.6	0.0
	5	132	0.7	21.5	0.0
	5	133	0.6	24.3	0.0
	5	134	4.4	18.5	0.0
	5	135	-0.1	18.4	0.0
	5	136	1.5	17.8	0.0
	5	137	0.1	15.7	0.0
	5	138	3.5	15.6	0.0
	5	139	6.5	18.8	0.0
	5	140	5.0	20.1	0.0
	5	141	1.0	15.6	4.86279069767
	5	142	7.1	21.0	8.96279069767
	5	143	7.8	23.5	0.0953488372093
	5	144	9.6	25.3	0.0
	5	145	9.1	27.1	0.0
	5	146	12.4	27.1	0.0
	5	147	8.3	25.9	0.0
	5	148	5.6	20.6	0.0
	5	149	5.7	22.1	0.0
	5	150	7.0	22.6	2.0976744186
	5	151	7.2	20.5	0.476744186047
	5	152	10.6	21.6	1.90697674419
	5	153	7.4	19.3	3.43255813953
	5	154	7.7	23.1	0.0
	5	155	12.0	26.0	0.0
	5	156	15.8	28.2	0.0
	5	157	10.8	21.2	0.0
	5	158	8.4	18.9	0.0
	5	159	5.3	23.2	0.0
	5	160	10.1	25.5	0.0
	5	161	14.6	28.1	0.0
	5	162	14.9	31.7	0.0
	5	163	12.7	28.5	0.0
	5	164	12.3	21.9	0.0
	5	165	9.3	23.2	0.0
	5	166	10.2	22.0	0.476744186047
	5	167	9.0	21.9	0.0
	5	168	12.5	25.6	0.0
	5	169	10.7	25.7	0.0
	5	170	15.5	23.7	1.62093023256
	5	171	16.6	24.8	3.33720930233
	5	172	14.2	27.7	0.0
	5	173	15.7	27.3	0.476744186047
	5	174	13.6	27.6	0.667441860465
	5	175	13.1	26.7	0.572093023256
	5	176	9.3	26.7	0.0
	5	177	10.7	29.7	0.0
	5	178	13.1	26.9	0.0
	5	179	13.8	31.0	2.86046511628
	5	180	9.4	29.5	0.0
	5	181	12.0	28.1	0.0
	5	182	12.8	30.8	0.0
	5	183	16.3	33.2	0.0
	5	184	14.4	29.9	0.0
	5	185	12.4	31.2	0.0
	5	186	12.2	26.0	0.0
	5	187	10.5	21.2	1.0488372093
	5	188	8.6	17.7	3.33720930233
	5	189	18.1	34.2	0.0
	5	190	15.9	29.2	0.0
	5	191	16.8	26.5	0.858139534884
	5	192	18.4	29.7	0.667441860465
	5	193	17.3	28.1	2.76511627907
	5	194	17.9	27.0	0.0
	5	195	14.0	29.2	0.0
	5	196	11.6	23.2	2.95581395349
	5	197	16.5	28.3	2.86046511628
	5	198	17.0	32.5	0.0
	5	199	16.8	26.2	28.7
	5	200	17.3	33.4	0.0
	5	201	19.2	27.7	0.0
	5	202	19.4	33.9	0.0
	5	203	17.5	29.0	0.381395348837
	5	204	15.5	23.9	0.667441860465
	5	205	14.7	25.0	0.190697674419
	5	206	14.2	27.6	0.0
	5	207	12.6	27.5	0.0
	5	208	12.0	27.1	0.0
	5	209	15.2	29.0	0.0
	5	210	10.6	26.7	0.0
	5	211	13.7	27.7	0.0
	5	212	16.2	30.6	0.0
	5	213	15.5	28.9	5.91162790698
	5	214	15.5	29.1	0.0
	5	215	15.8	29.9	0.0
	5	216	20.5	33.7	0.0
	5	217	23.5	33.2	0.0
	5	218	19.4	27.2	0.0
	5	219	12.5	24.0	0.0
	5	220	14.0	27.5	0.0
	5	221	15.1	30.0	0.0
	5	222	15.1	28.9	0.0
	5	223	14.8	30.5	0.0
	5	224	17.5	30.3	4.76744186047
	5	225	16.9	29.8	0.0
	5	226	15.0	26.4	0.0
	5	227	14.9	25.1	0.0
	5	228	12.8	22.3	0.0
	5	229	12.8	20.8	30.6069767442
	5	230	14.1	18.8	2.95581395349
	5	231	8.1	18.6	2.0023255814
	5	232	10.2	21.6	0.286046511628
	5	233	8.3	26.0	0.0
	5	234	14.9	27.3	0.0
	5	235	13.4	26.1	0.0
	5	236	10.8	29.4	0.0
	5	237	12.9	27.7	0.0
	5	238	14.5	29.3	0.0
	5	239	11.6	32.2	0.0
	5	240	15.7	29.3	0.0
	5	241	14.2	27.9	0.0
	5	242	14.9	29.4	0.0
	5	243	14.8	29.4	0.0953488372093
	5	244	16.5	29.7	0.0
	5	245	10.9	23.4	0.0
	5	246	7.7	18.5	0.0953488372093
	5	247	6.9	27.6	0.0
	5	248	7.1	27.0	0.0
	5	249	9.9	29.2	0.0
	5	250	10.9	32.4	0.0
	5	251	12.1	29.1	0.0
	5	252	9.8	27.4	0.0
	5	253	11.3	21.0	0.0953488372093
	5	254	9.3	24.7	0.0
	5	255	8.1	24.4	0.0
	5	256	8.3	16.9	8.77209302326
	5	257	7.9	23.4	0.0
	5	258	6.7	19.6	0.0
	5	259	3.9	20.9	0.0
	5	260	3.8	23.8	0.0
	5	261	15.1	28.2	0.0
	5	262	16.4	26.9	0.0
	5	263	12.3	17.5	0.286046511628
	5	264	12.8	24.0	0.0
	5	265	13.0	23.8	0.0
	5	266	12.5	26.4	0.0
	5	267	14.7	26.0	0.0
	5	268	7.6	21.3	0.0
	5	269	4.5	26.3	0.0
	5	270	9.9	25.6	0.0
	5	271	7.5	18.2	0.0
	5	272	8.8	21.3	0.0
	5	273	9.2	20.5	0.0
	5	274	11.6	20.3	0.0
	5	275	9.6	19.8	0.0
	5	276	6.2	18.9	0.0
	5	277	5.3	15.8	0.0
	5	278	8.2	13.3	0.0
	5	279	5.2	15.0	1.0488372093
	5	280	2.9	23.6	0.0
	5	281	7.0	19.9	0.858139534884
	5	282	4.1	22.8	0.0
	5	283	8.9	21.2	0.0
	5	284	3.9	13.3	0.0
	5	285	-2.9	6.9	0.0
	5	286	1.7	16.2	0.0
	5	287	3.2	13.3	0.0
	5	288	1.1	12.6	0.0
	5	289	-0.6	10.1	0.190697674419
	5	290	-2.6	10.0	0.0
	5	291	2.3	18.1	0.0
	5	292	-1.2	16.0	0.0
	5	293	-1.1	20.4	0.0
	5	294	1.3	16.4	1.33488372093
	5	295	-0.5	16.6	0.0
	5	296	-0.6	9.5	0.0
	5	297	-0.9	8.4	0.0
	5	298	-3.2	7.9	0.0
	5	299	-1.6	9.7	0.0
	5	300	-0.2	13.2	0.0
	5	301	-1.9	12.9	0.0
	5	302	-5.9	10.7	0.0953488372093
	5	303	-3.8	7.8	0.0
	5	304	-1.9	5.9	7.43720930233
	5	305	-4.4	8.0	0.0
	5	306	-7.0	3.0	0.0
	5	307	-7.4	4.7	0.0
	5	308	-13.8	4.5	0.0
	5	309	-10.7	0.3	0.0
	5	310	-14.3	-1.8	0.0
	5	311	-12.7	6.7	0.0
	5	312	0.4	10.5	0.0
	5	313	3.6	11.9	0.0
	5	314	-7.4	0.7	0.0
	5	315	-13.7	2.2	0.0
	5	316	-12.4	3.6	0.0
	5	317	-13.0	1.1	0.0
	5	318	-9.7	4.4	0.0
	5	319	-5.4	9.4	0.0
	5	320	-3.3	14.6	0.0
	5	321	0.7	13.3	0.0
	5	322	7.8	20.2	0.0
	5	323	8.8	14.9	0.0
	5	324	-0.7	6.3	0.0
	5	325	-3.2	5.2	0.0
	5	326	-3.7	15.4	0.0
	5	327	-6.2	6.9	0.0
	5	328	-10.5	2.9	0.0
	5	329	-17.6	-9.9	0.0
	5	330	-13.7	-1.3	0.0
	5	331	-16.8	-9.0	0.0
	5	332	-20.6	-3.4	0.0
	5	333	-18.3	6.5	0.0
	5	334	-10.6	4.3	0.0
	5	335	-10.8	-4.9	0.0
	5	336	-7.0	-1.9	0.0
	5	337	-16.2	-7.7	0.0
	5	338	-7.6	-1.8	0.0
	5	339	-6.0	0.7	0.0
	5	340	-11.0	6.6	0.0
	5	341	-9.3	2.7	0.0
	5	342	-14.7	-8.6	0.0
	5	343	-9.8	4.0	0.0
	5	344	-12.5	-2.9	0.0
	5	345	-16.4	3.3	0.0
	5	346	-10.2	-3.3	0.0
	5	347	-12.9	-3.9	0.0
	5	348	-13.4	-10.6	0.0
	5	349	-18.7	-2.6	0.0
	5	350	-19.6	-7.7	0.0
	5	351	-17.7	-4.9	0.0
	5	352	-20.7	-8.8	0.0
	5	353	-14.1	-6.6	0.0
	5	354	-3.1	-2.6	0.0
	5	355	-10.0	-7.4	0.0
	5	356	-7.0	-6.0	0.0
	5	357	-12.0	-5.6	0.0
	5	358	-16.9	-10.9	0.0
	5	359	-23.0	-13.6	0.0
	5	360	-9.9	-1.3	0.0
	5	361	-9.8	-3.2	0.0
	5	362	-13.3	0.2	0.0
	5	363	-7.6	5.7	0.0
	5	364	-21.0	-9.0	0.0
	5	365	-11.1	-5.7	0.0
	6	1	-20.4	-4.1	0.0
	6	2	-18.9	1.2	0.0
	6	3	-20.7	1.9	0.0
	6	4	-16.0	2.6	0.0
	6	5	-12.5	5.3	0.0
	6	6	-18.7	-3.5	0.0
	6	7	-14.9	-4.9	0.0
	6	8	-14.5	-7.7	0.0
	6	9	-10.3	-3.6	0.0
	6	10	-15.9	-10.4	0.0953488372093
	6	11	-16.9	-7.2	2.47906976744
	6	12	-14.7	-5.5	0.0
	6	13	-6.7	4.4	0.0
	6	14	-5.3	-3.6	0.0
	6	15	-14.0	-7.5	0.0
	6	16	-29.8	-3.9	0.0
	6	17	-18.3	-7.1	0.0
	6	18	-18.1	-9.3	0.0
	6	19	-21.8	-7.4	0.0
	6	20	-19.2	-2.2	0.0
	6	21	-12.1	-2.6	0.0
	6	22	-11.2	-7.2	0.0
	6	23	-9.1	-4.4	0.0
	6	24	-15.3	-2.6	0.0
	6	25	-19.0	-11.5	0.0
	6	26	-13.1	-9.5	0.0
	6	27	-14.1	-2.6	0.0
	6	28	-26.9	-8.9	0.0
	6	29	-20.7	-5.5	0.0
	6	30	-37.4	-15.2	0.381395348837
	6	31	-33.8	-14.1	1.71627906977
	6	32	-31.6	-7.2	0.0
	6	33	-20.1	-11.1	0.0
	6	34	-21.8	-9.2	0.0
	6	35	-17.8	-12.4	0.0
	6	36	-16.2	-4.2	0.0
	6	37	-28.7	-14.3	0.0
	6	38	-31.7	-16.4	0.0
	6	39	-34.0	-18.4	0.0
	6	40	-29.9	-13.5	0.0
	6	41	-29.8	-5.2	0.0
	6	42	-23.2	-2.1	0.0
	6	43	-16.6	-6.7	0.0
	6	44	-17.6	-11.1	0.0
	6	45	-25.8	-8.4	0.0
	6	46	-20.9	-9.7	0.0
	6	47	-21.9	-8.4	0.0
	6	48	-13.0	-9.0	0.0
	6	49	-11.0	-6.3	0.0
	6	50	-3.0	0.7	0.0
	6	51	-9.0	-5.8	0.0
	6	52	-14.8	-3.5	0.0953488372093
	6	53	-19.4	-3.0	0.0
	6	54	-16.3	-2.8	0.0
	6	55	-15.8	4.9	0.0
	6	56	-22.2	-4.0	0.0
	6	57	-15.4	-1.1	0.0
	6	58	-20.5	-8.4	0.0
	6	59	-21.1	-5.3	3.90930232558
	6	60	-20.1	-6.1	0.858139534884
	6	61	-16.9	-3.1	0.0
	6	62	-20.3	-10.6	0.0
	6	63	-11.9	-2.9	0.0
	6	64	-12.1	-0.5	0.0
	6	65	-2.3	9.0	0.0
	6	66	0.8	4.6	0.0
	6	67	-5.9	1.3	0.0
	6	68	-7.9	-1.3	0.0
	6	69	-9.1	-4.4	0.0
	6	70	-5.2	-3.6	0.0
	6	71	-0.8	4.1	0.0
	6	72	0.1	2.6	0.0
	6	73	0.8	5.2	0.0
	6	74	2.4	2.8	0.0
	6	75	-2.3	2.8	0.0
	6	76	-6.2	2.0	0.0
	6	77	-4.5	3.6	0.0
	6	78	-8.7	3.8	0.0
	6	79	-2.1	6.8	0.190697674419
	6	80	-2.0	5.0	0.0
	6	81	-1.7	7.2	0.0
	6	82	-4.3	-0.7	0.0
	6	83	-1.4	1.4	0.0
	6	84	-11.9	-1.9	6.00697674419
	6	85	-11.8	3.1	0.0
	6	86	-12.7	-0.9	0.0
	6	87	-13.0	-0.4	0.0
	6	88	-6.1	5.0	1.0488372093
	6	89	-3.5	8.8	0.0
	6	90	-3.6	13.0	0.0
	6	91	-1.6	13.6	0.0
	6	92	-0.3	9.5	0.0
	6	93	-2.6	11.4	1.81162790698
	6	94	1.3	10.8	0.0
	6	95	-1.6	12.3	0.0
	6	96	-5.4	8.2	13.6348837209
	6	97	-7.9	6.7	9.63023255814
	6	98	-9.2	5.9	0.0
	6	99	-10.7	3.8	0.0
	6	100	-6.3	3.4	0.0
	6	101	-3.5	1.7	0.762790697674
	6	102	-2.8	6.0	0.0
	6	103	-7.2	5.3	0.0
	6	104	-8.9	6.2	0.0
	6	105	-7.1	6.8	0.0
	6	106	-7.4	1.3	0.0
	6	107	-9.8	1.2	0.381395348837
	6	108	-6.9	3.4	0.0953488372093
	6	109	-6.4	7.3	17.8302325581
	6	110	0.0	10.9	0.0
	6	111	9.9	15.3	0.667441860465
	6	112	7.9	14.1	0.0
	6	113	4.1	15.5	0.0
	6	114	5.1	12.8	1.71627906977
	6	115	3.2	17.8	0.0
	6	116	6.6	22.7	0.0
	6	117	14.9	30.2	0.0
	6	118	9.7	20.5	8.00930232558
	6	119	7.2	19.2	0.0
	6	120	6.7	16.7	0.190697674419
	6	121	0.9	16.3	0.0
	6	122	8.2	19.9	0.0
	6	123	6.8	19.6	0.0
	6	124	5.2	20.3	0.0
	6	125	3.1	23.5	0.0
	6	126	1.5	16.5	0.667441860465
	6	127	4.6	18.1	0.0
	6	128	3.6	11.8	1.0488372093
	6	129	3.9	16.9	0.0
	6	130	5.7	18.4	0.0
	6	131	6.3	17.2	0.0
	6	132	8.3	22.0	0.0
	6	133	2.8	21.5	0.0
	6	134	3.2	18.8	0.0
	6	135	3.7	18.4	0.0
	6	136	3.0	20.4	0.0
	6	137	6.7	24.5	24.2186046512
	6	138	1.4	22.7	8.29534883721
	6	139	-0.7	25.8	0.0
	6	140	5.7	22.0	0.0
	6	141	2.6	18.3	0.0
	6	142	5.1	21.9	0.0
	6	143	8.4	24.1	0.0
	6	144	11.1	24.9	0.0
	6	145	4.8	18.6	2.57441860465
	6	146	7.9	24.8	0.0
	6	147	9.9	27.4	0.0
	6	148	7.7	23.0	0.0
	6	149	12.6	21.8	1.23953488372
	6	150	12.9	23.7	0.0
	6	151	11.1	20.7	0.0
	6	152	9.1	20.2	0.0
	6	153	10.9	23.7	0.0
	6	154	6.5	21.9	3.0511627907
	6	155	6.6	25.0	0.0
	6	156	8.6	25.7	0.0
	6	157	8.9	20.9	0.953488372093
	6	158	10.3	26.0	0.667441860465
	6	159	19.3	29.1	0.0
	6	160	17.7	27.6	0.0
	6	161	17.7	26.2	0.667441860465
	6	162	14.4	27.2	0.0
	6	163	11.3	25.2	0.0
	6	164	7.1	21.2	0.0
	6	165	6.1	21.0	0.0
	6	166	4.6	15.4	0.381395348837
	6	167	1.0	14.5	7.62790697674
	6	168	6.7	19.7	2.95581395349
	6	169	5.7	21.9	0.0
	6	170	8.2	18.5	0.0
	6	171	7.1	24.4	0.0
	6	172	10.5	23.7	12.776744186
	6	173	15.5	28.6	3.33720930233
	6	174	13.2	28.4	0.0
[truncated: 8,957 more rows]
