# Supplementary material for: Comparing CMIP-3 and CMIP-5 climate projections on flooding estimation of Devils Lake of North Dakota, USA
Source: PeerJ. 2018 Apr 30;6:e4711. doi: 10.7717/peerj.4711 (PMC5933320; doi:10.7717/peerj.4711)
Supplement: Supplemental Information 2 [file peerj-06-4711-s002.zip › FutureClimate/CMIP-5_MarkSim/EDMZ_IPSLCM5AMR_rcp45_2025.dat]

	1	1	-20.9	-20.6	1.14418604651
	1	2	-19.5	-6.6	0.0
	1	3	-11.4	0.9	6.57906976744
	1	4	-1.8	5.5	13.5395348837
	1	5	-1.9	-0.8	0.0
	1	6	-12.3	0.2	0.0
	1	7	-3.4	-2.9	0.0
	1	8	-6.7	-3.5	0.0953488372093
	1	9	-12.9	-1.6	0.0
	1	10	-25.1	-0.9	0.0
	1	11	-28.7	-3.1	9.05813953488
	1	12	-21.1	-9.1	0.0
	1	13	-18.0	-8.7	0.0
	1	14	-17.9	-14.7	0.0
	1	15	-19.5	-9.6	0.0
	1	16	-16.8	-2.6	0.0
	1	17	-18.8	-11.1	0.0
	1	18	-21.9	-17.9	0.0953488372093
	1	19	-12.7	-1.3	0.0
	1	20	-10.6	-8.0	0.0
	1	21	-19.0	-5.5	0.0
	1	22	-4.6	11.0	0.0
	1	23	-11.2	13.8	0.0
	1	24	-14.2	4.1	0.0
	1	25	-15.9	0.1	0.0
	1	26	-12.7	-3.8	0.0
	1	27	-16.8	-6.3	0.0
	1	28	-22.5	-5.6	0.0
	1	29	-13.1	-1.4	0.0
	1	30	-20.2	-2.9	0.0
	1	31	-13.6	0.5	0.0
	1	32	-11.9	-6.9	0.572093023256
	1	33	-6.2	-2.7	0.0
	1	34	-13.0	-2.9	0.0
	1	35	-6.8	6.5	0.0
	1	36	-0.6	5.2	0.0
	1	37	7.2	15.7	0.0
	1	38	-5.2	4.1	0.0
	1	39	-10.6	-10.1	0.0
	1	40	-7.5	-1.5	0.0
	1	41	-8.2	-7.7	0.0
	1	42	-10.5	-6.7	0.0
	1	43	-9.5	1.0	0.0
	1	44	-4.6	4.8	0.0
	1	45	-9.4	-4.0	0.0
	1	46	-15.4	-9.5	0.286046511628
	1	47	-25.5	-9.2	0.0
	1	48	-23.6	-6.0	0.0
	1	49	-27.3	-9.4	0.0
	1	50	-25.8	-7.6	0.0
	1	51	-26.5	-7.2	0.0
	1	52	-29.7	-18.4	0.0953488372093
	1	53	-25.3	-15.7	4.67209302326
	1	54	-21.8	-0.7	0.0
	1	55	-18.1	-3.2	0.0
	1	56	-18.5	-5.7	0.0
	1	57	-30.0	-6.2	0.0
	1	58	-24.8	5.1	0.0
	1	59	-24.9	-4.2	0.0
	1	60	-16.1	-5.2	0.0
	1	61	-17.4	-5.7	0.0
	1	62	-20.1	-5.4	0.0
	1	63	-15.6	-3.2	0.0
	1	64	-10.9	-4.2	9.53488372093
	1	65	-1.8	-1.2	0.0
	1	66	-1.7	1.2	0.0
	1	67	-8.7	-6.9	0.0
	1	68	-12.8	2.7	0.0
	1	69	-13.8	5.6	0.0
	1	70	-12.4	5.8	0.0
	1	71	-17.6	3.0	0.0
	1	72	-14.2	-6.6	0.0
	1	73	-10.8	-6.4	0.0
	1	74	-9.5	-8.1	0.0
	1	75	-12.3	-7.8	0.0
	1	76	-11.2	-5.1	0.0
	1	77	-17.0	-1.1	0.0
	1	78	-18.2	-3.0	0.0
	1	79	-16.8	3.3	0.0
	1	80	-20.2	-3.4	0.0
	1	81	-19.4	-4.3	0.0
	1	82	-15.4	-1.3	4.1
	1	83	-12.6	-0.4	0.0
	1	84	-13.5	1.0	0.0953488372093
	1	85	-6.4	1.4	0.0
	1	86	-8.5	1.8	1.71627906977
	1	87	-2.5	7.7	0.0
	1	88	0.5	4.9	0.0
	1	89	-3.9	9.5	0.0
	1	90	-4.9	7.2	0.0
	1	91	-4.0	13.4	0.0
	1	92	2.2	14.2	0.0
	1	93	3.1	17.6	0.0
	1	94	0.9	14.9	12.1093023256
	1	95	2.5	14.1	0.0
	1	96	3.3	12.1	0.0
	1	97	2.2	8.4	0.858139534884
	1	98	-2.9	6.6	3.71860465116
	1	99	-4.1	7.8	0.0953488372093
	1	100	-2.0	9.6	0.0
	1	101	6.0	9.2	0.0
	1	102	0.6	16.7	0.0
	1	103	8.6	17.7	0.0
	1	104	10.2	20.8	0.0
	1	105	1.6	19.1	1.90697674419
	1	106	3.2	19.0	0.0
	1	107	1.8	14.3	0.762790697674
	1	108	-1.2	17.3	0.0
	1	109	-4.1	17.3	0.0
	1	110	-1.6	16.2	0.0
	1	111	-0.4	18.6	0.0
	1	112	1.9	22.7	0.0
	1	113	-5.0	13.5	0.0
	1	114	-8.9	7.8	0.0
	1	115	-2.7	15.6	0.0
	1	116	1.7	20.3	0.0
	1	117	1.9	19.6	0.0
	1	118	2.8	6.7	1.52558139535
	1	119	5.3	18.5	0.0
	1	120	8.1	20.9	0.0
	1	121	4.2	19.7	14.0162790698
	1	122	8.9	22.9	0.0
	1	123	6.9	22.9	0.0
	1	124	11.9	22.6	0.0
	1	125	12.0	23.1	0.0
	1	126	11.0	23.8	0.0
	1	127	5.6	22.0	0.0
	1	128	1.9	23.3	3.52790697674
	1	129	5.4	26.1	0.0
	1	130	8.1	23.6	0.0
	1	131	6.2	20.7	0.0
	1	132	1.2	19.3	0.0
	1	133	0.7	24.7	0.0
	1	134	1.6	19.7	0.0
	1	135	9.4	20.6	0.0
	1	136	8.1	18.4	0.0
	1	137	3.0	12.1	6.1023255814
	1	138	11.7	18.6	6.00697674419
	1	139	6.7	20.5	0.0
	1	140	7.9	14.9	0.0
	1	141	7.3	20.4	0.0
	1	142	7.2	20.9	0.0
	1	143	3.8	20.5	1.33488372093
	1	144	4.9	20.9	0.0
	1	145	-0.4	18.7	0.0
	1	146	8.0	20.2	0.0
	1	147	6.8	19.7	0.0
	1	148	12.0	19.9	5.81627906977
	1	149	4.4	19.4	1.71627906977
	1	150	1.9	17.6	0.0
	1	151	3.1	20.0	1.90697674419
	1	152	6.6	20.7	0.0
	1	153	3.0	20.0	0.0
	1	154	2.9	17.2	0.0
	1	155	7.3	21.1	0.0
	1	156	10.9	29.4	0.0
	1	157	3.8	23.2	0.0
	1	158	11.8	19.8	5.43488372093
	1	159	12.2	25.0	0.0
	1	160	12.1	23.2	0.0
	1	161	8.2	21.2	0.0
	1	162	8.4	22.9	0.0
	1	163	9.4	20.7	36.2325581395
	1	164	9.2	22.7	0.0
	1	165	9.8	24.4	0.0
	1	166	15.3	28.9	0.0953488372093
	1	167	18.1	30.1	0.0
	1	168	13.9	31.9	0.0
	1	169	13.6	27.9	0.0
	1	170	12.8	28.6	0.0
	1	171	10.9	26.6	0.0
	1	172	13.5	26.2	0.0
	1	173	13.9	25.6	0.0
	1	174	13.6	17.7	0.762790697674
	1	175	13.1	19.4	6.00697674419
	1	176	12.4	24.5	0.0
	1	177	9.5	21.2	0.0
	1	178	9.1	18.4	51.2976744186
	1	179	10.6	20.4	69.4139534884
	1	180	14.1	26.9	0.0
	1	181	9.9	24.4	3.24186046512
	1	182	17.8	25.3	6.76976744186
	1	183	15.4	28.6	0.0
	1	184	13.5	27.9	0.0
	1	185	18.3	28.5	0.0
	1	186	17.6	28.0	0.0953488372093
	1	187	20.4	28.9	4.00465116279
	1	188	18.3	28.1	0.190697674419
	1	189	11.6	24.5	0.0
	1	190	12.1	20.4	0.0
	1	191	11.2	24.2	0.0
	1	192	11.5	28.5	0.0
	1	193	15.4	27.7	0.0
	1	194	17.8	27.8	0.0
	1	195	18.6	33.2	0.0
	1	196	21.0	36.6	0.0
	1	197	19.2	32.0	0.0
	1	198	20.1	29.2	0.0953488372093
	1	199	16.7	28.0	0.0
	1	200	13.1	27.0	0.0
	1	201	16.4	31.4	5.43488372093
	1	202	19.4	34.3	0.858139534884
	1	203	20.8	33.5	0.0
	1	204	18.4	32.4	0.0
	1	205	13.5	28.1	0.0
	1	206	15.1	26.9	4.38604651163
	1	207	14.0	28.8	1.71627906977
	1	208	13.8	28.5	0.0
	1	209	15.2	31.4	0.0
	1	210	13.5	29.8	0.0
	1	211	12.9	30.3	0.0
	1	212	14.2	28.6	0.0
	1	213	8.6	24.5	23.9325581395
	1	214	11.4	27.8	35.3744186047
	1	215	9.1	27.3	9.53488372093
	1	216	13.1	28.0	0.0
	1	217	11.9	26.8	0.0
	1	218	13.7	30.4	0.0
	1	219	13.2	28.5	1.0488372093
	1	220	14.4	25.1	0.190697674419
	1	221	18.0	27.1	0.572093023256
	1	222	17.1	27.0	0.0
	1	223	14.8	29.0	0.0
	1	224	14.1	31.1	0.0
	1	225	7.4	27.5	0.0
	1	226	8.1	23.3	20.1186046512
	1	227	8.3	23.0	0.0953488372093
	1	228	8.9	21.3	24.3139534884
	1	229	9.7	25.1	0.0
	1	230	9.9	23.9	0.0
	1	231	6.1	21.3	0.0
	1	232	9.4	25.8	0.0
	1	233	8.8	20.1	31.5604651163
	1	234	13.7	20.5	0.0
	1	235	13.6	27.8	0.0
	1	236	12.8	19.5	0.0953488372093
	1	237	10.7	27.4	0.0
	1	238	10.7	25.8	0.0
	1	239	10.4	27.3	0.0
	1	240	18.2	27.3	0.0
	1	241	16.9	28.5	0.0
	1	242	13.5	26.3	0.0
	1	243	9.8	20.6	1.33488372093
	1	244	11.8	22.1	0.0
	1	245	10.9	25.8	0.0
	1	246	8.6	26.1	0.0
	1	247	9.4	28.6	0.0
	1	248	14.5	27.0	11.5372093023
	1	249	9.3	23.0	0.190697674419
	1	250	8.8	24.7	0.0
	1	251	12.1	23.0	0.0
	1	252	9.5	20.5	0.0
	1	253	4.1	17.3	0.762790697674
	1	254	9.3	21.9	0.0
	1	255	3.0	16.9	3.71860465116
	1	256	2.3	16.8	0.286046511628
	1	257	-1.3	18.2	0.0
	1	258	-2.5	19.5	0.0
	1	259	-7.7	16.9	0.0
	1	260	0.8	23.8	0.0
	1	261	4.6	24.5	0.0
	1	262	3.4	18.7	0.0
	1	263	8.8	24.1	0.0
	1	264	10.2	23.3	0.0
	1	265	10.2	26.2	0.0
	1	266	7.2	22.1	0.0
	1	267	7.4	17.3	0.0
	1	268	9.7	18.8	0.0
	1	269	5.5	24.4	0.0
	1	270	9.9	22.7	0.0
	1	271	12.5	26.1	0.0
	1	272	13.9	23.5	0.0
	1	273	13.7	22.4	0.0
	1	274	9.2	21.5	0.0
	1	275	2.3	19.0	0.0
	1	276	3.4	19.9	0.0
	1	277	5.5	14.9	0.0
	1	278	2.9	13.7	0.0
	1	279	1.7	17.1	0.0
	1	280	-0.4	14.3	0.0
	1	281	0.4	15.0	0.0
	1	282	1.0	14.5	0.190697674419
	1	283	1.3	15.8	0.0953488372093
	1	284	1.8	17.4	0.0
	1	285	3.9	16.4	0.0
	1	286	1.1	18.9	0.0
	1	287	7.5	21.6	0.0
	1	288	0.0	10.0	13.4441860465
	1	289	-3.9	8.4	0.0
	1	290	-2.0	11.8	0.0
	1	291	4.0	15.1	6.29302325581
	1	292	1.0	11.9	0.0
	1	293	2.6	13.6	0.0
	1	294	4.1	12.2	0.0
	1	295	3.3	11.6	0.0
	1	296	3.0	12.7	0.0
	1	297	-0.7	13.6	0.0
	1	298	-0.9	5.9	0.0
	1	299	-1.4	8.1	0.0
	1	300	-4.0	7.2	0.0
	1	301	-7.9	5.7	0.0
	1	302	5.0	15.4	0.0
	1	303	5.9	11.2	0.0
	1	304	4.0	14.2	0.0
	1	305	-1.1	14.0	0.0
	1	306	-0.1	6.6	0.0
	1	307	-7.2	4.7	0.0
	1	308	-3.9	3.5	0.0
	1	309	-2.7	8.5	0.0
	1	310	-2.4	13.9	0.0
	1	311	1.8	6.0	0.0
	1	312	4.1	8.9	0.0
	1	313	-0.3	8.3	0.0
	1	314	-2.3	16.1	0.0
	1	315	2.7	17.8	0.0
	1	316	4.8	9.6	0.0
	1	317	0.8	6.8	0.0
	1	318	-3.8	4.4	0.0
	1	319	-3.9	7.3	0.0
	1	320	-3.7	4.3	0.0
	1	321	-0.2	6.3	0.0
	1	322	-12.4	4.0	0.0
	1	323	-6.8	-0.2	0.0
	1	324	-8.5	-1.1	0.0
	1	325	-8.1	-7.6	0.0
	1	326	-5.2	-1.0	0.0
	1	327	-9.5	1.2	0.0
	1	328	-7.9	-0.9	0.0
	1	329	-14.3	-10.3	0.0
	1	330	-10.8	-5.8	0.0
	1	331	-19.2	-9.8	0.0
	1	332	-9.8	6.7	0.0
	1	333	-16.5	-2.4	0.0
	1	334	-16.2	-7.3	0.0
	1	335	-15.9	-3.7	5.43488372093
	1	336	-18.0	-2.5	0.0
	1	337	-23.4	-8.4	0.0
	1	338	-29.2	-11.4	0.0
	1	339	-30.1	-8.5	0.0
	1	340	-26.8	-9.2	0.0
	1	341	-20.6	-17.0	0.0
	1	342	-19.3	-7.6	0.0
	1	343	-17.1	-8.3	0.0
	1	344	-17.8	-7.8	0.0
	1	345	-16.9	-9.7	0.0
	1	346	-14.2	-12.2	0.0
	1	347	-9.5	-7.4	0.0
	1	348	-14.5	-6.0	0.0
	1	349	-9.1	1.4	0.0
	1	350	-21.1	-14.4	1.43023255814
	1	351	-21.9	-13.9	0.0
	1	352	-25.4	-4.5	0.0
	1	353	-23.5	-12.2	0.0
	1	354	-20.6	-10.3	0.0
	1	355	-12.7	-8.4	0.0
	1	356	-14.9	-11.6	8.77209302326
	1	357	-18.3	-7.4	0.0
	1	358	-28.5	-12.7	2.28837209302
	1	359	-28.9	-17.4	4.00465116279
	1	360	-22.1	-0.5	0.0
	1	361	-16.1	0.0	3.62325581395
	1	362	-19.3	-3.4	0.0
	1	363	-13.4	-12.7	3.90930232558
	1	364	-17.1	-16.0	2.19302325581
	1	365	-23.3	-19.3	0.381395348837
	2	1	-20.4	-9.0	0.0
	2	2	-9.6	-6.1	0.0
	2	3	-15.0	-9.0	0.0
	2	4	-16.2	-11.7	0.0
	2	5	-11.2	-10.3	3.24186046512
	2	6	-17.3	-12.5	0.0
	2	7	-22.7	-16.2	0.0
	2	8	-26.7	-6.0	0.0
	2	9	-17.6	-6.4	0.0
	2	10	-18.4	-9.0	0.0
	2	11	-20.1	-3.2	0.0
	2	12	-17.6	0.7	0.0
	2	13	-15.1	-5.3	0.0
	2	14	-11.3	-1.3	0.0
	2	15	-9.9	-3.8	0.0
	2	16	-14.8	-2.6	0.0
	2	17	-14.7	1.6	0.0
	2	18	-7.5	-2.5	0.0
	2	19	-9.1	-2.2	0.0
	2	20	-12.8	-5.0	0.0
	2	21	-17.8	-10.4	0.0
	2	22	-6.4	-4.4	0.0
	2	23	-4.5	6.6	0.0
	2	24	-8.3	-4.8	0.0
	2	25	-9.1	1.5	0.0
	2	26	-22.9	-8.5	0.0
	2	27	-25.3	-4.2	0.0
	2	28	-21.8	-7.8	0.0
	2	29	-21.1	-2.7	0.0
	2	30	-20.7	-11.6	0.0
	2	31	-11.5	1.2	0.0
	2	32	-13.4	-1.8	0.0
	2	33	-8.6	-8.1	0.0
	2	34	-18.0	-10.1	0.0
	2	35	-21.8	-11.2	0.0
	2	36	-22.4	-11.2	0.0
	2	37	-16.7	-3.6	0.0
	2	38	-28.7	-12.2	0.0
	2	39	-28.4	-16.9	0.0
	2	40	-25.5	-14.4	0.0
	2	41	-18.6	-5.3	0.0
	2	42	-17.5	-4.0	0.0
	2	43	-20.1	-6.5	0.0
	2	44	-13.4	3.5	0.0
	2	45	-4.9	3.9	0.0
	2	46	-1.5	7.0	0.0
	2	47	-2.3	0.6	0.0
	2	48	-8.8	-0.5	0.0
	2	49	-15.8	-1.9	0.0
	2	50	-18.3	-7.9	0.0
	2	51	-23.4	-9.7	0.0
	2	52	-23.0	-6.6	0.0
	2	53	-26.6	-9.3	0.0
	2	54	-18.0	-2.9	0.0
	2	55	-8.4	3.5	0.0
	2	56	-11.7	-2.0	0.0
	2	57	-14.2	2.7	0.0
	2	58	-4.3	-0.8	0.0
	2	59	-4.8	-2.4	0.0
	2	60	-9.8	-7.7	0.0
	2	61	-9.4	-8.9	0.0
	2	62	-3.0	0.0	0.0
	2	63	0.2	5.5	0.0
	2	64	-8.5	-3.6	0.0
	2	65	-12.5	0.7	0.0
	2	66	-3.3	-2.0	0.286046511628
	2	67	-5.2	2.5	0.0
	2	68	-10.2	-0.7	0.0
	2	69	-10.8	1.1	0.0
	2	70	-2.9	-2.0	0.0
	2	71	-2.7	-2.0	2.0023255814
	2	72	-7.2	7.0	0.0
	2	73	-5.0	4.4	0.0
	2	74	-5.0	0.7	0.0
	2	75	-7.3	4.4	0.0
	2	76	-6.6	4.0	0.0
	2	77	-3.1	6.3	0.0
	2	78	-4.1	1.6	0.0
	2	79	-5.9	3.5	0.0
	2	80	-2.0	5.3	0.0
	2	81	-4.4	11.8	0.0
	2	82	-6.1	3.3	0.0
	2	83	-2.2	8.9	0.0
	2	84	0.5	6.2	9.43953488372
	2	85	-4.2	4.2	0.0
	2	86	-4.4	1.0	0.0
	2	87	-4.3	5.1	0.0
	2	88	-9.8	5.1	0.0
	2	89	-17.1	-1.3	0.0
	2	90	-16.6	-8.7	0.858139534884
	2	91	-12.9	-2.8	0.0
	2	92	-19.4	-6.5	0.0
	2	93	-12.2	-1.3	0.0
	2	94	-14.0	2.0	0.0
	2	95	-16.3	2.7	0.0
	2	96	-10.3	7.7	0.0
	2	97	-2.7	7.8	0.0
	2	98	-3.4	5.8	0.0
	2	99	-0.8	14.0	0.0
	2	100	5.5	9.3	3.24186046512
	2	101	-0.5	11.5	2.76511627907
	2	102	-1.6	16.1	0.0
	2	103	-7.2	9.7	0.286046511628
	2	104	3.0	15.8	0.0
	2	105	3.1	8.1	0.0
	2	106	1.9	11.9	0.0
	2	107	-2.6	11.1	0.0
	2	108	8.8	19.4	0.0
	2	109	3.7	10.9	0.0
	2	110	1.8	11.7	0.0
	2	111	-3.7	11.7	0.0
	2	112	-1.4	10.4	0.572093023256
	2	113	-3.2	11.7	0.0
	2	114	-0.8	11.4	0.0
	2	115	4.8	12.7	0.0
	2	116	-4.6	15.4	0.0
	2	117	-3.5	12.5	0.0
	2	118	-4.7	12.4	0.0
	2	119	-0.7	14.0	6.00697674419
	2	120	-4.1	14.9	10.2023255814
	2	121	-0.6	18.9	0.0
	2	122	-5.4	9.9	0.0
	2	123	-6.7	11.7	0.0
	2	124	-8.2	10.8	0.190697674419
	2	125	-10.0	10.9	0.0
	2	126	-2.1	16.6	0.0
	2	127	2.5	20.1	0.0
	2	128	7.7	10.4	0.0953488372093
	2	129	8.7	16.4	1.0488372093
	2	130	9.7	17.6	0.572093023256
	2	131	5.3	25.9	0.0
	2	132	3.3	24.0	0.0
	2	133	10.2	17.8	0.0
	2	134	7.5	15.4	26.5069767442
	2	135	6.9	20.4	0.953488372093
	2	136	5.8	20.5	0.0
	2	137	3.7	23.4	0.0
	2	138	2.6	19.5	2.95581395349
	2	139	3.4	17.4	14.0162790698
	2	140	6.6	21.6	0.0
	2	141	2.7	20.9	0.0
	2	142	4.3	20.3	0.0
	2	143	4.1	19.8	11.823255814
	2	144	1.0	21.0	0.190697674419
	2	145	0.1	18.7	0.0
	2	146	6.2	17.2	0.0
	2	147	7.2	19.4	0.0
	2	148	10.6	23.0	2.57441860465
	2	149	8.9	24.6	0.0
	2	150	9.0	21.9	3.90930232558
	2	151	10.1	23.9	0.0
	2	152	9.4	22.3	0.0
	2	153	4.5	18.7	0.0
	2	154	6.5	17.5	1.81162790698
	2	155	4.9	24.8	0.0
	2	156	7.2	25.9	0.0
	2	157	13.4	21.5	0.0
	2	158	10.2	23.3	0.0
	2	159	11.3	26.6	0.0
	2	160	13.8	26.2	0.0
	2	161	10.7	28.4	0.0
	2	162	7.3	25.9	3.81395348837
	2	163	13.3	27.3	0.0
	2	164	8.6	20.8	0.0
	2	165	7.7	24.4	0.0
	2	166	3.7	26.8	0.0
	2	167	8.6	30.3	0.0
	2	168	10.5	25.1	2.38372093023
	2	169	12.0	27.4	0.0
	2	170	13.5	25.9	2.19302325581
	2	171	15.2	30.8	0.0
	2	172	12.3	25.7	0.0
	2	173	15.3	25.2	0.0
	2	174	13.1	25.2	0.0
	2	175	11.0	30.0	0.0
	2	176	8.5	24.1	0.0
	2	177	10.1	23.5	0.0
	2	178	9.0	26.4	0.0
	2	179	11.2	25.3	0.381395348837
	2	180	11.9	25.9	3.90930232558
	2	181	9.4	24.9	0.0
	2	182	12.2	25.2	0.0
	2	183	15.0	26.4	0.0
	2	184	13.2	24.5	0.0
	2	185	17.1	30.0	0.0
	2	186	21.3	32.2	0.0
	2	187	20.6	28.9	0.0
	2	188	20.6	30.5	0.0
	2	189	12.1	23.7	0.0
	2	190	14.0	30.9	0.0
	2	191	17.4	32.9	0.0
	2	192	16.7	31.1	0.0
	2	193	13.9	23.0	0.0
	2	194	12.6	23.4	0.0
	2	195	9.4	21.9	0.0
	2	196	8.9	23.2	0.0
	2	197	7.6	22.7	0.0
	2	198	9.6	23.7	0.0
	2	199	10.2	27.6	0.0
	2	200	10.6	29.2	0.0
	2	201	18.1	33.7	0.0
	2	202	18.7	30.5	0.0
	2	203	10.9	26.1	0.0
	2	204	13.6	29.2	0.0
	2	205	11.4	28.5	0.0
	2	206	11.1	24.2	0.0
	2	207	8.6	23.8	0.0
	2	208	10.8	27.1	0.0
	2	209	11.9	24.9	0.381395348837
	2	210	9.5	21.3	13.8255813953
	2	211	13.8	24.3	1.62093023256
	2	212	13.0	25.6	6.00697674419
	2	213	11.1	25.3	2.57441860465
	2	214	12.4	28.2	12.3953488372
	2	215	15.0	27.4	15.923255814
	2	216	12.5	26.4	0.286046511628
	2	217	16.6	26.6	0.0
	2	218	18.8	28.5	0.0
	2	219	15.1	25.1	25.7441860465
	2	220	16.9	29.7	0.0
	2	221	13.1	28.4	0.0
	2	222	10.8	20.3	51.1069767442
	2	223	13.6	26.8	0.0
	2	224	12.0	25.9	10.8697674419
	2	225	10.5	23.8	1.23953488372
	2	226	9.3	18.4	0.0953488372093
	2	227	13.3	27.9	0.0
	2	228	9.8	30.2	0.0
	2	229	8.3	28.3	0.0
	2	230	6.3	24.5	0.0953488372093
	2	231	11.1	28.7	0.286046511628
	2	232	10.2	23.4	15.4465116279
	2	233	12.7	29.1	15.6372093023
	2	234	16.7	29.8	0.0953488372093
	2	235	12.9	30.5	0.0
	2	236	8.8	25.0	0.0
	2	237	11.2	29.2	0.0
	2	238	9.2	25.3	0.286046511628
	2	239	6.6	22.9	36.9953488372
	2	240	9.9	26.6	0.0
	2	241	10.6	29.7	0.0
	2	242	7.9	29.1	10.1069767442
	2	243	7.9	27.1	0.0
	2	244	5.2	28.1	0.0
	2	245	8.2	26.9	0.0
	2	246	9.9	22.0	0.0
	2	247	8.4	17.8	16.7813953488
	2	248	9.2	21.8	0.0
	2	249	7.5	26.7	0.0
	2	250	5.3	21.8	0.0
	2	251	2.4	21.9	0.0
	2	252	7.9	19.2	0.0
	2	253	3.7	15.4	0.0
	2	254	4.4	14.5	19.1651162791
	2	255	4.2	17.1	0.0
	2	256	0.5	20.9	0.0
	2	257	2.1	14.8	2.47906976744
	2	258	1.7	11.6	2.57441860465
	2	259	-2.5	11.6	0.0
	2	260	2.8	17.9	0.0
	2	261	3.0	10.0	6.00697674419
	2	262	0.0	16.1	1.62093023256
	2	263	0.6	21.0	0.0
	2	264	3.4	21.3	0.0
	2	265	7.4	19.6	0.0
	2	266	10.6	20.2	0.0
	2	267	9.6	25.5	0.0
	2	268	6.6	22.3	0.0
	2	269	6.9	24.8	0.0
	2	270	10.4	19.6	0.667441860465
	2	271	7.2	20.4	6.67441860465
	2	272	4.5	19.2	0.0
	2	273	6.4	21.0	0.0
	2	274	6.3	17.3	0.0
	2	275	7.1	21.3	0.0
	2	276	-0.4	17.1	0.0
	2	277	-4.5	14.2	0.0
	2	278	2.3	17.0	0.0
	2	279	-4.7	15.1	0.0
	2	280	-1.0	15.8	0.0
	2	281	-3.2	9.2	4.00465116279
	2	282	-5.7	15.5	5.33953488372
	2	283	-2.6	12.6	4.1
	2	284	-3.8	14.1	0.0
	2	285	0.0	6.2	3.43255813953
	2	286	-5.6	-2.9	0.0953488372093
	2	287	-3.7	2.7	0.190697674419
	2	288	-4.4	7.5	0.0
	2	289	-5.9	7.4	0.0
	2	290	-1.0	10.1	0.0
	2	291	-1.6	9.5	0.0
	2	292	-0.5	12.5	0.0
	2	293	-4.7	12.4	0.0
	2	294	-5.4	8.5	0.0953488372093
	2	295	-2.5	12.7	0.0
	2	296	-3.7	10.0	3.52790697674
	2	297	-2.9	5.7	0.0953488372093
	2	298	-3.2	6.5	0.0
	2	299	-0.5	4.1	0.0
	2	300	-4.3	5.7	0.0
	2	301	-7.9	3.1	0.0
	2	302	-3.9	3.3	0.0
	2	303	-7.1	4.6	0.0
	2	304	0.7	13.8	0.0
	2	305	-6.1	7.7	10.2976744186
	2	306	-7.0	6.5	0.0
	2	307	-5.5	6.8	0.0
	2	308	-3.5	10.7	0.0
	2	309	-2.2	16.5	0.0
	2	310	-6.6	9.5	0.0
	2	311	-5.8	10.9	0.0
	2	312	-6.0	8.0	0.0
	2	313	-2.0	13.0	0.0
	2	314	-2.1	5.5	0.0
	2	315	-8.3	3.1	0.0
	2	316	-16.0	3.4	0.0
	2	317	-7.5	6.4	0.0
	2	318	-1.8	8.4	0.0
	2	319	-3.1	7.0	0.0
	2	320	-4.2	9.6	0.0
	2	321	-1.4	6.9	0.0
	2	322	2.2	7.3	0.0
	2	323	-2.5	3.6	0.0
	2	324	-11.1	-1.4	0.0
	2	325	-9.1	5.0	0.0
	2	326	-1.9	6.3	0.0
	2	327	1.4	5.2	2.28837209302
	2	328	-7.5	2.4	0.0
	2	329	-11.1	0.4	0.0
	2	330	-17.7	-1.8	0.0
	2	331	-2.6	-0.9	0.0
	2	332	3.2	5.0	0.0
	2	333	-1.1	0.6	0.0
	2	334	-11.7	-1.0	0.0
	2	335	-8.1	-7.2	0.0
	2	336	-7.1	-4.5	1.0488372093
	2	337	-15.1	-3.4	0.0
	2	338	-18.0	-3.0	0.0
	2	339	-19.2	1.4	0.0
	2	340	-9.4	4.0	0.381395348837
	2	341	-6.2	5.8	9.91627906977
	2	342	-4.2	0.1	0.0
	2	343	-2.1	-1.2	0.0
	2	344	-10.3	-7.6	0.0
	2	345	-19.4	-17.8	4.29069767442
	2	346	-24.3	-13.9	0.0
	2	347	-31.1	-14.5	0.0
	2	348	-26.5	-7.0	0.0
	2	349	-23.0	-10.4	0.0
	2	350	-8.1	-5.0	0.476744186047
	2	351	-22.4	-4.3	0.0
	2	352	-10.4	0.5	0.0
	2	353	-15.5	-7.0	0.0
	2	354	-11.9	-8.0	0.0
	2	355	-12.1	-10.6	0.0
	2	356	-11.0	-8.2	0.0
	2	357	-19.3	-9.2	0.0
	2	358	-24.1	-2.9	0.0
	2	359	-12.7	1.3	0.0
	2	360	-10.0	4.0	1.90697674419
	2	361	-6.1	0.9	0.0
	2	362	-1.0	0.1	0.0
	2	363	-2.5	-2.4	0.0
	2	364	-9.4	-1.5	3.33720930233
	2	365	-20.3	-4.9	0.0
	3	1	-9.3	-5.1	4.95813953488
	3	2	-8.7	-0.8	0.0
	3	3	-8.4	-4.8	0.0
	3	4	-9.8	0.1	0.0
	3	5	-12.2	-0.9	0.0
	3	6	-10.7	2.2	0.0
	3	7	-5.6	4.1	0.0
	3	8	-3.4	-0.3	0.0
	3	9	-12.4	-6.5	0.0
	3	10	-16.1	3.9	0.0
	3	11	-23.0	-9.2	3.81395348837
	3	12	-22.0	-9.5	0.0
	3	13	-21.1	-17.4	0.0
	3	14	-25.1	-16.9	0.0953488372093
	3	15	-19.5	-11.5	0.190697674419
	3	16	-19.8	-7.7	0.0
	3	17	-17.1	-11.6	0.0
	3	18	-21.5	-19.5	0.762790697674
	3	19	-17.8	-6.5	0.0
	3	20	-13.2	-8.3	0.0
	3	21	-18.8	-13.5	0.0953488372093
	3	22	-22.9	-9.1	0.0
	3	23	-22.9	-15.1	0.858139534884
	3	24	-20.7	-13.8	0.0
	3	25	-16.8	-9.9	0.0
	3	26	-8.6	-2.4	0.0
	3	27	-7.3	-4.7	0.0
	3	28	-10.2	0.5	0.0953488372093
	3	29	-13.0	-3.4	0.0
	3	30	-11.3	-4.8	0.0
	3	31	-6.8	2.6	0.0
	3	32	-15.6	-0.4	0.0
	3	33	-6.8	-0.6	0.0
	3	34	-21.1	-2.8	0.0
	3	35	-17.5	-3.4	1.43023255814
	3	36	-18.3	-7.4	0.0
	3	37	-17.9	-3.1	0.0
	3	38	-20.1	-6.3	0.0
	3	39	-28.0	-7.7	0.0
	3	40	-23.3	-7.8	0.0
	3	41	-16.5	-4.7	0.0
	3	42	-11.1	-1.7	0.0
	3	43	-17.0	-5.9	0.0
	3	44	-25.0	-9.3	0.0
	3	45	-22.9	-7.2	0.0
	3	46	-21.0	2.4	0.0
	3	47	-15.8	4.0	0.0
	3	48	-10.0	-1.8	0.0
	3	49	-17.8	-6.3	0.0
	3	50	-13.6	-3.4	0.0
	3	51	-16.7	-4.6	0.0
	3	52	-11.8	-0.5	0.0
	3	53	-9.8	2.2	0.0
	3	54	-13.4	-4.1	0.0
	3	55	-19.7	-6.6	0.0
	3	56	-20.2	-14.0	0.0
	3	57	-25.4	-15.0	0.0
	3	58	-21.4	-10.9	2.47906976744
	3	59	-16.6	-7.1	0.0
	3	60	-22.0	1.3	0.0
	3	61	-16.4	-3.0	0.0
	3	62	-10.5	-10.2	0.0
	3	63	-20.5	1.1	0.0
	3	64	-17.5	4.8	0.0
	3	65	-11.0	6.2	0.0
	3	66	-0.3	4.3	0.0
	3	67	-6.6	3.3	7.34186046512
	3	68	-5.2	3.8	0.0
	3	69	-1.4	0.4	0.0
	3	70	-4.7	-2.6	0.0953488372093
	3	71	-17.1	-10.9	0.0
	3	72	-16.6	-3.5	0.0
	3	73	-12.4	-3.6	13.4441860465
	3	74	-6.7	-3.8	0.762790697674
	3	75	-13.9	-2.2	0.0
	3	76	-9.3	-1.9	0.0
	3	77	-9.4	3.1	0.0
	3	78	-18.1	-1.2	0.0
	3	79	-12.0	6.7	0.0
	3	80	-14.3	-2.2	0.0
	3	81	-18.1	-4.7	0.0
	3	82	-27.3	-5.3	0.0
	3	83	-27.7	-8.0	0.0
	3	84	-20.3	-6.7	0.0
	3	85	-8.6	-0.2	0.0
	3	86	-7.9	6.7	7.62790697674
	3	87	-4.3	5.8	0.0
	3	88	1.8	13.2	10.488372093
	3	89	1.7	8.9	1.0488372093
	3	90	0.3	8.1	0.0
	3	91	-0.7	12.4	0.0
	3	92	7.1	20.5	0.0
	3	93	3.3	19.6	0.0
	3	94	5.7	16.2	0.0
	3	95	-3.2	5.8	0.0
	3	96	-8.3	6.8	0.0
	3	97	-6.1	7.4	4.38604651163
	3	98	-9.0	8.8	0.0
	3	99	1.9	17.2	0.0
	3	100	3.6	12.6	0.190697674419
	3	101	-3.0	8.6	7.05581395349
	3	102	-3.0	15.3	0.0
	3	103	0.0	10.7	28.1279069767
	3	104	4.8	14.5	1.14418604651
	3	105	7.1	8.5	0.476744186047
	3	106	2.8	9.7	0.0
	3	107	1.1	10.7	0.0
	3	108	2.3	8.3	0.0
	3	109	-5.1	7.9	0.0
	3	110	-3.8	12.2	0.0
	3	111	-4.7	12.0	0.0
	3	112	-11.7	6.7	0.0
	3	113	-5.2	12.9	0.0
	3	114	-5.0	15.0	0.0
	3	115	-3.8	10.2	0.858139534884
	3	116	-0.6	11.3	9.2488372093
	3	117	3.7	7.5	1.90697674419
	3	118	1.7	15.0	0.0
	3	119	4.8	15.4	0.0
	3	120	-1.2	11.6	0.0
	3	121	4.1	16.0	0.0
	3	122	5.7	14.4	0.0
	3	123	5.0	14.9	0.0
	3	124	7.2	13.9	0.0
	3	125	-1.9	12.8	0.0
	3	126	-5.4	6.0	0.0
	3	127	-7.3	8.3	0.0
	3	128	-6.3	13.6	0.0
	3	129	-0.1	18.1	0.0
	3	130	3.9	23.5	0.0
	3	131	1.9	22.7	0.0
	3	132	-0.4	16.8	0.0
	3	133	-1.9	20.2	0.0
	3	134	0.5	18.0	0.0
	3	135	3.6	20.1	0.0
	3	136	1.0	16.8	0.0
	3	137	2.4	19.8	0.0
	3	138	3.7	19.4	0.0
	3	139	5.7	19.0	0.0
	3	140	4.0	18.9	0.0
	3	141	-0.9	16.4	0.0
	3	142	0.8	17.2	0.0
	3	143	7.6	15.9	0.286046511628
	3	144	10.4	18.2	0.0
	3	145	7.3	14.2	0.0
	3	146	3.9	17.2	15.6372093023
	3	147	2.0	16.3	0.0
	3	148	1.2	13.3	0.0
	3	149	2.1	17.4	0.0
	3	150	3.1	20.8	0.0
	3	151	6.0	27.1	0.0
	3	152	8.8	26.4	0.0
	3	153	13.2	29.3	0.0
	3	154	15.9	29.3	0.0
	3	155	16.6	26.2	0.0
	3	156	12.0	27.2	0.0
	3	157	9.2	25.7	0.0
	3	158	11.8	24.0	0.0
	3	159	11.2	28.4	0.0
	3	160	16.3	31.0	0.0
	3	161	13.4	26.3	62.1674418605
	3	162	13.3	27.2	0.0
	3	163	14.7	27.7	0.0
	3	164	17.7	27.6	0.0
	3	165	12.6	25.9	0.0
	3	166	9.9	26.7	0.0
	3	167	10.6	26.0	0.0
	3	168	11.2	23.0	0.190697674419
	3	169	8.0	23.1	0.0
	3	170	4.1	21.7	0.0
	3	171	8.0	18.9	0.0
	3	172	12.3	27.1	0.0
	3	173	13.1	27.8	0.0
	3	174	18.8	29.9	0.0
	3	175	17.4	31.2	0.0
	3	176	20.6	32.6	0.0
	3	177	18.0	31.6	0.0
	3	178	13.7	26.8	0.0
	3	179	12.4	25.3	0.0
	3	180	10.2	24.8	6.57906976744
	3	181	8.0	20.0	9.15348837209
	3	182	12.5	23.3	0.0
	3	183	12.9	21.6	16.3046511628
	3	184	16.5	22.6	29.3674418605
	3	185	12.9	26.3	0.0
	3	186	16.7	28.4	0.0
	3	187	10.8	28.5	27.4604651163
	3	188	12.1	28.0	0.0
	3	189	15.4	27.1	0.0
	3	190	15.7	28.1	0.0
	3	191	13.9	23.4	0.0953488372093
	3	192	12.1	26.2	0.0
	3	193	16.5	27.8	0.0
	3	194	16.8	29.2	0.0
	3	195	16.2	26.2	0.0
	3	196	14.4	25.6	0.0
	3	197	14.1	27.4	0.381395348837
	3	198	17.3	25.1	0.381395348837
	3	199	14.1	28.6	66.1720930233
	3	200	17.6	31.6	0.0
	3	201	16.3	25.6	4.00465116279
	3	202	20.7	29.6	10.011627907
	3	203	18.0	30.8	0.572093023256
	3	204	17.5	27.1	1.90697674419
	3	205	19.9	34.7	0.0
	3	206	16.8	33.4	0.0
	3	207	21.2	32.0	0.0953488372093
	3	208	19.4	33.9	0.0
	3	209	15.4	29.8	0.0
	3	210	13.7	30.3	0.0
	3	211	16.8	26.7	4.1
	3	212	13.2	25.1	75.1348837209
	3	213	13.2	28.6	0.0
	3	214	14.0	29.1	12.5860465116
	3	215	14.5	27.1	0.0
	3	216	15.8	26.7	0.0
	3	217	14.2	25.1	6.1976744186
	3	218	13.5	26.7	4.57674418605
	3	219	12.1	27.5	1.52558139535
	3	220	14.4	28.1	1.43023255814
	3	221	13.4	30.7	0.0953488372093
	3	222	13.0	24.2	0.0953488372093
	3	223	12.5	21.5	0.0
	3	224	10.1	25.5	0.0
	3	225	13.1	28.3	0.0
	3	226	11.6	31.3	0.0
	3	227	9.9	26.6	0.0
	3	228	11.6	26.2	0.0
	3	229	14.1	28.0	0.0
	3	230	14.3	24.6	0.0
	3	231	14.9	24.2	0.0
	3	232	17.4	23.8	0.0
	3	233	19.6	28.2	0.0
	3	234	15.4	21.6	0.858139534884
	3	235	5.7	15.2	81.0465116279
	3	236	6.9	18.4	4.95813953488
	3	237	7.1	21.8	0.0
	3	238	7.5	25.7	0.0
	3	239	4.8	28.5	0.0
	3	240	10.1	28.2	0.0
	3	241	5.3	25.5	0.0
	3	242	8.3	23.3	0.0
	3	243	8.8	22.1	0.0
	3	244	9.3	23.4	0.0
	3	245	5.9	20.7	0.0
	3	246	4.4	18.3	6.96046511628
	3	247	7.0	21.9	0.0
	3	248	6.8	23.2	0.0
	3	249	7.0	23.4	0.0
	3	250	10.4	21.4	0.0
	3	251	9.5	17.8	0.0
	3	252	10.4	20.2	3.62325581395
	3	253	11.2	27.4	0.0
	3	254	10.5	20.0	0.0953488372093
	3	255	8.1	20.9	0.0
	3	256	7.3	22.6	0.0
	3	257	8.7	21.3	0.0
	3	258	7.2	24.0	0.0
	3	259	5.9	21.7	0.0
	3	260	5.6	20.1	0.0
	3	261	2.9	16.5	4.19534883721
	3	262	7.8	19.3	0.0
	3	263	11.2	19.1	0.0
	3	264	4.3	16.5	0.0
	3	265	4.4	19.1	0.0
	3	266	5.3	21.3	0.0
	3	267	12.2	29.4	0.0
	3	268	12.5	26.8	0.0
	3	269	13.5	25.4	0.0
	3	270	12.1	22.2	1.90697674419
	3	271	9.0	21.3	0.572093023256
	3	272	6.5	24.4	0.0
	3	273	11.0	19.3	17.2581395349
	3	274	7.5	13.5	1.33488372093
	3	275	5.1	18.2	0.0
	3	276	-0.9	16.2	26.411627907
	3	277	-2.9	11.1	0.0
	3	278	4.0	13.3	0.0
	3	279	9.0	16.4	0.953488372093
	3	280	11.6	19.4	0.0
	3	281	5.5	14.1	0.0
	3	282	14.5	23.5	0.0
	3	283	13.6	30.1	0.0
	3	284	15.2	28.0	0.0
	3	285	12.5	19.1	0.0
	3	286	9.3	18.8	2.86046511628
	3	287	10.6	18.9	0.0
	3	288	11.0	11.4	0.0
	3	289	6.4	11.6	0.0
	3	290	3.1	9.7	0.0
	3	291	-4.0	16.2	0.0
	3	292	-0.3	17.7	0.0
	3	293	-0.2	13.3	0.0
	3	294	1.5	8.3	4.29069767442
	3	295	-1.3	18.4	0.0
	3	296	-5.2	13.4	21.8348837209
	3	297	-6.1	6.3	0.0
	3	298	-3.3	10.3	0.0
	3	299	-3.0	4.4	1.71627906977
	3	300	0.2	11.1	0.0
	3	301	5.1	11.4	0.0
	3	302	6.8	13.3	0.0
	3	303	2.2	8.0	0.0
	3	304	-1.6	11.7	0.0
	3	305	1.7	2.1	6.76976744186
	3	306	-2.2	3.6	0.0953488372093
	3	307	-13.9	1.6	0.0
	3	308	-13.6	4.3	2.76511627907
	3	309	-13.2	-5.8	0.0
	3	310	-11.2	0.7	0.0
	3	311	-9.9	6.5	0.0
	3	312	-6.4	3.6	0.0
	3	313	-14.1	-0.5	0.0
	3	314	-7.3	1.7	0.0
	3	315	-5.3	6.4	0.0
	3	316	-6.0	5.8	0.762790697674
	3	317	-4.8	6.8	0.0
	3	318	-7.9	-0.1	0.0
	3	319	-5.3	1.7	0.0
	3	320	-5.2	0.7	0.0
	3	321	-10.1	0.2	0.0
	3	322	-6.7	8.4	0.0
	3	323	-8.7	3.1	0.0
	3	324	-3.1	4.7	5.91162790698
	3	325	-7.6	10.1	0.0
	3	326	0.2	10.0	0.0
	3	327	2.9	10.1	0.0
	3	328	2.0	6.4	2.95581395349
	3	329	-1.0	3.6	0.0
	3	330	-0.2	0.6	0.0
	3	331	-4.4	0.9	0.0
	3	332	-8.1	0.3	0.0
	3	333	-10.7	0.0	0.0
	3	334	-3.7	3.9	0.0
	3	335	-4.9	-2.7	0.0
	3	336	-4.0	0.1	0.0
	3	337	-1.0	2.7	1.23953488372
	3	338	-12.7	-8.0	2.0976744186
	3	339	-1.8	-0.7	0.0
	3	340	-15.5	-5.8	0.0
	3	341	-17.3	-3.1	0.0
	3	342	-23.8	-7.4	0.0
	3	343	-29.2	-15.5	0.0
	3	344	-30.9	-14.6	0.0
	3	345	-37.1	-15.5	0.0
	3	346	-29.1	-12.3	0.0
	3	347	-28.2	-15.6	0.0
	3	348	-25.8	-11.2	0.0
	3	349	-24.4	-15.6	0.0
	3	350	-24.0	-12.3	0.0
	3	351	-22.3	-4.2	0.0
	3	352	-25.4	-4.9	0.0
	3	353	-22.5	0.3	0.0
	3	354	-23.6	-6.2	0.0
	3	355	-13.7	-7.9	0.0
	3	356	-18.0	-4.2	0.0
	3	357	-22.4	-9.8	0.0
	3	358	-22.0	-9.8	0.0
	3	359	-25.0	-18.4	4.00465116279
	3	360	-22.1	-15.0	0.286046511628
	3	361	-25.7	-11.3	0.0
	3	362	-22.0	-8.3	0.858139534884
	3	363	-21.1	-5.8	0.190697674419
	3	364	-11.4	-2.6	0.0
	3	365	-14.8	-11.7	5.72093023256
	4	1	-15.8	5.8	0.0
	4	2	-8.1	-4.9	0.0
	4	3	-18.2	-2.7	0.0
	4	4	-13.0	-3.5	0.0
	4	5	-25.1	-10.8	0.0
	4	6	-22.3	-10.2	0.0
	4	7	-13.6	-5.7	0.0
	4	8	-12.4	-5.9	0.0
	4	9	-16.5	1.9	0.0
	4	10	-19.1	-6.0	0.0
	4	11	-15.9	-6.9	0.0
	4	12	-25.7	-5.6	0.0
	4	13	-21.3	-2.6	0.0
	4	14	-17.7	-12.2	0.0
	4	15	-20.2	-8.0	0.0
	4	16	-16.3	-5.4	1.71627906977
	4	17	-13.9	-12.2	5.91162790698
	4	18	-16.7	-8.9	0.0
	4	19	-14.9	-8.9	0.0
	4	20	-24.0	-9.4	0.0
	4	21	-18.7	-6.8	0.0
	4	22	-26.5	-14.5	0.0
	4	23	-29.7	-11.4	0.0
	4	24	-26.4	-5.5	0.0
	4	25	-29.1	-8.8	0.0
	4	26	-18.7	-7.3	3.71860465116
	4	27	-18.1	-1.3	0.0
	4	28	-26.9	-8.3	0.0
	4	29	-21.7	-9.0	0.0
	4	30	-18.2	-7.2	0.0
	4	31	-12.3	3.9	0.0
	4	32	-7.6	6.5	0.0
	4	33	-9.1	0.1	0.0
	4	34	-15.2	-12.7	0.0
	4	35	-20.0	-7.5	0.0
	4	36	-23.8	-11.9	0.0
	4	37	-21.5	-5.1	0.0
	4	38	-14.6	0.6	0.0
	4	39	-17.2	3.4	0.0
	4	40	-13.5	5.9	0.0
	4	41	-9.1	1.2	0.0
	4	42	-24.5	-10.7	0.0
	4	43	-19.1	-5.2	0.0
	4	44	-23.3	-13.8	0.0
	4	45	-26.6	-13.4	0.0
	4	46	-27.8	-12.4	0.0
	4	47	-25.0	-11.9	0.0
	4	48	-23.8	-15.6	0.0
	4	49	-13.7	-9.3	0.0
	4	50	-20.9	-8.8	0.0
	4	51	-25.3	-8.2	0.0
	4	52	-25.0	-10.0	0.0
	4	53	-20.1	-0.9	0.0
	4	54	-28.4	-3.4	0.0
	4	55	-25.6	-1.7	0.0
	4	56	-18.2	-14.2	0.0
	4	57	-23.4	-11.4	0.0
	4	58	-24.1	-5.1	0.0
	4	59	-20.1	-8.7	0.0
	4	60	-24.8	-6.0	0.0
	4	61	-15.2	-7.6	0.0
	4	62	-16.7	-5.5	0.0
	4	63	-21.1	-9.9	0.0
	4	64	-11.4	-8.3	0.0
	4	65	-6.1	-5.5	0.0
	4	66	-16.5	-12.9	0.0953488372093
	4	67	-13.2	-2.3	0.0
	4	68	-10.4	3.8	0.0
	4	69	-6.9	1.3	0.0
	4	70	-7.1	-1.3	0.0
	4	71	-13.2	-8.4	0.0
	4	72	-16.8	-13.9	0.0
	4	73	-22.5	-9.2	0.0
	4	74	-22.5	-11.7	2.0023255814
	4	75	-21.1	-9.5	3.24186046512
	4	76	-17.0	-2.8	0.0
	4	77	-16.3	-4.6	0.0
	4	78	-23.1	-8.5	0.0
	4	79	-15.2	-6.1	0.0
	4	80	-12.1	1.3	0.0
	4	81	-3.6	3.3	0.0
	4	82	-6.4	7.5	0.0
	4	83	-7.5	8.2	0.0
	4	84	-3.5	4.7	0.0
	4	85	-11.4	-1.8	0.0
	4	86	-10.7	3.8	0.0
	4	87	-11.5	-1.0	0.0
	4	88	-8.5	-8.0	0.0
	4	89	-13.9	-10.4	0.0
	4	90	-12.9	-4.5	0.0
	4	91	-7.4	-0.2	0.0953488372093
	4	92	-5.0	2.1	4.48139534884
	4	93	-1.2	1.8	5.81627906977
	4	94	-11.2	-1.8	0.0953488372093
	4	95	-10.6	-0.3	0.0
	4	96	-7.5	5.4	0.0
	4	97	0.1	12.2	2.57441860465
	4	98	0.6	19.3	0.0
	4	99	4.0	14.8	0.0
	4	100	0.7	19.7	0.0
	4	101	5.7	17.4	0.0
	4	102	2.8	15.4	0.0
	4	103	10.6	15.3	0.0
	4	104	0.8	15.5	0.0
	4	105	-2.0	9.7	0.0
	4	106	-1.0	15.3	0.0
	4	107	-0.7	16.7	0.0
	4	108	3.1	16.1	0.0
	4	109	0.5	18.0	0.0
	4	110	-2.4	15.5	0.0
	4	111	-6.4	4.8	16.4953488372
	4	112	-11.1	5.3	0.0
	4	113	-6.2	4.2	4.95813953488
	4	114	-6.7	6.6	0.762790697674
	4	115	-3.3	9.0	0.762790697674
	4	116	-2.2	19.6	0.0
	4	117	1.9	21.9	0.0
	4	118	4.7	17.0	0.0
	4	119	0.5	15.1	0.0
	4	120	1.9	18.2	0.0
	4	121	-1.0	14.1	0.0
	4	122	2.8	11.1	13.4441860465
	4	123	0.3	14.6	0.0
	4	124	4.3	16.9	0.0
	4	125	2.9	11.6	6.86511627907
	4	126	-4.5	11.0	0.0953488372093
	4	127	-5.2	11.2	0.572093023256
	4	128	-1.5	11.1	0.0953488372093
	4	129	-2.3	12.3	0.0
	4	130	-0.8	17.6	5.33953488372
	4	131	5.6	18.8	2.95581395349
	4	132	2.6	22.6	7.43720930233
	4	133	1.1	19.4	0.0
	4	134	-0.1	10.3	30.7023255814
	4	135	-4.4	12.7	0.0
	4	136	-2.2	14.4	0.0
	4	137	2.2	13.6	0.0
	4	138	1.6	10.4	0.0
	4	139	3.0	13.6	0.0
	4	140	6.1	23.4	0.0
	4	141	12.3	28.3	0.0
	4	142	13.1	25.7	0.0
	4	143	12.4	20.2	0.0
	4	144	7.3	22.5	0.0
	4	145	10.8	25.2	11.1558139535
	4	146	7.9	28.6	0.0
	4	147	6.4	23.2	12.0139534884
	4	148	6.8	16.7	3.0511627907
	4	149	10.8	18.9	0.0953488372093
	4	150	9.4	20.9	10.2976744186
	4	151	5.5	20.4	1.0488372093
	4	152	5.1	24.5	3.62325581395
	4	153	9.6	24.4	34.5162790698
	4	154	7.9	19.3	0.0
	4	155	12.9	20.9	0.476744186047
	4	156	7.2	26.3	6.96046511628
	4	157	8.3	23.6	0.0953488372093
	4	158	9.8	20.3	0.286046511628
	4	159	9.9	28.1	0.0
	4	160	9.5	27.2	0.0
	4	161	11.2	26.7	0.0
	4	162	14.7	22.6	0.0953488372093
	4	163	13.1	21.3	39.3790697674
	4	164	10.4	20.9	16.3046511628
	4	165	10.0	20.4	13.9209302326
	4	166	7.3	27.2	0.0
	4	167	11.9	28.5	0.0
	4	168	16.2	30.6	11.3465116279
	4	169	15.5	25.5	1.52558139535
	4	170	16.3	29.0	15.6372093023
	4	171	22.3	29.6	3.71860465116
	4	172	18.2	31.6	2.86046511628
	4	173	16.6	26.6	15.3511627907
	4	174	17.8	29.5	0.0953488372093
	4	175	18.1	25.6	0.0953488372093
	4	176	14.7	26.5	0.286046511628
	4	177	14.9	24.0	4.1
	4	178	13.2	29.1	0.0
	4	179	14.8	29.3	0.0
	4	180	11.6	24.6	0.0
	4	181	10.0	20.9	0.0953488372093
	4	182	11.5	22.7	17.8302325581
	4	183	9.6	16.6	11.823255814
	4	184	7.6	16.8	4.19534883721
	4	185	16.9	24.7	0.0
	4	186	11.0	23.7	0.0
	4	187	14.7	23.9	1.81162790698
	4	188	15.9	26.4	1.0488372093
	4	189	12.8	23.8	0.0
	4	190	8.7	20.6	0.0
	4	191	7.0	22.0	0.0
	4	192	8.1	20.2	2.47906976744
	4	193	8.8	24.1	0.0
	4	194	9.1	24.2	0.0
	4	195	14.5	26.1	0.0
	4	196	15.5	29.2	0.0
	4	197	16.8	27.3	0.0
	4	198	15.9	27.4	0.0
	4	199	18.6	29.7	0.0
	4	200	14.8	27.1	0.0
	4	201	15.2	24.2	0.0
	4	202	12.3	26.8	0.0
	4	203	14.5	27.6	0.0
	4	204	14.8	32.0	0.0
	4	205	19.2	31.0	0.0
	4	206	18.8	28.2	0.0
	4	207	15.8	25.4	0.0
	4	208	10.4	26.1	0.0
	4	209	11.3	23.8	3.52790697674
	4	210	10.3	27.6	0.0
	4	211	13.2	29.6	0.0
	4	212	11.9	27.9	0.0
	4	213	10.2	29.0	0.0
	4	214	13.0	28.4	0.190697674419
	4	215	12.0	27.9	0.0953488372093
	4	216	18.2	28.1	16.5906976744
	4	217	17.3	31.8	0.0
	4	218	20.5	34.8	0.0
	4	219	21.2	35.5	0.0
	4	220	23.0	34.6	0.0
	4	221	14.6	28.8	0.0
	4	222	15.8	24.8	0.0
	4	223	9.8	23.2	0.0
	4	224	11.7	22.7	0.0
	4	225	10.1	25.4	0.0
	4	226	8.4	28.3	0.0
	4	227	10.8	28.2	3.71860465116
	4	228	10.7	26.3	0.0
	4	229	10.0	28.0	0.0
	4	230	12.0	23.7	0.0953488372093
	4	231	15.7	26.1	0.0
	4	232	16.1	30.9	0.0
	4	233	17.9	25.3	0.0
	4	234	17.7	28.4	0.0
	4	235	16.1	29.0	0.0
	4	236	14.7	27.6	0.0
	4	237	15.2	28.8	0.0
	4	238	16.2	31.0	0.0
	4	239	13.3	23.7	0.0
	4	240	8.8	22.4	47.5790697674
	4	241	10.0	22.7	0.0
	4	242	8.3	23.3	0.0
	4	243	12.6	25.2	0.0
	4	244	11.9	24.7	0.0
	4	245	13.4	26.0	0.0953488372093
	4	246	14.3	24.7	0.0953488372093
	4	247	11.8	24.2	2.19302325581
	4	248	16.0	26.5	0.762790697674
	4	249	16.8	27.5	0.0
	4	250	15.9	23.9	0.0
	4	251	8.2	23.2	0.0
	4	252	11.2	21.0	6.1976744186
	4	253	8.6	16.6	8.96279069767
	4	254	8.6	22.5	0.0
	4	255	4.7	19.4	0.0
	4	256	8.2	15.7	0.572093023256
	4	257	6.6	16.7	14.2069767442
	4	258	5.9	15.3	1.43023255814
	4	259	1.5	12.6	0.0953488372093
	4	260	-2.7	13.1	0.0
	4	261	-5.1	17.7	0.0
	4	262	-4.3	10.2	0.0953488372093
	4	263	-3.7	14.7	0.0
	4	264	-1.4	7.7	8.00930232558
	4	265	1.7	18.7	0.0
	4	266	0.5	17.2	0.0
	4	267	4.3	23.3	0.0
	4	268	5.7	20.8	0.0
	4	269	6.7	24.9	0.0
	4	270	11.1	20.2	0.0
	4	271	5.8	17.6	0.0
	4	272	6.2	20.2	0.0
	4	273	8.3	10.3	6.67441860465
	4	274	2.0	17.6	0.0
	4	275	1.0	16.5	0.0
	4	276	-1.0	13.0	0.0
	4	277	4.7	13.1	0.0
	4	278	8.5	19.0	0.0
	4	279	-1.8	13.6	0.0
	4	280	-3.1	11.5	0.0
	4	281	-3.0	12.3	0.0
	4	282	-5.3	10.6	0.0
	4	283	-4.6	12.8	0.0
	4	284	-4.4	12.8	0.0
	4	285	-10.5	6.0	3.24186046512
	4	286	-9.0	8.8	0.286046511628
	4	287	-8.0	10.6	0.0
	4	288	-1.7	16.9	0.0
	4	289	4.8	20.1	0.0
	4	290	6.0	16.6	0.0
	4	291	5.7	13.5	4.1
	4	292	8.1	17.0	0.0
	4	293	3.9	18.2	0.0
	4	294	2.0	16.1	0.0
	4	295	-4.9	-1.5	0.572093023256
	4	296	-7.7	-5.3	0.0953488372093
	4	297	-5.6	2.1	0.0
	4	298	-8.3	7.0	0.0
	4	299	-13.7	3.7	7.72325581395
	4	300	-5.8	9.7	0.0
	4	301	-5.1	0.0	0.0
	4	302	-10.4	0.3	0.0
	4	303	-15.1	5.2	0.0
	4	304	-15.9	7.5	0.0
	4	305	-17.4	0.4	0.0
	4	306	-8.8	3.3	0.762790697674
	4	307	-5.1	-3.9	11.3465116279
	4	308	-9.7	-2.8	0.0
	4	309	-9.0	-2.4	0.0953488372093
	4	310	-11.4	-7.5	0.381395348837
	4	311	-6.8	1.7	4.95813953488
	4	312	-4.4	-0.2	3.81395348837
	4	313	-11.2	-0.7	0.0
	4	314	-5.4	2.5	5.24418604651
	4	315	-7.2	-1.8	0.667441860465
	4	316	-15.0	-1.3	0.0953488372093
	4	317	-6.5	-4.4	0.953488372093
	4	318	-16.2	-11.0	0.190697674419
	4	319	-16.1	-5.0	0.0
	4	320	-10.3	-4.7	0.0
	4	321	-6.6	-1.0	7.43720930233
	4	322	-8.5	1.3	8.48604651163
	4	323	-12.5	0.3	0.0
	4	324	-7.7	0.0	0.0
	4	325	-11.1	-4.5	0.0
	4	326	-14.6	-5.7	0.0
	4	327	-16.9	-8.4	0.0
	4	328	-20.3	-10.8	0.0
	4	329	-13.8	-5.3	4.67209302326
	4	330	-10.1	2.7	0.0
	4	331	-7.5	3.7	0.0
	4	332	0.3	2.9	0.667441860465
	4	333	-1.4	0.4	5.05348837209
	4	334	-1.7	10.9	0.0
	4	335	-0.5	8.1	0.0
	4	336	0.2	7.9	0.0
	4	337	2.0	16.6	0.0
	4	338	1.9	8.9	0.0
	4	339	-0.8	1.0	0.0
	4	340	-5.8	-1.3	0.0
	4	341	-11.6	4.1	0.0
	4	342	-10.9	5.0	0.476744186047
	4	343	-9.1	-6.0	0.0
	4	344	-16.3	-2.4	0.0
	4	345	-11.6	0.1	0.0
	4	346	-17.8	0.2	0.0
	4	347	-18.4	0.5	0.0
	4	348	-10.6	-0.5	0.0
	4	349	-10.6	3.2	0.0
	4	350	-6.5	-1.4	0.0
	4	351	-11.3	-8.5	1.23953488372
	4	352	-13.5	-0.1	0.0
	4	353	-16.8	-7.3	0.0
	4	354	-17.4	-4.4	0.0
	4	355	-15.7	-10.7	0.0
	4	356	-18.0	-16.5	0.0
	4	357	-21.4	-10.8	0.0
	4	358	-20.2	-0.4	0.0
	4	359	-15.9	0.3	3.33720930233
	4	360	-3.8	1.5	0.0
	4	361	-11.9	1.1	0.0
	4	362	-9.5	-0.9	0.0
	4	363	-6.3	-1.9	0.0
	4	364	-6.8	2.5	0.0
	4	365	-3.7	2.2	0.0
	4	366	-14.4	3.4	3.33720930233
	5	1	-20.0	-9.7	19.5465116279
	5	2	-19.5	-7.9	4.57674418605
	5	3	-22.8	-11.5	0.0
	5	4	-18.8	-16.7	0.0
	5	5	-21.4	-16.4	6.67441860465
	5	6	-13.0	-4.7	0.0
	5	7	-16.3	-11.1	0.0
	5	8	-14.8	-7.3	4.00465116279
	5	9	-14.4	-7.0	0.0
	5	10	-17.9	-9.6	0.0
	5	11	-18.1	-6.4	0.0
	5	12	-18.3	-12.3	4.19534883721
	5	13	-27.3	-16.0	0.381395348837
	5	14	-21.2	-5.8	0.0
	5	15	-12.6	-8.0	1.33488372093
	5	16	-10.2	-5.7	1.52558139535
	5	17	-15.3	-10.1	0.0953488372093
	5	18	-13.4	-8.3	0.0953488372093
	5	19	-10.3	-1.6	0.0
	5	20	-18.9	-1.1	0.0
	5	21	-25.3	-13.6	0.0
	5	22	-23.6	-0.5	0.0
	5	23	-16.0	-4.7	6.1023255814
	5	24	-18.3	1.0	0.0
	5	25	-17.7	-6.5	0.0
	5	26	-21.8	-9.0	0.0
	5	27	-17.8	-2.4	0.0
	5	28	-10.0	3.1	0.0
	5	29	-19.1	-1.6	0.0
	5	30	-15.0	-3.0	0.0
	5	31	-15.1	-6.3	0.0
	5	32	-12.4	-9.6	0.0
	5	33	-15.6	-7.3	1.43023255814
	5	34	-20.3	-10.6	4.00465116279
	5	35	-26.6	-14.1	0.0
	5	36	-22.3	-9.5	0.0
	5	37	-17.5	-5.2	3.62325581395
	5	38	-22.5	0.6	2.86046511628
	5	39	-23.1	-3.0	0.0
	5	40	-20.1	-6.7	0.0
	5	41	-11.0	1.6	0.0
	5	42	-15.7	-3.2	0.0
	5	43	-8.7	-5.1	0.0
	5	44	-8.9	-7.9	0.0
	5	45	-7.4	-7.3	0.0
	5	46	-8.7	-6.4	0.0
	5	47	-4.3	2.7	0.0
	5	48	-14.0	0.6	0.0
	5	49	-20.1	-10.3	0.0
	5	50	-20.4	-11.7	0.0
	5	51	-14.1	-6.1	0.0
	5	52	-7.6	-6.3	6.38837209302
	5	53	-12.6	-2.9	0.0
	5	54	-20.0	-6.2	0.0
	5	55	-3.5	7.9	0.0
	5	56	0.0	5.6	0.0
	5	57	-16.8	0.4	0.0
	5	58	-12.2	3.3	2.19302325581
	5	59	-15.4	-5.4	0.0
	5	60	-21.3	-10.7	0.0
	5	61	-20.1	-6.7	0.0
	5	62	-13.4	5.3	0.0
	5	63	-11.9	-0.6	0.0
	5	64	-13.1	4.9	0.0
	5	65	-19.0	5.6	0.0
	5	66	-19.6	-1.6	0.0
	5	67	-14.4	0.1	0.0
	5	68	-9.1	3.3	0.0
	5	69	-11.1	2.5	0.0
	5	70	-11.2	-5.4	2.28837209302
	5	71	-10.9	-1.0	4.19534883721
	5	72	-10.4	-1.7	0.0
	5	73	-10.8	-2.2	0.0
	5	74	-19.1	-3.7	6.1023255814
	5	75	-14.3	1.2	0.0
	5	76	-12.1	6.0	0.0
	5	77	-10.4	2.2	0.0
	5	78	-2.6	3.5	4.76744186047
	5	79	-6.9	-1.0	0.0
	5	80	-5.2	-0.6	0.0
	5	81	-14.4	0.4	0.0
	5	82	-7.9	4.6	0.0
	5	83	-5.4	-1.7	0.0
	5	84	-6.5	2.0	1.43023255814
	5	85	-6.7	8.6	0.0
	5	86	-7.3	-0.3	2.76511627907
	5	87	-12.2	2.6	0.0
	5	88	-12.0	1.6	0.0
	5	89	-13.9	0.6	5.81627906977
	5	90	-13.8	3.2	0.0
	5	91	-3.9	7.0	0.0
	5	92	2.0	8.6	0.0
	5	93	-2.1	6.8	0.0
	5	94	-11.5	-0.6	21.8348837209
	5	95	-13.4	3.2	0.0
	5	96	-6.5	8.2	0.0
	5	97	-1.0	12.3	0.0
	5	98	-6.3	11.4	0.0
	5	99	-10.1	12.3	0.0
	5	100	-3.6	6.1	0.476744186047
	5	101	6.3	14.5	0.0
	5	102	3.7	16.5	0.0
	5	103	0.9	14.6	0.0
	5	104	-5.1	16.0	0.0
	5	105	-10.3	8.5	0.0
	5	106	-2.5	10.4	0.0
	5	107	-2.0	13.7	0.0
	5	108	2.4	18.5	0.0
	5	109	2.9	22.5	0.0
	5	110	5.4	22.8	0.0
	5	111	9.0	22.3	0.0
	5	112	6.1	22.3	0.0
	5	113	-0.1	11.7	0.0953488372093
	5	114	-3.8	11.5	0.0
	5	115	-2.4	16.2	0.0
	5	116	3.5	16.3	0.0
	5	117	-2.0	8.4	0.0
	5	118	-3.2	6.9	0.0
	5	119	-8.8	8.9	0.0
	5	120	-4.1	14.2	0.0
	5	121	-0.3	19.0	0.476744186047
	5	122	0.2	22.9	0.0
	5	123	0.9	12.9	0.0
	5	124	2.4	20.1	0.0
	5	125	4.3	14.3	4.76744186047
	5	126	2.1	14.5	0.0
	5	127	-4.4	12.2	0.0
	5	128	-3.9	8.0	0.0
	5	129	-4.3	8.2	0.0
	5	130	-1.2	13.1	0.0
	5	131	2.6	13.0	0.0
	5	132	0.1	20.9	0.0
	5	133	0.0	23.7	0.0
	5	134	3.8	17.8	0.0
	5	135	-0.7	17.6	0.0
	5	136	0.8	16.9	0.0
	5	137	-0.6	14.7	0.0
	5	138	2.8	14.6	0.0
	5	139	5.8	17.7	0.0
	5	140	4.2	19.0	0.0
	5	141	0.1	14.5	0.572093023256
	5	142	6.3	20.0	2.0976744186
	5	143	7.0	22.5	0.0953488372093
	5	144	8.8	24.2	0.0
	5	145	8.3	26.0	0.0
	5	146	11.6	25.9	0.0
	5	147	7.3	24.6	0.0
	5	148	4.5	16.3	10.9651162791
	5	149	4.6	20.6	0.0
	5	150	5.9	21.3	0.0953488372093
	5	151	6.0	19.1	1.23953488372
	5	152	9.5	20.0	4.00465116279
	5	153	6.2	17.7	1.62093023256
	5	154	6.5	21.4	0.0
	5	155	10.9	24.4	0.0
	5	156	14.9	26.6	0.0
	5	157	9.6	19.3	0.0
	5	158	7.1	13.9	16.3046511628
	5	159	3.8	18.6	6.86511627907
	5	160	8.8	23.7	0.0
	5	161	13.4	26.5	0.0
	5	162	13.8	30.2	0.0
	5	163	11.5	26.8	0.0
	5	164	11.1	19.9	0.0
	5	165	7.9	21.3	0.0
	5	166	8.8	20.2	0.476744186047
	5	167	7.6	19.9	0.0
	5	168	11.2	23.8	0.0
	5	169	9.3	24.0	0.0
	5	170	14.3	22.0	4.76744186047
	5	171	15.5	23.2	1.0488372093
	5	172	13.0	26.1	0.0
	5	173	14.6	25.9	0.476744186047
	5	174	12.5	26.2	6.96046511628
	5	175	11.9	25.4	0.0953488372093
	5	176	8.0	25.2	0.0
	5	177	9.5	28.4	0.0
	5	178	12.1	25.5	0.0
	5	179	12.8	29.9	1.81162790698
	5	180	8.4	28.4	0.0
	5	181	11.0	27.0	0.0
	5	182	12.0	29.8	0.0
	5	183	15.6	32.3	0.0
	5	184	13.6	29.0	0.0
	5	185	11.6	30.4	0.0
	5	186	11.5	25.1	0.0
	5	187	9.8	20.4	1.52558139535
	5	188	7.8	16.9	1.62093023256
	5	189	17.6	33.6	0.0
	5	190	15.4	28.6	0.0
	5	191	16.4	26.0	54.1581395349
	5	192	18.1	29.3	0.0953488372093
	5	193	16.9	27.7	0.286046511628
	5	194	17.6	26.5	0.0
	5	195	13.7	28.8	0.0
	5	196	11.2	22.8	20.023255814
	5	197	16.2	28.0	0.476744186047
	5	198	16.8	32.2	0.0
	5	199	16.6	25.9	34.8976744186
	5	200	17.1	33.2	0.0
	5	201	19.0	27.5	0.0
	5	202	19.2	33.7	0.0
	5	203	17.4	28.9	0.762790697674
	5	204	15.3	23.8	0.0953488372093
	5	205	14.5	24.8	5.43488372093
	5	206	14.1	27.4	0.0
	5	207	12.5	27.3	0.0
	5	208	11.9	26.9	0.0
	5	209	15.0	28.8	0.0
	5	210	10.4	26.4	0.0
	5	211	13.6	27.4	0.0
	5	212	16.1	30.3	0.0
	5	213	15.3	28.6	6.48372093023
	5	214	15.3	28.7	0.0
	5	215	15.6	29.5	0.0
	5	216	20.3	33.3	0.0
	5	217	23.3	32.7	0.0
	5	218	19.2	26.6	0.0
	5	219	12.2	23.3	0.0
	5	220	13.6	26.8	0.0
	5	221	14.7	29.3	0.0
	5	222	14.7	28.1	0.0
	5	223	14.4	29.7	0.0
	5	224	17.1	29.5	0.762790697674
	5	225	16.5	28.9	0.0
	5	226	14.6	25.3	0.0
	5	227	14.4	24.0	0.0
	5	228	12.2	21.0	0.0
	5	229	12.2	19.6	31.1790697674
	5	230	13.5	17.5	41.0953488372
	5	231	7.3	17.2	0.572093023256
	5	232	9.5	20.3	0.286046511628
	5	233	7.5	24.7	0.0
	5	234	14.3	25.9	0.0
	5	235	12.7	24.6	0.0
	5	236	10.0	28.1	0.0
	5	237	12.1	26.2	0.0
	5	238	13.8	27.9	0.0
	5	239	10.8	30.9	0.0
	5	240	15.0	27.8	0.0
	5	241	13.5	26.4	0.0
	5	242	14.2	27.9	0.0
	5	243	14.1	28.1	0.190697674419
	5	244	15.9	28.2	0.0
	5	245	10.1	21.7	0.0
	5	246	6.8	16.8	0.0953488372093
	5	247	6.0	26.1	0.0
	5	248	6.2	25.5	0.0
	5	249	9.1	27.8	0.0
	5	250	10.1	31.2	0.0
	5	251	11.4	27.7	0.0
	5	252	9.0	26.0	0.0
	5	253	10.6	19.5	0.286046511628
	5	254	8.6	23.2	0.0
	5	255	7.3	23.0	0.0
	5	256	7.5	15.4	14.8744186047
	5	257	7.1	22.0	0.0
	5	258	5.9	18.1	0.0
	5	259	3.1	19.4	0.0
	5	260	3.0	22.5	0.0
	5	261	14.6	27.1	0.0
	5	262	15.9	25.8	0.0
	5	263	11.8	16.3	0.476744186047
	5	264	12.3	22.8	0.0
	5	265	12.5	22.7	0.0
	5	266	12.0	25.5	0.0
	5	267	14.2	25.1	0.0
	5	268	7.0	20.3	0.0
	5	269	4.0	25.4	0.0
	5	270	9.5	24.7	0.0
	5	271	7.1	17.3	0.0
	5	272	8.3	20.5	0.0
	5	273	8.8	19.7	0.0
	5	274	11.2	19.5	0.0
	5	275	9.3	19.1	0.0
	5	276	5.9	18.2	0.0
	5	277	4.9	15.1	0.0
	5	278	7.9	12.7	0.0
	5	279	5.0	14.6	0.190697674419
	5	280	2.7	23.2	0.0
	5	281	6.8	19.7	10.6790697674
	5	282	3.9	22.5	0.0
	5	283	8.7	21.0	0.0
	5	284	3.8	13.1	0.0
	5	285	-2.9	6.7	0.0
	5	286	1.7	16.1	0.0
	5	287	3.2	13.2	0.0
	5	288	1.1	12.6	0.0
	5	289	-0.5	10.2	0.190697674419
	5	290	-2.4	10.1	0.0
	5	291	2.4	15.9	0.953488372093
	5	292	-0.9	13.8	21.7395348837
	5	293	-0.8	20.7	0.0
	5	294	1.6	16.7	0.286046511628
	5	295	-0.2	16.9	0.0
	5	296	-0.2	9.9	0.0
	5	297	-0.5	8.8	0.0
	5	298	-2.7	8.4	0.0
	5	299	-1.2	10.3	0.0
	5	300	0.3	13.7	0.0
	5	301	-1.3	13.4	0.0
	5	302	-5.3	11.3	0.0953488372093
	5	303	-3.1	8.5	0.0
	5	304	-1.3	6.7	0.858139534884
	5	305	-3.7	8.8	0.0
	5	306	-6.3	3.9	0.0
	5	307	-6.5	5.5	0.0
	5	308	-12.9	5.3	0.0
	5	309	-9.8	1.2	0.0
	5	310	-13.4	-0.9	0.0
	5	311	-11.7	7.5	0.0
	5	312	1.1	11.2	0.0
	5	313	4.2	12.6	0.0
	5	314	-6.6	1.6	0.0
	5	315	-12.7	3.0	0.0
	5	316	-11.5	4.4	0.0
	5	317	-12.1	1.9	0.0
	5	318	-8.8	5.2	0.0
	5	319	-4.7	10.0	0.0
	5	320	-2.6	15.2	0.0
	5	321	1.4	13.8	0.0
	5	322	8.3	20.7	0.0
	5	323	9.2	15.3	0.0
	5	324	-0.2	6.8	0.0
	5	325	-2.6	5.7	0.0
	5	326	-3.2	15.8	0.0
	5	327	-5.6	7.3	0.0
	5	328	-9.9	3.3	0.0
	5	329	-17.0	-9.5	0.0
	5	330	-13.2	-1.0	0.0
	5	331	-16.3	-8.7	0.0
	5	332	-20.2	-3.1	0.0
	5	333	-17.9	6.7	0.0
	5	334	-10.3	4.4	0.0
	5	335	-10.6	-4.7	0.0
	5	336	-6.8	-1.9	0.0
	5	337	-16.0	-7.7	0.0
	5	338	-7.5	-1.8	0.0
	5	339	-5.9	0.7	0.0
	5	340	-11.0	6.6	0.0
	5	341	-9.2	2.7	0.0
	5	342	-14.7	-8.6	0.0
	5	343	-9.8	3.9	0.0
	5	344	-12.5	-3.0	0.0
	5	345	-16.4	3.2	0.0
	5	346	-10.2	-3.4	0.0
	5	347	-13.0	-4.1	0.0
	5	348	-13.4	-10.7	0.0
	5	349	-18.7	-2.8	0.0
	5	350	-19.6	-7.8	0.0
	5	351	-17.7	-5.0	0.0
	5	352	-20.7	-8.9	0.0
	5	353	-14.1	-6.6	0.0
	5	354	-3.1	-2.6	0.0
	5	355	-9.9	-7.4	0.0
	5	356	-6.9	-6.0	0.0
	5	357	-11.8	-5.5	0.0
	5	358	-16.7	-10.7	0.0
	5	359	-22.7	-13.4	0.0
	5	360	-9.7	-1.1	0.0
	5	361	-9.5	-3.0	0.0
	5	362	-12.9	0.5	0.0
	5	363	-7.2	6.0	0.0
	5	364	-20.4	-8.5	0.0
	5	365	-10.6	-5.2	0.0
	6	1	-19.7	-3.5	0.0
	6	2	-18.2	1.8	0.0
	6	3	-19.9	2.5	0.0
	6	4	-15.2	3.2	0.0
	6	5	-11.7	5.9	0.0
	6	6	-17.7	-2.6	0.0
	6	7	-13.9	-4.0	0.0
	6	8	-13.5	-6.7	0.0
	6	9	-9.4	-2.6	0.0
	6	10	-14.8	-9.3	0.762790697674
	6	11	-15.7	-6.1	0.0953488372093
	6	12	-13.6	-4.4	0.0
	6	13	-5.7	5.3	0.0
	6	14	-4.3	-2.5	0.0
	6	15	-12.8	-6.3	0.0
	6	16	-28.2	-2.7	0.0
	6	17	-17.0	-5.8	0.0
	6	18	-16.7	-8.0	0.0
	6	19	-20.3	-6.2	0.0
	6	20	-17.8	-1.0	0.0
	6	21	-10.8	-1.4	0.0
	6	22	-9.9	-6.1	0.0
	6	23	-7.8	-3.3	0.0
	6	24	-14.0	-1.5	0.0
	6	25	-17.6	-10.2	0.0
	6	26	-11.8	-8.3	0.0
	6	27	-12.8	-1.5	0.0
	6	28	-25.4	-7.7	0.0
	6	29	-19.3	-4.4	0.0
	6	30	-35.8	-13.9	0.381395348837
	6	31	-32.3	-12.9	1.43023255814
	6	32	-30.2	-6.2	0.0
	6	33	-18.9	-10.1	0.0
	6	34	-20.7	-8.2	0.0
	6	35	-16.7	-11.5	0.0
	6	36	-15.3	-3.4	0.0
	6	37	-27.6	-13.4	0.0
	6	38	-30.6	-15.6	0.0
	6	39	-33.0	-17.6	0.0
	6	40	-29.0	-12.8	0.0
	6	41	-29.0	-4.6	0.0
	6	42	-22.4	-1.6	0.0
	6	43	-16.0	-6.2	0.0
	6	44	-17.0	-10.6	0.0
	6	45	-25.2	-7.9	0.0
	6	46	-20.4	-9.3	0.0
	6	47	-21.4	-8.0	0.0
	6	48	-12.6	-8.6	0.0
	6	49	-10.7	-6.0	0.0
	6	50	-2.7	1.0	0.0
	6	51	-8.7	-5.5	0.0
	6	52	-14.5	-3.2	0.0953488372093
	6	53	-19.1	-2.8	0.0
	6	54	-16.1	-2.6	0.0
	6	55	-15.5	5.1	0.0
	6	56	-21.9	-3.7	0.0
	6	57	-15.2	-0.9	0.0
	6	58	-20.3	-8.2	0.0
	6	59	-20.9	-5.0	3.81395348837
	6	60	-19.9	-5.8	1.62093023256
	6	61	-16.7	-2.8	0.0
	6	62	-20.0	-10.3	0.0
	6	63	-11.7	-2.6	0.0
	6	64	-11.9	-0.2	0.0
	6	65	-2.1	9.3	0.0
	6	66	1.0	4.9	0.0
	6	67	-5.6	1.7	0.0
	6	68	-7.7	-0.9	0.0
	6	69	-8.6	-4.2	0.0
	6	70	-4.9	-3.0	0.0
	6	71	-0.5	4.6	0.0
	6	72	0.4	3.1	0.0
	6	73	1.1	5.8	0.0
	6	74	2.7	3.4	0.0
	6	75	-1.9	3.4	0.0
	6	76	-5.7	2.7	0.0
	6	77	-4.1	1.8	0.953488372093
	6	78	-8.2	4.5	0.0
	6	79	-1.7	7.5	0.0953488372093
	6	80	-1.5	5.7	0.0
	6	81	-1.3	7.9	0.0
	6	82	-3.8	0.2	0.0
	6	83	-0.9	2.3	0.0
	6	84	-11.3	-0.9	7.43720930233
	6	85	-11.2	3.9	0.0
	6	86	-12.1	0.1	0.0
	6	87	-12.3	0.5	0.0
	6	88	-5.5	5.9	1.14418604651
	6	89	-3.0	9.6	0.0
	6	90	-3.1	13.8	0.0
	6	91	-1.1	14.4	0.0
	6	92	0.2	10.3	0.0
	6	93	-2.1	12.2	2.66976744186
	6	94	1.7	11.6	0.0
	6	95	-1.1	13.0	0.0
	6	96	-4.9	9.0	15.8279069767
	6	97	-7.4	7.5	10.2976744186
	6	98	-8.7	6.6	0.0
	6	99	-10.2	4.6	0.0
	6	100	-5.9	4.2	0.0
	6	101	-3.1	2.5	0.381395348837
	6	102	-2.4	6.7	0.0
	6	103	-6.8	6.0	0.0
	6	104	-8.6	6.8	0.0
	6	105	-6.8	7.3	0.0
	6	106	-7.1	1.9	0.0
	6	107	-9.5	1.8	0.667441860465
	6	108	-6.7	3.9	0.0953488372093
	6	109	-6.2	7.7	9.91627906977
	6	110	0.1	11.2	0.0
	6	111	10.0	15.6	7.81860465116
	6	112	7.9	14.4	0.0
	6	113	4.2	15.7	0.0
	6	114	5.1	13.1	1.62093023256
	6	115	3.2	17.9	0.0
	6	116	6.6	22.8	0.0
	6	117	14.9	30.2	0.0
	6	118	9.6	20.6	12.3953488372
	6	119	7.0	19.2	0.0
	6	120	6.5	16.6	0.190697674419
	6	121	0.7	16.2	0.0
	6	122	8.0	19.7	0.0
	6	123	6.6	19.4	0.0
	6	124	5.0	20.1	0.0
	6	125	2.8	23.2	0.0
	6	126	1.2	16.2	4.1
	6	127	4.3	17.7	0.0
	6	128	3.2	11.4	0.286046511628
	6	129	3.5	16.4	0.0
	6	130	5.3	17.9	0.0
	6	131	5.9	16.6	0.0
	6	132	7.9	21.4	0.0
	6	133	2.2	20.8	0.0
	6	134	2.6	18.1	0.0
	6	135	3.1	17.6	0.0
	6	136	2.4	17.0	8.58139534884
	6	137	6.1	23.8	30.4162790698
	6	138	0.7	21.9	10.1069767442
	6	139	-1.6	24.9	0.0
	6	140	5.0	21.0	0.0
	6	141	1.8	17.1	0.0
	6	142	4.2	20.8	0.0
	6	143	7.6	23.0	0.0
	6	144	10.4	23.8	0.0
	6	145	3.9	17.4	21.6441860465
	6	146	6.9	23.5	0.0
	6	147	9.0	26.2	0.0
	6	148	6.7	21.6	0.0
	6	149	11.7	20.4	0.953488372093
	6	150	12.0	22.3	0.0
	6	151	10.1	19.1	0.0
	6	152	8.0	18.5	0.0
	6	153	9.8	22.1	0.0
	6	154	5.2	20.3	28.7
	6	155	5.3	23.4	0.0
	6	156	7.3	24.1	0.0
	6	157	7.6	19.2	6.86511627907
	6	158	9.0	24.5	3.71860465116
	6	159	18.4	27.5	0.0
	6	160	16.8	26.0	0.0
	6	161	16.8	24.6	0.190697674419
	6	162	13.3	25.4	0.0
	6	163	10.0	23.4	0.0
	6	164	5.6	19.2	0.0
	6	165	4.5	19.0	0.0
	6	166	3.0	13.4	0.190697674419
	6	167	-0.8	12.4	7.72325581395
	6	168	5.1	17.9	2.47906976744
	6	169	4.2	19.9	0.0
	6	170	6.7	16.5	0.0
	6	171	5.6	22.7	0.0
	6	172	9.2	22.1	5.81627906977
	6	173	14.4	27.2	0.286046511628
	6	174	12.1	26.9	0.0
[truncated: 8,957 more rows]
