# Supplementary material for: Comparing CMIP-3 and CMIP-5 climate projections on flooding estimation of Devils Lake of North Dakota, USA
Source: PeerJ. 2018 Apr 30;6:e4711. doi: 10.7717/peerj.4711 (PMC5933320; doi:10.7717/peerj.4711)
Supplement: Supplemental Information 2 [file peerj-06-4711-s002.zip › FutureClimate/CMIP-5_MarkSim/EDMZ_MIROC5_rcp45_2055.dat]

	1	1	-21.5	-18.5	0.286046511628
	1	2	-19.9	-19.4	1.14418604651
	1	3	-18.2	-6.1	0.0
	1	4	-10.3	3.5	0.0
	1	5	-1.6	6.1	1.33488372093
	1	6	-1.3	-0.8	0.0
	1	7	-12.3	0.7	0.0
	1	8	-3.6	-2.5	0.0
	1	9	-6.3	-3.7	0.0953488372093
	1	10	-12.6	-1.9	0.0
	1	11	-24.9	-1.4	0.0
	1	12	-28.6	-3.6	1.14418604651
	1	13	-21.1	-9.8	0.0
	1	14	-18.1	-9.5	0.0
	1	15	-18.1	-15.7	0.0
	1	16	-19.8	-10.6	0.0
	1	17	-17.1	-3.5	0.0
	1	18	-19.2	-12.3	0.0
	1	19	-22.3	-19.1	0.286046511628
	1	20	-13.1	-2.3	0.0
	1	21	-11.0	-9.1	0.0
	1	22	-19.5	-6.7	0.0
	1	23	-5.0	10.1	0.0
	1	24	-11.7	13.0	0.0
	1	25	-14.6	3.1	0.0
	1	26	-16.3	-0.9	0.0
	1	27	-13.0	-4.8	0.0
	1	28	-17.2	-7.3	0.0
	1	29	-22.8	-6.5	0.0
	1	30	-13.2	-2.2	0.0
	1	31	-20.3	-3.7	0.0
	1	32	-13.6	-0.2	0.0
	1	33	-11.8	-7.6	0.0953488372093
	1	34	-6.1	-3.2	0.0
	1	35	-12.8	-3.3	0.0
	1	36	-6.5	6.3	0.0
	1	37	-0.2	5.0	0.0
	1	38	7.6	15.6	0.0
	1	39	-4.6	4.1	0.0
	1	40	-10.5	-9.3	0.0
	1	41	-6.6	-1.3	0.0
	1	42	-7.8	-6.8	0.0
	1	43	-9.3	-6.3	0.0
	1	44	-8.3	1.5	0.0
	1	45	-3.4	5.4	0.0
	1	46	-8.0	-3.3	0.0
	1	47	-13.7	-8.5	0.0953488372093
	1	48	-23.3	-8.2	0.0
	1	49	-21.3	-4.9	0.0
	1	50	-24.8	-8.2	0.0
	1	51	-23.2	-6.3	0.0
	1	52	-23.8	-5.8	0.0
	1	53	-26.7	-16.7	2.47906976744
	1	54	-22.4	-14.0	0.286046511628
	1	55	-19.0	0.8	0.0
	1	56	-15.4	-1.6	0.0
	1	57	-15.7	-4.0	0.0
	1	58	-26.6	-4.4	0.0
	1	59	-21.6	6.6	0.0
	1	60	-21.6	-2.4	0.0
	1	61	-13.3	-3.3	0.0
	1	62	-14.5	-3.8	0.0
	1	63	-17.1	-3.5	0.0
	1	64	-12.7	-1.3	0.0
	1	65	-8.3	-2.4	0.286046511628
	1	66	0.0	0.9	0.0
	1	67	0.1	3.1	0.0
	1	68	-6.3	-5.0	0.0
	1	69	-10.2	4.4	0.0
	1	70	-11.2	7.1	0.0
	1	71	-9.9	7.3	0.0
	1	72	-15.0	4.6	0.0
	1	73	-11.7	-4.8	0.0
	1	74	-8.5	-4.6	0.0
	1	75	-7.7	-6.1	0.0
	1	76	-10.1	-6.0	0.0
	1	77	-9.2	-3.5	0.0
	1	78	-14.8	0.4	0.0
	1	79	-16.0	-1.5	0.0
	1	80	-14.8	4.7	0.0
	1	81	-18.2	-1.9	0.0
	1	82	-17.5	-2.9	0.0
	1	83	-13.6	0.0	6.86511627907
	1	84	-11.0	0.9	0.0
	1	85	-12.0	4.9	0.0
	1	86	-5.1	2.7	0.0
	1	87	-7.3	5.6	0.0
	1	88	-1.5	8.8	0.0
	1	89	1.4	6.1	0.0
	1	90	-3.0	10.5	0.0
	1	91	-4.0	8.3	0.0
	1	92	-3.2	14.3	0.0
	1	93	2.9	15.2	0.0
	1	94	3.7	18.5	0.0
	1	95	1.5	18.0	0.0
	1	96	3.2	15.1	0.0
	1	97	3.9	13.1	0.0
	1	98	2.8	9.5	0.190697674419
	1	99	-2.3	7.8	4.57674418605
	1	100	-3.4	9.0	0.858139534884
	1	101	-1.4	10.8	0.0
	1	102	6.5	10.5	0.0
	1	103	1.2	17.8	0.0
	1	104	9.1	18.8	0.0
	1	105	10.7	21.8	0.0
	1	106	2.3	20.2	5.33953488372
	1	107	3.9	20.2	0.0
	1	108	2.5	15.6	0.286046511628
	1	109	-0.3	18.6	0.0
	1	110	-3.2	18.7	0.0
	1	111	-0.7	17.6	0.0
	1	112	0.6	20.0	0.0
	1	113	2.9	24.0	0.0
	1	114	-3.9	15.1	0.0
	1	115	-7.6	9.5	0.0
	1	116	-1.4	17.2	0.0
	1	117	2.9	21.8	0.0
	1	118	3.1	21.1	0.0
	1	119	4.1	8.5	7.91395348837
	1	120	6.5	20.1	0.0
	1	121	9.3	22.4	0.0
	1	122	5.6	21.2	4.19534883721
	1	123	10.1	24.3	0.0
	1	124	8.3	24.3	0.0
	1	125	13.1	24.1	0.0
	1	126	13.2	24.5	0.0
	1	127	12.3	25.2	0.0
	1	128	7.3	23.5	0.0
	1	129	3.8	24.7	0.953488372093
	1	130	7.2	27.4	0.0
	1	131	9.8	25.0	0.0
	1	132	8.0	22.3	0.0
	1	133	3.3	20.9	0.0
	1	134	2.9	26.1	0.0
	1	135	3.8	21.3	0.0
	1	136	11.2	22.1	0.0
	1	137	10.0	20.0	0.0
	1	138	5.2	13.8	2.38372093023
	1	139	13.5	20.1	6.57906976744
	1	140	8.8	19.5	0.476744186047
	1	141	10.0	16.6	0.0
	1	142	9.5	19.3	35.8511627907
	1	143	9.4	22.4	0.0
	1	144	6.2	22.0	6.29302325581
	1	145	7.3	22.4	0.0
	1	146	2.4	20.3	0.0
	1	147	10.2	21.8	0.0
	1	148	9.1	21.3	0.0
	1	149	14.0	21.4	6.00697674419
	1	150	7.0	21.0	6.00697674419
	1	151	4.6	19.3	0.0
	1	152	5.7	21.5	0.476744186047
	1	153	9.0	22.3	0.0
	1	154	5.7	21.6	0.0
	1	155	5.6	19.0	0.0
	1	156	9.7	22.8	0.0
	1	157	13.0	30.8	0.0
	1	158	6.5	24.8	0.0
	1	159	14.0	21.5	53.776744186
	1	160	14.3	26.6	0.0
	1	161	14.2	24.9	0.0
	1	162	10.6	23.1	0.0
	1	163	10.8	24.8	0.0
	1	164	11.7	22.5	0.0953488372093
	1	165	11.6	24.6	0.0
	1	166	12.2	26.3	0.0
	1	167	17.3	30.5	0.190697674419
	1	168	19.8	31.8	0.0
	1	169	16.0	33.6	0.0
	1	170	15.7	29.8	0.0
	1	171	15.0	30.5	0.0
	1	172	13.2	28.6	0.0
	1	173	15.6	28.3	0.0
	1	174	16.1	27.7	0.0
	1	175	15.8	20.2	31.5604651163
	1	176	15.3	21.9	7.91395348837
	1	177	14.7	26.8	0.0
	1	178	12.1	23.8	0.0
	1	179	11.8	21.0	42.7162790698
	1	180	13.2	23.0	29.7488372093
	1	181	16.3	29.3	0.0
	1	182	12.6	26.9	0.190697674419
	1	183	19.8	27.7	16.876744186
	1	184	17.6	31.0	0.0
	1	185	15.9	30.4	0.0
	1	186	20.4	31.0	0.0
	1	187	19.7	30.4	0.0953488372093
	1	188	22.3	33.5	0.0
	1	189	20.4	32.9	0.0
	1	190	14.3	27.4	0.0
	1	191	14.9	23.6	0.0
	1	192	14.0	27.2	0.0
	1	193	14.4	31.2	0.0
	1	194	17.9	30.5	0.0
	1	195	20.1	30.6	0.0
	1	196	20.8	35.7	0.0
	1	197	22.9	38.7	0.0
	1	198	21.4	34.6	0.0
	1	199	22.2	31.9	0.190697674419
	1	200	19.2	30.9	0.0
	1	201	16.0	30.0	0.0
	1	202	18.9	33.9	6.96046511628
	1	203	21.6	36.6	1.0488372093
	1	204	22.9	36.0	0.0
	1	205	20.7	35.0	0.0
	1	206	16.3	31.1	0.0
	1	207	17.8	29.8	5.05348837209
	1	208	16.9	31.6	2.38372093023
	1	209	16.6	31.5	0.0
	1	210	17.9	34.2	0.0
	1	211	16.4	32.7	0.0
	1	212	15.8	33.2	0.0
	1	213	17.0	31.7	0.0
	1	214	12.0	27.6	19.9279069767
	1	215	14.5	30.7	32.5139534884
	1	216	12.4	32.7	0.0
	1	217	16.0	31.1	0.0
	1	218	14.9	30.0	0.0
	1	219	16.5	33.3	0.0
	1	220	16.0	31.3	1.23953488372
	1	221	17.1	28.2	0.476744186047
	1	222	20.3	32.5	0.0
	1	223	19.4	30.1	0.0
	1	224	17.4	31.9	0.0
	1	225	16.8	33.9	0.0
	1	226	10.7	30.6	0.0
	1	227	11.3	26.5	16.1139534884
	1	228	11.4	26.1	0.0953488372093
	1	229	11.9	24.6	17.4488372093
	1	230	12.6	28.3	0.0
	1	231	12.8	27.1	0.0
	1	232	9.2	24.7	0.0
	1	233	12.2	28.8	0.0
	1	234	11.7	23.3	23.0744186047
	1	235	16.1	23.9	0.0
	1	236	15.9	30.6	0.0
	1	237	15.1	25.5	0.0
	1	238	13.2	30.2	0.0
	1	239	13.2	28.6	0.0
	1	240	12.8	30.1	0.0
	1	241	20.0	30.0	0.0
	1	242	18.8	31.1	0.0
	1	243	15.6	29.0	0.0
	1	244	12.2	26.1	0.0
	1	245	14.0	25.1	0.0
	1	246	13.1	28.5	0.0
	1	247	10.9	28.7	0.0
	1	248	11.7	31.0	0.0
	1	249	16.3	29.3	9.63023255814
	1	250	11.5	25.6	0.286046511628
	1	251	11.0	27.2	0.0
	1	252	14.1	25.6	0.0
	1	253	11.6	23.3	0.0
	1	254	6.5	20.1	0.858139534884
	1	255	11.3	24.5	0.0
	1	256	5.4	19.7	3.81395348837
	1	257	4.8	19.5	0.286046511628
	1	258	1.4	20.9	0.0
	1	259	0.2	22.1	0.0
	1	260	-4.7	19.7	0.0
	1	261	3.3	26.1	0.0
	1	262	6.8	26.7	0.0
	1	263	5.6	21.3	0.0
	1	264	10.7	26.3	0.0
	1	265	11.9	25.5	0.0
	1	266	11.9	28.3	0.0
	1	267	9.0	24.3	0.0
	1	268	9.2	19.7	0.0
	1	269	11.3	21.1	0.0
	1	270	7.3	26.4	0.0
	1	271	11.4	24.7	0.0
	1	272	13.9	27.9	0.0
	1	273	15.1	25.3	0.0
	1	274	14.9	24.2	0.0
	1	275	10.6	23.3	0.0
	1	276	4.0	20.9	0.0
	1	277	5.0	21.7	0.0
	1	278	6.9	16.8	0.0
	1	279	4.3	15.5	0.0
	1	280	3.1	18.7	0.0
	1	281	1.0	16.0	0.0
	1	282	1.8	16.6	0.0
	1	283	2.3	16.0	0.190697674419
	1	284	2.5	17.1	0.0953488372093
	1	285	2.9	18.7	0.0
	1	286	4.9	17.6	0.0
	1	287	2.1	20.0	0.0
	1	288	8.3	22.5	0.0
	1	289	0.9	11.1	12.5860465116
	1	290	-2.9	9.4	0.0
	1	291	-1.1	12.7	0.0
	1	292	4.7	15.8	6.1023255814
	1	293	1.7	12.6	0.0
	1	294	3.2	14.2	0.0
	1	295	4.6	12.8	0.0
	1	296	3.8	12.1	0.0
	1	297	3.5	13.1	0.0
	1	298	-0.3	13.9	0.0
	1	299	-0.4	6.3	0.0
	1	300	-1.0	8.3	0.0
	1	301	-3.5	7.4	0.0
	1	302	-7.5	5.8	0.0
	1	303	5.3	15.5	0.0
	1	304	6.2	11.2	0.0
	1	305	4.3	14.2	0.0
	1	306	-0.7	14.0	0.0
	1	307	0.3	6.5	0.0
	1	308	-6.8	4.7	0.0
	1	309	-3.4	3.4	0.0
	1	310	-2.3	8.4	0.0
	1	311	-1.9	13.9	0.0
	1	312	2.3	5.9	0.0
	1	313	4.7	8.9	0.0
	1	314	0.4	8.3	0.0
	1	315	-1.5	16.1	0.0
	1	316	3.4	17.9	0.0
	1	317	5.5	9.7	0.0
	1	318	1.7	4.5	11.823255814
	1	319	-2.8	4.7	0.0
	1	320	-2.8	5.2	2.86046511628
	1	321	-2.5	4.7	0.0
	1	322	1.0	6.8	0.0
	1	323	-10.8	4.6	0.0
	1	324	-5.2	0.5	0.0
	1	325	-6.7	-0.3	0.0
	1	326	-7.1	-5.8	0.0
	1	327	-3.4	0.0	0.0
	1	328	-7.5	2.2	0.0
	1	329	-5.8	0.3	0.0
	1	330	-11.8	-8.8	0.0
	1	331	-8.4	-4.4	0.0
	1	332	-16.3	-8.1	0.0
	1	333	-7.3	8.1	0.0
	1	334	-13.5	-0.8	0.0
	1	335	-13.1	-5.5	0.0
	1	336	-12.7	-2.0	6.96046511628
	1	337	-14.7	-0.6	0.0
	1	338	-19.7	-6.2	0.0
	1	339	-25.1	-9.1	0.0
	1	340	-25.8	-6.2	0.0
	1	341	-22.7	-6.9	0.0
	1	342	-16.8	-14.4	0.0
	1	343	-15.6	-5.2	0.0
	1	344	-13.6	-5.8	0.0
	1	345	-14.2	-5.4	0.0
	1	346	-13.3	-7.2	0.0
	1	347	-10.8	-9.6	0.0
	1	348	-6.5	-5.0	0.0
	1	349	-11.2	-3.7	0.0
	1	350	-6.2	3.4	0.0
	1	351	-17.5	-11.9	0.762790697674
	1	352	-18.3	-11.4	0.0
	1	353	-21.7	-2.4	0.0
	1	354	-20.1	-9.9	0.0
	1	355	-17.4	-8.1	0.0
	1	356	-10.0	-6.4	0.0
	1	357	-12.1	-9.7	12.8720930233
	1	358	-15.5	-5.6	0.0
	1	359	-25.4	-11.0	2.19302325581
	1	360	-25.9	-12.8	0.0
	1	361	-19.6	0.8	0.0
	1	362	-13.9	1.2	2.57441860465
	1	363	-17.2	-2.3	0.0
	1	364	-11.7	-11.6	3.24186046512
	1	365	-15.4	-15.0	0.572093023256
	2	1	-18.6	-4.2	0.0
	2	2	-18.9	-8.4	0.0
	2	3	-8.5	-5.6	0.0
	2	4	-13.9	-8.6	0.0
	2	5	-15.2	-11.4	0.0
	2	6	-10.4	-10.2	4.48139534884
	2	7	-16.6	-12.6	0.0
	2	8	-22.0	-16.4	0.0
	2	9	-26.2	-6.3	0.0
	2	10	-17.3	-6.8	0.0
	2	11	-18.2	-9.5	0.0
	2	12	-20.0	-3.8	0.0
	2	13	-17.6	0.0	0.0
	2	14	-15.2	-6.1	0.0
	2	15	-11.5	-2.1	0.0
	2	16	-10.1	-4.7	0.0
	2	17	-15.1	-3.6	0.0
	2	18	-15.1	0.6	0.0
	2	19	-7.9	-3.5	0.0
	2	20	-9.5	-3.2	0.0
	2	21	-13.2	-6.1	0.0
	2	22	-18.3	-11.6	0.0
	2	23	-6.8	-5.6	0.0
	2	24	-4.8	5.6	0.0
	2	25	-8.6	-5.9	0.0
	2	26	-9.5	0.5	0.0
	2	27	-23.3	-9.6	0.0
	2	28	-25.7	-5.1	0.0
	2	29	-22.1	-8.7	0.0
	2	30	-21.3	-3.5	0.0
	2	31	-20.8	-12.5	0.0
	2	32	-11.5	0.6	0.0
	2	33	-13.3	-4.8	1.0488372093
	2	34	-8.7	-8.5	0.0
	2	35	-17.7	-10.6	0.0
	2	36	-21.3	-11.5	0.0
	2	37	-21.9	-11.4	0.0
	2	38	-16.1	-3.7	0.0
	2	39	-27.8	-12.2	0.0
	2	40	-27.3	-16.8	0.0
	2	41	-24.3	-14.2	0.0
	2	42	-17.4	-5.0	0.0
	2	43	-16.2	-3.5	0.0
	2	44	-18.6	-6.0	0.0
	2	45	-12.0	4.1	0.0
	2	46	-3.6	4.6	0.0
	2	47	-0.2	7.8	0.0
	2	48	-0.9	1.5	0.0
	2	49	-7.1	0.5	0.0
	2	50	-13.7	-0.7	0.0
	2	51	-16.0	-6.6	0.0
	2	52	-20.8	-8.2	0.0
	2	53	-20.3	-5.2	0.0
	2	54	-23.7	-7.7	0.0
	2	55	-15.4	-1.4	0.0
	2	56	-6.1	4.9	0.0
	2	57	-9.2	-0.4	0.0
	2	58	-11.6	4.3	0.0
	2	59	-2.1	0.8	0.0
	2	60	-2.5	-0.7	0.0
	2	61	-7.8	-5.3	0.0
	2	62	-6.9	-6.8	0.0
	2	63	-1.2	2.0	0.0
	2	64	2.3	7.1	0.0
	2	65	-6.1	-1.8	0.0
	2	66	-9.9	2.5	0.0
	2	67	-1.5	0.2	1.52558139535
	2	68	-3.0	4.2	0.0
	2	69	-7.7	1.0	0.0
	2	70	-8.3	2.7	0.0
	2	71	-1.1	0.0	0.0
	2	72	-0.7	-0.4	0.0953488372093
	2	73	-5.0	8.5	0.0
	2	74	-3.0	5.9	0.0
	2	75	-3.1	2.3	0.0
	2	76	-5.3	5.8	0.0
	2	77	-4.8	5.4	0.0
	2	78	-1.5	7.6	0.0
	2	79	-2.4	3.0	0.0
	2	80	-4.3	4.8	0.0
	2	81	-0.6	6.6	0.0
	2	82	-3.0	12.9	0.0
	2	83	-4.7	4.6	0.0
	2	84	-1.0	10.0	0.0
	2	85	1.6	7.3	14.111627907
	2	86	-3.0	5.4	0.0
	2	87	-3.2	2.2	0.0
	2	88	-3.2	6.3	0.0
	2	89	-8.7	6.2	0.0
	2	90	-15.9	0.0	0.0
	2	91	-15.4	-7.3	0.286046511628
	2	92	-11.9	-1.5	0.0
	2	93	-18.4	-5.1	0.0
	2	94	-11.3	0.0	0.0
	2	95	-13.1	3.2	0.0
	2	96	-15.4	3.9	0.0
	2	97	-9.5	8.9	0.0
	2	98	-2.0	8.9	0.0
	2	99	-2.7	7.1	0.0
	2	100	-0.2	15.1	0.0
	2	101	6.0	10.5	6.38837209302
	2	102	0.1	12.6	2.0023255814
	2	103	-1.0	17.2	0.0
	2	104	-6.4	11.0	0.286046511628
	2	105	3.6	16.9	0.0
	2	106	3.8	9.5	0.0
	2	107	2.6	13.3	0.0
	2	108	-1.8	12.6	0.0
	2	109	9.4	20.6	0.0
	2	110	4.4	12.4	0.0
	2	111	2.7	13.2	0.0
	2	112	-2.7	13.3	0.0
	2	113	-0.3	12.0	3.43255813953
	2	114	-2.1	13.3	0.0
	2	115	0.4	13.1	0.0
	2	116	5.9	14.4	0.0
	2	117	-3.2	14.4	3.24186046512
	2	118	-2.1	11.5	3.81395348837
	2	119	-3.1	14.2	0.0
	2	120	0.8	15.6	4.48139534884
	2	121	-2.4	16.5	18.5930232558
	2	122	1.0	20.4	0.0
	2	123	-3.5	11.8	0.0
	2	124	-4.7	13.6	0.0
	2	125	-6.1	12.6	7.05581395349
	2	126	-7.7	12.8	0.0
	2	127	-0.1	18.3	0.0
	2	128	4.3	21.7	0.0
	2	129	9.3	12.2	14.4930232558
	2	130	10.3	18.1	1.23953488372
	2	131	11.3	19.2	0.762790697674
	2	132	7.2	27.2	0.0
	2	133	5.4	25.4	0.0
	2	134	11.9	19.5	0.0
	2	135	9.4	17.1	10.1069767442
	2	136	8.9	21.9	3.43255813953
	2	137	7.8	22.1	0.0
	2	138	6.0	24.9	0.0
	2	139	5.0	21.0	0.0953488372093
	2	140	5.8	19.0	2.66976744186
	2	141	8.8	23.1	0.0
	2	142	5.1	22.4	0.0
	2	143	6.7	21.8	0.0
	2	144	6.5	21.3	0.381395348837
	2	145	3.7	22.5	2.95581395349
	2	146	2.8	20.3	0.0
	2	147	8.5	18.9	0.0
	2	148	9.5	21.0	0.0
	2	149	12.7	24.4	2.19302325581
	2	150	11.1	26.1	0.0
	2	151	11.2	23.4	15.1604651163
	2	152	12.3	25.4	0.0
	2	153	11.6	23.8	0.0
	2	154	7.1	20.4	0.0
	2	155	9.0	19.2	9.53488372093
	2	156	7.5	26.4	0.0
	2	157	9.6	27.4	0.0
	2	158	15.4	23.2	0.0
	2	159	12.5	25.0	0.0
	2	160	13.5	28.2	0.0
	2	161	15.8	27.8	0.0
	2	162	12.9	30.0	0.0
	2	163	9.8	27.5	3.62325581395
	2	164	15.4	29.0	0.0
	2	165	11.1	22.8	0.0
	2	166	10.3	26.3	0.0
	2	167	6.5	28.6	0.0
	2	168	11.1	32.0	0.0
	2	169	12.9	27.0	2.57441860465
	2	170	14.3	29.3	0.0
	2	171	15.7	27.8	9.34418604651
	2	172	17.2	32.6	0.0
	2	173	14.6	27.8	0.0
	2	174	17.3	27.4	0.0
	2	175	15.3	27.5	0.0
	2	176	13.4	32.0	0.0
	2	177	11.2	26.5	0.0
	2	178	12.6	26.0	0.0
	2	179	11.7	28.7	0.0
	2	180	13.7	27.6	1.33488372093
	2	181	14.3	28.2	0.953488372093
	2	182	12.2	27.5	0.0
	2	183	14.7	27.8	0.0
	2	184	17.3	29.0	0.0
	2	185	15.7	27.2	0.0
	2	186	19.3	32.4	0.0
	2	187	23.0	34.5	0.0
	2	188	22.5	31.4	0.0
	2	189	22.5	33.0	0.0
	2	190	14.8	26.7	0.0
	2	191	16.6	33.4	0.0
	2	192	19.6	35.2	0.0
	2	193	19.0	33.6	0.0
	2	194	16.5	26.1	0.0
	2	195	15.4	26.5	0.0
	2	196	12.6	25.2	0.0
	2	197	12.1	26.4	0.0
	2	198	11.0	26.0	0.0
	2	199	12.8	26.9	0.0
	2	200	13.4	30.6	0.0
	2	201	13.8	32.0	0.0
	2	202	20.4	36.2	0.0
	2	203	21.0	33.3	0.0
	2	204	14.1	29.3	0.0
	2	205	16.4	32.1	0.0
	2	206	14.5	31.5	0.0
	2	207	14.2	27.6	0.0
	2	208	12.0	27.2	0.0
	2	209	14.0	30.2	0.0
	2	210	15.0	28.0	2.57441860465
	2	211	12.9	24.7	36.9953488372
	2	212	16.6	27.5	0.190697674419
	2	213	15.9	28.7	9.2488372093
	2	214	14.2	28.4	2.19302325581
	2	215	15.4	31.1	20.2139534884
	2	216	17.7	30.3	7.81860465116
	2	217	15.4	29.4	6.00697674419
	2	218	19.1	29.8	0.0
	2	219	21.1	31.5	0.0
	2	220	17.8	28.2	9.2488372093
	2	221	19.3	32.6	0.0
	2	222	15.9	31.5	0.0
	2	223	13.8	23.7	27.4604651163
	2	224	16.3	29.9	0.0
	2	225	14.9	28.9	12.1093023256
	2	226	13.5	29.6	0.0
	2	227	12.3	24.9	0.0
	2	228	16.0	30.9	0.0
	2	229	12.7	32.9	0.0
	2	230	11.3	31.2	0.0
	2	231	9.5	30.1	0.0
	2	232	13.8	31.4	1.23953488372
	2	233	13.0	26.4	11.7279069767
	2	234	15.2	31.6	0.858139534884
	2	235	18.8	32.3	0.476744186047
	2	236	15.3	33.1	0.0
	2	237	11.5	28.0	0.0
	2	238	13.6	31.8	0.0
	2	239	11.8	28.0	0.762790697674
	2	240	9.4	25.8	9.63023255814
	2	241	12.4	29.4	0.0
	2	242	13.0	32.2	0.0
	2	243	10.5	31.5	13.6348837209
	2	244	10.4	29.7	0.0
	2	245	7.9	30.6	0.0
	2	246	10.7	29.5	0.0
	2	247	12.1	24.9	0.0
	2	248	10.8	20.8	8.77209302326
	2	249	11.5	24.7	0.0
	2	250	9.8	29.2	0.0
	2	251	7.8	24.5	0.0
	2	252	5.1	24.6	0.0
	2	253	10.2	22.1	0.0
	2	254	6.2	18.5	0.0
	2	255	6.8	17.5	1.62093023256
	2	256	6.6	20.0	0.0
	2	257	3.1	23.5	0.0
	2	258	4.6	17.6	0.476744186047
	2	259	4.2	14.6	0.286046511628
	2	260	0.2	14.7	0.0
	2	261	5.1	20.6	0.0
	2	262	5.2	12.9	1.43023255814
	2	263	2.4	18.6	10.7744186047
	2	264	2.9	23.4	0.0
	2	265	5.5	23.6	0.0
	2	266	9.3	22.0	0.0
	2	267	12.2	22.5	0.0
	2	268	11.2	27.5	0.0
	2	269	8.3	24.4	0.0
	2	270	8.6	26.7	0.0
	2	271	11.9	21.6	0.286046511628
	2	272	8.8	22.3	0.762790697674
	2	273	6.2	21.2	0.0
	2	274	8.0	22.9	0.0
	2	275	7.8	19.3	0.0
	2	276	8.5	23.1	0.0
	2	277	1.3	19.0	0.0
	2	278	-2.7	16.1	0.0
	2	279	3.8	18.7	0.0
	2	280	-3.0	16.9	0.0
	2	281	0.5	17.4	0.0
	2	282	-1.7	10.9	0.0953488372093
	2	283	-4.2	16.9	0.286046511628
	2	284	-1.3	14.0	4.19534883721
	2	285	-2.5	15.5	0.0
	2	286	1.1	10.5	0.0
	2	287	-4.4	-1.4	5.24418604651
	2	288	-2.6	4.0	6.67441860465
	2	289	-3.3	8.7	0.0
	2	290	-4.9	8.5	0.0
	2	291	-0.1	11.0	0.0
	2	292	-0.8	10.4	0.0
	2	293	0.2	13.2	0.0
	2	294	-4.0	13.0	0.0
	2	295	-4.7	9.1	0.762790697674
	2	296	-2.0	13.2	0.0
	2	297	-3.1	10.5	8.10465116279
	2	298	-2.4	6.1	0.0953488372093
	2	299	-2.7	6.9	0.0
	2	300	-0.1	4.3	0.0
	2	301	-3.9	5.9	0.0
	2	302	-7.4	3.3	0.0
	2	303	-3.5	3.4	0.0
	2	304	-6.7	4.6	0.0
	2	305	1.0	13.8	0.0
	2	306	-5.7	7.7	7.05581395349
	2	307	-6.5	6.5	0.0
	2	308	-5.0	6.8	0.0
	2	309	-3.0	10.7	0.0
	2	310	-1.7	16.5	0.0
	2	311	-6.0	9.5	0.0
	2	312	-5.2	10.9	0.0
	2	313	-5.3	8.0	0.0
	2	314	-1.4	13.0	0.0
	2	315	-1.4	5.6	0.0
	2	316	-7.4	3.2	0.0
	2	317	-14.9	3.6	0.0
	2	318	-6.4	6.6	0.0
	2	319	-0.8	8.7	0.0
	2	320	-2.0	7.3	0.0
	2	321	-3.0	9.9	0.0
	2	322	-0.2	7.3	0.0
	2	323	3.4	7.8	0.0
	2	324	-1.0	4.2	0.0
	2	325	-9.3	-0.6	0.0
	2	326	-7.3	5.8	0.0
	2	327	-0.2	4.9	0.286046511628
	2	328	3.0	6.1	0.0953488372093
	2	329	-5.5	1.0	1.71627906977
	2	330	-8.8	1.7	0.0
	2	331	-14.9	-0.4	0.0
	2	332	-0.5	0.5	0.0
	2	333	4.6	6.8	0.0
	2	334	1.1	2.1	0.0
	2	335	-8.8	0.7	0.0
	2	336	-5.4	-5.2	0.0
	2	337	-4.4	-2.6	1.52558139535
	2	338	-11.8	-1.4	0.0
	2	339	-14.6	-0.9	0.0
	2	340	-15.6	3.3	0.0
	2	341	-6.4	5.8	1.14418604651
	2	342	-3.4	7.6	10.8697674419
	2	343	-1.5	2.3	0.0
	2	344	0.5	0.9	0.0
	2	345	-7.1	-5.2	0.0
	2	346	-15.7	-15.1	4.29069767442
	2	347	-20.3	-11.3	0.0
	2	348	-26.7	-11.8	0.0
	2	349	-22.5	-4.6	0.0
	2	350	-19.2	-7.9	0.0
	2	351	-5.3	-2.9	0.476744186047
	2	352	-18.8	-2.1	0.0
	2	353	-7.6	2.5	0.0
	2	354	-12.4	-4.9	0.0
	2	355	-9.1	-5.9	0.0
	2	356	-9.5	-8.5	0.0
	2	357	-9.0	-5.9	0.0
	2	358	-16.5	-7.3	0.0
	2	359	-21.2	-1.3	0.0
	2	360	-10.5	2.7	0.0
	2	361	-7.9	5.2	4.48139534884
	2	362	-4.4	2.1	0.0
	2	363	0.1	1.5	0.0
	2	364	-1.5	-1.1	0.0
	2	365	-7.9	-0.7	14.3023255814
	3	1	-13.3	-10.9	0.667441860465
	3	2	-8.1	-4.5	2.19302325581
	3	3	-7.6	-0.4	0.0
	3	4	-7.5	-4.4	0.0
	3	5	-8.9	0.3	0.0
	3	6	-11.4	-0.8	0.0
	3	7	-10.0	2.2	0.0
	3	8	-5.1	3.9	0.0
	3	9	-3.1	-0.5	0.0
	3	10	-12.1	-6.9	0.0
	3	11	-15.9	3.5	0.0
	3	12	-22.9	-9.8	1.23953488372
	3	13	-22.0	-10.3	0.0
	3	14	-21.2	-18.3	0.0
	3	15	-25.4	-17.9	1.0488372093
	3	16	-19.8	-12.5	0.286046511628
	3	17	-20.2	-8.7	0.0
	3	18	-17.4	-12.7	0.0
	3	19	-22.8	-20.0	0.0953488372093
	3	20	-18.3	-7.6	0.0
	3	21	-13.6	-9.5	0.0
	3	22	-19.3	-14.7	0.667441860465
	3	23	-23.4	-10.3	0.0
	3	24	-23.4	-16.4	1.52558139535
	3	25	-21.2	-15.0	0.0
	3	26	-17.3	-11.0	0.0
	3	27	-8.9	-3.4	0.0
	3	28	-7.6	-5.7	0.0
	3	29	-10.4	-0.4	5.1488372093
	3	30	-13.2	-4.3	0.0
	3	31	-11.3	-5.6	0.0
	3	32	-6.8	2.0	0.0
	3	33	-15.5	-0.9	0.0
	3	34	-6.7	-1.1	0.0
	3	35	-20.8	-3.2	0.0
	3	36	-17.1	-3.7	1.90697674419
	3	37	-17.8	-7.6	0.0
	3	38	-17.3	-3.2	0.0
	3	39	-19.3	-6.4	0.0
	3	40	-27.0	-7.6	0.0
	3	41	-22.2	-7.6	0.0
	3	42	-15.3	-4.4	0.0
	3	43	-9.9	-1.3	0.0
	3	44	-15.6	-5.4	0.0
	3	45	-23.2	-8.5	0.0
	3	46	-21.1	-6.4	0.0
	3	47	-19.0	3.2	0.0
	3	48	-14.0	4.8	0.0
	3	49	-8.3	-0.7	0.0
	3	50	-15.7	-5.1	0.0
	3	51	-11.5	-2.2	0.0
	3	52	-14.3	-3.2	0.0
	3	53	-9.6	0.8	0.0
	3	54	-7.6	3.5	0.0
	3	55	-11.0	-2.5	0.0
	3	56	-16.9	-5.0	0.0
	3	57	-17.4	-12.1	0.0
	3	58	-22.2	-13.0	0.0
	3	59	-18.4	-9.1	2.57441860465
	3	60	-13.8	-5.2	0.0
	3	61	-18.9	2.9	0.0
	3	62	-13.5	-1.2	0.0
	3	63	-8.2	-7.9	0.0
	3	64	-17.4	2.8	0.0
	3	65	-14.6	6.4	0.0
	3	66	-8.4	7.8	0.0
	3	67	1.7	5.9	0.0
	3	68	-4.3	4.9	2.76511627907
	3	69	-3.0	5.4	0.0
	3	70	0.6	2.1	0.0
	3	71	-0.6	-0.3	0.0
	3	72	-14.5	-8.9	0.0
	3	73	-14.1	-1.7	0.0
	3	74	-10.1	-2.0	9.43953488372
	3	75	-4.7	-2.1	0.0953488372093
	3	76	-11.6	-0.6	0.0
	3	77	-7.3	-0.3	0.0
	3	78	-7.5	4.5	0.0
	3	79	-15.9	0.3	0.0
	3	80	-10.1	7.9	0.0
	3	81	-12.4	-0.7	0.0
	3	82	-16.2	-3.2	0.0
	3	83	-25.2	-3.8	0.0
	3	84	-25.7	-6.5	0.0
	3	85	-18.6	-5.2	0.0
	3	86	-7.3	1.1	0.0
	3	87	-6.7	7.8	4.00465116279
	3	88	-3.2	7.0	0.0
	3	89	2.7	14.1	18.0209302326
	3	90	2.5	9.9	0.762790697674
	3	91	1.1	9.2	0.0
	3	92	0.1	13.4	0.0
	3	93	7.7	21.3	0.0
	3	94	4.0	20.5	0.0
	3	95	6.3	17.2	0.0
	3	96	-2.5	7.0	0.0
	3	97	-7.5	8.0	0.0
	3	98	-5.4	8.6	5.53023255814
	3	99	-8.2	9.9	0.0
	3	100	2.5	18.2	0.0
	3	101	4.1	13.7	0.0953488372093
	3	102	-2.4	9.8	8.10465116279
	3	103	-2.3	16.4	0.0
	3	104	0.6	11.9	40.523255814
	3	105	5.4	15.6	0.381395348837
	3	106	7.7	9.8	1.90697674419
	3	107	3.4	11.1	0.0
	3	108	1.8	12.2	0.0
	3	109	3.0	9.8	0.0
	3	110	-4.2	9.5	0.0
	3	111	-2.8	13.7	0.0
	3	112	-3.6	13.5	0.0
	3	113	-10.4	8.4	0.0
	3	114	-4.0	14.5	0.0
	3	115	-3.7	16.5	0.0
	3	116	-2.6	11.9	11.2511627907
	3	117	0.7	12.9	3.33720930233
	3	118	4.9	9.3	9.2488372093
	3	119	3.0	16.7	0.0
	3	120	6.1	17.1	0.0
	3	121	0.3	13.4	0.0
	3	122	5.5	17.7	0.0
	3	123	7.1	16.2	0.0
	3	124	6.5	16.7	0.0
	3	125	8.6	15.7	0.0
	3	126	0.0	14.6	0.0
	3	127	-3.3	8.1	0.0
	3	128	-5.0	10.3	0.0
	3	129	-4.0	15.4	0.0
	3	130	2.0	19.8	0.0
	3	131	5.9	25.0	0.0
	3	132	4.0	24.2	0.0
	3	133	1.8	18.5	0.0
	3	134	0.5	21.7	0.0
	3	135	2.8	19.6	0.0
	3	136	5.8	21.7	0.0
	3	137	3.4	18.5	0.0
	3	138	4.7	18.8	0.0953488372093
	3	139	6.0	20.9	0.0
	3	140	7.9	20.6	0.0
	3	141	6.3	20.5	0.0
	3	142	1.8	18.1	0.0
	3	143	3.4	18.9	0.0
	3	144	9.8	17.5	19.5465116279
	3	145	12.4	19.8	0.0
	3	146	9.6	16.0	0.0
	3	147	6.4	18.8	12.5860465116
	3	148	4.7	18.0	0.0
	3	149	3.9	15.1	0.0
	3	150	4.8	19.1	0.0
	3	151	5.7	22.4	0.0
	3	152	8.4	28.5	0.0
	3	153	11.0	27.8	0.0
	3	154	15.2	30.6	0.0
	3	155	17.6	30.7	0.0
	3	156	18.3	27.7	0.0
	3	157	14.1	28.7	0.0
	3	158	11.5	27.2	0.0
	3	159	14.0	25.7	0.0
	3	160	13.3	29.9	0.0
	3	161	18.1	32.5	0.0
	3	162	15.5	27.9	55.2069767442
	3	163	15.3	28.9	0.0
	3	164	16.6	29.4	0.0
	3	165	19.4	29.3	0.0
	3	166	14.8	27.7	0.0
	3	167	12.3	28.5	0.0
	3	168	13.0	27.9	0.0
	3	169	13.5	25.0	3.24186046512
	3	170	10.5	25.3	0.0
	3	171	7.0	23.9	0.0
	3	172	10.6	21.3	0.0
	3	173	14.6	29.2	0.0
	3	174	15.3	29.8	0.0
	3	175	20.6	31.9	0.0
	3	176	19.3	33.1	0.0
	3	177	22.2	34.5	0.0
	3	178	19.9	33.6	0.0
	3	179	16.0	29.1	0.0
	3	180	14.8	27.7	0.0
	3	181	12.9	27.2	0.190697674419
	3	182	10.8	22.7	1.23953488372
	3	183	15.0	26.0	0.0
	3	184	15.4	24.3	14.111627907
	3	185	18.7	25.3	33.1813953488
	3	186	15.4	28.9	0.0
	3	187	18.8	30.9	0.0
	3	188	13.6	30.9	1.52558139535
	3	189	14.8	30.6	0.0
	3	190	17.8	29.8	0.0
	3	191	18.1	30.8	0.0
	3	192	16.4	26.2	4.00465116279
	3	193	14.9	29.1	0.0
	3	194	18.9	30.6	0.0
	3	195	19.1	31.9	0.0
	3	196	18.6	29.1	0.0
	3	197	17.0	28.6	0.0
	3	198	16.8	30.2	0.0953488372093
	3	199	19.6	28.1	0.667441860465
	3	200	16.9	31.3	23.8372093023
	3	201	20.0	34.2	0.0
	3	202	18.8	28.6	17.3534883721
	3	203	22.8	32.3	0.381395348837
	3	204	20.4	33.4	38.5209302326
	3	205	19.9	30.0	3.62325581395
	3	206	22.1	37.2	0.0
	3	207	19.3	36.0	0.0
	3	208	23.3	34.5	21.9302325581
	3	209	21.7	36.5	0.0
	3	210	18.1	32.7	0.0
	3	211	16.6	33.2	0.0
	3	212	19.3	32.2	0.0
	3	213	16.2	30.9	0.0
	3	214	16.1	31.6	0.0
	3	215	16.8	31.9	5.62558139535
	3	216	17.3	30.2	0.0
	3	217	18.4	29.9	0.0
	3	218	17.0	30.9	0.0
	3	219	16.3	29.7	4.95813953488
	3	220	15.0	30.4	1.52558139535
	3	221	17.1	31.0	10.9651162791
	3	222	16.2	33.3	0.286046511628
	3	223	15.8	27.3	23.0744186047
	3	224	15.3	25.0	0.0
	3	225	13.1	28.7	0.0
	3	226	15.8	31.3	0.0
	3	227	14.4	34.0	0.0
	3	228	12.8	29.6	0.0
	3	229	14.3	29.3	0.0
	3	230	16.6	30.9	0.0
	3	231	16.7	27.8	0.0
	3	232	17.2	27.4	0.0
	3	233	19.5	27.0	0.0
	3	234	21.4	31.0	0.0
	3	235	17.6	24.7	1.52558139535
	3	236	8.7	21.9	0.0
	3	237	9.8	24.6	0.0
	3	238	10.0	25.0	0.0
	3	239	10.3	28.5	0.0
	3	240	7.8	31.1	0.0
	3	241	12.6	30.8	0.0
	3	242	8.1	28.3	0.0
	3	243	10.8	26.2	0.0
	3	244	11.2	25.1	0.0
	3	245	11.7	26.3	0.0
	3	246	8.5	23.7	0.0
	3	247	7.1	21.3	12.6813953488
	3	248	9.5	24.8	0.0
	3	249	9.3	26.0	0.0
	3	250	9.4	26.1	0.0
	3	251	12.5	24.2	0.0
	3	252	11.6	20.8	0.0
	3	253	12.5	22.8	3.52790697674
	3	254	13.1	29.7	0.0
	3	255	12.5	22.6	2.19302325581
	3	256	10.2	23.6	0.0
	3	257	9.4	25.2	0.0
	3	258	10.7	23.9	0.0
	3	259	9.3	26.4	0.0
	3	260	8.1	24.2	0.0
	3	261	7.7	22.6	0.0
	3	262	5.1	19.1	5.72093023256
	3	263	9.7	21.8	0.0
	3	264	12.9	21.5	0.0
	3	265	6.4	19.0	0.0
	3	266	6.4	21.5	0.0
	3	267	7.3	23.6	0.0
	3	268	13.7	31.1	0.0
	3	269	14.0	28.6	0.0
	3	270	14.9	27.3	0.0
	3	271	13.5	24.1	1.71627906977
	3	272	10.5	23.2	0.953488372093
	3	273	8.1	26.3	0.0
	3	274	12.4	21.2	8.58139534884
	3	275	9.0	15.6	0.476744186047
	3	276	6.6	20.2	0.0
	3	277	0.8	18.1	25.2674418605
	3	278	-1.2	13.2	0.0
	3	279	5.4	15.2	0.0
	3	280	10.2	18.0	0.953488372093
	3	281	12.6	20.9	0.0
	3	282	6.7	15.7	0.0
	3	283	15.3	24.8	0.0
	3	284	14.4	31.1	0.0
	3	285	15.9	29.0	0.0
	3	286	13.3	20.3	0.0
	3	287	10.1	19.8	2.57441860465
	3	288	11.3	19.9	0.0
	3	289	11.7	12.5	0.0
	3	290	7.1	12.6	0.0
	3	291	3.8	10.7	0.0
	3	292	-3.2	17.0	0.0
	3	293	0.4	18.4	0.0
	3	294	0.4	13.9	0.0
	3	295	2.1	8.8	2.28837209302
	3	296	-0.7	18.8	0.0
	3	297	-4.6	13.8	14.6837209302
	3	298	-5.6	6.7	0.0
	3	299	-2.9	10.6	0.0
	3	300	-2.5	4.6	1.62093023256
	3	301	0.6	11.3	0.0
	3	302	5.4	11.5	0.0
	3	303	7.1	13.4	0.0
	3	304	2.6	8.0	0.0
	3	305	-1.2	11.7	0.0
	3	306	1.7	2.5	7.81860465116
	3	307	-1.8	3.6	0.667441860465
	3	308	-13.4	-1.3	1.0488372093
	3	309	-13.1	4.3	8.86744186047
	3	310	-12.6	-5.8	0.0
	3	311	-10.5	0.6	0.0
	3	312	-9.2	6.5	0.0
	3	313	-5.7	3.6	0.0
	3	314	-13.2	-0.5	0.0
	3	315	-6.5	-1.0	2.57441860465
	3	316	-4.4	4.0	1.33488372093
	3	317	-5.1	6.0	2.38372093023
	3	318	-3.8	7.0	0.0
	3	319	-6.7	0.1	0.0
	3	320	-4.2	2.1	0.0
	3	321	-4.0	1.1	0.0
	3	322	-8.6	0.7	0.0
	3	323	-5.2	8.9	0.0
	3	324	-7.1	3.8	0.0
	3	325	-1.5	5.4	2.28837209302
	3	326	-5.8	10.9	0.0
	3	327	1.8	10.8	0.0
	3	328	4.5	11.0	0.0
	3	329	3.6	7.4	6.38837209302
	3	330	0.3	5.3	0.0
	3	331	1.7	1.9	0.0
	3	332	-2.2	2.3	0.0
	3	333	-5.6	1.8	0.0
	3	334	-8.0	-1.0	0.762790697674
	3	335	-1.3	3.1	0.0953488372093
	3	336	-2.4	-0.9	0.0
	3	337	-1.5	1.9	0.0
	3	338	1.4	4.5	1.52558139535
	3	339	-10.4	-5.1	2.38372093023
	3	340	0.8	1.4	0.0
	3	341	-12.1	-3.5	0.0
	3	342	-13.8	-0.9	0.0
	3	343	-19.9	-5.0	0.0
	3	344	-24.9	-12.8	0.0
	3	345	-26.4	-12.0	0.0
	3	346	-32.3	-12.8	0.0
	3	347	-24.8	-9.7	0.0
	3	348	-24.0	-12.9	0.0
	3	349	-21.8	-8.7	0.0
	3	350	-20.6	-13.0	0.0
	3	351	-20.2	-9.8	0.0
	3	352	-18.7	-2.0	0.0
	3	353	-21.7	-2.7	0.0
	3	354	-19.0	2.2	0.0
	3	355	-20.2	-4.2	0.0
	3	356	-11.0	-5.9	0.0
	3	357	-15.1	-2.4	0.0
	3	358	-19.4	-8.0	0.0
	3	359	-19.2	-8.1	0.0
	3	360	-22.2	-16.6	1.23953488372
	3	361	-19.6	-10.7	0.0
	3	362	-23.2	-9.9	0.0
	3	363	-19.8	-4.6	0.0
	3	364	-19.1	-4.8	0.190697674419
	3	365	-9.8	-1.7	0.0
	4	1	-13.0	3.9	2.28837209302
	4	2	-14.5	6.2	0.0
	4	3	-7.2	-4.5	0.0
	4	4	-17.2	-2.5	0.0
	4	5	-12.2	-3.5	0.0
	4	6	-24.3	-10.9	0.0
	4	7	-21.6	-10.4	0.0
	4	8	-13.2	-6.0	0.0
	4	9	-12.1	-6.3	0.0
	4	10	-16.3	1.5	0.0
	4	11	-19.0	-6.6	0.0
	4	12	-15.9	-7.6	0.0
	4	13	-25.8	-6.3	0.0
	4	14	-21.5	-3.5	0.0
	4	15	-17.9	-13.2	0.0
	4	16	-20.5	-9.1	0.0
	4	17	-16.7	-6.4	5.05348837209
	4	18	-15.1	-12.6	0.0953488372093
	4	19	-17.2	-10.1	0.0
	4	20	-15.4	-10.1	0.0
	4	21	-24.5	-10.6	0.0
	4	22	-19.2	-8.0	0.0
	4	23	-27.0	-15.8	0.0
	4	24	-30.3	-12.6	0.0
	4	25	-26.9	-6.6	0.0
	4	26	-29.5	-9.9	0.0
	4	27	-19.0	-8.3	3.43255813953
	4	28	-18.4	-2.2	0.0
	4	29	-27.2	-9.2	0.0
	4	30	-21.8	-9.8	0.0
	4	31	-18.3	-7.9	0.0
	4	32	-12.2	3.4	0.0
	4	33	-7.4	6.0	0.0
	4	34	-8.8	-0.3	0.0
	4	35	-14.8	-13.0	0.0
	4	36	-19.5	-7.7	0.0
	4	37	-23.1	-12.0	0.0
	4	38	-20.6	-5.1	0.0
	4	39	-13.8	-1.7	2.66976744186
	4	40	-16.2	3.6	0.0
	4	41	-12.4	6.2	0.0
	4	42	-8.0	1.6	0.0
	4	43	-22.9	-10.1	0.0
	4	44	-17.5	-4.5	0.0
	4	45	-21.4	-12.9	0.0
	4	46	-24.5	-12.4	0.0
	4	47	-25.5	-11.3	0.0
	4	48	-22.7	-10.7	0.0
	4	49	-21.4	-14.2	0.0
	4	50	-11.6	-7.9	0.0
	4	51	-18.4	-7.4	0.0
	4	52	-22.5	-6.6	0.0
	4	53	-22.1	-8.4	0.0
	4	54	-17.4	0.6	0.0
	4	55	-25.2	-1.8	0.0
	4	56	-22.4	-0.1	0.0
	4	57	-15.4	-12.2	0.0
	4	58	-20.2	-9.4	0.0
	4	59	-20.9	-3.3	0.0
	4	60	-17.0	-6.8	0.0
	4	61	-21.5	-6.9	1.14418604651
	4	62	-12.4	-5.7	0.0
	4	63	-13.8	-3.6	0.0
	4	64	-18.0	-7.9	0.0
	4	65	-8.8	-6.4	0.0
	4	66	-3.8	-3.6	0.0
	4	67	-13.7	-10.9	8.48604651163
	4	68	-10.6	-0.5	0.0
	4	69	-7.9	5.4	0.0
	4	70	-4.6	3.0	0.0
	4	71	-4.9	0.4	0.0
	4	72	-10.8	-6.6	0.0
	4	73	-14.3	-11.9	0.0
	4	74	-19.8	-7.4	0.0
	4	75	-19.9	-6.9	0.0
	4	76	-18.7	-4.9	0.0
	4	77	-14.8	-1.3	0.0
	4	78	-14.2	-3.0	0.0
	4	79	-20.9	-6.8	0.0
	4	80	-13.3	-4.5	0.0
	4	81	-10.4	2.7	0.0
	4	82	-2.2	4.6	0.0
	4	83	-5.0	8.7	0.0
	4	84	-6.2	9.3	0.0
	4	85	-2.3	5.9	0.0
	4	86	-10.1	-0.4	0.0
	4	87	-9.5	5.0	0.0
	4	88	-10.4	0.3	0.0
	4	89	-7.0	-6.9	0.0
	4	90	-12.8	-9.0	0.0
	4	91	-11.9	-3.2	0.0
	4	92	-6.5	1.0	15.5418604651
	4	93	-4.2	3.2	0.0953488372093
	4	94	-0.5	3.0	0.0953488372093
	4	95	-10.4	-0.5	1.43023255814
	4	96	-9.8	1.0	0.0
	4	97	-6.8	6.6	0.0
	4	98	0.7	13.3	3.52790697674
	4	99	1.2	20.3	0.0
	4	100	4.5	15.9	0.0
	4	101	1.3	20.8	0.0
	4	102	6.3	18.5	0.0
	4	103	3.4	16.6	0.0
	4	104	11.1	16.5	0.0
	4	105	1.4	16.7	0.0
	4	106	-1.3	11.1	0.0
	4	107	-0.2	16.6	0.0
	4	108	0.1	18.0	0.0
	4	109	3.8	17.5	0.0
	4	110	1.3	19.3	0.0
	4	111	-1.4	17.0	0.0
	4	112	-5.2	6.5	34.9930232558
	4	113	-9.8	7.2	0.0
	4	114	-4.9	6.0	11.1558139535
	4	115	-5.3	8.3	0.0953488372093
	4	116	-1.9	10.7	6.57906976744
	4	117	-0.9	21.1	0.0
	4	118	3.2	23.3	0.0
	4	119	6.0	18.6	0.0
	4	120	1.9	16.8	0.0
	4	121	3.3	19.8	0.0
	4	122	0.6	15.8	0.0
	4	123	4.4	12.9	9.34418604651
	4	124	2.1	16.3	0.0
	4	125	5.9	18.6	0.0
	4	126	4.6	13.4	6.57906976744
	4	127	-2.4	12.8	12.3
	4	128	-3.0	13.0	1.62093023256
	4	129	0.7	12.9	2.95581395349
	4	130	0.0	14.1	0.0
	4	131	1.4	19.2	5.05348837209
	4	132	7.5	20.4	0.190697674419
	4	133	4.7	24.0	1.81162790698
	4	134	3.4	21.0	0.0
	4	135	2.3	12.1	0.476744186047
	4	136	-1.7	14.5	0.0
	4	137	0.4	16.2	0.0
	4	138	4.6	12.4	0.0953488372093
	4	139	4.1	12.3	0.0
	4	140	5.4	15.4	0.0
	4	141	8.3	24.8	0.0
	4	142	14.2	29.6	0.0
	4	143	14.9	27.1	0.0
	4	144	14.3	21.8	0.0
	4	145	9.5	24.0	0.0
	4	146	12.8	26.5	15.5418604651
	4	147	10.2	29.9	0.0
	4	148	8.7	24.6	9.34418604651
	4	149	9.2	18.3	0.0953488372093
	4	150	12.9	20.5	0.572093023256
	4	151	11.6	22.4	0.762790697674
	4	152	8.0	22.0	12.3
	4	153	7.6	25.9	14.6837209302
	4	154	11.9	25.8	0.0953488372093
	4	155	10.3	21.0	0.0
	4	156	14.9	22.5	11.5372093023
	4	157	9.6	27.7	10.3930232558
	4	158	10.7	25.1	5.53023255814
	4	159	12.1	22.0	0.190697674419
	4	160	12.1	29.6	0.0
	4	161	11.8	28.8	0.0
	4	162	13.4	28.4	0.0
	4	163	16.7	24.4	15.923255814
	4	164	15.2	23.2	39.3790697674
	4	165	12.7	22.8	17.4488372093
	4	166	12.3	22.4	0.0953488372093
	4	167	9.9	29.0	0.0
	4	168	14.1	30.3	0.0
	4	169	18.1	34.3	0.0
	4	170	17.4	27.4	1.43023255814
	4	171	18.2	30.8	20.7860465116
	4	172	23.8	31.4	4.38604651163
	4	173	20.0	33.3	0.0953488372093
	4	174	18.6	28.6	16.876744186
	4	175	19.6	31.4	15.6372093023
	4	176	19.9	27.8	0.0953488372093
	4	177	16.9	31.1	0.0
	4	178	17.1	28.9	0.0
	4	179	15.6	31.4	0.0
	4	180	17.0	31.6	0.0
	4	181	14.1	27.2	0.0
	4	182	12.7	23.6	4.19534883721
	4	183	14.1	25.4	20.4046511628
	4	184	12.4	19.6	0.190697674419
	4	185	10.6	19.9	0.953488372093
	4	186	19.1	27.4	0.0
	4	187	13.8	26.6	0.0
	4	188	17.1	26.6	16.2093023256
	4	189	18.2	29.0	0.190697674419
	4	190	15.4	26.8	0.0
	4	191	11.8	23.8	0.0
	4	192	10.2	25.2	0.0
	4	193	11.2	23.3	1.14418604651
	4	194	11.9	27.2	0.0
	4	195	12.3	27.3	0.0
	4	196	17.1	29.1	0.0
	4	197	18.1	32.0	0.0
	4	198	19.3	30.2	0.0
	4	199	18.5	30.3	0.0
	4	200	20.9	32.5	0.0
	4	201	17.4	30.1	0.0
	4	202	17.8	27.5	0.0
	4	203	15.2	29.8	0.0
	4	204	17.3	30.6	0.0
	4	205	17.5	34.7	0.0
	4	206	21.5	33.8	0.0
	4	207	21.1	31.2	0.0
	4	208	18.4	28.7	0.0
	4	209	13.6	29.3	0.0
	4	210	14.4	27.0	9.53488372093
	4	211	13.5	30.7	0.0
	4	212	16.1	32.5	0.0
	4	213	15.0	31.0	0.0
	4	214	13.5	32.0	0.0
	4	215	16.0	31.3	0.286046511628
	4	216	15.0	30.8	22.8837209302
	4	217	20.6	31.0	12.0139534884
	4	218	19.7	34.6	0.0
	4	219	22.5	37.3	0.0
	4	220	23.2	37.9	0.0
	4	221	24.7	37.1	0.0
	4	222	17.3	31.8	0.0
	4	223	18.3	28.1	0.0
	4	224	12.9	26.6	0.0
	4	225	14.6	26.2	0.0
	4	226	13.1	28.6	0.0
	4	227	11.5	31.3	0.0
	4	228	13.7	30.9	3.24186046512
	4	229	13.5	29.4	0.0
	4	230	12.9	31.0	0.0
	4	231	14.6	29.4	0.0
	4	232	18.0	29.1	0.0
	4	233	18.3	33.5	0.0
	4	234	19.9	28.3	0.0
	4	235	19.7	31.2	0.0
	4	236	18.2	31.7	0.0
	4	237	16.9	30.4	0.0
	4	238	17.3	31.5	0.0
	4	239	18.2	33.4	0.0
	4	240	15.5	26.6	0.0
	4	241	11.4	27.9	0.0
	4	242	12.4	25.7	0.0
	4	243	10.9	26.2	0.0
	4	244	14.7	28.0	0.0
	4	245	14.1	27.4	0.0
	4	246	15.4	28.5	0.0953488372093
	4	247	16.3	27.3	3.52790697674
	4	248	13.9	26.8	3.52790697674
	4	249	17.8	28.9	0.0953488372093
	4	250	18.5	29.9	0.0
	4	251	17.6	26.5	0.0
	4	252	10.5	25.8	0.0
	4	253	13.2	23.6	15.3511627907
	4	254	10.8	19.5	15.5418604651
	4	255	10.7	25.1	0.0
	4	256	7.1	22.2	0.0
	4	257	10.2	18.5	4.00465116279
	4	258	8.7	19.4	5.91162790698
	4	259	8.1	18.0	7.05581395349
	4	260	3.9	15.5	0.381395348837
	4	261	0.0	16.1	0.0
	4	262	-2.3	20.4	0.0
	4	263	-1.7	13.0	0.286046511628
	4	264	-1.1	17.5	0.0
	4	265	1.0	10.6	1.52558139535
	4	266	3.9	21.1	0.0
	4	267	2.7	19.6	0.0
	4	268	6.3	25.4	0.0
	4	269	7.5	23.0	0.0
	4	270	8.4	26.9	0.0
	4	271	12.6	22.3	0.0
	4	272	7.5	19.8	0.0
	4	273	7.8	22.2	0.0
	4	274	9.7	12.6	2.95581395349
	4	275	3.7	19.6	0.0
	4	276	2.8	18.5	0.0
	4	277	0.7	15.0	0.0
	4	278	6.1	15.1	0.0
	4	279	9.8	20.7	0.0
	4	280	-0.3	15.4	0.0
	4	281	-1.5	13.3	0.0
	4	282	-1.5	14.0	0.0
	4	283	-3.8	12.2	0.0
	4	284	-3.3	14.3	0.0
	4	285	-3.1	14.2	0.0
	4	286	-9.1	7.4	0.0953488372093
	4	287	-7.8	10.0	0.476744186047
	4	288	-6.8	11.7	0.0
	4	289	-0.8	17.9	0.0
	4	290	5.6	21.0	0.0
	4	291	6.7	17.4	0.0
	4	292	6.3	14.3	3.71860465116
	4	293	8.6	17.7	0.0
	4	294	4.5	18.8	0.0
	4	295	2.6	16.7	0.0
	4	296	-4.3	-0.9	0.858139534884
	4	297	-7.1	-4.7	2.28837209302
	4	298	-5.1	2.5	0.0
	4	299	-7.8	7.3	0.0
	4	300	-13.2	4.0	7.05581395349
	4	301	-5.4	9.9	0.0
	4	302	-4.6	0.2	0.0
	4	303	-9.9	0.4	0.0
	4	304	-14.6	5.2	0.0
	4	305	-15.4	7.5	0.0
	4	306	-16.9	0.4	0.0
	4	307	-8.3	3.3	0.190697674419
	4	308	-4.7	-3.9	0.476744186047
	4	309	-9.2	-5.9	1.52558139535
	4	310	-8.4	-2.5	0.476744186047
	4	311	-10.8	-7.5	0.381395348837
	4	312	-6.2	1.6	6.38837209302
	4	313	-3.8	-0.2	4.19534883721
	4	314	-10.4	-0.7	0.0
	4	315	-4.6	2.5	5.72093023256
	4	316	-6.3	-1.6	2.0976744186
	4	317	-13.9	-1.2	0.381395348837
	4	318	-6.3	-3.5	2.66976744186
	4	319	-14.9	-10.6	2.95581395349
	4	320	-14.6	-4.6	0.0
	4	321	-9.0	-4.2	0.0
	4	322	-5.2	-0.5	10.2976744186
	4	323	-7.0	1.9	8.96279069767
	4	324	-10.7	1.0	0.0
	4	325	-6.0	0.7	0.0
	4	326	-9.1	-3.5	0.0
	4	327	-12.4	-4.6	0.0
	4	328	-14.5	-7.2	0.0
	4	329	-17.6	-9.4	0.0
	4	330	-11.3	-4.0	6.29302325581
	4	331	-7.7	3.9	0.0
	4	332	-5.2	5.0	0.0
	4	333	2.4	4.3	0.858139534884
	4	334	0.8	1.9	6.96046511628
	4	335	0.5	12.3	0.0
	4	336	1.8	9.6	0.0
	4	337	2.4	9.5	0.0
	4	338	4.3	18.0	0.0
	4	339	4.2	10.6	0.0
	4	340	1.6	3.0	0.0
	4	341	-3.0	0.7	0.0
	4	342	-8.4	6.0	0.0
	4	343	-7.8	6.9	2.86046511628
	4	344	-6.0	-3.7	0.0
	4	345	-12.8	-0.1	0.0
	4	346	-8.4	2.3	0.0
	4	347	-14.2	2.4	0.0
	4	348	-14.8	2.6	0.0
	4	349	-7.5	1.6	0.0
	4	350	-7.6	5.2	0.0
	4	351	-3.7	0.7	0.0
	4	352	-9.0	-5.7	1.0488372093
	4	353	-10.5	1.9	0.0
	4	354	-13.7	-5.2	0.0
	4	355	-14.4	-2.4	0.0
	4	356	-12.9	-8.6	0.0
	4	357	-15.1	-14.4	0.0
	4	358	-18.5	-9.0	0.0
	4	359	-17.5	1.1	0.0
	4	360	-13.5	1.7	5.81627906977
	4	361	-2.1	2.7	0.0
	4	362	-9.9	2.2	0.0
	4	363	-7.7	0.1	0.0
	4	364	-4.8	-0.9	0.0
	4	365	-5.4	3.3	0.0
	4	366	-2.5	2.8	0.0
	5	1	-9.2	-4.5	0.0
	5	2	-18.4	-6.4	0.0
	5	3	-18.1	-4.9	0.0
	5	4	-21.5	-11.1	0.0
	5	5	-17.8	-16.4	0.0
	5	6	-21.3	-15.6	6.1023255814
	5	7	-13.0	-4.2	0.0
	5	8	-15.7	-11.3	0.0
	5	9	-14.4	-7.6	3.52790697674
	5	10	-14.1	-7.4	0.0
	5	11	-17.6	-10.1	0.0
	5	12	-18.0	-7.0	0.0
	5	13	-18.3	-10.4	0.0
	5	14	-27.4	-14.1	0.0
	5	15	-21.4	-6.6	0.0
	5	16	-12.9	-6.4	0.0
	5	17	-10.5	-4.2	0.0
	5	18	-15.7	-11.1	1.0488372093
	5	19	-13.8	-9.4	0.0953488372093
	5	20	-10.7	-2.7	0.0
	5	21	-19.4	-2.1	0.0
	5	22	-25.8	-14.9	0.0
	5	23	-24.1	-1.6	0.0
	5	24	-16.5	-5.8	7.05581395349
	5	25	-18.7	0.0	0.0
	5	26	-18.1	-7.7	0.0
	5	27	-22.2	-10.1	0.0
	5	28	-18.1	-5.8	1.0488372093
	5	29	-10.2	0.0	0.762790697674
	5	30	-19.3	-2.4	0.0
	5	31	-15.1	-3.8	0.0
	5	32	-15.1	-7.1	0.0
	5	33	-12.3	-10.3	0.0
	5	34	-15.4	-7.8	2.19302325581
	5	35	-20.0	-11.1	4.38604651163
	5	36	-26.2	-14.5	0.0
	5	37	-21.7	-9.7	0.0
	5	38	-16.8	-5.3	2.57441860465
	5	39	-21.6	0.6	3.90930232558
	5	40	-22.1	-2.9	0.0
	5	41	-19.0	-6.4	0.0
	5	42	-9.9	-0.4	0.572093023256
	5	43	-14.4	-5.3	0.381395348837
	5	44	-7.5	-4.5	0.0
	5	45	-7.6	-7.1	0.0
	5	46	-6.5	-6.0	0.0
	5	47	-7.2	-5.5	0.0
	5	48	-2.9	3.6	0.0
	5	49	-12.1	1.6	0.0
	5	50	-17.8	-9.0	0.0
	5	51	-18.0	-10.3	0.0
	5	52	-11.9	-4.7	0.0
	5	53	-5.6	-4.9	3.43255813953
	5	54	-10.3	-1.5	0.0
	5	55	-17.3	-4.6	0.0
	5	56	-1.5	9.2	0.0
	5	57	1.9	7.0	0.0
	5	58	-14.0	2.0	0.0
	5	59	-9.6	4.8	1.52558139535
	5	60	-12.7	-3.5	0.0
	5	61	-18.2	-8.7	0.0
	5	62	-17.1	-4.8	0.0
	5	63	-10.7	6.9	0.0
	5	64	-9.2	1.2	0.0
	5	65	-10.4	6.5	0.0
	5	66	-16.0	7.2	0.0
	5	67	-16.6	0.2	0.0
	5	68	-11.7	1.9	0.0
	5	69	-6.6	4.9	0.0
	5	70	-8.7	4.1	0.0
	5	71	-8.8	-3.7	2.38372093023
	5	72	-8.6	0.7	3.24186046512
	5	73	-8.2	0.0	0.0
	5	74	-8.6	-0.5	0.0
	5	75	-16.5	-2.1	4.76744186047
	5	76	-12.1	2.7	0.0
	5	77	-10.0	7.4	0.0
	5	78	-8.4	3.6	0.0
	5	79	-1.0	4.9	3.81395348837
	5	80	-5.2	0.4	0.0
	5	81	-3.6	0.8	0.0
	5	82	-12.7	1.8	0.0
	5	83	-6.4	5.9	0.0
	5	84	-4.1	-0.3	0.0
	5	85	-5.2	3.2	1.14418604651
	5	86	-5.4	9.7	0.0
	5	87	-6.1	0.9	2.38372093023
	5	88	-11.0	3.8	0.0
	5	89	-10.8	2.9	0.0
	5	90	-12.7	1.8	6.86511627907
	5	91	-12.7	4.3	0.0
	5	92	-3.1	8.1	0.0
	5	93	2.7	9.7	0.0
	5	94	-1.3	8.0	0.0
	5	95	-10.7	0.6	2.66976744186
	5	96	-12.6	4.4	0.0
	5	97	-5.8	9.3	0.0
	5	98	-0.3	13.4	0.0
	5	99	-5.6	12.6	0.0
	5	100	-9.3	13.4	0.0
	5	101	-2.9	7.3	2.0976744186
	5	102	6.8	15.7	0.0
	5	103	4.3	17.6	0.0
	5	104	1.5	15.8	0.0
	5	105	-4.4	17.2	0.0
	5	106	-9.5	9.9	0.0
	5	107	-1.7	11.8	0.0
	5	108	-1.2	15.0	0.0
	5	109	3.2	19.8	0.0
	5	110	3.7	23.6	0.0
	5	111	6.2	24.0	0.0
	5	112	9.7	23.6	0.0
	5	113	7.0	23.5	0.0
	5	114	1.0	13.2	4.38604651163
	5	115	-2.5	13.1	0.0
	5	116	-1.1	17.7	0.0
	5	117	4.6	17.8	0.0
	5	118	-0.6	10.2	0.0
	5	119	-1.7	8.8	0.0
	5	120	-7.1	10.7	0.0
	5	121	-2.4	15.9	0.0
	5	122	1.3	20.5	0.0953488372093
	5	123	1.8	24.4	0.0
	5	124	2.5	14.7	0.0
	5	125	4.0	21.7	0.0
	5	126	5.9	16.0	5.62558139535
	5	127	3.9	16.2	0.0
	5	128	-2.3	14.1	0.0
	5	129	-1.7	10.0	0.0
	5	130	-2.0	10.2	0.0
	5	131	1.0	14.9	0.0
	5	132	4.7	14.8	0.0
	5	133	2.4	22.5	0.0
	5	134	2.3	25.2	0.0
	5	135	5.9	19.4	0.0
	5	136	1.7	19.2	0.0
	5	137	3.2	18.6	0.0
	5	138	1.9	16.4	0.0
	5	139	5.1	16.3	0.0
	5	140	8.0	19.4	0.0
	5	141	6.6	20.6	0.0
	5	142	2.8	16.1	3.43255813953
	5	143	8.6	21.5	3.14651162791
	5	144	9.3	23.9	0.286046511628
	5	145	10.9	25.6	0.0
	5	146	10.4	27.3	0.0
	5	147	13.6	27.2	0.0
	5	148	9.6	26.0	0.0
	5	149	7.0	18.0	12.3953488372
	5	150	7.1	22.2	0.0
	5	151	8.3	22.8	3.90930232558
	5	152	8.5	20.6	2.57441860465
	5	153	11.7	21.6	18.211627907
	5	154	8.7	19.3	15.3511627907
	5	155	9.0	23.0	0.0
	5	156	13.1	26.0	0.0
	5	157	16.7	28.1	0.0
	5	158	11.9	21.1	0.0
	5	159	9.6	15.9	7.62790697674
	5	160	6.5	20.4	1.14418604651
	5	161	11.1	25.5	0.0
	5	162	15.4	28.1	0.0
	5	163	15.8	31.7	0.0
	5	164	13.7	28.5	0.0
	5	165	13.3	22.0	0.0
	5	166	10.4	23.3	0.0
	5	167	11.3	22.2	0.0953488372093
	5	168	10.1	22.1	0.0
	5	169	13.5	25.8	0.0
	5	170	11.8	26.1	0.0
	5	171	16.4	24.1	8.48604651163
	5	172	17.5	25.3	5.72093023256
	5	173	15.2	28.2	0.0
	5	174	16.7	27.9	0.0953488372093
	5	175	14.8	28.3	0.762790697674
	5	176	14.3	27.5	0.0953488372093
	5	177	10.8	27.5	0.0
	5	178	12.2	30.6	0.0
	5	179	14.5	27.9	0.0
	5	180	15.2	32.0	3.81395348837
	5	181	11.1	30.7	0.0
	5	182	13.6	29.4	0.0
	5	183	14.5	32.1	0.0
	5	184	17.8	34.5	0.0
	5	185	16.0	31.4	0.0
	5	186	14.2	32.7	0.0
	5	187	14.2	27.8	0.0
	5	188	12.7	23.3	1.71627906977
	5	189	10.9	20.1	0.476744186047
	5	190	19.8	35.8	0.0
	5	191	17.8	31.2	0.0
	5	192	18.7	31.2	0.0
	5	193	20.3	34.1	0.0
	5	194	19.2	30.3	1.43023255814
	5	195	19.9	29.5	0.0
	5	196	16.4	31.5	0.0
	5	197	14.2	25.9	6.67441860465
	5	198	18.7	30.7	0.0953488372093
	5	199	19.2	34.8	0.0
	5	200	19.1	28.8	32.1325581395
	5	201	19.5	35.7	0.0
	5	202	21.3	30.5	0.0
	5	203	21.5	36.2	0.0
	5	204	19.8	31.6	3.14651162791
	5	205	18.0	29.6	0.0
	5	206	17.3	27.9	11.0604651163
	5	207	16.9	30.4	0.0
	5	208	15.5	30.4	0.0
	5	209	14.9	30.0	0.0
	5	210	17.7	31.8	0.0
	5	211	13.7	29.6	0.0
	5	212	16.4	30.5	0.0
	5	213	18.7	33.2	0.0
	5	214	18.0	31.4	8.10465116279
	5	215	18.0	31.7	0.0
	5	216	18.2	32.4	0.0
	5	217	22.4	35.9	0.0
	5	218	25.1	35.4	0.0
	5	219	21.4	29.8	0.0
	5	220	15.1	26.8	0.0
	5	221	16.4	29.9	0.0
	5	222	17.3	32.2	0.0
	5	223	17.3	31.2	0.0
	5	224	17.0	32.6	0.0
	5	225	19.4	32.2	0.762790697674
	5	226	18.9	31.8	0.0
	5	227	17.1	28.5	0.0
	5	228	16.9	27.3	0.0
	5	229	14.9	24.5	0.0
	5	230	14.8	25.9	0.0
	5	231	16.0	21.0	27.6511627907
	5	232	10.4	20.7	10.5837209302
	5	233	12.3	23.5	0.0953488372093
	5	234	10.5	27.7	0.0
	5	235	16.6	28.9	0.0
	5	236	15.1	27.7	0.0
	5	237	12.6	30.8	0.0
	5	238	14.5	29.1	0.0
	5	239	16.1	30.6	0.0
	5	240	13.2	33.4	0.0
	5	241	17.1	30.5	0.0
	5	242	15.7	29.1	0.0
	5	243	16.2	30.5	0.0
	5	244	16.1	30.5	0.0953488372093
	5	245	17.7	30.7	0.0
	5	246	12.4	24.7	0.0
	5	247	9.3	19.8	0.0953488372093
	5	248	8.5	28.7	0.0
	5	249	8.7	28.1	0.0
	5	250	11.3	30.2	0.0
	5	251	12.3	33.3	0.0
	5	252	13.4	30.0	0.0
	5	253	11.1	28.4	0.0
	5	254	12.6	22.2	0.0953488372093
	5	255	10.7	25.7	0.0
	5	256	9.5	25.5	0.0
	5	257	9.7	18.2	2.95581395349
	5	258	9.3	24.5	0.0
	5	259	8.1	20.8	0.0
	5	260	5.4	22.1	0.0
	5	261	5.3	24.9	0.0
	5	262	16.1	29.2	0.0
	5	263	17.3	27.9	0.0
	5	264	13.4	18.8	0.381395348837
	5	265	13.9	25.1	0.0
	5	266	14.0	24.9	0.0
	5	267	13.5	27.5	0.0
	5	268	15.6	27.1	0.0
	5	269	8.8	22.4	0.0
	5	270	5.8	27.3	0.0
	5	271	11.0	26.6	0.0
	5	272	8.7	19.5	0.0
	5	273	9.9	22.5	0.0
	5	274	10.3	21.7	0.0
	5	275	12.5	21.4	0.0
	5	276	10.6	21.0	0.0
	5	277	7.3	20.1	0.0
	5	278	6.4	17.0	0.0
	5	279	9.2	14.6	0.0
	5	280	6.3	16.3	0.0953488372093
	5	281	4.0	24.6	0.0
	5	282	7.9	21.0	16.2093023256
	5	283	5.1	23.8	0.0
	5	284	9.7	22.2	0.0
	5	285	4.8	14.5	0.0
	5	286	-1.7	8.1	0.0
	5	287	2.7	17.2	0.0
	5	288	4.1	14.4	0.0
	5	289	2.0	13.6	0.0
	5	290	0.4	11.2	0.190697674419
	5	291	-1.6	11.1	0.0
	5	292	3.1	18.9	0.0
	5	293	-0.2	16.9	0.0
	5	294	-0.2	21.2	0.0
	5	295	2.1	17.2	0.0953488372093
	5	296	0.4	17.4	0.0
	5	297	0.3	10.3	0.0
	5	298	0.0	9.2	0.0
	5	299	-2.2	8.7	0.0
	5	300	-0.7	10.5	0.0
	5	301	0.7	13.9	0.0
	5	302	-0.9	13.6	0.0
	5	303	-4.9	11.4	0.0953488372093
	5	304	-2.7	8.5	0.0
	5	305	-0.9	6.7	7.91395348837
	5	306	-3.3	8.7	0.0
	5	307	-5.8	3.8	0.0
	5	308	-6.1	5.4	0.0
	5	309	-12.4	5.2	0.0
	5	310	-9.2	1.1	0.0
	5	311	-12.7	-1.0	0.0
	5	312	-11.0	7.4	0.0
	5	313	1.7	11.2	0.0
	5	314	4.8	12.6	0.0
	5	315	-5.8	1.7	0.0
	5	316	-11.7	3.1	0.0
	5	317	-10.5	4.6	0.0
	5	318	-11.0	2.1	0.0
	5	319	-7.7	5.4	0.0
	5	320	-3.6	10.3	0.0
	5	321	-1.5	15.5	0.0
	5	322	2.5	14.2	0.0
	5	323	9.3	21.1	0.0
	5	324	10.3	15.9	0.0
	5	325	1.2	5.2	0.381395348837
	5	326	-1.0	6.5	0.0
	5	327	-1.5	16.5	0.0
	5	328	-3.7	8.3	0.0
	5	329	-7.7	4.4	0.0
	5	330	-14.4	-8.1	0.0
	5	331	-10.7	0.3	0.0
	5	332	-13.5	-7.1	0.0
	5	333	-17.1	-1.5	0.0
	5	334	-14.9	8.1	0.0
	5	335	-7.6	6.0	0.0
	5	336	-7.7	-2.8	0.0
	5	337	-4.1	0.0	0.0
	5	338	-12.7	-5.5	0.0
	5	339	-4.6	0.2	0.0
	5	340	-3.1	2.6	0.0
	5	341	-7.9	8.4	0.0
	5	342	-6.2	4.7	0.0
	5	343	-11.3	-6.2	0.0
	5	344	-6.7	5.9	0.0
	5	345	-9.2	-0.8	0.0
	5	346	-12.9	5.3	0.0
	5	347	-7.1	-1.2	0.0
	5	348	-9.7	-1.8	0.0
	5	349	-10.2	-8.2	0.0
	5	350	-15.2	-0.6	0.0
	5	351	-16.1	-5.5	0.0
	5	352	-14.4	-2.8	0.0
	5	353	-17.3	-6.6	0.0
	5	354	-11.1	-4.5	0.0
	5	355	-1.2	-0.3	0.0
	5	356	-7.4	-5.4	0.0
	5	357	-4.5	-4.1	0.0
	5	358	-9.4	-3.8	0.0
	5	359	-14.2	-9.0	0.0
	5	360	-20.0	-11.7	0.0
	5	361	-7.7	0.2	0.0
	5	362	-7.6	-1.7	0.0
	5	363	-11.1	1.6	0.0
	5	364	-5.7	6.9	0.0
	5	365	-18.6	-7.6	0.0
	6	1	-4.8	-4.5	0.0
	6	2	-18.2	-2.9	0.0
	6	3	-16.9	2.2	0.0
	6	4	-18.7	2.8	0.0
	6	5	-14.3	3.4	0.0
	6	6	-10.9	6.0	0.0
	6	7	-17.0	-2.7	0.0
	6	8	-13.4	-4.2	0.0
	6	9	-13.1	-7.0	0.0
	6	10	-9.1	-3.0	0.0
	6	11	-14.6	-9.8	4.48139534884
	6	12	-15.6	-6.7	3.71860465116
	6	13	-13.6	-5.1	0.0
	6	14	-5.8	4.7	0.0
	6	15	-4.4	-3.3	0.0
	6	16	-13.0	-7.3	0.0
	6	17	-28.6	-3.7	0.0
	6	18	-17.3	-6.9	0.0
	6	19	-17.1	-9.2	0.0
	6	20	-20.8	-7.3	0.0
	6	21	-18.3	-2.1	0.0
	6	22	-11.2	-2.5	0.0
	6	23	-11.1	-6.5	0.0
	6	24	-9.0	-3.7	0.0
	6	25	-14.4	-2.5	0.0
	6	26	-18.0	-11.4	0.0
	6	27	-12.2	-9.4	0.0
	6	28	-13.1	-2.4	0.0
	6	29	-25.7	-8.6	0.0
	6	30	-19.5	-5.3	0.0
	6	31	-35.9	-14.8	0.476744186047
	6	32	-32.3	-13.7	1.52558139535
	6	33	-30.1	-6.8	0.0
	6	34	-18.7	-10.7	0.0
	6	35	-20.4	-8.7	0.0
	6	36	-16.3	-11.8	0.0
	6	37	-14.8	-3.6	0.0
	6	38	-26.8	-13.5	0.0
	6	39	-29.7	-18.5	0.476744186047
	6	40	-31.8	-17.4	0.0
	6	41	-27.7	-12.5	0.0
	6	42	-27.6	-4.3	0.0
	6	43	-21.0	-1.2	0.0
	6	44	-14.6	-5.6	0.0
	6	45	-15.5	-9.9	0.0
	6	46	-23.3	-7.1	0.0
	6	47	-18.5	-8.4	0.0
	6	48	-19.3	-7.0	0.0
	6	49	-10.8	-7.5	0.0
	6	50	-8.8	-4.8	0.0
	6	51	-1.1	2.2	0.0
	6	52	-6.7	-4.2	0.0
	6	53	-12.2	-1.8	0.0953488372093
	6	54	-16.5	-1.3	0.0
	6	55	-13.5	-1.1	0.0
	6	56	-13.0	6.5	0.0
	6	57	-19.0	-2.1	0.0
	6	58	-12.6	0.7	0.0
	6	59	-17.3	-6.3	0.0
	6	60	-17.9	-3.3	0.858139534884
	6	61	-16.8	-4.0	1.14418604651
	6	62	-13.8	-1.0	0.0
	6	63	-17.0	-8.3	0.0
	6	64	-9.0	-0.7	0.0
	6	65	-9.2	1.6	0.0
	6	66	0.0	10.8	0.0
	6	67	3.0	6.6	0.0
	6	68	-3.3	3.4	0.0
	6	69	-5.3	0.9	0.0
	6	70	-6.7	-2.0	0.0
	6	71	-2.7	-1.3	0.0
	6	72	1.3	6.1	0.0
	6	73	2.2	4.7	0.0
	6	74	2.8	7.2	0.0
	6	75	4.3	4.9	0.0
	6	76	-0.2	4.9	0.0
	6	77	-3.9	4.1	0.0
	6	78	-2.4	5.7	0.0
	6	79	-6.4	5.9	0.0
	6	80	-0.2	8.7	0.0953488372093
	6	81	-0.1	7.0	0.0
	6	82	0.1	9.1	0.0
	6	83	-2.4	1.5	0.0
	6	84	0.3	3.6	0.0
	6	85	-9.8	0.3	6.57906976744
	6	86	-9.8	5.2	0.0
	6	87	-10.8	1.3	0.0
	6	88	-11.1	1.8	0.0
	6	89	-4.5	6.9	0.286046511628
	6	90	-2.1	10.6	0.0
	6	91	-2.2	14.8	0.0
	6	92	-0.3	15.3	0.0
	6	93	0.9	11.4	0.0
	6	94	-1.4	13.2	0.572093023256
	6	95	2.4	12.6	0.0
	6	96	-0.5	14.1	0.0
	6	97	-4.2	10.1	8.2
	6	98	-6.7	8.7	0.0953488372093
	6	99	-8.0	7.9	0.0
	6	100	-9.5	5.9	0.0
	6	101	-5.2	5.5	0.0
	6	102	-2.4	3.8	2.19302325581
	6	103	-1.7	8.1	0.0
	6	104	-6.0	7.4	0.0
	6	105	-7.8	8.2	0.0
	6	106	-6.0	8.8	0.0
	6	107	-6.2	3.5	0.0
	6	108	-8.6	3.4	0.572093023256
	6	109	-5.8	5.5	1.62093023256
	6	110	-5.2	9.3	11.2511627907
	6	111	1.0	12.8	0.0
	6	112	10.7	17.0	11.5372093023
	6	113	8.7	15.9	0.0
	6	114	5.1	17.2	0.0
	6	115	6.1	14.6	0.858139534884
	6	116	4.3	19.4	0.0
	6	117	7.6	24.1	0.0
	6	118	15.7	31.4	0.0
	6	119	10.6	22.0	10.3930232558
	6	120	8.2	20.7	0.0
	6	121	7.8	18.2	0.190697674419
	6	122	2.3	17.9	0.0
	6	123	9.3	21.3	0.0
	6	124	8.0	21.0	0.0
	6	125	6.5	21.6	0.0
	6	126	4.5	24.7	0.0
	6	127	3.0	17.8	15.3511627907
	6	128	6.0	19.3	0.0
	6	129	5.0	13.2	1.14418604651
	6	130	5.4	18.1	0.0
	6	131	7.1	19.5	0.0
	6	132	7.7	18.3	0.0
	6	133	9.7	23.0	0.0
	6	134	4.4	22.4	0.0
	6	135	4.8	19.7	0.0
	6	136	5.3	19.2	0.0
	6	137	4.6	18.6	13.5395348837
	6	138	8.2	25.2	29.2720930233
	6	139	3.1	23.4	28.1279069767
	6	140	1.1	26.3	0.0
	6	141	7.3	20.0	1.33488372093
	6	142	4.3	18.8	0.0
	6	143	6.6	22.3	0.0
	6	144	9.8	22.0	4.29069767442
	6	145	12.4	25.2	0.0
	6	146	6.3	18.9	22.9790697674
	6	147	9.2	25.0	0.0
	6	148	11.1	27.6	0.0
	6	149	9.1	23.2	0.0
	6	150	13.7	21.9	0.0953488372093
	6	151	14.0	23.8	0.0
	6	152	12.2	20.7	0.0
	6	153	10.4	20.2	0.0
	6	154	12.0	23.7	0.0
	6	155	7.8	21.9	30.8930232558
	6	156	7.8	25.0	0.0
	6	157	9.7	25.6	0.0
	6	158	10.0	20.9	5.05348837209
	6	159	11.3	26.0	0.762790697674
	6	160	20.0	29.1	0.0
	6	161	18.5	27.6	0.0
	6	162	18.5	26.2	0.667441860465
	6	163	15.3	27.2	0.0
	6	164	12.3	25.2	0.0
	6	165	8.3	21.3	0.0
	6	166	7.3	21.1	0.0
	6	167	5.9	15.7	0.190697674419
	6	168	2.4	14.8	1.43023255814
	6	169	7.9	20.1	1.43023255814
	6	170	7.0	22.2	0.0
	6	171	9.4	19.0	0.0
	6	172	8.4	24.9	0.0
	6	173	11.7	24.3	4.00465116279
	6	174	16.5	29.2	0.0953488372093
[truncated: 8,957 more rows]
