# Supplementary material for: Comparing CMIP-3 and CMIP-5 climate projections on flooding estimation of Devils Lake of North Dakota, USA
Source: PeerJ. 2018 Apr 30;6:e4711. doi: 10.7717/peerj.4711 (PMC5933320; doi:10.7717/peerj.4711)
Supplement: Supplemental Information 2 [file peerj-06-4711-s002.zip › FutureClimate/CMIP-5_MarkSim/EDMZ_MIROC5_rcp60_2055.dat]

	1	1	-22.7	-19.2	0.381395348837
	1	2	-20.6	-20.5	1.14418604651
	1	3	-19.2	-6.7	0.0
	1	4	-11.2	3.0	0.0
	1	5	-2.2	5.6	11.3465116279
	1	6	-1.9	-1.3	0.0
	1	7	-12.9	0.1	0.0
	1	8	-4.1	-3.1	0.0
	1	9	-7.0	-4.2	0.0953488372093
	1	10	-13.3	-2.4	0.0
	1	11	-25.8	-1.8	0.0
	1	12	-29.5	-4.0	8.00930232558
	1	13	-21.9	-10.2	0.0
	1	14	-18.8	-10.0	0.0
	1	15	-18.8	-16.1	0.0
	1	16	-20.5	-11.0	0.0
	1	17	-17.8	-3.9	0.0
	1	18	-19.9	-12.7	0.0
	1	19	-23.1	-19.6	0.0953488372093
	1	20	-13.7	-2.7	0.0
	1	21	-11.6	-9.5	0.0
	1	22	-20.2	-7.0	0.0
	1	23	-5.6	9.9	0.0
	1	24	-12.3	12.7	0.0
	1	25	-15.3	2.8	0.0
	1	26	-17.0	-1.3	0.0
	1	27	-13.7	-5.2	0.0
	1	28	-17.9	-7.7	0.0
	1	29	-23.6	-7.0	0.0
	1	30	-13.9	-2.6	0.0
	1	31	-21.1	-4.1	0.0
	1	32	-14.3	-0.6	0.0
	1	33	-12.5	-8.1	0.667441860465
	1	34	-6.8	-3.7	0.0
	1	35	-13.5	-3.8	0.0
	1	36	-7.2	5.8	0.0
	1	37	-0.9	4.5	0.0
	1	38	7.0	15.2	0.0
	1	39	-5.3	3.6	0.0
	1	40	-11.2	-10.2	0.0
	1	41	-7.4	-1.9	0.0
	1	42	-8.6	-7.6	0.0
	1	43	-10.2	-7.0	0.0
	1	44	-9.2	0.8	0.0
	1	45	-4.2	4.8	0.0
	1	46	-8.9	-4.0	0.0
	1	47	-14.7	-9.3	0.286046511628
	1	48	-24.6	-9.0	0.0
	1	49	-22.5	-5.7	0.0
	1	50	-26.1	-9.1	0.0
	1	51	-24.5	-7.1	0.0
	1	52	-25.1	-6.7	0.0
	1	53	-28.1	-17.7	0.0953488372093
	1	54	-23.8	-15.0	4.76744186047
	1	55	-20.3	0.0	0.0
	1	56	-16.6	-2.4	0.0
	1	57	-16.9	-4.9	0.0
	1	58	-28.1	-5.3	0.0
	1	59	-23.0	5.8	0.0
	1	60	-23.0	-3.3	0.0
	1	61	-14.5	-4.2	0.0
	1	62	-15.6	-4.7	0.0
	1	63	-18.3	-4.5	0.0
	1	64	-13.9	-2.2	0.0
	1	65	-9.4	-3.3	8.58139534884
	1	66	-0.9	0.1	0.0
	1	67	-0.8	2.4	0.0
	1	68	-7.2	-5.9	0.0
	1	69	-11.2	3.6	0.0
	1	70	-12.2	6.3	0.0
	1	71	-10.9	6.5	0.0
	1	72	-16.0	3.8	0.0
	1	73	-12.7	-5.7	0.0
	1	74	-9.4	-5.5	0.0
	1	75	-8.6	-6.9	0.0
	1	76	-11.0	-7.0	0.0
	1	77	-10.0	-4.4	0.0
	1	78	-15.7	-0.5	0.0
	1	79	-16.9	-2.4	0.0
	1	80	-15.6	3.9	0.0
	1	81	-19.0	-2.8	0.0
	1	82	-18.3	-3.7	0.0
	1	83	-14.4	-0.8	3.81395348837
	1	84	-11.7	0.1	0.0
	1	85	-12.7	4.1	0.0
	1	86	-5.7	1.9	0.0
	1	87	-7.9	4.9	0.0
	1	88	-2.0	8.1	0.0
	1	89	0.9	5.4	0.0
	1	90	-3.5	9.8	0.0
	1	91	-4.5	7.6	0.0
	1	92	-3.6	13.7	0.0
	1	93	2.5	14.6	0.0
	1	94	3.4	17.9	0.0
	1	95	1.1	15.2	13.3488372093
	1	96	2.8	14.4	0.0
	1	97	3.5	12.5	0.0
	1	98	2.4	8.8	0.858139534884
	1	99	-2.7	7.0	4.29069767442
	1	100	-3.9	8.2	0.0953488372093
	1	101	-1.8	10.1	0.0
	1	102	6.2	9.7	0.0
	1	103	0.8	17.2	0.0
	1	104	8.8	18.2	0.0
	1	105	10.4	21.2	0.0
	1	106	1.9	19.5	2.19302325581
	1	107	3.5	19.5	0.0
	1	108	2.1	14.9	0.953488372093
	1	109	-0.8	17.9	0.0
	1	110	-3.7	18.0	0.0
	1	111	-1.2	16.8	0.0
	1	112	0.1	19.3	0.0
	1	113	2.4	23.3	0.0
	1	114	-4.4	14.3	0.0
	1	115	-8.2	8.7	0.0
	1	116	-2.0	16.4	0.0
	1	117	2.4	21.1	0.0
	1	118	2.5	20.4	0.0
	1	119	3.5	7.6	1.62093023256
	1	120	5.9	19.3	0.0
	1	121	8.8	21.7	0.0
	1	122	5.0	20.5	18.1162790698
	1	123	9.6	23.6	0.0
	1	124	7.7	23.6	0.0
	1	125	12.6	23.4	0.0
	1	126	12.7	23.9	0.0
	1	127	11.8	24.6	0.0
	1	128	6.6	22.9	0.0
	1	129	3.0	24.0	3.14651162791
	1	130	6.5	26.8	0.0
	1	131	9.1	24.4	0.0
	1	132	7.3	21.6	0.0
	1	133	2.5	20.2	0.0
	1	134	2.1	25.5	0.0
	1	135	3.0	20.6	0.0
	1	136	10.6	21.5	0.0
	1	137	9.3	19.4	0.0
	1	138	4.4	13.1	7.05581395349
	1	139	12.9	19.4	5.72093023256
	1	140	8.1	18.8	2.38372093023
	1	141	9.2	15.9	0.0
	1	142	8.7	18.7	0.476744186047
	1	143	8.6	21.8	0.0
	1	144	5.4	21.4	1.23953488372
	1	145	6.5	21.8	0.0
	1	146	1.5	19.7	0.0
	1	147	9.5	21.2	0.0
	1	148	8.3	20.7	0.0
	1	149	13.4	20.8	5.81627906977
	1	150	6.2	20.3	1.43023255814
	1	151	3.8	18.7	0.0
	1	152	4.9	20.9	1.90697674419
	1	153	8.3	21.7	0.0
	1	154	4.9	21.0	0.0
	1	155	4.8	18.3	0.0
	1	156	9.0	22.2	0.0
	1	157	12.4	30.3	0.0
	1	158	5.7	24.2	0.0
	1	159	13.3	20.8	4.67209302326
	1	160	13.7	26.1	0.0
	1	161	13.6	24.3	0.0
	1	162	10.0	22.4	0.0
	1	163	10.1	24.1	0.0
	1	164	11.1	21.9	34.9930232558
	1	165	10.9	23.9	0.0
	1	166	11.5	25.6	0.0
	1	167	16.7	29.9	0.0953488372093
	1	168	19.3	31.2	0.0
	1	169	15.4	33.0	0.0
	1	170	15.2	29.2	0.0
	1	171	14.4	29.9	0.0
	1	172	12.6	27.9	0.0
	1	173	15.0	27.6	0.0
	1	174	15.5	27.0	0.0
	1	175	15.2	19.3	0.667441860465
	1	176	14.7	21.0	5.91162790698
	1	177	14.1	26.0	0.0
	1	178	11.4	23.0	0.0
	1	179	11.0	20.1	50.9162790698
	1	180	12.5	22.0	69.1279069767
	1	181	15.7	28.5	0.0
	1	182	11.8	26.0	3.24186046512
	1	183	19.2	26.8	6.96046511628
	1	184	17.0	30.2	0.0
	1	185	15.2	29.5	0.0
	1	186	19.8	30.1	0.0
	1	187	19.1	29.5	0.0953488372093
	1	188	21.8	32.7	0.0
	1	189	19.8	32.1	0.0
	1	190	13.5	26.4	0.0
	1	191	14.1	22.5	0.0
	1	192	13.2	26.2	0.0
	1	193	13.5	30.2	0.0
	1	194	17.2	29.5	0.0
	1	195	19.4	29.6	0.0
	1	196	20.1	34.8	0.0
	1	197	22.4	38.0	0.0
	1	198	20.8	33.7	0.0
	1	199	21.6	30.9	0.190697674419
	1	200	18.5	29.9	0.0
	1	201	15.1	29.0	0.0
	1	202	18.2	33.0	6.48372093023
	1	203	21.0	35.8	0.953488372093
	1	204	22.3	35.1	0.0
	1	205	20.1	34.1	0.0
	1	206	15.5	30.1	0.0
	1	207	17.1	28.8	4.86279069767
	1	208	16.1	30.6	2.19302325581
	1	209	15.8	30.5	0.0
	1	210	17.1	33.2	0.0
	1	211	15.6	31.7	0.0
	1	212	15.0	32.3	0.0
	1	213	16.2	30.7	0.0
	1	214	11.1	26.6	20.5953488372
	1	215	13.6	29.8	32.8953488372
	1	216	11.5	31.8	0.0
	1	217	15.2	30.1	0.0
	1	218	14.1	29.0	0.0
	1	219	15.7	32.4	0.0
	1	220	15.3	30.4	1.23953488372
	1	221	16.4	27.3	0.476744186047
	1	222	19.7	31.6	0.0
	1	223	18.8	29.2	0.0
	1	224	16.7	31.0	0.0
	1	225	16.1	33.1	0.0
	1	226	9.9	29.7	0.0
	1	227	10.5	25.6	16.5906976744
	1	228	10.7	25.2	0.0953488372093
	1	229	11.1	23.6	18.211627907
	1	230	11.8	27.4	0.0
	1	231	12.1	26.3	0.0
	1	232	8.5	23.7	0.0
	1	233	11.5	28.0	0.0
	1	234	11.0	22.4	23.9325581395
	1	235	15.5	23.0	0.0
	1	236	15.3	29.8	0.0
	1	237	14.6	24.7	0.0
	1	238	12.6	29.5	0.0
	1	239	12.6	27.9	0.0
	1	240	12.3	29.4	0.0
	1	241	19.5	29.3	0.0
	1	242	18.4	30.4	0.0
	1	243	15.1	28.3	0.0
	1	244	11.6	25.4	0.0
	1	245	13.4	24.3	0.0
	1	246	12.6	27.8	0.0
	1	247	10.4	28.0	0.0
	1	248	11.2	30.4	0.0
	1	249	15.9	28.7	9.82093023256
	1	250	11.0	24.9	0.190697674419
	1	251	10.5	26.6	0.0
	1	252	13.6	25.0	0.0
	1	253	11.1	22.6	0.0
	1	254	5.9	19.3	0.858139534884
	1	255	10.8	23.9	0.0
	1	256	4.9	18.9	3.71860465116
	1	257	4.2	18.8	0.286046511628
	1	258	0.7	20.2	0.0
	1	259	-0.4	21.4	0.0
	1	260	-5.4	19.0	0.0
	1	261	2.7	25.5	0.0
	1	262	6.3	26.1	0.0
	1	263	5.1	20.6	0.0
	1	264	10.2	25.7	0.0
	1	265	11.5	25.0	0.0
	1	266	11.5	27.7	0.0
	1	267	8.6	23.7	0.0
	1	268	8.8	19.0	0.0
	1	269	10.9	20.5	0.0
	1	270	6.8	25.8	0.0
	1	271	11.1	24.1	0.0
	1	272	13.5	27.3	0.0
	1	273	14.8	24.8	0.0
	1	274	14.6	23.7	0.0
	1	275	10.3	22.8	0.0
	1	276	3.6	20.3	0.0
	1	277	4.6	21.1	0.0
	1	278	6.6	16.2	0.0
	1	279	3.9	14.9	0.0
	1	280	2.7	18.1	0.0
	1	281	0.6	15.4	0.0
	1	282	1.4	16.0	0.0
	1	283	1.9	15.4	0.190697674419
	1	284	2.2	16.5	0.0953488372093
	1	285	2.6	18.1	0.0
	1	286	4.6	17.1	0.0
	1	287	1.7	19.5	0.0
	1	288	8.0	22.1	0.0
	1	289	0.6	10.5	12.9674418605
	1	290	-3.3	8.8	0.0
	1	291	-1.5	12.1	0.0
	1	292	4.4	15.3	6.1976744186
	1	293	1.4	12.0	0.0
	1	294	2.8	13.7	0.0
	1	295	4.3	12.2	0.0
	1	296	3.5	11.5	0.0
	1	297	3.2	12.5	0.0
	1	298	-0.7	13.4	0.0
	1	299	-0.8	5.6	0.0
	1	300	-1.4	7.7	0.0
	1	301	-4.0	6.7	0.0
	1	302	-8.0	5.2	0.0
	1	303	4.9	15.0	0.0
	1	304	5.8	10.6	0.0
	1	305	3.9	13.6	0.0
	1	306	-1.2	13.4	0.0
	1	307	-0.2	5.9	0.0
	1	308	-7.4	4.0	0.0
	1	309	-4.1	2.7	0.0
	1	310	-2.9	7.8	0.0
	1	311	-2.5	13.3	0.0
	1	312	1.7	5.2	0.0
	1	313	4.1	8.2	0.0
	1	314	-0.3	7.6	0.0
	1	315	-2.3	15.5	0.0
	1	316	2.7	17.3	0.0
	1	317	4.8	9.0	0.0
	1	318	0.9	3.7	11.0604651163
	1	319	-3.7	3.8	0.0
	1	320	-3.7	6.8	0.0
	1	321	-3.4	3.8	0.0
	1	322	0.1	6.0	0.0
	1	323	-11.9	3.7	0.0
	1	324	-6.3	-0.4	0.0
	1	325	-7.9	-1.3	0.0
	1	326	-8.2	-6.9	0.0
	1	327	-4.5	-1.0	0.0
	1	328	-8.7	1.2	0.0
	1	329	-7.0	-0.7	0.0
	1	330	-13.2	-10.0	0.0
	1	331	-9.7	-5.4	0.0
	1	332	-17.8	-9.3	0.0
	1	333	-8.6	7.2	0.0
	1	334	-15.0	-1.8	0.0
	1	335	-14.6	-6.6	0.0
	1	336	-14.3	-3.0	6.1976744186
	1	337	-16.3	-1.6	0.0
	1	338	-21.4	-7.4	0.0
	1	339	-27.0	-10.4	0.0
	1	340	-27.8	-7.4	0.0
	1	341	-24.6	-8.1	0.0
	1	342	-18.5	-15.7	0.0
	1	343	-17.3	-6.4	0.0
	1	344	-15.2	-7.0	0.0
	1	345	-15.8	-6.5	0.0
	1	346	-14.9	-8.4	0.0
	1	347	-12.3	-10.8	0.0
	1	348	-7.8	-6.0	0.0
	1	349	-12.6	-4.7	0.0
	1	350	-7.5	2.5	0.0
	1	351	-19.0	-13.0	1.33488372093
	1	352	-19.9	-12.5	0.0
	1	353	-23.4	-3.4	0.0
	1	354	-21.6	-10.9	0.0
	1	355	-18.8	-9.1	0.0
	1	356	-11.2	-7.3	0.0
	1	357	-13.4	-10.6	7.91395348837
	1	358	-16.8	-6.5	0.0
	1	359	-26.9	-11.9	2.0023255814
	1	360	-27.4	-13.7	0.0
	1	361	-20.9	0.1	0.0
	1	362	-15.1	0.5	3.0511627907
	1	363	-18.4	-3.0	0.0
	1	364	-12.7	-12.3	3.33720930233
	1	365	-16.5	-15.8	1.90697674419
	2	1	-19.7	-4.8	0.0
	2	2	-19.9	-9.0	0.0
	2	3	-9.3	-6.2	0.0
	2	4	-14.8	-9.2	0.0
	2	5	-16.1	-12.0	0.0
	2	6	-11.2	-10.8	2.76511627907
	2	7	-17.4	-13.1	0.0
	2	8	-22.9	-17.0	0.0
	2	9	-27.2	-6.8	0.0
	2	10	-18.1	-7.3	0.0
	2	11	-19.0	-10.0	0.0
	2	12	-20.8	-4.2	0.0
	2	13	-18.3	-0.3	0.0
	2	14	-15.8	-6.5	0.0
	2	15	-12.1	-2.5	0.0
	2	16	-10.7	-5.1	0.0
	2	17	-15.7	-3.9	0.0
	2	18	-15.7	0.3	0.0
	2	19	-8.4	-3.9	0.0
	2	20	-10.0	-3.6	0.0
	2	21	-13.9	-6.5	0.0
	2	22	-19.0	-12.0	0.0
	2	23	-7.4	-6.0	0.0
	2	24	-5.4	5.3	0.0
	2	25	-9.2	-6.3	0.0
	2	26	-10.1	0.1	0.0
	2	27	-24.0	-10.0	0.0
	2	28	-26.5	-5.6	0.0
	2	29	-22.9	-9.2	0.0
	2	30	-22.1	-3.9	0.0
	2	31	-21.6	-13.0	0.0
	2	32	-12.2	0.1	0.0
	2	33	-14.0	-2.9	0.0
	2	34	-9.2	-9.1	0.0
	2	35	-18.6	-11.1	0.0
	2	36	-22.2	-12.1	0.0
	2	37	-22.8	-12.1	0.0
	2	38	-17.0	-4.3	0.0
	2	39	-28.9	-12.9	0.0
	2	40	-28.4	-17.6	0.0
	2	41	-25.4	-14.9	0.0
	2	42	-18.4	-5.7	0.0
	2	43	-17.2	-4.2	0.0
	2	44	-19.7	-6.7	0.0
	2	45	-13.0	3.4	0.0
	2	46	-4.4	3.9	0.0
	2	47	-1.0	7.1	0.0
	2	48	-1.7	0.8	0.0
	2	49	-8.1	-0.2	0.0
	2	50	-14.8	-1.5	0.0
	2	51	-17.2	-7.4	0.0
	2	52	-22.1	-9.1	0.0
	2	53	-21.6	-6.0	0.0
	2	54	-25.1	-8.7	0.0
	2	55	-16.6	-2.3	0.0
	2	56	-7.1	4.2	0.0
	2	57	-10.3	-1.2	0.0
	2	58	-12.7	3.5	0.0
	2	59	-3.0	0.0	0.0
	2	60	-3.5	-1.6	0.0
	2	61	-8.8	-6.2	0.0
	2	62	-7.9	-7.8	0.0
	2	63	-2.1	1.2	0.0
	2	64	1.4	6.3	0.0
	2	65	-7.1	-2.7	0.0
	2	66	-10.9	1.6	0.0
	2	67	-2.4	-0.7	1.43023255814
	2	68	-3.8	3.3	0.0
	2	69	-8.7	0.2	0.0
	2	70	-9.3	1.9	0.0
	2	71	-2.0	-0.8	0.0
	2	72	-1.5	-1.2	0.858139534884
	2	73	-5.9	7.7	0.0
	2	74	-3.8	5.2	0.0
	2	75	-3.8	1.5	0.0
	2	76	-6.1	5.1	0.0
	2	77	-5.5	4.6	0.0
	2	78	-2.2	6.9	0.0
	2	79	-3.1	2.2	0.0
	2	80	-5.0	4.0	0.0
	2	81	-1.2	5.8	0.0
	2	82	-3.6	12.2	0.0
	2	83	-5.3	3.8	0.0
	2	84	-1.5	9.3	0.0
	2	85	1.1	6.6	1.81162790698
	2	86	-3.6	4.7	0.0
	2	87	-3.8	1.4	0.0
	2	88	-3.7	5.5	0.0
	2	89	-9.3	5.5	0.0
	2	90	-16.5	-0.8	0.0
	2	91	-16.0	-8.3	0.858139534884
	2	92	-12.5	-2.3	0.0
	2	93	-19.0	-6.0	0.0
	2	94	-11.9	-0.8	0.0
	2	95	-13.7	2.4	0.0
	2	96	-15.9	3.1	0.0
	2	97	-10.0	8.1	0.0
	2	98	-2.4	8.2	0.0
	2	99	-3.1	6.3	0.0
	2	100	-0.6	14.4	0.0
	2	101	5.7	9.8	10.9651162791
	2	102	-0.3	11.9	3.52790697674
	2	103	-1.4	16.6	0.0
	2	104	-6.9	10.2	0.381395348837
	2	105	3.2	16.3	0.0
	2	106	3.4	8.7	0.0
	2	107	2.2	12.5	0.0
	2	108	-2.3	11.8	0.0
	2	109	9.1	20.0	0.0
	2	110	4.0	11.6	0.0
	2	111	2.2	12.4	0.0
	2	112	-3.2	12.5	0.0
	2	113	-0.9	11.2	1.33488372093
	2	114	-2.7	12.5	0.0
	2	115	-0.2	12.2	0.0
	2	116	5.4	13.6	0.0
	2	117	-3.9	13.6	3.71860465116
	2	118	-2.7	10.6	8.10465116279
	2	119	-3.8	13.3	0.0
	2	120	0.1	14.8	2.57441860465
	2	121	-3.2	15.7	16.2093023256
	2	122	0.3	19.7	0.0
	2	123	-4.3	11.0	0.0
	2	124	-5.6	12.7	0.0
	2	125	-6.9	11.8	8.67674418605
	2	126	-8.7	12.0	0.0
	2	127	-0.9	17.5	0.0
	2	128	3.6	21.0	0.0
	2	129	8.7	11.4	12.776744186
	2	130	9.7	17.3	4.19534883721
	2	131	10.7	18.5	0.667441860465
	2	132	6.5	26.6	0.0
	2	133	4.6	24.8	0.0
	2	134	11.3	18.7	0.0
	2	135	8.7	16.3	30.0348837209
	2	136	8.1	21.2	0.0953488372093
	2	137	7.1	21.4	0.0
	2	138	5.2	24.2	0.0
	2	139	4.2	20.4	0.572093023256
	2	140	5.0	18.3	18.7837209302
	2	141	8.1	22.5	0.0
	2	142	4.3	21.8	0.0
	2	143	5.9	21.2	0.0
	2	144	5.7	20.6	0.667441860465
	2	145	2.8	21.9	14.2069767442
	2	146	1.9	19.6	0.0
	2	147	7.7	18.2	0.0
	2	148	8.8	20.4	0.0
	2	149	12.1	23.8	2.0976744186
	2	150	10.4	25.5	0.0
	2	151	10.5	22.8	2.95581395349
	2	152	11.6	24.8	0.0
	2	153	10.9	23.2	0.0
	2	154	6.3	19.8	0.0
	2	155	8.2	18.5	8.86744186047
	2	156	6.7	25.8	0.0
	2	157	8.9	26.9	0.0
	2	158	14.8	22.6	0.0
	2	159	11.8	24.4	0.0
	2	160	12.9	27.7	0.0
	2	161	15.2	27.3	0.0
	2	162	12.3	29.4	0.0
	2	163	9.1	27.0	8.48604651163
	2	164	14.8	28.4	0.0
	2	165	10.4	22.1	0.0
	2	166	9.6	25.7	0.0
	2	167	5.7	27.9	0.0
	2	168	10.4	31.4	0.0
	2	169	12.2	26.3	1.23953488372
	2	170	13.6	28.6	0.0
	2	171	15.1	27.2	8.39069767442
	2	172	16.6	32.0	0.0
	2	173	14.0	27.1	0.0
	2	174	16.7	26.7	0.0
	2	175	14.7	26.7	0.0
	2	176	12.7	31.4	0.0
	2	177	10.4	25.7	0.0
	2	178	11.9	25.2	0.0
	2	179	11.0	27.9	0.0
	2	180	13.0	26.8	1.43023255814
	2	181	13.6	27.4	6.00697674419
	2	182	11.4	26.6	0.0
	2	183	14.0	26.9	0.0
	2	184	16.7	28.1	0.0
	2	185	15.0	26.2	0.0
	2	186	18.6	31.6	0.0
	2	187	22.5	33.7	0.0
	2	188	21.9	30.5	0.0
	2	189	21.9	32.1	0.0
	2	190	14.0	25.7	0.0
	2	191	15.8	32.5	0.0
	2	192	19.0	34.4	0.0
	2	193	18.3	32.7	0.0
	2	194	15.7	25.0	0.0
	2	195	14.6	25.4	0.0
	2	196	11.6	24.1	0.0
	2	197	11.1	25.3	0.0
	2	198	10.0	24.8	0.0
	2	199	11.9	25.8	0.0
	2	200	12.5	29.6	0.0
	2	201	12.9	31.1	0.0
	2	202	19.8	35.4	0.0
	2	203	20.3	32.4	0.0
	2	204	13.2	28.2	0.0
	2	205	15.6	31.2	0.0
	2	206	13.7	30.5	0.0
	2	207	13.3	26.5	0.0
	2	208	11.0	26.0	0.0
	2	209	13.1	29.2	0.0
	2	210	14.1	27.0	4.76744186047
	2	211	11.9	23.5	24.0279069767
	2	212	15.8	26.4	0.953488372093
	2	213	15.1	27.6	5.62558139535
	2	214	13.4	27.3	3.81395348837
	2	215	14.6	30.2	2.0976744186
	2	216	16.9	29.4	12.5860465116
	2	217	14.7	28.4	6.96046511628
	2	218	18.5	28.8	0.0
	2	219	20.5	30.6	0.0
	2	220	17.1	27.2	10.6790697674
	2	221	18.7	31.7	0.0
	2	222	15.1	30.6	0.0
	2	223	13.1	22.7	16.4953488372
	2	224	15.6	29.0	0.0
	2	225	14.2	28.0	0.572093023256
	2	226	12.7	28.7	0.0
	2	227	11.5	23.9	0.0
	2	228	15.3	30.0	0.0
	2	229	12.0	32.1	0.0
	2	230	10.6	30.4	0.0
	2	231	8.7	29.2	0.0
	2	232	13.2	30.6	4.86279069767
	2	233	12.3	25.5	3.62325581395
	2	234	14.6	30.9	5.24418604651
	2	235	18.3	31.6	0.0953488372093
	2	236	14.8	32.4	0.0
	2	237	10.9	27.2	0.0
	2	238	13.1	31.1	0.0
	2	239	11.2	27.3	1.33488372093
	2	240	8.7	25.0	6.57906976744
	2	241	11.8	28.7	0.0
	2	242	12.5	31.6	0.0
	2	243	9.9	30.8	4.57674418605
	2	244	9.8	29.0	0.0
	2	245	7.3	30.0	0.0
	2	246	10.1	28.8	0.0
	2	247	11.6	24.1	0.0
	2	248	10.2	20.0	10.2023255814
	2	249	11.0	23.9	0.0
	2	250	9.3	28.6	0.0
	2	251	7.2	23.8	0.0
	2	252	4.5	23.9	0.0
	2	253	9.6	21.4	0.0
	2	254	5.6	17.7	0.0
	2	255	6.2	16.7	25.3627906977
	2	256	6.1	19.2	0.0
	2	257	2.5	22.8	0.0
	2	258	4.0	16.8	0.190697674419
	2	259	3.6	13.8	0.476744186047
	2	260	-0.4	13.9	0.0
	2	261	4.5	19.9	0.0
	2	262	4.7	12.2	0.572093023256
	2	263	1.9	17.9	0.190697674419
	2	264	2.3	22.7	0.0
	2	265	5.0	23.0	0.0
	2	266	8.8	21.3	0.0
	2	267	11.9	21.9	0.0
	2	268	10.8	26.9	0.0
	2	269	7.9	23.8	0.0
	2	270	8.2	26.2	0.0
	2	271	11.6	21.0	0.0953488372093
	2	272	8.4	21.7	7.43720930233
	2	273	5.8	20.6	0.0
	2	274	7.6	22.3	0.0
	2	275	7.4	18.7	0.0
	2	276	8.2	22.5	0.0
	2	277	0.8	18.4	0.0
	2	278	-3.2	15.5	0.0
	2	279	3.4	18.1	0.0
	2	280	-3.4	16.3	0.0
	2	281	0.1	16.8	0.0
	2	282	-2.1	10.2	3.71860465116
	2	283	-4.6	16.4	2.0976744186
	2	284	-1.7	13.4	4.38604651163
	2	285	-2.9	14.9	0.0
	2	286	0.8	9.9	0.0
	2	287	-4.8	-2.2	9.15348837209
	2	288	-3.0	3.3	6.48372093023
	2	289	-3.7	8.0	0.0
	2	290	-5.3	7.9	0.0
	2	291	-0.5	10.4	0.0
	2	292	-1.1	9.8	0.0
	2	293	-0.2	12.7	0.0
	2	294	-4.4	12.5	0.0
	2	295	-5.1	8.5	0.286046511628
	2	296	-2.3	12.6	0.0
	2	297	-3.5	9.9	0.762790697674
	2	298	-2.8	5.5	0.0953488372093
	2	299	-3.1	6.2	0.0
	2	300	-0.5	3.7	0.0
	2	301	-4.3	5.3	0.0
	2	302	-7.9	2.6	0.0
	2	303	-4.0	2.7	0.0
	2	304	-7.2	4.0	0.0
	2	305	0.6	13.3	0.0
	2	306	-6.2	7.0	16.9720930233
	2	307	-7.2	5.8	0.0
	2	308	-5.6	6.1	0.0
	2	309	-3.6	10.0	0.0
	2	310	-2.3	15.9	0.0
	2	311	-6.8	8.8	0.0
	2	312	-6.0	10.2	0.0
	2	313	-6.1	7.3	0.0
	2	314	-2.1	12.3	0.0
	2	315	-2.1	4.8	0.0
	2	316	-8.3	2.4	0.0
	2	317	-15.9	2.8	0.0
	2	318	-7.4	5.8	0.0
	2	319	-1.6	7.9	0.0
	2	320	-2.9	6.5	0.0
	2	321	-4.0	9.2	0.0
	2	322	-1.1	6.5	0.0
	2	323	2.5	7.0	0.0
	2	324	-2.0	3.4	0.0
	2	325	-10.5	-1.6	0.0
	2	326	-8.5	4.9	0.0
	2	327	-1.2	4.0	0.190697674419
	2	328	2.1	5.2	2.76511627907
	2	329	-6.7	0.0	1.52558139535
	2	330	-10.1	0.7	0.0
	2	331	-16.4	-1.5	0.0
	2	332	-1.7	-0.5	0.0
	2	333	3.7	5.8	0.0
	2	334	0.0	1.1	0.0
	2	335	-10.3	-0.4	0.0
	2	336	-6.7	-6.4	0.0
	2	337	-5.7	-3.7	1.23953488372
	2	338	-13.4	-2.4	0.0
	2	339	-16.2	-2.0	0.0
	2	340	-17.3	2.3	0.0
	2	341	-7.7	4.9	2.0023255814
	2	342	-4.7	6.7	10.6790697674
	2	343	-2.7	1.2	0.0
	2	344	-0.7	-0.1	0.0
	2	345	-8.5	-6.3	0.0
	2	346	-17.4	-16.4	4.1
	2	347	-22.0	-12.5	0.0
	2	348	-28.6	-13.0	0.0
	2	349	-24.3	-5.7	0.0
	2	350	-20.9	-9.0	0.0
	2	351	-6.5	-3.8	0.476744186047
	2	352	-20.4	-3.1	0.0
	2	353	-8.8	1.6	0.0
	2	354	-13.8	-5.8	0.0
	2	355	-10.4	-6.9	0.0
	2	356	-10.7	-9.5	0.0
	2	357	-9.9	-7.0	0.0
	2	358	-17.8	-8.2	0.0
	2	359	-22.6	-2.1	0.0
	2	360	-11.6	2.0	0.0
	2	361	-9.0	4.5	4.57674418605
	2	362	-5.3	1.4	0.0
	2	363	-0.6	0.7	0.0
	2	364	-2.2	-1.9	0.0
	2	365	-8.8	-1.4	26.0302325581
	3	1	-14.2	-11.6	5.05348837209
	3	2	-8.9	-5.2	4.19534883721
	3	3	-8.4	-0.9	0.0
	3	4	-8.3	-5.0	0.0
	3	5	-9.7	-0.3	0.0
	3	6	-12.3	-1.3	0.0
	3	7	-10.8	1.7	0.0
	3	8	-5.8	3.5	0.0
	3	9	-3.7	-1.0	0.0
	3	10	-12.8	-7.4	0.0
	3	11	-16.6	3.1	0.0
	3	12	-23.8	-10.3	5.91162790698
	3	13	-22.8	-10.7	0.0
	3	14	-21.9	-18.8	0.0
	3	15	-26.2	-18.3	0.190697674419
	3	16	-20.5	-13.0	0.286046511628
	3	17	-20.9	-9.1	0.0
	3	18	-18.1	-13.1	0.0
	3	19	-23.2	-20.7	0.762790697674
	3	20	-18.9	-8.0	0.0
	3	21	-14.3	-9.9	0.0
	3	22	-20.0	-15.2	0.476744186047
	3	23	-24.1	-10.7	0.0
	3	24	-24.2	-16.8	0.0953488372093
	3	25	-21.9	-15.5	0.0
	3	26	-17.9	-11.5	0.0
	3	27	-9.5	-3.8	0.0
	3	28	-8.2	-6.1	0.0
	3	29	-11.1	-0.8	4.38604651163
	3	30	-13.9	-4.7	0.0
	3	31	-12.0	-6.1	0.0
	3	32	-7.4	1.5	0.0
	3	33	-16.3	-1.4	0.0
	3	34	-7.3	-1.5	0.0
	3	35	-21.7	-3.8	0.0
	3	36	-17.9	-4.2	2.28837209302
	3	37	-18.7	-8.2	0.0
	3	38	-18.2	-3.8	0.0
	3	39	-20.2	-7.0	0.0
	3	40	-28.1	-8.2	0.0
	3	41	-23.3	-8.3	0.0
	3	42	-16.3	-5.1	0.0
	3	43	-10.8	-2.0	0.0
	3	44	-16.6	-6.1	0.0
	3	45	-24.4	-9.3	0.0
	3	46	-22.3	-7.1	0.0
	3	47	-20.2	2.5	0.0
	3	48	-15.0	4.1	0.0
	3	49	-9.2	-1.5	0.0
	3	50	-16.8	-5.9	0.0
	3	51	-12.6	-3.0	0.0
	3	52	-15.5	-4.1	0.0
	3	53	-10.7	0.0	0.0
	3	54	-8.7	2.8	0.0
	3	55	-12.1	-3.4	0.0
	3	56	-18.1	-5.9	0.0
	3	57	-18.6	-13.1	0.0
	3	58	-23.6	-14.0	0.0
	3	59	-19.6	-10.1	2.57441860465
	3	60	-15.0	-6.1	0.0
	3	61	-20.1	2.1	0.0
	3	62	-14.7	-2.1	0.0
	3	63	-9.2	-9.0	0.0
	3	64	-18.7	2.0	0.0
	3	65	-15.7	5.6	0.0
	3	66	-9.4	7.0	0.0
	3	67	0.9	5.1	0.0
	3	68	-5.2	4.1	5.81627906977
	3	69	-3.8	4.6	0.0
	3	70	-0.2	1.2	0.0
	3	71	-1.4	-1.1	0.0
	3	72	-15.5	-9.9	0.0
	3	73	-15.1	-2.6	0.0
	3	74	-11.0	-2.9	4.95813953488
	3	75	-5.5	-3.0	0.667441860465
	3	76	-12.5	-1.5	0.0
	3	77	-8.1	-1.2	0.0
	3	78	-8.3	3.8	0.0
	3	79	-16.8	-0.6	0.0
	3	80	-10.9	7.2	0.0
	3	81	-13.2	-1.6	0.0
	3	82	-17.0	-4.1	0.0
	3	83	-26.1	-4.7	0.0
	3	84	-26.6	-7.4	0.0
	3	85	-19.3	-6.1	0.0
	3	86	-7.9	0.3	0.0
	3	87	-7.3	7.1	7.34186046512
	3	88	-3.7	6.2	0.0
	3	89	2.2	13.5	8.39069767442
	3	90	2.1	9.2	1.0488372093
	3	91	0.7	8.5	0.0
	3	92	-0.3	12.7	0.0
	3	93	7.4	20.8	0.0
	3	94	3.6	19.9	0.0
	3	95	5.9	16.6	0.0
	3	96	-2.9	6.2	0.0
	3	97	-8.0	7.2	0.0
	3	98	-5.8	7.8	5.53023255814
	3	99	-8.7	9.2	0.0
	3	100	2.1	17.5	0.0
	3	101	3.8	13.0	0.0953488372093
	3	102	-2.8	9.0	2.38372093023
	3	103	-2.7	15.8	0.0
	3	104	0.2	11.2	38.9976744186
	3	105	5.1	14.9	6.00697674419
	3	106	7.3	9.0	0.476744186047
	3	107	3.0	10.3	0.0
	3	108	1.4	11.4	0.0
	3	109	2.6	9.0	0.0
	3	110	-4.7	8.7	0.0
	3	111	-3.3	12.9	0.0
	3	112	-4.2	12.7	0.0
	3	113	-11.0	7.5	0.0
	3	114	-4.6	13.7	0.0
	3	115	-4.4	15.8	0.0
	3	116	-3.2	11.0	3.62325581395
	3	117	0.1	12.1	13.4441860465
	3	118	4.3	8.4	8.77209302326
	3	119	2.4	15.9	0.0
	3	120	5.5	16.3	0.0
	3	121	-0.3	12.6	0.0
	3	122	4.9	16.9	0.0
	3	123	6.5	15.4	0.0
	3	124	5.9	15.9	0.0
	3	125	8.0	14.8	0.0
	3	126	-0.8	13.8	0.0
	3	127	-4.1	7.2	0.0
	3	128	-5.9	9.4	0.0
	3	129	-4.9	14.6	0.0
	3	130	1.1	19.1	0.0
	3	131	5.1	24.4	0.0
	3	132	3.2	23.5	0.0
	3	133	1.0	17.8	0.0
	3	134	-0.4	21.1	0.0
	3	135	1.9	18.9	0.0
	3	136	5.0	21.0	0.0
	3	137	2.5	17.8	0.0
	3	138	3.9	18.2	0.0953488372093
	3	139	5.2	20.3	0.0
	3	140	7.2	19.9	0.0
	3	141	5.5	19.8	0.0
	3	142	0.9	17.4	0.0
	3	143	2.6	18.2	0.0
	3	144	9.0	16.9	14.9697674419
	3	145	11.7	19.2	0.0
	3	146	8.8	15.2	0.0
	3	147	5.6	18.1	15.6372093023
	3	148	3.8	17.3	0.0
	3	149	3.0	14.4	0.0
	3	150	3.9	18.5	0.0
	3	151	4.9	21.7	0.0
	3	152	7.7	28.0	0.0
	3	153	10.3	27.3	0.0
	3	154	14.6	30.1	0.0
	3	155	17.1	30.2	0.0
	3	156	17.8	27.2	0.0
	3	157	13.4	28.1	0.0
	3	158	10.8	26.7	0.0
	3	159	13.3	25.1	0.0
	3	160	12.7	29.3	0.0
	3	161	17.6	32.0	0.0
	3	162	14.9	27.3	10.8697674419
	3	163	14.8	28.3	0.0
	3	164	16.1	28.8	0.0
	3	165	18.9	28.7	0.0
	3	166	14.2	27.1	0.0
	3	167	11.6	27.9	0.0
	3	168	12.3	27.2	0.0
	3	169	12.8	24.3	0.572093023256
	3	170	9.8	24.5	0.0
	3	171	6.2	23.2	0.0
	3	172	9.9	20.5	0.0
	3	173	14.0	28.5	0.0
	3	174	14.7	29.1	0.0
	3	175	20.1	31.2	0.0
	3	176	18.8	32.5	0.0
	3	177	21.8	33.8	0.0
	3	178	19.4	32.9	0.0
	3	179	15.4	28.4	0.0
	3	180	14.1	26.9	0.0
	3	181	12.1	26.4	1.0488372093
	3	182	10.0	21.8	2.57441860465
	3	183	14.3	25.1	0.0
	3	184	14.7	23.4	1.52558139535
	3	185	18.1	24.3	31.5604651163
	3	186	14.7	28.0	0.0
	3	187	18.2	30.0	0.0
	3	188	12.8	30.1	23.3604651163
	3	189	14.0	29.7	0.0
	3	190	17.1	28.8	0.0
	3	191	17.4	29.9	0.0
	3	192	15.7	25.2	0.286046511628
	3	193	14.1	28.1	0.0
	3	194	18.2	29.6	0.0
	3	195	18.4	31.0	0.0
	3	196	17.9	28.1	0.0
	3	197	16.2	27.6	0.0
	3	198	16.0	29.2	0.572093023256
	3	199	18.9	27.0	4.1
	3	200	16.1	30.4	14.6837209302
	3	201	19.3	33.3	0.0
	3	202	18.1	27.6	0.381395348837
	3	203	22.2	31.4	2.47906976744
	3	204	19.7	32.5	15.4465116279
	3	205	19.2	29.0	0.0953488372093
	3	206	21.5	36.3	0.0
	3	207	18.6	35.1	0.0
	3	208	22.7	33.7	24.9813953488
	3	209	21.0	35.6	0.0
	3	210	17.3	31.7	0.0
	3	211	15.8	32.2	0.0
	3	212	18.6	31.3	0.0
	3	213	15.4	29.9	0.0
	3	214	15.3	30.7	0.0
	3	215	16.1	31.0	8.29534883721
	3	216	16.5	29.2	0.0
	3	217	17.7	28.9	0.0
	3	218	16.2	27.2	1.33488372093
	3	219	15.6	28.8	2.19302325581
	3	220	14.2	29.5	0.0953488372093
	3	221	16.4	30.1	0.381395348837
	3	222	15.5	32.5	0.190697674419
	3	223	15.1	26.4	28.9860465116
	3	224	14.6	24.0	0.0
	3	225	12.4	27.8	0.0
	3	226	15.1	30.4	0.0
	3	227	13.7	33.2	0.0
	3	228	12.1	28.8	0.0
	3	229	13.6	28.4	0.0
	3	230	16.0	30.1	0.0
	3	231	16.1	26.9	0.0
	3	232	16.6	26.5	0.0
	3	233	19.0	26.1	0.0
	3	234	21.0	30.3	0.0
	3	235	17.1	23.8	1.23953488372
	3	236	8.0	20.9	0.0
	3	237	9.1	23.7	0.0
	3	238	9.3	24.1	0.0
	3	239	9.6	27.8	0.0
	3	240	7.1	30.4	0.0
	3	241	12.0	30.1	0.0
	3	242	7.4	27.5	0.0
	3	243	10.2	25.4	0.0
	3	244	10.7	24.3	0.0
	3	245	11.1	25.5	0.0
	3	246	7.9	23.0	0.0
	3	247	6.4	20.5	13.6348837209
	3	248	8.9	24.1	0.0
	3	249	8.7	25.3	0.0
	3	250	8.9	25.4	0.0
	3	251	12.0	23.5	0.0
	3	252	11.1	20.1	0.0
	3	253	12.0	22.1	0.0953488372093
	3	254	12.7	29.1	0.0
	3	255	12.0	21.9	0.381395348837
	3	256	9.7	22.9	0.0
	3	257	8.9	24.5	0.0
	3	258	10.2	23.2	0.0
	3	259	8.8	25.8	0.0
	3	260	7.6	23.5	0.0
	3	261	7.2	21.9	0.0
	3	262	4.6	18.4	0.286046511628
	3	263	9.3	21.2	0.0
	3	264	12.5	20.9	0.0
	3	265	5.9	18.3	0.0
	3	266	5.9	20.8	0.0
	3	267	6.8	22.9	0.0
	3	268	13.3	30.6	0.0
	3	269	13.6	28.1	0.0
	3	270	14.6	26.7	0.0
	3	271	13.2	23.5	1.62093023256
	3	272	10.1	22.7	1.14418604651
	3	273	7.7	25.7	0.0
	3	274	12.1	20.6	16.9720930233
	3	275	8.6	14.9	1.90697674419
	3	276	6.3	19.6	0.0
	3	277	0.4	17.5	22.788372093
	3	278	-1.6	12.5	0.0
	3	279	5.1	14.5	0.0
	3	280	9.8	17.4	0.286046511628
	3	281	12.4	20.4	0.0
	3	282	6.4	15.1	0.0
	3	283	15.1	24.3	0.0
	3	284	14.2	30.7	0.0
	3	285	15.7	28.6	0.0
	3	286	13.0	19.8	0.0
	3	287	9.9	19.3	1.71627906977
	3	288	11.0	19.4	0.0
	3	289	11.4	11.9	0.0
	3	290	6.8	12.0	0.0
	3	291	3.5	10.0	0.0
	3	292	-3.6	16.4	0.0
	3	293	0.0	17.9	0.0
	3	294	0.1	13.4	0.0
	3	295	1.7	8.2	4.38604651163
	3	296	-1.1	18.3	0.0
	3	297	-5.1	13.2	20.3093023256
	3	298	-6.0	6.1	0.0
	3	299	-3.3	10.0	0.0
	3	300	-3.0	4.0	3.62325581395
	3	301	0.1	10.7	0.0
	3	302	5.0	10.9	0.0
	3	303	6.7	12.8	0.0
	3	304	2.2	7.4	0.0
	3	305	-1.7	11.1	0.0
	3	306	1.0	2.0	7.72325581395
	3	307	-2.3	2.9	0.0953488372093
	3	308	-14.1	-2.1	3.62325581395
	3	309	-13.8	3.6	5.43488372093
	3	310	-13.4	-6.7	0.0
	3	311	-11.3	-0.1	0.0
	3	312	-10.0	5.8	0.0
	3	313	-6.5	2.9	0.0
	3	314	-14.2	-1.3	0.0
	3	315	-7.4	-1.8	3.0511627907
	3	316	-5.3	3.2	0.476744186047
	3	317	-5.9	5.2	4.00465116279
	3	318	-4.6	6.2	0.0
	3	319	-7.7	-0.7	0.0
	3	320	-5.1	1.2	0.0
	3	321	-5.0	0.2	0.0
	3	322	-9.7	-0.2	0.0
	3	323	-6.3	8.1	0.0
	3	324	-8.2	2.9	0.0
	3	325	-2.6	4.5	6.48372093023
	3	326	-7.0	10.1	0.0
	3	327	0.8	9.9	0.0
	3	328	3.5	10.2	0.0
	3	329	2.7	6.5	4.95813953488
	3	330	-0.8	4.3	0.0
	3	331	0.7	0.9	0.0
	3	332	-3.4	1.3	0.0
	3	333	-6.9	0.8	0.0
	3	334	-9.4	0.5	0.0
	3	335	-2.5	4.5	0.0
	3	336	-3.6	-1.9	0.0
	3	337	-2.7	0.9	0.0
	3	338	0.2	3.5	1.14418604651
	3	339	-11.7	-6.5	2.38372093023
	3	340	-0.4	0.3	0.0
	3	341	-13.7	-4.6	0.0
	3	342	-15.4	-2.0	0.0
	3	343	-21.6	-6.2	0.0
	3	344	-26.8	-14.1	0.0
	3	345	-28.4	-13.2	0.0
	3	346	-34.4	-14.0	0.0
	3	347	-26.7	-10.9	0.0
	3	348	-25.8	-14.1	0.0
	3	349	-23.6	-9.8	0.0
	3	350	-22.2	-14.1	0.0
	3	351	-21.9	-10.9	0.0
	3	352	-20.3	-3.0	0.0
	3	353	-23.3	-3.7	0.0
	3	354	-20.6	1.4	0.0
	3	355	-21.8	-5.1	0.0
	3	356	-12.3	-6.8	0.0
	3	357	-16.4	-3.3	0.0
	3	358	-20.8	-8.9	0.0
	3	359	-20.6	-9.0	0.0
	3	360	-23.6	-17.6	3.52790697674
	3	361	-20.9	-11.6	0.0
	3	362	-24.5	-10.7	0.0
	3	363	-21.0	-5.3	0.0
	3	364	-20.3	-5.5	0.0953488372093
	3	365	-10.8	-2.4	0.0
	4	1	-14.0	3.3	4.38604651163
	4	2	-15.5	5.7	0.0
	4	3	-8.0	-5.1	0.0
	4	4	-18.2	-3.0	0.0
	4	5	-13.0	-4.0	0.0
	4	6	-25.2	-11.4	0.0
	4	7	-22.6	-10.9	0.0
	4	8	-14.0	-6.5	0.0
	4	9	-12.8	-6.7	0.0
	4	10	-17.1	1.1	0.0
	4	11	-19.8	-7.0	0.0
	4	12	-16.6	-8.0	0.0
	4	13	-26.6	-6.7	0.0
	4	14	-22.2	-3.9	0.0
	4	15	-18.6	-13.6	0.0
	4	16	-21.2	-9.5	0.0
	4	17	-17.4	-6.8	4.48139534884
	4	18	-15.5	-13.2	1.43023255814
	4	19	-17.8	-10.5	0.0
	4	20	-16.0	-10.5	0.0
	4	21	-25.3	-11.0	0.0
	4	22	-19.9	-8.4	0.0
	4	23	-27.8	-16.2	0.0
	4	24	-31.1	-13.1	0.0
	4	25	-27.7	-7.0	0.0
	4	26	-30.4	-10.3	0.0
	4	27	-19.7	-8.7	4.29069767442
	4	28	-19.1	-2.6	0.0
	4	29	-28.0	-9.7	0.0
	4	30	-22.6	-10.3	0.0
	4	31	-19.1	-8.4	0.0
	4	32	-12.9	2.9	0.0
	4	33	-8.1	5.6	0.0
	4	34	-9.5	-0.8	0.0
	4	35	-15.7	-13.7	0.0
	4	36	-20.4	-8.3	0.0
	4	37	-24.1	-12.7	0.0
	4	38	-21.6	-5.7	0.0
	4	39	-14.7	-2.3	2.19302325581
	4	40	-17.2	3.1	0.0
	4	41	-13.4	5.6	0.0
	4	42	-8.9	1.0	0.0
	4	43	-24.0	-10.9	0.0
	4	44	-18.6	-5.3	0.0
	4	45	-22.6	-13.8	0.0
	4	46	-25.7	-13.2	0.0
	4	47	-26.8	-12.1	0.0
	4	48	-24.0	-11.6	0.0
	4	49	-22.7	-15.2	0.0
	4	50	-12.6	-8.8	0.0
	4	51	-19.6	-8.3	0.0
	4	52	-23.8	-7.5	0.0
	4	53	-23.5	-9.3	0.0
	4	54	-18.6	-0.2	0.0
	4	55	-26.6	-2.6	0.0
	4	56	-23.8	-1.0	0.0
	4	57	-16.6	-13.2	0.0
	4	58	-21.5	-10.4	0.0
	4	59	-22.2	-4.2	0.0
	4	60	-18.3	-7.8	0.0
	4	61	-22.8	-7.8	1.0488372093
	4	62	-13.5	-6.7	0.0
	4	63	-15.0	-4.5	0.0
	4	64	-19.2	-8.9	0.0
	4	65	-9.8	-7.3	0.0
	4	66	-4.7	-4.5	0.0
	4	67	-14.8	-11.9	10.011627907
	4	68	-11.6	-1.4	0.0
	4	69	-8.9	4.6	0.0
	4	70	-5.5	2.1	0.0
	4	71	-5.7	-0.4	0.0
	4	72	-11.7	-7.5	0.0
	4	73	-15.2	-12.9	0.0
	4	74	-20.8	-8.3	0.0
	4	75	-21.0	-7.9	0.0
	4	76	-19.7	-5.9	0.0
	4	77	-15.7	-2.1	0.0
	4	78	-15.0	-3.9	0.0
	4	79	-21.8	-7.8	0.0
	4	80	-14.1	-5.4	0.0
	4	81	-11.1	1.9	0.0
	4	82	-2.8	3.8	0.0
	4	83	-5.6	8.0	0.0
	4	84	-6.8	8.6	0.0
	4	85	-2.9	5.2	0.0
	4	86	-10.7	-1.3	0.0
	4	87	-10.1	4.2	0.0
	4	88	-10.9	-0.5	0.0
	4	89	-8.0	-7.5	0.0
	4	90	-13.4	-9.9	0.0
	4	91	-12.4	-4.1	0.0
	4	92	-7.0	0.1	11.9186046512
	4	93	-4.7	2.4	12.5860465116
	4	94	-0.9	2.2	8.00930232558
	4	95	-10.8	-1.4	1.0488372093
	4	96	-10.3	0.1	0.0
	4	97	-7.3	5.8	0.0
	4	98	0.3	12.6	3.14651162791
	4	99	0.9	19.7	0.0
	4	100	4.2	15.2	0.0
	4	101	0.9	20.1	0.0
	4	102	5.9	17.8	0.0
	4	103	3.1	15.9	0.0
	4	104	10.8	15.8	0.0
	4	105	1.0	16.0	0.0
	4	106	-1.7	10.3	0.0
	4	107	-0.7	15.9	0.0
	4	108	-0.4	17.3	0.0
	4	109	3.4	16.7	0.0
	4	110	0.9	18.6	0.0
	4	111	-1.9	16.2	0.0
	4	112	-5.8	5.6	4.86279069767
	4	113	-10.5	6.2	0.0
	4	114	-5.5	5.1	6.67441860465
	4	115	-6.0	7.4	2.95581395349
	4	116	-2.6	9.9	0.286046511628
	4	117	-1.5	20.4	0.0
	4	118	2.6	22.6	0.0
	4	119	5.4	17.8	0.0
	4	120	1.3	16.0	0.0
	4	121	2.7	19.1	0.0
	4	122	-0.1	15.0	0.0
	4	123	3.7	12.0	0.190697674419
	4	124	1.3	15.5	0.0
	4	125	5.3	17.8	0.0
	4	126	3.9	12.6	0.0953488372093
	4	127	-3.2	12.0	10.8697674419
	4	128	-3.9	12.1	0.953488372093
	4	129	-0.2	12.1	2.47906976744
	4	130	-0.9	13.3	0.0
	4	131	0.6	18.4	5.91162790698
	4	132	6.8	19.7	14.8744186047
	4	133	3.9	23.4	4.1
	4	134	2.6	20.3	0.0
	4	135	1.4	11.3	4.29069767442
	4	136	-2.7	13.7	0.0
	4	137	-0.5	15.4	0.0
	4	138	3.8	11.7	0.0953488372093
	4	139	3.2	11.5	0.0
	4	140	4.5	14.7	0.0
	4	141	7.5	24.2	0.0
	4	142	13.5	29.1	0.0
	4	143	14.3	26.5	0.0
	4	144	13.6	21.1	0.0
	4	145	8.8	23.4	0.0
	4	146	12.2	26.0	1.23953488372
	4	147	9.4	29.4	0.0
	4	148	8.0	24.1	0.667441860465
	4	149	8.4	17.7	0.476744186047
	4	150	12.3	19.9	0.381395348837
	4	151	10.9	21.8	13.1581395349
	4	152	7.2	21.4	0.381395348837
	4	153	6.9	25.4	14.7790697674
	4	154	11.2	25.3	0.0953488372093
	4	155	9.6	20.4	0.0
	4	156	14.3	21.9	0.953488372093
	4	157	8.9	27.2	7.81860465116
	4	158	10.0	24.6	3.0511627907
	4	159	11.5	21.4	0.0953488372093
	4	160	11.5	29.1	0.0
	4	161	11.2	28.2	0.0
	4	162	12.8	27.8	0.0
	4	163	16.1	23.8	20.023255814
	4	164	14.6	22.5	25.5534883721
	4	165	12.1	22.1	12.4906976744
	4	166	11.7	21.7	4.19534883721
	4	167	9.2	28.4	0.0
	4	168	13.5	29.7	0.0
	4	169	17.6	33.8	0.0
	4	170	16.9	26.7	0.0953488372093
	4	171	17.7	30.2	20.1186046512
	4	172	23.4	30.8	0.286046511628
	4	173	19.5	32.7	4.1
	4	174	18.1	27.9	5.62558139535
	4	175	19.1	30.8	15.5418604651
	4	176	19.4	27.0	0.0953488372093
	4	177	16.3	27.9	0.0953488372093
	4	178	16.5	28.1	0.0
	4	179	14.9	30.6	0.0
	4	180	16.4	30.8	0.0
	4	181	13.4	26.3	0.0
	4	182	11.9	22.7	0.953488372093
	4	183	13.3	24.4	14.2069767442
	4	184	11.6	18.5	5.1488372093
	4	185	9.7	18.8	7.62790697674
	4	186	18.4	26.5	0.0
	4	187	13.0	25.6	0.0
	4	188	16.4	25.6	13.5395348837
	4	189	17.5	28.1	0.858139534884
	4	190	14.6	25.7	0.0
	4	191	10.9	22.7	0.0
	4	192	9.3	24.1	0.0
	4	193	10.3	22.2	0.286046511628
	4	194	11.0	26.1	0.0
	4	195	11.3	26.2	0.0
	4	196	16.4	28.0	0.0
	4	197	17.3	31.0	0.0
	4	198	18.5	29.2	0.0
	4	199	17.7	29.3	0.0
	4	200	20.2	31.5	0.0
	4	201	16.7	29.1	0.0
	4	202	17.1	26.4	0.0
	4	203	14.4	28.8	0.0
	4	204	16.5	29.6	0.0
	4	205	16.7	33.8	0.0
	4	206	20.8	32.9	0.0
	4	207	20.4	30.2	0.0
	4	208	17.7	27.6	0.0
	4	209	12.7	28.2	0.0
	4	210	13.6	25.9	1.33488372093
	4	211	12.6	29.6	0.0
	4	212	15.3	31.6	0.0
	4	213	14.2	30.0	0.0
	4	214	12.6	31.1	0.0
	4	215	15.2	30.3	0.476744186047
	4	216	14.2	29.9	24.3139534884
	4	217	19.9	30.1	2.19302325581
	4	218	19.0	33.7	0.0
	4	219	22.0	36.5	0.0
	4	220	22.7	37.2	0.0
	4	221	24.3	36.3	0.0
	4	222	16.6	30.9	0.0
	4	223	17.6	27.1	0.0
	4	224	12.1	25.6	0.0
	4	225	13.8	25.2	0.0
	4	226	12.3	27.6	0.0
	4	227	10.7	30.4	0.0
	4	228	13.0	30.1	2.47906976744
	4	229	12.8	28.5	0.0
	4	230	12.1	30.1	0.0
	4	231	14.0	28.5	0.0
	4	232	17.4	28.3	0.0
	4	233	17.7	32.8	0.0
	4	234	19.4	27.5	0.0
	4	235	19.2	30.5	0.0
	4	236	17.7	30.9	0.0
	4	237	16.4	29.6	0.0
	4	238	16.8	30.8	0.0
	4	239	17.7	32.8	0.0
	4	240	15.0	25.9	0.0
	4	241	10.8	27.1	0.0
	4	242	11.8	24.9	0.0
	4	243	10.3	25.4	0.0
	4	244	14.2	27.3	0.0
	4	245	13.6	26.7	0.0
	4	246	15.0	27.9	0.0953488372093
	4	247	15.8	26.6	3.71860465116
	4	248	13.4	26.1	9.2488372093
	4	249	17.3	28.2	6.48372093023
	4	250	18.1	29.3	0.0
	4	251	17.2	25.8	0.0
	4	252	9.9	25.2	0.0
	4	253	12.7	22.9	15.6372093023
	4	254	10.3	18.7	2.76511627907
	4	255	10.2	24.5	0.0
	4	256	6.5	21.5	0.0
	4	257	9.8	17.7	8.2
	4	258	8.2	18.7	0.190697674419
	4	259	7.6	17.3	9.63023255814
	4	260	3.4	14.7	4.19534883721
	4	261	-0.6	15.3	0.0
	4	262	-3.0	19.7	0.0
	4	263	-2.3	12.2	0.286046511628
	4	264	-1.7	16.7	0.0
	4	265	0.4	9.8	6.67441860465
	4	266	3.4	20.4	0.0
	4	267	2.2	19.0	0.0
	4	268	5.8	24.9	0.0
	4	269	7.1	22.4	0.0
	4	270	8.0	26.3	0.0
	4	271	12.2	21.7	0.0
	4	272	7.0	19.2	0.0
	4	273	7.4	21.6	0.0
	4	274	9.4	11.9	18.211627907
	4	275	3.3	19.0	0.0
	4	276	2.3	17.8	0.0
	4	277	0.3	14.4	0.0
	4	278	5.7	14.4	0.0
	4	279	9.5	20.1	0.0
	4	280	-0.7	14.8	0.0
	4	281	-2.0	12.6	0.0
	4	282	-1.9	13.4	0.0
	4	283	-4.2	11.6	0.0
	4	284	-3.7	13.6	0.0
	4	285	-3.5	13.6	0.0
	4	286	-9.6	6.8	2.38372093023
	4	287	-8.2	9.4	0.381395348837
	4	288	-7.3	11.1	0.0
	4	289	-1.1	17.3	0.0
	4	290	5.3	20.5	0.0
	4	291	6.4	16.9	0.0
	4	292	6.1	13.7	0.0953488372093
	4	293	8.3	17.2	0.0
	4	294	4.1	18.2	0.0
	4	295	2.2	16.1	0.0
	4	296	-4.7	-1.6	0.0953488372093
	4	297	-7.6	-5.5	2.0976744186
	4	298	-5.5	1.8	0.0
	4	299	-8.2	6.6	0.0
	4	300	-13.7	3.3	0.381395348837
	4	301	-5.8	9.3	0.0
	4	302	-5.1	-0.5	0.0
	4	303	-10.5	-0.3	0.0
	4	304	-15.2	4.6	0.0
	4	305	-16.0	6.9	0.0
	4	306	-17.6	-0.3	0.0
	4	307	-9.0	2.6	0.953488372093
	4	308	-5.3	-4.7	7.1511627907
	4	309	-9.9	-3.7	0.0
	4	310	-9.2	-3.2	1.43023255814
	4	311	-11.6	-8.4	0.0953488372093
	4	312	-6.9	0.9	0.0953488372093
	4	313	-4.5	-1.0	1.33488372093
	4	314	-11.3	-1.5	0.0
	4	315	-5.4	1.8	5.43488372093
	4	316	-7.2	-2.5	1.0488372093
	4	317	-15.0	-2.0	5.05348837209
	4	318	-7.2	-4.3	2.57441860465
	4	319	-16.0	-11.6	2.28837209302
	4	320	-15.8	-5.6	0.0
	4	321	-10.0	-5.1	0.0
	4	322	-6.2	-1.4	7.81860465116
	4	323	-8.1	1.0	0.858139534884
	4	324	-11.9	0.0	0.0
	4	325	-7.2	-0.2	0.0
	4	326	-10.4	-4.5	0.0
	4	327	-13.8	-5.7	0.0
	4	328	-15.9	-8.4	0.0
	4	329	-19.2	-10.6	0.0
	4	330	-12.7	-5.0	2.38372093023
	4	331	-9.1	3.0	0.0
	4	332	-6.4	4.1	0.0
	4	333	1.3	3.3	0.858139534884
	4	334	-0.4	0.9	6.00697674419
	4	335	-0.6	11.5	0.0
	4	336	0.7	8.7	0.0
	4	337	1.3	8.6	0.0
	4	338	3.2	17.3	0.0
	4	339	3.1	9.7	0.0
	4	340	0.5	2.0	0.0
	4	341	-4.3	-0.3	0.0
	4	342	-9.9	5.1	0.0
	4	343	-9.2	5.9	2.95581395349
	4	344	-7.4	-4.8	0.0
	4	345	-14.4	-1.2	0.0
	4	346	-9.8	1.3	0.0
	4	347	-15.8	1.4	0.0
	4	348	-16.4	1.6	0.0
	4	349	-8.8	0.7	0.0
	4	350	-8.9	4.3	0.0
	4	351	-4.9	-0.3	0.0
	4	352	-10.1	-6.9	1.23953488372
	4	353	-11.8	1.0	0.0
	4	354	-15.1	-6.2	0.0
	4	355	-15.7	-3.3	0.0
	4	356	-14.2	-9.6	0.0
	4	357	-16.4	-15.4	0.0
	4	358	-19.9	-9.9	0.0
	4	359	-18.8	0.3	0.0
	4	360	-14.7	0.9	1.62093023256
	4	361	-3.0	2.0	0.0
	4	362	-11.0	1.5	0.0
	4	363	-8.7	-0.5	0.0
	4	364	-5.7	-1.6	0.0
	4	365	-6.2	2.7	0.0
	4	366	-3.3	2.3	0.0
	5	1	-10.1	-5.1	0.0
	5	2	-19.5	-7.1	0.0
	5	3	-19.1	-5.5	0.0
	5	4	-22.5	-11.7	0.0
	5	5	-18.8	-17.1	0.0
	5	6	-22.0	-16.5	4.48139534884
	5	7	-13.6	-4.9	0.0
	5	8	-16.5	-11.8	0.0
	5	9	-15.2	-8.1	2.66976744186
	5	10	-14.8	-7.8	0.0
	5	11	-18.4	-10.6	0.0
	5	12	-18.8	-7.5	0.0
	5	13	-19.1	-10.8	0.0
	5	14	-28.3	-14.5	0.0
	5	15	-22.1	-7.0	0.0
	5	16	-13.5	-6.8	0.0
	5	17	-11.1	-4.5	0.0
	5	18	-16.3	-11.5	1.0488372093
	5	19	-14.4	-9.8	0.0953488372093
	5	20	-11.3	-3.0	0.0
	5	21	-20.1	-2.5	0.0
	5	22	-26.6	-15.3	0.0
	5	23	-24.8	-1.9	0.0
	5	24	-17.1	-6.2	7.24651162791
	5	25	-19.4	-0.3	0.0
	5	26	-18.8	-8.1	0.0
	5	27	-23.0	-10.6	0.0
	5	28	-18.9	-6.2	1.43023255814
	5	29	-10.9	-0.4	0.572093023256
	5	30	-20.0	-2.9	0.0
	5	31	-15.8	-4.3	0.0
	5	32	-15.8	-7.6	0.0
	5	33	-13.0	-10.8	0.0
	5	34	-16.2	-8.3	1.81162790698
	5	35	-20.9	-11.6	4.76744186047
	5	36	-27.2	-15.2	0.0
	5	37	-22.7	-10.3	0.0
	5	38	-17.7	-5.9	5.1488372093
	5	39	-22.6	0.1	3.24186046512
	5	40	-23.2	-3.5	0.0
	5	41	-20.0	-7.1	0.0
	5	42	-10.8	1.3	0.0
	5	43	-15.4	-3.5	0.0
	5	44	-8.3	-5.2	0.0
	5	45	-8.5	-7.9	0.0
	5	46	-7.2	-6.9	0.0
	5	47	-8.1	-6.3	0.0
	5	48	-3.7	2.9	0.0
	5	49	-13.2	0.8	0.0
	5	50	-19.0	-9.9	0.0
	5	51	-19.2	-11.3	0.0
	5	52	-13.0	-5.6	0.0
	5	53	-6.6	-5.7	5.72093023256
	5	54	-11.3	-2.3	0.0
	5	55	-18.5	-5.5	0.0
	5	56	-2.4	8.5	0.0
	5	57	1.1	6.2	0.0
	5	58	-15.2	1.2	0.0
	5	59	-10.7	4.1	1.81162790698
	5	60	-13.8	-4.5	0.0
	5	61	-19.5	-9.7	0.0
	5	62	-18.3	-5.7	0.0
	5	63	-11.8	6.1	0.0
	5	64	-10.3	0.3	0.0
	5	65	-11.5	5.7	0.0
	5	66	-17.2	6.4	0.0
	5	67	-17.8	-0.7	0.0
	5	68	-12.7	1.0	0.0
	5	69	-7.6	4.1	0.0
	5	70	-9.6	3.3	0.0
	5	71	-9.8	-4.6	2.66976744186
	5	72	-9.5	-0.2	2.95581395349
	5	73	-9.0	-0.9	0.0
	5	74	-9.5	-1.4	0.0
	5	75	-17.5	-3.0	0.667441860465
	5	76	-13.0	1.9	0.0
	5	77	-10.8	6.7	0.0
	5	78	-9.2	2.8	0.0
	5	79	-1.6	4.1	1.90697674419
	5	80	-5.9	-0.4	0.0
	5	81	-4.3	0.0	0.0
	5	82	-13.4	1.0	0.0
	5	83	-7.0	5.1	0.0
	5	84	-4.7	-1.2	0.0
	5	85	-5.8	2.5	1.0488372093
	5	86	-6.0	9.0	0.0
	5	87	-6.6	0.1	0.0953488372093
	5	88	-11.6	3.1	0.0
	5	89	-11.4	2.1	0.0
	5	90	-13.3	1.0	7.1511627907
	5	91	-13.3	3.6	0.0
	5	92	-3.5	7.3	0.0
	5	93	2.3	9.0	0.0
	5	94	-1.8	7.2	0.0
	5	95	-11.2	-0.2	24.123255814
	5	96	-13.1	3.6	0.0
	5	97	-6.2	8.6	0.0
	5	98	-0.7	12.7	0.0
	5	99	-6.0	11.9	0.0
	5	100	-9.8	12.7	0.0
	5	101	-3.3	6.5	1.0488372093
	5	102	6.5	15.0	0.0
	5	103	3.9	17.0	0.0
	5	104	1.1	15.1	0.0
	5	105	-4.9	16.5	0.0
	5	106	-10.0	9.1	0.0
	5	107	-2.2	11.0	0.0
	5	108	-1.7	14.3	0.0
	5	109	2.7	19.1	0.0
	5	110	3.3	23.0	0.0
	5	111	5.8	23.3	0.0
	5	112	9.3	22.9	0.0
	5	113	6.5	22.9	0.0
	5	114	0.5	12.4	3.62325581395
	5	115	-3.1	12.3	0.0
	5	116	-1.7	17.0	0.0
	5	117	4.1	17.1	0.0
	5	118	-1.2	9.4	0.0
	5	119	-2.4	7.9	0.0
	5	120	-7.9	9.9	0.0
	5	121	-3.2	15.1	0.0
	5	122	0.6	19.8	0.858139534884
	5	123	1.1	23.7	0.0
	5	124	1.8	13.9	0.0
	5	125	3.3	21.0	0.0
	5	126	5.3	15.2	5.62558139535
	5	127	3.2	15.4	0.0
	5	128	-3.1	13.3	0.0
	5	129	-2.5	9.1	0.0
	5	130	-2.9	9.3	0.0
	5	131	0.1	14.1	0.0
	5	132	3.9	14.0	0.0
	5	133	1.5	21.8	0.0
	5	134	1.5	24.5	0.0
	5	135	5.1	18.7	0.0
	5	136	0.8	18.5	0.0
	5	137	2.4	17.9	0.0
	5	138	1.0	15.7	0.0
	5	139	4.3	15.6	0.0
	5	140	7.2	18.7	0.0
	5	141	5.8	19.9	0.0
	5	142	1.9	15.4	3.52790697674
	5	143	7.8	20.8	0.0953488372093
	5	144	8.5	23.3	0.190697674419
	5	145	10.2	25.0	0.0
	5	146	9.7	26.8	0.0
	5	147	12.9	26.7	0.0
	5	148	8.9	25.5	0.0
	5	149	6.2	17.3	1.0488372093
	5	150	6.3	21.6	0.0
	5	151	7.6	22.2	5.24418604651
	5	152	7.7	20.0	0.381395348837
	5	153	11.1	21.0	0.0953488372093
	5	154	8.0	18.7	20.1186046512
	5	155	8.2	22.4	0.0
	5	156	12.4	25.4	0.0
	5	157	16.2	27.6	0.0
	5	158	11.2	20.4	0.0
	5	159	8.8	15.2	13.1581395349
	5	160	5.7	19.8	6.76976744186
	5	161	10.5	24.8	0.0
	5	162	14.9	27.5	0.0
	5	163	15.2	31.2	0.0
	5	164	13.1	27.9	0.0
	5	165	12.7	21.3	0.0
	5	166	9.7	22.6	0.0
	5	167	10.6	21.5	0.286046511628
	5	168	9.4	21.4	0.0
	5	169	12.9	25.1	0.0
	5	170	11.1	25.4	0.0
	5	171	15.8	23.4	7.91395348837
	5	172	17.0	24.5	0.476744186047
	5	173	14.6	27.5	0.0
	5	174	16.2	27.2	0.0953488372093
	5	175	14.2	27.5	0.0953488372093
	5	176	13.7	26.8	0.286046511628
	5	177	10.0	26.8	0.0
	5	178	11.4	29.9	0.0
	5	179	13.8	27.1	0.0
	5	180	14.5	31.3	9.63023255814
	5	181	10.4	29.9	0.0
	5	182	12.9	28.6	0.0
	5	183	13.8	31.3	0.0
	5	184	17.2	33.7	0.0
	5	185	15.3	30.6	0.0
	5	186	13.5	31.9	0.0
	5	187	13.4	26.9	0.0
	5	188	11.8	22.3	0.0953488372093
	5	189	10.0	18.9	0.381395348837
	5	190	19.2	35.1	0.0
	5	191	17.1	30.3	0.0
	5	192	18.0	27.7	42.811627907
	5	193	19.6	30.9	0.667441860465
	5	194	18.6	29.4	2.28837209302
	5	195	19.2	28.4	0.0
	5	196	15.6	30.6	0.0
	5	197	13.3	24.8	17.9255813953
	5	198	18.0	29.7	1.52558139535
	5	199	18.5	33.9	0.0
	5	200	18.4	27.8	2.19302325581
	5	201	18.8	34.8	0.0
	5	202	20.6	29.4	0.0
	5	203	20.8	35.3	0.0
	5	204	19.1	30.6	3.90930232558
	5	205	17.3	28.6	0.0
	5	206	16.5	26.8	29.8441860465
	5	207	16.1	29.4	0.0
	5	208	14.6	29.3	0.0
	5	209	14.1	29.0	0.0
	5	210	17.0	30.8	0.0
	5	211	12.8	28.6	0.0
	5	212	15.6	29.5	0.0
	5	213	18.0	32.3	0.0
	5	214	17.3	30.5	6.86511627907
	5	215	17.3	30.8	0.0
	5	216	17.5	31.5	0.0
	5	217	21.8	35.1	0.0
	5	218	24.6	34.5	0.0
	5	219	20.8	28.8	0.0
	5	220	14.3	25.7	0.0
	5	221	15.7	29.0	0.0
	5	222	16.6	31.3	0.0
	5	223	16.6	30.3	0.0
	5	224	16.4	31.8	0.0
	5	225	18.8	31.4	4.00465116279
	5	226	18.3	31.0	0.0
	5	227	16.5	27.6	0.0
	5	228	16.3	26.4	0.0
	5	229	14.2	23.5	0.0
	5	230	14.2	22.0	4.67209302326
	5	231	15.4	20.0	8.86744186047
	5	232	9.6	19.7	10.488372093
	5	233	11.6	22.6	1.81162790698
	5	234	9.8	26.9	0.0
	5	235	16.0	28.1	0.0
	5	236	14.5	26.9	0.0
	5	237	12.0	30.1	0.0
	5	238	14.0	28.3	0.0
	5	239	15.5	29.8	0.0
	5	240	12.6	32.7	0.0
	5	241	16.6	29.8	0.0
	5	242	15.2	28.4	0.0
	5	243	15.8	29.8	0.0
	5	244	15.7	29.8	0.0953488372093
	5	245	17.3	30.1	0.0
	5	246	11.8	23.9	0.0
	5	247	8.7	19.0	0.381395348837
	5	248	7.9	28.0	0.0
	5	249	8.1	27.4	0.0
	5	250	10.8	29.6	0.0
	5	251	11.8	32.8	0.0
	5	252	12.9	29.4	0.0
	5	253	10.6	27.8	0.0
	5	254	12.1	21.5	0.381395348837
	5	255	10.2	25.1	0.0
	5	256	9.0	24.9	0.0
	5	257	9.2	17.4	27.6511627907
	5	258	8.8	23.9	0.0
	5	259	7.6	20.1	0.0
	5	260	4.9	21.4	0.0
	5	261	4.7	24.3	0.0
	5	262	15.8	28.6	0.0
	5	263	17.0	27.4	0.0
	5	264	13.0	18.1	0.667441860465
	5	265	13.5	24.5	0.0
	5	266	13.7	24.3	0.0
	5	267	13.2	26.9	0.0
	5	268	15.3	26.5	0.0
	5	269	8.4	21.8	0.0
	5	270	5.4	26.8	0.0
	5	271	10.7	26.1	0.0
	5	272	8.3	18.8	0.0
	5	273	9.5	21.9	0.0
	5	274	9.9	21.1	0.0
	5	275	12.2	20.9	0.0
	5	276	10.3	20.4	0.0
	5	277	7.0	19.5	0.0
	5	278	6.0	16.4	0.0
	5	279	8.9	13.9	0.0
	5	280	5.9	15.7	0.381395348837
	5	281	3.7	24.1	0.0
	5	282	7.6	20.5	15.4465116279
	5	283	4.8	23.3	0.0
	5	284	9.4	21.7	0.0
	5	285	4.5	13.9	0.0
	5	286	-2.1	7.5	0.0
	5	287	2.3	16.7	0.0
	5	288	3.8	13.8	0.0
	5	289	1.7	13.0	0.0
	5	290	0.0	10.6	0.0953488372093
	5	291	-2.0	10.4	0.0
	5	292	2.8	16.1	0.0953488372093
	5	293	-0.6	16.3	0.0
	5	294	-0.6	20.7	0.0
	5	295	1.8	16.7	0.953488372093
	5	296	0.0	16.9	0.0
	5	297	-0.1	9.7	0.0
	5	298	-0.4	8.6	0.0
	5	299	-2.7	8.1	0.0
	5	300	-1.1	9.9	0.0
	5	301	0.3	13.3	0.0
	5	302	-1.4	13.0	0.0
	5	303	-5.4	10.8	0.0953488372093
	5	304	-3.2	7.9	0.0
	5	305	-1.4	6.1	7.53255813953
	5	306	-3.8	8.1	0.0
	5	307	-6.4	3.1	0.0
	5	308	-6.7	4.7	0.0
	5	309	-13.1	4.5	0.0
	5	310	-9.9	0.4	0.0
	5	311	-13.5	-1.8	0.0
	5	312	-11.9	6.7	0.0
	5	313	1.0	10.6	0.0
	5	314	4.2	12.0	0.0
	5	315	-6.6	0.9	0.0
	5	316	-12.7	2.3	0.0
	5	317	-11.4	3.8	0.0
	5	318	-12.0	1.3	0.0
	5	319	-8.6	4.6	0.0
	5	320	-4.5	9.6	0.0
	5	321	-2.4	14.8	0.0
	5	322	1.6	13.5	0.0
	5	323	8.6	20.5	0.0
	5	324	9.6	15.2	0.0
	5	325	0.3	4.3	0.381395348837
	5	326	-2.0	5.6	0.0
	5	327	-2.5	15.8	0.0
	5	328	-4.9	7.4	0.0
	5	329	-9.0	3.5	0.0
	5	330	-15.9	-9.2	0.0
	5	331	-12.1	-0.7	0.0
	5	332	-15.0	-8.3	0.0
	5	333	-18.7	-2.6	0.0
	5	334	-16.4	7.2	0.0
	5	335	-8.9	5.0	0.0
	5	336	-9.1	-3.9	0.0
	5	337	-5.4	-1.0	0.0
	5	338	-14.3	-6.7	0.0
	5	339	-6.0	-0.9	0.0
	5	340	-4.4	1.6	0.0
	5	341	-9.3	7.5	0.0
	5	342	-7.6	3.7	0.0
	5	343	-12.8	-7.4	0.0
	5	344	-8.0	4.9	0.0
	5	345	-10.6	-1.8	0.0
	5	346	-14.4	4.4	0.0
	5	347	-8.5	-2.2	0.0
	5	348	-11.1	-2.8	0.0
	5	349	-11.6	-9.3	0.0
	5	350	-16.8	-1.5	0.0
	5	351	-17.6	-6.5	0.0
	5	352	-15.9	-3.8	0.0
	5	353	-18.8	-7.6	0.0
	5	354	-12.4	-5.4	0.0
	5	355	-2.1	-1.3	0.0
	5	356	-8.5	-6.3	0.0
	5	357	-5.6	-5.0	0.0
	5	358	-10.5	-4.6	0.0
	5	359	-15.4	-9.9	0.0
	5	360	-21.3	-12.6	0.0
	5	361	-8.7	-0.5	0.0
	5	362	-8.7	-2.4	0.0
	5	363	-12.1	0.9	0.0
	5	364	-6.6	6.3	0.0
	5	365	-19.7	-8.3	0.0
	6	1	-5.4	-5.3	0.0
	6	2	-19.3	-3.5	0.0
	6	3	-17.9	1.7	0.0
	6	4	-19.7	2.3	0.0
	6	5	-15.2	2.9	0.0
	6	6	-11.7	5.6	0.0
	6	7	-17.9	-3.2	0.0
	6	8	-14.2	-4.6	0.0
	6	9	-13.9	-7.5	0.0
	6	10	-9.8	-3.4	0.0
	6	11	-15.4	-10.3	0.0953488372093
	6	12	-16.4	-7.1	3.52790697674
	6	13	-14.3	-5.5	0.0
	6	14	-6.4	4.3	0.0
	6	15	-4.9	-3.7	0.0
	6	16	-13.6	-7.7	0.0
	6	17	-29.4	-4.1	0.0
	6	18	-18.0	-7.2	0.0
	6	19	-17.8	-9.6	0.0
	6	20	-21.5	-7.7	0.0
	6	21	-19.0	-2.4	0.0
	6	22	-11.9	-2.8	0.0
	6	23	-11.5	-7.0	0.0
	6	24	-9.4	-4.2	0.0
	6	25	-15.1	-2.9	0.0
	6	26	-18.7	-11.8	0.0
	6	27	-12.8	-9.8	0.0
	6	28	-13.8	-2.8	0.0
	6	29	-26.5	-9.1	0.0
	6	30	-20.3	-5.8	0.0
	6	31	-36.9	-15.3	0.0953488372093
	6	32	-33.3	-14.2	1.71627906977
	6	33	-31.1	-7.4	0.0
	6	34	-19.6	-11.2	0.0
	6	35	-21.3	-9.2	0.0
	6	36	-17.2	-12.5	0.0
	6	37	-15.6	-4.2	0.0
	6	38	-27.9	-14.2	0.0
	6	39	-30.8	-16.3	0.0
	6	40	-33.0	-18.2	0.0
	6	41	-28.9	-13.3	0.0
	6	42	-28.8	-5.0	0.0
	6	43	-22.1	-1.9	0.0
	6	44	-15.6	-6.4	0.0
	6	45	-16.5	-10.7	0.0
	6	46	-24.5	-7.9	0.0
	6	47	-19.6	-9.2	0.0
	6	48	-20.5	-7.8	0.0
	6	49	-11.8	-8.3	0.0
	6	50	-9.8	-5.6	0.0
	6	51	-1.9	1.4	0.0
	6	52	-7.7	-5.0	0.0
	6	53	-13.3	-2.7	0.0953488372093
	6	54	-17.7	-2.2	0.0
	6	55	-14.7	-1.9	0.0
	6	56	-14.1	5.7	0.0
	6	57	-20.3	-2.9	0.0
	6	58	-13.7	-0.1	0.0
	6	59	-18.5	-7.3	0.0
	6	60	-19.1	-4.2	3.62325581395
	6	61	-18.1	-4.9	1.23953488372
	6	62	-14.9	-1.9	0.0
	6	63	-18.2	-9.3	0.0
	6	64	-10.1	-1.6	0.0
	6	65	-10.3	0.7	0.0
	6	66	-0.8	10.0	0.0
	6	67	2.2	5.8	0.0
	6	68	-4.2	2.5	0.0
	6	69	-6.2	0.0	0.0
	6	70	-7.6	-2.8	0.0
	6	71	-3.6	-2.2	0.0
	6	72	0.6	5.3	0.0
	6	73	1.5	3.9	0.0
	6	74	2.2	6.5	0.0
	6	75	3.7	4.1	0.0
	6	76	-0.9	4.1	0.0
	6	77	-4.6	3.3	0.0
	6	78	-3.0	4.9	0.0
	6	79	-7.1	5.1	0.0
	6	80	-0.8	8.0	0.190697674419
	6	81	-0.7	6.3	0.0
	6	82	-0.5	8.4	0.0
	6	83	-3.0	0.7	0.0
	6	84	-0.3	2.8	0.0
	6	85	-10.5	-0.5	0.190697674419
	6	86	-10.5	4.4	0.0
	6	87	-11.4	0.5	0.0
	6	88	-11.7	1.0	0.0
	6	89	-5.0	6.2	1.23953488372
	6	90	-2.5	9.9	0.0
	6	91	-2.7	14.1	0.0
	6	92	-0.7	14.7	0.0
	6	93	0.5	10.7	0.0
	6	94	-1.8	12.5	2.76511627907
	6	95	2.0	11.9	0.0
	6	96	-0.9	13.4	0.0
	6	97	-4.6	9.3	2.0976744186
	6	98	-7.1	7.9	10.6790697674
	6	99	-8.4	7.1	0.0
	6	100	-10.0	5.1	0.0
	6	101	-5.6	4.7	0.0
	6	102	-2.9	3.0	0.381395348837
	6	103	-2.2	7.3	0.0
	6	104	-6.5	6.5	0.0
	6	105	-8.3	7.4	0.0
	6	106	-6.5	8.0	0.0
	6	107	-6.7	-0.5	11.9186046512
	6	108	-9.1	2.5	0.953488372093
	6	109	-6.3	4.6	0.381395348837
	6	110	-5.7	8.4	25.6488372093
	6	111	0.5	12.0	0.0
	6	112	10.3	16.3	11.7279069767
	6	113	8.3	15.1	0.0
	6	114	4.6	16.5	0.0
	6	115	5.6	13.8	2.38372093023
	6	116	3.8	18.7	0.0
	6	117	7.1	23.5	0.0
	6	118	15.3	30.8	0.0
	6	119	10.2	21.3	0.476744186047
	6	120	7.7	20.0	0.0
	6	121	7.2	17.5	0.190697674419
	6	122	1.6	17.1	0.0
	6	123	8.8	20.5	0.0
	6	124	7.4	20.2	0.0
	6	125	5.9	20.9	0.0
	6	126	3.8	24.0	0.0
	6	127	2.3	17.1	9.53488372093
	6	128	5.3	18.6	0.0
	6	129	4.3	12.4	2.47906976744
	6	130	4.7	17.3	0.0
	6	131	6.4	18.8	0.0
	6	132	7.0	17.6	0.0
	6	133	9.0	22.3	0.0
	6	134	3.6	21.7	0.0
	6	135	4.0	19.0	0.0
	6	136	4.5	18.5	0.0
	6	137	3.8	17.9	1.71627906977
	6	138	7.4	24.6	26.411627907
	6	139	2.3	22.7	16.0186046512
	6	140	0.2	25.7	0.0
	6	141	6.5	21.9	0.0
	6	142	3.4	18.1	0.0
	6	143	5.8	21.7	0.0
	6	144	9.1	23.8	0.0
	6	145	11.7	24.6	0.0
	6	146	5.5	18.3	28.4139534884
	6	147	8.5	24.4	0.0
	6	148	10.5	27.0	0.0
	6	149	8.3	22.6	0.0
	6	150	13.1	21.3	1.14418604651
	6	151	13.4	23.2	0.0
	6	152	11.6	20.1	0.0
	6	153	9.6	19.5	0.0
	6	154	11.3	23.1	0.0
	6	155	7.0	21.3	3.43255813953
	6	156	7.1	24.4	0.0
	6	157	9.0	25.1	0.0
	6	158	9.3	20.2	0.0953488372093
	6	159	10.7	25.5	3.71860465116
	6	160	19.6	28.5	0.0
	6	161	18.0	27.0	0.0
	6	162	18.0	25.6	0.190697674419
	6	163	14.7	26.6	0.0
	6	164	11.7	24.6	0.0
	6	165	7.6	20.6	0.0
	6	166	6.5	20.4	0.0
	6	167	5.1	14.9	0.476744186047
	6	168	1.6	14.0	1.52558139535
	6	169	7.1	19.3	1.43023255814
	6	170	6.2	21.5	0.0
	6	171	8.7	18.2	0.0
	6	172	7.7	24.2	0.0
	6	173	11.0	23.6	9.63023255814
	6	174	15.9	28.5	2.28837209302
[truncated: 8,957 more rows]
