# Supplementary material for: Comparing CMIP-3 and CMIP-5 climate projections on flooding estimation of Devils Lake of North Dakota, USA
Source: PeerJ. 2018 Apr 30;6:e4711. doi: 10.7717/peerj.4711 (PMC5933320; doi:10.7717/peerj.4711)
Supplement: Supplemental Information 2 [file peerj-06-4711-s002.zip › FutureClimate/CMIP-5_MarkSim/EDMZ_MIROC5_rcp85_2055.dat]

	1	1	-13.9	-13.6	2.38372093023
	1	2	-19.5	-17.3	1.33488372093
	1	3	-18.7	-17.5	1.43023255814
	1	4	-16.3	-4.9	0.0
	1	5	-8.7	4.6	0.0
	1	6	-0.7	7.2	4.67209302326
	1	7	0.1	0.4	0.0
	1	8	-11.0	2.0	0.0
	1	9	-2.4	-1.1	0.0
	1	10	-4.8	-2.8	0.0953488372093
	1	11	-10.9	-0.8	0.0
	1	12	-22.8	-0.2	0.0
	1	13	-26.4	-0.1	0.0
	1	14	-19.1	-8.5	0.0
	1	15	-16.3	-8.3	0.0
	1	16	-16.3	-14.3	0.0
	1	17	-17.9	-9.3	0.0
	1	18	-15.3	-2.4	0.0
	1	19	-17.4	-11.0	0.0
	1	20	-20.5	-18.1	0.286046511628
	1	21	-11.5	-1.3	0.0
	1	22	-9.5	-8.0	0.0
	1	23	-17.8	-5.6	0.0
	1	24	-3.7	10.9	0.0
	1	25	-10.2	13.7	0.0
	1	26	-13.1	4.0	0.0
	1	27	-14.8	0.0	0.0
	1	28	-11.6	-3.9	0.0
	1	29	-15.7	-6.3	0.0
	1	30	-21.2	-5.6	0.0
	1	31	-11.9	-1.4	0.0
	1	32	-18.8	-2.9	0.0
	1	33	-12.3	0.6	0.0
	1	34	-10.5	-7.0	1.90697674419
	1	35	-5.0	-2.5	0.0
	1	36	-11.5	-2.6	0.0
	1	37	-5.4	6.9	0.0
	1	38	0.7	5.6	0.0
	1	39	8.3	16.1	0.0
	1	40	-3.6	4.7	0.0
	1	41	-9.8	-8.3	0.0
	1	42	-5.6	-0.7	0.0
	1	43	-7.2	-5.8	0.0
	1	44	-8.3	-5.7	0.0
	1	45	-7.4	2.0	0.0
	1	46	-2.6	5.9	0.0
	1	47	-7.1	-2.7	0.0
	1	48	-12.6	-8.2	0.572093023256
	1	49	-22.1	-7.6	0.0
	1	50	-20.2	-4.3	0.0
	1	51	-23.6	-7.7	0.0
	1	52	-22.1	-5.8	0.0
	1	53	-22.6	-5.3	0.0
	1	54	-25.5	-16.5	0.0953488372093
	1	55	-21.3	-13.8	7.24651162791
	1	56	-18.0	1.2	0.0
	1	57	-14.5	-1.1	0.0
	1	58	-14.8	-3.5	0.0
	1	59	-25.5	-3.9	0.0
	1	60	-20.6	7.0	0.0
	1	61	-20.6	-2.0	0.0
	1	62	-12.4	-2.9	0.0
	1	63	-13.6	-3.3	0.0
	1	64	-16.1	-3.1	0.0
	1	65	-11.9	-0.9	0.0
	1	66	-7.6	-2.2	11.5372093023
	1	67	0.4	1.5	0.0
	1	68	0.6	3.7	0.0
	1	69	-5.5	-4.5	0.0
	1	70	-9.4	4.8	0.0
	1	71	-10.4	7.5	0.0
	1	72	-9.1	7.7	0.0
	1	73	-14.1	5.0	0.0
	1	74	-10.9	-4.3	0.0
	1	75	-7.8	-4.1	0.0
	1	76	-7.1	-5.4	0.0
	1	77	-9.3	-5.4	0.0
	1	78	-8.4	-2.9	0.0
	1	79	-14.0	0.9	0.0
	1	80	-15.2	-0.9	0.0
	1	81	-13.9	5.2	0.0
	1	82	-17.3	-1.3	0.0
	1	83	-16.6	-2.3	0.0
	1	84	-12.8	0.3	4.57674418605
	1	85	-10.3	1.5	0.0
	1	86	-11.2	5.4	0.0
	1	87	-4.5	3.3	0.0
	1	88	-6.6	6.2	0.0
	1	89	-0.9	9.4	0.0
	1	90	1.9	6.7	0.0
	1	91	-2.4	11.1	0.0
	1	92	-3.4	8.9	0.0
	1	93	-2.6	14.9	0.0
	1	94	3.4	15.7	0.0
	1	95	4.2	19.0	0.0
	1	96	2.0	18.5	0.0
	1	97	3.6	15.6	0.0
	1	98	4.3	13.7	0.0
	1	99	3.3	9.9	0.953488372093
	1	100	-1.8	8.1	4.76744186047
	1	101	-2.9	9.3	0.0953488372093
	1	102	-0.9	11.4	0.0
	1	103	6.9	11.1	0.0
	1	104	1.6	18.4	0.0
	1	105	9.5	19.3	0.0
	1	106	11.1	22.3	0.0
	1	107	2.7	20.4	2.28837209302
	1	108	4.3	20.7	0.0
	1	109	3.0	15.8	1.0488372093
	1	110	0.1	19.1	0.0
	1	111	-2.7	19.1	0.0
	1	112	-0.2	18.0	0.0
	1	113	1.0	20.4	0.0
	1	114	3.3	24.3	0.0
	1	115	-3.4	15.5	0.0
	1	116	-7.0	10.1	0.0
	1	117	-1.0	17.6	0.0
	1	118	3.3	22.2	0.0
	1	119	3.5	21.4	0.0
	1	120	4.5	8.7	1.90697674419
	1	121	6.9	20.4	0.0
	1	122	9.7	22.8	0.0
	1	123	6.0	21.3	19.6418604651
	1	124	10.5	24.6	0.0
	1	125	8.7	24.6	0.0
	1	126	13.5	24.4	0.0
	1	127	13.6	24.9	0.0
	1	128	12.7	25.5	0.0
	1	129	7.7	23.8	0.0
	1	130	4.3	24.8	4.76744186047
	1	131	7.6	27.7	0.0
	1	132	10.2	25.3	0.0
	1	133	8.5	22.6	0.0
	1	134	3.9	21.2	0.0
	1	135	3.5	26.4	0.0
	1	136	4.4	21.6	0.0
	1	137	11.7	22.5	0.0
	1	138	10.5	20.4	0.0
	1	139	5.8	14.0	6.86511627907
	1	140	14.0	20.2	7.43720930233
	1	141	9.4	19.6	4.95813953488
	1	142	10.5	17.0	0.0
	1	143	10.0	22.3	0.0
	1	144	9.9	22.8	0.0
	1	145	6.8	22.1	6.1976744186
	1	146	7.9	22.8	0.0
	1	147	3.1	20.7	0.0
	1	148	10.8	22.2	0.0
	1	149	9.7	21.8	0.0
	1	150	14.5	21.6	0.476744186047
	1	151	7.7	21.2	25.3627906977
	1	152	5.4	19.8	0.0
	1	153	6.5	21.8	0.476744186047
	1	154	9.7	22.8	0.0
	1	155	6.4	22.2	0.0
	1	156	6.4	19.6	0.0
	1	157	10.4	23.3	0.0
	1	158	13.7	31.3	0.0
	1	159	7.3	25.3	0.0
	1	160	14.6	21.8	4.00465116279
	1	161	14.9	27.2	0.0
	1	162	14.8	25.5	0.0
	1	163	11.3	23.7	0.0
	1	164	11.5	25.4	0.0
	1	165	12.4	22.9	39.8558139535
	1	166	12.3	25.2	0.0
	1	167	12.9	26.9	0.0
	1	168	17.8	30.8	12.2046511628
	1	169	20.3	32.3	0.0
	1	170	16.6	34.1	0.0
	1	171	16.4	30.4	0.0
	1	172	15.6	31.1	0.0
	1	173	13.9	29.2	0.0
	1	174	16.3	28.9	0.0
	1	175	16.7	28.4	0.0
	1	176	16.5	20.6	28.223255814
	1	177	16.0	22.3	4.00465116279
	1	178	15.4	27.5	0.0
	1	179	12.9	24.6	0.0
	1	180	12.6	21.5	69.8906976744
	1	181	13.9	23.4	6.48372093023
	1	182	17.0	29.9	0.0
	1	183	13.4	27.3	2.38372093023
	1	184	20.4	28.1	19.2604651163
	1	185	18.3	31.6	0.0
	1	186	16.6	31.0	0.0
	1	187	20.9	31.6	0.0
	1	188	20.3	30.8	0.0953488372093
	1	189	22.8	34.1	0.0
	1	190	21.0	33.5	0.0
	1	191	15.1	28.2	0.0
	1	192	15.7	24.4	0.0
	1	193	14.9	28.0	0.0
	1	194	15.2	31.9	0.0
	1	195	18.6	31.2	0.0
	1	196	20.7	31.4	0.0
	1	197	21.4	36.3	0.0
	1	198	23.5	39.3	0.0
	1	199	22.0	35.2	0.0
	1	200	22.8	32.3	0.190697674419
	1	201	19.9	31.7	0.0
	1	202	16.8	30.8	0.0
	1	203	19.7	34.4	8.77209302326
	1	204	22.3	37.1	1.23953488372
	1	205	23.5	36.7	0.0
	1	206	21.5	35.8	0.0
	1	207	17.2	32.0	0.0
	1	208	18.7	30.5	5.33953488372
	1	209	17.8	32.2	2.86046511628
	1	210	17.5	32.5	0.0
	1	211	18.7	35.1	0.0
	1	212	17.3	33.7	0.0
	1	213	16.8	34.2	0.0
	1	214	17.9	32.7	0.0
	1	215	13.1	28.5	16.4953488372
	1	216	15.5	31.5	27.4604651163
	1	217	13.5	31.0	7.34186046512
	1	218	16.9	32.2	0.0
	1	219	15.9	31.2	0.0
	1	220	17.4	34.4	0.0
	1	221	17.0	32.1	1.0488372093
	1	222	18.0	29.2	0.476744186047
	1	223	21.1	30.9	0.572093023256
	1	224	20.2	31.3	0.0
	1	225	18.3	33.1	0.0
	1	226	17.7	35.0	0.0
	1	227	11.8	31.8	0.0
	1	228	12.4	27.5	11.2511627907
	1	229	12.5	27.1	0.0953488372093
	1	230	12.9	25.6	11.823255814
	1	231	13.6	29.5	0.0
	1	232	13.8	28.5	0.0
	1	233	10.4	26.1	0.0
	1	234	13.2	30.1	0.0
	1	235	12.7	24.3	15.5418604651
	1	236	16.9	25.2	0.0
	1	237	16.7	31.7	0.0
	1	238	16.0	23.7	0.286046511628
	1	239	14.2	31.3	0.0
	1	240	14.1	29.8	0.0
	1	241	13.7	31.1	0.0
	1	242	20.6	31.0	0.0
	1	243	19.5	32.1	0.0
	1	244	16.4	30.0	0.0
	1	245	13.0	24.3	0.858139534884
	1	246	14.8	26.1	0.0
	1	247	13.9	29.4	0.0
	1	248	11.8	29.6	0.0
	1	249	12.5	31.9	0.0
	1	250	17.0	29.9	8.10465116279
	1	251	12.3	26.2	0.286046511628
	1	252	11.8	28.1	0.0
	1	253	14.8	26.5	0.0
	1	254	12.4	24.2	0.0
	1	255	7.4	20.6	0.953488372093
	1	256	12.0	25.3	0.0
	1	257	6.3	20.2	4.00465116279
	1	258	5.7	20.0	0.381395348837
	1	259	2.3	21.7	0.0
	1	260	1.1	22.8	0.0
	1	261	-3.7	20.4	0.0
	1	262	4.1	26.7	0.0
	1	263	7.5	27.3	0.0
	1	264	6.3	21.9	0.0
	1	265	11.3	26.8	0.0
	1	266	12.5	26.1	0.0
	1	267	12.5	28.8	0.0
	1	268	9.6	24.8	0.0
	1	269	9.7	20.2	0.0
	1	270	11.8	21.7	0.0
	1	271	7.8	26.9	0.0
	1	272	11.9	25.2	0.0
	1	273	14.3	28.3	0.0
	1	274	15.5	25.8	0.0
	1	275	15.3	24.7	0.0
	1	276	11.1	23.8	0.0
	1	277	4.5	21.4	0.0
	1	278	5.5	22.1	0.0
	1	279	7.4	17.3	0.0
	1	280	4.8	16.1	0.0
	1	281	3.6	19.2	0.0
	1	282	1.5	16.5	0.0
	1	283	2.3	17.1	0.0
	1	284	2.7	16.2	0.0953488372093
	1	285	3.0	17.3	4.1
	1	286	3.3	19.1	0.0
	1	287	5.3	18.1	0.0
	1	288	2.5	20.4	0.0
	1	289	8.6	22.9	0.0
	1	290	1.3	11.3	0.286046511628
	1	291	-2.5	9.9	0.0
	1	292	-0.8	13.1	0.0
	1	293	5.0	16.0	9.72558139535
	1	294	2.0	13.0	0.0
	1	295	3.5	14.6	0.0
	1	296	4.9	13.2	0.0
	1	297	4.1	12.5	0.0
	1	298	3.8	13.5	0.0
	1	299	0.0	14.3	0.0
	1	300	-0.2	6.6	0.0
	1	301	-0.8	8.7	0.0
	1	302	-3.3	7.7	0.0
	1	303	-7.2	6.2	0.0
	1	304	5.5	15.8	0.0
	1	305	6.4	11.5	0.0
	1	306	4.5	14.5	0.0
	1	307	-0.5	14.2	0.0
	1	308	0.5	6.8	0.0
	1	309	-6.5	4.9	0.0
	1	310	-3.2	3.7	0.0
	1	311	-2.1	8.6	0.0
	1	312	-1.7	14.1	0.0
	1	313	2.5	6.1	0.0
	1	314	4.8	9.1	0.0
	1	315	0.6	8.5	0.0
	1	316	-1.3	16.3	0.0
	1	317	3.6	18.0	0.0
	1	318	5.7	9.8	0.0
	1	319	1.9	7.1	0.0
	1	320	-2.5	4.8	0.0
	1	321	-2.5	7.7	0.0
	1	322	-2.2	4.8	0.0
	1	323	1.3	6.9	0.0
	1	324	-10.4	4.7	0.0
	1	325	-4.9	0.7	0.0
	1	326	-6.3	-0.1	0.0
	1	327	-7.0	-5.4	0.0
	1	328	-3.0	0.1	0.0
	1	329	-7.0	2.4	0.0
	1	330	-5.3	0.4	0.0
	1	331	-11.3	-8.6	0.0
	1	332	-7.8	-4.1	0.0
	1	333	-15.6	-7.9	0.0
	1	334	-6.6	8.3	0.0
	1	335	-12.7	-0.5	0.0
	1	336	-12.3	-5.1	0.0
	1	337	-11.9	-1.9	10.6790697674
	1	338	-13.8	-0.2	0.0
	1	339	-18.7	-5.8	0.0
	1	340	-23.9	-8.7	0.0
	1	341	-24.7	-5.7	0.0
	1	342	-21.5	-6.4	0.0
	1	343	-15.7	-13.8	0.0
	1	344	-14.5	-4.6	0.0
	1	345	-12.4	-5.2	0.0
	1	346	-13.0	-4.7	0.0
	1	347	-12.1	-6.5	0.0
	1	348	-9.6	-8.8	0.0
	1	349	-5.4	-4.2	0.0
	1	350	-9.9	-2.9	0.0
	1	351	-5.0	4.2	0.0
	1	352	-16.0	-11.2	1.14418604651
	1	353	-16.8	-10.4	0.0
	1	354	-20.1	-1.5	0.0
	1	355	-18.4	-8.9	0.0
	1	356	-15.7	-7.1	0.0
	1	357	-8.5	-5.3	0.0
	1	358	-10.6	-8.8	5.05348837209
	1	359	-13.8	-4.5	0.0
	1	360	-23.5	-10.1	2.47906976744
	1	361	-23.9	-11.5	0.0
	1	362	-17.7	1.8	0.0
	1	363	-12.2	2.0	3.90930232558
	1	364	-15.4	-1.1	0.0
	1	365	-10.6	-10.0	3.62325581395
	2	1	-6.3	0.2	25.4581395349
	2	2	-16.7	-2.9	0.0
	2	3	-17.0	-7.1	0.0
	2	4	-6.9	-4.4	0.0
	2	5	-12.1	-7.3	0.0
	2	6	-13.4	-10.1	0.0
	2	7	-9.2	-8.8	5.72093023256
	2	8	-14.7	-11.2	0.0
	2	9	-20.0	-14.9	0.0
	2	10	-24.1	-5.1	0.0
	2	11	-15.5	-5.5	0.0
	2	12	-16.3	-8.2	0.0
	2	13	-18.1	-2.6	0.0
	2	14	-15.7	1.2	0.0
	2	15	-13.4	-4.9	0.0
	2	16	-9.9	-1.0	0.0
	2	17	-8.6	-3.6	0.0
	2	18	-13.4	-2.5	0.0
	2	19	-13.4	1.7	0.0
	2	20	-6.4	-2.4	0.0
	2	21	-8.0	-2.2	0.0
	2	22	-11.7	-5.0	0.0
	2	23	-16.6	-10.4	0.0
	2	24	-5.5	-4.5	0.0
	2	25	-3.6	6.5	0.0
	2	26	-7.3	-4.9	0.0
	2	27	-8.2	1.4	0.0
	2	28	-21.6	-8.6	0.0
	2	29	-23.9	-4.2	0.0
	2	30	-20.5	-7.8	0.0
	2	31	-19.7	-2.7	0.0
	2	32	-19.3	-11.6	0.0
	2	33	-10.3	1.3	0.0
	2	34	-12.0	-4.3	2.66976744186
	2	35	-7.9	-7.3	0.0
	2	36	-16.4	-9.8	0.0
	2	37	-19.9	-10.7	0.0
	2	38	-20.5	-10.7	0.0
	2	39	-14.8	-3.0	0.0
	2	40	-26.3	-11.4	0.0
	2	41	-25.9	-16.1	0.0
	2	42	-23.0	-13.5	0.0
	2	43	-16.2	-4.4	0.0
	2	44	-15.1	-2.9	0.0
	2	45	-17.4	-5.4	0.0
	2	46	-11.0	4.5	0.0
	2	47	-2.7	5.1	0.0
	2	48	0.6	8.2	0.0
	2	49	-0.1	2.0	0.0
	2	50	-6.2	1.0	0.0
	2	51	-12.7	-0.3	0.0
	2	52	-15.0	-6.1	0.0
	2	53	-19.7	-7.7	0.0
	2	54	-19.2	-4.7	0.0
	2	55	-22.6	-7.2	0.0
	2	56	-14.4	-1.0	0.0
	2	57	-5.3	5.3	0.0
	2	58	-8.4	0.1	0.0
	2	59	-10.7	4.7	0.0
	2	60	-1.4	1.3	0.0
	2	61	-1.8	-0.2	0.0
	2	62	-7.3	-4.5	0.0
	2	63	-6.4	-6.1	0.0
	2	64	-0.8	2.6	0.0
	2	65	2.9	7.5	0.0
	2	66	-5.3	-1.3	0.0
	2	67	-9.0	2.9	0.0
	2	68	-1.3	0.8	2.19302325581
	2	69	-2.3	4.6	0.0
	2	70	-6.9	1.5	0.0
	2	71	-7.6	3.2	0.0
	2	72	-0.7	0.6	0.0
	2	73	-0.1	0.0	2.19302325581
	2	74	-4.3	8.9	0.0
	2	75	-2.3	6.4	0.0
	2	76	-2.4	2.8	0.0
	2	77	-4.6	6.3	0.0
	2	78	-4.1	5.9	0.0
	2	79	-0.8	8.1	0.0
	2	80	-1.8	3.5	0.0
	2	81	-3.6	5.3	0.0
	2	82	0.1	7.1	0.0
	2	83	-2.4	13.4	0.0
	2	84	-4.0	5.2	0.0
	2	85	-0.4	10.5	0.0
	2	86	2.2	7.6	17.4488372093
	2	87	-2.4	6.0	0.0
	2	88	-2.6	2.8	0.0
	2	89	-2.6	6.9	0.0
	2	90	-8.0	6.8	0.0
	2	91	-15.1	0.7	0.0
	2	92	-14.7	-6.9	0.286046511628
	2	93	-11.2	-0.8	0.0
	2	94	-17.6	-4.3	0.0
	2	95	-10.7	0.7	0.0
	2	96	-12.4	3.9	0.0
	2	97	-14.6	4.6	0.0
	2	98	-8.9	9.5	0.0
	2	99	-1.5	9.5	0.0
	2	100	-2.2	7.7	0.0
	2	101	0.3	15.6	0.0
	2	102	6.4	10.8	9.53488372093
	2	103	0.6	13.0	4.57674418605
	2	104	-0.5	17.8	0.0
	2	105	-5.9	11.3	0.286046511628
	2	106	4.0	17.5	0.0
	2	107	4.2	10.1	0.0
	2	108	3.0	13.8	0.0
	2	109	-1.3	13.1	0.0
	2	110	9.8	21.1	0.0
	2	111	4.9	12.9	0.0
	2	112	3.1	13.7	0.0
	2	113	-2.2	13.8	0.0
	2	114	0.1	12.2	1.81162790698
	2	115	-1.6	13.8	0.0
	2	116	0.8	13.5	0.0
	2	117	6.2	14.8	0.0
	2	118	-2.7	14.6	0.858139534884
	2	119	-1.6	11.7	11.7279069767
	2	120	-2.6	14.6	0.0
	2	121	1.2	15.8	7.72325581395
	2	122	-1.9	16.6	5.53023255814
	2	123	1.4	20.8	0.0
	2	124	-3.0	12.3	0.0
	2	125	-4.2	14.0	0.0
	2	126	-5.5	12.7	3.90930232558
	2	127	-7.1	13.2	0.0
	2	128	0.4	18.6	0.0
	2	129	4.8	22.0	0.0
	2	130	9.7	12.3	7.05581395349
	2	131	10.8	18.1	3.33720930233
	2	132	11.7	19.3	1.0488372093
	2	133	7.7	27.5	0.0
	2	134	5.9	25.7	0.0
	2	135	12.3	19.8	0.0
	2	136	9.9	17.2	13.1581395349
	2	137	9.4	21.9	3.24186046512
	2	138	8.4	22.4	0.0
	2	139	6.5	25.2	0.0
	2	140	5.6	23.8	0.0
	2	141	6.4	21.9	0.0
	2	142	9.4	23.5	0.0
	2	143	5.8	22.8	0.0
	2	144	7.3	22.2	0.0
	2	145	7.2	21.4	0.286046511628
	2	146	4.4	22.6	1.52558139535
	2	147	3.6	20.7	0.0
	2	148	9.1	19.3	0.0
	2	149	10.1	21.4	0.0
	2	150	13.3	24.6	0.381395348837
	2	151	11.7	26.5	0.0
	2	152	11.8	23.6	0.0953488372093
	2	153	12.9	25.8	0.0
	2	154	12.2	24.3	0.0
	2	155	7.8	21.0	0.0
	2	156	9.7	19.5	0.858139534884
	2	157	8.2	26.8	0.0
	2	158	10.3	27.9	0.0
	2	159	16.0	23.8	0.0
	2	160	13.1	25.5	0.0
	2	161	14.1	28.7	0.0
	2	162	16.3	28.4	0.0
	2	163	13.6	30.5	0.0
	2	164	10.5	27.8	12.3953488372
	2	165	16.0	29.5	0.0
	2	166	11.8	23.4	0.0
	2	167	11.0	26.9	0.0
	2	168	7.4	29.1	0.0
	2	169	11.8	32.5	0.0
	2	170	13.6	27.3	7.72325581395
	2	171	14.9	29.8	0.0
	2	172	16.3	28.2	2.0023255814
	2	173	17.8	33.1	0.0
	2	174	15.3	28.5	0.0
	2	175	17.9	28.0	0.0
	2	176	16.0	28.1	0.0
	2	177	14.1	32.6	0.0
	2	178	11.9	27.2	0.0
	2	179	13.4	26.7	0.0
	2	180	12.5	29.4	0.0
	2	181	14.4	28.0	0.667441860465
	2	182	15.1	28.5	14.3023255814
	2	183	13.0	28.1	0.0
	2	184	15.4	28.5	0.0
	2	185	18.0	29.7	0.0
	2	186	16.4	27.9	0.0
	2	187	19.9	33.0	0.0
	2	188	23.5	35.0	0.0
	2	189	23.0	32.0	0.0
	2	190	23.0	33.6	0.0
	2	191	15.6	27.4	0.0
	2	192	17.3	34.0	0.0
	2	193	20.3	35.8	0.0
	2	194	19.7	34.2	0.0
	2	195	17.3	26.9	0.0
	2	196	16.2	27.3	0.0
	2	197	13.5	26.1	0.0
	2	198	13.0	27.3	0.0
	2	199	12.0	26.8	0.0
	2	200	13.8	27.8	0.0
	2	201	14.3	31.4	0.0
	2	202	14.7	32.8	0.0
	2	203	21.1	36.9	0.0
	2	204	21.7	34.1	0.0
	2	205	15.0	30.2	0.0
	2	206	17.3	33.0	0.0
	2	207	15.5	32.4	0.0
	2	208	15.2	28.6	0.0
	2	209	13.1	28.2	0.0
	2	210	15.0	31.2	0.0
	2	211	15.9	28.8	4.1
	2	212	13.9	25.5	23.6465116279
	2	213	17.6	28.3	0.858139534884
	2	214	16.9	29.5	4.76744186047
	2	215	15.2	29.2	3.0511627907
	2	216	16.4	31.9	4.29069767442
	2	217	18.6	31.1	9.91627906977
	2	218	16.4	30.3	6.1976744186
	2	219	20.0	30.9	0.0
	2	220	21.8	32.6	0.0
	2	221	18.7	29.1	8.10465116279
	2	222	20.1	31.0	1.81162790698
	2	223	16.8	29.8	9.2488372093
	2	224	14.9	24.8	12.8720930233
	2	225	17.2	31.2	0.0
	2	226	15.9	29.8	0.572093023256
	2	227	14.5	27.9	3.24186046512
	2	228	13.4	23.0	0.190697674419
	2	229	16.9	32.1	0.0
	2	230	13.7	34.0	0.0
	2	231	12.4	32.4	0.0
	2	232	10.6	28.5	10.488372093
	2	233	14.8	32.2	3.14651162791
	2	234	14.0	27.4	2.86046511628
	2	235	16.1	32.5	4.00465116279
	2	236	19.6	33.1	0.0953488372093
	2	237	16.2	34.1	0.0
	2	238	12.5	29.2	0.0
	2	239	14.5	32.9	0.0
	2	240	12.8	28.9	1.23953488372
	2	241	10.4	26.6	5.53023255814
	2	242	13.3	30.4	0.0
	2	243	13.9	33.2	0.0
	2	244	11.4	32.1	3.90930232558
	2	245	11.3	30.7	0.0
	2	246	8.9	31.6	0.0
	2	247	11.5	30.4	0.0
	2	248	13.0	25.9	0.0
	2	249	11.6	21.5	8.67674418605
	2	250	12.3	25.6	0.0
	2	251	10.6	30.0	0.0
	2	252	8.7	25.4	0.0
	2	253	6.0	25.5	0.0
	2	254	10.9	23.0	0.0
	2	255	7.1	19.4	0.0
	2	256	7.6	18.0	24.0279069767
	2	257	7.4	20.8	0.0
	2	258	4.0	24.2	0.0
	2	259	5.4	18.1	0.286046511628
	2	260	5.0	15.1	0.572093023256
	2	261	1.1	15.5	0.0
	2	262	5.8	21.3	0.0
	2	263	6.0	16.7	0.0
	2	264	3.2	19.0	0.190697674419
	2	265	3.6	24.0	0.0
	2	266	6.2	24.2	0.0
	2	267	9.9	22.6	0.0
	2	268	12.8	23.1	0.0
	2	269	11.8	27.9	0.0
	2	270	8.9	24.9	0.0
	2	271	9.1	27.2	0.0
	2	272	12.4	21.9	0.0953488372093
	2	273	9.3	22.6	8.39069767442
	2	274	6.7	21.7	0.0
	2	275	8.5	23.4	0.0
	2	276	8.3	19.8	0.0
	2	277	9.0	23.5	0.0
	2	278	1.8	19.5	0.0
	2	279	-2.1	16.6	0.0
	2	280	4.3	19.2	0.0
	2	281	-2.4	17.4	0.0
	2	282	1.0	17.9	0.0
	2	283	-1.2	11.1	3.90930232558
	2	284	-3.7	17.2	2.66976744186
	2	285	-0.8	17.1	0.0
	2	286	-2.0	15.9	0.0
	2	287	1.5	11.0	0.0
	2	288	-3.9	-1.1	9.15348837209
	2	289	-2.2	4.3	5.72093023256
	2	290	-2.9	9.2	0.0
	2	291	-4.5	9.0	0.0
	2	292	0.2	11.5	0.0
	2	293	-0.4	10.8	0.0
	2	294	0.5	13.6	0.0
	2	295	-3.6	13.4	0.0
	2	296	-4.4	9.2	1.0488372093
	2	297	-1.7	13.5	0.0
	2	298	-2.8	10.6	0.858139534884
	2	299	-2.1	6.2	0.0953488372093
	2	300	-2.4	7.2	0.0
	2	301	0.1	4.7	0.0
	2	302	-3.6	6.3	0.0
	2	303	-7.2	3.6	0.0
	2	304	-3.3	3.7	0.0
	2	305	-6.4	5.0	0.0
	2	306	1.2	14.1	0.0
	2	307	-5.4	7.7	5.33953488372
	2	308	-6.3	6.7	0.0
	2	309	-4.8	7.0	0.0
	2	310	-2.8	10.9	0.0
	2	311	-1.5	16.7	0.0
	2	312	-5.8	9.7	0.0
	2	313	-5.0	11.0	0.0
	2	314	-5.1	8.2	0.0
	2	315	-1.2	13.1	0.0
	2	316	-1.1	5.7	0.0
	2	317	-7.1	3.3	0.0
	2	318	-14.6	3.7	0.0
	2	319	-6.2	6.7	0.0
	2	320	-0.5	8.8	0.0
	2	321	-1.7	7.4	0.0
	2	322	-2.7	10.0	0.0
	2	323	0.1	7.4	0.0
	2	324	3.6	7.9	0.0
	2	325	-0.7	4.4	0.0
	2	326	-8.9	-0.5	0.0
	2	327	-6.9	5.9	0.0
	2	328	0.2	7.4	0.0
	2	329	3.4	6.0	3.71860465116
	2	330	-5.0	0.9	2.19302325581
	2	331	-8.3	1.8	0.0
	2	332	-14.3	-0.2	0.0
	2	333	0.0	0.7	0.0
	2	334	4.9	7.2	0.0
	2	335	1.6	2.4	0.0
	2	336	-8.1	1.0	0.0
	2	337	-4.9	-4.7	0.0
	2	338	-3.7	-2.5	2.57441860465
	2	339	-11.0	-1.0	0.0
	2	340	-13.6	-0.5	0.0
	2	341	-14.6	3.8	0.0
	2	342	-5.5	6.0	3.24186046512
	2	343	-2.5	7.8	16.0186046512
	2	344	-0.6	2.8	0.0
	2	345	1.3	1.5	0.0
	2	346	-6.1	-4.5	0.0
	2	347	-14.6	-14.5	3.62325581395
	2	348	-18.9	-10.5	0.0
	2	349	-25.1	-11.0	0.0
	2	350	-21.0	-3.8	0.0
	2	351	-17.7	-7.0	0.0
	2	352	-4.1	0.4	0.0
	2	353	-17.2	-1.2	0.0
	2	354	-6.3	3.3	0.0
	2	355	-11.0	-3.9	0.0
	2	356	-7.7	-4.9	0.0
	2	357	-8.0	-7.4	0.0
	2	358	-7.9	-4.5	0.0
	2	359	-14.8	-6.2	0.0
	2	360	-19.3	-0.3	0.0
	2	361	-8.9	3.7	0.0
	2	362	-6.4	5.9	5.91162790698
	2	363	-3.0	3.1	0.0
	2	364	1.2	2.8	0.0
	2	365	-0.4	0.2	0.0
	3	1	-8.2	-0.6	0.0
	3	2	-11.5	-9.9	2.0023255814
	3	3	-6.5	-3.6	2.0023255814
	3	4	-6.0	0.8	0.0
	3	5	-5.9	-3.2	0.0
	3	6	-7.3	1.4	0.0
	3	7	-9.8	0.4	0.0
	3	8	-8.4	3.3	0.0
	3	9	-3.7	5.0	0.0
	3	10	-1.7	0.6	0.0
	3	11	-10.4	-5.6	0.0
	3	12	-14.1	4.6	0.0
	3	13	-20.9	-8.8	0.190697674419
	3	14	-20.1	-9.0	0.0
	3	15	-19.2	-16.9	0.0
	3	16	-23.3	-13.6	0.0
	3	17	-17.9	-11.5	0.286046511628
	3	18	-18.3	-7.5	0.0
	3	19	-15.7	-11.5	0.0
	3	20	-21.7	-18.2	0.381395348837
	3	21	-16.5	-6.5	0.0
	3	22	-12.1	-8.4	0.0
	3	23	-17.6	-13.8	0.858139534884
	3	24	-21.6	-9.2	0.0
	3	25	-21.6	-15.5	1.43023255814
	3	26	-19.5	-13.9	0.0
	3	27	-15.7	-10.0	0.0
	3	28	-7.6	-2.5	0.0
	3	29	-6.3	-4.8	0.0
	3	30	-9.1	0.2	7.1511627907
	3	31	-11.8	-3.4	0.0
	3	32	-10.1	-4.8	0.0
	3	33	-5.6	2.7	0.0
	3	34	-14.1	-0.2	0.0
	3	35	-5.6	-0.3	0.0
	3	36	-19.3	-2.5	0.0
	3	37	-15.8	-3.2	10.3930232558
	3	38	-16.5	-6.9	0.0
	3	39	-16.0	-2.6	0.0
	3	40	-18.0	-5.7	0.0
	3	41	-25.5	-6.9	0.0
	3	42	-20.9	-6.9	0.0
	3	43	-14.2	-3.8	0.0
	3	44	-8.9	-0.7	0.0
	3	45	-14.5	-4.8	0.0
	3	46	-22.0	-7.9	0.0
	3	47	-19.9	-5.8	0.0
	3	48	-17.9	3.7	0.0
	3	49	-12.9	5.3	0.0
	3	50	-7.4	-0.2	0.0
	3	51	-14.6	-4.6	0.0
	3	52	-10.6	-1.7	0.0
	3	53	-13.4	-2.7	0.0
	3	54	-8.7	1.3	0.0
	3	55	-6.8	4.0	0.0
	3	56	-10.1	-2.1	0.0
	3	57	-15.9	-4.5	0.0
	3	58	-16.4	-11.6	0.0
	3	59	-21.2	-12.5	0.0
	3	60	-17.4	-8.9	3.33720930233
	3	61	-12.9	-4.7	0.0
	3	62	-17.9	3.3	0.0
	3	63	-12.7	-0.7	0.0
	3	64	-7.7	-7.2	0.0
	3	65	-16.5	3.2	0.0
	3	66	-13.7	6.8	0.0
	3	67	-7.6	8.2	0.0
	3	68	2.3	6.3	0.0
	3	69	-3.6	5.1	8.48604651163
	3	70	-2.3	5.8	0.0
	3	71	1.2	2.6	0.0
	3	72	0.0	0.2	0.0
	3	73	-13.6	-8.4	0.0
	3	74	-13.2	-1.2	0.0
	3	75	-9.3	-1.7	1.0488372093
	3	76	-4.0	-1.9	0.381395348837
	3	77	-10.8	-0.1	0.0
	3	78	-6.6	0.2	0.0
	3	79	-6.8	5.1	0.0
	3	80	-15.0	0.8	0.0
	3	81	-9.4	8.4	0.0
	3	82	-11.7	-0.1	0.0
	3	83	-15.4	-2.6	0.0
	3	84	-24.3	-3.2	0.0
	3	85	-24.7	-5.9	0.0
	3	86	-17.7	-4.6	0.0
	3	87	-6.6	1.7	0.0
	3	88	-6.1	8.1	7.43720930233
	3	89	-2.6	7.6	0.0
	3	90	3.2	14.4	20.3093023256
	3	91	3.1	10.2	0.572093023256
	3	92	1.7	9.7	0.0
	3	93	0.6	13.9	0.0
	3	94	8.1	21.8	0.0
	3	95	4.4	21.0	0.0
	3	96	6.7	17.7	0.0
	3	97	-2.0	7.6	0.0
	3	98	-6.9	8.6	0.0
	3	99	-4.8	8.9	5.43488372093
	3	100	-7.6	7.7	4.19534883721
	3	101	3.0	18.7	0.0
	3	102	4.6	14.0	0.286046511628
	3	103	-1.8	10.1	1.0488372093
	3	104	-1.8	17.0	0.0
	3	105	1.1	12.2	25.2674418605
	3	106	5.8	15.9	7.05581395349
	3	107	8.0	10.1	1.90697674419
	3	108	3.9	11.7	0.0
	3	109	2.3	12.7	0.0
	3	110	3.5	10.4	0.0
	3	111	-3.7	10.1	0.0
	3	112	-2.3	14.2	0.0
	3	113	-3.1	14.0	0.0
	3	114	-9.8	8.9	0.0
	3	115	-3.5	15.0	0.0
	3	116	-3.2	17.0	0.0
	3	117	-2.1	12.1	1.52558139535
	3	118	1.1	13.1	3.33720930233
	3	119	5.3	9.5	11.3465116279
	3	120	3.4	17.1	0.0
	3	121	6.5	17.5	0.0
	3	122	0.8	13.8	0.0
	3	123	5.9	18.1	0.0
	3	124	7.5	16.6	0.0
	3	125	6.9	17.0	0.0
	3	126	9.0	16.0	0.0
	3	127	0.5	15.0	0.0
	3	128	-2.7	8.5	0.0
	3	129	-4.4	10.7	0.0
	3	130	-3.4	15.8	0.0
	3	131	2.5	20.1	0.0
	3	132	6.3	25.3	0.0
	3	133	4.6	24.5	0.0
	3	134	2.4	18.9	0.0
	3	135	1.1	22.1	0.0
	3	136	3.4	20.0	0.0
	3	137	6.3	22.0	0.0
	3	138	4.0	18.9	0.0
	3	139	5.3	19.0	0.0953488372093
	3	140	6.6	21.3	0.0
	3	141	8.5	21.0	0.0
	3	142	6.9	20.9	0.0
	3	143	2.5	18.5	0.0
	3	144	4.1	19.3	0.0
	3	145	10.3	17.7	24.123255814
	3	146	12.9	20.3	0.0
	3	147	10.2	16.4	0.0
	3	148	7.1	19.0	4.67209302326
	3	149	5.4	18.5	0.0
	3	150	4.7	15.7	0.0
	3	151	5.5	19.6	0.0
	3	152	6.4	22.8	0.0
	3	153	9.1	28.9	0.0
	3	154	11.7	28.3	0.0
	3	155	15.7	31.0	0.0
	3	156	18.1	31.1	0.0
	3	157	18.8	28.2	0.0
	3	158	14.6	29.1	0.0
	3	159	12.2	27.7	0.0
	3	160	14.6	26.2	0.0
	3	161	14.0	30.3	0.0
	3	162	18.6	32.9	0.0
	3	163	16.1	28.2	10.011627907
	3	164	15.9	29.4	0.0
	3	165	17.2	29.9	0.0
	3	166	19.9	29.8	0.0
	3	167	15.4	28.3	0.0
	3	168	13.0	29.1	0.0
	3	169	13.6	28.5	0.0
	3	170	14.1	25.4	4.67209302326
	3	171	11.3	25.9	0.0
	3	172	7.9	24.6	0.0
	3	173	11.4	22.1	0.0
	3	174	15.3	29.8	0.0
	3	175	16.0	30.4	0.0
	3	176	21.1	32.5	0.0
	3	177	19.9	33.7	0.0
	3	178	22.7	35.0	0.0
	3	179	20.4	34.1	0.0
	3	180	16.7	29.8	0.0
	3	181	15.5	28.4	0.0
	3	182	13.6	27.6	9.05813953488
	3	183	11.7	23.1	1.71627906977
	3	184	15.7	26.8	0.0
	3	185	16.1	24.8	20.2139534884
	3	186	19.3	28.6	0.0
	3	187	16.2	29.6	0.0
	3	188	19.5	31.5	0.0
	3	189	14.4	31.3	26.0302325581
	3	190	15.6	31.3	0.0
	3	191	18.5	30.5	0.0
	3	192	18.8	31.5	0.0
	3	193	17.2	26.7	0.953488372093
	3	194	15.7	29.8	0.0
	3	195	19.6	31.3	0.0
	3	196	19.8	32.6	0.0
	3	197	19.4	29.9	0.0
	3	198	17.8	29.4	0.0
	3	199	17.6	30.7	0.0953488372093
	3	200	20.4	28.6	4.38604651163
	3	201	17.7	31.8	68.0790697674
	3	202	20.7	35.0	0.0
	3	203	19.6	29.2	17.8302325581
	3	204	23.4	32.8	0.762790697674
	3	205	21.1	33.9	7.91395348837
	3	206	20.7	30.6	4.86279069767
	3	207	22.8	37.9	0.0
	3	208	20.1	36.8	0.0
	3	209	23.9	35.1	0.953488372093
	3	210	22.4	37.3	0.0
	3	211	19.0	33.6	0.0
	3	212	17.5	34.1	0.0
	3	213	20.2	33.2	0.0
	3	214	17.1	31.9	0.0
	3	215	17.1	32.7	0.0
	3	216	17.8	32.6	6.57906976744
	3	217	18.2	31.4	0.0
	3	218	19.3	31.1	0.0
	3	219	17.9	29.1	6.00697674419
	3	220	17.3	30.6	0.762790697674
	3	221	16.0	31.3	0.858139534884
	3	222	18.0	31.8	0.0953488372093
	3	223	17.2	34.1	0.0953488372093
	3	224	16.8	28.3	17.2581395349
	3	225	16.3	26.4	0.0
	3	226	14.2	30.0	0.0
	3	227	16.7	32.5	0.0
	3	228	15.4	35.1	0.0
	3	229	13.9	30.9	0.0
	3	230	15.3	30.5	0.0
	3	231	17.5	32.1	0.0
	3	232	17.6	29.0	0.0
	3	233	18.1	28.7	0.0
	3	234	20.2	28.3	0.0
	3	235	22.1	32.2	0.0
	3	236	18.4	25.7	0.953488372093
	3	237	9.8	19.9	29.0813953488
	3	238	10.8	22.7	2.38372093023
	3	239	11.0	26.2	0.0
	3	240	11.3	29.7	0.0
	3	241	8.9	32.2	0.0
	3	242	13.5	31.8	0.0
	3	243	9.1	29.3	0.0
	3	244	11.8	27.3	0.0
	3	245	12.1	26.2	0.0
	3	246	12.5	27.3	0.0
	3	247	9.4	24.8	0.0
	3	248	8.0	22.0	12.9674418605
	3	249	10.4	25.8	0.0
	3	250	10.1	24.0	11.823255814
	3	251	10.3	27.0	0.0
	3	252	13.3	25.1	0.0
	3	253	12.4	21.8	0.0
	3	254	13.2	23.4	4.19534883721
	3	255	13.8	30.4	0.0
	3	256	13.2	23.1	0.476744186047
	3	257	10.9	24.3	0.0
	3	258	10.1	25.9	0.0
	3	259	11.4	24.6	0.0
	3	260	10.0	27.0	0.0
	3	261	8.8	24.8	0.0
	3	262	8.4	23.3	0.0
	3	263	5.9	19.5	7.43720930233
	3	264	10.4	22.5	0.0
	3	265	13.4	22.2	0.0
	3	266	7.0	19.7	0.0
	3	267	7.1	22.1	0.0
	3	268	7.9	24.1	0.0
	3	269	14.2	31.6	0.0
	3	270	14.4	29.1	0.0
	3	271	15.4	27.7	0.0
	3	272	14.0	24.3	2.57441860465
	3	273	11.0	23.5	0.858139534884
	3	274	8.6	26.7	0.0
	3	275	12.8	21.4	20.023255814
	3	276	9.5	15.8	2.0976744186
	3	277	7.1	20.6	0.0
	3	278	1.4	18.3	23.9325581395
	3	279	-0.6	13.7	0.0
	3	280	5.9	15.7	0.0
	3	281	10.5	18.2	0.762790697674
	3	282	13.0	21.4	0.0
	3	283	7.1	16.2	0.0
	3	284	15.6	25.1	0.0
	3	285	14.7	31.4	0.0
	3	286	16.2	29.4	0.0
	3	287	13.5	20.7	0.0
	3	288	10.5	20.0	5.05348837209
	3	289	11.6	20.3	0.0
	3	290	11.9	12.9	0.0
	3	291	7.4	13.1	0.0
	3	292	4.1	11.1	0.0
	3	293	-2.8	17.3	0.0
	3	294	0.7	18.8	0.0
	3	295	0.7	14.3	0.0
	3	296	2.4	9.0	3.81395348837
	3	297	-0.4	19.1	0.0
	3	298	-4.3	13.9	5.33953488372
	3	299	-5.3	7.1	0.0
	3	300	-2.6	11.0	0.0
	3	301	-2.3	4.7	6.00697674419
	3	302	0.8	11.6	0.0
	3	303	5.6	11.8	0.0
	3	304	7.3	13.7	0.0
	3	305	2.8	8.3	0.0
	3	306	-1.0	11.9	0.0
	3	307	1.7	2.6	2.57441860465
	3	308	-1.6	3.6	0.667441860465
	3	309	-13.1	1.8	0.0
	3	310	-12.8	7.1	0.0
	3	311	-12.4	-5.6	0.0
	3	312	-10.3	0.8	0.0
	3	313	-9.0	6.7	0.0
	3	314	-5.5	3.8	0.0
	3	315	-13.0	-0.3	0.0
	3	316	-6.3	1.9	0.0
	3	317	-4.2	6.7	0.0
	3	318	-4.8	5.8	2.57441860465
	3	319	-3.5	7.1	0.0
	3	320	-6.5	0.3	0.0
	3	321	-3.9	2.2	0.0
	3	322	-3.7	1.3	0.0
	3	323	-8.3	0.8	0.0
	3	324	-4.9	9.1	0.0
	3	325	-6.7	3.9	0.0
	3	326	-1.2	5.3	10.488372093
	3	327	-5.4	11.0	0.0
	3	328	2.1	10.9	0.0
	3	329	4.8	11.1	0.0
	3	330	4.0	7.3	9.05813953488
	3	331	0.5	5.6	0.0
	3	332	2.1	2.2	0.0
	3	333	-1.7	2.5	0.0
	3	334	-5.0	2.1	0.0
	3	335	-7.4	1.8	0.0
	3	336	-0.7	5.8	0.0
	3	337	-1.7	-0.5	0.0
	3	338	-0.9	2.3	0.0
	3	339	2.0	4.6	2.28837209302
	3	340	-10.2	-4.4	3.81395348837
	3	341	1.5	1.8	0.0
	3	342	-11.2	-3.0	0.0
	3	343	-12.8	-0.4	0.0
	3	344	-18.6	-4.4	0.0
	3	345	-23.5	-12.1	0.0
	3	346	-25.0	-11.3	0.0
	3	347	-30.6	-12.0	0.0
	3	348	-23.3	-8.9	0.0
	3	349	-22.5	-12.0	0.0
	3	350	-20.3	-7.8	0.0
	3	351	-19.0	-12.1	0.0
	3	352	-18.7	-8.9	0.0
	3	353	-17.2	-1.2	0.0
	3	354	-20.0	-1.8	0.0
	3	355	-17.4	3.1	0.0
	3	356	-18.5	-3.2	0.0
	3	357	-9.5	-4.9	0.0
	3	358	-13.5	-1.4	0.0
	3	359	-17.7	-6.9	0.0
	3	360	-17.4	-7.0	0.0
	3	361	-20.3	-15.6	3.81395348837
	3	362	-17.8	-12.5	0.572093023256
	3	363	-21.2	-8.7	0.0
	3	364	-17.9	-3.4	0.0
	3	365	-17.2	-3.9	0.286046511628
	4	1	-1.1	3.9	0.0
	4	2	-11.3	4.7	4.19534883721
	4	3	-12.8	7.2	0.0
	4	4	-5.6	-3.3	0.0
	4	5	-15.3	-1.3	0.0
	4	6	-10.5	-2.2	0.0
	4	7	-22.2	-9.5	0.0
	4	8	-19.6	-9.0	0.0
	4	9	-11.5	-4.7	0.0
	4	10	-10.4	-5.0	0.0
	4	11	-14.5	2.6	0.0
	4	12	-17.1	-5.3	0.0
	4	13	-14.1	-6.4	0.0
	4	14	-23.7	-5.1	0.0
	4	15	-19.6	-2.3	0.0
	4	16	-16.1	-11.9	0.0
	4	17	-18.7	-7.8	0.0
	4	18	-15.0	-5.5	6.96046511628
	4	19	-11.1	-11.0	0.0
	4	20	-15.5	-8.9	0.0
	4	21	-13.8	-9.0	0.0
	4	22	-22.7	-9.5	0.0
	4	23	-17.5	-6.9	0.0
	4	24	-25.1	-14.6	0.0
	4	25	-28.3	-11.6	0.0
	4	26	-25.0	-5.6	0.0
	4	27	-27.7	-8.9	0.0
	4	28	-17.4	-4.8	0.0
	4	29	-16.8	-1.3	0.0
	4	30	-25.4	-8.3	0.0
	4	31	-20.3	-8.9	0.0
	4	32	-16.8	-7.1	0.0
	4	33	-10.9	4.1	0.0
	4	34	-6.3	6.7	0.0
	4	35	-7.7	0.4	0.0
	4	36	-13.6	-12.2	0.0
	4	37	-18.1	-7.0	0.0
	4	38	-21.7	-11.3	0.0
	4	39	-19.3	-4.4	0.0
	4	40	-12.6	-1.3	3.71860465116
	4	41	-15.0	4.2	0.0
	4	42	-11.4	6.7	0.0
	4	43	-7.0	2.2	0.0
	4	44	-21.6	-9.5	0.0
	4	45	-16.4	-4.0	0.0
	4	46	-20.2	-12.3	0.0
	4	47	-23.2	-11.8	0.0
	4	48	-24.3	-10.7	0.0
	4	49	-21.5	-10.1	0.0
	4	50	-20.3	-13.7	0.0
	4	51	-10.6	-7.4	0.0
	4	52	-17.3	-6.9	0.0
	4	53	-21.4	-6.2	0.0
	4	54	-21.0	-7.9	0.0
	4	55	-16.4	1.0	0.0
	4	56	-24.1	-1.3	0.0
	4	57	-21.4	0.3	0.0
	4	58	-14.5	-11.7	0.0
	4	59	-19.2	-9.0	0.0
	4	60	-19.9	-2.8	0.0
	4	61	-16.1	-6.3	0.0
	4	62	-20.5	-6.7	1.62093023256
	4	63	-11.6	-5.2	0.0
	4	64	-12.9	-3.1	0.0
	4	65	-17.1	-7.4	0.0
	4	66	-8.0	-5.9	0.0
	4	67	-3.1	-3.0	0.0
	4	68	-12.9	-10.7	12.2046511628
	4	69	-9.8	0.0	0.0
	4	70	-7.2	5.9	0.0
	4	71	-3.9	3.4	0.0
	4	72	-4.2	0.9	0.0
	4	73	-10.0	-6.0	0.0
	4	74	-13.4	-11.3	0.0
	4	75	-18.8	-6.8	0.0
	4	76	-19.0	-6.3	0.0
	4	77	-17.8	-4.4	0.0
	4	78	-14.0	-0.7	0.0
	4	79	-13.3	-2.5	0.0
	4	80	-19.9	-6.2	0.0
	4	81	-12.5	-3.9	0.0
	4	82	-9.6	3.2	0.0
	4	83	-1.6	5.2	0.0
	4	84	-4.4	9.2	0.0
	4	85	-5.5	9.8	0.0
	4	86	-1.7	6.5	0.0
	4	87	-9.4	0.2	0.0
	4	88	-8.8	5.6	0.0
	4	89	-9.7	1.0	0.0
	4	90	-6.3	-6.2	0.0
	4	91	-12.1	-8.2	0.0
	4	92	-11.2	-2.5	0.0
	4	93	-5.9	1.3	17.1627906977
	4	94	-3.7	3.6	13.4441860465
	4	95	0.0	3.4	9.2488372093
	4	96	-9.7	-0.1	0.953488372093
	4	97	-9.2	1.7	0.0
	4	98	-6.2	7.3	0.0
	4	99	1.2	13.6	0.0953488372093
	4	100	1.7	20.8	0.0
	4	101	4.9	16.4	0.0
	4	102	1.8	21.2	0.0
	4	103	6.7	19.0	0.0
	4	104	3.9	17.1	0.0
	4	105	11.5	17.0	0.0
	4	106	1.9	17.2	0.0
	4	107	-0.8	11.7	0.0
	4	108	0.3	17.1	0.0
	4	109	0.6	18.5	0.0
	4	110	4.3	17.9	0.0
	4	111	1.8	19.7	0.0
	4	112	-0.9	17.4	0.0
	4	113	-4.7	6.8	5.53023255814
	4	114	-9.2	7.7	0.0
	4	115	-4.4	6.2	16.2093023256
	4	116	-4.8	8.5	0.190697674419
	4	117	-1.5	10.9	3.52790697674
	4	118	-0.4	21.5	0.0
	4	119	3.7	23.6	0.0
	4	120	6.4	19.0	0.0
	4	121	2.4	17.2	0.0
	4	122	3.8	20.2	0.0
	4	123	1.1	16.2	0.0
	4	124	4.9	13.0	6.1976744186
	4	125	2.6	16.7	0.0
	4	126	6.4	19.0	0.0
	4	127	5.1	13.5	0.0953488372093
	4	128	-1.8	12.9	11.9186046512
	4	129	-2.4	13.1	1.14418604651
	4	130	1.2	13.0	3.43255813953
	4	131	0.5	14.5	0.0
	4	132	2.0	19.2	6.29302325581
	4	133	8.0	20.5	15.2558139535
	4	134	5.3	24.1	4.95813953488
	4	135	4.0	21.3	0.0
	4	136	2.9	12.2	6.1976744186
	4	137	-1.0	14.9	0.0
	4	138	1.1	16.6	0.0
	4	139	5.2	15.8	0.0
	4	140	4.7	12.8	0.0
	4	141	6.0	15.8	0.0
	4	142	8.9	25.2	0.0
	4	143	14.6	29.9	0.0
	4	144	15.4	27.4	0.0
	4	145	14.7	22.2	0.0
	4	146	10.1	24.4	0.0
	4	147	13.4	26.6	3.43255813953
	4	148	10.8	30.3	0.0
	4	149	9.4	24.8	1.33488372093
	4	150	9.8	18.5	0.858139534884
	4	151	13.5	20.7	0.476744186047
	4	152	12.2	22.6	13.5395348837
	4	153	8.7	22.2	0.572093023256
	4	154	8.4	26.2	17.2581395349
	4	155	12.5	26.0	0.0953488372093
	4	156	11.0	21.6	0.0
	4	157	15.5	22.8	1.23953488372
	4	158	10.3	28.0	9.43953488372
	4	159	11.4	25.4	3.81395348837
	4	160	12.8	22.4	0.0953488372093
	4	161	12.8	30.1	0.0
	4	162	12.5	29.3	0.0
	4	163	14.1	28.9	0.0
	4	164	17.2	24.8	22.9790697674
	4	165	15.8	23.6	30.8930232558
	4	166	13.4	23.2	15.2558139535
	4	167	13.0	22.8	5.24418604651
	4	168	10.6	29.6	0.0
	4	169	14.8	30.8	0.0
	4	170	18.7	34.8	0.0
	4	171	18.0	27.8	4.48139534884
	4	172	18.8	31.1	0.0953488372093
	4	173	24.2	31.7	4.95813953488
	4	174	20.6	33.6	0.381395348837
	4	175	19.2	28.9	21.4534883721
	4	176	20.2	31.8	6.38837209302
	4	177	20.5	28.2	0.0953488372093
	4	178	17.5	31.6	0.0
	4	179	17.7	29.5	0.0
	4	180	16.3	31.9	0.0
	4	181	17.7	32.2	0.0
	4	182	14.8	27.9	0.0
	4	183	13.5	24.1	2.86046511628
	4	184	14.8	25.8	6.00697674419
	4	185	13.2	20.1	11.2511627907
	4	186	11.5	23.7	0.0
	4	187	19.7	28.1	0.0
	4	188	14.5	27.3	0.0
	4	189	17.8	27.0	4.76744186047
	4	190	18.9	29.4	0.762790697674
	4	191	16.2	27.5	0.0
	4	192	12.7	24.6	0.0
	4	193	11.2	26.0	0.0
	4	194	12.2	23.8	2.28837209302
	4	195	12.8	28.0	0.0
	4	196	13.2	28.0	0.0
	4	197	17.9	29.9	0.0
	4	198	18.8	32.7	0.0
	4	199	20.0	31.0	0.0
	4	200	19.2	31.1	0.0
	4	201	21.6	33.2	0.0
	4	202	18.2	31.0	0.0
	4	203	18.6	28.4	0.0
	4	204	16.1	30.7	0.0
	4	205	18.1	31.5	0.0
	4	206	18.3	35.5	0.0
	4	207	22.2	34.6	0.0
	4	208	21.8	32.1	0.0
	4	209	19.3	29.7	0.0
	4	210	14.7	30.3	0.0
	4	211	15.4	27.8	4.00465116279
	4	212	14.6	31.7	0.0
	4	213	17.0	33.5	0.0
	4	214	16.0	32.1	0.0
	4	215	14.5	33.1	0.0
	4	216	16.9	32.0	0.0953488372093
	4	217	16.0	31.6	8.48604651163
	4	218	21.3	31.8	11.2511627907
	4	219	20.5	35.6	0.0
	4	220	23.2	38.2	0.0
	4	221	23.9	38.8	0.0
	4	222	25.4	38.1	0.0
	4	223	18.2	32.9	0.0
	4	224	19.1	29.4	0.0
	4	225	14.0	28.0	0.0
	4	226	15.6	27.5	0.0
	4	227	14.1	29.9	0.0
	4	228	12.6	32.5	0.0
	4	229	14.7	31.8	0.381395348837
	4	230	14.5	30.7	0.0
	4	231	13.9	32.1	0.0
	4	232	15.6	27.7	15.4465116279
	4	233	18.8	30.4	0.0
	4	234	19.1	34.6	0.0
	4	235	20.6	29.6	0.0
	4	236	20.4	32.3	0.0
	4	237	19.0	32.7	0.0
	4	238	17.7	31.5	0.0
	4	239	18.1	32.5	0.0
	4	240	18.9	34.4	0.0
	4	241	16.3	27.8	0.0
	4	242	12.3	26.1	26.0302325581
	4	243	13.3	23.8	5.33953488372
	4	244	11.8	24.3	9.53488372093
	4	245	15.5	26.2	0.381395348837
	4	246	14.9	25.6	0.0953488372093
	4	247	16.2	29.2	0.0953488372093
	4	248	17.0	27.9	2.28837209302
	4	249	14.7	27.4	14.588372093
	4	250	18.4	29.5	10.3930232558
	4	251	19.1	30.7	0.0
	4	252	18.2	27.4	0.0
	4	253	11.3	26.7	0.0
	4	254	13.9	24.1	4.57674418605
	4	255	11.5	20.0	2.47906976744
	4	256	11.4	25.9	0.0
	4	257	7.9	23.0	0.0
	4	258	11.0	19.0	0.0953488372093
	4	259	9.5	19.9	9.15348837209
	4	260	8.8	18.5	9.72558139535
	4	261	4.7	15.9	0.190697674419
	4	262	0.8	16.8	0.0
	4	263	-1.4	21.0	0.0
	4	264	-0.8	13.4	0.572093023256
	4	265	-0.3	18.1	0.0
	4	266	1.8	14.4	0.0
	4	267	4.6	21.7	0.0
	4	268	3.4	20.2	0.0
	4	269	6.9	25.9	0.0
	4	270	8.1	23.5	0.0
	4	271	9.0	27.3	0.0
	4	272	13.0	22.8	0.0
	4	273	8.0	20.3	0.0
	4	274	8.3	22.7	0.0
	4	275	10.2	12.8	0.190697674419
	4	276	4.2	20.1	0.0
	4	277	3.3	19.0	0.0
	4	278	1.3	15.5	0.0
	4	279	6.6	15.6	0.0
	4	280	10.2	21.1	0.0
	4	281	0.3	15.9	0.0
	4	282	-1.0	13.8	0.0
	4	283	-1.0	14.5	0.0
	4	284	-3.3	12.7	0.0
	4	285	-2.8	14.7	0.0
	4	286	-2.6	14.7	0.0
	4	287	-8.6	7.7	1.90697674419
	4	288	-7.3	10.2	0.476744186047
	4	289	-6.4	12.2	0.0
	4	290	-0.4	18.3	0.0
	4	291	5.9	21.3	0.0
	4	292	7.0	17.8	0.0
	4	293	6.6	14.4	2.0976744186
	4	294	8.9	18.1	0.0
	4	295	4.7	19.1	0.0
	4	296	2.8	17.0	0.0
	4	297	-4.0	2.6	0.0
	4	298	-6.8	-1.0	0.0
	4	299	-4.8	2.9	0.0
	4	300	-7.5	7.6	0.0
	4	301	-12.9	4.1	6.00697674419
	4	302	-5.1	10.2	0.0
	4	303	-4.4	0.6	0.0
	4	304	-9.6	0.7	0.0
	4	305	-14.3	5.5	0.0
	4	306	-15.1	7.8	0.0
	4	307	-16.6	0.7	0.0
	4	308	-8.1	3.3	0.0953488372093
	4	309	-4.5	-4.0	11.4418604651
	4	310	-8.9	-2.6	0.0
	4	311	-8.2	-2.5	1.0488372093
	4	312	-10.5	-7.6	0.476744186047
	4	313	-6.0	1.6	6.67441860465
	4	314	-3.6	-0.3	1.71627906977
	4	315	-10.2	-0.6	0.0
	4	316	-4.4	5.3	0.0
	4	317	-6.1	1.2	0.0
	4	318	-13.6	-1.3	7.05581395349
	4	319	-6.4	-3.2	1.52558139535
	4	320	-14.6	-10.8	3.24186046512
	4	321	-14.3	-4.5	0.0
	4	322	-8.6	-4.1	0.0
	4	323	-4.9	2.3	0.0
	4	324	-6.7	1.8	13.6348837209
	4	325	-10.3	1.1	0.0
	4	326	-5.7	0.9	0.0
	4	327	-8.7	-3.4	0.0
	4	328	-11.9	-4.5	0.0
	4	329	-14.0	-7.1	0.0
	4	330	-17.0	-9.2	0.0
	4	331	-10.8	-4.0	8.96279069767
	4	332	-7.2	4.2	0.0
	4	333	-4.6	5.3	0.0
	4	334	2.9	4.3	1.33488372093
	4	335	1.3	2.0	10.9651162791
	4	336	1.1	12.6	0.0
	4	337	2.4	9.9	0.0
	4	338	3.0	9.8	0.0
	4	339	4.8	18.3	0.0
	4	340	4.8	11.0	0.0
	4	341	2.3	3.4	0.0
	4	342	-2.2	1.2	0.0
	4	343	-7.5	6.5	0.0
	4	344	-6.8	7.1	6.67441860465
	4	345	-5.1	-3.1	0.0
	4	346	-11.7	0.5	0.0
	4	347	-7.3	2.9	0.0
	4	348	-12.9	3.1	0.0
	4	349	-13.5	3.3	0.0
	4	350	-6.3	2.4	0.0
	4	351	-6.4	5.9	0.0
	4	352	-2.6	1.5	0.0
	4	353	-8.4	-4.5	0.0953488372093
	4	354	-9.1	2.7	0.0
	4	355	-12.2	-4.2	0.0
	4	356	-12.8	-1.5	0.0
	4	357	-11.4	-7.6	0.0
	4	358	-13.5	-13.2	0.0
	4	359	-16.7	-7.8	0.0
	4	360	-15.7	2.1	0.0
	4	361	-11.8	2.4	7.24651162791
	4	362	-0.8	3.7	0.0
	4	363	-8.4	3.3	0.0
	4	364	-6.2	1.3	0.0
	4	365	-3.4	0.2	0.0
	4	366	-3.9	4.3	0.0
	5	1	-16.7	-6.3	0.0
	5	2	-7.6	-3.2	0.0
	5	3	-16.5	-5.2	0.0
	5	4	-16.2	-3.6	0.0
	5	5	-19.5	-9.7	0.0
	5	6	-15.9	-15.0	0.0
	5	7	-20.1	-13.8	7.1511627907
	5	8	-11.6	-2.7	0.0
	5	9	-13.9	-9.9	0.0
	5	10	-12.6	-3.8	0.0
	5	11	-12.3	-6.1	0.0
	5	12	-15.8	-8.8	0.0
	5	13	-16.1	-5.8	0.0
	5	14	-16.5	-9.1	0.0
	5	15	-25.3	-12.7	0.0
	5	16	-19.5	-5.4	0.0
	5	17	-11.2	-5.2	0.0
	5	18	-9.0	-3.0	0.0
	5	19	-14.0	-10.2	1.52558139535
	5	20	-12.2	-8.5	0.0953488372093
	5	21	-9.2	-1.6	0.0
	5	22	-17.7	-1.1	0.0
	5	23	-23.9	-13.7	0.0
	5	24	-22.3	-0.6	0.0
	5	25	-14.9	-5.0	10.3930232558
	5	26	-17.1	0.9	0.0
	5	27	-16.5	-6.7	0.0
	5	28	-20.5	-9.1	0.0
	5	29	-16.6	-5.1	1.90697674419
	5	30	-8.9	0.6	1.14418604651
	5	31	-17.7	-1.6	0.0
	5	32	-13.7	-3.0	0.0
	5	33	-13.7	-6.2	0.0
	5	34	-11.0	-9.4	0.0
	5	35	-14.1	-7.3	1.81162790698
	5	36	-18.6	-10.5	8.10465116279
	5	37	-24.6	-13.7	0.0
	5	38	-20.3	-8.9	0.0
	5	39	-15.6	-4.9	8.58139534884
	5	40	-20.3	1.0	5.33953488372
	5	41	-20.8	-2.3	0.0
	5	42	-17.8	-5.8	0.0
	5	43	-8.9	2.4	0.0
	5	44	-13.3	-2.2	0.0
	5	45	-6.5	-3.9	0.0
	5	46	-6.7	-6.6	0.0
	5	47	-5.9	-5.2	0.0
	5	48	-6.3	-5.0	0.0
	5	49	-2.1	4.1	0.0
	5	50	-11.1	2.0	0.0
	5	51	-16.8	-8.5	0.0
	5	52	-17.0	-9.8	0.0
	5	53	-11.0	-4.2	0.0
	5	54	-4.8	-4.6	10.1069767442
	5	55	-9.4	-1.0	0.0
	5	56	-16.3	-4.1	0.0
	5	57	-0.8	9.6	0.0
	5	58	2.5	7.4	0.0
	5	59	-13.1	2.4	0.0
	5	60	-8.8	7.5	0.0
	5	61	-11.8	-3.1	0.0
	5	62	-17.2	-8.2	0.0
	5	63	-16.1	-4.3	0.0
	5	64	-9.9	7.2	0.0
	5	65	-8.4	1.6	0.0
	5	66	-9.6	6.9	0.0
	5	67	-15.1	7.6	0.0
	5	68	-15.7	0.7	0.0
	5	69	-10.8	2.3	0.0
	5	70	-5.9	5.4	0.0
	5	71	-7.9	4.6	0.0
	5	72	-8.0	-0.5	0.0
	5	73	-7.8	3.6	0.0
	5	74	-7.4	0.5	0.0
	5	75	-7.8	0.0	0.0
	5	76	-15.6	1.1	0.0
	5	77	-11.3	3.2	0.0
	5	78	-9.2	7.9	0.0
	5	79	-7.7	4.1	0.0
	5	80	-0.4	5.1	4.95813953488
	5	81	-4.5	1.0	0.0
	5	82	-3.0	1.4	0.0
	5	83	-11.9	2.4	0.0
	5	84	-5.7	6.4	0.0
	5	85	-3.5	0.3	0.0
	5	86	-4.6	3.6	1.52558139535
	5	87	-4.8	10.3	0.0
	5	88	-5.4	1.3	0.286046511628
	5	89	-10.3	4.4	0.0
	5	90	-10.1	3.5	0.0
	5	91	-12.0	2.2	3.52790697674
	5	92	-12.0	5.0	0.0
	5	93	-2.5	8.7	0.0
	5	94	3.2	10.3	0.0
	5	95	-0.8	8.6	0.0
	5	96	-10.0	1.0	7.24651162791
	5	97	-11.9	5.1	0.0
	5	98	-5.2	9.9	0.0
	5	99	0.2	14.0	0.0
	5	100	-5.0	13.1	0.0
	5	101	-8.7	13.9	0.0
	5	102	-2.4	7.7	0.286046511628
	5	103	7.2	16.2	0.0
	5	104	4.7	18.1	0.0
	5	105	2.0	16.3	0.0
	5	106	-3.9	17.7	0.0
	5	107	-8.9	10.5	0.0
	5	108	-1.2	12.3	0.0
	5	109	-0.7	15.6	0.0
	5	110	3.6	20.2	0.0
	5	111	4.1	24.1	0.0
	5	112	6.6	24.4	0.0
	5	113	10.0	24.0	0.0
	5	114	7.3	23.9	0.0
	5	115	1.4	13.4	1.0488372093
	5	116	-2.1	13.6	0.0
	5	117	-0.7	18.2	0.0
	5	118	5.0	18.3	0.0
	5	119	-0.1	10.7	0.0
	5	120	-1.2	9.3	0.0
	5	121	-6.5	11.2	0.0
	5	122	-1.9	16.3	0.0
	5	123	1.7	20.6	0.572093023256
	5	124	2.2	22.2	1.81162790698
	5	125	3.0	12.1	65.2186046512
	5	126	4.5	22.0	0.0
	5	127	6.4	16.1	5.05348837209
	5	128	4.4	16.6	0.0
	5	129	-1.7	14.5	0.0
	5	130	-1.1	10.5	0.0
	5	131	-1.4	10.6	0.0
	5	132	1.5	15.3	0.0
	5	133	5.2	15.2	0.0
	5	134	2.9	22.8	0.0
	5	135	2.9	25.5	0.0
	5	136	6.5	19.8	0.0
	5	137	2.3	19.6	0.0
	5	138	3.8	19.0	0.0
	5	139	2.5	16.8	0.0
	5	140	5.7	16.7	0.0
	5	141	8.5	19.7	0.0
	5	142	7.2	21.0	0.0
	5	143	3.4	16.3	0.0953488372093
	5	144	9.2	21.6	13.3488372093
	5	145	9.8	24.0	0.0953488372093
	5	146	11.4	26.0	0.0
	5	147	11.0	27.7	0.0
	5	148	14.1	27.6	0.0
	5	149	10.2	26.4	0.0
	5	150	7.7	18.2	3.14651162791
	5	151	7.8	22.7	0.0
	5	152	9.0	23.0	0.858139534884
	5	153	9.2	20.9	0.0953488372093
	5	154	12.4	21.8	25.4581395349
	5	155	9.4	19.6	20.8813953488
	5	156	9.7	23.6	0.0
	5	157	13.7	26.5	0.0
	5	158	17.2	28.6	0.0
	5	159	12.5	21.7	0.0
	5	160	10.3	19.5	0.0
	5	161	7.3	23.7	0.0
	5	162	11.8	26.0	0.0
	5	163	16.0	28.6	0.0
	5	164	16.4	32.2	0.0
	5	165	14.4	29.1	0.0
	5	166	14.0	22.6	0.0
	5	167	11.1	24.0	0.0
	5	168	12.0	22.6	0.286046511628
	5	169	10.9	22.8	0.0
	5	170	14.2	26.5	0.0
	5	171	12.5	26.7	0.0
	5	172	17.0	24.5	4.29069767442
	5	173	18.1	25.6	0.190697674419
	5	174	15.9	28.8	0.0
	5	175	17.3	28.3	0.0953488372093
	5	176	15.5	28.6	2.47906976744
	5	177	15.0	27.9	0.0953488372093
	5	178	11.5	28.2	0.0
	5	179	12.9	31.2	0.0
	5	180	15.2	28.6	0.0
	5	181	15.9	32.3	0.0953488372093
	5	182	12.0	31.3	0.0
	5	183	14.4	30.0	0.0
	5	184	15.2	32.7	0.0
	5	185	18.5	35.0	0.0
	5	186	16.7	32.0	0.0
	5	187	15.0	33.3	0.0
	5	188	15.0	28.5	0.0
	5	189	13.5	26.9	0.0
	5	190	11.8	20.6	0.0953488372093
	5	191	20.4	36.4	0.0
	5	192	18.5	31.9	0.0
	5	193	19.4	31.9	0.0
	5	194	20.9	34.7	0.0
	5	195	19.9	33.4	0.0
	5	196	20.5	30.2	0.0
	5	197	17.2	32.3	0.0
	5	198	15.1	26.4	24.8860465116
	5	199	19.4	31.2	5.05348837209
	5	200	19.9	35.5	0.0
	5	201	19.8	29.3	9.53488372093
	5	202	20.2	36.4	0.0
	5	203	21.9	31.3	0.0
	5	204	22.1	36.9	0.0
	5	205	20.5	32.2	3.33720930233
	5	206	18.8	30.5	0.0
	5	207	18.2	28.6	6.86511627907
	5	208	17.8	31.4	0.0
	5	209	16.4	31.4	0.0
	5	210	15.9	31.0	0.0
	5	211	18.6	32.7	0.0
	5	212	14.7	30.7	0.0
	5	213	17.4	31.6	0.0
	5	214	19.5	34.2	0.0
	5	215	18.9	32.2	0.858139534884
	5	216	18.9	32.8	0.0
	5	217	19.1	33.5	0.0
	5	218	23.1	36.9	0.0
	5	219	25.7	36.4	0.0
	5	220	22.1	31.0	0.0
	5	221	16.1	28.1	0.0
	5	222	17.3	31.1	0.0
	5	223	18.2	33.4	0.0
	5	224	18.2	32.3	0.0
	5	225	17.9	33.7	0.0
	5	226	20.2	33.1	2.76511627907
	5	227	19.7	33.0	0.0
	5	228	18.0	29.8	0.0
	5	229	17.8	28.6	0.0
	5	230	15.8	25.9	0.0
	5	231	15.8	24.1	4.19534883721
	5	232	16.9	22.2	3.62325581395
	5	233	11.5	21.8	2.28837209302
	5	234	13.3	24.6	1.33488372093
	5	235	11.6	29.0	0.0
	5	236	17.4	30.1	0.0
	5	237	16.0	28.9	0.0
	5	238	13.6	31.9	0.0
	5	239	15.4	30.2	0.0
	5	240	16.9	31.6	0.0
	5	241	14.1	34.3	0.0
	5	242	17.8	31.5	0.0
	5	243	16.4	30.2	0.0
	5	244	17.0	31.5	0.0
	5	245	16.9	31.2	0.0953488372093
	5	246	18.4	31.7	0.0
	5	247	13.2	25.7	0.0
	5	248	10.2	20.6	0.0953488372093
	5	249	9.4	29.6	0.0
	5	250	9.6	28.9	0.0
	5	251	12.1	31.0	0.0
	5	252	13.0	34.0	0.0
	5	253	14.1	30.8	0.0
	5	254	11.9	29.1	0.0
	5	255	13.3	22.7	0.0953488372093
	5	256	11.4	26.5	0.0
	5	257	10.2	26.3	0.0
	5	258	10.4	18.7	13.4441860465
	5	259	10.0	25.2	0.0
	5	260	8.8	21.6	0.0
	5	261	6.2	22.7	0.0
	5	262	6.0	25.5	0.0
	5	263	16.6	29.7	0.0
	5	264	17.8	28.5	0.0
	5	265	14.0	19.2	0.858139534884
	5	266	14.4	25.6	0.0
	5	267	14.5	25.4	0.0
	5	268	14.0	28.0	0.0
	5	269	16.1	27.5	0.0
	5	270	9.3	23.0	0.0
	5	271	6.4	27.8	0.0
	5	272	11.5	27.1	0.0
	5	273	9.2	20.0	0.0
	5	274	10.3	23.0	0.0
	5	275	10.7	22.2	0.0
	5	276	13.0	21.9	0.0
	5	277	11.1	21.5	0.0
	5	278	7.8	20.6	0.0
	5	279	6.8	17.5	0.0
	5	280	9.6	15.1	0.0
	5	281	6.7	19.3	0.0
	5	282	4.5	25.0	0.0
	5	283	8.3	21.2	16.1139534884
	5	284	5.5	24.2	0.0
	5	285	10.1	22.6	0.0
	5	286	5.2	15.0	0.0
	5	287	-1.3	8.7	0.0
	5	288	3.1	17.6	0.0
	5	289	4.5	14.8	0.0
	5	290	2.4	14.1	0.0
	5	291	0.8	14.3	0.0
	5	292	-1.2	11.5	0.0
	5	293	3.4	19.3	0.0
	5	294	0.1	17.2	0.0
	5	295	0.1	21.5	0.0
	5	296	2.4	17.4	1.71627906977
	5	297	0.7	17.7	0.0
	5	298	0.6	10.7	0.0
	5	299	0.2	9.6	0.0
	5	300	-2.0	9.1	0.0
	5	301	-0.5	10.9	0.0
	5	302	0.9	14.2	0.0
	5	303	-0.7	13.9	0.0
	5	304	-4.6	14.1	0.0
	5	305	-2.5	8.8	0.0
	5	306	-0.7	9.6	0.0
	5	307	-3.1	9.0	0.0
	5	308	-5.6	4.1	0.0
	5	309	-5.9	5.6	0.0
	5	310	-12.1	5.4	0.0
	5	311	-9.0	1.3	0.0
	5	312	-12.5	-0.8	0.0
	5	313	-10.8	7.6	0.0
	5	314	1.9	11.4	0.0
	5	315	5.0	12.8	0.0
	5	316	-5.6	1.8	0.0
	5	317	-11.5	3.2	0.0
	5	318	-10.2	4.7	0.0
	5	319	-10.7	2.2	0.0
	5	320	-7.4	5.6	0.0
	5	321	-3.3	10.4	0.0
	5	322	-1.2	15.6	0.0
	5	323	2.8	14.3	0.0
	5	324	9.5	21.2	0.0
	5	325	10.5	16.0	0.0
	5	326	1.6	5.1	0.190697674419
	5	327	-0.6	6.6	0.0
	5	328	-1.1	16.6	0.0
	5	329	-3.3	8.4	0.0
	5	330	-7.3	4.6	0.0
	5	331	-13.8	-7.8	0.0
	5	332	-10.1	0.6	0.0
	5	333	-12.9	-6.8	0.0
	5	334	-16.3	-1.3	0.0
	5	335	-14.1	8.4	0.0
	5	336	-6.9	6.3	0.0
	5	337	-7.0	-2.5	0.0
	5	338	-3.5	0.4	0.0
	5	339	-11.9	-5.1	0.0
	5	340	-3.9	0.6	0.0
	5	341	-2.4	3.1	0.0
	5	342	-7.0	8.9	0.0
	5	343	-5.3	5.1	0.0
	5	344	-10.2	-5.6	0.0
	5	345	-5.7	6.4	0.0
	5	346	-8.1	-0.1	0.0
	5	347	-11.7	5.9	0.0
	5	348	-6.0	-0.5	0.0
	5	349	-8.5	-1.0	0.0
	5	350	-9.0	-7.4	0.0
	5	351	-13.8	0.2	0.0
	5	352	-14.6	-4.6	0.0
	5	353	-12.9	-1.9	0.0
	5	354	-15.7	-5.7	0.0
	5	355	-9.7	-3.5	0.0
	5	356	-0.2	0.8	0.0
	5	357	-6.0	-4.4	0.0
	5	358	-3.2	-3.1	0.0
	5	359	-7.9	-2.7	0.0
	5	360	-12.5	-7.8	0.0
	5	361	-18.1	-10.4	0.0
	5	362	-6.2	1.3	0.0
	5	363	-6.2	-0.6	0.0
	5	364	-9.4	2.7	0.0
	5	365	-4.2	7.9	0.0
	6	1	-3.2	-2.6	0.0
	6	2	-3.6	-3.0	0.0
	6	3	-16.3	-1.7	0.0
	6	4	-15.0	3.3	0.0
	6	5	-16.8	3.9	0.0
	6	6	-12.5	4.5	0.0
	6	7	-9.2	7.1	0.0
	6	8	-15.2	-1.5	0.0
	6	9	-11.7	-2.9	0.0
	6	10	-11.4	-5.7	0.0
	6	11	-7.5	-1.8	0.0
	6	12	-12.9	-8.8	5.91162790698
	6	13	-13.8	-5.7	4.67209302326
	6	14	-11.9	-3.8	0.0
	6	15	-4.4	5.7	0.0
	6	16	-3.0	-2.2	0.0
	6	17	-11.4	-6.1	0.0
	6	18	-26.5	-2.6	0.0
	6	19	-15.6	-5.7	0.0
	6	20	-15.4	-8.0	0.0
	6	21	-19.0	-6.2	0.0
	6	22	-16.6	-1.0	0.0
	6	23	-9.8	-1.5	0.0
	6	24	-10.0	-5.1	0.0
	6	25	-7.9	-2.4	0.0
	6	26	-12.9	-1.6	0.0
	6	27	-16.5	-10.3	0.0
	6	28	-10.8	-8.4	0.0
	6	29	-11.7	-1.6	0.0
	6	30	-24.0	-7.7	0.0
	6	31	-18.0	-4.4	0.0
	6	32	-34.0	-14.1	0.667441860465
	6	33	-30.5	-13.1	2.76511627907
	6	34	-28.4	-6.0	0.0
	6	35	-17.3	-9.8	0.0
	6	36	-19.0	-7.9	0.0
	6	37	-15.1	-11.0	0.0
	6	38	-13.6	-2.9	0.0
	6	39	-25.3	-12.8	0.0
	6	40	-28.2	-14.8	0.0
	6	41	-30.3	-16.7	0.0
	6	42	-26.3	-11.8	0.0
	6	43	-26.2	-3.7	0.0
	6	44	-19.8	-0.6	0.0
	6	45	-13.5	-5.0	0.0
	6	46	-14.4	-9.3	0.0
	6	47	-22.1	-6.5	0.0
	6	48	-17.4	-7.8	0.0
	6	49	-18.2	-6.4	0.0
	6	50	-9.8	-7.0	0.0
	6	51	-7.9	-4.3	0.0
	6	52	-0.3	2.6	0.0
	6	53	-5.9	-3.7	0.0
	6	54	-11.3	-1.6	0.0953488372093
	6	55	-15.5	-0.9	0.0
	6	56	-12.6	-0.6	0.0
	6	57	-12.1	6.9	0.0
	6	58	-18.0	-1.6	0.0
	6	59	-11.7	1.2	0.0
	6	60	-16.3	-5.8	0.0
	6	61	-16.9	-3.1	4.38604651163
	6	62	-15.9	-3.8	1.71627906977
	6	63	-12.9	-0.5	0.0
	6	64	-16.1	-7.8	0.0
	6	65	-8.2	-0.3	0.0
	6	66	-8.4	2.0	0.0
	6	67	0.7	11.2	0.0
	6	68	3.6	7.0	0.0
	6	69	-2.7	3.8	0.0
	6	70	-4.6	1.4	0.0
	6	71	-6.1	-1.4	0.0
	6	72	-2.1	-0.8	0.0
	6	73	2.0	6.6	0.0
	6	74	2.8	5.2	0.0
	6	75	3.4	7.7	0.0
	6	76	4.8	5.4	0.0
	6	77	0.4	5.3	0.0
	6	78	-3.2	4.6	0.0
	6	79	-1.7	6.2	0.0
	6	80	-5.7	6.4	0.0
	6	81	0.4	9.0	0.190697674419
	6	82	0.5	7.5	0.0
	6	83	0.7	9.6	0.0
	6	84	-1.8	2.1	0.0
	6	85	0.9	4.2	0.0
	6	86	-9.1	0.7	7.72325581395
	6	87	-9.1	5.7	0.0
	6	88	-10.0	2.0	0.0
	6	89	-10.4	2.4	0.0
	6	90	-3.9	7.3	0.0953488372093
	6	91	-1.5	11.2	0.0
	6	92	-1.6	15.3	0.0
	6	93	0.2	15.9	0.0
	6	94	1.5	11.9	0.0
	6	95	-0.8	13.5	3.33720930233
	6	96	2.9	13.2	0.0
	6	97	0.1	14.6	0.0
	6	98	-3.6	10.4	17.7348837209
	6	99	-6.1	9.0	5.62558139535
	6	100	-7.4	8.5	0.0
	6	101	-8.9	6.5	0.0
	6	102	-4.6	6.2	0.0
	6	103	-1.9	4.2	2.38372093023
	6	104	-1.2	8.7	0.0
	6	105	-5.5	8.0	0.0
	6	106	-7.2	8.8	0.0
	6	107	-5.5	9.4	0.0
	6	108	-5.7	0.8	17.0674418605
	6	109	-8.0	3.7	0.0953488372093
	6	110	-5.2	5.8	7.72325581395
	6	111	-4.7	9.5	28.4139534884
	6	112	1.5	13.3	0.0
	6	113	11.0	17.2	8.29534883721
	6	114	9.1	16.4	0.0
	6	115	5.5	17.7	0.0
	6	116	6.4	14.8	1.52558139535
	6	117	4.7	19.8	0.0
	6	118	8.0	24.5	0.0
	6	119	16.0	31.7	0.0
	6	120	11.0	22.1	15.8279069767
	6	121	8.6	21.1	0.0
	6	122	8.2	18.3	0.190697674419
	6	123	2.7	18.2	0.0
	6	124	9.7	21.6	0.0
	6	125	8.4	21.3	0.0
	6	126	6.9	22.0	0.0
	6	127	4.9	25.0	0.0
	6	128	3.5	17.9	0.762790697674
	6	129	6.5	19.7	0.0
	6	130	5.5	13.3	8.00930232558
	6	131	5.9	18.4	0.0
	6	132	7.6	19.9	0.0
	6	133	8.2	18.7	0.0
	6	134	10.1	23.3	0.0
	6	135	5.0	22.7	0.0
	6	136	5.3	20.1	0.0
	6	137	5.8	19.6	0.0
	6	138	5.2	18.7	18.5930232558
	6	139	8.7	25.3	18.9744186047
	6	140	3.8	23.5	0.0953488372093
	6	141	1.8	26.6	0.0
	6	142	7.9	22.9	0.0
	6	143	4.9	19.2	0.0
	6	144	7.2	22.7	0.0
	6	145	10.4	24.8	0.0
	6	146	12.9	25.6	0.0
	6	147	7.0	19.1	27.5558139535
	6	148	9.9	25.4	0.0
	6	149	11.7	27.9	0.0
	6	150	9.7	23.6	0.0
	6	151	14.2	22.1	0.0953488372093
	6	152	14.5	24.2	0.0
	6	153	12.8	21.2	0.0
	6	154	11.0	20.7	0.0
	6	155	12.6	24.2	0.0
	6	156	8.5	22.2	7.43720930233
	6	157	8.5	25.5	0.0
	6	158	10.4	26.2	0.0
	6	159	10.7	21.2	7.34186046512
	6	160	12.0	26.3	0.190697674419
	6	161	20.5	29.6	0.0
	6	162	19.1	28.1	0.0
	6	163	19.0	26.5	0.762790697674
	6	164	15.9	27.7	0.0
	6	165	13.0	25.8	0.0
	6	166	9.1	22.0	0.0
	6	167	8.1	21.8	0.0
	6	168	6.7	16.1	0.286046511628
	6	169	3.4	15.3	0.476744186047
	6	170	8.7	20.5	4.00465116279
	6	171	7.9	22.9	0.0
	6	172	10.2	19.8	0.0
	6	173	9.3	25.6	0.0
	6	174	12.4	24.7	15.2558139535
[truncated: 8,957 more rows]
