# Supplementary material for: Comparing CMIP-3 and CMIP-5 climate projections on flooding estimation of Devils Lake of North Dakota, USA
Source: PeerJ. 2018 Apr 30;6:e4711. doi: 10.7717/peerj.4711 (PMC5933320; doi:10.7717/peerj.4711)
Supplement: Supplemental Information 2 [file peerj-06-4711-s002.zip › FutureClimate/CMIP-5_MarkSim/EDMZ_MIROCESMCHEM_rcp60_2025.dat]

	1	1	-24.0	-23.8	1.33488372093
	1	2	-22.6	-9.5	0.0
	1	3	-14.1	0.7	0.0
	1	4	-4.6	3.6	10.8697674419
	1	5	-4.3	-3.7	0.0
	1	6	-15.7	-2.1	0.0
	1	7	-6.5	-5.5	0.0
	1	8	-9.6	-6.5	0.0953488372093
	1	9	-16.2	-4.6	0.0
	1	10	-29.2	-4.0	0.0
	1	11	-33.1	-3.7	0.0
	1	12	-25.0	-12.5	0.0
	1	13	-21.7	-12.2	0.0
	1	14	-21.6	-18.4	0.0
	1	15	-23.3	-13.0	0.0
	1	16	-20.4	-5.6	0.0
	1	17	-22.6	-14.6	0.0
	1	18	-25.7	-21.5	0.0953488372093
	1	19	-15.9	-4.2	0.0
	1	20	-13.6	-11.1	0.0
	1	21	-22.5	-8.4	0.0
	1	22	-7.2	8.9	0.0
	1	23	-14.1	11.8	0.0
	1	24	-17.1	1.8	0.0
	1	25	-18.8	-2.2	0.0
	1	26	-15.3	-6.2	0.0
	1	27	-19.6	-8.6	0.0
	1	28	-25.4	-7.8	0.0
	1	29	-15.4	-3.3	0.0
	1	30	-22.6	-4.8	0.0
	1	31	-15.6	-1.1	0.0
	1	32	-13.7	-8.6	0.667441860465
	1	33	-7.7	-4.1	0.0
	1	34	-14.6	-4.2	0.0
	1	35	-8.1	5.5	0.0
	1	36	-1.6	4.3	0.0
	1	37	6.5	15.0	0.0
	1	38	-6.1	3.4	0.0
	1	39	-11.4	-11.0	0.0
	1	40	-8.2	-2.1	0.0
	1	41	-8.7	-8.3	0.0
	1	42	-11.0	-7.1	0.0
	1	43	-9.9	0.8	0.0
	1	44	-4.9	4.7	0.0
	1	45	-9.6	-4.1	0.0
	1	46	-15.5	-9.4	0.381395348837
	1	47	-25.5	-9.1	0.0
	1	48	-23.5	-5.8	0.0
	1	49	-27.2	-9.2	0.0
	1	50	-25.6	-7.3	0.0
	1	51	-26.2	-6.8	0.0
	1	52	-29.4	-18.0	2.86046511628
	1	53	-25.0	-15.3	5.91162790698
	1	54	-21.5	-0.3	0.0
	1	55	-17.8	-2.8	0.0
	1	56	-18.2	-5.3	0.0
	1	57	-29.6	-5.8	0.0
	1	58	-24.5	5.4	0.0
	1	59	-24.5	-3.9	0.0
	1	60	-15.9	-4.9	0.0
	1	61	-17.1	-5.4	0.0
	1	62	-19.9	-5.2	0.0
	1	63	-15.4	-3.0	0.0
	1	64	-10.9	-4.1	1.23953488372
	1	65	-1.8	-1.2	0.0
	1	66	-1.7	1.1	0.0
	1	67	-8.8	-7.1	0.0
	1	68	-13.0	2.5	0.0
	1	69	-14.1	5.3	0.0
	1	70	-12.7	5.4	0.0
	1	71	-18.1	2.6	0.0
	1	72	-14.7	-7.2	0.0
	1	73	-11.3	-7.0	0.0
	1	74	-10.3	-8.7	0.0
	1	75	-13.0	-8.6	0.0
	1	76	-12.0	-6.1	0.0
	1	77	-17.9	-2.1	0.0
	1	78	-19.2	-4.1	0.0
	1	79	-17.8	2.3	0.0
	1	80	-21.4	-4.6	0.0
	1	81	-20.6	-5.6	0.0
	1	82	-16.6	-2.6	3.14651162791
	1	83	-13.8	-1.7	0.0
	1	84	-14.7	2.3	0.0
	1	85	-7.5	0.0	0.0
	1	86	-9.7	3.1	0.0
	1	87	-3.6	6.4	0.0
	1	88	-0.5	3.5	0.0
	1	89	-5.0	8.2	0.0
	1	90	-6.0	5.8	0.0
	1	91	-5.1	12.1	0.0
	1	92	1.2	13.0	0.0
	1	93	2.2	16.4	0.0
	1	94	-0.1	16.0	0.0
	1	95	1.7	12.8	0.0
	1	96	2.5	10.8	0.0
	1	97	1.4	7.1	5.72093023256
	1	98	-3.8	5.3	0.0953488372093
	1	99	-5.0	6.5	0.953488372093
	1	100	-2.8	8.4	0.0
	1	101	5.4	8.1	0.0
	1	102	-0.1	15.8	0.0
	1	103	8.1	16.8	0.0
	1	104	9.8	19.9	0.0
	1	105	1.1	18.3	1.62093023256
	1	106	2.8	18.2	0.0
	1	107	1.4	13.5	0.190697674419
	1	108	-1.5	16.6	0.0
	1	109	-4.5	16.7	0.0
	1	110	-1.9	15.5	0.0
	1	111	-0.6	18.0	0.0
	1	112	1.8	22.2	0.0
	1	113	-5.2	13.0	0.0
	1	114	-9.0	7.2	0.0
	1	115	-2.8	15.2	0.0
	1	116	1.7	20.0	0.0
	1	117	1.9	19.2	0.0
	1	118	2.8	6.2	0.286046511628
	1	119	5.3	18.2	0.0
	1	120	8.2	20.7	0.0
	1	121	4.3	19.5	1.14418604651
	1	122	8.9	22.7	0.0
	1	123	7.0	22.7	0.0
	1	124	12.0	22.5	0.0
	1	125	12.1	23.0	0.0
	1	126	11.1	23.7	0.0
	1	127	5.7	21.9	0.0
	1	128	2.0	23.2	63.5976744186
	1	129	5.5	26.0	0.0
	1	130	8.2	23.5	0.0
	1	131	6.3	20.7	0.0
	1	132	1.3	19.2	0.0
	1	133	0.8	24.6	0.0
	1	134	1.7	19.6	0.0
	1	135	9.5	20.5	0.0
	1	136	8.2	18.4	0.0
	1	137	3.0	12.0	5.53023255814
	1	138	11.8	18.5	1.43023255814
	1	139	6.7	20.5	0.0
	1	140	7.9	14.9	0.0
	1	141	7.4	20.4	0.0
	1	142	7.2	20.9	0.0
	1	143	3.8	20.5	5.24418604651
	1	144	4.9	20.9	0.0
	1	145	-0.3	18.7	0.0
	1	146	8.0	20.3	0.0
	1	147	6.8	19.8	0.0
	1	148	12.1	19.9	0.381395348837
	1	149	4.5	19.5	24.2186046512
	1	150	2.0	17.7	0.0
	1	151	3.2	20.0	0.381395348837
	1	152	6.7	20.8	0.0
	1	153	3.1	20.1	0.0
	1	154	3.1	17.3	0.0
	1	155	7.5	21.3	0.0
	1	156	11.1	29.6	0.0
	1	157	4.1	23.3	0.0
	1	158	12.1	19.9	3.14651162791
	1	159	12.4	25.2	0.0
	1	160	12.3	23.4	0.0
	1	161	8.5	21.4	0.0
	1	162	8.7	23.2	0.0
	1	163	9.7	20.9	35.6604651163
	1	164	9.6	22.9	0.0
	1	165	10.2	24.6	0.0
	1	166	15.6	29.1	10.488372093
	1	167	18.3	30.3	0.0
	1	168	14.2	32.2	0.0
	1	169	14.0	28.2	0.0
	1	170	13.2	28.9	0.0
	1	171	11.2	26.9	0.0
	1	172	13.8	26.5	0.0
	1	173	14.3	25.8	0.0
	1	174	14.0	17.9	23.0744186047
	1	175	13.4	19.6	3.14651162791
	1	176	12.7	24.7	0.0
	1	177	9.9	21.5	0.0
	1	178	9.5	18.6	56.6372093023
	1	179	11.0	20.5	4.76744186047
	1	180	14.4	27.1	0.0
	1	181	10.2	24.6	1.81162790698
	1	182	18.0	25.4	15.0651162791
	1	183	15.6	28.7	0.0
	1	184	13.7	28.0	0.0
	1	185	18.5	28.5	0.0
	1	186	17.8	28.0	0.0953488372093
	1	187	20.6	28.9	4.29069767442
	1	188	18.4	28.1	0.190697674419
	1	189	11.7	24.5	0.0
	1	190	12.3	20.3	0.0
	1	191	11.3	24.1	0.0
	1	192	11.6	28.4	0.0
	1	193	15.5	27.6	0.0
	1	194	17.8	27.7	0.0
	1	195	18.6	33.1	0.0
	1	196	21.0	36.4	0.0
	1	197	19.2	31.8	0.0
	1	198	20.1	29.0	0.190697674419
	1	199	16.7	27.7	0.0
	1	200	13.1	26.7	0.0
	1	201	16.4	31.1	5.91162790698
	1	202	19.4	34.1	0.953488372093
	1	203	20.8	33.2	0.0
	1	204	18.4	32.1	0.0
	1	205	13.4	27.8	0.0
	1	206	15.1	26.6	4.48139534884
	1	207	14.0	28.5	2.0023255814
	1	208	13.8	28.2	0.0
	1	209	15.2	31.1	0.0
	1	210	13.5	29.5	0.0
	1	211	12.9	30.1	0.0
	1	212	14.3	28.4	0.0
	1	213	8.7	24.2	20.4046511628
	1	214	11.5	27.6	32.0372093023
	1	215	9.3	29.6	0.0
	1	216	13.2	27.9	0.0
	1	217	12.1	26.7	0.0
	1	218	13.9	30.4	0.0
	1	219	13.5	28.4	1.14418604651
	1	220	14.7	25.1	0.381395348837
	1	221	18.3	29.6	0.0
	1	222	17.4	27.0	0.0
	1	223	15.2	29.0	0.0
	1	224	14.5	31.2	0.0
	1	225	7.9	27.7	0.0
	1	226	8.6	23.5	16.5906976744
	1	227	8.9	23.2	0.0953488372093
	1	228	9.4	21.6	18.5930232558
	1	229	10.2	25.4	0.0
	1	230	10.5	24.2	0.0
	1	231	6.7	21.6	0.0
	1	232	10.0	26.2	0.0
	1	233	9.4	20.5	24.6
	1	234	14.2	20.9	0.0
	1	235	14.1	28.2	0.0
	1	236	13.3	22.8	0.0
	1	237	11.3	27.9	0.0
	1	238	11.3	26.3	0.0
	1	239	10.9	27.8	0.0
	1	240	18.6	27.8	0.0
	1	241	17.4	29.0	0.0
	1	242	14.0	26.8	0.0
	1	243	10.3	23.8	0.0
	1	244	12.2	22.7	0.0
	1	245	11.3	26.3	0.0
	1	246	9.0	26.5	0.0
	1	247	9.9	29.1	0.0
	1	248	14.8	27.4	10.2976744186
	1	249	9.7	23.4	0.190697674419
	1	250	9.1	25.1	0.0
	1	251	12.5	23.4	0.0
	1	252	9.8	21.0	0.0
	1	253	4.4	17.7	0.858139534884
	1	254	9.5	22.3	0.0
	1	255	3.3	17.3	3.71860465116
	1	256	2.6	17.1	0.286046511628
	1	257	-1.0	18.5	0.0
	1	258	-2.2	19.8	0.0
	1	259	-7.5	17.3	0.0
	1	260	1.0	24.1	0.0
	1	261	4.8	24.7	0.0
	1	262	3.5	19.0	0.0
	1	263	8.9	24.2	0.0
	1	264	10.3	23.5	0.0
	1	265	10.3	26.3	0.0
	1	266	7.2	22.2	0.0
	1	267	7.4	17.3	0.0
	1	268	9.7	18.8	0.0
	1	269	5.5	24.4	0.0
	1	270	9.9	22.6	0.0
	1	271	12.5	26.0	0.0
	1	272	13.8	23.3	0.0
	1	273	13.6	22.2	0.0
	1	274	9.2	21.3	0.0
	1	275	2.2	18.7	0.0
	1	276	3.4	19.6	0.0
	1	277	5.4	14.6	0.0
	1	278	2.8	13.2	0.0
	1	279	1.6	16.6	0.0
	1	280	-0.6	13.8	0.0
	1	281	0.3	14.5	0.0
	1	282	0.9	13.9	0.190697674419
	1	283	1.2	15.1	0.0953488372093
	1	284	1.6	16.8	0.0
	1	285	3.7	15.7	0.0
	1	286	0.9	18.3	0.0
	1	287	7.3	20.9	0.0
	1	288	-0.1	9.2	12.9674418605
	1	289	-4.1	7.5	0.0
	1	290	-2.2	10.9	0.0
	1	291	3.9	14.2	6.1023255814
	1	292	0.9	10.9	0.0
	1	293	2.4	12.7	0.0
	1	294	3.9	11.2	0.0
	1	295	3.2	10.6	0.0
	1	296	2.9	11.7	0.0
	1	297	-0.9	12.6	0.0
	1	298	-1.0	4.8	0.0
	1	299	-1.6	6.9	0.0
	1	300	-4.1	6.0	0.0
	1	301	-8.1	4.5	0.0
	1	302	4.8	14.5	0.0
	1	303	5.7	10.1	0.0
	1	304	3.9	13.2	0.0
	1	305	-1.2	13.0	0.0
	1	306	-0.2	5.5	0.0
	1	307	-7.4	3.6	0.0
	1	308	-4.0	2.4	0.0
	1	309	-2.8	7.5	0.0
	1	310	-2.5	13.1	0.0
	1	311	1.7	5.0	0.0
	1	312	4.1	8.0	0.0
	1	313	-0.3	7.4	0.0
	1	314	-2.3	15.4	0.0
	1	315	2.7	17.1	0.0
	1	316	4.8	8.8	0.0
	1	317	0.8	6.0	0.0
	1	318	-3.7	3.6	0.0
	1	319	-3.8	6.6	0.0
	1	320	-3.6	3.6	0.0
	1	321	0.0	5.7	0.0
	1	322	-12.2	3.4	0.0
	1	323	-6.6	-0.8	0.0
	1	324	-8.2	-1.6	0.0
	1	325	-8.7	-7.3	0.0
	1	326	-4.9	-1.5	0.0
	1	327	-9.3	0.7	0.0
	1	328	-7.6	-1.3	0.0
	1	329	-14.0	-10.7	0.0
	1	330	-10.5	-6.2	0.0
	1	331	-18.8	-10.2	0.0
	1	332	-9.5	6.4	0.0
	1	333	-16.1	-2.8	0.0
	1	334	-15.8	-7.7	0.0
	1	335	-15.6	-4.1	6.38837209302
	1	336	-17.7	-2.8	0.0
	1	337	-23.1	-8.7	0.0
	1	338	-28.9	-11.8	0.0
	1	339	-29.9	-8.9	0.0
	1	340	-26.7	-9.7	0.0
	1	341	-20.5	-17.5	0.0
	1	342	-19.3	-8.1	0.0
	1	343	-17.2	-8.8	0.0
	1	344	-17.9	-8.4	0.0
	1	345	-17.1	-10.4	0.0
	1	346	-14.5	-13.0	0.0
	1	347	-9.9	-8.2	0.0
	1	348	-15.0	-6.9	0.0
	1	349	-9.7	0.5	0.0
	1	350	-21.9	-15.5	1.33488372093
	1	351	-22.9	-15.1	0.0
	1	352	-26.6	-5.7	0.0
	1	353	-24.8	-13.6	0.0
	1	354	-22.0	-11.8	0.0
	1	355	-14.0	-10.0	0.0
	1	356	-16.3	-13.3	8.39069767442
	1	357	-20.0	-9.2	0.0
	1	358	-30.7	-14.7	2.0976744186
	1	359	-31.2	-16.7	0.0
	1	360	-24.4	-2.5	0.0
	1	361	-18.3	-1.9	3.0511627907
	1	362	-21.8	-5.6	0.0
	1	363	-15.8	-15.3	3.24186046512
	1	364	-19.8	-18.8	1.81162790698
	1	365	-26.3	-22.4	0.381395348837
	2	1	-23.4	-11.9	0.0
	2	2	-12.2	-8.9	0.0
	2	3	-18.0	-12.0	0.0
	2	4	-19.4	-14.9	0.0
	2	5	-14.2	-13.5	2.19302325581
	2	6	-20.7	-15.9	0.0
	2	7	-26.4	-19.8	0.0
	2	8	-30.8	-9.3	0.0
	2	9	-21.2	-9.7	0.0
	2	10	-22.1	-12.4	0.0
	2	11	-24.0	-6.4	0.0
	2	12	-21.3	-2.3	0.0
	2	13	-18.6	-8.6	0.0
	2	14	-14.6	-4.4	0.0
	2	15	-13.1	-7.0	0.0
	2	16	-18.3	-5.7	0.0
	2	17	-18.2	-1.3	0.0
	2	18	-10.5	-5.5	0.0
	2	19	-12.1	-5.1	0.0
	2	20	-16.0	-8.0	0.0
	2	21	-21.2	-13.5	0.0
	2	22	-9.1	-7.2	0.0
	2	23	-6.9	4.3	0.0
	2	24	-10.9	-7.4	0.0
	2	25	-11.7	-0.8	0.0
	2	26	-26.0	-11.0	0.0
	2	27	-28.4	-6.4	0.0
	2	28	-24.6	-10.0	0.0
	2	29	-23.7	-4.6	0.0
	2	30	-23.2	-13.7	0.0
	2	31	-13.5	-0.4	0.0
	2	32	-15.3	-5.8	0.762790697674
	2	33	-10.2	-9.7	0.0
	2	34	-19.8	-11.5	0.0
	2	35	-23.4	-12.5	0.0
	2	36	-24.0	-12.4	0.0
	2	37	-18.0	-4.5	0.0
	2	38	-30.0	-13.1	0.0
	2	39	-29.5	-17.7	0.0
	2	40	-26.5	-15.1	0.0
	2	41	-19.3	-5.8	0.0
	2	42	-18.1	-4.3	0.0
	2	43	-20.6	-6.8	0.0
	2	44	-13.8	3.3	0.0
	2	45	-5.1	3.9	0.0
	2	46	-1.6	7.1	0.0
	2	47	-2.4	0.7	0.0
	2	48	-8.8	-0.3	0.0
	2	49	-15.7	-1.6	0.0
	2	50	-18.1	-7.6	0.0
	2	51	-23.1	-9.3	0.0
	2	52	-22.7	-6.3	0.0
	2	53	-26.3	-8.9	0.0
	2	54	-17.7	-2.6	0.0
	2	55	-8.1	3.9	0.0
	2	56	-11.4	-1.6	0.0
	2	57	-13.9	3.1	0.0
	2	58	-4.0	-0.5	0.0
	2	59	-4.5	-2.1	0.0
	2	60	-9.5	-7.4	0.0
	2	61	-9.2	-8.6	0.0
	2	62	-2.8	0.1	0.0
	2	63	0.3	5.6	0.0
	2	64	-8.5	-3.6	0.0
	2	65	-12.5	0.7	0.0
	2	66	-3.4	-2.0	1.71627906977
	2	67	-5.3	2.4	0.0
	2	68	-10.3	-0.9	0.0
	2	69	-11.0	0.8	0.0
	2	70	-3.3	-2.3	0.0
	2	71	-3.1	-2.5	0.190697674419
	2	72	-7.6	6.6	0.0
	2	73	-5.5	3.9	0.0
	2	74	-5.5	0.1	0.0
	2	75	-7.9	3.7	0.0
	2	76	-7.3	3.2	0.0
	2	77	-3.8	5.4	0.0
	2	78	-4.8	0.6	0.0
	2	79	-6.8	2.4	0.0
	2	80	-2.8	4.2	0.0
	2	81	-5.4	10.8	0.0
	2	82	-7.1	2.1	0.0
	2	83	-3.2	7.7	0.0
	2	84	-0.4	5.0	12.2046511628
	2	85	-5.2	2.9	0.0
	2	86	-5.4	-0.5	0.0
	2	87	-5.4	3.7	0.0
	2	88	-11.1	3.7	0.0
	2	89	-18.5	-2.8	0.0
	2	90	-18.0	-10.4	0.476744186047
	2	91	-14.2	-4.4	0.0
	2	92	-20.9	-8.2	0.0
	2	93	-13.5	-2.9	0.0
	2	94	-15.3	0.4	0.0
	2	95	-17.6	1.2	0.0
	2	96	-11.5	6.4	0.0
	2	97	-3.6	6.4	0.0
	2	98	-4.3	4.5	0.0
	2	99	-1.6	12.9	0.0
	2	100	4.8	8.1	5.1488372093
	2	101	-1.3	10.4	3.0511627907
	2	102	-2.3	15.1	0.0
	2	103	-7.9	8.7	0.190697674419
	2	104	2.5	14.8	0.0
	2	105	2.7	7.1	0.0
	2	106	1.5	11.0	0.0
	2	107	-3.0	10.3	0.0
	2	108	8.5	18.7	0.0
	2	109	3.4	10.1	0.0
	2	110	1.6	11.0	0.0
	2	111	-3.9	11.1	0.0
	2	112	-1.6	9.8	2.0023255814
	2	113	-3.4	11.1	0.0
	2	114	-0.9	10.9	0.0
	2	115	4.8	12.2	0.0
	2	116	-4.6	12.4	2.28837209302
	2	117	-3.5	9.4	2.86046511628
	2	118	-4.6	12.1	0.0
	2	119	-0.6	13.7	3.24186046512
	2	120	-4.0	14.6	0.572093023256
	2	121	-0.5	18.6	0.0
	2	122	-5.2	9.7	0.0
	2	123	-6.6	11.5	0.0
	2	124	-8.0	10.6	0.0953488372093
	2	125	-9.8	10.8	0.0
	2	126	-2.0	16.5	0.0
	2	127	2.6	20.0	0.0
	2	128	7.8	10.2	12.776744186
	2	129	8.8	16.3	0.476744186047
	2	130	9.8	17.5	0.667441860465
	2	131	5.4	25.8	0.0
	2	132	3.5	23.9	0.0
	2	133	10.3	17.8	0.0
	2	134	7.6	15.4	47.0069767442
	2	135	7.0	20.3	2.76511627907
	2	136	5.8	20.5	0.0
	2	137	3.8	23.4	0.0
	2	138	2.7	19.5	0.286046511628
	2	139	3.5	17.4	26.9837209302
	2	140	6.7	21.6	0.0
	2	141	2.8	20.9	0.0
	2	142	4.4	20.3	0.0
	2	143	4.2	19.8	4.00465116279
	2	144	1.1	21.0	2.86046511628
	2	145	0.2	18.7	0.0
	2	146	6.2	17.3	0.0
	2	147	7.3	19.4	0.0
	2	148	10.7	23.0	1.90697674419
	2	149	9.0	24.7	0.0
	2	150	9.1	22.0	2.0976744186
	2	151	10.2	24.0	0.0
	2	152	9.5	22.4	0.0
	2	153	4.6	18.8	0.0
	2	154	6.7	17.6	10.1069767442
	2	155	5.1	25.0	0.0
	2	156	7.4	26.0	0.0
	2	157	13.6	21.7	0.0
	2	158	10.4	23.5	0.0
	2	159	11.6	26.8	0.0
	2	160	14.0	26.4	0.0
	2	161	11.0	28.6	0.0
	2	162	7.6	26.1	1.52558139535
	2	163	13.6	27.5	0.0
	2	164	9.0	21.1	0.0
	2	165	8.1	24.7	0.0
	2	166	4.1	27.0	0.0
	2	167	9.0	30.5	0.0
	2	168	10.9	25.4	5.53023255814
	2	169	12.4	27.6	0.0
	2	170	13.9	26.2	4.1
	2	171	15.5	31.0	0.0
	2	172	12.7	26.0	0.0
	2	173	15.6	25.5	0.0
	2	174	13.4	25.5	0.0
	2	175	11.4	30.3	0.0
	2	176	8.9	24.4	0.0
	2	177	10.5	23.8	0.0
	2	178	9.4	26.6	0.0
	2	179	11.5	25.4	0.0953488372093
	2	180	12.2	26.0	3.52790697674
	2	181	9.8	25.1	0.0
	2	182	12.5	25.3	0.0
	2	183	15.3	26.6	0.0
	2	184	13.5	24.6	0.0
	2	185	17.3	30.1	0.0
	2	186	21.4	32.2	0.0
	2	187	20.7	28.9	0.0
	2	188	20.7	30.5	0.0
	2	189	12.2	23.7	0.0
	2	190	14.1	30.9	0.0
	2	191	17.5	32.8	0.0
	2	192	16.7	31.0	0.0
	2	193	13.9	22.8	0.0
	2	194	12.7	23.2	0.0
	2	195	9.4	21.7	0.0
	2	196	8.9	23.0	0.0
	2	197	7.6	22.4	0.0
	2	198	9.6	23.4	0.0
	2	199	10.2	27.4	0.0
	2	200	10.6	28.9	0.0
	2	201	18.1	33.5	0.0
	2	202	18.7	30.3	0.0
	2	203	10.9	25.8	0.0
	2	204	13.6	29.0	0.0
	2	205	11.4	28.2	0.0
	2	206	11.0	23.9	0.0
	2	207	8.6	23.4	0.0
	2	208	10.8	26.8	0.0
	2	209	11.9	24.6	2.76511627907
	2	210	9.6	21.0	23.3604651163
	2	211	13.8	24.0	0.762790697674
	2	212	13.1	25.3	10.011627907
	2	213	11.2	25.0	0.286046511628
	2	214	12.6	28.0	18.688372093
	2	215	15.1	27.2	7.05581395349
	2	216	12.7	26.2	12.3
	2	217	16.8	26.4	0.0
	2	218	19.0	28.4	0.0
	2	219	15.4	25.0	22.5023255814
	2	220	17.1	29.7	0.0
	2	221	13.4	28.5	0.0
	2	222	11.2	20.3	11.5372093023
	2	223	14.0	26.9	0.0
	2	224	12.5	26.0	19.1651162791
	2	225	11.0	26.6	0.0
	2	226	9.8	21.6	0.0
	2	227	13.8	28.1	0.0
	2	228	10.3	30.4	0.0
	2	229	8.9	28.5	0.0
	2	230	6.9	27.4	0.0
	2	231	11.7	29.0	1.33488372093
	2	232	10.8	23.7	4.76744186047
	2	233	13.3	29.4	2.86046511628
	2	234	17.2	30.2	0.476744186047
	2	235	13.5	30.9	0.0
	2	236	9.4	25.5	0.0
	2	237	11.7	29.6	0.0
	2	238	9.8	25.7	2.28837209302
	2	239	7.2	23.4	19.0697674419
	2	240	10.5	27.1	0.0
	2	241	11.2	30.2	0.0
	2	242	8.5	29.5	7.05581395349
	2	243	8.4	27.6	0.0
	2	244	5.8	28.6	0.0
	2	245	8.7	27.4	0.0
	2	246	10.3	22.5	0.0
	2	247	8.9	18.3	2.0023255814
	2	248	9.7	22.4	0.0
	2	249	7.9	27.2	0.0
	2	250	5.8	22.2	0.0
	2	251	2.9	22.3	0.0
	2	252	8.3	19.7	0.0
	2	253	4.1	15.9	0.0
	2	254	4.7	15.0	20.5
	2	255	4.5	17.5	0.0
	2	256	0.8	21.2	0.0
	2	257	2.4	15.1	0.381395348837
	2	258	2.0	12.0	2.95581395349
	2	259	-2.2	12.0	0.0
	2	260	2.9	18.2	0.0
	2	261	3.1	10.3	0.0953488372093
	2	262	0.2	16.3	7.1511627907
	2	263	0.7	21.2	0.0
	2	264	3.5	21.4	0.0
	2	265	7.5	19.7	0.0
	2	266	10.6	20.3	0.0
	2	267	9.6	25.5	0.0
	2	268	6.6	22.2	0.0
	2	269	6.9	24.7	0.0
	2	270	10.4	19.5	0.953488372093
	2	271	7.2	20.2	7.91395348837
	2	272	4.4	19.0	0.0
	2	273	6.4	20.8	0.0
	2	274	6.2	17.0	0.0
	2	275	7.0	21.1	0.0
	2	276	-0.5	16.8	0.0
	2	277	-4.6	13.8	0.0
	2	278	2.2	16.6	0.0
	2	279	-4.8	14.7	0.0
	2	280	-1.1	15.3	0.0
	2	281	-3.3	8.6	0.667441860465
	2	282	-5.9	14.9	12.1093023256
	2	283	-2.8	11.9	0.0953488372093
	2	284	-3.9	13.4	0.0
	2	285	-0.1	5.4	3.33720930233
	2	286	-5.7	-3.9	8.67674418605
	2	287	-3.8	1.8	7.05581395349
	2	288	-4.5	6.6	0.0
	2	289	-6.1	6.5	0.0
	2	290	-1.1	9.2	0.0
	2	291	-1.7	8.5	0.0
	2	292	-0.7	11.6	0.0
	2	293	-4.9	11.4	0.0
	2	294	-5.6	7.5	0.0953488372093
	2	295	-2.7	11.7	0.0
	2	296	-3.9	9.0	10.8697674419
	2	297	-3.1	4.6	0.0953488372093
	2	298	-3.4	5.4	0.0
	2	299	-0.7	2.9	0.0
	2	300	-4.5	4.5	0.0
	2	301	-8.1	1.9	0.0
	2	302	-4.1	2.0	0.0
	2	303	-7.3	3.4	0.0
	2	304	0.5	12.8	0.0
	2	305	-6.3	6.6	16.6860465116
	2	306	-7.1	5.4	0.0
	2	307	-5.6	5.7	0.0
	2	308	-3.6	9.7	0.0
	2	309	-2.3	15.7	0.0
	2	310	-6.7	8.6	0.0
	2	311	-5.9	10.0	0.0
	2	312	-6.1	7.1	0.0
	2	313	-2.1	12.2	0.0
	2	314	-2.1	4.6	0.0
	2	315	-8.3	2.2	0.0
	2	316	-16.0	2.6	0.0
	2	317	-7.4	5.6	0.0
	2	318	-1.7	7.7	0.0
	2	319	-3.0	6.3	0.0
	2	320	-4.1	8.9	0.0
	2	321	-1.3	6.2	0.0
	2	322	2.3	6.7	0.0
	2	323	-2.3	3.0	0.0
	2	324	-10.8	-2.0	0.0
	2	325	-8.9	4.5	0.0
	2	326	-1.6	3.5	0.286046511628
	2	327	1.6	4.7	2.76511627907
	2	328	-7.3	-0.5	1.52558139535
	2	329	-10.8	0.0	0.0
	2	330	-17.3	-2.2	0.0
	2	331	-2.4	-1.3	0.0
	2	332	2.9	5.2	0.0
	2	333	-0.9	0.2	0.0
	2	334	-11.4	-1.3	0.0
	2	335	-7.8	-7.5	0.0
	2	336	-6.8	-4.8	0.286046511628
	2	337	-14.8	-3.7	0.0
	2	338	-17.8	-3.3	0.0
	2	339	-19.0	1.0	0.0
	2	340	-9.3	3.6	2.0976744186
	2	341	-6.2	5.4	10.9651162791
	2	342	-4.2	-0.3	0.0
	2	343	-4.2	-2.2	1.62093023256
	2	344	-10.4	-8.2	0.0
	2	345	-19.7	-18.6	4.1
	2	346	-24.7	-14.8	0.0
	2	347	-31.6	-15.4	0.0
	2	348	-27.2	-7.9	0.0
	2	349	-23.7	-11.4	0.0
	2	350	-8.8	-6.0	0.572093023256
	2	351	-23.4	-5.4	0.0
	2	352	-11.3	-0.6	0.0
	2	353	-16.6	-8.3	0.0
	2	354	-13.1	-9.5	0.0
	2	355	-13.4	-12.2	0.0
	2	356	-12.7	-9.5	0.0
	2	357	-21.1	-11.0	0.0
	2	358	-26.1	-4.7	0.0
	2	359	-14.6	-0.5	0.0
	2	360	-11.8	2.2	0.572093023256
	2	361	-7.9	-1.1	0.0
	2	362	-3.2	-1.5	0.0
	2	363	-4.8	-4.4	0.0
	2	364	-11.7	-3.9	25.2674418605
	2	365	-23.2	-7.5	0.0
	3	1	-11.8	-7.8	4.1
	3	2	-11.2	-3.4	0.0
	3	3	-11.1	-7.6	0.0
	3	4	-12.6	-2.7	0.0
	3	5	-15.2	-3.7	0.0
	3	6	-13.7	-0.5	0.0
	3	7	-8.4	1.4	0.0
	3	8	-6.1	-3.2	0.0
	3	9	-15.7	-9.8	0.0
	3	10	-19.6	1.1	0.0
	3	11	-27.1	-12.6	5.62558139535
	3	12	-26.0	-13.0	0.0
	3	13	-25.0	-21.2	0.0
	3	14	-29.4	-17.7	0.0
	3	15	-23.4	-15.0	0.286046511628
	3	16	-23.6	-11.0	0.0
	3	17	-20.7	-15.0	0.0
	3	18	-25.2	-23.3	0.762790697674
	3	19	-21.4	-9.6	0.0
	3	20	-16.4	-11.5	0.0
	3	21	-22.2	-16.7	0.476744186047
	3	22	-26.5	-12.1	0.0
	3	23	-26.4	-18.2	0.0953488372093
	3	24	-24.0	-16.7	0.0
	3	25	-19.8	-12.6	0.0
	3	26	-11.0	-4.7	0.0
	3	27	-9.6	-7.0	0.0
	3	28	-12.5	-1.5	4.67209302326
	3	29	-15.3	-5.4	0.0
	3	30	-13.3	-6.7	0.0
	3	31	-8.5	1.0	0.0
	3	32	-17.5	-1.9	0.0
	3	33	-8.3	-1.9	0.0
	3	34	-22.9	-4.1	0.0
	3	35	-19.0	-4.5	2.57441860465
	3	36	-19.8	-8.5	0.0
	3	37	-19.2	-4.0	0.0
	3	38	-21.3	-7.2	0.0
	3	39	-29.2	-8.4	0.0
	3	40	-24.3	-8.4	0.0
	3	41	-17.2	-5.2	0.0
	3	42	-11.6	-2.0	0.0
	3	43	-17.5	-6.2	0.0
	3	44	-25.4	-9.4	0.0
	3	45	-23.2	-7.2	0.0
	3	46	-21.1	2.5	0.0
	3	47	-15.9	4.1	0.0
	3	48	-10.0	-1.6	0.0
	3	49	-17.7	-8.7	1.0488372093
	3	50	-13.5	-3.1	0.0
	3	51	-16.4	-4.2	0.0
	3	52	-11.6	-0.2	0.0
	3	53	-9.6	2.5	0.0
	3	54	-13.1	-3.7	0.0
	3	55	-19.3	-6.2	0.0
	3	56	-19.9	-13.5	0.0
	3	57	-25.0	-14.5	0.0
	3	58	-21.0	-10.6	1.52558139535
	3	59	-16.3	-6.7	0.0
	3	60	-21.7	1.5	0.0
	3	61	-16.2	-2.7	0.0
	3	62	-10.3	-10.0	0.0
	3	63	-20.4	1.2	0.0
	3	64	-17.4	4.9	0.0
	3	65	-11.0	6.2	0.0
	3	66	-0.3	4.2	0.0
	3	67	-6.7	3.2	6.86511627907
	3	68	-5.3	3.6	0.0
	3	69	-1.6	0.1	0.0
	3	70	-2.9	-2.4	0.0
	3	71	-17.6	-11.4	0.0
	3	72	-17.2	-4.0	0.0
	3	73	-13.0	-4.3	11.3465116279
	3	74	-7.2	-4.5	0.476744186047
	3	75	-14.6	-3.0	0.0
	3	76	-10.0	-2.8	0.0
	3	77	-10.2	2.2	0.0
	3	78	-19.1	-2.2	0.0
	3	79	-12.9	5.7	0.0
	3	80	-15.4	-3.4	0.0
	3	81	-19.3	-6.0	0.0
	3	82	-28.8	-6.6	0.0
	3	83	-29.2	-9.5	0.0
	3	84	-21.7	-8.2	0.0
	3	85	-9.7	-1.6	0.0
	3	86	-9.1	5.4	6.00697674419
	3	87	-5.4	4.5	0.0
	3	88	0.8	12.0	14.3976744186
	3	89	0.8	7.6	0.667441860465
	3	90	-0.7	6.7	0.0
	3	91	-1.7	11.1	0.0
	3	92	6.3	19.4	0.0
	3	93	2.4	18.5	0.0
	3	94	4.9	15.1	0.0
	3	95	-4.2	4.4	0.0
	3	96	-9.4	5.4	0.0
	3	97	-7.1	6.1	0.572093023256
	3	98	-10.0	7.5	0.0
	3	99	1.2	16.1	0.0
	3	100	2.9	11.5	0.0953488372093
	3	101	-3.8	7.4	5.43488372093
	3	102	-3.7	14.3	0.0
	3	103	-0.6	9.6	30.6069767442
	3	104	4.3	13.5	4.86279069767
	3	105	6.7	7.5	0.476744186047
	3	106	2.3	8.8	0.0
	3	107	0.7	9.9	0.0
	3	108	1.9	7.4	0.0
	3	109	-5.5	7.1	0.0
	3	110	-4.1	11.5	0.0
	3	111	-4.9	11.3	0.0
	3	112	-11.9	6.0	0.0
	3	113	-5.3	12.4	0.0
	3	114	-5.1	14.5	0.0
	3	115	-3.9	9.7	3.33720930233
	3	116	-0.6	10.8	11.1558139535
	3	117	3.7	7.1	7.72325581395
	3	118	1.7	14.7	0.0
	3	119	4.9	15.1	0.0
	3	120	-1.1	11.3	0.0
	3	121	4.2	15.8	0.0
	3	122	5.8	14.2	0.0
	3	123	5.1	14.7	0.0
	3	124	7.3	13.7	0.0
	3	125	-1.8	12.6	0.0
	3	126	-5.3	5.8	0.0
	3	127	-7.2	8.2	0.0
	3	128	-6.1	13.5	0.0
	3	129	0.0	18.1	0.0
	3	130	4.1	23.5	0.0
	3	131	2.1	22.6	0.0
	3	132	-0.3	16.8	0.0
	3	133	-1.8	20.1	0.0
	3	134	0.6	17.9	0.0
	3	135	3.7	20.1	0.0
	3	136	1.1	16.8	0.0
	3	137	2.5	19.8	0.0
	3	138	3.8	19.3	0.0
	3	139	5.8	19.0	0.0
	3	140	4.0	18.9	0.0
	3	141	-0.8	16.4	0.0
	3	142	0.9	17.2	0.0
	3	143	7.6	15.9	15.2558139535
	3	144	10.4	18.2	0.0
	3	145	7.4	14.2	0.0
	3	146	4.0	17.2	15.7325581395
	3	147	2.1	16.3	0.0
	3	148	1.3	13.4	0.0
	3	149	2.2	17.5	0.0
	3	150	3.2	20.9	0.0
	3	151	6.1	27.2	0.0
	3	152	8.9	26.5	0.0
	3	153	13.3	29.4	0.0
	3	154	16.0	29.5	0.0
	3	155	16.8	26.4	0.0
	3	156	12.2	27.4	0.0
	3	157	9.4	25.8	0.0
	3	158	12.1	24.2	0.0
	3	159	11.4	28.5	0.0
	3	160	16.5	31.2	0.0
	3	161	13.7	26.5	11.6325581395
	3	162	13.5	27.5	0.0
	3	163	14.9	28.0	0.0
	3	164	17.9	27.8	0.0
	3	165	13.0	26.1	0.0
	3	166	10.3	26.9	0.0
	3	167	11.0	26.3	0.0
	3	168	11.5	23.3	0.572093023256
	3	169	8.4	23.4	0.0
	3	170	4.6	22.0	0.0
	3	171	8.4	19.2	0.0
	3	172	12.7	27.4	0.0
	3	173	13.4	28.0	0.0
	3	174	19.1	30.2	0.0
	3	175	17.7	31.4	0.0
	3	176	20.8	32.8	0.0
	3	177	18.3	31.8	0.0
	3	178	14.1	27.0	0.0
	3	179	12.7	25.5	0.0
	3	180	10.6	25.0	1.0488372093
	3	181	8.3	20.1	2.57441860465
	3	182	12.8	23.5	0.0
	3	183	13.2	21.7	1.52558139535
	3	184	16.7	22.7	31.6558139535
	3	185	13.1	26.3	0.0
	3	186	16.8	28.4	0.0
	3	187	11.0	28.5	0.0953488372093
	3	188	12.3	28.0	0.0
	3	189	15.5	27.0	0.0
	3	190	15.8	28.0	0.0
	3	191	13.9	23.2	1.52558139535
	3	192	12.2	26.1	0.0
	3	193	16.6	27.7	0.0
	3	194	16.8	29.1	0.0
	3	195	16.2	26.0	0.0
	3	196	14.4	25.4	0.0
	3	197	14.1	27.2	0.0953488372093
	3	198	17.2	24.9	2.86046511628
	3	199	14.1	28.4	1.14418604651
	3	200	17.5	31.3	0.0
	3	201	16.2	25.3	7.05581395349
	3	202	20.7	29.4	0.0953488372093
	3	203	18.0	30.5	33.8488372093
	3	204	17.5	26.8	0.286046511628
	3	205	19.9	34.4	0.0
	3	206	16.8	33.1	0.0
	3	207	21.2	31.7	27.3651162791
	3	208	19.4	33.7	0.0
	3	209	15.4	29.5	0.0
	3	210	13.8	30.0	0.0
	3	211	16.9	29.0	0.0
	3	212	13.3	27.6	0.0
	3	213	13.3	28.4	0.0
	3	214	14.1	28.9	9.91627906977
	3	215	14.7	26.9	0.0
	3	216	16.0	26.6	0.0
	3	217	14.4	25.0	0.0953488372093
	3	218	13.8	26.6	0.0953488372093
	3	219	12.3	27.4	0.667441860465
	3	220	14.6	28.1	12.4906976744
	3	221	13.8	30.7	0.0953488372093
	3	222	13.4	24.2	21.8348837209
	3	223	12.9	21.6	0.0
	3	224	10.6	25.6	0.0
	3	225	13.5	28.5	0.0
	3	226	12.1	31.4	0.0
	3	227	10.4	26.8	0.0
	3	228	12.1	26.4	0.0
	3	229	14.6	28.3	0.0
	3	230	14.8	24.9	0.0
	3	231	15.3	24.6	0.0
	3	232	17.8	24.2	0.0
	3	233	20.0	28.6	0.0
	3	234	15.9	22.0	0.572093023256
	3	235	6.4	18.9	0.0
	3	236	7.6	21.8	0.0
	3	237	7.8	22.3	0.0
	3	238	8.1	26.1	0.0
	3	239	5.5	29.0	0.0
	3	240	10.7	28.6	0.0
	3	241	5.9	26.0	0.0
	3	242	8.9	23.8	0.0
	3	243	9.3	22.7	0.0
	3	244	9.8	23.9	0.0
	3	245	6.4	21.3	0.0
	3	246	4.9	18.8	3.71860465116
	3	247	7.5	22.5	0.0
	3	248	7.3	23.7	0.0
	3	249	7.5	23.9	0.0
	3	250	10.8	21.9	0.0
	3	251	9.8	18.4	0.0
	3	252	10.7	20.6	0.190697674419
	3	253	11.4	27.8	0.0
	3	254	10.8	20.4	8.2
	3	255	8.4	21.3	0.0
	3	256	7.5	23.0	0.0
	3	257	8.9	21.6	0.0
	3	258	7.4	24.3	0.0
	3	259	6.1	22.0	0.0
	3	260	5.7	20.3	0.0
	3	261	3.0	16.7	5.43488372093
	3	262	7.9	19.5	0.0
	3	263	11.3	19.2	0.0
	3	264	4.4	16.6	0.0
	3	265	4.4	19.2	0.0
	3	266	5.4	21.4	0.0
	3	267	12.2	29.4	0.0
	3	268	12.5	26.8	0.0
	3	269	13.5	25.3	0.0
	3	270	12.1	22.1	2.38372093023
	3	271	9.0	21.2	1.14418604651
	3	272	6.5	24.3	0.0
	3	273	11.0	19.1	18.1162790698
	3	274	7.5	13.2	1.33488372093
	3	275	5.1	18.0	0.0
	3	276	-1.0	15.9	26.411627907
	3	277	-3.0	10.7	0.0
	3	278	3.9	12.9	0.0
	3	279	8.9	16.0	1.23953488372
	3	280	11.5	18.9	0.0
	3	281	5.4	13.5	0.0
	3	282	14.4	23.0	0.0
	3	283	13.5	29.7	0.0
	3	284	15.1	27.5	0.0
	3	285	12.4	18.5	0.0
	3	286	9.2	18.1	4.76744186047
	3	287	10.4	18.2	0.0
	3	288	10.5	10.9	0.0
	3	289	6.2	10.7	0.0
	3	290	2.9	8.8	0.0
	3	291	-4.2	15.4	0.0
	3	292	-0.5	16.9	0.0
	3	293	-0.4	12.3	0.0
	3	294	1.3	7.2	0.953488372093
	3	295	-1.5	17.5	0.0
	3	296	-5.4	12.4	13.1581395349
	3	297	-6.3	5.2	0.0
	3	298	-3.5	9.2	0.0
	3	299	-3.2	3.2	0.190697674419
	3	300	0.0	10.0	0.0
	3	301	4.9	10.3	0.0
	3	302	6.7	12.3	0.0
	3	303	2.1	6.8	0.0
	3	304	-1.7	10.6	0.0
	3	305	0.5	2.0	0.572093023256
	3	306	-2.3	2.5	0.190697674419
	3	307	-14.1	-2.5	6.76976744186
	3	308	-13.8	3.2	8.39069767442
	3	309	-13.3	-7.0	0.0
	3	310	-11.3	-0.4	0.0
	3	311	-10.0	5.5	0.0
	3	312	-6.4	2.6	0.0
	3	313	-14.1	-1.6	0.0
	3	314	-7.4	-2.0	2.28837209302
	3	315	-5.3	5.6	0.0
	3	316	-6.0	5.0	3.14651162791
	3	317	-4.7	6.0	0.0
	3	318	-7.8	-1.0	0.0
	3	319	-5.2	1.0	0.0
	3	320	-5.1	0.0	0.0
	3	321	-9.9	-0.5	0.0
	3	322	-6.5	7.9	0.0
	3	323	-8.5	2.6	0.0
	3	324	-2.9	4.2	6.1976744186
	3	325	-7.4	9.7	0.0
	3	326	0.4	9.5	0.0
	3	327	3.1	9.7	0.0
	3	328	2.2	6.0	1.81162790698
	3	329	-1.4	3.8	0.0
	3	330	0.0	0.2	0.0
	3	331	-4.1	0.5	0.0
	3	332	-7.8	0.0	0.0
	3	333	-10.4	-0.3	0.0
	3	334	-3.4	3.6	0.0
	3	335	-4.7	-3.0	0.0
	3	336	-3.8	-0.2	0.0
	3	337	-0.8	2.4	1.43023255814
	3	338	-13.1	-7.8	0.0953488372093
	3	339	-1.7	-1.0	0.0
	3	340	-15.4	-6.2	0.0
	3	341	-17.3	-3.6	0.0
	3	342	-23.8	-7.9	0.0
	3	343	-29.3	-16.1	0.0
	3	344	-31.1	-15.3	0.0
	3	345	-37.4	-16.2	0.0
	3	346	-29.5	-13.1	0.0
	3	347	-28.7	-16.5	0.0
	3	348	-26.4	-12.1	0.0
	3	349	-25.2	-16.7	0.0
	3	350	-24.9	-13.4	0.0
	3	351	-23.3	-5.3	0.0
	3	352	-26.6	-6.1	0.0
	3	353	-23.7	-0.9	0.0
	3	354	-25.0	-7.7	0.0
	3	355	-15.1	-9.5	0.0
	3	356	-19.5	-5.8	0.0
	3	357	-24.2	-11.7	0.0
	3	358	-24.0	-11.8	0.0
	3	359	-27.2	-20.7	3.52790697674
	3	360	-24.4	-14.5	0.0
	3	361	-28.2	-13.7	0.0
	3	362	-24.6	-8.1	0.0
	3	363	-23.8	-8.2	0.0953488372093
	3	364	-13.7	-5.0	0.0
	3	365	-17.4	-14.5	4.95813953488
	4	1	-18.7	3.4	0.0
	4	2	-10.7	-7.7	0.0
	4	3	-21.5	-5.6	0.0
	4	4	-16.1	-6.5	0.0
	4	5	-28.9	-14.1	0.0
	4	6	-26.0	-13.6	0.0
	4	7	-16.9	-8.9	0.0
	4	8	-15.7	-9.1	0.0
	4	9	-20.1	-1.0	0.0
	4	10	-22.9	-9.3	0.0
	4	11	-19.5	-10.2	0.0
	4	12	-29.9	-8.8	0.0
	4	13	-25.2	-5.8	0.0
	4	14	-21.4	-15.7	0.0
	4	15	-24.0	-11.4	0.0
	4	16	-19.9	-8.5	4.57674418605
	4	17	-17.4	-15.4	4.86279069767
	4	18	-20.2	-12.1	0.0
	4	19	-18.2	-12.1	0.0
	4	20	-27.8	-12.5	0.0
	4	21	-22.1	-9.7	0.0
	4	22	-30.2	-17.6	0.0
	4	23	-33.5	-14.3	0.0
	4	24	-29.8	-8.0	0.0
	4	25	-32.5	-11.3	0.0
	4	26	-21.5	-9.6	2.28837209302
	4	27	-20.7	-3.3	0.0
	4	28	-29.8	-10.5	0.0
	4	29	-24.2	-11.0	0.0
	4	30	-20.4	-9.0	0.0
	4	31	-14.1	2.5	0.0
	4	32	-9.2	5.2	0.0
	4	33	-10.5	-1.1	0.0
	4	34	-16.7	-14.0	0.0
	4	35	-21.5	-8.6	0.0
	4	36	-25.2	-12.9	0.0
	4	37	-22.6	-5.9	0.0
	4	38	-15.6	-2.5	0.0953488372093
	4	39	-18.1	2.9	0.0
	4	40	-14.2	5.5	0.0
	4	41	-9.6	0.9	0.0
	4	42	-25.0	-10.9	0.0
	4	43	-19.5	-5.4	0.0
	4	44	-23.5	-13.9	0.0
	4	45	-26.7	-13.3	0.0
	4	46	-27.9	-12.2	0.0
	4	47	-25.0	-11.7	0.0
	4	48	-23.7	-15.3	0.0
	4	49	-13.5	-9.0	0.0
	4	50	-20.6	-8.5	0.0
	4	51	-25.0	-7.8	0.0
	4	52	-24.7	-9.6	0.0
	4	53	-19.8	-0.5	0.0
	4	54	-28.0	-3.0	0.0
	4	55	-25.2	-1.3	0.0
	4	56	-17.9	-13.7	0.0
	4	57	-23.0	-11.0	0.0
	4	58	-23.8	-4.8	0.0
	4	59	-19.8	-8.4	0.0
	4	60	-24.5	-8.5	0.0953488372093
	4	61	-15.0	-7.4	0.0
	4	62	-16.6	-5.3	0.0
	4	63	-21.0	-9.8	0.0
	4	64	-11.4	-8.3	0.0
	4	65	-6.2	-5.6	0.0
	4	66	-16.7	-13.1	2.28837209302
	4	67	-13.4	-2.5	0.0
	4	68	-10.6	3.6	0.0
	4	69	-7.2	0.9	0.0
	4	70	-7.4	-1.7	0.0
	4	71	-13.7	-9.0	0.0
	4	72	-17.4	-14.6	0.0
	4	73	-23.2	-10.0	0.0
	4	74	-23.4	-9.5	0.0
	4	75	-22.0	-7.6	0.0
	4	76	-17.9	-3.8	0.0
	4	77	-17.2	-5.7	0.0
	4	78	-24.3	-9.7	0.0
	4	79	-16.3	-7.3	0.0
	4	80	-13.2	0.1	0.0
	4	81	-4.5	2.1	0.0
	4	82	-7.4	6.3	0.0
	4	83	-8.6	7.0	0.0
	4	84	-4.5	3.4	0.0
	4	85	-12.7	-3.3	0.0
	4	86	-12.0	2.4	0.0
	4	87	-12.8	-2.5	0.0
	4	88	-10.2	-9.2	0.0
	4	89	-15.3	-12.2	0.0
	4	90	-14.2	-6.2	0.0
	4	91	-8.5	-1.8	9.63023255814
	4	92	-6.1	0.6	1.14418604651
	4	93	-2.2	0.3	5.62558139535
	4	94	-12.4	-3.4	0.953488372093
	4	95	-11.7	-1.9	0.0
	4	96	-8.6	4.0	0.0
	4	97	-0.7	11.1	2.0023255814
	4	98	-0.1	18.3	0.0
	4	99	3.3	13.7	0.0
	4	100	0.0	18.8	0.0
	4	101	5.2	16.4	0.0
	4	102	2.3	14.5	0.0
	4	103	10.2	14.3	0.0
	4	104	0.3	14.6	0.0
	4	105	-2.5	8.8	0.0
	4	106	-1.4	14.5	0.0
	4	107	-1.1	16.0	0.0
	4	108	2.8	15.4	0.0
	4	109	0.2	17.3	0.0
	4	110	-2.6	14.9	0.0
	4	111	-6.6	4.1	14.6837209302
	4	112	-11.3	4.7	0.0
	4	113	-6.3	3.6	2.0023255814
	4	114	-6.8	6.0	0.381395348837
	4	115	-3.3	8.5	2.47906976744
	4	116	-2.2	19.3	0.0
	4	117	1.9	21.6	0.0
	4	118	4.8	16.7	0.0
	4	119	0.5	14.9	0.0
	4	120	1.9	18.0	0.0
	4	121	-0.9	13.9	0.0
	4	122	2.9	10.9	0.190697674419
	4	123	0.5	14.4	0.0
	4	124	4.4	16.8	0.0
	4	125	3.0	11.5	1.14418604651
	4	126	-4.4	10.9	0.0953488372093
	4	127	-5.1	11.0	0.0953488372093
	4	128	-1.3	11.0	3.14651162791
	4	129	-2.1	12.2	0.0
	4	130	-0.7	17.5	4.67209302326
	4	131	5.7	18.8	0.953488372093
	4	132	2.7	22.6	9.34418604651
	4	133	1.2	19.3	0.0
	4	134	0.0	10.2	14.2069767442
	4	135	-4.3	12.6	0.0
	4	136	-2.1	14.4	0.0
	4	137	2.3	10.6	0.0953488372093
	4	138	1.7	10.4	0.0
	4	139	3.0	13.6	0.0
	4	140	6.1	23.4	0.0
	4	141	12.4	28.3	0.0
	4	142	13.2	25.7	0.0
	4	143	12.4	20.2	0.0
	4	144	7.4	22.5	0.0
	4	145	10.9	25.2	12.5860465116
	4	146	8.0	28.7	0.0
	4	147	6.5	23.3	1.52558139535
	4	148	6.9	16.7	4.19534883721
	4	149	10.9	19.0	0.0953488372093
	4	150	9.5	20.9	1.43023255814
	4	151	5.6	20.5	10.2023255814
	4	152	5.3	24.6	28.1279069767
	4	153	9.8	24.5	1.43023255814
	4	154	8.1	19.4	0.0
	4	155	13.0	21.0	0.0953488372093
	4	156	7.4	26.4	9.15348837209
	4	157	8.6	23.7	0.381395348837
	4	158	10.1	20.5	0.286046511628
	4	159	10.1	28.3	0.0
	4	160	9.8	27.4	0.0
	4	161	11.5	27.0	0.0
	4	162	15.0	22.9	14.0162790698
	4	163	13.4	21.6	64.4558139535
	4	164	10.8	21.1	22.9790697674
	4	165	10.3	20.7	5.81627906977
	4	166	7.7	27.4	0.0
	4	167	12.2	28.7	0.0
	4	168	16.6	32.9	0.0
	4	169	15.8	25.7	3.81395348837
	4	170	16.6	29.2	14.3023255814
	4	171	22.5	29.8	3.62325581395
	4	172	18.5	31.8	0.0953488372093
	4	173	17.0	26.8	17.6395348837
	4	174	18.1	29.7	1.0488372093
	4	175	18.4	25.8	0.0953488372093
	4	176	15.1	26.7	1.23953488372
	4	177	15.3	24.1	4.29069767442
	4	178	13.6	29.3	0.0
	4	179	15.1	29.5	0.0
	4	180	11.9	24.8	0.0
	4	181	10.3	21.0	4.67209302326
	4	182	11.7	22.8	7.53255813953
	4	183	9.8	16.6	5.62558139535
	4	184	7.8	16.8	2.19302325581
	4	185	17.1	24.7	0.0
	4	186	11.3	23.8	0.0
	4	187	14.9	23.9	13.3488372093
	4	188	16.0	26.4	0.858139534884
	4	189	12.9	23.8	0.0
	4	190	8.9	20.5	0.0
	4	191	7.1	21.9	0.0
	4	192	8.1	20.0	0.286046511628
	4	193	8.8	24.0	0.0
	4	194	9.2	24.0	0.0
	4	195	14.5	25.9	0.0
	4	196	15.5	29.0	0.0
	4	197	16.8	27.1	0.0
	4	198	15.9	27.1	0.0
	4	199	18.6	29.5	0.0
	4	200	14.7	26.8	0.0
	4	201	15.1	23.9	0.0
	4	202	12.2	26.5	0.0
	4	203	14.5	27.3	0.0
	4	204	14.7	31.7	0.0
	4	205	19.2	30.8	0.0
	4	206	18.7	27.9	0.0
	4	207	15.8	25.1	0.0
	4	208	10.4	25.8	0.0
	4	209	11.3	23.5	1.23953488372
	4	210	10.4	27.3	0.0
	4	211	13.2	29.4	0.0
	4	212	12.0	27.7	0.0
	4	213	10.3	28.9	0.0
	4	214	13.2	28.2	0.381395348837
	4	215	12.2	27.7	24.3139534884
	4	216	18.4	28.0	1.90697674419
	4	217	17.4	31.7	0.0
	4	218	20.6	34.7	0.0
	4	219	21.4	35.4	0.0
	4	220	23.1	34.6	0.0
	4	221	14.9	28.8	0.0
	4	222	16.1	24.9	0.0
	4	223	10.2	23.3	0.0
	4	224	12.1	22.8	0.0
	4	225	10.5	25.5	0.0
	4	226	8.9	28.5	0.0
	4	227	11.3	28.3	2.47906976744
	4	228	11.2	26.6	0.0
	4	229	10.5	28.3	0.0
	4	230	12.5	26.6	0.0
	4	231	16.2	26.4	0.0
	4	232	16.5	31.2	0.0
	4	233	18.3	25.7	0.0
	4	234	18.1	28.8	0.0
	4	235	16.6	29.3	0.0
	4	236	15.2	28.0	0.0
	4	237	15.7	29.3	0.0
	4	238	16.7	31.4	0.0
	4	239	13.8	24.2	0.0
	4	240	9.4	25.5	0.0
	4	241	10.5	23.2	0.0
	4	242	8.9	23.8	0.0
	4	243	13.0	25.7	0.0
	4	244	12.4	25.2	0.0
	4	245	13.8	26.5	0.0953488372093
	4	246	14.7	25.2	3.81395348837
	4	247	12.2	24.7	9.05813953488
	4	248	16.3	26.9	6.38837209302
	4	249	17.1	27.9	0.0
	4	250	16.2	24.3	0.0
	4	251	8.6	23.7	0.0
	4	252	11.5	21.4	16.2093023256
	4	253	8.9	17.1	2.57441860465
	4	254	8.8	22.9	0.0
	4	255	5.0	19.9	0.0
	4	256	8.4	16.0	8.39069767442
	4	257	6.8	17.0	0.190697674419
	4	258	6.1	15.6	9.91627906977
	4	259	1.7	12.9	4.29069767442
	4	260	-2.5	13.4	0.0
	4	261	-4.9	18.0	0.0
	4	262	-4.2	10.3	0.286046511628
	4	263	-3.5	14.9	0.0
	4	264	-1.3	7.8	6.67441860465
	4	265	1.8	18.8	0.0
	4	266	0.6	17.2	0.0
	4	267	4.4	23.4	0.0
	4	268	5.7	20.8	0.0
	4	269	6.7	24.9	0.0
	4	270	11.1	20.1	0.0
	4	271	5.7	17.5	0.0
	4	272	6.1	20.0	0.0
	4	273	8.2	10.0	18.688372093
	4	274	1.9	17.4	0.0
	4	275	1.0	16.2	0.0
	4	276	-1.1	12.6	0.0
	4	277	4.6	12.7	0.0
	4	278	8.5	18.6	0.0
	4	279	-1.9	13.1	0.0
	4	280	-3.2	11.0	0.0
	4	281	-3.1	11.7	0.0
	4	282	-5.4	9.9	0.0
	4	283	-4.8	12.1	0.0
	4	284	-4.5	12.1	0.0
	4	285	-10.7	5.2	2.38372093023
	4	286	-9.2	7.9	0.381395348837
	4	287	-8.2	9.7	0.0
	4	288	-1.9	16.1	0.0
	4	289	4.7	19.4	0.0
	4	290	5.9	15.8	0.0
	4	291	5.6	12.6	0.0953488372093
	4	292	7.9	16.2	0.0
	4	293	3.7	17.3	0.0
	4	294	1.8	15.2	0.0
	4	295	-5.2	-2.7	0.0953488372093
	4	296	-7.9	-6.6	2.0976744186
	4	297	-5.9	0.9	0.0
	4	298	-8.5	5.8	0.0
	4	299	-14.0	2.5	0.381395348837
	4	300	-6.0	8.6	0.0
	4	301	-5.3	-1.3	0.0
	4	302	-10.6	-1.0	0.0
	4	303	-15.3	4.0	0.0
	4	304	-16.1	6.4	0.0
	4	305	-17.6	-0.8	0.0
	4	306	-9.0	2.2	0.953488372093
	4	307	-5.3	-5.2	6.96046511628
	4	308	-9.8	-4.1	0.0
	4	309	-9.1	-3.6	1.43023255814
	4	310	-11.5	-8.7	0.0953488372093
	4	311	-6.9	0.6	0.0953488372093
	4	312	-4.5	-1.3	1.33488372093
	4	313	-11.3	-1.8	0.0
	4	314	-5.4	1.5	5.33953488372
	4	315	-7.2	-2.7	1.0488372093
	4	316	-15.0	-2.2	4.95813953488
	4	317	-7.5	-4.4	2.47906976744
	4	318	-16.1	-11.9	2.19302325581
	4	319	-15.9	-5.8	0.0
	4	320	-10.2	-5.4	0.0
	4	321	-6.4	-1.7	7.53255813953
	4	322	-8.3	0.7	0.953488372093
	4	323	-12.3	-0.3	0.0
	4	324	-7.5	-0.6	0.0
	4	325	-10.8	-5.0	0.0
	4	326	-14.3	-6.2	0.0
	4	327	-16.6	-8.9	0.0
	4	328	-19.9	-11.3	0.0
	4	329	-13.5	-5.7	2.38372093023
	4	330	-9.8	2.3	0.0
	4	331	-7.2	3.4	0.0
	4	332	0.6	2.6	0.858139534884
	4	333	-1.2	0.1	6.1023255814
	4	334	-1.5	10.7	0.0
	4	335	-0.3	7.8	0.0
	4	336	0.4	7.6	0.0
	4	337	2.2	16.4	0.0
	4	338	2.1	8.7	0.0
	4	339	-0.7	0.6	0.0
	4	340	-5.7	-1.7	0.0
	4	341	-11.6	3.7	0.0
	4	342	-10.9	4.5	3.14651162791
	4	343	-9.2	-6.6	0.0
	4	344	-16.5	-2.9	0.0
	4	345	-11.8	-0.5	0.0
	4	346	-18.1	-0.4	0.0
	4	347	-18.8	-0.3	0.0
	4	348	-11.0	-1.3	0.0
	4	349	-11.2	2.4	0.0
	4	350	-7.1	-2.4	0.0
	4	351	-12.6	-9.3	1.14418604651
	4	352	-14.5	-1.2	0.0
	4	353	-17.9	-8.7	0.0
	4	354	-18.7	-5.8	0.0
	4	355	-17.1	-12.4	0.0
	4	356	-19.6	-18.5	0.0
	4	357	-23.2	-12.7	0.0
	4	358	-22.1	-2.2	0.0
	4	359	-17.8	-1.5	5.91162790698
	4	360	-5.5	-0.4	0.0
	4	361	-13.9	-0.9	0.0
	4	362	-11.5	-3.1	0.0
	4	363	-8.4	-4.2	0.0
	4	364	-9.0	0.2	0.0
	4	365	-5.8	-0.2	0.0
	4	366	-17.1	1.0	4.57674418605
	5	1	-23.0	-9.8	0.0
	5	2	-22.6	-8.2	0.0
	5	3	-26.2	-14.6	0.0
	5	4	-22.1	-20.1	0.0
	5	5	-25.0	-19.7	5.62558139535
	5	6	-16.4	-7.4	0.0
	5	7	-19.7	-14.5	0.0
	5	8	-18.2	-10.5	2.57441860465
	5	9	-17.8	-10.3	0.0
	5	10	-21.5	-13.0	0.0
	5	11	-21.8	-9.7	0.0
	5	12	-22.1	-13.1	0.0
	5	13	-31.7	-16.8	0.0
	5	14	-25.1	-9.1	0.0
	5	15	-16.0	-8.7	0.0
	5	16	-13.4	-6.3	0.0
	5	17	-18.8	-13.4	0.667441860465
	5	18	-16.8	-11.5	0.0953488372093
	5	19	-13.4	-4.5	0.0
	5	20	-22.5	-3.9	0.0
	5	21	-29.1	-16.9	0.0
	5	22	-27.2	-3.2	0.0
	5	23	-19.1	-7.3	7.24651162791
	5	24	-21.4	-1.4	0.0
	5	25	-20.7	-9.1	0.0
	5	26	-24.9	-11.6	0.0
	5	27	-20.6	-7.1	0.667441860465
	5	28	-12.3	-1.1	0.572093023256
	5	29	-21.6	-3.5	0.0
	5	30	-17.2	-4.9	0.0
	5	31	-17.2	-8.1	0.0
	5	32	-14.2	-11.3	0.0
	5	33	-17.4	-8.8	2.0976744186
	5	34	-22.1	-12.0	5.05348837209
	5	35	-28.4	-15.5	0.0
	5	36	-23.8	-10.6	0.0
	5	37	-18.8	-6.2	6.1976744186
	5	38	-23.7	-0.1	3.90930232558
	5	39	-24.2	-3.7	0.0
	5	40	-21.0	-7.2	0.0
	5	41	-11.6	-1.2	0.572093023256
	5	42	-16.2	-3.6	0.0
	5	43	-9.1	-5.3	0.0
	5	44	-9.2	-8.0	0.0
	5	45	-7.6	-7.3	0.0
	5	46	-8.9	-6.4	0.0
	5	47	-4.4	2.8	0.0
	5	48	-14.0	0.7	0.0
	5	49	-20.0	-10.1	0.0
	5	50	-20.2	-11.4	0.0
	5	51	-13.9	-5.7	0.0
	5	52	-7.4	-5.9	8.2
	5	53	-12.3	-2.6	0.0
	5	54	-19.7	-5.8	0.0
	5	55	-3.2	8.2	0.0
	5	56	0.2	5.9	0.0
	5	57	-16.4	0.7	0.0
	5	58	-11.9	3.6	2.47906976744
	5	59	-15.1	-5.0	0.0
	5	60	-21.0	-10.3	0.0
	5	61	-19.9	-6.4	0.0
	5	62	-13.3	5.4	0.0
	5	63	-11.7	-0.4	0.0
	5	64	-13.1	5.0	0.0
	5	65	-19.0	5.6	0.0
	5	66	-19.7	-1.6	0.0
	5	67	-14.5	0.0	0.0
	5	68	-9.2	3.1	0.0
	5	69	-11.4	2.2	0.0
	5	70	-11.6	-5.8	0.572093023256
	5	71	-11.3	-1.4	6.96046511628
	5	72	-10.9	-2.2	0.0
	5	73	-11.4	-2.8	0.0
	5	74	-19.8	-4.4	4.86279069767
	5	75	-15.1	0.4	0.0
	5	76	-12.8	5.3	0.0
	5	77	-11.2	1.3	0.0
	5	78	-3.3	2.6	0.286046511628
	5	79	-7.7	-2.1	0.0
	5	80	-6.1	-1.8	0.0
	5	81	-15.6	-0.8	0.0
	5	82	-8.9	3.4	0.0
	5	83	-6.5	-3.1	0.0
	5	84	-7.6	0.7	1.14418604651
	5	85	-7.8	7.4	0.0
	5	86	-8.4	-1.7	2.0023255814
	5	87	-13.5	1.2	0.0
	5	88	-13.3	0.2	0.0
	5	89	-15.2	-0.9	0.667441860465
	5	90	-15.1	1.7	0.0
	5	91	-5.0	5.6	0.0
	5	92	1.1	7.3	0.0
	5	93	-3.1	5.4	0.0
	5	94	-12.8	-2.2	18.4976744186
	5	95	-14.7	1.7	0.0
	5	96	-7.5	6.8	0.0
	5	97	-1.9	11.1	0.0
	5	98	-7.2	10.2	0.0
	5	99	-11.1	11.1	0.0
	5	100	-4.4	4.8	0.0953488372093
	5	101	5.7	13.5	0.0
	5	102	3.1	15.5	0.0
	5	103	0.3	13.6	0.0
	5	104	-5.8	15.1	0.0
	5	105	-11.0	7.5	0.0
	5	106	-3.0	9.5	0.0
	5	107	-2.4	12.9	0.0
	5	108	2.1	17.8	0.0
	5	109	2.6	21.9	0.0
	5	110	5.2	22.2	0.0
	5	111	8.8	21.8	0.0
	5	112	6.0	21.8	0.0
	5	113	-0.2	11.1	0.667441860465
	5	114	-3.9	11.0	0.0
	5	115	-2.5	15.7	0.0
	5	116	3.4	15.9	0.0
	5	117	-2.0	8.0	0.0
	5	118	-3.2	6.5	0.0
	5	119	-8.8	8.5	0.0
	5	120	-4.0	13.9	0.0
	5	121	-0.2	18.8	0.953488372093
	5	122	0.3	22.7	0.0
	5	123	1.0	12.7	0.0
	5	124	2.5	20.0	0.0
	5	125	4.4	14.1	2.28837209302
	5	126	2.3	14.3	0.0
	5	127	-4.3	12.1	0.0
	5	128	-3.7	7.9	0.0
	5	129	-4.2	8.1	0.0
	5	130	-1.1	13.0	0.0
	5	131	2.8	12.9	0.0
	5	132	0.2	20.9	0.0
	5	133	0.1	23.7	0.0
	5	134	3.9	17.7	0.0
	5	135	-0.6	17.5	0.0
	5	136	0.9	16.9	0.0
	5	137	-0.6	14.7	0.0
	5	138	2.9	14.6	0.0
	5	139	5.9	17.7	0.0
	5	140	4.3	19.0	0.0
	5	141	0.2	14.4	15.1604651163
	5	142	6.4	20.0	13.3488372093
	5	143	7.1	22.5	0.0953488372093
	5	144	8.8	24.2	0.0
	5	145	8.3	26.0	0.0
	5	146	11.7	25.9	0.0
	5	147	7.4	24.7	0.0
	5	148	4.6	16.4	6.29302325581
	5	149	4.7	20.7	0.0
	5	150	6.0	21.3	0.381395348837
	5	151	6.2	19.1	0.476744186047
	5	152	9.7	20.1	25.1720930233
	5	153	6.4	17.8	2.95581395349
	5	154	6.7	21.5	0.0
	5	155	11.1	24.6	0.0
	5	156	15.0	26.8	0.0
	5	157	9.8	19.5	0.0
	5	158	7.3	14.1	0.0953488372093
	5	159	4.1	18.8	0.858139534884
	5	160	9.1	23.9	0.0
	5	161	13.7	26.7	0.0
	5	162	14.0	30.4	0.0
	5	163	11.8	27.1	0.0
	5	164	11.4	20.2	0.0
	5	165	8.3	21.6	0.0
	5	166	9.2	20.5	0.0953488372093
	5	167	8.0	20.3	0.0
	5	168	11.6	24.1	0.0
	5	169	9.7	24.3	0.0
	5	170	14.7	22.3	4.86279069767
	5	171	15.9	23.4	5.24418604651
	5	172	13.4	26.4	0.0
	5	173	15.0	26.1	0.0953488372093
	5	174	12.9	26.4	3.0511627907
	5	175	12.3	25.6	0.0953488372093
	5	176	8.5	25.5	0.0
	5	177	9.9	28.6	0.0
	5	178	12.4	25.7	0.0
	5	179	13.1	30.1	0.476744186047
	5	180	8.7	28.5	0.0
	5	181	11.3	27.1	0.0
	5	182	12.2	29.9	0.0
	5	183	15.8	32.4	0.0
	5	184	13.8	29.1	0.0
	5	185	11.8	30.4	0.0
	5	186	11.7	25.1	0.0
	5	187	10.0	20.4	1.33488372093
	5	188	8.0	16.8	3.71860465116
	5	189	17.8	33.6	0.0
	5	190	15.5	28.5	0.0
	5	191	16.4	25.9	3.52790697674
	5	192	18.1	29.2	2.38372093023
	5	193	17.0	27.5	4.67209302326
	5	194	17.6	26.4	0.0
	5	195	13.7	28.6	0.0
	5	196	11.2	22.6	10.1069767442
	5	197	16.2	27.8	6.38837209302
	5	198	16.7	32.0	0.0
	5	199	16.6	25.6	22.311627907
	5	200	17.0	32.9	0.0
	5	201	19.0	27.2	0.0
	5	202	19.2	33.4	0.0
	5	203	17.3	28.6	0.762790697674
	5	204	15.3	26.2	0.0
	5	205	14.5	24.5	27.5558139535
	5	206	14.1	27.1	0.0
	5	207	12.5	27.0	0.0
	5	208	11.9	26.6	0.0
	5	209	15.0	28.5	0.0
	5	210	10.5	26.2	0.0
	5	211	13.6	27.2	0.0
	5	212	16.1	30.1	0.0
	5	213	15.4	28.4	1.14418604651
	5	214	15.5	28.5	0.0
	5	215	15.7	29.3	0.0
	5	216	20.4	33.2	0.0
	5	217	23.5	32.6	0.0
	5	218	19.4	26.5	0.0
	5	219	12.4	23.3	0.0
	5	220	13.9	26.7	0.0
	5	221	15.0	29.3	0.0
	5	222	15.0	28.2	0.0
	5	223	14.8	29.8	0.0
	5	224	17.4	29.6	3.81395348837
	5	225	16.9	29.0	0.0
	5	226	15.0	25.5	0.0
	5	227	14.9	24.2	0.0
	5	228	12.7	21.3	0.0
	5	229	12.7	19.9	3.52790697674
	5	230	14.0	17.9	5.91162790698
	5	231	7.9	17.6	1.81162790698
	5	232	10.1	20.6	0.381395348837
	5	233	8.2	25.1	0.0
	5	234	14.8	26.3	0.0
	5	235	13.2	25.1	0.0
	5	236	10.6	28.5	0.0
	5	237	12.7	26.7	0.0
	5	238	14.3	28.3	0.0
	5	239	11.3	31.3	0.0
	5	240	15.5	28.3	0.0
	5	241	14.0	26.9	0.0
	5	242	14.6	28.4	0.0
	5	243	14.6	28.5	0.190697674419
	5	244	16.3	28.7	0.0
	5	245	10.5	22.3	0.0
	5	246	7.3	17.3	0.0953488372093
	5	247	6.5	26.6	0.0
	5	248	6.7	25.9	0.0
	5	249	9.5	28.2	0.0
	5	250	10.5	31.6	0.0
	5	251	11.7	28.1	0.0
	5	252	9.3	26.4	0.0
	5	253	10.9	19.9	0.0953488372093
	5	254	8.9	23.6	0.0
	5	255	7.6	23.4	0.0
	5	256	7.8	15.7	42.4302325581
	5	257	7.3	22.4	0.0
	5	258	6.1	18.5	0.0
	5	259	3.3	19.7	0.0
	5	260	3.1	22.7	0.0
	5	261	14.7	27.3	0.0
	5	262	16.0	26.0	0.0
	5	263	11.8	16.4	0.0953488372093
	5	264	12.4	22.9	0.0
	5	265	12.5	22.8	0.0
	5	266	12.0	25.5	0.0
	5	267	14.3	25.1	0.0
	5	268	7.0	20.2	0.0
	5	269	4.0	25.4	0.0
	5	270	9.5	24.7	0.0
	5	271	7.0	17.1	0.0
	5	272	8.3	20.4	0.0
	5	273	8.8	19.5	0.0
	5	274	11.2	19.3	0.0
	5	275	9.2	18.9	0.0
	5	276	5.8	17.9	0.0
	5	277	4.9	14.8	0.0
	5	278	7.8	12.2	0.0
	5	279	4.9	14.1	0.858139534884
	5	280	2.6	22.8	0.0
	5	281	6.7	19.2	7.24651162791
	5	282	3.8	22.0	0.0
	5	283	8.6	20.4	0.0
	5	284	3.6	12.4	0.0
	5	285	-3.1	5.8	0.0
	5	286	1.5	15.3	0.0
	5	287	3.1	12.4	0.0
	5	288	1.0	11.7	0.0
	5	289	-0.6	9.3	0.0953488372093
	5	290	-2.6	9.2	0.0
	5	291	2.3	15.1	2.38372093023
	5	292	-1.1	12.9	2.76511627907
	5	293	-1.0	19.9	0.0
	5	294	1.4	15.9	0.0953488372093
	5	295	-0.3	16.0	0.0
	5	296	-0.4	8.8	0.0
	5	297	-0.7	7.7	0.0
	5	298	-2.9	7.3	0.0
	5	299	-1.3	9.2	0.0
	5	300	0.1	12.7	0.0
	5	301	-1.5	12.4	0.0
	5	302	-5.5	10.3	0.0953488372093
	5	303	-3.3	7.3	0.0
	5	304	-1.4	5.6	0.0953488372093
	5	305	-3.8	7.7	0.0
	5	306	-6.4	2.7	0.0
	5	307	-6.7	4.3	0.0
	5	308	-13.1	4.2	0.0
	5	309	-9.9	0.0	0.0
	5	310	-13.5	-2.1	0.0
	5	311	-11.8	6.5	0.0
	5	312	1.1	10.3	0.0
	5	313	4.2	11.8	0.0
	5	314	-6.6	0.6	0.0
	5	315	-12.7	2.1	0.0
	5	316	-11.5	3.6	0.0
	5	317	-12.0	1.0	0.0
	5	318	-8.7	4.4	0.0
	5	319	-4.6	9.4	0.0
	5	320	-2.5	14.6	0.0
	5	321	1.5	13.3	0.0
	5	322	8.4	20.3	0.0
	5	323	9.4	14.9	0.0
	5	324	0.0	4.0	0.286046511628
	5	325	-2.4	5.2	0.0
	5	326	-2.9	15.4	0.0
	5	327	-5.4	7.0	0.0
	5	328	-9.6	2.9	0.0
	5	329	-16.6	-9.9	0.0
	5	330	-12.9	-1.4	0.0
	5	331	-16.0	-9.1	0.0
	5	332	-19.8	-3.4	0.0
	5	333	-17.6	6.4	0.0
	5	334	-10.0	4.1	0.0
	5	335	-10.3	-5.0	0.0
	5	336	-6.6	-2.2	0.0
	5	337	-15.8	-8.0	0.0
	5	338	-7.3	-2.1	0.0
	5	339	-5.8	0.3	0.0
	5	340	-10.9	6.3	0.0
	5	341	-9.2	2.3	0.0
	5	342	-14.7	-9.2	0.0
	5	343	-9.8	3.4	0.0
	5	344	-12.6	-3.6	0.0
	5	345	-16.6	2.7	0.0
	5	346	-10.5	-4.1	0.0
	5	347	-13.4	-4.8	0.0
	5	348	-14.0	-11.7	0.0
	5	349	-19.4	-3.7	0.0
	5	350	-20.4	-8.9	0.0
	5	351	-18.6	-6.1	0.0
	5	352	-21.8	-10.2	0.0
	5	353	-15.1	-8.0	0.0
	5	354	-4.5	-3.5	0.0
	5	355	-11.2	-9.0	0.0
	5	356	-8.1	-7.6	0.0
	5	357	-13.4	-7.2	0.0
	5	358	-18.5	-12.7	0.0
	5	359	-24.8	-15.6	0.0
	5	360	-11.5	-3.1	0.0
	5	361	-11.5	-5.1	0.0
	5	362	-15.2	-1.6	0.0
	5	363	-9.3	4.0	0.0
	5	364	-23.2	-11.2	0.0
	5	365	-13.0	-7.8	0.0
	6	1	-22.7	-6.1	0.0
	6	2	-21.2	-0.7	0.0
	6	3	-23.2	0.0	0.0
	6	4	-18.3	0.6	0.0
	6	5	-14.7	3.4	0.0
	6	6	-21.2	-5.6	0.0
	6	7	-17.2	-7.1	0.0
	6	8	-16.8	-10.0	0.0
	6	9	-12.5	-5.7	0.0
	6	10	-18.3	-12.6	3.14651162791
	6	11	-19.3	-9.3	2.76511627907
	6	12	-17.0	-7.6	0.0
	6	13	-8.7	2.6	0.0
	6	14	-7.1	-5.6	0.0
	6	15	-16.2	-9.6	0.0
	6	16	-32.6	-5.8	0.0
	6	17	-20.6	-9.0	0.0
	6	18	-20.3	-11.3	0.0
	6	19	-24.0	-9.3	0.0
	6	20	-21.3	-3.8	0.0
	6	21	-13.8	-4.2	0.0
	6	22	-12.9	-8.7	0.0
	6	23	-10.7	-5.7	0.0
	6	24	-16.9	-4.0	0.0
	6	25	-20.6	-12.9	0.0
	6	26	-14.4	-10.8	0.0
	6	27	-15.3	-3.7	0.0
	6	28	-28.3	-9.9	0.0
	6	29	-21.9	-6.5	0.0
	6	30	-38.8	-16.0	0.476744186047
	6	31	-35.0	-14.9	1.62093023256
	6	32	-32.6	-7.9	0.0
	6	33	-20.8	-11.7	0.0
	6	34	-22.5	-9.6	0.0
	6	35	-18.3	-12.8	0.0
	6	36	-16.7	-4.4	0.0
	6	37	-29.1	-14.5	0.0
	6	38	-32.0	-19.5	0.476744186047
	6	39	-34.2	-18.4	0.0
	6	40	-30.0	-13.4	0.0
	6	41	-29.8	-5.1	0.0
	6	42	-23.1	-1.9	0.0
	6	43	-16.4	-6.4	0.0
	6	44	-17.4	-10.8	0.0
	6	45	-25.5	-7.9	0.0
	6	46	-20.5	-9.3	0.0
	6	47	-21.4	-7.9	0.0
	6	48	-12.6	-8.5	0.0
	6	49	-10.6	-5.7	0.0
	6	50	-2.6	1.3	0.0
	6	51	-8.5	-5.2	0.0
	6	52	-14.3	-2.9	0.0953488372093
	6	53	-18.8	-2.4	0.0
	6	54	-15.7	-2.2	0.0
	6	55	-15.2	5.4	0.0
	6	56	-21.6	-3.3	0.0
	6	57	-14.9	-0.5	0.0
	6	58	-19.9	-7.8	0.0
	6	59	-20.6	-4.7	2.57441860465
	6	60	-19.6	-5.5	1.71627906977
	6	61	-16.4	-2.5	0.0
	6	62	-19.8	-10.1	0.0
	6	63	-11.5	-2.4	0.0
	6	64	-11.8	-0.1	0.0
	6	65	-2.1	9.3	0.0
	6	66	1.0	4.9	0.0
	6	67	-5.7	1.6	0.0
	6	68	-7.8	-1.1	0.0
	6	69	-8.9	-4.4	0.0
	6	70	-5.1	-3.4	0.0
	6	71	-0.8	4.2	0.0
	6	72	0.0	2.6	0.0
	6	73	0.7	5.2	0.0
	6	74	2.2	2.8	0.0
	6	75	-2.5	2.7	0.0
	6	76	-6.4	1.9	0.0
	6	77	-4.8	3.4	0.0
	6	78	-9.0	3.6	0.0
	6	79	-2.4	6.6	0.0953488372093
	6	80	-2.3	4.7	0.0
	6	81	-2.1	6.8	0.0
	6	82	-4.8	-1.1	0.0
	6	83	-1.9	1.0	0.0
	6	84	-12.5	-2.3	5.91162790698
	6	85	-12.4	2.6	0.0
	6	86	-13.3	-1.4	0.0
	6	87	-13.6	-1.0	0.0
	6	88	-6.7	4.5	1.0488372093
	6	89	-4.0	8.2	0.0
	6	90	-4.1	12.5	0.0
	6	91	-2.1	13.1	0.0
	6	92	-0.8	9.0	0.0
	6	93	-3.1	11.0	2.47906976744
	6	94	0.8	10.3	0.0
	6	95	-2.1	11.8	0.0
	6	96	-5.9	7.7	14.111627907
	6	97	-8.4	6.2	7.05581395349
	6	98	-9.7	5.3	0.0
	6	99	-11.2	3.3	0.0
	6	100	-6.7	2.9	0.0
	6	101	-3.9	1.2	1.52558139535
	6	102	-3.1	5.5	0.0
	6	103	-7.5	4.8	0.0
	6	104	-9.3	5.7	0.0
	6	105	-7.4	6.3	0.0
	6	106	-7.6	0.8	0.0
	6	107	-10.0	0.8	0.0953488372093
	6	108	-7.1	3.0	4.95813953488
	6	109	-6.6	6.9	20.5
	6	110	-0.1	10.5	0.0
	6	111	9.8	15.0	9.91627906977
	6	112	7.8	13.8	0.0
	6	113	4.0	15.2	0.0
	6	114	5.0	12.6	1.23953488372
	6	115	3.1	17.5	0.0
	6	116	6.6	22.4	0.0
	6	117	14.9	30.0	0.0
	6	118	9.6	20.3	3.0511627907
	6	119	7.1	18.9	0.0
	6	120	6.6	16.4	0.0953488372093
	6	121	0.8	15.9	0.0
	6	122	8.1	19.5	0.0
	6	123	6.7	19.2	0.0
	6	124	5.1	19.9	0.0
	6	125	2.9	23.1	0.0
	6	126	1.3	16.0	1.71627906977
	6	127	4.4	17.6	0.0
	6	128	3.3	11.3	5.05348837209
	6	129	3.7	16.3	0.0
	6	130	5.4	17.8	0.0
	6	131	6.0	16.5	0.0
	6	132	8.0	21.4	0.0
	6	133	2.4	20.8	0.0
	6	134	2.7	18.0	0.0
	6	135	3.2	17.5	0.0
	6	136	2.5	16.9	15.923255814
	6	137	6.2	23.8	8.39069767442
	6	138	0.7	21.9	2.47906976744
	6	139	-1.5	24.9	0.0
	6	140	5.1	21.0	0.0
	6	141	1.9	17.1	0.0
	6	142	4.3	20.8	0.0
	6	143	7.7	23.0	0.0
	6	144	10.4	23.8	0.0
	6	145	3.9	17.4	0.572093023256
	6	146	7.0	23.6	0.0
	6	147	9.1	26.2	0.0
	6	148	6.8	21.7	0.0
	6	149	11.8	20.5	1.43023255814
	6	150	12.1	22.3	0.0
	6	151	10.2	19.2	0.0
	6	152	8.2	18.6	0.0
	6	153	9.9	22.2	0.0
	6	154	5.4	20.4	35.5651162791
	6	155	5.4	23.5	0.0
	6	156	7.5	24.2	0.0
	6	157	7.8	19.3	1.14418604651
	6	158	9.2	24.7	0.858139534884
	6	159	18.6	27.7	0.0
	6	160	17.0	26.2	0.0
	6	161	17.0	24.8	0.0953488372093
	6	162	13.5	25.7	0.0
	6	163	10.3	23.6	0.0
	6	164	6.0	19.5	0.0
	6	165	4.9	19.3	0.0
	6	166	3.4	13.7	0.667441860465
	6	167	-0.3	12.7	6.38837209302
	6	168	5.6	18.1	0.762790697674
	6	169	4.6	20.3	0.0
	6	170	7.2	16.8	0.0
	6	171	6.1	23.0	0.0
	6	172	9.6	22.4	8.10465116279
	6	173	14.7	27.5	3.90930232558
	6	174	12.4	27.2	0.0
[truncated: 8,957 more rows]
