# Supplementary material for: Comparing CMIP-3 and CMIP-5 climate projections on flooding estimation of Devils Lake of North Dakota, USA
Source: PeerJ. 2018 Apr 30;6:e4711. doi: 10.7717/peerj.4711 (PMC5933320; doi:10.7717/peerj.4711)
Supplement: Supplemental Information 2 [file peerj-06-4711-s002.zip › FutureClimate/CMIP-5_MarkSim/EDMZ_MIROCESM_rcp26_2055.dat]

	1	1	-1.3	-0.8	0.0
	1	2	-12.3	0.8	0.0
	1	3	-3.4	-2.3	0.0
	1	4	-6.0	-3.6	0.0953488372093
	1	5	-12.2	-1.7	0.0
	1	6	-24.3	-1.1	0.0
	1	7	-27.9	-0.8	0.0
	1	8	-20.4	-9.2	0.0
	1	9	-17.3	-8.9	0.0
	1	10	-17.3	-14.9	0.0
	1	11	-18.9	-9.8	0.0
	1	12	-16.2	-2.8	0.0
	1	13	-18.3	-11.4	0.0
	1	14	-21.3	-18.2	0.381395348837
	1	15	-12.2	-1.5	0.0
	1	16	-10.2	-8.2	0.0
	1	17	-18.6	-5.7	0.0
	1	18	-4.3	10.9	0.0
	1	19	-10.9	13.7	0.0
	1	20	-13.8	3.9	0.0
	1	21	-15.4	0.0	0.0
	1	22	-12.3	-3.9	0.0
	1	23	-16.4	-6.3	0.0
	1	24	-22.0	-5.6	0.0
	1	25	-12.6	-1.4	0.0
	1	26	-19.6	-2.8	0.0
	1	27	-13.0	0.6	0.0
	1	28	-11.3	-6.8	0.190697674419
	1	29	-5.7	-2.4	0.0
	1	30	-12.4	-2.5	0.0
	1	31	-6.2	6.9	0.0
	1	32	-0.1	5.6	0.0
	1	33	7.7	16.0	0.0
	1	34	-4.5	4.7	0.0
	1	35	-9.9	-9.3	0.0
	1	36	-6.6	-0.8	0.0
	1	37	-7.3	-6.8	0.0
	1	38	-9.4	-5.8	0.0
	1	39	-8.4	1.9	0.0
	1	40	-3.5	5.8	0.0
	1	41	-8.2	-2.9	0.0
	1	42	-13.9	-8.3	7.62790697674
	1	43	-23.6	-7.8	0.0
	1	44	-21.6	-4.6	0.0
	1	45	-25.2	-7.9	0.0
	1	46	-23.6	-6.0	0.0
	1	47	-24.2	-5.5	0.0
	1	48	-27.1	-13.5	0.0
	1	49	-22.8	-10.9	0.0
	1	50	-19.3	1.0	0.0
	1	51	-15.7	-1.4	0.0
	1	52	-16.0	-3.8	0.0
	1	53	-26.9	-4.2	0.0
	1	54	-21.8	6.8	0.0
	1	55	-21.8	-2.2	0.0
	1	56	-13.4	-3.0	0.0
	1	57	-14.5	-3.5	0.0
	1	58	-17.0	-3.2	0.0
	1	59	-12.6	-1.0	0.0
	1	60	-8.2	-2.1	0.476744186047
	1	61	0.4	1.0	0.0
	1	62	0.6	3.3	0.0
	1	63	-6.0	-4.5	0.0
	1	64	-9.8	4.9	0.0
	1	65	-10.7	7.6	0.0
	1	66	-9.3	7.9	0.0
	1	67	-14.2	5.2	0.0
	1	68	-10.9	-4.1	0.0
	1	69	-7.7	-3.8	0.0
	1	70	-6.8	-5.2	0.0
	1	71	-9.1	-5.1	0.0
	1	72	-8.1	-2.6	0.0
	1	73	-13.6	1.3	0.0
	1	74	-14.7	-0.5	0.0
	1	75	-13.4	5.6	0.0
	1	76	-16.6	-0.8	0.0
	1	77	-15.9	-1.7	0.0
	1	78	-12.1	1.0	12.4906976744
	1	79	-9.5	2.1	0.0
	1	80	-10.4	3.2	0.0953488372093
	1	81	-3.7	3.8	0.0
	1	82	-5.8	4.1	1.71627906977
	1	83	-0.1	9.9	0.0
	1	84	2.7	7.3	0.0
	1	85	-1.5	11.6	0.0
	1	86	-2.5	9.4	0.0
	1	87	-1.7	15.4	0.0
	1	88	4.1	16.2	0.0
	1	89	5.0	19.4	0.0
	1	90	2.9	16.8	0.0953488372093
	1	91	4.4	16.1	0.0
	1	92	5.1	14.2	0.0
	1	93	4.1	10.6	6.96046511628
	1	94	-0.9	8.9	6.1023255814
	1	95	-2.0	10.0	4.48139534884
	1	96	0.0	12.0	0.0
	1	97	7.6	11.6	0.0
	1	98	2.4	18.8	0.0
	1	99	10.0	19.8	0.0
	1	100	11.6	22.7	0.0
	1	101	3.4	21.0	1.43023255814
	1	102	4.9	21.1	0.0
	1	103	3.6	16.5	0.858139534884
	1	104	0.7	19.6	0.0
	1	105	-2.1	19.6	0.0
	1	106	0.3	18.6	0.0
	1	107	1.5	20.9	0.0
	1	108	3.8	24.8	0.0
	1	109	-2.8	16.1	0.0
	1	110	-6.5	10.7	0.0
	1	111	-0.5	18.2	0.0
	1	112	3.7	22.7	0.0
	1	113	3.9	22.0	0.0
	1	114	4.8	9.6	10.011627907
	1	115	7.2	21.1	0.0
	1	116	9.9	23.4	0.0
	1	117	6.3	22.1	2.28837209302
	1	118	10.7	25.2	0.0
	1	119	8.9	25.2	0.0
	1	120	13.6	25.1	0.0
	1	121	13.7	25.5	0.0
	1	122	12.8	26.2	0.0
	1	123	7.9	24.5	0.0
	1	124	4.5	25.6	1.71627906977
	1	125	7.8	28.4	0.0
	1	126	10.3	26.0	0.0
	1	127	8.6	23.4	0.0
	1	128	4.0	22.0	0.0
	1	129	3.6	27.1	0.0
	1	130	4.5	22.4	0.0
	1	131	11.8	23.2	0.0
	1	132	10.6	21.2	0.0
	1	133	5.9	15.0	4.38604651163
	1	134	14.0	21.1	2.66976744186
	1	135	9.4	20.5	0.953488372093
	1	136	10.5	17.8	0.0
	1	137	10.0	20.3	25.6488372093
	1	138	9.9	23.5	0.0
	1	139	6.8	22.9	6.00697674419
	1	140	7.8	23.4	0.0
	1	141	2.9	21.3	0.0
	1	142	10.6	22.7	0.0
	1	143	9.5	22.2	0.0
	1	144	14.3	22.1	9.43953488372
	1	145	7.3	21.7	4.76744186047
	1	146	5.0	20.1	0.0
	1	147	6.0	22.1	2.19302325581
	1	148	9.3	23.0	0.0
	1	149	5.9	22.2	0.0
	1	150	5.8	19.6	0.0
	1	151	9.8	23.3	0.0
	1	152	13.1	31.1	0.0
	1	153	6.5	25.1	0.0
	1	154	13.9	21.6	5.24418604651
	1	155	14.2	26.8	0.0
	1	156	14.0	25.0	0.0
	1	157	10.4	23.1	0.0
	1	158	10.4	24.7	0.0
	1	159	11.3	22.3	3.43255813953
	1	160	11.1	24.4	0.0
	1	161	11.7	26.0	0.0
	1	162	16.8	30.1	17.4488372093
	1	163	19.3	31.4	0.0
	1	164	15.3	33.2	0.0
	1	165	15.1	29.3	0.0
	1	166	14.2	29.9	0.0
	1	167	12.4	28.0	0.0
	1	168	14.8	27.6	0.0
	1	169	15.2	26.9	0.0
	1	170	14.9	19.1	66.076744186
	1	171	14.3	20.8	5.43488372093
	1	172	13.6	25.8	0.0
	1	173	10.9	22.7	0.0
	1	174	10.5	19.7	5.05348837209
	1	175	11.9	21.7	14.4930232558
	1	176	15.2	28.1	0.0
	1	177	11.2	25.6	5.24418604651
	1	178	18.7	26.4	0.286046511628
	1	179	16.5	29.8	0.0
	1	180	14.6	29.1	0.0
	1	181	19.3	29.7	0.0
	1	182	18.6	29.1	0.0953488372093
	1	183	21.4	30.0	4.38604651163
	1	184	19.3	29.3	0.190697674419
	1	185	13.0	26.0	0.0
	1	186	13.6	22.0	0.0
	1	187	12.7	25.7	0.0
	1	188	13.1	29.9	0.0
	1	189	16.8	29.1	0.0
	1	190	19.1	29.3	0.0
	1	191	19.9	34.5	0.0
	1	192	22.2	37.7	0.0
	1	193	20.6	33.4	0.0
	1	194	21.4	30.6	0.190697674419
	1	195	18.3	29.7	0.0
	1	196	15.0	28.7	0.0
	1	197	18.2	32.8	5.43488372093
	1	198	21.0	35.6	0.858139534884
	1	199	22.3	35.0	0.0
	1	200	20.2	34.0	0.0
	1	201	15.7	30.0	0.0
	1	202	17.3	28.8	4.57674418605
	1	203	16.4	30.6	1.71627906977
	1	204	16.2	30.6	0.0
	1	205	17.5	33.3	0.0
	1	206	16.0	31.9	0.0
	1	207	15.5	32.5	0.0
	1	208	16.8	30.9	0.0
	1	209	11.8	26.8	24.2186046512
	1	210	14.3	30.0	36.1372093023
	1	211	12.3	29.6	9.72558139535
	1	212	15.9	30.6	0.0
	1	213	15.0	29.5	0.0
	1	214	16.5	32.9	0.0
	1	215	16.2	30.9	1.14418604651
	1	216	17.3	27.8	0.286046511628
	1	217	20.5	29.7	0.667441860465
	1	218	19.6	29.9	0.0
	1	219	17.7	31.8	0.0
	1	220	17.1	33.8	0.0
	1	221	11.1	30.5	0.0
	1	222	11.7	26.4	19.3558139535
	1	223	12.0	26.1	0.0953488372093
	1	224	12.4	24.6	22.4069767442
	1	225	13.1	28.5	0.0
	1	226	13.3	27.4	0.0
	1	227	9.9	25.0	0.0
	1	228	12.8	29.2	0.0
	1	229	12.3	23.7	29.2720930233
	1	230	16.6	24.4	0.0
	1	231	16.5	31.1	0.0
	1	232	15.8	23.2	0.0953488372093
	1	233	13.9	30.8	0.0
	1	234	13.9	29.4	0.0
	1	235	13.5	30.8	0.0
	1	236	20.5	30.8	0.0
	1	237	19.4	31.9	0.0
	1	238	16.3	29.9	0.0
	1	239	12.9	24.4	1.33488372093
	1	240	14.7	26.1	0.0
	1	241	13.8	29.5	0.0
	1	242	11.7	29.7	0.0
	1	243	12.5	32.0	0.0
	1	244	17.0	30.3	11.3465116279
	1	245	12.3	26.6	0.190697674419
	1	246	11.8	28.5	0.0
	1	247	14.8	26.9	0.0
	1	248	12.4	24.7	0.0
	1	249	7.5	21.4	0.953488372093
	1	250	12.2	25.9	0.0
	1	251	6.5	21.0	4.00465116279
	1	252	5.9	20.9	0.286046511628
	1	253	2.5	22.5	0.0
	1	254	1.4	23.7	0.0
	1	255	-3.3	21.3	0.0
	1	256	4.4	27.5	0.0
	1	257	7.9	28.1	0.0
	1	258	6.7	22.9	0.0
	1	259	11.6	27.7	0.0
	1	260	12.9	27.0	0.0
	1	261	12.9	29.6	0.0
	1	262	10.1	25.8	0.0
	1	263	10.3	21.3	0.0
	1	264	12.3	22.7	0.0
	1	265	8.5	27.8	0.0
	1	266	12.5	26.2	0.0
	1	267	14.9	29.2	0.0
	1	268	16.1	26.8	0.0
	1	269	15.9	25.7	0.0
	1	270	11.8	24.9	0.0
	1	271	5.5	22.5	0.0
	1	272	6.5	23.2	0.0
	1	273	8.4	18.6	0.0
	1	274	5.9	17.3	0.0
	1	275	4.8	20.4	0.0
	1	276	2.8	17.8	0.0
	1	277	3.5	18.3	0.0
	1	278	4.0	17.6	0.190697674419
	1	279	4.3	21.2	0.0
	1	280	4.6	20.3	0.0
	1	281	6.5	19.3	0.0
	1	282	3.9	21.6	0.0
	1	283	9.8	24.1	0.0
	1	284	2.8	12.8	12.5860465116
	1	285	-0.9	11.4	0.0
	1	286	0.8	14.5	0.0
	1	287	6.4	17.4	6.1976744186
	1	288	3.5	14.4	0.0
	1	289	4.8	16.0	0.0
	1	290	6.2	14.6	0.0
	1	291	5.4	13.9	0.0
	1	292	5.1	14.8	0.0
	1	293	1.4	15.7	0.0
	1	294	1.2	8.2	0.0
	1	295	0.6	10.2	0.0
	1	296	-1.9	9.2	0.0
	1	297	-5.7	7.7	0.0
	1	298	6.5	17.1	0.0
	1	299	7.3	12.9	0.0
	1	300	5.4	15.7	0.0
	1	301	0.4	15.4	0.0
	1	302	1.3	8.2	0.0
	1	303	-5.7	6.3	0.0
	1	304	-2.5	5.1	0.0
	1	305	-1.5	9.9	0.0
	1	306	-1.2	15.2	0.0
	1	307	2.8	7.3	0.0
	1	308	5.0	10.2	0.0
	1	309	0.7	9.5	0.0
	1	310	-1.3	17.1	0.0
	1	311	3.5	18.8	0.0
	1	312	5.5	10.7	0.0
	1	313	1.5	5.3	16.3046511628
	1	314	-3.0	5.5	0.0
	1	315	-3.2	5.8	4.00465116279
	1	316	-3.0	5.3	0.0
	1	317	0.4	7.3	0.0
	1	318	-11.7	2.5	5.91162790698
	1	319	-6.2	-1.8	6.1976744186
	1	320	-7.8	0.0	0.0
	1	321	-9.9	-7.0	1.90697674419
	1	322	-4.6	0.1	0.0
	1	323	-8.9	2.2	0.0
	1	324	-7.3	0.2	0.0
	1	325	-13.6	-9.1	0.0
	1	326	-10.2	-4.7	0.0
	1	327	-18.5	-8.6	0.0
	1	328	-9.2	7.7	0.0
	1	329	-15.7	-1.4	0.0
	1	330	-15.4	-6.2	0.0
	1	331	-15.1	-2.8	8.39069767442
	1	332	-17.2	-1.4	0.0
	1	333	-22.5	-7.2	0.0
	1	334	-28.2	-10.2	0.0
	1	335	-29.0	-7.3	0.0
	1	336	-25.8	-8.1	0.0
	1	337	-19.6	-15.8	0.0
	1	338	-18.3	-6.5	0.0
	1	339	-16.2	-7.1	0.0
	1	340	-16.8	-6.7	0.0
	1	341	-15.9	-8.6	0.0
	1	342	-13.2	-11.1	0.0
	1	343	-8.6	-6.3	0.0
	1	344	-13.5	-5.1	0.0
	1	345	-8.2	2.2	0.0
	1	346	-19.9	-13.5	0.762790697674
	1	347	-20.7	-12.9	0.0
	1	348	-24.1	-3.7	0.0
	1	349	-22.3	-11.3	0.0
	1	350	-19.4	-9.4	0.0
	1	351	-11.6	-7.6	0.0
	1	352	-13.8	-10.9	12.8720930233
	1	353	-17.1	-6.7	0.0
	1	354	-27.2	-12.1	2.19302325581
	1	355	-27.5	-13.8	0.0
	1	356	-20.9	0.0	0.0
	1	357	-15.0	0.4	2.66976744186
	1	358	-18.2	-3.0	0.0
	1	359	-12.4	-12.3	3.24186046512
	1	360	-16.1	-15.7	0.667441860465
	1	361	-22.1	-19.1	0.381395348837
	1	362	-20.4	-19.9	1.33488372093
	1	363	-18.5	-6.4	0.0
	1	364	-10.5	3.3	0.0
	1	365	-1.8	6.1	1.62093023256
	2	1	-10.4	-7.6	0.0
	2	2	-16.4	-12.5	0.0
	2	3	-21.7	-16.2	0.0
	2	4	-25.8	-6.1	0.0
	2	5	-16.9	-6.5	0.0
	2	6	-17.6	-9.1	0.0
	2	7	-19.4	-3.4	0.0
	2	8	-16.9	0.5	0.0
	2	9	-14.4	-5.5	0.0
	2	10	-10.8	-1.5	0.0
	2	11	-9.4	-4.0	0.0
	2	12	-14.2	-2.9	0.0
	2	13	-14.2	1.3	0.0
	2	14	-7.1	-2.7	0.0
	2	15	-8.7	-2.4	0.0
	2	16	-12.4	-5.2	0.0
	2	17	-17.3	-10.6	0.0
	2	18	-6.1	-4.6	0.0
	2	19	-4.1	6.4	0.0
	2	20	-7.9	-4.9	0.0
	2	21	-8.8	1.4	0.0
	2	22	-22.4	-8.6	0.0
	2	23	-24.8	-4.2	0.0
	2	24	-21.3	-7.8	0.0
	2	25	-20.5	-2.6	0.0
	2	26	-20.1	-11.5	0.0
	2	27	-11.0	1.4	0.0
	2	28	-12.8	-1.6	0.0
	2	29	-8.1	-7.8	0.0
	2	30	-17.3	-9.7	0.0
	2	31	-21.0	-10.7	0.0
	2	32	-21.6	-10.7	0.0
	2	33	-15.9	-3.0	0.0
	2	34	-27.6	-11.5	0.0
	2	35	-27.2	-16.1	0.0
	2	36	-24.3	-13.6	0.0
	2	37	-17.4	-4.5	0.0
	2	38	-16.3	-3.1	0.0
	2	39	-18.7	-5.5	0.0
	2	40	-12.2	4.4	0.0
	2	41	-3.7	4.9	0.0
	2	42	-0.4	8.1	0.0
	2	43	-1.1	1.8	0.0
	2	44	-7.4	0.8	0.0
	2	45	-14.0	-0.5	0.0
	2	46	-16.3	-6.3	0.0
	2	47	-21.1	-8.0	0.0
	2	48	-20.7	-4.9	0.0
	2	49	-24.1	-7.5	0.0
	2	50	-15.7	-1.2	0.0
	2	51	-6.3	5.1	0.0
	2	52	-9.5	-0.2	0.0
	2	53	-11.8	4.5	0.0
	2	54	-2.2	1.1	0.0
	2	55	-2.6	-0.4	0.0
	2	56	-7.5	-5.3	0.0
	2	57	-6.9	-6.6	0.0
	2	58	-0.9	2.0	0.0
	2	59	2.3	7.4	0.0
	2	60	-5.9	-1.4	0.0
	2	61	-9.6	2.9	0.0
	2	62	-1.1	0.4	1.0488372093
	2	63	-2.7	4.6	0.0
	2	64	-7.3	1.6	0.0
	2	65	-7.8	3.3	0.0
	2	66	-0.5	0.4	0.0
	2	67	-0.2	0.2	2.0023255814
	2	68	-4.4	9.1	0.0
	2	69	-2.3	6.6	0.0
	2	70	-2.3	3.1	0.0
	2	71	-4.4	6.6	0.0
	2	72	-3.8	6.2	0.0
	2	73	-0.5	8.4	0.0
	2	74	-1.4	3.9	0.0
	2	75	-3.2	5.8	0.0
	2	76	0.5	7.5	0.0
	2	77	-1.8	13.7	0.0
	2	78	-3.4	5.6	0.0
	2	79	0.3	11.0	0.0
	2	80	2.8	8.2	0.286046511628
	2	81	-1.7	6.5	0.0
	2	82	-1.8	3.4	0.0
	2	83	-1.8	7.4	0.0
	2	84	-7.1	7.4	0.0
	2	85	-14.0	1.3	0.0
	2	86	-13.5	-6.0	7.91395348837
	2	87	-10.1	-0.1	0.0
	2	88	-16.3	-3.6	0.0
	2	89	-9.6	1.4	0.0
	2	90	-11.3	4.5	0.0
	2	91	-13.5	5.2	0.0
	2	92	-7.9	10.1	0.0
	2	93	-0.6	10.1	0.0
	2	94	-1.3	8.3	0.0
	2	95	1.2	16.2	0.0
	2	96	7.1	11.5	2.38372093023
	2	97	1.3	13.6	8.86744186047
	2	98	0.3	18.2	0.0
	2	99	-5.0	12.0	0.667441860465
	2	100	4.7	18.0	0.0
	2	101	4.8	10.7	0.0
	2	102	3.7	14.4	0.0
	2	103	-0.6	13.7	0.0
	2	104	10.3	21.6	0.0
	2	105	5.4	13.5	0.0
	2	106	3.6	14.3	0.0
	2	107	-1.6	14.3	0.0
	2	108	0.6	12.9	0.0953488372093
	2	109	-1.1	14.4	0.0
	2	110	1.3	14.2	0.0
	2	111	6.6	15.4	0.0
	2	112	-2.3	18.0	0.0
	2	113	-1.2	15.3	0.0
	2	114	-2.2	15.3	0.0
	2	115	1.6	16.6	2.0023255814
	2	116	-1.6	17.4	0.190697674419
	2	117	1.7	21.4	0.0
	2	118	-2.7	13.0	0.0
	2	119	-3.9	14.8	0.0
	2	120	-5.2	13.7	9.63023255814
	2	121	-6.9	14.1	0.0
	2	122	0.6	19.4	0.0
	2	123	5.0	22.7	0.0
	2	124	9.9	13.3	0.953488372093
	2	125	10.9	19.1	16.876744186
	2	126	11.8	20.2	0.286046511628
	2	127	7.8	28.2	0.0
	2	128	6.0	26.4	0.0
	2	129	12.4	20.6	0.0
	2	130	9.9	18.2	10.1069767442
	2	131	9.4	22.8	39.0930232558
	2	132	8.4	23.2	0.0
	2	133	6.6	25.9	0.0
	2	134	5.6	22.0	2.95581395349
	2	135	6.4	20.0	0.572093023256
	2	136	9.3	24.2	0.0
	2	137	5.7	23.5	0.0
	2	138	7.3	22.9	0.0
	2	139	7.1	22.2	0.286046511628
	2	140	4.2	23.3	9.43953488372
	2	141	3.4	21.3	0.0
	2	142	9.0	19.9	0.0
	2	143	9.9	21.9	0.0
	2	144	13.1	25.1	0.762790697674
	2	145	11.4	26.8	0.0
	2	146	11.5	24.0	1.71627906977
	2	147	12.5	26.0	0.0
	2	148	11.8	24.4	0.0
	2	149	7.3	21.0	0.0
	2	150	9.1	19.6	0.0953488372093
	2	151	7.5	26.8	0.0
	2	152	9.6	27.8	0.0
	2	153	15.4	23.6	0.0
	2	154	12.4	25.2	0.0
	2	155	13.4	28.4	0.0
	2	156	15.6	27.9	0.0
	2	157	12.7	30.0	0.0
	2	158	9.4	27.4	11.6325581395
	2	159	15.0	28.9	0.0
	2	160	10.6	22.6	0.0
	2	161	9.7	26.0	0.0
	2	162	5.8	28.2	0.0
	2	163	10.4	31.6	0.0
	2	164	12.2	26.5	1.71627906977
	2	165	13.5	28.8	0.0
	2	166	14.9	27.2	0.381395348837
	2	167	16.5	32.0	0.0
	2	168	13.7	27.1	0.0
	2	169	16.5	26.6	0.0
	2	170	14.4	26.6	0.0
	2	171	12.3	31.2	0.0
	2	172	9.9	25.5	0.0
	2	173	11.4	24.9	0.0
	2	174	10.4	27.7	0.0
	2	175	12.5	26.4	19.9279069767
	2	176	13.1	27.0	0.286046511628
	2	177	10.8	26.2	0.0
	2	178	13.4	26.5	0.0
	2	179	16.1	27.7	0.0
	2	180	14.4	25.8	0.0
	2	181	18.2	31.2	0.0
	2	182	22.1	33.3	0.0
	2	183	21.5	30.1	0.0
	2	184	21.5	31.8	0.0
	2	185	13.4	25.2	0.0
	2	186	15.3	32.2	0.0
	2	187	18.6	34.1	0.0
	2	188	17.9	32.4	0.0
	2	189	15.3	24.6	0.0
	2	190	14.2	25.0	0.0
	2	191	11.3	23.7	0.0
	2	192	10.8	24.9	0.0
	2	193	9.7	24.5	0.0
	2	194	11.7	25.5	0.0
	2	195	12.3	29.3	0.0
	2	196	12.8	30.8	0.0
	2	197	19.7	35.2	0.0
	2	198	20.3	29.7	4.57674418605
	2	199	13.2	28.1	0.0
	2	200	15.7	31.1	0.0
	2	201	13.9	30.5	0.0
	2	202	13.6	26.5	0.0
	2	203	11.4	26.1	0.0
	2	204	13.5	29.2	0.0
	2	205	14.5	27.0	16.2093023256
	2	206	12.5	23.6	0.0953488372093
	2	207	16.4	26.5	1.14418604651
	2	208	15.7	27.8	1.81162790698
	2	209	14.0	27.6	8.2
	2	210	15.3	30.4	13.6348837209
	2	211	17.6	29.7	1.71627906977
	2	212	15.4	28.8	9.34418604651
	2	213	19.1	29.2	0.0
	2	214	21.1	31.1	0.0
	2	215	17.9	27.7	28.7
	2	216	19.4	32.3	0.0
	2	217	16.1	31.2	0.0
	2	218	14.1	23.4	4.48139534884
	2	219	16.6	29.8	0.0
	2	220	15.2	28.7	8.96279069767
	2	221	13.9	26.8	17.9255813953
	2	222	12.8	21.8	2.38372093023
	2	223	16.4	31.0	0.0
	2	224	13.2	33.1	0.0
	2	225	11.9	31.4	0.0
	2	226	10.1	30.3	0.0
	2	227	14.4	31.6	3.24186046512
	2	228	13.6	26.7	0.286046511628
	2	229	15.8	31.9	0.953488372093
	2	230	19.3	32.7	36.8046511628
	2	231	15.9	33.6	0.0
	2	232	12.2	28.6	0.0
	2	233	14.3	32.5	0.0
	2	234	12.5	28.6	3.24186046512
	2	235	10.2	26.5	18.8790697674
	2	236	13.1	30.2	0.0
	2	237	13.7	33.0	0.0
	2	238	11.3	32.2	1.81162790698
	2	239	11.2	30.6	0.0
	2	240	8.8	31.6	0.0
	2	241	11.5	30.5	0.0
	2	242	12.9	26.0	0.0
	2	243	11.6	21.9	28.223255814
	2	244	12.3	25.9	0.0
	2	245	10.7	30.3	0.0
	2	246	8.7	25.8	0.0
	2	247	6.1	25.9	0.0
	2	248	11.0	23.5	0.0
	2	249	7.2	20.1	0.0
	2	250	7.7	18.9	9.43953488372
	2	251	7.6	21.5	0.0
	2	252	4.2	24.9	0.0
	2	253	5.7	19.1	11.823255814
	2	254	5.3	16.2	9.43953488372
	2	255	1.4	16.5	0.0
	2	256	6.2	22.2	0.0
	2	257	6.3	14.6	1.14418604651
	2	258	3.7	20.2	0.476744186047
	2	259	4.1	24.9	0.0
	2	260	6.7	25.2	0.0
	2	261	10.4	23.6	0.0
	2	262	13.2	24.1	0.0
	2	263	12.3	28.8	0.0
	2	264	9.5	25.9	0.0
	2	265	9.8	28.1	0.0
	2	266	13.0	23.1	0.0953488372093
	2	267	10.0	23.7	0.572093023256
	2	268	7.5	22.9	0.0
	2	269	9.3	24.4	0.0
	2	270	9.1	21.0	0.0
	2	271	9.9	24.6	0.0
	2	272	2.9	20.7	0.0
	2	273	-0.8	17.9	0.0
	2	274	5.4	20.4	0.0
	2	275	-1.1	18.6	0.0
	2	276	2.3	19.1	0.0
	2	277	0.2	12.7	8.67674418605
	2	278	-2.2	18.5	6.38837209302
	2	279	0.6	18.3	0.0
	2	280	-0.5	17.2	0.0
	2	281	3.0	12.4	0.0
	2	282	-2.3	0.8	0.762790697674
	2	283	-0.6	9.1	0.0
	2	284	-1.3	10.7	0.0
	2	285	-2.8	10.5	0.0
	2	286	1.8	12.9	0.0
	2	287	1.1	12.3	0.0
	2	288	2.0	15.0	0.0
	2	289	-2.0	14.8	0.0
	2	290	-2.7	10.8	8.86744186047
	2	291	-0.1	14.9	0.0
	2	292	-1.3	12.1	0.0953488372093
	2	293	-0.6	7.9	7.81860465116
	2	294	-1.0	8.8	0.0
	2	295	1.4	6.3	0.0
	2	296	-2.2	7.8	0.0
	2	297	-5.7	5.2	0.0
	2	298	-2.1	5.3	0.0
	2	299	-5.2	6.5	0.0
	2	300	2.2	15.4	0.0
	2	301	-4.4	9.2	10.011627907
	2	302	-5.3	8.1	0.0
	2	303	-3.9	5.6	7.1511627907
	2	304	-2.1	12.1	0.0
	2	305	-0.9	17.7	0.0
	2	306	-5.3	10.9	0.0
	2	307	-4.6	12.1	0.0
	2	308	-4.8	9.3	0.0
	2	309	-1.0	14.1	0.0
	2	310	-1.1	4.1	1.14418604651
	2	311	-7.3	4.3	0.0
	2	312	-14.9	4.6	0.0
	2	313	-6.6	7.5	0.0
	2	314	-1.0	9.5	0.0
	2	315	-2.4	8.0	0.0
	2	316	-3.5	10.5	0.0
	2	317	-0.8	7.9	0.0
	2	318	2.7	8.3	0.0
	2	319	-1.9	4.6	0.0
	2	320	-10.4	-0.3	0.0
	2	321	-8.5	6.0	0.0
	2	322	-1.3	4.9	0.190697674419
	2	323	1.9	6.0	2.47906976744
	2	324	-7.0	0.8	8.39069767442
	2	325	-10.5	-1.2	4.19534883721
	2	326	-17.0	-3.4	0.476744186047
	2	327	-2.5	-2.1	2.19302325581
	2	328	4.2	5.4	0.0
	2	329	-0.6	1.6	0.0
	2	330	-11.0	0.0	0.0
	2	331	-7.4	-6.0	0.0
	2	332	-6.4	-3.5	0.667441860465
	2	333	-14.3	-2.3	0.0
	2	334	-17.2	-1.9	0.0
	2	335	-18.3	2.4	0.0
	2	336	-8.6	4.8	3.33720930233
	2	337	-5.5	6.6	0.858139534884
	2	338	-3.5	1.1	0.0
	2	339	-1.4	-0.2	0.0
	2	340	-9.4	-6.5	0.0
	2	341	-18.4	-16.7	0.476744186047
	2	342	-23.1	-12.8	0.0
	2	343	-29.8	-13.4	0.0
	2	344	-25.3	-6.0	0.0
	2	345	-21.8	-9.4	0.0
	2	346	-7.2	-1.7	0.0
	2	347	-21.2	-3.4	0.0
	2	348	-9.4	1.3	0.0
	2	349	-14.4	-6.2	0.0
	2	350	-10.9	-7.2	0.0
	2	351	-11.1	-9.8	0.0
	2	352	-10.2	-7.3	0.0
	2	353	-18.1	-8.5	0.0
	2	354	-22.8	-2.3	0.0
	2	355	-11.7	1.8	0.0
	2	356	-9.0	4.4	0.858139534884
	2	357	-5.2	1.3	0.0
	2	358	-0.6	0.9	0.0
	2	359	-2.2	-1.7	0.0
	2	360	-8.4	-1.3	8.39069767442
	2	361	-19.2	-4.6	0.0
	2	362	-19.3	-8.8	0.0
	2	363	-8.7	-5.9	0.0
	2	364	-14.1	-8.9	0.0
	2	365	-15.3	-11.6	0.0
	3	1	-11.4	-0.8	0.0
	3	2	-9.9	2.2	0.0
	3	3	-4.9	4.0	0.0
	3	4	-2.8	-0.3	0.0
	3	5	-11.7	-6.6	0.0
	3	6	-15.4	3.8	0.0
	3	7	-22.3	-9.5	0.858139534884
	3	8	-21.3	-9.7	0.0
	3	9	-20.4	-17.6	0.0
	3	10	-24.5	-17.2	4.38604651163
	3	11	-18.9	-11.9	0.286046511628
	3	12	-19.2	-7.9	0.0
	3	13	-16.5	-11.8	0.0
	3	14	-21.9	-19.0	4.48139534884
	3	15	-17.3	-6.7	0.0
	3	16	-12.8	-8.6	0.0
	3	17	-18.3	-13.8	9.05813953488
	3	18	-22.4	-9.3	0.0
	3	19	-22.4	-15.4	0.953488372093
	3	20	-20.2	-14.0	0.0
	3	21	-16.4	-10.0	0.0
	3	22	-8.2	-2.5	0.0
	3	23	-6.9	-4.8	0.0
	3	24	-9.8	2.7	0.0
	3	25	-12.5	-3.4	0.0
	3	26	-10.8	-4.7	0.0
	3	27	-6.3	2.7	0.0
	3	28	-15.0	-0.2	0.0
	3	29	-6.3	-0.3	0.0
	3	30	-20.3	-2.5	0.0
	3	31	-16.7	-0.6	0.0
	3	32	-17.5	-6.9	0.0
	3	33	-17.0	-2.6	0.0
	3	34	-19.1	-5.7	0.0
	3	35	-26.9	-7.0	0.0
	3	36	-22.2	-7.0	0.0
	3	37	-15.4	-3.9	0.0
	3	38	-10.0	-0.9	0.0
	3	39	-15.7	-4.9	0.0
	3	40	-23.4	-8.1	0.0
	3	41	-21.3	-6.0	0.0
	3	42	-19.3	3.5	0.0
	3	43	-14.2	5.1	0.0
	3	44	-8.5	-0.4	0.0
	3	45	-16.0	-4.8	0.0
	3	46	-11.8	-1.9	0.0
	3	47	-14.7	-3.0	0.0
	3	48	-9.9	1.0	0.0
	3	49	-7.9	3.7	0.0
	3	50	-11.3	-2.3	0.0
	3	51	-17.2	-4.7	0.0
	3	52	-17.6	-11.8	0.0
	3	53	-22.5	-12.7	0.0
	3	54	-18.6	-6.1	0.0
	3	55	-14.0	-4.9	0.0
	3	56	-19.0	3.2	0.0
	3	57	-13.6	-0.9	0.0
	3	58	-7.9	-7.8	0.0
	3	59	-17.3	3.1	0.0
	3	60	-14.4	6.7	0.0
	3	61	-8.2	8.2	0.0
	3	62	1.9	6.3	0.0
	3	63	-4.0	5.3	2.57441860465
	3	64	-2.6	5.9	0.0
	3	65	1.0	2.7	0.0
	3	66	-0.1	0.4	0.0
	3	67	-13.8	-8.2	0.0
	3	68	-13.3	-1.0	0.0
	3	69	-9.3	-1.3	13.6348837209
	3	70	-3.9	-1.4	0.953488372093
	3	71	-10.6	0.2	0.0
	3	72	-6.3	0.6	0.0
	3	73	-6.5	5.4	0.0
	3	74	-14.6	1.2	0.0
	3	75	-8.8	8.8	0.0
	3	76	-11.1	0.3	0.0
	3	77	-14.7	-5.1	0.381395348837
	3	78	-23.4	-2.6	0.0
	3	79	-23.7	-5.3	0.0
	3	80	-16.8	-4.0	0.0
	3	81	-5.8	2.3	0.0
	3	82	-5.2	8.8	6.00697674419
	3	83	-1.8	8.1	0.0
	3	84	3.9	15.0	1.62093023256
	3	85	3.8	10.9	4.38604651163
	3	86	2.4	10.3	0.0
	3	87	1.5	14.4	0.0
	3	88	8.8	22.2	0.0
	3	89	5.2	21.4	0.0
	3	90	7.4	18.2	0.0
	3	91	-1.1	8.2	0.0
	3	92	-5.9	9.2	0.0
	3	93	-3.9	9.6	3.43255813953
	3	94	-6.6	8.4	11.0604651163
	3	95	3.7	19.2	0.0
	3	96	5.3	14.6	8.29534883721
	3	97	-1.0	10.8	7.62790697674
	3	98	-1.0	17.5	0.0
	3	99	1.8	12.9	2.86046511628
	3	100	6.5	16.5	13.7302325581
	3	101	8.6	10.8	4.19534883721
	3	102	4.5	12.2	0.0
	3	103	2.9	13.3	0.0
	3	104	4.0	11.0	0.0
	3	105	-3.0	10.7	0.0
	3	106	-1.7	14.7	0.0
	3	107	-2.6	14.6	0.0
	3	108	-9.2	9.6	0.0
	3	109	-3.0	15.6	0.0
	3	110	-2.8	17.5	0.0
	3	111	-1.6	12.9	1.33488372093
	3	112	1.5	13.9	1.52558139535
	3	113	5.6	10.4	5.05348837209
	3	114	3.7	17.7	0.0
	3	115	6.8	18.1	0.0
	3	116	1.1	14.6	0.0
	3	117	6.1	18.8	0.0
	3	118	7.7	17.3	0.0
	3	119	7.1	17.8	0.0
	3	120	9.2	16.8	0.0
	3	121	0.7	15.8	0.0
	3	122	-2.5	9.5	0.0
	3	123	-4.2	11.6	0.0
	3	124	-3.2	16.6	0.0
	3	125	2.6	20.9	0.0
	3	126	6.5	26.0	0.0
	3	127	4.7	25.2	0.0
	3	128	2.5	19.7	0.0
	3	129	1.2	22.9	0.0
	3	130	3.5	20.8	0.0
	3	131	6.4	22.8	0.0
	3	132	4.1	19.7	0.0
	3	133	5.4	19.9	16.2093023256
	3	134	6.6	22.1	0.0
	3	135	8.5	21.7	0.0
	3	136	6.9	21.6	0.0
	3	137	2.5	19.2	0.0
	3	138	4.1	20.0	0.0
	3	139	10.3	18.5	0.572093023256
	3	140	12.8	20.9	0.0
	3	141	10.0	17.1	0.0
	3	142	6.9	19.7	30.6069767442
	3	143	5.1	19.0	0.0
	3	144	4.4	16.1	0.0
	3	145	5.2	20.0	0.0
	3	146	6.0	23.1	0.0
	3	147	8.7	29.1	0.0
	3	148	11.2	28.4	0.0
	3	149	15.3	31.1	0.0
	3	150	17.7	31.1	0.0
	3	151	18.4	28.1	0.0
	3	152	14.1	29.0	0.0
	3	153	11.5	27.5	0.0
	3	154	13.9	25.9	0.0
	3	155	13.2	30.0	0.0
	3	156	17.9	32.5	0.0
	3	157	15.2	27.8	0.476744186047
	3	158	15.0	28.8	0.0
	3	159	16.3	29.3	0.0
	3	160	19.1	29.1	0.0
	3	161	14.3	27.4	0.0
	3	162	11.7	28.2	0.0
	3	163	12.3	27.5	0.0
	3	164	12.8	24.4	17.5441860465
	3	165	9.7	24.7	0.0
	3	166	6.0	23.3	0.0
	3	167	9.7	20.6	0.0
	3	168	13.7	28.5	0.0
	3	169	14.4	29.1	0.0
	3	170	19.8	31.1	0.0
	3	171	18.5	32.3	0.0
	3	172	21.5	33.7	0.0
	3	173	19.0	32.7	0.0
	3	174	14.9	28.1	0.0
	3	175	13.6	26.6	0.0
	3	176	11.6	26.0	5.43488372093
	3	177	9.4	21.3	5.33953488372
	3	178	13.7	24.7	0.0
	3	179	14.1	22.9	0.286046511628
	3	180	17.6	23.9	0.476744186047
	3	181	14.2	27.6	0.0
	3	182	17.7	29.6	0.0
	3	183	12.2	29.6	0.572093023256
	3	184	13.5	29.3	0.0
	3	185	16.6	28.4	0.0
	3	186	17.0	29.5	0.0
	3	187	15.2	24.7	15.3511627907
	3	188	13.6	27.7	0.0
	3	189	17.8	29.3	0.0
	3	190	18.1	28.1	0.0953488372093
	3	191	17.6	25.0	0.0953488372093
	3	192	16.0	27.2	0.0
	3	193	15.8	28.9	0.0953488372093
	3	194	18.8	26.7	0.858139534884
	3	195	15.9	30.1	4.00465116279
	3	196	19.2	33.1	0.0
	3	197	18.0	27.3	1.43023255814
	3	198	22.2	31.2	73.323255814
	3	199	19.7	32.3	30.511627907
	3	200	19.3	28.9	2.86046511628
	3	201	21.6	36.3	0.0
	3	202	18.8	35.1	0.0
	3	203	22.9	33.6	1.62093023256
	3	204	21.3	35.7	0.0
	3	205	17.7	31.9	0.0
	3	206	16.2	32.4	0.0
	3	207	19.1	28.8	0.476744186047
	3	208	15.9	27.4	0.667441860465
	3	209	16.0	30.9	0.0
	3	210	16.7	31.2	1.62093023256
	3	211	17.2	29.6	0.0
	3	212	18.4	29.3	0.0
	3	213	17.0	27.6	4.95813953488
	3	214	16.4	29.2	0.0953488372093
	3	215	15.1	30.0	0.190697674419
	3	216	17.2	30.6	8.67674418605
	3	217	16.4	33.0	14.588372093
	3	218	16.1	27.0	4.57674418605
	3	219	15.7	24.9	0.0
	3	220	13.5	28.7	0.0
	3	221	16.2	31.3	0.0
	3	222	14.9	34.0	0.0
	3	223	13.3	29.7	0.0
	3	224	14.8	29.4	0.0
	3	225	17.0	31.1	0.0
	3	226	17.2	28.0	0.0
	3	227	17.7	27.7	0.0
	3	228	19.9	27.4	0.0
	3	229	21.9	31.4	0.0
	3	230	18.1	25.1	1.90697674419
	3	231	9.5	19.3	0.762790697674
	3	232	10.5	25.3	0.0
	3	233	10.7	25.7	0.0
	3	234	11.0	29.3	0.0
	3	235	8.6	31.8	0.0
	3	236	13.3	31.5	0.0
	3	237	8.9	29.1	0.0
	3	238	11.6	27.1	0.0
	3	239	12.0	26.1	0.0
	3	240	12.4	27.3	0.0
	3	241	9.4	24.9	0.0
	3	242	8.0	22.4	21.9302325581
	3	243	10.3	26.0	0.0
	3	244	10.1	24.5	0.0953488372093
	3	245	10.3	27.3	0.0
	3	246	13.3	25.5	0.0
	3	247	12.4	22.3	0.0
	3	248	13.3	24.0	6.1023255814
	3	249	13.9	30.9	0.0
	3	250	13.3	23.9	3.0511627907
	3	251	11.1	25.0	0.0
	3	252	10.3	26.6	0.0
	3	253	11.6	25.3	0.0
	3	254	10.2	27.8	0.0
	3	255	9.1	25.6	0.0
	3	256	8.7	24.1	0.0
	3	257	6.2	20.6	0.0953488372093
	3	258	10.7	23.4	0.0
	3	259	13.8	23.1	0.0
	3	260	7.5	20.7	0.0
	3	261	7.6	23.1	0.0
	3	262	8.4	25.1	0.0
	3	263	14.7	32.4	0.0
	3	264	14.9	30.0	0.0
	3	265	15.9	28.7	0.0
	3	266	14.5	25.4	6.86511627907
	3	267	11.7	24.6	4.29069767442
	3	268	9.4	27.7	0.0
	3	269	13.5	22.6	1.52558139535
	3	270	10.3	17.2	3.52790697674
	3	271	8.1	21.8	0.0
	3	272	2.5	19.6	4.95813953488
	3	273	0.6	15.1	0.0
	3	274	7.0	17.0	0.0
	3	275	11.5	19.6	2.76511627907
	3	276	13.9	22.5	0.0
	3	277	8.2	17.5	0.0
	3	278	16.5	26.2	0.0
	3	279	15.6	32.3	0.0
	3	280	17.1	30.3	0.0
	3	281	14.5	21.9	0.0
	3	282	11.6	21.3	5.33953488372
	3	283	12.6	21.5	0.0
	3	284	13.0	14.3	0.0
	3	285	8.6	14.5	0.0
	3	286	5.5	12.6	0.0
	3	287	-1.2	18.6	0.0
	3	288	2.2	20.0	0.0
	3	289	2.2	15.7	0.0
	3	290	3.8	10.6	7.81860465116
	3	291	1.1	20.4	0.0
	3	292	-2.7	15.3	0.381395348837
	3	293	-3.7	8.6	0.0
	3	294	-1.1	12.4	0.0
	3	295	-0.9	6.4	2.66976744186
	3	296	2.0	13.0	0.0
	3	297	6.6	13.2	0.0
	3	298	8.2	15.0	0.0
	3	299	3.8	9.8	0.0
	3	300	0.1	13.3	0.0
	3	301	3.4	3.5	2.0023255814
	3	302	-0.7	5.2	4.57674418605
	3	303	-12.1	0.3	0.190697674419
	3	304	-11.9	5.7	28.4139534884
	3	305	-11.6	-4.0	0.0
	3	306	-9.7	2.2	0.0
	3	307	-8.6	7.8	0.0
	3	308	-5.2	5.0	0.0
	3	309	-12.8	0.9	0.0
	3	310	-6.3	0.2	3.62325581395
	3	311	-4.3	5.0	0.286046511628
	3	312	-5.1	6.8	0.953488372093
	3	313	-3.9	7.9	0.0
	3	314	-7.0	1.1	0.0
	3	315	-4.6	2.9	0.0
	3	316	-4.5	1.9	0.0
	3	317	-9.3	1.3	0.0
	3	318	-6.0	9.4	0.0
	3	319	-8.0	4.2	0.0
	3	320	-2.5	5.6	2.28837209302
	3	321	-7.0	11.1	0.0
	3	322	0.7	10.9	0.0
	3	323	3.4	8.8	2.19302325581
	3	324	2.5	7.2	1.52558139535
	3	325	0.1	4.0	0.0
	3	326	0.3	1.6	0.0
	3	327	-3.9	1.9	0.0
	3	328	-7.5	1.4	0.0
	3	329	-10.1	-1.6	2.47906976744
	3	330	-3.1	2.5	2.86046511628
	3	331	-4.3	-1.6	0.0
	3	332	-3.4	-1.4	1.81162790698
	3	333	-0.4	3.6	1.0488372093
	3	334	-11.6	-7.3	5.05348837209
	3	335	-1.2	0.4	0.0
	3	336	-14.7	-4.7	0.0
	3	337	-16.4	-2.1	0.0
	3	338	-22.8	-6.3	0.0
	3	339	-28.1	-14.3	0.0
	3	340	-29.7	-13.4	0.0
	3	341	-35.7	-14.3	0.0
	3	342	-27.8	-11.2	0.0
	3	343	-26.9	-14.4	0.0
	3	344	-24.6	-10.1	0.0
	3	345	-23.2	-14.5	0.0
	3	346	-22.8	-11.3	0.0
	3	347	-21.1	-3.3	0.0
	3	348	-24.1	-4.0	0.0
	3	349	-21.2	1.1	0.0
	3	350	-22.3	-5.5	0.0
	3	351	-12.7	-7.1	0.0
	3	352	-16.8	-3.5	0.0
	3	353	-21.1	-9.1	0.0
	3	354	-20.8	-9.2	0.0
	3	355	-23.7	-17.8	1.23953488372
	3	356	-20.9	-11.7	0.0
	3	357	-24.4	-10.8	0.0
	3	358	-20.8	-5.3	0.0
	3	359	-20.0	-5.5	4.86279069767
	3	360	-10.4	-2.3	0.0
	3	361	-13.8	-11.5	12.776744186
	3	362	-8.4	-5.0	5.43488372093
	3	363	-7.8	-0.6	0.0
	3	364	-7.6	-4.6	0.0
	3	365	-9.0	0.1	0.0
	4	1	-24.1	-10.8	0.0
	4	2	-21.4	-10.2	0.0
	4	3	-12.9	-5.8	0.0
	4	4	-11.7	-6.0	0.0
	4	5	-15.8	1.8	0.0
	4	6	-18.4	-6.1	0.0
	4	7	-15.3	-7.1	0.0
	4	8	-25.0	-5.8	0.0
	4	9	-20.6	-2.9	0.0
	4	10	-17.1	-12.4	0.0
	4	11	-19.6	-8.3	0.0
	4	12	-15.8	-5.7	2.19302325581
	4	13	-11.7	-11.4	0.0
	4	14	-16.2	-9.1	0.0
	4	15	-14.5	-9.2	0.0
	4	16	-23.5	-9.7	0.0
	4	17	-18.3	-7.0	0.0
	4	18	-26.0	-14.7	0.0
	4	19	-29.2	-11.6	0.0
	4	20	-25.9	-5.6	0.0
	4	21	-28.5	-8.9	0.0
	4	22	-18.2	-4.8	0.0
	4	23	-17.6	-1.3	0.0
	4	24	-26.4	-8.3	0.0
	4	25	-21.1	-8.9	0.0
	4	26	-17.7	-7.1	0.0
	4	27	-11.7	4.1	0.0
	4	28	-7.1	6.7	0.0
	4	29	-8.5	0.5	0.0
	4	30	-14.5	-12.2	0.0
	4	31	-19.2	-7.0	0.0
	4	32	-22.8	-11.3	0.0
	4	33	-20.5	-4.5	0.0
	4	34	-13.7	1.2	0.0
	4	35	-16.2	4.1	0.0
	4	36	-12.5	6.6	0.0
	4	37	-8.1	2.0	0.0
	4	38	-23.0	-9.6	0.0
	4	39	-17.7	-4.2	0.0
	4	40	-21.6	-12.5	0.0
	4	41	-24.8	-12.0	0.0
	4	42	-25.9	-10.9	0.0
	4	43	-23.0	-10.4	0.0
	4	44	-21.7	-13.9	0.0
	4	45	-11.9	-7.7	0.0
	4	46	-18.7	-7.1	0.0
	4	47	-22.9	-6.4	0.0
	4	48	-22.5	-8.2	0.0
	4	49	-17.7	0.8	0.0
	4	50	-25.6	-1.6	0.0
	4	51	-22.7	0.1	0.0
	4	52	-15.6	-11.9	0.0
	4	53	-20.4	-9.2	0.0
	4	54	-21.1	-3.0	0.0
	4	55	-17.1	-6.5	0.0
	4	56	-21.5	-3.8	0.0
	4	57	-12.4	-5.3	0.0
	4	58	-13.7	-3.2	0.0
	4	59	-17.8	-7.5	0.0
	4	60	-8.6	-5.9	0.0
	4	61	-3.6	-3.1	0.0
	4	62	-13.3	-10.4	6.86511627907
	4	63	-10.2	0.1	0.0
	4	64	-7.5	6.0	0.0
	4	65	-4.1	3.5	0.0
	4	66	-4.3	1.1	0.0
	4	67	-10.0	-5.8	0.0
	4	68	-13.4	-11.0	0.0
	4	69	-18.7	-6.5	0.0
	4	70	-18.8	-9.0	1.14418604651
	4	71	-17.4	-7.0	9.91627906977
	4	72	-13.6	-0.3	0.0
	4	73	-12.9	-2.0	0.0
	4	74	-19.3	-5.7	0.0
	4	75	-11.9	-3.4	0.0
	4	76	-9.0	3.7	0.0
	4	77	-1.0	5.7	0.0
	4	78	-3.7	9.7	0.0
	4	79	-4.7	10.3	0.0
	4	80	-1.0	7.0	0.0
	4	81	-8.5	0.8	0.0
	4	82	-7.9	6.2	0.0
	4	83	-8.7	1.6	0.0
	4	84	-5.6	-5.4	0.0
	4	85	-11.0	-7.5	0.0
	4	86	-10.1	-1.8	0.0
	4	87	-4.9	2.1	25.076744186
	4	88	-2.7	4.4	0.0953488372093
	4	89	0.9	4.2	3.62325581395
	4	90	-8.6	0.7	1.33488372093
	4	91	-8.1	2.3	0.0
	4	92	-5.2	7.9	0.0
	4	93	2.0	14.3	16.6860465116
	4	94	2.5	21.2	0.0
	4	95	5.7	16.9	0.0
	4	96	2.5	21.7	0.0
	4	97	7.3	19.5	0.0
	4	98	4.6	17.6	0.0
	4	99	12.0	17.5	0.0
	4	100	2.6	17.7	0.0
	4	101	-0.1	12.2	0.0
	4	102	0.9	17.6	0.0
	4	103	1.2	19.0	0.0
	4	104	4.8	18.4	0.0
	4	105	2.3	20.2	0.0
	4	106	-0.4	18.0	0.0
	4	107	-4.1	10.6	0.0
	4	108	-8.6	8.4	0.0
	4	109	-3.9	7.1	0.0953488372093
	4	110	-4.3	12.3	0.0
	4	111	-1.1	14.6	0.0
	4	112	0.0	22.1	0.0
	4	113	4.0	24.2	0.0
	4	114	6.7	19.6	0.0
	4	115	2.7	17.9	0.0
	4	116	4.1	20.9	0.0
	4	117	1.4	17.0	0.0
	4	118	5.1	13.9	0.0953488372093
	4	119	2.8	17.5	0.0
	4	120	6.6	19.7	0.0
	4	121	5.3	14.5	0.381395348837
	4	122	-1.6	13.9	4.67209302326
	4	123	-2.2	14.1	11.4418604651
	4	124	1.4	14.1	3.52790697674
	4	125	0.7	15.4	0.0
	4	126	2.1	20.2	3.71860465116
	4	127	8.1	21.4	11.4418604651
	4	128	5.4	25.0	7.24651162791
	4	129	4.1	22.1	0.0
	4	130	2.9	13.3	0.476744186047
	4	131	-0.9	15.8	0.0
	4	132	1.1	17.4	0.0
	4	133	5.2	13.6	4.95813953488
	4	134	4.7	13.6	0.0
	4	135	6.0	16.7	0.0
	4	136	8.8	25.8	0.0
	4	137	14.6	30.4	0.0
	4	138	15.3	28.0	0.0
	4	139	14.7	22.8	0.0
	4	140	10.0	24.9	0.0
	4	141	13.2	27.2	0.0953488372093
	4	142	10.6	30.6	0.0
	4	143	9.1	25.3	0.286046511628
	4	144	9.5	19.0	19.3558139535
	4	145	13.2	21.2	0.0953488372093
	4	146	11.8	22.9	21.4534883721
	4	147	8.2	22.5	1.33488372093
	4	148	7.8	26.4	4.19534883721
	4	149	12.0	26.2	2.76511627907
	4	150	10.4	21.5	0.0
	4	151	14.9	22.8	0.0953488372093
	4	152	9.6	27.9	1.90697674419
	4	153	10.6	25.3	4.00465116279
	4	154	12.0	22.1	2.28837209302
	4	155	11.9	29.7	0.0
	4	156	11.5	28.8	0.0
	4	157	13.1	28.4	0.0
	4	158	16.3	24.2	0.858139534884
	4	159	14.8	22.9	0.190697674419
	4	160	12.2	22.5	0.0953488372093
	4	161	11.7	22.0	20.5
	4	162	9.2	26.1	14.588372093
	4	163	13.5	27.4	1.71627906977
	4	164	17.5	31.7	3.52790697674
	4	165	16.8	26.8	11.3465116279
	4	166	17.5	30.2	67.2209302326
	4	167	23.2	30.7	5.62558139535
	4	168	19.3	32.6	1.43023255814
	4	169	17.8	27.7	3.24186046512
	4	170	18.8	30.6	15.1604651163
	4	171	19.1	26.8	0.476744186047
	4	172	15.9	27.7	15.3511627907
	4	173	16.1	25.2	0.0953488372093
	4	174	14.4	30.3	0.0
	4	175	15.9	30.5	0.0
	4	176	12.8	26.0	0.0
	4	177	11.3	22.2	5.43488372093
	4	178	12.7	24.0	0.0953488372093
	4	179	10.9	18.0	2.0023255814
	4	180	9.0	18.2	1.23953488372
	4	181	18.0	26.1	0.0
	4	182	12.4	25.2	0.0
	4	183	15.9	25.1	0.667441860465
	4	184	17.0	27.6	0.762790697674
	4	185	14.1	25.3	0.0
	4	186	10.3	22.2	0.0
	4	187	8.7	23.6	0.0
	4	188	9.8	21.7	18.0209302326
	4	189	10.5	25.7	0.0
	4	190	10.9	25.8	0.0
	4	191	16.1	27.7	0.0
	4	192	17.1	30.7	0.0
	4	193	18.3	28.9	0.0
	4	194	17.5	29.0	0.0
	4	195	20.1	31.3	0.0
	4	196	16.6	28.9	0.0
	4	197	17.0	26.2	0.0
	4	198	14.4	28.6	0.0
	4	199	16.6	29.5	0.0
	4	200	16.8	33.7	0.0
	4	201	21.0	32.8	0.0
	4	202	20.6	30.2	0.0
	4	203	18.0	27.6	0.0
	4	204	13.1	28.3	0.0
	4	205	14.0	26.0	7.53255813953
	4	206	13.2	29.8	0.0
	4	207	15.8	31.8	0.0
	4	208	14.7	30.3	0.0
	4	209	13.3	31.4	0.0
	4	210	15.8	30.6	2.28837209302
	4	211	14.9	30.2	0.0953488372093
	4	212	20.5	30.4	28.6046511628
	4	213	19.7	34.1	0.0
	4	214	22.6	36.9	0.0
	4	215	23.3	37.6	0.0
	4	216	24.9	36.8	0.0
	4	217	17.5	31.5	0.0
	4	218	18.5	27.9	0.0
	4	219	13.2	26.5	0.0
	4	220	14.9	26.1	0.0
	4	221	13.5	28.5	0.0
	4	222	12.0	31.3	0.0
	4	223	14.2	30.9	27.4604651163
	4	224	14.0	29.6	0.0
	4	225	13.4	31.2	0.0
	4	226	15.2	26.9	0.0953488372093
	4	227	18.5	29.5	0.0
	4	228	18.8	33.8	0.0
	4	229	20.3	28.8	0.0
	4	230	20.1	31.7	0.0
	4	231	18.8	32.2	0.0
	4	232	17.5	30.9	0.0
	4	233	17.9	32.1	0.0
	4	234	18.8	34.1	0.0
	4	235	16.1	27.4	0.0
	4	236	12.1	26.0	14.111627907
	4	237	13.1	26.6	0.0
	4	238	11.6	27.1	0.0
	4	239	15.4	28.9	0.0
	4	240	14.8	28.4	0.0
	4	241	16.1	29.4	40.6186046512
	4	242	16.9	28.2	2.47906976744
	4	243	14.6	27.8	0.762790697674
	4	244	18.4	29.8	5.24418604651
	4	245	19.1	31.0	0.0
	4	246	18.2	27.7	0.0
	4	247	11.3	27.1	0.0
	4	248	13.9	24.8	0.190697674419
	4	249	11.6	20.8	2.66976744186
	4	250	11.5	26.5	0.0
	4	251	8.1	23.7	0.0
	4	252	11.1	19.9	4.67209302326
	4	253	9.7	20.8	0.190697674419
	4	254	9.1	19.5	2.19302325581
	4	255	5.1	17.1	0.667441860465
	4	256	1.2	17.8	0.0
	4	257	-1.0	22.0	0.0
	4	258	-0.3	14.7	19.2604651163
	4	259	0.3	19.2	0.0
	4	260	2.3	12.4	1.33488372093
	4	261	5.1	20.0	19.7372093023
	4	262	4.0	21.3	0.0
	4	263	7.5	26.9	0.0
	4	264	8.7	24.6	0.0
	4	265	9.6	28.3	0.0
	4	266	13.6	23.9	0.0
	4	267	8.7	21.5	0.0
	4	268	9.1	23.8	0.0
	4	269	11.0	14.3	0.572093023256
	4	270	5.2	21.3	0.0
	4	271	4.3	20.2	0.0
	4	272	2.4	16.8	0.0
	4	273	7.6	16.9	0.0
	4	274	11.1	22.3	0.0
	4	275	1.5	17.2	0.0
	4	276	0.3	15.2	0.0
	4	277	0.4	15.8	0.0
	4	278	-1.8	14.1	0.0
	4	279	-1.2	16.1	0.0
	4	280	-1.0	16.0	0.0
	4	281	-6.8	9.3	0.572093023256
	4	282	-5.5	11.8	4.19534883721
	4	283	-4.6	13.6	0.0
	4	284	1.2	19.5	0.0
	4	285	7.2	22.5	0.0
	4	286	8.3	19.1	0.0
	4	287	7.9	15.9	1.62093023256
	4	288	10.1	19.3	0.0
	4	289	6.1	20.4	0.0
	4	290	4.2	18.3	0.0
	4	291	-2.4	1.1	0.0953488372093
	4	292	-5.1	-2.6	8.2
	4	293	-3.2	4.6	0.0
	4	294	-5.8	9.2	0.0
	4	295	-11.1	5.8	4.29069767442
	4	296	-3.7	11.7	0.0
	4	297	-3.0	2.2	0.0
	4	298	-8.2	2.4	0.0
	4	299	-12.8	7.1	0.0
	4	300	-13.7	9.2	0.0
	4	301	-15.3	2.3	0.0
	4	302	-7.1	4.9	8.48604651163
	4	303	-3.6	-2.2	0.0953488372093
	4	304	-8.1	-1.1	0.0
	4	305	-7.5	-0.9	0.381395348837
	4	306	-10.0	-5.9	14.9697674419
	4	307	-5.6	3.0	0.0953488372093
	4	308	-3.3	1.1	0.286046511628
	4	309	-10.0	0.7	0.0
	4	310	-4.4	3.6	4.00465116279
	4	311	-6.2	-0.6	0.667441860465
	4	312	-13.9	-0.2	12.2046511628
	4	313	-5.3	-3.6	1.0488372093
	4	314	-15.2	-9.7	13.4441860465
	4	315	-15.1	-3.7	0.0
	4	316	-9.5	-3.4	0.0
	4	317	-5.9	0.0	10.9651162791
	4	318	-7.8	2.3	19.3558139535
	4	319	-11.8	1.4	0.0
	4	320	-7.1	1.0	0.0
	4	321	-10.4	-3.3	0.0
	4	322	-13.9	-4.5	0.0
	4	323	-16.2	-7.2	0.0
	4	324	-19.5	-9.5	0.0
	4	325	-13.1	-4.2	0.190697674419
	4	326	-9.5	3.7	0.0
	4	327	-6.9	4.7	0.0
	4	328	0.8	3.8	9.63023255814
	4	329	-0.9	1.3	1.14418604651
	4	330	-1.2	11.8	0.0
	4	331	0.0	9.0	0.0
	4	332	0.7	8.8	0.0
	4	333	2.6	17.4	0.0
	4	334	2.5	9.8	0.0
	4	335	-0.2	2.0	0.0
	4	336	-5.1	-0.3	0.0
	4	337	-10.8	5.0	0.0
	4	338	-10.1	5.8	0.190697674419
	4	339	-8.3	-5.0	0.0
	4	340	-15.4	-1.4	0.0
	4	341	-10.7	1.0	0.0
	4	342	-16.7	1.2	0.0
	4	343	-17.3	1.4	0.0
	4	344	-9.6	0.4	0.0
	4	345	-9.7	4.0	0.0
	4	346	-5.6	-0.6	0.0
	4	347	-10.5	-7.5	4.29069767442
	4	348	-12.5	0.7	0.0
	4	349	-15.7	-6.5	0.0
	4	350	-16.3	-3.6	0.0
	4	351	-14.6	-9.9	0.0
	4	352	-16.8	-15.7	0.0
	4	353	-20.2	-10.1	0.0
	4	354	-19.0	0.1	0.0
	4	355	-14.7	0.8	7.43720930233
	4	356	-3.0	1.9	0.0
	4	357	-10.9	1.5	0.0
	4	358	-8.5	-0.5	0.0
	4	359	-5.5	-1.5	0.0
	4	360	-5.9	2.8	0.0
	4	361	-2.9	2.4	0.0
	4	362	-13.4	3.5	0.0953488372093
	4	363	-14.8	5.9	0.0
	4	364	-7.3	-4.7	0.0
	4	365	-17.3	-2.6	0.0
	4	366	-12.2	-3.5	0.0
	5	1	-21.4	-15.5	0.0953488372093
	5	2	-13.0	-4.0	0.0
	5	3	-15.4	-11.2	0.0
	5	4	-14.0	-7.4	1.0488372093
	5	5	-13.6	-7.1	0.0
	5	6	-17.1	-9.7	0.0
	5	7	-17.4	-6.6	0.0
	5	8	-17.7	-9.8	0.0
	5	9	-26.6	-13.4	0.0
	5	10	-20.5	-6.0	0.0
	5	11	-12.1	-5.7	0.0
	5	12	-9.8	-3.4	0.0
	5	13	-14.8	-10.4	8.29534883721
	5	14	-12.9	-8.6	1.62093023256
	5	15	-9.9	-1.8	0.0
	5	16	-18.4	-1.3	0.0
	5	17	-24.7	-13.9	0.0
	5	18	-23.1	-0.7	0.0
	5	19	-15.6	-4.9	3.62325581395
	5	20	-17.8	0.9	0.0
	5	21	-17.2	-6.7	0.0
	5	22	-21.3	-9.1	0.0
	5	23	-17.3	-2.4	0.0
	5	24	-9.6	3.1	0.0
	5	25	-18.5	-1.6	0.0
	5	26	-14.5	-2.9	0.0
	5	27	-14.5	-6.2	0.0
	5	28	-11.8	-9.4	0.0
	5	29	-15.0	-4.5	0.0
	5	30	-19.6	-7.6	0.0
	5	31	-25.8	-13.7	0.0
	5	32	-21.4	-9.0	0.0
	5	33	-16.6	-4.8	6.67441860465
	5	34	-21.5	3.4	0.0
	5	35	-22.0	-2.3	0.0
	5	36	-19.0	-5.9	0.0
	5	37	-9.9	2.3	0.0
	5	38	-14.5	-2.3	0.0
	5	39	-7.6	-4.1	0.0
	5	40	-7.7	-6.7	0.0
	5	41	-6.2	-6.1	0.0
	5	42	-7.4	-5.2	0.0
	5	43	-3.1	3.9	0.0
	5	44	-12.4	1.8	0.0
	5	45	-18.2	-8.8	0.0
	5	46	-18.4	-10.1	0.0
	5	47	-12.2	-4.5	0.0
	5	48	-5.9	-2.1	0.0
	5	49	-10.6	-1.3	0.0
	5	50	-17.6	-4.4	0.0
	5	51	-1.7	9.4	0.0
	5	52	1.7	7.2	0.0
	5	53	-14.2	2.2	0.0
	5	54	-9.8	7.3	0.0
	5	55	-12.8	-3.3	0.0
	5	56	-18.3	-8.4	0.0
	5	57	-17.1	-4.5	0.0
	5	58	-10.7	7.1	0.0
	5	59	-9.1	1.5	0.0
	5	60	-10.3	6.9	0.0
	5	61	-15.8	7.5	0.0
	5	62	-16.3	0.7	0.0
	5	63	-11.3	2.4	0.0
	5	64	-6.2	5.4	0.0
	5	65	-8.2	4.6	0.0
	5	66	-8.2	-0.4	0.0
	5	67	-7.9	3.8	0.0
	5	68	-7.4	0.7	0.0
	5	69	-7.8	0.3	0.0
	5	70	-15.5	1.4	0.0
	5	71	-11.1	3.5	0.0
	5	72	-8.9	8.2	0.0
	5	73	-7.4	4.5	0.0
	5	74	0.0	5.6	0.381395348837
	5	75	-4.0	1.4	0.0
	5	76	-2.5	1.9	0.0
	5	77	-11.2	2.9	0.0
	5	78	-5.0	6.9	0.0
	5	79	-2.8	0.8	0.0
	5	80	-3.8	4.2	0.0953488372093
	5	81	-4.0	10.8	0.0
	5	82	-4.6	2.0	7.53255813953
	5	83	-9.3	5.0	0.0
	5	84	-9.1	4.1	0.0
	5	85	-10.9	2.9	8.48604651163
	5	86	-10.9	5.6	0.0
	5	87	-1.6	6.6	1.33488372093
	5	88	4.0	10.9	0.0
	5	89	0.1	9.2	0.0
	5	90	-8.9	1.8	0.762790697674
	5	91	-10.8	5.7	0.0
	5	92	-4.2	10.5	0.0
	5	93	1.0	14.5	0.0
	5	94	-4.0	13.7	0.0
	5	95	-7.7	14.5	0.0
	5	96	-1.5	8.4	0.858139534884
	5	97	7.8	16.7	0.0
	5	98	5.4	18.6	0.0
	5	99	2.7	16.8	0.0
	5	100	-3.1	18.2	0.0
	5	101	-8.0	11.1	0.0
	5	102	-0.5	12.9	0.0
	5	103	-0.1	16.1	0.0
	5	104	4.2	20.7	0.0
	5	105	4.6	24.5	0.0
	5	106	7.1	24.8	0.0
	5	107	10.4	24.4	0.0
	5	108	7.8	24.4	0.0
	5	109	1.9	14.2	0.0953488372093
	5	110	-1.6	14.2	0.0
	5	111	-0.2	18.7	0.0
	5	112	5.3	18.8	0.0
	5	113	0.3	11.4	0.0
	5	114	-0.9	10.0	0.0
	5	115	-6.1	11.9	0.0
	5	116	-1.6	17.0	0.0
	5	117	2.0	21.4	0.381395348837
	5	118	2.5	25.3	0.0
	5	119	3.2	15.9	0.0
	5	120	4.7	22.7	0.0
	5	121	6.6	17.0	3.0511627907
	5	122	4.6	17.4	0.0
	5	123	-1.5	15.3	0.0
	5	124	-0.9	11.4	0.0
	5	125	-1.3	11.6	0.0
	5	126	1.7	16.2	0.0
	5	127	5.3	16.1	0.0
	5	128	3.0	23.6	0.0
	5	129	3.0	26.2	0.0
	5	130	6.5	20.6	0.0
	5	131	2.4	20.4	0.0
	5	132	3.9	19.8	0.0
	5	133	2.6	17.7	0.0
	5	134	5.7	17.6	0.0
	5	135	8.6	20.5	0.0
	5	136	7.2	21.7	0.0
	5	137	3.4	17.2	0.0953488372093
	5	138	9.1	22.4	3.0511627907
	5	139	9.8	24.8	2.76511627907
	5	140	11.3	26.5	0.0
	5	141	10.9	28.2	0.0
	5	142	13.9	28.1	0.0
	5	143	10.0	26.8	0.0
	5	144	7.4	18.8	0.572093023256
	5	145	7.5	23.0	0.0
	5	146	8.7	23.4	1.23953488372
	5	147	8.8	21.2	0.667441860465
	5	148	12.0	22.1	2.95581395349
	5	149	8.9	19.9	7.91395348837
	5	150	9.1	23.6	0.0
	5	151	13.1	26.4	0.0
	5	152	16.7	28.5	0.0
	5	153	11.9	21.4	0.0
	5	154	9.5	16.1	6.57906976744
	5	155	6.3	20.5	14.4930232558
	5	156	10.9	25.6	0.0
	5	157	15.2	28.1	0.0
	5	158	15.5	31.7	0.0
	5	159	13.3	28.4	0.0
	5	160	12.9	21.8	0.0
	5	161	9.9	23.0	0.0
	5	162	10.7	21.8	0.572093023256
	5	163	9.4	21.7	0.0
	5	164	12.8	25.3	0.0
	5	165	11.0	25.5	0.0
	5	166	15.7	23.4	4.48139534884
	5	167	16.8	24.5	0.0953488372093
	5	168	14.4	27.5	0.0
	5	169	15.9	27.1	1.81162790698
	5	170	13.8	27.4	0.0953488372093
	5	171	13.3	26.6	2.66976744186
	5	172	9.5	26.6	0.0
	5	173	10.9	29.6	0.0
	5	174	13.3	26.8	0.0
	5	175	14.0	31.0	11.823255814
	5	176	9.7	29.6	0.0
	5	177	12.3	28.2	0.0
	5	178	13.2	31.0	0.0
	5	179	16.7	33.4	0.0
	5	180	14.8	30.2	0.0
	5	181	12.9	31.5	0.0
	5	182	12.8	26.4	0.0
	5	183	11.2	21.7	5.62558139535
	5	184	9.4	18.4	2.19302325581
	5	185	18.8	34.7	0.0
	5	186	16.6	29.9	0.0
	5	187	17.6	29.9	0.0
	5	188	19.3	32.9	0.0
	5	189	18.2	31.4	0.0
	5	190	18.9	28.1	0.0
	5	191	15.3	30.3	0.0
	5	192	13.0	24.4	4.29069767442
	5	193	17.8	29.4	5.91162790698
	5	194	18.3	33.7	0.0
	5	195	18.2	27.5	4.00465116279
	5	196	18.7	34.6	0.0
	5	197	20.6	29.3	0.0
	5	198	20.8	35.2	0.0
	5	199	19.2	30.5	0.762790697674
	5	200	17.4	28.5	0.0
	5	201	16.7	26.7	2.0023255814
	5	202	16.4	29.4	0.0
	5	203	14.9	29.4	0.0
	5	204	14.4	29.0	0.0
	5	205	17.4	30.9	0.0
	5	206	13.3	28.7	0.0
	5	207	16.2	29.7	0.0
	5	208	18.5	32.5	0.0
	5	209	17.8	30.7	1.71627906977
	5	210	17.9	31.1	0.0
	5	211	18.2	31.8	0.0
	5	212	22.4	35.5	0.0
	5	213	25.1	34.9	0.0
	5	214	21.5	29.4	0.0
	5	215	15.2	26.4	0.0
	5	216	16.6	29.6	0.0
	5	217	17.5	32.0	0.0
	5	218	17.5	31.0	0.0
	5	219	17.3	32.5	0.0
	5	220	19.7	32.1	1.62093023256
	5	221	19.2	31.8	0.0
	5	222	17.5	28.6	0.0
	5	223	17.3	27.4	0.0
	5	224	15.4	24.7	0.0
	5	225	15.3	23.1	13.3488372093
	5	226	16.5	21.2	0.0953488372093
	5	227	11.0	21.0	31.1790697674
	5	228	12.9	23.8	3.33720930233
	5	229	11.2	28.2	0.0
	5	230	17.1	29.4	0.0
	5	231	15.7	28.3	0.0
	5	232	13.3	31.4	0.0
	5	233	15.2	29.7	0.0
	5	234	16.7	31.2	0.0
	5	235	13.9	34.0	0.0
	5	236	17.7	31.3	0.0
	5	237	16.3	30.0	0.0
	5	238	16.9	31.4	0.0
	5	239	16.8	31.2	0.286046511628
	5	240	18.3	31.7	0.0
	5	241	13.1	25.8	0.0
	5	242	10.2	21.0	0.0953488372093
	5	243	9.4	29.8	0.0
	5	244	9.6	29.2	0.0
	5	245	12.1	31.3	0.0
	5	246	13.0	34.3	0.0
	5	247	14.1	31.2	0.0
	5	248	12.0	29.6	0.0
	5	249	13.4	23.5	1.43023255814
	5	250	11.6	27.1	0.0
	5	251	10.4	26.9	0.0
	5	252	10.6	19.6	18.0209302326
	5	253	10.2	26.0	0.0
	5	254	9.1	22.4	0.0
	5	255	6.5	23.6	0.0
	5	256	6.4	26.3	0.0
	5	257	16.9	30.5	0.0
	5	258	18.1	29.3	0.0
	5	259	14.3	20.3	1.23953488372
	5	260	14.8	26.5	0.0
	5	261	14.9	26.4	0.0
	5	262	14.5	28.9	0.0
	5	263	16.5	28.5	0.0
	5	264	9.9	24.0	0.0
	5	265	7.1	28.7	0.0
	5	266	12.1	28.0	0.0
	5	267	9.9	21.1	0.0
	5	268	11.1	24.1	0.0
	5	269	11.5	23.3	0.0
	5	270	13.7	23.0	0.0
	5	271	11.9	22.6	0.0
	5	272	8.7	21.7	0.0
	5	273	7.8	18.8	0.0
	5	274	10.5	16.4	0.0
	5	275	7.8	20.5	0.0
	5	276	5.7	26.1	0.0
	5	277	9.4	22.5	2.19302325581
	5	278	6.7	25.3	0.0
	5	279	11.1	23.8	0.0
	5	280	6.5	16.3	0.0
	5	281	0.2	10.2	0.0
	5	282	4.4	18.9	0.0
	5	283	5.8	16.2	0.0
	5	284	3.8	15.4	0.0
	5	285	2.3	12.9	0.762790697674
	5	286	0.4	13.0	0.0
	5	287	4.8	20.6	0.0
	5	288	1.6	18.5	0.0
	5	289	1.6	22.7	0.0
	5	290	3.8	18.7	0.476744186047
	5	291	2.1	19.0	0.0
	5	292	2.0	12.2	0.0
	5	293	1.6	11.1	0.0
	5	294	-0.5	10.6	0.0
	5	295	0.9	12.3	0.0
	5	296	2.2	15.5	0.0
	5	297	0.6	15.2	0.0
	5	298	-3.3	12.9	8.86744186047
	5	299	-1.3	10.2	0.0
	5	300	0.4	8.3	0.762790697674
	5	301	-2.0	10.4	0.0
	5	302	-4.6	5.5	0.0
	5	303	-5.0	4.3	0.0953488372093
	5	304	-11.2	6.8	0.0
	5	305	-8.3	2.7	0.0
	5	306	-11.9	0.6	0.0
	5	307	-10.3	8.8	0.0
	5	308	2.1	10.0	6.1023255814
	5	309	5.1	11.4	0.381395348837
	5	310	-5.5	0.1	10.6790697674
	5	311	-11.6	4.2	0.0
	5	312	-10.5	5.6	0.0
	5	313	-11.1	3.1	0.0
	5	314	-8.0	6.3	0.0
	5	315	-3.9	11.0	0.0
	5	316	-2.0	16.1	0.0
	5	317	1.9	12.5	0.572093023256
	5	318	8.8	19.6	0.381395348837
	5	319	9.7	16.2	0.0
	5	320	0.4	5.4	8.2
	5	321	-2.0	6.7	0.0
	5	322	-2.6	16.6	0.0
	5	323	-5.1	8.3	0.0
	5	324	-9.3	4.3	0.0
	5	325	-16.3	-8.3	0.0
	5	326	-12.5	0.1	0.0
	5	327	-15.6	-7.5	0.0
	5	328	-19.4	-2.0	0.0
	5	329	-17.2	7.6	0.0
	5	330	-9.7	5.4	0.0
	5	331	-9.9	-3.6	0.0
	5	332	-6.2	-0.8	0.0
	5	333	-15.2	-6.5	0.0
	5	334	-6.8	-0.7	0.0
	5	335	-5.2	1.7	0.0
	5	336	-10.2	7.5	0.0
	5	337	-8.5	3.6	0.0
	5	338	-13.8	-7.5	0.0
	5	339	-8.9	4.8	0.0
	5	340	-11.6	-2.0	0.0
	5	341	-15.4	4.1	0.0
	5	342	-9.3	-2.5	0.0
	5	343	-12.0	-3.1	0.0
	5	344	-12.5	-9.7	0.0
	5	345	-17.6	-1.9	0.0
	5	346	-18.5	-6.8	0.0
	5	347	-16.6	-4.1	0.0
	5	348	-19.5	-8.0	0.0
	5	349	-13.0	-5.8	0.0
	5	350	-2.4	-1.7	0.0
	5	351	-8.9	-6.6	0.0
	5	352	-5.9	-5.3	0.0
	5	353	-10.8	-4.8	0.0
	5	354	-15.6	-10.1	0.0
	5	355	-21.4	-12.7	0.0
	5	356	-8.7	-0.6	0.0
	5	357	-8.6	-2.5	0.0
	5	358	-11.9	0.9	0.0
	5	359	-6.3	6.3	0.0
	5	360	-19.3	-8.2	0.0
	5	361	-9.7	-4.9	0.0
	5	362	-18.9	-6.8	0.0
	5	363	-18.4	-5.2	0.0
	5	364	-21.7	-11.3	0.0
	5	365	-17.9	-16.6	0.0
	6	1	-10.9	6.0	0.0
	6	2	-16.9	-2.6	0.0
	6	3	-13.2	-4.0	0.0
	6	4	-12.8	-6.8	0.0
	6	5	-8.7	-2.7	0.0
	6	6	-14.1	-9.5	1.71627906977
	6	7	-15.0	-6.3	5.1488372093
	6	8	-12.9	-4.5	0.0
	6	9	-5.2	5.2	0.0
	6	10	-3.8	-2.7	0.0
	6	11	-12.2	-6.5	0.0
	6	12	-27.6	-3.0	0.0
	6	13	-16.4	-6.1	0.0
	6	14	-16.2	-8.3	0.0
	6	15	-19.8	-6.4	0.0
	6	16	-17.3	-1.2	0.0
	6	17	-10.4	-1.6	0.0
	6	18	-10.1	-5.7	0.0
	6	19	-8.0	-3.0	0.0
	6	20	-13.6	-1.6	0.0
	6	21	-17.2	-10.4	0.0
	6	22	-11.4	-8.4	0.0
	6	23	-12.4	-1.5	0.0
	6	24	-24.8	-7.7	0.0
	6	25	-18.8	-4.4	0.0
	6	26	-35.1	-13.9	0.190697674419
	6	27	-31.6	-10.0	0.0
	6	28	-29.4	-6.0	0.0
	6	29	-18.3	-9.8	0.0
	6	30	-20.0	-7.9	0.0
	6	31	-16.0	-11.0	0.0
	6	32	-14.5	-2.9	0.0
	6	33	-26.6	-12.8	0.0
	6	34	-29.5	-14.9	0.0
	6	35	-31.7	-16.8	0.0
	6	36	-27.7	-11.9	0.0
	6	37	-27.6	-3.8	0.0
	6	38	-21.1	-0.7	0.0
	6	39	-14.7	-5.2	0.0
	6	40	-15.7	-9.5	0.0
	6	41	-23.5	-6.7	0.0
	6	42	-18.8	-8.0	0.0
	6	43	-19.6	-6.7	0.0
	6	44	-11.0	-7.2	0.0
	6	45	-9.0	-4.5	0.0
	6	46	-1.3	2.4	0.0
	6	47	-7.0	-3.9	0.0
	6	48	-12.5	-1.7	0.190697674419
	6	49	-16.9	-1.1	0.0
	6	50	-13.8	-0.9	0.0
	6	51	-13.2	6.7	0.0
	6	52	-19.3	-1.8	0.0
	6	53	-12.8	1.0	0.0
	6	54	-17.5	-6.0	0.0
	6	55	-18.0	-0.5	0.0
	6	56	-16.9	-3.8	0.190697674419
	6	57	-13.8	-0.7	0.0
	6	58	-17.0	-7.9	0.0
	6	59	-9.0	-0.4	0.0
	6	60	-9.1	1.9	0.0
	6	61	0.2	11.1	0.0
	6	62	3.2	7.0	0.0
	6	63	-3.0	3.8	0.0
	6	64	-4.9	1.4	0.0
	6	65	-6.0	-1.6	0.0
	6	66	-2.2	-0.6	0.0
	6	67	1.9	6.7	0.0
	6	68	2.8	5.3	0.0
	6	69	3.4	7.9	0.0
	6	70	4.9	5.7	0.0
	6	71	0.6	5.6	0.0
	6	72	-3.0	5.0	0.0
	6	73	-1.4	3.9	0.0953488372093
	6	74	-5.3	6.8	0.0
	6	75	0.8	9.5	13.8255813953
	6	76	0.9	7.9	0.0
	6	77	1.2	10.0	0.0
	6	78	-1.2	2.6	0.0
	6	79	1.5	4.7	0.0
	6	80	-8.3	1.4	0.953488372093
	6	81	-8.3	6.3	0.0
	6	82	-9.1	2.5	0.0
	6	83	-9.4	3.0	0.0
	6	84	-3.0	8.0	1.33488372093
	6	85	-0.6	11.7	0.0
	6	86	-0.8	15.8	0.0
	6	87	1.1	16.3	0.0
	6	88	2.3	12.5	0.0
	6	89	0.1	14.2	0.953488372093
	6	90	3.7	13.7	0.0
	6	91	0.9	15.1	0.0
	6	92	-2.7	11.1	5.33953488372
	6	93	-5.1	9.7	1.90697674419
	6	94	-6.4	9.1	0.0
	6	95	-7.9	7.1	0.0
	6	96	-3.7	6.8	0.0
	6	97	-1.1	4.9	1.23953488372
	6	98	-0.4	9.3	0.0
	6	99	-4.6	8.6	0.0
	6	100	-6.3	9.4	0.0
	6	101	-4.7	9.9	0.0
	6	102	-4.9	4.8	0.0
	6	103	-7.2	4.5	2.66976744186
	6	104	-4.5	6.6	12.3
	6	105	-4.0	10.3	3.0511627907
	6	106	2.0	13.8	0.0
	6	107	11.4	17.9	12.5860465116
	6	108	9.5	16.9	0.0
	6	109	5.9	18.2	0.0
	6	110	6.8	18.1	0.0
	6	111	5.1	20.4	0.0
	6	112	8.3	25.0	0.0
	6	113	16.2	32.1	0.0
	6	114	11.2	22.8	14.8744186047
	6	115	8.9	21.7	0.0
	6	116	8.4	19.1	0.0953488372093
	6	117	3.0	18.9	0.0
	6	118	9.9	22.3	0.0
	6	119	8.6	22.0	0.0
	6	120	7.1	22.6	0.0
	6	121	5.1	25.6	0.0
	6	122	3.7	18.8	0.953488372093
	6	123	6.6	20.4	0.0
	6	124	5.7	14.3	2.57441860465
	6	125	6.1	19.2	0.0
	6	126	7.7	20.7	0.0
	6	127	8.3	19.5	0.0
	6	128	10.2	24.0	0.0
	6	129	5.1	23.5	0.0
	6	130	5.4	20.9	0.0
	6	131	5.9	20.4	0.0
	6	132	5.3	19.6	0.0953488372093
	6	133	8.8	26.1	1.0488372093
	6	134	3.8	24.3	3.43255813953
	6	135	1.8	27.3	0.0
	6	136	7.8	23.6	0.0
	6	137	4.9	19.9	0.0
	6	138	7.2	23.4	0.0
	6	139	10.3	25.4	0.0
	6	140	12.8	26.1	0.0
	6	141	6.8	19.8	6.67441860465
	6	142	9.7	25.8	0.0
	6	143	11.5	28.3	0.0
	6	144	9.5	24.0	0.0
	6	145	14.0	22.6	8.58139534884
	6	146	14.3	24.5	0.0
	6	147	12.5	21.5	0.0
	6	148	10.6	20.9	0.0
	6	149	12.1	24.2	0.0
	6	150	7.9	22.3	0.572093023256
	6	151	7.9	25.4	0.0
	6	152	9.8	26.0	0.0
	6	153	10.0	21.1	0.0953488372093
	6	154	11.2	26.2	3.90930232558
	6	155	19.9	29.2	0.0
	6	156	18.4	27.7	0.0
	6	157	18.3	26.2	5.62558139535
	6	158	15.0	27.1	0.0
	6	159	12.0	25.1	0.0
	6	160	7.8	18.1	6.57906976744
	6	161	6.7	17.8	9.34418604651
	6	162	5.1	15.2	0.381395348837
	6	163	1.6	14.2	0.476744186047
	6	164	7.1	19.4	3.62325581395
	6	165	6.1	21.6	0.0
	6	166	8.5	15.0	16.5906976744
	6	167	7.4	21.4	2.66976744186
	6	168	10.7	23.5	0.762790697674
	6	169	15.6	28.4	20.4046511628
	6	170	13.4	28.2	0.0
	6	171	11.9	25.7	0.0
	6	172	14.7	26.9	0.0
	6	173	12.6	19.4	0.0
	6	174	10.3	19.9	0.0
[truncated: 8,957 more rows]
