# Supplementary material for: Comparing CMIP-3 and CMIP-5 climate projections on flooding estimation of Devils Lake of North Dakota, USA
Source: PeerJ. 2018 Apr 30;6:e4711. doi: 10.7717/peerj.4711 (PMC5933320; doi:10.7717/peerj.4711)
Supplement: Supplemental Information 2 [file peerj-06-4711-s002.zip › FutureClimate/CMIP-5_MarkSim/EDMZ_MIROCESM_rcp45_2055.dat]

	1	1	-17.3	-5.6	0.0
	1	2	-9.5	1.9	16.5906976744
	1	3	-0.9	6.7	1.23953488372
	1	4	-0.5	0.0	0.0
	1	5	-11.3	1.6	0.0
	1	6	-2.6	-1.5	0.0
	1	7	-5.2	-2.6	0.0953488372093
	1	8	-11.2	-0.8	0.0
	1	9	-23.1	-0.2	0.0
	1	10	-26.7	-2.2	1.14418604651
	1	11	-19.3	-8.2	0.0
	1	12	-16.4	-7.9	0.0
	1	13	-16.3	-13.8	0.0
	1	14	-17.9	-8.8	0.0
	1	15	-15.3	-1.8	0.0
	1	16	-17.4	-10.3	0.0
	1	17	-20.4	-16.9	0.286046511628
	1	18	-11.4	-0.6	0.0
	1	19	-9.4	-7.2	0.0
	1	20	-17.7	-4.8	0.0
	1	21	-3.7	11.6	0.0
	1	22	-10.2	14.4	0.0
	1	23	-13.1	4.8	0.0
	1	24	-14.7	0.9	0.0
	1	25	-11.6	-3.0	0.0
	1	26	-15.7	-5.4	0.0
	1	27	-21.3	-4.7	0.0
	1	28	-12.0	-0.5	0.0
	1	29	-19.0	-2.0	0.0
	1	30	-12.5	1.4	0.0
	1	31	-10.8	-5.8	0.0953488372093
	1	32	-5.3	-1.7	0.0
	1	33	-11.9	-1.8	0.0
	1	34	-5.8	7.5	0.0
	1	35	0.3	6.2	0.0
	1	36	7.9	16.5	0.0
	1	37	-4.1	5.2	0.0
	1	38	-9.3	-8.9	0.0
	1	39	-6.3	-0.3	0.0
	1	40	-6.8	-6.5	0.0
	1	41	-9.1	-5.3	0.0
	1	42	-8.1	2.3	0.0
	1	43	-3.3	6.1	0.0
	1	44	-7.9	-2.5	0.0
	1	45	-13.6	-7.7	0.0953488372093
	1	46	-23.3	-7.5	0.0
	1	47	-21.4	-4.3	0.0
	1	48	-24.9	-7.7	0.0
	1	49	-23.4	-5.8	0.0
	1	50	-24.0	-5.4	0.0
	1	51	-27.0	-16.2	2.86046511628
	1	52	-22.7	-13.6	0.286046511628
	1	53	-19.2	1.1	0.0
	1	54	-15.6	-1.3	0.0
	1	55	-15.9	-3.8	0.0
	1	56	-26.8	-4.2	0.0
	1	57	-21.8	6.7	0.0
	1	58	-21.8	-2.3	0.0
	1	59	-13.4	-3.2	0.0
	1	60	-14.5	-3.7	0.0
	1	61	-17.1	-3.4	0.0
	1	62	-12.7	-1.2	0.0
	1	63	-8.2	-2.2	0.286046511628
	1	64	0.1	1.0	0.0
	1	65	0.2	3.3	0.0
	1	66	-6.0	-4.9	0.0
	1	67	-9.9	4.5	0.0
	1	68	-10.8	7.3	0.0
	1	69	-9.4	7.5	0.0
	1	70	-14.3	4.7	0.0
	1	71	-11.1	-4.6	0.0
	1	72	-7.8	-4.3	0.0
	1	73	-7.4	-5.4	0.0
	1	74	-9.3	-5.7	0.0
	1	75	-8.3	-3.2	0.0
	1	76	-13.7	0.7	0.0
	1	77	-14.9	-1.1	0.0
	1	78	-13.5	5.0	0.0
	1	79	-16.8	-1.5	0.0
	1	80	-16.1	-2.4	0.0
	1	81	-12.3	0.5	7.1511627907
	1	82	-9.7	1.4	0.0
	1	83	-10.5	2.8	0.0953488372093
	1	84	-3.8	3.1	0.0
	1	85	-5.9	3.6	1.71627906977
	1	86	-0.2	9.2	0.0
	1	87	2.6	6.6	0.0
	1	88	-1.6	11.0	0.0
	1	89	-2.6	8.7	0.0
	1	90	-1.8	14.7	0.0
	1	91	4.1	15.6	0.0
	1	92	4.9	18.9	0.0
	1	93	2.8	16.3	9.63023255814
	1	94	4.3	15.5	0.0
	1	95	5.1	13.6	0.0
	1	96	4.0	10.1	0.190697674419
	1	97	-0.9	8.3	4.19534883721
	1	98	-2.1	9.5	0.762790697674
	1	99	-0.1	11.2	0.0
	1	100	7.6	10.9	0.0
	1	101	2.4	18.2	0.0
	1	102	10.0	19.2	0.0
	1	103	11.6	22.2	0.0
	1	104	3.4	20.6	4.86279069767
	1	105	4.9	20.5	0.0
	1	106	3.6	16.1	0.286046511628
	1	107	0.8	19.0	0.0
	1	108	-2.0	19.0	0.0
	1	109	0.4	18.0	0.0
	1	110	1.6	20.3	0.0
	1	111	3.8	24.3	0.0
	1	112	-2.7	15.5	0.0
	1	113	-6.4	10.1	0.0
	1	114	-0.4	17.7	0.0
	1	115	3.8	22.2	0.0
	1	116	4.0	21.6	0.0
	1	117	5.0	9.3	7.05581395349
	1	118	7.3	20.6	0.0
	1	119	10.1	23.0	0.0
	1	120	6.4	21.9	4.29069767442
	1	121	10.9	24.9	0.0
	1	122	9.0	24.9	0.0
	1	123	13.8	24.8	0.0
	1	124	13.9	25.3	0.0
	1	125	13.0	26.0	0.0
	1	126	8.1	24.3	0.0
	1	127	4.8	25.6	66.1720930233
	1	128	8.1	28.2	0.0
	1	129	10.6	25.9	0.0
	1	130	8.9	23.3	0.0
	1	131	4.4	21.9	0.0
	1	132	4.0	27.0	0.0
	1	133	4.9	22.4	0.0
	1	134	12.1	23.3	0.0
	1	135	11.0	21.3	0.0
	1	136	6.4	15.3	6.29302325581
	1	137	14.4	21.4	2.76511627907
	1	138	9.9	20.8	12.776744186
	1	139	11.0	18.1	0.0
	1	140	10.5	20.8	10.2023255814
	1	141	10.4	23.7	0.0
	1	142	7.4	23.4	0.0953488372093
	1	143	8.5	23.8	0.0
	1	144	3.7	21.7	0.0
	1	145	11.3	23.1	0.0
	1	146	10.2	22.7	0.0
	1	147	15.0	22.8	5.43488372093
	1	148	8.2	22.4	27.8418604651
	1	149	5.9	20.7	0.0
	1	150	7.0	22.9	1.81162790698
	1	151	10.2	23.6	0.0
	1	152	6.9	22.9	0.0
	1	153	6.8	20.3	0.0
	1	154	10.8	24.0	0.0
	1	155	14.0	31.7	0.0
	1	156	7.7	25.9	0.0
	1	157	14.8	22.6	10.2023255814
	1	158	15.1	27.6	0.0
	1	159	15.0	25.8	0.0
	1	160	11.5	24.0	0.0
	1	161	11.6	25.6	0.0
	1	162	12.5	23.4	34.5162790698
	1	163	12.3	25.3	0.0
	1	164	12.9	26.9	0.0
	1	165	17.8	31.1	56.7325581395
	1	166	20.2	32.2	0.0
	1	167	16.4	33.9	0.0
	1	168	16.2	30.2	0.0
	1	169	15.4	28.6	7.05581395349
	1	170	13.6	28.9	0.0
	1	171	16.0	28.5	0.0
	1	172	16.3	28.0	0.0
	1	173	16.1	20.5	13.8255813953
	1	174	15.5	22.1	8.96279069767
	1	175	14.9	26.9	0.0
	1	176	12.3	23.9	0.0
	1	177	11.9	21.1	4.76744186047
	1	178	13.3	23.0	58.1627906977
	1	179	16.4	29.2	0.0
	1	180	12.6	26.9	4.38604651163
	1	181	19.8	27.7	0.762790697674
	1	182	17.6	30.8	0.0
	1	183	15.9	30.1	0.0
	1	184	20.3	30.7	0.0
	1	185	19.7	30.2	0.0953488372093
	1	186	22.2	31.1	4.95813953488
	1	187	20.3	30.4	0.190697674419
	1	188	14.2	27.1	0.0
	1	189	14.8	23.2	0.0
	1	190	14.0	26.9	0.0
	1	191	14.3	30.9	0.0
	1	192	17.8	30.2	0.0
	1	193	20.0	30.3	0.0
	1	194	20.7	35.4	0.0
	1	195	22.9	38.5	0.0
	1	196	21.4	34.3	0.0
	1	197	22.2	31.7	0.190697674419
	1	198	19.2	30.6	0.0
	1	199	16.0	29.7	0.0
	1	200	19.0	33.8	6.29302325581
	1	201	21.7	36.5	0.953488372093
	1	202	23.0	35.8	0.0
	1	203	20.9	34.9	0.0
	1	204	16.5	30.9	0.0
	1	205	18.1	29.9	4.86279069767
	1	206	17.1	31.6	2.0976744186
	1	207	16.9	31.5	0.0
	1	208	18.2	34.2	0.0
	1	209	16.7	32.7	0.0
	1	210	16.2	33.3	0.0
	1	211	17.4	31.8	0.0
	1	212	12.5	27.9	21.5488372093
	1	213	15.0	31.0	33.9441860465
	1	214	13.0	33.0	0.0
	1	215	16.5	31.4	0.0
	1	216	15.5	30.4	0.0
	1	217	17.1	33.7	0.0
	1	218	16.7	31.8	1.23953488372
	1	219	17.8	31.4	0.0
	1	220	20.9	33.0	0.0
	1	221	20.1	30.8	0.0
	1	222	18.1	32.6	0.0
	1	223	17.5	34.5	0.0
	1	224	11.7	31.4	0.0
	1	225	12.3	27.5	17.2581395349
	1	226	12.4	27.2	0.0953488372093
	1	227	12.9	25.8	18.9744186047
	1	228	13.6	29.4	0.0
	1	229	13.8	28.3	0.0
	1	230	10.4	26.0	0.0
	1	231	13.3	30.1	0.0
	1	232	12.7	24.8	25.1720930233
	1	233	17.0	25.4	0.0
	1	234	16.8	31.9	0.0
	1	235	16.1	27.1	0.0
	1	236	14.3	31.6	0.0
	1	237	14.3	30.2	0.0
	1	238	13.9	31.6	0.0
	1	239	20.8	31.5	0.0
	1	240	19.7	32.6	0.0
	1	241	16.6	30.6	0.0
	1	242	13.3	27.9	0.0
	1	243	15.0	27.0	0.0
	1	244	14.2	30.2	0.0
	1	245	12.1	30.4	0.0
	1	246	12.9	32.7	0.0
	1	247	17.3	31.1	10.2976744186
	1	248	12.7	27.5	0.286046511628
	1	249	12.2	29.1	0.0
	1	250	15.1	27.6	0.0
	1	251	12.8	25.4	0.0
	1	252	7.9	22.3	0.953488372093
	1	253	12.5	26.5	0.0
	1	254	6.8	21.9	4.00465116279
	1	255	6.2	21.7	0.286046511628
	1	256	2.9	23.0	0.0
	1	257	1.8	24.2	0.0
	1	258	-2.9	21.8	0.0
	1	259	4.8	27.9	0.0
	1	260	8.2	28.5	0.0
	1	261	7.0	23.2	0.0
	1	262	11.9	28.0	0.0
	1	263	13.1	27.3	0.0
	1	264	13.1	29.8	0.0
	1	265	10.3	26.0	0.0
	1	266	10.5	21.5	0.0
	1	267	12.5	22.9	0.0
	1	268	8.7	27.9	0.0
	1	269	12.7	26.2	0.0
	1	270	15.0	29.2	0.0
	1	271	16.2	26.8	0.0
	1	272	16.0	25.7	0.0
	1	273	11.9	24.8	0.0
	1	274	5.6	22.4	0.0
	1	275	6.6	23.1	0.0
	1	276	8.4	18.4	0.0
	1	277	5.9	17.1	0.0
	1	278	4.8	20.1	0.0
	1	279	2.8	17.4	0.0
	1	280	3.5	18.0	0.0
	1	281	4.0	17.4	0.190697674419
	1	282	4.2	20.8	0.0
	1	283	4.6	19.9	0.0
	1	284	6.5	18.9	0.0
	1	285	3.8	21.2	0.0
	1	286	9.7	23.7	0.0
	1	287	2.6	12.5	10.7744186047
	1	288	-1.1	10.9	0.0
	1	289	0.6	14.0	0.0
	1	290	6.2	17.1	5.72093023256
	1	291	3.3	13.9	0.0
	1	292	4.6	15.5	0.0
	1	293	6.0	14.1	0.0
	1	294	5.2	13.4	0.0
	1	295	4.8	14.3	0.0
	1	296	1.2	15.2	0.0
	1	297	1.0	7.7	0.0
	1	298	0.3	9.6	0.0
	1	299	-2.2	8.7	0.0
	1	300	-6.1	7.2	0.0
	1	301	6.3	16.7	0.0
	1	302	7.0	12.5	0.0
	1	303	5.2	15.3	0.0
	1	304	0.2	15.1	0.0
	1	305	1.1	7.8	0.0
	1	306	-6.0	6.0	0.0
	1	307	-2.8	4.7	0.0
	1	308	-1.7	9.6	0.0
	1	309	-1.4	14.9	0.0
	1	310	2.6	7.1	0.0
	1	311	4.9	10.0	0.0
	1	312	0.5	9.3	0.0
	1	313	-1.5	17.0	0.0
	1	314	3.3	18.6	0.0
	1	315	5.3	10.5	0.0
	1	316	1.4	5.4	14.8744186047
	1	317	-3.1	5.4	0.0
	1	318	-3.3	6.0	3.71860465116
	1	319	-3.0	5.3	0.0
	1	320	0.4	7.4	0.0
	1	321	-11.7	2.7	5.72093023256
	1	322	-6.1	-1.5	6.1976744186
	1	323	-7.7	0.1	0.0
	1	324	-9.6	-6.9	2.0023255814
	1	325	-4.5	0.2	0.0
	1	326	-8.8	2.3	0.0
	1	327	-7.1	0.3	0.0
	1	328	-13.4	-8.9	0.0
	1	329	-9.9	-4.4	0.0
	1	330	-18.1	-8.3	0.0
	1	331	-8.9	7.9	0.0
	1	332	-15.3	-1.1	0.0
	1	333	-15.0	-5.9	0.0
	1	334	-14.7	-2.3	9.72558139535
	1	335	-16.7	-1.1	0.0
	1	336	-21.9	-6.9	0.0
	1	337	-27.5	-12.6	4.95813953488
	1	338	-28.3	-7.0	0.0
	1	339	-25.0	-7.7	0.0
	1	340	-18.9	-15.3	0.0
	1	341	-17.6	-6.1	0.0
	1	342	-15.4	-6.7	0.0
	1	343	-16.0	-6.3	0.0
	1	344	-15.1	-8.2	0.0
	1	345	-12.4	-10.6	0.0
	1	346	-7.8	-5.9	0.0
	1	347	-12.6	-4.6	0.0
	1	348	-7.4	2.6	0.0
	1	349	-18.9	-12.7	0.858139534884
	1	350	-19.7	-12.3	0.0
	1	351	-23.0	-3.2	0.0
	1	352	-21.2	-10.7	0.0
	1	353	-18.3	-8.8	0.0
	1	354	-10.7	-7.0	0.0
	1	355	-12.8	-10.1	13.5395348837
	1	356	-16.0	-6.1	0.0
	1	357	-25.9	-11.2	2.38372093023
	1	358	-26.2	-13.1	0.0
	1	359	-19.7	0.6	0.0
	1	360	-13.9	1.2	2.57441860465
	1	361	-17.1	-2.3	0.0
	1	362	-11.4	-11.3	3.33720930233
	1	363	-15.0	-14.7	0.572093023256
	1	364	-20.9	-18.0	0.286046511628
	1	365	-19.3	-18.7	1.14418604651
	2	1	-7.8	-5.1	0.0
	2	2	-13.0	-8.0	0.0
	2	3	-14.2	-10.6	0.0
	2	4	-9.4	-9.3	2.0023255814
	2	5	-15.3	-11.5	0.0
	2	6	-20.6	-15.2	0.0
	2	7	-24.6	-5.2	0.0
	2	8	-15.8	-5.6	0.0
	2	9	-16.6	-8.1	0.0
	2	10	-18.3	-2.5	0.0
	2	11	-15.9	1.4	0.0
	2	12	-13.5	-4.6	0.0
	2	13	-9.9	-0.6	0.0
	2	14	-8.6	-3.1	0.0
	2	15	-13.4	-1.9	0.0
	2	16	-13.3	2.2	0.0
	2	17	-6.4	-1.7	0.0
	2	18	-7.9	-1.5	0.0
	2	19	-11.6	-4.3	0.0
	2	20	-16.5	-9.5	0.0
	2	21	-5.4	-3.7	0.0
	2	22	-3.5	7.2	0.0
	2	23	-7.2	-4.0	0.0
	2	24	-8.1	2.2	0.0
	2	25	-21.6	-7.6	0.0
	2	26	-24.0	-3.3	0.0
	2	27	-20.6	-6.8	0.0
	2	28	-19.9	-1.8	0.0
	2	29	-19.5	-10.6	0.0
	2	30	-10.5	2.1	0.0
	2	31	-12.3	-3.1	0.667441860465
	2	32	-7.6	-7.0	0.0
	2	33	-16.8	-8.9	0.0
	2	34	-20.4	-9.9	0.0
	2	35	-21.0	-9.9	0.0
	2	36	-15.4	-2.4	0.0
	2	37	-27.1	-10.8	0.0
	2	38	-26.7	-15.4	0.0
	2	39	-23.8	-12.9	0.0
	2	40	-17.0	-3.9	0.0
	2	41	-15.9	-2.6	0.0
	2	42	-18.4	-5.1	0.0
	2	43	-11.9	4.8	0.0
	2	44	-3.5	5.2	0.0
	2	45	-0.2	8.3	0.0
	2	46	-0.9	2.1	0.0
	2	47	-7.2	1.0	0.0
	2	48	-13.8	-0.3	0.0
	2	49	-16.1	-6.1	0.0
	2	50	-21.0	-7.8	0.0
	2	51	-20.5	-4.8	0.0
	2	52	-23.9	-7.4	0.0
	2	53	-15.6	-1.2	0.0
	2	54	-6.3	5.1	0.0
	2	55	-9.4	-0.2	0.0
	2	56	-11.8	4.4	0.0
	2	57	-2.2	1.0	0.0
	2	58	-2.6	-0.5	0.0
	2	59	-7.7	-5.3	0.0
	2	60	-6.9	-6.8	0.0
	2	61	-1.1	2.0	0.0
	2	62	2.3	7.2	0.0
	2	63	-6.0	-1.7	0.0
	2	64	-9.7	2.6	0.0
	2	65	-1.3	0.3	1.71627906977
	2	66	-2.7	4.3	0.0
	2	67	-7.4	1.2	0.0
	2	68	-7.9	2.9	0.0
	2	69	-1.0	0.4	0.0
	2	70	-0.3	-0.1	0.381395348837
	2	71	-4.5	8.7	0.0
	2	72	-2.4	6.2	0.0
	2	73	-2.4	2.6	0.0
	2	74	-4.6	6.1	0.0
	2	75	-3.9	5.7	0.0
	2	76	-0.7	7.9	0.0
	2	77	-1.5	3.3	0.0
	2	78	-3.3	5.2	0.0
	2	79	0.4	6.9	0.0
	2	80	-1.9	13.2	0.0
	2	81	-3.5	5.0	0.0
	2	82	0.1	10.4	0.0
	2	83	2.7	7.8	14.3023255814
	2	84	-1.8	5.9	0.0
	2	85	-2.0	2.7	0.0
	2	86	-1.9	6.7	0.0
	2	87	-7.2	6.7	0.0
	2	88	-14.1	0.5	0.0
	2	89	-13.7	-6.6	0.286046511628
	2	90	-10.2	-0.9	0.0
	2	91	-16.5	-4.5	0.0
	2	92	-9.7	0.5	0.0
	2	93	-11.4	3.7	0.0
	2	94	-13.6	4.4	0.0
	2	95	-7.9	9.3	0.0
	2	96	-0.7	9.4	0.0
	2	97	-1.3	7.5	0.0
	2	98	1.1	15.5	0.0
	2	99	7.1	11.0	9.05813953488
	2	100	1.3	13.1	2.28837209302
	2	101	0.3	17.6	0.0
	2	102	-5.0	11.5	0.190697674419
	2	103	4.7	17.3	0.0
	2	104	4.8	10.0	0.0
	2	105	3.7	13.7	0.0
	2	106	-0.6	13.0	0.0
	2	107	10.3	21.0	0.0
	2	108	5.4	12.8	0.0
	2	109	3.7	13.6	0.0
	2	110	-1.5	13.7	0.0
	2	111	0.7	12.5	0.667441860465
	2	112	-1.0	13.8	0.0
	2	113	1.4	13.6	0.0
	2	114	6.7	14.9	0.0
	2	115	-2.2	15.0	1.0488372093
	2	116	-1.0	12.2	8.77209302326
	2	117	-2.1	14.8	0.0
	2	118	1.7	16.3	0.381395348837
	2	119	-1.4	17.2	8.00930232558
	2	120	1.9	21.1	0.0
	2	121	-2.4	12.6	0.0
	2	122	-3.6	14.4	0.0
	2	123	-4.9	13.6	2.95581395349
	2	124	-6.5	13.7	0.0
	2	125	0.9	19.1	0.0
	2	126	5.2	22.5	0.0
	2	127	10.1	13.4	2.95581395349
	2	128	11.1	19.1	2.86046511628
	2	129	12.1	20.3	0.286046511628
	2	130	8.1	28.1	0.0
	2	131	6.4	26.4	0.0
	2	132	12.7	20.6	0.0
	2	133	10.3	18.4	28.1279069767
	2	134	9.8	23.0	1.0488372093
	2	135	8.9	23.3	0.0
	2	136	7.1	26.0	0.0
	2	137	6.1	22.3	2.86046511628
	2	138	6.9	20.4	0.858139534884
	2	139	9.9	24.4	0.0
	2	140	6.4	23.7	0.0
	2	141	7.9	23.1	0.0
	2	142	7.7	22.7	2.76511627907
	2	143	5.0	23.9	0.572093023256
	2	144	4.2	21.7	0.0
	2	145	9.7	20.3	0.0
	2	146	10.6	22.4	0.0
	2	147	13.7	25.7	11.5372093023
	2	148	12.2	27.3	0.0
	2	149	12.3	24.7	1.52558139535
	2	150	13.3	26.6	0.0
	2	151	12.6	25.0	0.0
	2	152	8.3	21.7	0.0
	2	153	10.1	20.6	4.67209302326
	2	154	8.6	27.4	0.0
	2	155	10.6	28.4	0.0
	2	156	16.2	24.3	0.0
	2	157	13.4	26.0	0.0
	2	158	14.3	29.1	0.0
	2	159	16.5	28.7	0.0
	2	160	13.7	30.7	0.0
	2	161	10.6	28.4	0.286046511628
	2	162	16.0	29.7	0.0
	2	163	11.8	23.6	0.0
	2	164	11.0	26.9	0.0
	2	165	7.3	29.1	0.0
	2	166	11.7	32.4	0.0
	2	167	13.4	27.5	3.52790697674
	2	168	14.7	29.7	0.0
	2	169	16.1	28.3	8.29534883721
	2	170	17.5	32.9	0.0
	2	171	14.9	28.1	0.0
	2	172	17.6	25.1	59.3069767442
	2	173	15.6	27.6	0.0
	2	174	13.6	32.1	0.0
	2	175	11.4	26.6	0.0
	2	176	12.8	26.0	0.0
	2	177	11.8	28.7	0.0
	2	178	13.8	27.6	0.572093023256
	2	179	14.4	28.2	11.823255814
	2	180	12.2	27.3	0.0
	2	181	14.7	27.6	0.0
	2	182	17.3	28.8	0.0
	2	183	15.7	27.0	0.0
	2	184	19.2	32.2	0.0
	2	185	23.0	34.2	0.0
	2	186	22.4	31.1	0.0
	2	187	22.4	32.7	0.0
	2	188	14.7	26.4	0.0
	2	189	16.5	33.1	0.0
	2	190	19.6	35.0	0.0
	2	191	18.9	33.3	0.0
	2	192	16.4	25.8	0.0
	2	193	15.3	26.2	0.0
	2	194	12.5	24.8	0.0
	2	195	12.0	26.1	0.0
	2	196	11.0	25.6	0.0
	2	197	12.8	26.6	0.0
	2	198	13.4	30.3	0.0
	2	199	13.8	31.8	0.0
	2	200	20.5	36.0	0.0
	2	201	21.1	33.1	0.0
	2	202	14.2	29.1	0.0
	2	203	16.6	32.0	0.0
	2	204	14.8	31.4	0.0
	2	205	14.5	27.5	0.0
	2	206	12.3	27.1	0.0
	2	207	14.3	30.2	0.0
	2	208	15.3	28.1	3.14651162791
	2	209	13.3	24.9	21.7395348837
	2	210	17.0	27.7	1.52558139535
	2	211	16.4	28.9	0.762790697674
	2	212	14.7	28.7	3.71860465116
	2	213	15.9	31.4	11.3465116279
	2	214	18.2	30.7	14.3023255814
	2	215	16.0	29.8	7.34186046512
	2	216	19.6	30.1	0.0
	2	217	21.6	31.9	0.0
	2	218	18.4	28.8	19.3558139535
	2	219	19.9	33.1	0.0
	2	220	16.6	32.0	0.0
	2	221	14.7	24.6	0.858139534884
	2	222	17.0	30.6	0.0
	2	223	15.7	29.7	1.14418604651
	2	224	14.4	30.4	0.0
	2	225	13.3	25.9	0.0
	2	226	16.8	31.8	0.0
	2	227	13.7	33.8	0.0
	2	228	12.4	32.2	0.0
	2	229	10.6	31.2	0.0
	2	230	14.8	32.5	2.19302325581
	2	231	14.0	27.8	3.14651162791
	2	232	16.2	32.9	12.776744186
	2	233	19.6	33.6	0.0953488372093
	2	234	16.3	34.3	0.0
	2	235	12.7	29.5	0.0
	2	236	14.7	33.2	0.0
	2	237	12.9	29.6	7.72325581395
	2	238	10.6	27.5	2.0023255814
	2	239	13.5	30.9	0.0
	2	240	14.1	33.7	0.0
	2	241	11.7	33.0	14.7790697674
	2	242	11.6	31.4	0.0
	2	243	9.2	32.3	0.0
	2	244	11.8	31.2	0.0
	2	245	13.2	26.8	0.0
	2	246	12.0	22.9	2.0023255814
	2	247	12.6	26.7	0.0
	2	248	11.0	31.0	0.0
	2	249	9.1	26.5	0.0
	2	250	6.5	26.6	0.0
	2	251	11.4	24.2	0.0
	2	252	7.6	20.8	0.0
	2	253	8.1	19.8	20.8813953488
	2	254	8.0	22.2	0.0
	2	255	4.6	25.5	0.0
	2	256	6.0	19.9	2.76511627907
	2	257	5.6	17.0	0.572093023256
	2	258	1.8	17.0	0.0
	2	259	6.5	22.6	0.0
	2	260	6.7	15.3	4.1
	2	261	4.0	20.7	2.57441860465
	2	262	4.4	25.2	0.0
	2	263	7.0	25.4	0.0
	2	264	10.6	23.8	0.0
	2	265	13.4	24.3	0.0
	2	266	12.5	29.0	0.0
	2	267	9.7	26.0	0.0
	2	268	10.0	28.2	0.0
	2	269	13.1	23.3	0.858139534884
	2	270	10.2	23.9	2.57441860465
	2	271	7.7	22.8	0.0
	2	272	9.4	24.4	0.0
	2	273	9.2	20.9	0.0
	2	274	10.0	24.5	0.0
	2	275	3.0	20.5	0.0
	2	276	-0.8	17.7	0.0
	2	277	5.4	20.2	0.0
	2	278	-1.0	18.3	0.0
	2	279	2.3	18.8	0.0
	2	280	0.2	12.5	3.24186046512
	2	281	-2.2	18.4	0.190697674419
	2	282	0.6	17.9	0.0
	2	283	-0.6	16.8	0.0
	2	284	2.9	12.0	0.0
	2	285	-2.4	0.4	6.96046511628
	2	286	-0.7	5.7	5.53023255814
	2	287	-1.5	10.1	0.0
	2	288	-3.0	10.0	0.0
	2	289	1.6	12.4	0.0
	2	290	0.9	11.7	0.0
	2	291	1.8	14.5	0.0
	2	292	-2.2	14.3	0.0
	2	293	-3.0	10.5	0.0953488372093
	2	294	-0.4	14.4	0.0
	2	295	-1.6	11.8	10.011627907
	2	296	-0.9	7.6	0.0953488372093
	2	297	-1.2	8.2	0.0
	2	298	1.2	5.8	0.0
	2	299	-2.5	7.3	0.0
	2	300	-6.0	4.7	0.0
	2	301	-2.3	4.8	0.0
	2	302	-5.5	6.0	0.0
	2	303	2.0	15.0	0.0
	2	304	-4.7	9.0	17.5441860465
	2	305	-5.6	7.7	0.0
	2	306	-4.2	8.0	0.0
	2	307	-2.3	11.8	0.0
	2	308	-1.2	17.5	0.0
	2	309	-5.6	10.6	0.0
	2	310	-4.9	11.9	0.0
	2	311	-5.1	9.1	0.0
	2	312	-1.2	13.9	0.0
	2	313	-1.3	6.6	0.0
	2	314	-7.4	4.2	0.0
	2	315	-15.1	4.5	0.0
	2	316	-6.7	7.4	0.0
	2	317	-1.1	9.4	0.0
	2	318	-2.4	8.0	0.0
	2	319	-3.6	10.5	0.0
	2	320	-0.8	7.9	0.0
	2	321	2.7	8.3	0.0
	2	322	-1.8	4.7	0.0
	2	323	-10.3	-0.2	0.0
	2	324	-8.4	6.1	0.0
	2	325	-1.2	5.2	0.381395348837
	2	326	2.0	6.3	4.19534883721
	2	327	-6.8	1.2	2.28837209302
	2	328	-10.3	1.6	0.0
	2	329	-16.7	-0.5	0.0
	2	330	-1.9	0.3	0.0
	2	331	4.4	5.6	0.0
	2	332	-0.3	1.8	0.0
	2	333	-10.6	0.3	0.0
	2	334	-7.0	-5.7	0.0
	2	335	-6.0	-3.0	0.381395348837
	2	336	-13.8	-2.0	0.0
	2	337	-16.6	-1.6	0.0
	2	338	-17.7	2.7	0.0
	2	339	-8.1	5.3	2.76511627907
	2	340	-4.9	7.0	14.3976744186
	2	341	-2.9	1.5	0.0
	2	342	-2.2	-0.9	2.0976744186
	2	343	-8.7	-6.1	0.0
	2	344	-17.6	-16.0	4.86279069767
	2	345	-22.2	-12.3	0.0
	2	346	-28.7	-12.8	0.0
	2	347	-24.3	-5.5	0.0
	2	348	-20.8	-8.9	0.0
	2	349	-6.4	-3.6	0.572093023256
	2	350	-20.1	-2.9	0.0
	2	351	-8.6	1.8	0.0
	2	352	-13.4	-5.6	0.0
	2	353	-9.9	-6.6	0.0
	2	354	-10.2	-9.2	0.0
	2	355	-9.6	-6.4	0.0
	2	356	-17.0	-7.8	0.0
	2	357	-21.6	-1.7	0.0
	2	358	-10.7	2.4	0.0
	2	359	-8.0	5.1	0.476744186047
	2	360	-4.3	2.0	0.0
	2	361	0.1	1.6	0.0
	2	362	-1.5	-0.9	0.0
	2	363	-7.5	-0.5	25.5534883721
	2	364	-18.0	-3.9	0.0
	2	365	-18.2	-7.9	0.0
	3	1	-6.9	0.1	0.0
	3	2	-6.7	-3.8	0.0
	3	3	-8.0	0.9	0.0
	3	4	-10.4	0.0	0.0
	3	5	-9.0	3.0	0.0
	3	6	-4.1	4.8	0.0
	3	7	-2.0	0.5	0.0
	3	8	-10.7	-5.7	0.0
	3	9	-14.4	4.6	0.0
	3	10	-21.2	-8.3	0.953488372093
	3	11	-20.2	-8.7	0.0
	3	12	-19.3	-16.5	0.0
	3	13	-23.4	-15.9	0.286046511628
	3	14	-17.9	-10.6	0.190697674419
	3	15	-18.3	-6.9	0.0
	3	16	-15.6	-10.8	0.0
	3	17	-20.5	-18.1	0.953488372093
	3	18	-16.4	-5.7	0.0
	3	19	-12.0	-7.6	0.0
	3	20	-17.5	-12.5	0.667441860465
	3	21	-21.5	-8.3	0.0
	3	22	-21.6	-14.1	1.52558139535
	3	23	-19.4	-12.9	0.0
	3	24	-15.7	-9.0	0.0
	3	25	-7.6	-1.6	0.0
	3	26	-6.4	-3.9	0.0
	3	27	-9.2	1.4	2.95581395349
	3	28	-11.9	-2.5	0.0
	3	29	-10.2	-3.9	0.0
	3	30	-5.8	3.5	0.0
	3	31	-14.4	0.6	0.0
	3	32	-5.8	0.4	0.0
	3	33	-19.8	-1.8	0.0
	3	34	-16.2	-2.2	7.62790697674
	3	35	-17.0	-6.2	0.0
	3	36	-16.6	-2.0	0.0
	3	37	-18.7	-5.1	0.0
	3	38	-26.4	-6.4	0.0
	3	39	-21.7	-6.4	0.0
	3	40	-15.0	-3.4	0.0
	3	41	-9.7	-0.4	0.0
	3	42	-15.4	-4.5	0.0
	3	43	-23.1	-7.7	0.0
	3	44	-21.0	-5.6	0.0
	3	45	-19.0	3.8	0.0
	3	46	-14.0	5.3	0.0
	3	47	-8.3	-0.2	0.0
	3	48	-15.8	-7.1	8.48604651163
	3	49	-11.7	-1.7	0.0
	3	50	-14.5	-2.8	0.0
	3	51	-9.8	1.2	0.0
	3	52	-7.8	3.8	0.0
	3	53	-11.2	-2.3	0.0
	3	54	-17.1	-4.7	0.0
	3	55	-17.6	-11.8	0.0
	3	56	-22.4	-12.8	0.0
	3	57	-18.5	-8.8	2.95581395349
	3	58	-13.9	-5.1	0.0
	3	59	-18.9	3.0	0.0
	3	60	-13.6	-1.1	0.0
	3	61	-8.1	-7.9	0.0
	3	62	-17.4	2.9	0.0
	3	63	-14.5	6.5	0.0
	3	64	-8.3	7.9	0.0
	3	65	1.9	6.0	0.0
	3	66	-4.0	5.1	0.572093023256
	3	67	-2.7	5.5	0.0
	3	68	0.9	2.2	0.0
	3	69	-2.6	-0.2	0.286046511628
	3	70	-13.9	-8.7	0.0
	3	71	-13.4	-1.5	0.0
	3	72	-9.4	-1.6	1.71627906977
	3	73	-4.0	-1.7	0.0953488372093
	3	74	-10.8	-0.3	0.0
	3	75	-6.5	0.0	0.0
	3	76	-6.6	4.9	0.0
	3	77	-14.7	0.6	0.0
	3	78	-9.0	8.3	0.0
	3	79	-11.2	-0.3	0.0
	3	80	-14.8	-2.8	0.0
	3	81	-23.6	-3.4	0.0
	3	82	-23.9	-6.0	0.0
	3	83	-17.0	-4.7	0.0
	3	84	-5.9	1.6	0.0
	3	85	-5.4	8.3	4.95813953488
	3	86	-1.9	7.4	0.0
	3	87	3.8	14.6	9.91627906977
	3	88	3.7	10.4	1.0488372093
	3	89	2.4	9.6	0.0
	3	90	1.4	13.8	0.0
	3	91	8.8	21.7	0.0
	3	92	5.1	20.9	0.0
	3	93	7.4	17.6	0.0
	3	94	-1.1	7.4	0.0
	3	95	-6.0	8.4	0.0
	3	96	-3.9	9.1	1.52558139535
	3	97	-6.7	10.4	0.0
	3	98	3.7	18.5	0.0
	3	99	5.2	14.2	0.190697674419
	3	100	-1.0	10.3	2.19302325581
	3	101	-1.0	16.8	0.0
	3	102	1.8	12.4	32.323255814
	3	103	6.5	16.1	5.62558139535
	3	104	8.6	10.3	1.71627906977
	3	105	4.5	11.5	0.0
	3	106	2.9	12.6	0.0
	3	107	4.1	10.2	0.0
	3	108	-3.0	10.0	0.0
	3	109	-1.6	14.1	0.0
	3	110	-2.5	13.9	0.0
	3	111	-9.1	8.9	0.0
	3	112	-2.9	15.0	0.0
	3	113	-2.6	17.0	0.0
	3	114	-1.5	12.5	14.4930232558
	3	115	1.6	13.6	7.81860465116
	3	116	5.7	10.0	6.67441860465
	3	117	3.9	17.2	0.0
	3	118	6.9	17.7	0.0
	3	119	1.3	14.1	0.0
	3	120	6.3	18.4	0.0
	3	121	7.9	16.9	0.0
	3	122	7.3	17.4	0.0
	3	123	9.4	16.5	0.0
	3	124	1.0	15.5	0.0
	3	125	-2.2	9.1	0.0
	3	126	-3.8	11.4	0.0
	3	127	-2.8	16.4	0.0
	3	128	3.0	20.8	0.0
	3	129	6.8	25.9	0.0
	3	130	5.0	25.1	0.0
	3	131	2.9	19.6	0.0
	3	132	1.7	22.8	0.0
	3	133	3.9	20.8	0.0
	3	134	6.8	22.9	0.0
	3	135	4.6	19.8	0.0
	3	136	5.9	20.2	0.0953488372093
	3	137	7.1	22.2	0.0
	3	138	9.0	21.9	0.0
	3	139	7.5	21.8	0.0
	3	140	3.2	19.5	0.0
	3	141	4.7	20.3	0.0
	3	142	10.8	19.1	9.34418604651
	3	143	13.4	21.3	0.0
	3	144	10.7	17.5	0.0
	3	145	7.7	20.3	3.81395348837
	3	146	6.0	19.5	0.0
	3	147	5.3	16.7	0.0
	3	148	6.1	20.5	0.0
	3	149	7.0	23.7	0.0
	3	150	9.6	29.6	0.0
	3	151	12.1	29.0	0.0
	3	152	16.1	31.6	0.0
	3	153	18.4	31.7	0.0
	3	154	19.1	28.7	0.0
	3	155	14.9	29.6	0.0
	3	156	12.5	28.2	0.0
	3	157	14.8	26.7	0.0
	3	158	14.2	30.7	0.0
	3	159	18.8	33.2	0.0
	3	160	16.2	28.7	22.1209302326
	3	161	16.0	29.6	0.0
	3	162	17.2	30.1	0.0
	3	163	19.9	29.9	0.0
	3	164	15.4	28.3	0.0
	3	165	12.9	29.0	0.0
	3	166	13.5	28.4	0.0
	3	167	14.0	25.6	2.76511627907
	3	168	11.1	25.7	0.0
	3	169	7.5	24.3	0.0
	3	170	11.1	21.7	0.0
	3	171	15.0	29.4	0.0
	3	172	15.6	30.0	0.0
	3	173	20.8	32.1	0.0
	3	174	19.5	33.2	0.0
	3	175	22.4	34.5	0.0
	3	176	20.0	33.6	0.0
	3	177	16.1	29.1	0.0
	3	178	14.9	27.7	0.0
	3	179	12.9	27.2	8.29534883721
	3	180	10.9	22.7	7.72325581395
	3	181	15.0	25.9	0.0
	3	182	15.4	24.2	2.57441860465
	3	183	18.7	25.2	19.9279069767
	3	184	15.4	28.6	0.0
	3	185	18.8	30.7	0.0
	3	186	13.5	30.8	3.81395348837
	3	187	14.7	30.3	0.0
	3	188	17.7	29.5	0.0
	3	189	18.0	30.5	0.0
	3	190	16.4	26.0	2.0023255814
	3	191	14.8	28.7	0.0
	3	192	18.8	30.3	0.0
	3	193	19.1	29.3	26.1255813953
	3	194	18.6	26.2	9.05813953488
	3	195	17.0	28.3	0.0
	3	196	16.8	30.0	0.381395348837
	3	197	19.6	27.9	0.0953488372093
	3	198	16.9	31.2	10.7744186047
	3	199	20.0	34.0	0.0
	3	200	18.9	28.5	0.0953488372093
	3	201	22.9	32.2	13.2534883721
	3	202	20.5	33.3	0.858139534884
	3	203	20.1	30.0	12.3
	3	204	22.2	37.0	0.0
	3	205	19.5	35.9	0.0
	3	206	23.5	34.6	9.2488372093
	3	207	21.9	36.5	0.0
	3	208	18.4	32.7	0.0
	3	209	16.9	33.2	0.0
	3	210	19.7	32.3	0.0
	3	211	16.6	31.0	0.0
	3	212	16.6	31.8	0.0
	3	213	17.3	32.2	1.81162790698
	3	214	17.8	30.5	0.0
	3	215	18.9	30.2	0.0
	3	216	17.5	28.7	0.190697674419
	3	217	17.0	30.2	1.90697674419
	3	218	15.7	30.9	1.90697674419
	3	219	17.7	31.6	0.0953488372093
	3	220	16.9	33.9	0.381395348837
	3	221	16.6	28.1	25.4581395349
	3	222	16.1	25.8	0.0
	3	223	14.0	29.5	0.0
	3	224	16.6	32.1	0.0
	3	225	15.3	34.8	0.0
	3	226	13.8	30.6	0.0
	3	227	15.2	30.3	0.0
	3	228	17.4	31.9	0.0
	3	229	17.6	28.9	0.0
	3	230	18.1	28.6	0.0
	3	231	20.3	28.3	0.0
	3	232	22.1	32.2	0.0
	3	233	18.5	26.2	1.52558139535
	3	234	9.9	23.6	0.0
	3	235	11.0	26.2	0.0
	3	236	11.1	26.6	0.0
	3	237	11.4	30.1	0.0
	3	238	9.1	32.6	0.0
	3	239	13.6	32.3	0.0
	3	240	9.4	29.9	0.0
	3	241	12.0	28.0	0.0
	3	242	12.4	27.0	0.0
	3	243	12.8	28.1	0.0
	3	244	9.8	25.7	0.0
	3	245	8.4	23.4	15.7325581395
	3	246	10.7	26.7	0.0
	3	247	10.5	27.9	0.0
	3	248	10.7	28.0	0.0
	3	249	13.6	26.2	0.0
	3	250	12.8	23.0	0.0
	3	251	13.6	24.9	3.81395348837
	3	252	14.2	31.5	0.0
	3	253	13.6	24.7	8.67674418605
	3	254	11.4	25.6	0.0
	3	255	10.6	27.1	0.0
	3	256	11.9	25.8	0.0
	3	257	10.6	28.2	0.0
	3	258	9.4	26.1	0.0
	3	259	9.0	24.6	0.0
	3	260	6.6	21.2	4.86279069767
	3	261	11.0	23.8	0.0
	3	262	14.0	23.5	0.0
	3	263	7.8	21.0	0.0
	3	264	7.8	23.3	0.0
	3	265	8.6	25.3	0.0
	3	266	14.8	32.5	0.0
	3	267	15.1	30.1	0.0
	3	268	16.0	28.7	0.0
	3	269	14.7	25.7	2.0023255814
	3	270	11.8	24.8	0.953488372093
	3	271	9.5	27.7	0.0
	3	272	13.6	22.8	13.8255813953
	3	273	10.4	17.3	1.62093023256
	3	274	8.1	21.7	0.0
	3	275	2.6	19.6	6.1976744186
	3	276	0.7	14.8	0.0
	3	277	7.0	16.7	0.0
	3	278	11.5	19.5	0.572093023256
	3	279	13.9	22.2	0.0
	3	280	8.2	17.1	0.0
	3	281	16.5	25.9	0.0
	3	282	15.6	32.0	0.0
	3	283	17.0	30.0	0.0
	3	284	14.5	21.5	0.0
	3	285	11.5	21.1	2.0023255814
	3	286	12.5	21.1	0.0
	3	287	12.9	13.8	0.0
	3	288	8.5	14.0	0.0
	3	289	5.4	12.0	0.0
	3	290	-1.4	18.2	0.0
	3	291	2.0	19.5	0.0
	3	292	2.0	15.2	0.0
	3	293	3.6	10.3	2.57441860465
	3	294	0.8	19.9	0.0
	3	295	-3.0	15.0	10.011627907
	3	296	-4.0	8.1	0.0
	3	297	-1.4	11.9	0.0
	3	298	-1.2	6.1	0.0953488372093
	3	299	1.8	12.5	0.0
	3	300	6.4	12.7	0.0
	3	301	8.0	14.6	0.0
	3	302	3.5	9.3	0.0
	3	303	-0.2	12.9	0.0
	3	304	3.2	3.3	4.76744186047
	3	305	-1.0	5.0	0.762790697674
	3	306	-12.4	0.2	12.0139534884
	3	307	-12.3	5.6	9.34418604651
	3	308	-11.9	-4.4	0.0
	3	309	-10.0	1.9	0.0
	3	310	-8.8	7.6	0.0
	3	311	-5.4	4.7	0.0
	3	312	-13.0	0.7	0.0
	3	313	-6.5	0.2	3.52790697674
	3	314	-4.5	5.1	1.0488372093
	3	315	-5.2	6.9	2.0976744186
	3	316	-4.0	7.8	0.0
	3	317	-7.1	1.0	0.0
	3	318	-4.7	2.8	0.0
	3	319	-4.6	1.8	0.0
	3	320	-9.4	1.3	0.0
	3	321	-6.0	9.4	0.0
	3	322	-8.0	4.2	0.0
	3	323	-2.4	5.9	7.24651162791
	3	324	-6.9	11.1	0.0
	3	325	0.8	11.0	0.0
	3	326	3.5	11.1	0.0
	3	327	2.6	7.5	8.86744186047
	3	328	0.2	4.2	0.0
	3	329	0.5	1.8	0.0
	3	330	-3.6	2.1	0.0
	3	331	-7.2	1.6	0.0
	3	332	-9.7	-1.1	1.0488372093
	3	333	-2.8	2.9	2.95581395349
	3	334	-3.9	-1.3	0.0
	3	335	-3.0	-0.9	0.0953488372093
	3	336	0.0	4.1	0.762790697674
	3	337	-11.0	-6.8	3.43255813953
	3	338	-0.7	0.7	0.0
	3	339	-14.0	-4.3	0.0
	3	340	-15.7	-1.7	0.0
	3	341	-22.0	-5.9	0.0
	3	342	-27.2	-13.8	0.0
	3	343	-28.7	-13.0	0.0
	3	344	-34.6	-13.8	0.0
	3	345	-26.8	-10.7	0.0
	3	346	-25.9	-13.9	0.0
	3	347	-23.6	-9.6	0.0
	3	348	-22.2	-14.0	0.0
	3	349	-21.7	-10.8	0.0
	3	350	-20.1	-2.8	0.0
	3	351	-23.0	-3.5	0.0
	3	352	-20.1	-0.7	20.2139534884
	3	353	-21.2	-4.9	0.0
	3	354	-11.7	-6.5	0.0
	3	355	-15.8	-3.0	0.0
	3	356	-20.0	-8.5	0.0
	3	357	-19.6	-8.5	0.0
	3	358	-22.4	-16.8	3.33720930233
	3	359	-19.7	-10.9	0.0
	3	360	-23.1	-10.1	0.0
	3	361	-19.6	-4.6	0.0
	3	362	-18.8	-4.6	0.190697674419
	3	363	-9.4	-1.5	0.0
	3	364	-12.7	-10.5	5.05348837209
	3	365	-7.5	-4.0	3.71860465116
	4	1	-6.4	-3.9	0.0
	4	2	-16.2	-1.8	0.0
	4	3	-11.2	-2.7	0.0
	4	4	-22.9	-9.9	0.0
	4	5	-20.2	-9.3	0.0
	4	6	-11.9	-4.9	0.0
	4	7	-10.7	-5.1	0.0
	4	8	-14.8	2.7	0.0
	4	9	-17.3	-5.2	0.0
	4	10	-14.3	-6.1	0.0
	4	11	-23.8	-4.8	0.0
	4	12	-19.6	-1.9	0.0
	4	13	-16.1	-11.3	0.0
	4	14	-18.6	-7.3	0.0
	4	15	-14.9	-4.6	4.57674418605
	4	16	-13.0	-10.9	5.72093023256
	4	17	-15.4	-8.1	0.0
	4	18	-13.7	-8.1	0.0
	4	19	-22.6	-8.6	0.0
	4	20	-17.5	-6.0	0.0
	4	21	-25.1	-13.6	0.0
	4	22	-28.3	-10.6	0.0
	4	23	-25.0	-4.7	0.0
	4	24	-27.7	-7.9	0.0
	4	25	-17.5	-6.3	4.95813953488
	4	26	-16.9	-0.4	0.0
	4	27	-25.6	-7.4	0.0
	4	28	-20.5	-8.0	0.0
	4	29	-17.1	-6.2	0.0
	4	30	-11.2	4.8	0.0
	4	31	-6.6	7.4	0.0
	4	32	-8.0	1.1	0.0
	4	33	-14.0	-11.4	0.0
	4	34	-18.7	-6.3	0.0
	4	35	-22.3	-10.6	0.0
	4	36	-20.0	-3.8	0.0
	4	37	-13.3	-0.5	2.86046511628
	4	38	-15.8	4.6	0.0
	4	39	-12.1	7.0	0.0
	4	40	-7.8	2.5	0.0
	4	41	-22.7	-9.1	0.0
	4	42	-17.4	-3.7	0.0
	4	43	-21.3	-12.1	0.0
	4	44	-24.5	-11.6	0.0
	4	45	-25.6	-10.6	0.0
	4	46	-22.8	-10.1	0.0
	4	47	-21.5	-13.7	0.0
	4	48	-11.7	-7.5	0.0
	4	49	-18.6	-7.0	0.0
	4	50	-22.7	-6.3	0.0
	4	51	-22.4	-8.1	0.0
	4	52	-17.6	0.8	0.0
	4	53	-25.5	-1.6	0.0
	4	54	-22.7	0.1	0.0
	4	55	-15.6	-12.0	0.0
	4	56	-20.4	-9.3	0.0
	4	57	-21.0	-3.2	0.0
	4	58	-17.1	-6.7	0.0
	4	59	-21.5	-6.6	1.33488372093
	4	60	-12.4	-5.6	0.0
	4	61	-13.8	-3.5	0.0
	4	62	-17.9	-7.8	0.0
	4	63	-8.6	-6.2	0.0
	4	64	-3.6	-3.5	0.0
	4	65	-13.4	-10.6	10.8697674419
	4	66	-10.3	-0.3	0.0
	4	67	-7.6	5.6	0.0
	4	68	-4.2	3.1	0.0
	4	69	-4.4	0.6	0.0
	4	70	-10.2	-6.3	0.0
	4	71	-13.5	-11.6	0.0
	4	72	-18.9	-7.1	0.0
	4	73	-18.9	-9.4	2.57441860465
	4	74	-17.6	-7.4	3.90930232558
	4	75	-13.7	-0.9	0.0
	4	76	-13.0	-2.7	0.0
	4	77	-19.5	-6.4	0.0
	4	78	-12.0	-4.1	0.0
	4	79	-9.2	3.1	0.0
	4	80	-1.1	5.0	0.0
	4	81	-3.8	9.1	0.0
	4	82	-4.9	9.7	0.0
	4	83	-1.1	6.4	0.0
	4	84	-8.7	0.0	0.0
	4	85	-8.0	5.5	0.0
	4	86	-8.8	0.8	0.0
	4	87	-6.5	-5.5	0.0
	4	88	-11.2	-8.4	0.0
	4	89	-10.2	-2.7	0.0
	4	90	-5.0	1.6	0.0953488372093
	4	91	-2.8	3.8	14.6837209302
	4	92	0.8	3.6	6.29302325581
	4	93	-8.7	0.1	0.0953488372093
	4	94	-8.2	1.5	0.0
	4	95	-5.3	7.1	0.0
	4	96	2.0	13.8	3.43255813953
	4	97	2.5	20.6	0.0
	4	98	5.6	16.2	0.0
	4	99	2.5	21.1	0.0
	4	100	7.3	18.8	0.0
	4	101	4.5	17.0	0.0
	4	102	12.0	16.8	0.0
	4	103	2.6	17.1	0.0
	4	104	-0.1	11.5	0.0
	4	105	0.9	17.0	0.0
	4	106	1.2	18.4	0.0
	4	107	4.8	17.8	0.0
	4	108	2.4	19.7	0.0
	4	109	-0.3	17.4	0.0
	4	110	-4.0	7.1	27.6511627907
	4	111	-8.5	7.7	0.0
	4	112	-3.8	6.6	14.7790697674
	4	113	-4.2	9.0	0.0953488372093
	4	114	-0.9	11.4	1.14418604651
	4	115	0.1	21.6	0.0
	4	116	4.1	23.8	0.0
	4	117	6.8	19.2	0.0
	4	118	2.9	17.5	0.0
	4	119	4.2	20.5	0.0
	4	120	1.6	16.6	0.0
	4	121	5.3	13.8	5.05348837209
	4	122	3.0	17.1	0.0
	4	123	6.8	19.4	0.0
	4	124	5.5	14.4	3.24186046512
	4	125	-1.3	13.9	9.82093023256
	4	126	-1.8	14.1	0.572093023256
	4	127	1.7	14.1	2.66976744186
	4	128	1.1	15.3	0.0
	4	129	2.5	20.3	1.23953488372
	4	130	8.4	21.5	0.476744186047
	4	131	5.8	25.1	0.190697674419
	4	132	4.5	22.1	0.0
	4	133	3.4	13.6	29.4627906977
	4	134	-0.4	15.9	0.0
	4	135	1.7	17.5	0.0
	4	136	5.8	14.0	0.0953488372093
	4	137	5.3	13.9	0.0
	4	138	6.6	16.9	0.0
	4	139	9.4	26.1	0.0
	4	140	15.1	30.7	0.0
	4	141	15.8	28.3	0.0
	4	142	15.2	23.1	0.0
	4	143	10.7	25.3	0.0
	4	144	13.8	27.7	10.2976744186
	4	145	11.3	31.0	0.0
	4	146	9.9	25.9	13.4441860465
	4	147	10.3	19.8	0.381395348837
	4	148	13.9	21.9	0.572093023256
	4	149	12.6	23.7	7.72325581395
	4	150	9.2	23.3	0.0953488372093
	4	151	8.8	27.1	17.2581395349
	4	152	12.9	27.0	35.9465116279
	4	153	11.3	22.2	0.0
	4	154	15.7	23.7	17.0674418605
	4	155	10.6	28.8	11.5372093023
	4	156	11.7	26.2	2.57441860465
	4	157	13.0	23.1	0.286046511628
	4	158	13.0	30.4	0.0
	4	159	12.6	29.6	0.0
	4	160	14.2	29.1	0.0
	4	161	17.3	25.3	13.7302325581
	4	162	15.8	24.0	55.8744186047
	4	163	13.4	23.6	0.0953488372093
	4	164	12.9	23.2	13.6348837209
	4	165	10.5	27.2	5.33953488372
	4	166	14.6	28.5	20.8813953488
	4	167	18.5	32.7	6.57906976744
	4	168	17.8	27.9	4.57674418605
	4	169	18.5	31.2	23.3604651163
	4	170	24.0	31.7	0.190697674419
	4	171	20.3	33.6	4.29069767442
	4	172	18.8	28.8	18.9744186047
	4	173	19.8	31.6	7.24651162791
	4	174	20.1	28.0	0.0953488372093
	4	175	17.0	28.8	1.14418604651
	4	176	17.2	26.4	3.52790697674
	4	177	15.7	31.3	0.0
	4	178	17.1	31.5	0.0
	4	179	14.1	27.1	0.0
	4	180	12.7	23.6	5.43488372093
	4	181	14.1	25.3	0.286046511628
	4	182	12.3	19.5	1.14418604651
	4	183	10.5	19.7	5.53023255814
	4	184	19.0	24.6	25.5534883721
	4	185	13.7	23.6	1.52558139535
	4	186	17.0	26.4	10.6790697674
	4	187	18.1	28.8	0.0953488372093
	4	188	15.3	26.4	0.0
	4	189	11.7	23.4	0.0
	4	190	10.1	24.8	0.0
	4	191	11.1	23.1	1.90697674419
	4	192	11.8	26.9	0.0
	4	193	12.2	26.9	0.0
	4	194	17.1	28.8	0.0
	4	195	18.0	31.7	0.0
	4	196	19.2	29.9	0.0
	4	197	18.5	30.0	0.0
	4	198	20.9	32.2	0.0
	4	199	17.5	29.9	0.0
	4	200	17.9	27.2	0.0
	4	201	15.4	29.6	0.0
	4	202	17.4	30.5	0.0
	4	203	17.6	34.5	0.0
	4	204	21.6	33.7	0.0
	4	205	21.2	31.1	0.0
	4	206	18.7	28.6	0.0
	4	207	14.0	29.3	0.0
	4	208	14.8	27.1	0.286046511628
	4	209	14.0	30.7	0.0
	4	210	16.5	32.6	0.0
	4	211	15.5	31.2	0.0
	4	212	14.0	32.2	0.0
	4	213	16.5	31.6	0.0953488372093
	4	214	15.6	31.2	1.0488372093
	4	215	21.0	31.4	2.47906976744
	4	216	20.2	34.9	0.0
	4	217	23.0	37.6	0.0
	4	218	23.7	38.3	0.0
	4	219	25.2	37.5	0.0
	4	220	18.0	32.3	0.0
	4	221	18.9	28.8	0.0
	4	222	13.8	27.4	0.0
	4	223	15.4	27.0	0.0
	4	224	14.0	29.4	0.0
	4	225	12.5	32.1	0.0
	4	226	14.6	31.9	3.24186046512
	4	227	14.5	30.4	0.0
	4	228	13.8	32.0	0.0
	4	229	15.6	30.5	0.0
	4	230	18.8	30.3	0.0
	4	231	19.1	34.6	0.0
	4	232	20.6	29.6	0.0
	4	233	20.4	32.5	0.0
	4	234	19.1	32.9	0.0
	4	235	17.8	31.7	0.0
	4	236	18.2	32.9	0.0
	4	237	19.1	34.8	0.0
	4	238	16.5	28.3	0.0
	4	239	12.5	29.5	0.0
	4	240	13.5	27.5	0.0
	4	241	12.0	28.0	0.0
	4	242	15.7	29.7	0.0
	4	243	15.1	29.2	0.0
	4	244	16.4	30.3	0.0953488372093
	4	245	17.2	29.1	1.14418604651
	4	246	15.0	28.6	2.57441860465
	4	247	18.7	30.6	13.0627906977
	4	248	19.3	31.6	0.0
	4	249	18.5	28.4	0.0
	4	250	11.7	27.8	0.0
	4	251	14.3	25.6	15.8279069767
	4	252	11.9	21.7	0.381395348837
	4	253	11.9	27.1	0.0
	4	254	8.4	24.3	0.0
	4	255	11.5	20.7	6.96046511628
	4	256	10.0	21.6	5.53023255814
	4	257	9.4	20.3	4.86279069767
	4	258	5.4	17.8	2.19302325581
	4	259	1.6	18.3	0.0
	4	260	-0.6	22.4	0.0
	4	261	0.0	15.3	0.381395348837
	4	262	0.6	19.6	0.0
	4	263	2.7	15.9	0.0
	4	264	5.4	22.9	0.0
	4	265	4.3	21.5	0.0
	4	266	7.7	27.0	0.0
	4	267	8.9	24.7	0.0
	4	268	9.8	28.3	0.0
	4	269	13.8	23.9	0.0
	4	270	8.9	21.5	0.0
	4	271	9.2	23.7	0.0
	4	272	11.1	14.4	0.190697674419
	4	273	5.3	21.2	0.0
	4	274	4.4	20.0	0.0
	4	275	2.5	16.6	0.0
	4	276	7.6	16.7	0.0
	4	277	11.2	22.0	0.0
	4	278	1.6	16.9	0.0
	4	279	0.4	14.8	0.0
	4	280	0.4	15.5	0.0
	4	281	-1.8	13.7	0.0
	4	282	-1.3	15.7	0.0
	4	283	-1.1	15.6	0.0
	4	284	-6.9	9.0	1.14418604651
	4	285	-5.6	11.5	0.190697674419
	4	286	-4.8	13.1	0.0
	4	287	1.0	19.1	0.0
	4	288	7.1	22.1	0.0
	4	289	8.1	18.6	0.0
	4	290	7.8	15.6	0.667441860465
	4	291	9.9	18.9	0.0
	4	292	5.9	19.9	0.0
	4	293	4.0	17.9	0.0
	4	294	-2.7	3.7	0.0
	4	295	-5.4	0.1	0.0
	4	296	-3.5	4.0	0.0
	4	297	-6.1	8.6	0.0
	4	298	-11.5	5.5	6.76976744186
	4	299	-4.0	11.2	0.0
	4	300	-3.3	1.7	0.0
	4	301	-8.5	1.9	0.0
	4	302	-13.2	6.6	0.0
	4	303	-14.1	8.8	0.0
	4	304	-15.6	1.8	0.0
	4	305	-7.4	4.7	0.286046511628
	4	306	-3.9	-2.4	0.0953488372093
	4	307	-8.4	-1.5	0.0
	4	308	-7.8	-1.0	0.0953488372093
	4	309	-10.2	-6.0	0.476744186047
	4	310	-5.8	2.9	2.28837209302
	4	311	-3.5	1.0	5.43488372093
	4	312	-10.2	0.4	0.0
	4	313	-4.6	3.7	4.86279069767
	4	314	-6.4	-0.5	1.14418604651
	4	315	-14.1	-0.1	7.53255813953
	4	316	-5.2	-3.7	2.57441860465
	4	317	-15.4	-9.6	0.0953488372093
	4	318	-15.2	-3.8	0.0
	4	319	-9.6	-3.4	0.0
	4	320	-5.9	0.2	7.43720930233
	4	321	-7.8	2.5	14.6837209302
	4	322	-11.7	1.4	0.0
	4	323	-7.0	1.1	0.0
	4	324	-10.3	-3.2	0.0
	4	325	-13.8	-4.4	0.0
	4	326	-16.0	-7.1	0.0
	4	327	-19.3	-9.3	0.0
	4	328	-12.9	-3.8	7.34186046512
	4	329	-9.3	3.9	0.0
	4	330	-6.7	4.9	0.0
	4	331	1.1	4.2	0.286046511628
	4	332	-0.6	1.7	0.476744186047
	4	333	-0.9	12.0	0.0
	4	334	0.4	9.2	0.0
	4	335	1.1	9.0	0.0
	4	336	2.9	17.6	0.0
	4	337	2.9	10.1	0.0
	4	338	0.2	2.3	0.0
	4	339	-4.5	0.0	0.0
	4	340	-10.2	5.3	0.0
	4	341	-9.4	6.3	11.1558139535
	4	342	-7.6	-4.6	0.0
	4	343	-14.6	-1.0	0.0
	4	344	-10.0	1.4	0.0
	4	345	-15.9	1.6	0.0
	4	346	-16.4	1.8	0.0
	4	347	-8.8	0.8	0.0
	4	348	-8.9	4.5	0.0
	4	349	-4.8	-0.1	0.0
	4	350	-9.8	-6.7	1.33488372093
	4	351	-11.6	1.2	0.0
	4	352	-14.7	-5.9	0.0
	4	353	-15.2	-3.1	0.0
	4	354	-13.6	-9.3	0.0
	4	355	-15.8	-15.1	0.0
	4	356	-19.0	-9.5	0.0
	4	357	-17.9	0.7	0.0
	4	358	-13.7	1.5	0.476744186047
	4	359	-2.1	2.5	0.0
	4	360	-9.9	2.1	0.0
	4	361	-7.6	0.1	0.0
	4	362	-4.6	-0.8	0.0
	4	363	-5.0	3.4	0.0
	4	364	-2.1	3.1	0.0
	4	365	-12.4	4.3	3.90930232558
	4	366	-13.8	6.6	0.0
	5	1	-17.3	-6.8	5.05348837209
	5	2	-20.5	-10.4	0.0
	5	3	-16.8	-15.6	0.0
	5	4	-20.2	-14.5	2.0976744186
	5	5	-12.0	-3.2	0.0
	5	6	-14.4	-10.2	0.0
	5	7	-13.0	-6.4	1.23953488372
	5	8	-12.7	-6.1	0.0
	5	9	-16.1	-8.7	0.0
	5	10	-16.4	-5.6	0.0
	5	11	-16.6	-11.4	3.0511627907
	5	12	-25.4	-15.0	0.476744186047
	5	13	-19.5	-5.0	0.0
	5	14	-11.3	-7.2	1.33488372093
	5	15	-8.9	-4.8	3.52790697674
	5	16	-13.9	-9.2	1.14418604651
	5	17	-12.1	-7.4	0.0953488372093
	5	18	-9.1	-0.9	0.0
	5	19	-17.6	-0.4	0.0
	5	20	-23.8	-12.8	0.0
	5	21	-22.2	0.2	0.0
	5	22	-14.8	-3.8	7.91395348837
	5	23	-17.0	1.8	0.0
	5	24	-16.5	-5.7	0.0
	5	25	-20.5	-8.2	0.0
	5	26	-16.7	-3.9	1.81162790698
	5	27	-9.0	1.7	0.858139534884
	5	28	-17.9	-0.7	0.0
	5	29	-13.9	-2.1	0.0
	5	30	-14.0	-5.3	0.0
	5	31	-11.3	-8.5	0.0
	5	32	-14.4	-6.1	1.81162790698
	5	33	-19.0	-9.4	5.62558139535
	5	34	-25.2	-12.9	0.0
	5	35	-20.9	-8.2	0.0
	5	36	-16.2	-3.9	6.96046511628
	5	37	-21.0	1.8	2.47906976744
	5	38	-21.6	-1.7	0.0
	5	39	-18.6	-5.3	0.0
	5	40	-9.6	0.6	0.667441860465
	5	41	-14.2	-4.3	0.476744186047
	5	42	-7.3	-3.6	0.0
	5	43	-7.5	-6.3	0.0
	5	44	-6.0	-5.7	0.0
	5	45	-7.2	-4.8	0.0
	5	46	-2.9	4.2	0.0
	5	47	-12.2	2.1	0.0
	5	48	-18.0	-8.5	0.0
	5	49	-18.2	-9.9	0.0
	5	50	-12.1	-4.3	0.0
	5	51	-5.8	-4.4	3.24186046512
	5	52	-10.4	-1.2	0.0
	5	53	-17.5	-4.4	0.0
	5	54	-1.6	9.4	0.0
	5	55	1.8	7.2	0.0
	5	56	-14.2	2.1	0.0
	5	57	-9.8	5.1	1.43023255814
	5	58	-12.8	-3.4	0.0
	5	59	-18.3	-8.6	0.0
	5	60	-17.1	-4.7	0.0
	5	61	-10.7	6.9	0.0
	5	62	-9.2	1.3	0.0
	5	63	-10.3	6.6	0.0
	5	64	-15.9	7.3	0.0
	5	65	-16.4	0.3	0.0
	5	66	-11.4	2.0	0.0
	5	67	-6.3	5.1	0.0
	5	68	-8.3	4.3	0.0
	5	69	-8.3	-3.4	1.43023255814
	5	70	-8.0	1.0	7.34186046512
	5	71	-7.6	0.2	0.0
	5	72	-7.9	-0.3	0.0
	5	73	-15.7	-1.7	5.43488372093
	5	74	-11.2	3.0	0.0
	5	75	-9.1	7.7	0.0
	5	76	-7.5	3.9	0.0
	5	77	-0.1	5.3	0.0953488372093
	5	78	-4.2	0.8	0.0
	5	79	-2.6	1.2	0.0
	5	80	-11.4	2.2	0.0
	5	81	-5.2	6.3	0.0
	5	82	-2.9	0.1	0.0
	5	83	-4.0	3.8	1.23953488372
	5	84	-4.1	10.1	0.0
	5	85	-4.7	1.5	2.66976744186
	5	86	-9.5	4.3	0.0
	5	87	-9.3	3.3	0.0
	5	88	-11.1	2.4	6.67441860465
	5	89	-11.0	4.8	0.0
	5	90	-1.7	8.5	0.0
	5	91	3.9	10.2	0.0
	5	92	0.0	8.4	0.0
	5	93	-9.0	1.2	0.190697674419
	5	94	-10.8	4.9	0.0
	5	95	-4.3	9.8	0.0
	5	96	1.0	13.8	0.0
	5	97	-4.1	13.0	0.0
	5	98	-7.7	13.8	0.0
	5	99	-1.6	7.9	0.0953488372093
	5	100	7.8	16.0	0.0
	5	101	5.4	18.0	0.0
	5	102	2.7	16.1	0.0
	5	103	-3.1	17.6	0.0
	5	104	-8.0	10.3	0.0
	5	105	-0.5	12.2	0.0
	5	106	0.0	15.4	0.0
	5	107	4.2	20.1	0.0
	5	108	4.7	24.0	0.0
	5	109	7.1	24.3	0.0
	5	110	10.5	23.9	0.0
	5	111	7.8	23.9	0.0
	5	112	2.0	13.8	3.14651162791
	5	113	-1.5	13.6	0.0
	5	114	-0.1	18.2	0.0
	5	115	5.5	18.3	0.0
	5	116	0.4	10.9	0.0
	5	117	-0.7	9.5	0.0
	5	118	-5.9	11.4	0.0
	5	119	-1.4	16.6	0.0
	5	120	2.2	21.2	0.0953488372093
	5	121	2.7	25.0	0.0
	5	122	3.5	15.5	0.0
	5	123	4.9	22.4	0.0
	5	124	6.8	16.9	5.33953488372
	5	125	4.9	17.1	0.0
	5	126	-1.2	15.1	0.0
	5	127	-0.6	11.2	0.0
	5	128	-0.9	11.4	0.0
	5	129	2.0	16.0	0.0
	5	130	5.7	16.0	0.0
	5	131	3.4	23.5	0.0
	5	132	3.4	26.1	0.0
	5	133	7.0	20.6	0.0
	5	134	2.9	20.5	0.0
	5	135	4.4	19.9	0.0
	5	136	3.1	17.8	0.0
	5	137	6.3	17.7	0.0
	5	138	9.1	20.7	0.0
	5	139	7.7	21.9	0.0
	5	140	4.1	17.7	3.71860465116
	5	141	9.7	22.8	3.43255813953
	5	142	10.4	25.2	0.286046511628
	5	143	11.9	26.9	0.0
	5	144	11.5	28.5	0.0
	5	145	14.5	28.4	0.0
	5	146	10.7	27.3	0.0
	5	147	8.2	19.5	13.2534883721
	5	148	8.4	23.5	0.0
	5	149	9.5	24.1	4.19534883721
	5	150	9.6	22.0	2.76511627907
	5	151	12.8	22.9	19.8325581395
	5	152	9.8	20.7	17.0674418605
	5	153	10.1	24.2	0.0
	5	154	14.0	27.1	0.0
	5	155	17.5	29.1	0.0
	5	156	12.8	22.2	0.0
	5	157	10.6	17.2	9.2488372093
	5	158	7.6	21.6	1.33488372093
	5	159	12.0	26.4	0.0
	5	160	16.2	28.9	0.0
	5	161	16.4	32.4	0.0
	5	162	14.4	29.2	0.0
	5	163	14.0	22.7	0.0
	5	164	11.1	24.0	0.0
	5	165	11.9	23.0	0.0953488372093
	5	166	10.8	22.7	0.0
	5	167	14.0	26.3	0.0
	5	168	12.3	26.5	0.0
	5	169	16.8	24.6	8.96279069767
	5	170	17.8	25.7	6.00697674419
	5	171	15.6	28.4	0.0
	5	172	17.0	28.2	0.0953488372093
	5	173	15.1	28.5	0.953488372093
	5	174	14.5	27.7	0.0953488372093
	5	175	11.0	27.6	0.0
	5	176	12.3	30.6	0.0
	5	177	14.6	27.9	0.0
	5	178	15.3	32.0	4.29069767442
	5	179	11.2	30.6	0.0
	5	180	13.6	29.3	0.0
	5	181	14.5	31.9	0.0
	5	182	17.8	34.3	0.0
	5	183	16.0	31.2	0.0
	5	184	14.2	32.5	0.0
	5	185	14.1	27.6	0.0
	5	186	12.6	23.1	0.286046511628
	5	187	10.8	19.9	2.19302325581
	5	188	19.7	35.6	0.0
	5	189	17.7	30.9	0.0
	5	190	18.6	28.5	41.1906976744
	5	191	20.2	31.6	1.81162790698
	5	192	19.2	30.1	1.33488372093
	5	193	19.8	29.1	0.0
	5	194	16.3	31.2	0.0
	5	195	14.2	25.7	0.0953488372093
	5	196	18.7	30.5	5.72093023256
	5	197	19.2	34.5	0.0
	5	198	19.1	28.7	6.29302325581
	5	199	19.6	35.5	0.0
	5	200	21.3	30.2	0.0
	5	201	21.5	36.0	0.0
	5	202	19.9	31.5	1.52558139535
	5	203	18.2	29.5	0.0
	5	204	17.5	27.9	2.28837209302
	5	205	17.1	30.3	0.0
	5	206	15.8	30.3	0.0
	5	207	15.2	30.0	0.0
	5	208	18.0	31.8	0.0
	5	209	14.1	29.7	0.0
	5	210	16.8	30.6	0.0
	5	211	19.1	33.3	0.0
	5	212	18.4	31.7	3.81395348837
	5	213	18.5	31.9	0.0
	5	214	18.7	32.7	0.0
	5	215	22.8	36.2	0.0
	5	216	25.5	35.7	0.0
	5	217	21.9	30.2	0.0
	5	218	15.8	27.3	0.0
	5	219	17.1	30.5	0.0
	5	220	18.0	32.8	0.0
	5	221	18.0	31.8	0.0
	5	222	17.8	33.3	0.0
	5	223	20.1	33.0	0.762790697674
	5	224	19.6	32.6	0.0
	5	225	17.9	29.4	0.0
	5	226	17.7	28.3	0.0
	5	227	15.8	25.7	0.0
	5	228	15.7	24.3	27.4604651163
	5	229	16.9	22.5	30.988372093
	5	230	11.5	22.2	0.0953488372093
	5	231	13.4	25.0	1.23953488372
	5	232	11.6	29.1	0.0
	5	233	17.5	30.2	0.0
	5	234	16.1	29.1	0.0
	5	235	13.7	32.2	0.0
	5	236	15.5	30.6	0.0
	5	237	17.0	32.0	0.0
	5	238	14.3	34.7	0.0
	5	239	18.0	32.0	0.0
	5	240	16.6	30.7	0.0
	5	241	17.2	32.1	0.0
	5	242	17.1	32.1	0.190697674419
	5	243	18.6	32.4	0.0
	5	244	13.5	26.6	0.0
	5	245	10.5	22.0	0.190697674419
	5	246	9.8	30.4	0.0
	5	247	10.0	29.9	0.0
	5	248	12.5	31.9	0.0
	5	249	13.4	34.9	0.0
	5	250	14.4	31.8	0.0
	5	251	12.3	30.2	0.0
	5	252	13.7	24.3	0.190697674419
	5	253	11.9	27.7	0.0
	5	254	10.7	27.5	0.0
	5	255	10.9	20.4	14.7790697674
	5	256	10.5	26.5	0.0
	5	257	9.4	22.9	0.0
	5	258	6.9	24.1	0.0
	5	259	6.7	26.7	0.0
	5	260	17.1	30.8	0.0
	5	261	18.3	29.6	0.0
	5	262	14.5	20.8	0.286046511628
	5	263	15.0	26.8	0.0
	5	264	15.1	26.6	0.0
	5	265	14.7	29.0	0.0
	5	266	16.7	28.6	0.0
	5	267	10.1	24.1	0.0
	5	268	7.3	28.8	0.0
	5	269	12.3	28.1	0.0
	5	270	10.1	21.2	0.0
	5	271	11.2	24.1	0.0
	5	272	11.6	23.2	0.0
	5	273	13.8	22.9	0.0
	5	274	12.0	22.5	0.0
	5	275	8.8	21.6	0.0
	5	276	7.9	18.6	0.0
	5	277	10.6	16.2	0.0
	5	278	7.8	20.2	0.0
	5	279	5.7	25.8	0.0
	5	280	9.4	22.3	4.57674418605
	5	281	6.7	25.0	0.0
	5	282	11.1	23.4	0.0
	5	283	6.4	15.9	0.0
	5	284	0.1	9.7	0.0
	5	285	4.3	18.5	0.0
	5	286	5.7	15.7	0.0
	5	287	3.7	15.0	0.0
	5	288	2.1	12.6	0.0953488372093
	5	289	0.2	12.4	0.0
	5	290	4.7	20.1	0.0
	5	291	1.4	18.1	0.0
	5	292	1.4	22.3	0.0
	5	293	3.6	18.4	0.190697674419
	5	294	1.9	18.5	0.0
	5	295	1.8	11.6	0.0
	5	296	1.4	10.6	0.0
	5	297	-0.8	10.1	0.0
	5	298	0.6	11.8	0.0
	5	299	1.9	15.1	0.0
	5	300	0.3	14.8	0.0
	5	301	-3.6	12.7	0.0953488372093
	5	302	-1.6	9.8	0.0
	5	303	0.1	8.1	1.62093023256
	5	304	-2.3	10.0	0.0
	5	305	-4.9	5.1	0.0
	5	306	-5.3	6.7	0.0
	5	307	-11.6	6.5	0.0
	5	308	-8.6	2.4	0.0
	5	309	-12.2	0.3	0.0
	5	310	-10.6	8.5	0.0
	5	311	1.9	12.2	0.0
	5	312	4.9	13.5	0.0
	5	313	-5.7	2.7	0.0
	5	314	-11.8	4.1	0.0
	5	315	-10.6	5.5	0.0
	5	316	-11.3	3.0	0.0
	5	317	-8.1	6.2	0.0
	5	318	-4.0	11.0	0.0
	5	319	-2.0	16.1	0.0
	5	320	1.9	14.7	0.0
	5	321	8.8	21.5	0.0
	5	322	9.7	16.2	0.0
	5	323	0.4	5.6	0.572093023256
	5	324	-2.0	6.8	0.0
	5	325	-2.5	16.7	0.0
	5	326	-4.9	8.4	0.0
	5	327	-9.1	4.5	0.0
	5	328	-16.0	-8.1	0.0
	5	329	-12.3	0.3	0.0
	5	330	-15.3	-7.3	0.0
	5	331	-19.0	-1.8	0.0
	5	332	-16.8	7.8	0.0
	5	333	-9.3	5.6	0.0
	5	334	-9.5	-3.3	0.0
	5	335	-5.8	-0.5	0.0
	5	336	-14.7	-6.2	0.0
	5	337	-6.3	-0.4	0.0
	5	338	-4.7	2.0	0.0
	5	339	-9.6	7.8	0.0
	5	340	-7.9	4.0	0.0
	5	341	-13.1	-7.1	0.0
	5	342	-8.3	5.1	0.0
	5	343	-10.8	-1.6	0.0
	5	344	-14.6	4.5	0.0
	5	345	-8.6	-2.0	0.0
	5	346	-11.2	-2.7	0.0
	5	347	-11.6	-9.2	0.0
	5	348	-16.7	-1.4	0.0
	5	349	-17.5	-6.3	0.0
	5	350	-15.6	-3.6	0.0
	5	351	-18.5	-7.4	0.0
	5	352	-12.0	-5.2	0.0
	5	353	-1.8	-1.0	0.0
	5	354	-8.0	-6.0	0.0
	5	355	-5.1	-4.7	0.0
	5	356	-9.8	-4.2	0.0
	5	357	-14.5	-9.4	0.0
	5	358	-20.2	-12.0	0.0
	5	359	-7.8	0.0	0.0
	5	360	-7.6	-1.8	0.0
	5	361	-10.9	1.6	0.0
	5	362	-5.4	7.0	0.0
	5	363	-18.1	-7.4	0.0
	5	364	-8.7	-4.2	0.0
	5	365	-17.7	-8.5	2.57441860465
	6	1	-16.1	2.6	0.0
	6	2	-17.8	3.4	0.0
	6	3	-13.3	4.0	0.0
	6	4	-9.9	6.7	0.0
	6	5	-15.8	-1.8	0.0
	6	6	-12.2	-3.2	0.0
	6	7	-11.8	-5.9	0.0
	6	8	-7.8	-1.8	0.0
	6	9	-13.2	-8.3	4.29069767442
	6	10	-14.1	-5.2	3.62325581395
	6	11	-12.0	-3.6	0.0
	6	12	-4.4	6.0	0.0
	6	13	-3.0	-1.8	0.0
	6	14	-11.4	-5.6	0.0
	6	15	-26.5	-2.0	0.0
	6	16	-15.5	-5.1	0.0
	6	17	-15.3	-7.3	0.0
	6	18	-18.9	-5.4	0.0
	6	19	-16.5	-0.3	0.0
	6	20	-9.7	-0.7	0.0
	6	21	-9.1	-5.1	0.0
	6	22	-7.0	-2.4	0.0
	6	23	-12.9	-0.7	0.0
	6	24	-16.4	-9.4	0.0
	6	25	-10.8	-7.4	0.0
	6	26	-11.8	-0.7	0.0
	6	27	-24.1	-6.8	0.0
	6	28	-18.2	-3.5	0.0
	6	29	-34.3	-12.8	0.572093023256
	6	30	-30.8	-11.7	2.19302325581
	6	31	-28.7	-5.2	0.0
	6	32	-17.7	-9.0	0.0
	6	33	-19.4	-7.1	0.0
	6	34	-15.5	-10.2	0.0
	6	35	-14.1	-2.2	0.0
	6	36	-26.0	-12.1	0.0
	6	37	-29.0	-17.0	0.572093023256
	6	38	-31.2	-16.1	0.0
	6	39	-27.2	-11.3	0.0
	6	40	-27.2	-3.3	0.0
	6	41	-20.7	-0.3	0.0
	6	42	-14.4	-4.7	0.0
	6	43	-15.4	-9.0	0.0
	6	44	-23.2	-6.3	0.0
	6	45	-18.5	-7.7	0.0
	6	46	-19.4	-6.4	0.0
	6	47	-10.8	-6.9	0.0
	6	48	-8.9	-4.3	0.0
	6	49	-1.2	2.6	0.0
	6	50	-6.9	-3.8	0.0
	6	51	-12.4	-1.4	0.0953488372093
	6	52	-16.7	-1.1	0.0
	6	53	-13.7	-0.8	0.0
	6	54	-13.2	6.7	0.0
	6	55	-19.2	-1.9	0.0
	6	56	-12.7	0.9	0.0
	6	57	-17.5	-6.2	0.0
	6	58	-18.0	-3.0	3.62325581395
	6	59	-16.9	-3.8	0.286046511628
	6	60	-13.8	-0.9	0.0
	6	61	-17.0	-8.2	0.0
	6	62	-9.0	-0.6	0.0
	6	63	-9.1	1.7	0.0
	6	64	0.2	10.9	0.0
	6	65	3.2	6.7	0.0
	6	66	-3.1	3.5	0.0
	6	67	-5.0	1.0	0.0
	6	68	-6.5	-1.7	0.0
	6	69	-2.3	-1.1	0.0
	6	70	1.8	6.3	0.0
	6	71	2.7	4.9	0.0
	6	72	3.3	7.4	0.0
	6	73	4.8	5.2	0.0
	6	74	0.5	5.1	0.0
	6	75	-3.1	4.4	0.0
	6	76	-1.5	3.6	0.0953488372093
	6	77	-5.4	6.2	0.0
	6	78	0.7	9.1	0.190697674419
	6	79	0.8	7.3	0.0
	6	80	1.1	9.5	0.0
	6	81	-1.3	2.0	0.0
	6	82	1.3	4.0	0.0
	6	83	-8.5	0.9	6.86511627907
	6	84	-8.4	5.6	0.0
	6	85	-9.3	1.8	0.0
	6	86	-9.6	2.3	0.0
	6	87	-3.1	7.5	0.858139534884
	6	88	-0.7	11.1	0.0
	6	89	-0.9	15.1	0.0
	6	90	1.0	15.7	0.0
	6	91	2.2	11.8	0.0
	6	92	0.0	13.7	0.0953488372093
	6	93	3.6	13.0	0.0
	6	94	0.9	14.5	0.0
	6	95	-2.7	10.6	0.0953488372093
	6	96	-5.2	9.2	5.05348837209
	6	97	-6.4	8.3	0.0
	6	98	-7.9	6.3	0.0
	6	99	-3.8	6.0	0.0
	6	100	-1.1	4.4	0.0953488372093
	6	101	-0.5	8.5	0.0
	6	102	-4.7	7.8	0.0
	6	103	-6.3	8.6	0.0
	6	104	-4.7	9.2	0.0
	6	105	-4.9	1.0	14.9697674419
	6	106	-7.2	4.0	0.858139534884
	6	107	-4.5	6.0	4.1
	6	108	-4.0	9.8	5.91162790698
	6	109	2.1	13.2	0.0
	6	110	11.5	17.5	0.476744186047
	6	111	9.5	16.3	0.0
	6	112	6.0	17.7	0.0
	6	113	6.9	15.2	1.0488372093
	6	114	5.2	19.9	0.0
	6	115	8.4	24.6	0.0
	6	116	16.3	31.7	0.0
	6	117	11.3	22.6	2.66976744186
	6	118	9.0	21.3	0.0
	6	119	8.6	18.9	0.0953488372093
	6	120	3.2	18.5	0.0
	6	121	10.1	21.9	0.0
	6	122	8.8	21.6	0.0
	6	123	7.4	22.3	0.0
	6	124	5.4	25.4	0.0
	6	125	4.0	18.7	6.67441860465
	6	126	6.9	20.2	0.0
	6	127	6.0	14.3	3.52790697674
	6	128	6.4	19.1	0.0
	6	129	8.1	20.5	0.0
	6	130	8.7	19.4	0.0
	6	131	10.5	24.0	0.0
	6	132	5.5	23.5	0.0
	6	133	5.8	20.9	0.0
	6	134	6.3	20.5	0.0
	6	135	5.8	19.9	0.762790697674
	6	136	9.2	26.3	21.2627906977
	6	137	4.4	24.6	28.9860465116
	6	138	2.4	27.5	0.0
	6	139	8.4	21.3	1.81162790698
	6	140	5.5	20.2	0.0
	6	141	7.8	23.7	0.0
	6	142	10.9	23.3	5.33953488372
	6	143	13.4	26.5	0.0
	6	144	7.6	20.4	25.2674418605
	6	145	10.4	26.2	0.0
	6	146	12.2	28.7	0.0
	6	147	10.2	24.5	0.0
	6	148	14.7	23.3	0.381395348837
	6	149	15.0	25.0	0.0
	6	150	13.2	22.1	0.0
	6	151	11.4	21.5	0.0
	6	152	13.0	24.9	0.0
	6	153	8.9	23.2	10.2976744186
	6	154	8.9	26.1	0.0
	6	155	10.8	26.7	0.0
	6	156	11.0	22.1	6.57906976744
	6	157	12.3	27.1	3.14651162791
	6	158	20.7	29.9	0.0
	6	159	19.2	28.5	0.0
	6	160	19.2	27.1	0.0953488372093
	6	161	16.0	27.9	0.0
	6	162	13.1	26.0	0.0
	6	163	9.1	19.3	8.86744186047
	6	164	8.1	19.1	6.38837209302
	6	165	6.6	16.5	0.667441860465
	6	166	3.2	15.6	2.57441860465
	6	167	8.5	20.7	0.762790697674
	6	168	7.6	22.7	0.0
	6	169	9.9	16.5	14.4930232558
	6	170	8.9	22.7	0.572093023256
	6	171	12.1	24.7	8.00930232558
	6	172	16.8	29.5	1.81162790698
	6	173	14.7	29.2	0.0
	6	174	13.2	26.7	0.0
[truncated: 8,957 more rows]
