# Supplementary material for: Comparing CMIP-3 and CMIP-5 climate projections on flooding estimation of Devils Lake of North Dakota, USA
Source: PeerJ. 2018 Apr 30;6:e4711. doi: 10.7717/peerj.4711 (PMC5933320; doi:10.7717/peerj.4711)
Supplement: Supplemental Information 2 [file peerj-06-4711-s002.zip › FutureClimate/CMIP-5_MarkSim/EDMZ_MIROCESM_rcp60_2025.dat]

	1	1	-11.9	2.1	0.0
	1	2	-3.0	5.1	1.43023255814
	1	3	-2.4	-2.1	0.0
	1	4	-13.7	-0.2	0.0
	1	5	-4.7	-3.4	0.0
	1	6	-7.2	-4.7	0.0953488372093
	1	7	-13.5	-2.8	0.0
	1	8	-25.9	-2.2	0.0
	1	9	-29.6	-4.3	1.23953488372
	1	10	-21.9	-10.5	0.0
	1	11	-18.7	-10.2	0.0
	1	12	-18.7	-16.2	0.0
	1	13	-20.3	-11.0	0.0
	1	14	-17.5	-3.8	0.0
	1	15	-19.6	-12.5	0.0
	1	16	-22.7	-19.3	0.286046511628
	1	17	-13.4	-2.4	0.0
	1	18	-11.2	-9.2	0.0
	1	19	-19.8	-6.7	0.0
	1	20	-5.2	10.2	0.0
	1	21	-11.9	13.0	0.0
	1	22	-14.9	3.2	0.0
	1	23	-16.5	-0.8	0.0
	1	24	-13.3	-4.7	0.0
	1	25	-17.4	-7.1	0.0
	1	26	-23.2	-6.4	0.0
	1	27	-13.6	-2.1	0.0
	1	28	-20.7	-3.5	0.0
	1	29	-14.0	0.0	0.0
	1	30	-12.3	-7.4	0.0953488372093
	1	31	-6.6	-3.1	0.0
	1	32	-13.4	-3.2	0.0
	1	33	-7.1	6.3	0.0
	1	34	-0.8	5.0	0.0
	1	35	7.1	15.6	0.0
	1	36	-5.3	4.1	0.0
	1	37	-10.6	-10.2	0.0
	1	38	-7.5	-1.4	0.0
	1	39	-8.0	-7.8	0.0
	1	40	-10.4	-6.5	0.0
	1	41	-9.5	1.2	0.0
	1	42	-4.5	5.1	0.0
	1	43	-9.3	-3.7	0.0
	1	44	-15.2	-9.0	0.286046511628
	1	45	-25.2	-8.7	0.0
	1	46	-23.2	-5.4	0.0
	1	47	-26.9	-8.9	0.0
	1	48	-25.4	-7.0	0.0
	1	49	-26.0	-6.5	0.0
	1	50	-29.1	-17.6	2.19302325581
	1	51	-24.7	-14.9	4.48139534884
	1	52	-21.2	0.0	0.0
	1	53	-17.5	-2.5	0.0
	1	54	-17.9	-5.0	0.0
	1	55	-29.2	-5.5	0.0
	1	56	-24.1	5.7	0.0
	1	57	-24.1	-3.5	0.0
	1	58	-15.5	-4.5	0.0
	1	59	-16.6	-5.0	0.0
	1	60	-19.4	-4.7	0.0
	1	61	-14.8	-2.5	0.0
	1	62	-10.3	-3.6	1.0488372093
	1	63	-1.2	-0.7	0.0
	1	64	-1.2	1.7	0.0
	1	65	-8.1	-6.4	0.0
	1	66	-12.1	3.2	0.0
	1	67	-13.1	6.0	0.0
	1	68	-11.7	6.1	0.0
	1	69	-16.9	3.3	0.0
	1	70	-13.5	-6.3	0.0
	1	71	-10.1	-6.1	0.0
	1	72	-9.2	-7.6	0.0
	1	73	-11.7	-7.5	0.0
	1	74	-10.6	-4.9	0.0
	1	75	-16.4	-1.0	0.0
	1	76	-17.6	-2.9	0.0
	1	77	-16.2	3.4	0.0
	1	78	-19.7	-3.4	0.0
	1	79	-18.9	-4.3	0.0
	1	80	-14.9	-1.3	3.14651162791
	1	81	-12.2	-0.4	0.0
	1	82	-13.1	3.6	0.0
	1	83	-6.0	1.3	0.0
	1	84	-8.2	4.4	0.0
	1	85	-2.2	7.6	0.0
	1	86	0.7	4.8	0.0
	1	87	-3.7	9.4	0.0
	1	88	-4.7	7.1	0.0
	1	89	-3.8	13.3	0.0
	1	90	2.4	14.1	0.0
	1	91	3.3	17.5	0.0
	1	92	1.1	14.9	12.2046511628
	1	93	2.7	14.0	0.0
	1	94	3.5	12.0	0.0
	1	95	2.4	8.4	6.86511627907
	1	96	-2.7	6.6	0.0953488372093
	1	97	-3.9	7.8	1.14418604651
	1	98	-1.8	9.7	0.0
	1	99	6.2	9.3	0.0
	1	100	0.8	16.9	0.0
	1	101	8.8	17.8	0.0
	1	102	10.5	20.9	0.0
	1	103	1.9	19.3	1.71627906977
	1	104	3.6	19.3	0.0
	1	105	2.2	14.6	0.286046511628
	1	106	-0.7	17.7	0.0
	1	107	-3.6	17.7	0.0
	1	108	-1.1	16.6	0.0
	1	109	0.2	19.1	0.0
	1	110	2.5	23.2	0.0
	1	111	-4.3	14.1	0.0
	1	112	-8.0	8.5	0.0
	1	113	-1.9	16.3	0.0
	1	114	2.5	21.0	0.0
	1	115	2.7	20.3	0.0
	1	116	3.7	7.6	0.286046511628
	1	117	6.1	19.4	0.0
	1	118	9.0	21.8	0.0
	1	119	5.2	20.6	1.14418604651
	1	120	9.7	23.7	0.0
	1	121	7.8	23.8	0.0
	1	122	12.8	23.6	0.0
	1	123	12.9	24.0	0.0
	1	124	11.9	24.7	0.0
	1	125	6.8	23.1	0.0
	1	126	3.2	24.3	62.2627906977
	1	127	6.7	27.0	0.0
	1	128	9.3	24.6	0.0
	1	129	7.5	21.9	0.0
	1	130	2.7	20.5	0.0
	1	131	2.3	25.7	0.0
	1	132	3.2	20.9	0.0
	1	133	10.7	21.8	0.0
	1	134	9.5	19.7	0.0
	1	135	4.6	13.5	5.53023255814
	1	136	13.0	19.8	1.62093023256
	1	137	8.2	21.7	0.0
	1	138	9.3	16.3	0.0
	1	139	8.8	21.6	0.0
	1	140	8.7	22.1	0.0
	1	141	5.4	21.7	5.05348837209
	1	142	6.5	22.1	0.0
	1	143	1.5	20.0	0.0
	1	144	9.4	21.4	0.0
	1	145	8.3	20.9	0.0
	1	146	13.3	21.0	0.381395348837
	1	147	6.1	20.6	22.6930232558
	1	148	3.6	18.9	0.0
	1	149	4.7	21.1	0.381395348837
	1	150	8.1	21.8	0.0
	1	151	4.6	21.1	0.0
	1	152	4.5	18.4	0.0
	1	153	8.7	22.2	0.0
	1	154	12.1	30.3	0.0
	1	155	5.3	24.2	0.0
	1	156	13.0	20.8	3.33720930233
	1	157	13.3	26.0	0.0
	1	158	13.2	24.2	0.0
	1	159	9.5	22.3	0.0
	1	160	9.6	23.9	0.0
	1	161	10.5	21.7	35.2790697674
	1	162	10.3	23.7	0.0
	1	163	10.9	25.3	0.0
	1	164	16.2	29.7	10.8697674419
	1	165	18.8	30.9	0.0
	1	166	14.8	32.7	0.0
	1	167	14.5	28.8	0.0
	1	168	13.7	29.5	0.0
	1	169	11.8	27.5	0.0
	1	170	14.3	27.1	0.0
	1	171	14.7	26.5	0.0
	1	172	14.4	18.8	24.123255814
	1	173	13.9	20.5	3.33720930233
	1	174	13.2	25.5	0.0
	1	175	10.5	22.3	0.0
	1	176	10.1	19.5	60.2604651163
	1	177	11.5	21.4	4.86279069767
	1	178	14.8	27.8	0.0
	1	179	10.8	25.4	1.90697674419
	1	180	18.5	26.2	16.0186046512
	1	181	16.1	29.5	0.0
	1	182	14.3	28.8	0.0
	1	183	19.0	29.4	0.0
	1	184	18.3	28.9	0.0953488372093
	1	185	21.1	29.8	4.29069767442
	1	186	19.0	29.0	0.190697674419
	1	187	12.5	25.6	0.0
	1	188	13.1	21.5	0.0
	1	189	12.2	25.3	0.0
	1	190	12.5	29.4	0.0
	1	191	16.3	28.7	0.0
	1	192	18.6	28.8	0.0
	1	193	19.4	34.1	0.0
	1	194	21.7	37.3	0.0
	1	195	20.0	32.9	0.0
	1	196	20.9	30.1	0.190697674419
	1	197	17.6	28.9	0.0
	1	198	14.2	27.9	0.0
	1	199	17.4	32.2	5.33953488372
	1	200	20.2	35.0	0.858139534884
	1	201	21.6	34.2	0.0
	1	202	19.3	33.2	0.0
	1	203	14.6	28.9	0.0
	1	204	16.2	27.8	4.48139534884
	1	205	15.2	29.6	1.71627906977
	1	206	14.9	29.4	0.0
	1	207	16.2	32.2	0.0
	1	208	14.6	30.6	0.0
	1	209	14.0	31.1	0.0
	1	210	15.3	29.4	0.0
	1	211	9.9	25.3	23.2651162791
	1	212	12.6	28.6	34.8023255814
	1	213	10.4	30.5	0.0
	1	214	14.2	28.8	0.0
	1	215	13.1	27.6	0.0
	1	216	14.8	31.2	0.0
	1	217	14.3	29.2	1.14418604651
	1	218	15.5	26.0	0.286046511628
	1	219	18.9	27.9	0.667441860465
	1	220	18.0	27.8	0.0
	1	221	15.8	29.8	0.0
	1	222	15.2	31.9	0.0
	1	223	8.7	28.4	0.0
	1	224	9.3	24.2	18.4976744186
	1	225	9.6	23.9	0.0953488372093
	1	226	10.0	22.3	21.2627906977
	1	227	10.8	26.1	0.0
	1	228	11.0	24.9	0.0
	1	229	7.3	22.4	0.0
	1	230	10.5	26.8	0.0
	1	231	9.9	21.2	27.5558139535
	1	232	14.7	21.7	0.0
	1	233	14.5	28.8	0.0
	1	234	13.7	20.7	0.0953488372093
	1	235	11.7	28.6	0.0
	1	236	11.8	27.0	0.0
	1	237	11.4	28.5	0.0
	1	238	18.9	28.5	0.0
	1	239	17.7	29.7	0.0
	1	240	14.4	27.6	0.0
	1	241	10.9	24.7	0.0
	1	242	12.8	23.7	0.0
	1	243	11.9	27.2	0.0
	1	244	9.7	27.5	0.0
	1	245	10.6	30.0	0.0
	1	246	15.4	28.4	10.1069767442
	1	247	10.5	24.6	0.190697674419
	1	248	9.9	26.3	0.0
	1	249	13.2	24.7	0.0
	1	250	10.7	22.4	0.0
	1	251	5.5	19.2	0.858139534884
	1	252	10.5	23.8	0.0
	1	253	4.5	18.9	3.71860465116
	1	254	3.9	18.8	0.286046511628
	1	255	0.4	20.3	0.0
	1	256	-0.7	21.5	0.0
	1	257	-5.7	19.1	0.0
	1	258	2.5	25.7	0.0
	1	259	6.2	26.3	0.0
	1	260	5.0	20.8	0.0
	1	261	10.2	25.9	0.0
	1	262	11.6	25.2	0.0
	1	263	11.6	28.0	0.0
	1	264	8.7	24.0	0.0
	1	265	8.9	19.4	0.0
	1	266	11.1	20.9	0.0
	1	267	7.1	26.2	0.0
	1	268	11.3	24.5	0.0
	1	269	13.8	27.7	0.0
	1	270	15.1	25.2	0.0
	1	271	14.9	24.1	0.0
	1	272	10.7	23.2	0.0
	1	273	4.1	20.8	0.0
	1	274	5.1	21.6	0.0
	1	275	7.1	16.8	0.0
	1	276	4.5	15.5	0.0
	1	277	3.4	18.7	0.0
	1	278	1.3	16.0	0.0
	1	279	2.1	16.6	0.0
	1	280	2.7	16.0	0.190697674419
	1	281	2.9	17.1	0.0953488372093
	1	282	3.4	18.7	0.0
	1	283	5.3	17.7	0.0
	1	284	2.6	20.1	0.0
	1	285	8.7	22.6	0.0
	1	286	1.5	11.2	12.5860465116
	1	287	-2.3	9.6	0.0
	1	288	-0.5	12.8	0.0
	1	289	5.2	16.0	6.1023255814
	1	290	2.3	12.8	0.0
	1	291	3.7	14.4	0.0
	1	292	5.1	13.0	0.0
	1	293	4.3	12.3	0.0
	1	294	4.0	13.3	0.0
	1	295	0.2	14.2	0.0
	1	296	0.1	6.5	0.0
	1	297	-0.6	8.6	0.0
	1	298	-3.1	7.6	0.0
	1	299	-7.0	6.1	0.0
	1	300	5.6	15.7	0.0
	1	301	6.4	11.4	0.0
	1	302	4.5	14.4	0.0
	1	303	-0.6	14.1	0.0
	1	304	0.4	6.7	0.0
	1	305	-6.8	4.8	0.0
	1	306	-3.5	3.6	0.0
	1	307	-2.4	8.5	0.0
	1	308	-2.1	14.0	0.0
	1	309	2.0	6.0	0.0
	1	310	4.3	8.9	0.0
	1	311	-0.2	8.3	0.0
	1	312	-2.2	16.1	0.0
	1	313	2.7	17.8	0.0
	1	314	4.7	9.5	0.0
	1	315	0.7	4.2	13.6348837209
	1	316	-3.9	4.3	0.0
	1	317	-4.1	4.8	3.33720930233
	1	318	-3.8	4.2	0.0
	1	319	-0.4	6.2	0.0
	1	320	-12.7	3.9	0.0
	1	321	-7.1	-0.3	0.0
	1	322	-8.7	-1.2	0.0
	1	323	-8.2	-7.9	0.0
	1	324	-5.4	-1.1	0.0
	1	325	-9.9	1.1	0.0
	1	326	-8.2	-1.0	0.0
	1	327	-14.7	-10.4	0.0
	1	328	-11.1	-5.9	0.0
	1	329	-19.6	-9.9	0.0
	1	330	-10.2	6.7	0.0
	1	331	-16.9	-2.5	0.0
	1	332	-16.5	-7.4	0.0
	1	333	-16.3	-3.8	7.72325581395
	1	334	-18.4	-2.5	0.0
	1	335	-23.8	-8.5	0.0
	1	336	-29.7	-11.6	0.0
	1	337	-30.5	-8.6	0.0
	1	338	-27.2	-9.4	0.0
	1	339	-21.0	-17.2	0.0
	1	340	-19.7	-7.8	0.0
	1	341	-17.5	-8.5	0.0
	1	342	-18.1	-8.1	0.0
	1	343	-17.2	-10.0	0.0
	1	344	-14.5	-12.5	0.0
	1	345	-9.8	-7.7	0.0
	1	346	-14.8	-6.4	0.0
	1	347	-9.4	1.0	0.0
	1	348	-21.5	-14.8	0.762790697674
	1	349	-22.3	-14.4	0.0
	1	350	-25.9	-5.0	0.0
	1	351	-24.0	-12.8	0.0
	1	352	-21.0	-10.9	0.0
	1	353	-13.0	-9.1	0.0
	1	354	-15.2	-12.3	13.5395348837
	1	355	-18.7	-8.1	0.0
	1	356	-29.0	-13.5	2.28837209302
	1	357	-29.4	-15.4	0.0
	1	358	-22.6	-1.4	0.0
	1	359	-16.5	-0.8	2.66976744186
	1	360	-19.9	-4.4	0.0
	1	361	-13.9	-13.7	3.33720930233
	1	362	-17.7	-17.2	0.572093023256
	1	363	-23.9	-20.6	0.286046511628
	1	364	-22.0	-21.5	1.23953488372
	1	365	-20.1	-7.8	0.0
	2	1	-15.6	-10.3	0.0
	2	2	-16.8	-13.0	0.0
	2	3	-11.8	-11.6	4.57674418605
	2	4	-17.9	-14.0	0.0
	2	5	-23.4	-17.7	0.0
	2	6	-27.5	-7.4	0.0
	2	7	-18.3	-7.8	0.0
	2	8	-19.1	-10.4	0.0
	2	9	-20.9	-4.6	0.0
	2	10	-18.3	-0.6	0.0
	2	11	-15.8	-6.7	0.0
	2	12	-12.0	-2.6	0.0
	2	13	-10.5	-5.1	0.0
	2	14	-15.5	-3.9	0.0
	2	15	-15.4	0.4	0.0
	2	16	-8.1	-3.7	0.0
	2	17	-9.7	-3.4	0.0
	2	18	-13.5	-6.2	0.0
	2	19	-18.5	-11.6	0.0
	2	20	-7.0	-5.5	0.0
	2	21	-5.0	5.7	0.0
	2	22	-8.8	-5.8	0.0
	2	23	-9.7	0.6	0.0
	2	24	-23.6	-9.4	0.0
	2	25	-26.0	-5.0	0.0
	2	26	-22.4	-8.5	0.0
	2	27	-21.7	-3.3	0.0
	2	28	-21.3	-12.3	0.0
	2	29	-12.0	0.7	0.0
	2	30	-13.8	-4.7	1.52558139535
	2	31	-9.0	-8.5	0.0
	2	32	-18.4	-10.5	0.0
	2	33	-22.1	-11.4	0.0
	2	34	-22.7	-11.4	0.0
	2	35	-16.9	-3.7	0.0
	2	36	-28.9	-12.2	0.0
	2	37	-28.5	-16.9	0.0
	2	38	-25.6	-14.3	0.0
	2	39	-18.6	-5.2	0.0
	2	40	-17.5	-3.8	0.0
	2	41	-20.0	-6.3	0.0
	2	42	-13.3	3.7	0.0
	2	43	-4.8	4.2	0.0
	2	44	-1.3	7.4	0.0
	2	45	-2.1	1.0	0.0
	2	46	-8.6	0.0	0.0
	2	47	-15.5	-1.3	0.0
	2	48	-17.9	-7.3	0.0
	2	49	-22.9	-9.0	0.0
	2	50	-22.5	-6.0	0.0
	2	51	-26.0	-8.6	0.0
	2	52	-17.4	-2.3	0.0
	2	53	-7.9	4.1	0.0
	2	54	-11.1	-1.3	0.0
	2	55	-13.6	3.4	0.0
	2	56	-3.7	-0.2	0.0
	2	57	-4.2	-1.7	0.0
	2	58	-9.0	-7.1	0.0
	2	59	-8.8	-8.2	0.0
	2	60	-2.4	0.5	0.0
	2	61	0.7	6.1	0.0
	2	62	-7.9	-3.0	0.0
	2	63	-11.8	1.3	0.0
	2	64	-2.7	-1.4	1.43023255814
	2	65	-4.6	3.0	0.0
	2	66	-9.5	-0.2	0.0
	2	67	-10.1	1.5	0.0
	2	68	-2.5	-1.5	0.0
	2	69	-2.2	-1.6	1.43023255814
	2	70	-6.6	7.3	0.0
	2	71	-4.4	4.7	0.0
	2	72	-4.5	1.0	0.0
	2	73	-6.7	4.6	0.0
	2	74	-6.1	4.1	0.0
	2	75	-2.7	6.4	0.0
	2	76	-3.6	1.7	0.0
	2	77	-5.5	3.5	0.0
	2	78	-1.6	5.3	0.0
	2	79	-4.0	11.8	0.0
	2	80	-5.7	3.3	0.0
	2	81	-1.9	8.8	0.0
	2	82	0.8	6.1	13.6348837209
	2	83	-3.9	4.1	0.0
	2	84	-4.0	0.9	0.0
	2	85	-4.0	5.0	0.0
	2	86	-9.5	5.0	0.0
	2	87	-16.7	-1.4	0.0
	2	88	-16.3	-8.8	0.286046511628
	2	89	-12.6	-2.9	0.0
	2	90	-19.1	-6.6	0.0
	2	91	-12.0	-1.4	0.0
	2	92	-13.8	1.9	0.0
	2	93	-16.0	2.6	0.0
	2	94	-10.1	7.7	0.0
	2	95	-2.5	7.7	0.0
	2	96	-3.1	5.8	0.0
	2	97	-0.5	14.0	0.0
	2	98	5.7	9.4	8.48604651163
	2	99	-0.3	11.6	4.00465116279
	2	100	-1.4	16.2	0.0
	2	101	-6.8	9.9	0.190697674419
	2	102	3.3	15.9	0.0
	2	103	3.5	8.4	0.0
	2	104	2.3	12.2	0.0
	2	105	-2.2	11.5	0.0
	2	106	9.2	19.7	0.0
	2	107	4.1	11.4	0.0
	2	108	2.4	12.2	0.0
	2	109	-3.1	12.3	0.0
	2	110	-0.7	11.0	1.62093023256
	2	111	-2.5	12.4	0.0
	2	112	0.0	12.1	0.0
	2	113	5.5	13.5	0.0
	2	114	-3.7	13.6	0.762790697674
	2	115	-2.5	10.6	10.2023255814
	2	116	-3.6	13.3	0.0
	2	117	0.3	14.9	6.57906976744
	2	118	-3.0	15.8	4.57674418605
	2	119	0.5	19.8	0.0
	2	120	-4.1	11.1	0.0
	2	121	-5.3	12.9	0.0
	2	122	-6.7	12.0	3.0511627907
	2	123	-8.4	12.2	0.0
	2	124	-0.7	17.7	0.0
	2	125	3.8	21.2	0.0
	2	126	8.9	11.7	5.81627906977
	2	127	9.9	17.6	2.57441860465
	2	128	10.9	18.8	0.953488372093
	2	129	6.7	26.9	0.0
	2	130	4.8	25.0	0.0
	2	131	11.4	19.1	0.0
	2	132	8.8	16.7	9.43953488372
	2	133	8.3	21.5	2.76511627907
	2	134	7.2	21.8	0.0
	2	135	5.3	24.5	0.0
	2	136	4.3	20.7	1.71627906977
	2	137	5.1	18.7	4.38604651163
	2	138	8.2	22.8	0.0
	2	139	4.4	22.1	0.0
	2	140	6.0	21.5	0.0
	2	141	5.8	21.0	0.0953488372093
	2	142	2.8	22.2	0.953488372093
	2	143	1.9	19.9	0.0
	2	144	7.7	18.5	0.0
	2	145	8.7	20.6	0.0
	2	146	12.0	24.1	0.286046511628
	2	147	10.3	25.7	0.0
	2	148	10.4	23.0	0.0953488372093
	2	149	11.5	25.0	0.0
	2	150	10.8	23.4	0.0
	2	151	6.0	19.9	0.0
	2	152	8.0	18.7	0.667441860465
	2	153	6.4	25.8	0.0
	2	154	8.5	26.9	0.0
	2	155	14.5	22.6	0.0
	2	156	11.4	24.3	0.0
	2	157	12.5	27.6	0.0
	2	158	14.8	27.2	0.0
	2	159	11.8	29.3	0.0
	2	160	8.5	26.8	11.0604651163
	2	161	14.3	28.2	0.0
	2	162	9.8	21.9	0.0
	2	163	8.9	25.4	0.0
	2	164	4.9	27.7	0.0
	2	165	9.7	31.1	0.0
	2	166	11.5	26.0	6.67441860465
	2	167	13.0	28.3	0.0
	2	168	14.4	26.8	1.71627906977
	2	169	16.0	31.6	0.0
	2	170	13.2	26.7	0.0
	2	171	16.0	26.2	0.0
	2	172	13.9	26.2	0.0
	2	173	11.9	30.9	0.0
	2	174	9.4	25.1	0.0
	2	175	11.0	24.6	0.0
	2	176	10.0	27.4	0.0
	2	177	12.1	26.2	0.476744186047
	2	178	12.7	26.8	12.4906976744
	2	179	10.4	25.9	0.0
	2	180	13.0	26.2	0.0
	2	181	15.8	27.4	0.0
	2	182	14.1	25.5	0.0
	2	183	17.9	30.9	0.0
	2	184	21.9	33.1	0.0
	2	185	21.2	29.8	0.0
	2	186	21.2	31.5	0.0
	2	187	13.0	24.8	0.0
	2	188	14.9	31.8	0.0
	2	189	18.2	33.7	0.0
	2	190	17.5	32.0	0.0
	2	191	14.8	24.1	0.0
	2	192	13.6	24.5	0.0
	2	193	10.6	23.0	0.0
	2	194	10.0	24.3	0.0
	2	195	8.9	23.8	0.0
	2	196	10.8	24.7	0.0
	2	197	11.4	28.6	0.0
	2	198	11.8	30.1	0.0
	2	199	19.0	34.5	0.0
	2	200	19.6	31.4	0.0
	2	201	12.1	27.1	0.0
	2	202	14.7	30.1	0.0
	2	203	12.6	29.4	0.0
	2	204	12.3	25.2	0.0
	2	205	9.9	24.7	0.0
	2	206	12.0	28.0	0.0
	2	207	13.1	25.8	1.71627906977
	2	208	10.9	22.2	42.6209302326
	2	209	14.9	25.2	0.858139534884
	2	210	14.1	26.4	6.67441860465
	2	211	12.3	26.1	2.28837209302
	2	212	13.6	29.0	22.9790697674
	2	213	16.0	28.2	0.476744186047
	2	214	13.7	27.2	12.4906976744
	2	215	17.6	27.4	0.0
	2	216	19.7	29.3	0.0
	2	217	16.2	25.9	13.2534883721
	2	218	17.8	30.5	0.0
	2	219	14.2	29.2	0.0
	2	220	12.0	21.2	36.9
	2	221	14.7	27.6	0.0
	2	222	13.2	26.7	6.76976744186
	2	223	11.7	24.6	0.0953488372093
	2	224	10.5	19.4	4.29069767442
	2	225	14.4	28.8	0.0
	2	226	10.9	31.0	0.0
	2	227	9.5	29.2	0.0
	2	228	7.6	28.0	0.0
	2	229	12.2	29.6	5.53023255814
	2	230	11.3	24.4	13.7302325581
	2	231	13.7	30.0	3.0511627907
	2	232	17.6	30.7	0.190697674419
	2	233	13.9	31.5	0.0
	2	234	9.9	26.2	0.0
	2	235	12.2	30.3	0.0
	2	236	10.3	26.5	12.4906976744
	2	237	7.8	24.2	3.14651162791
	2	238	11.0	27.9	0.0
	2	239	11.7	30.9	0.0
	2	240	9.0	30.3	0.858139534884
	2	241	9.0	28.4	0.0
	2	242	6.5	29.4	0.0
	2	243	9.4	28.3	0.0
	2	244	10.9	23.6	0.0
	2	245	9.6	19.5	4.95813953488
	2	246	10.4	23.5	0.0
	2	247	8.7	28.2	0.0
	2	248	6.6	23.5	0.0
	2	249	3.9	23.6	0.0
	2	250	9.2	21.1	0.0
	2	251	5.1	17.5	0.0
	2	252	5.8	16.6	23.4558139535
	2	253	5.7	19.2	0.0
	2	254	2.1	22.8	0.0
	2	255	3.7	16.9	2.28837209302
	2	256	3.3	13.9	0.190697674419
	2	257	-0.7	14.0	0.0
	2	258	4.4	20.0	0.0
	2	259	4.6	12.4	1.0488372093
	2	260	1.8	18.2	0.953488372093
	2	261	2.3	23.0	0.0
	2	262	5.1	23.3	0.0
	2	263	8.9	21.7	0.0
	2	264	12.0	22.2	0.0
	2	265	11.0	27.2	0.0
	2	266	8.1	24.1	0.0
	2	267	8.4	26.5	0.0
	2	268	11.8	21.5	0.762790697674
	2	269	8.7	22.2	0.190697674419
	2	270	6.1	21.1	0.0
	2	271	8.0	22.8	0.0
	2	272	7.8	19.2	0.0
	2	273	8.6	23.0	0.0
	2	274	1.4	18.9	0.0
	2	275	-2.5	16.1	0.0
	2	276	4.0	18.7	0.0
	2	277	-2.7	16.9	0.0
	2	278	0.9	17.4	0.0
	2	279	-1.3	10.9	1.71627906977
	2	280	-3.8	17.0	10.1069767442
	2	281	-0.8	14.1	0.762790697674
	2	282	-2.0	15.5	0.0
	2	283	1.6	10.6	0.0
	2	284	-3.8	-1.3	0.190697674419
	2	285	-2.0	4.2	6.67441860465
	2	286	-2.7	8.8	0.0
	2	287	-4.3	8.7	0.0
	2	288	0.5	11.2	0.0
	2	289	-0.2	10.5	0.0
	2	290	0.8	13.4	0.0
	2	291	-3.3	13.2	0.0
	2	292	-4.1	9.3	1.14418604651
	2	293	-1.4	13.4	0.0
	2	294	-2.6	10.7	0.667441860465
	2	295	-1.8	6.3	0.0953488372093
	2	296	-2.2	7.1	0.0
	2	297	0.3	4.6	0.0
	2	298	-3.4	6.2	0.0
	2	299	-7.0	3.5	0.0
	2	300	-3.2	3.6	0.0
	2	301	-6.4	4.9	0.0
	2	302	1.2	14.0	0.0
	2	303	-5.5	7.9	4.86279069767
	2	304	-6.5	6.6	0.0
	2	305	-5.0	4.3	19.1651162791
	2	306	-3.1	10.8	0.0
	2	307	-1.9	16.6	0.0
	2	308	-6.3	9.6	0.0
	2	309	-5.6	10.9	0.0
	2	310	-5.9	8.0	0.0
	2	311	-1.9	12.9	0.0
	2	312	-2.0	5.5	0.0
	2	313	-8.3	3.0	0.0
	2	314	-16.1	3.4	0.0
	2	315	-7.6	6.3	0.0
	2	316	-1.9	8.3	0.0
	2	317	-3.2	6.9	0.0
	2	318	-4.4	9.5	0.0
	2	319	-1.6	6.8	0.0
	2	320	2.0	7.2	0.0
	2	321	-2.7	3.5	0.0
	2	322	-11.4	-1.5	0.0
	2	323	-9.4	4.9	0.0
	2	324	-2.1	3.9	0.286046511628
	2	325	1.2	5.1	3.0511627907
	2	326	-7.9	-0.2	1.90697674419
	2	327	-11.5	0.3	0.0
	2	328	-18.1	-1.9	0.0
	2	329	-2.9	-1.0	0.0
	2	330	3.1	4.7	0.0
	2	331	-1.4	0.5	0.0
	2	332	-12.0	-1.1	0.0
	2	333	-8.4	-7.3	0.0
	2	334	-7.4	-4.5	1.62093023256
	2	335	-15.4	-3.5	0.0
	2	336	-18.4	-3.1	0.0
	2	337	-19.6	1.3	0.0
	2	338	-9.7	3.9	2.19302325581
	2	339	-6.5	5.6	11.0604651163
	2	340	-4.5	0.0	0.0
	2	341	-2.4	-1.4	0.0
	2	342	-10.6	-7.8	0.0
	2	343	-19.8	-18.1	4.48139534884
	2	344	-24.7	-14.3	0.0
	2	345	-31.5	-14.8	0.0
	2	346	-27.0	-7.4	0.0
	2	347	-23.4	-10.8	0.0
	2	348	-8.4	-5.4	0.286046511628
	2	349	-22.8	-4.7	0.0
	2	350	-10.7	0.0	0.0
	2	351	-15.8	-7.6	0.0
	2	352	-12.2	-8.6	0.0
	2	353	-12.5	-11.3	0.0
	2	354	-11.7	-8.6	0.0
	2	355	-19.7	-10.0	0.0
	2	356	-24.5	-3.7	0.0
	2	357	-13.1	0.6	0.0
	2	358	-10.4	3.3	4.29069767442
	2	359	-6.5	0.0	0.0
	2	360	-1.9	-0.2	0.0
	2	361	-3.5	-2.9	0.0
	2	362	-9.8	-2.5	26.1255813953
	2	363	-20.8	-6.0	0.0
	2	364	-21.0	-10.2	0.0
	2	365	-10.1	-7.3	0.0
	3	1	-8.9	-6.0	0.0
	3	2	-10.3	-1.1	0.0
	3	3	-12.8	-2.1	0.0
	3	4	-11.3	1.0	0.0
	3	5	-6.1	2.9	0.0
	3	6	-3.9	-1.5	0.0
	3	7	-13.0	-7.9	0.0
	3	8	-16.8	2.7	0.0
	3	9	-23.8	-10.6	5.33953488372
	3	10	-22.8	-11.0	0.0
	3	11	-21.8	-19.0	0.0
	3	12	-26.0	-18.4	0.476744186047
	3	13	-20.3	-12.9	0.286046511628
	3	14	-20.6	-9.0	0.0
	3	15	-17.8	-13.0	0.0
	3	16	-23.0	-20.3	0.190697674419
	3	17	-18.6	-7.7	0.0
	3	18	-13.9	-9.6	0.0
	3	19	-19.5	-14.7	0.190697674419
	3	20	-23.7	-10.2	0.0
	3	21	-23.7	-16.3	1.43023255814
	3	22	-21.4	-14.9	0.0
	3	23	-17.5	-10.9	0.0
	3	24	-9.1	-3.2	0.0
	3	25	-7.8	-5.5	0.0
	3	26	-10.7	-0.2	4.76744186047
	3	27	-13.5	-4.1	0.0
	3	28	-11.7	-5.5	0.0
	3	29	-7.1	2.1	0.0
	3	30	-16.0	-0.8	0.0
	3	31	-7.1	-0.9	0.0
	3	32	-21.5	-3.1	0.0
	3	33	-17.8	-3.6	4.00465116279
	3	34	-18.6	-7.6	0.0
	3	35	-18.1	-3.2	0.0
	3	36	-20.3	-6.4	0.0
	3	37	-28.2	-7.7	0.0
	3	38	-23.4	-7.7	0.0
	3	39	-16.5	-4.6	0.0
	3	40	-11.1	-1.5	0.0
	3	41	-17.0	-5.7	0.0
	3	42	-24.8	-8.9	0.0
	3	43	-22.8	-6.8	0.0
	3	44	-20.7	2.8	0.0
	3	45	-15.6	4.4	0.0
	3	46	-9.8	-1.3	0.0
	3	47	-17.5	-5.7	0.0
	3	48	-13.3	-2.8	0.0
	3	49	-16.2	-4.0	0.0
	3	50	-11.4	0.1	0.0
	3	51	-9.4	2.8	0.0
	3	52	-12.9	-3.4	0.0
	3	53	-19.0	-5.9	0.0
	3	54	-19.6	-13.2	0.0
	3	55	-24.7	-14.2	0.0
	3	56	-20.7	-10.2	1.43023255814
	3	57	-16.0	-6.3	0.0
	3	58	-21.2	1.9	0.0
	3	59	-15.7	-2.3	0.0
	3	60	-9.9	-9.5	0.0
	3	61	-19.7	1.7	0.0
	3	62	-16.7	5.3	0.0
	3	63	-10.3	6.7	0.0
	3	64	0.2	4.8	0.0
	3	65	-6.0	3.8	4.19534883721
	3	66	-4.6	4.2	0.0
	3	67	-0.9	0.8	0.0
	3	68	-2.1	-1.6	0.0
	3	69	-16.4	-10.5	0.0
	3	70	-15.9	-3.1	0.0
	3	71	-11.8	-3.3	9.82093023256
	3	72	-6.1	-3.5	0.572093023256
	3	73	-13.3	-2.0	0.0
	3	74	-8.7	-1.7	0.0
	3	75	-8.9	3.3	0.0
	3	76	-17.5	-1.1	0.0
	3	77	-11.4	6.7	0.0
	3	78	-13.8	-2.1	0.0
	3	79	-17.6	-4.7	0.0
	3	80	-26.7	-5.3	0.0
	3	81	-27.1	-8.1	0.0
	3	82	-19.8	-6.7	0.0
	3	83	-8.2	-0.3	0.0
	3	84	-7.6	6.6	6.67441860465
	3	85	-4.0	5.7	0.0
	3	86	2.0	13.1	9.91627906977
	3	87	1.9	8.8	0.953488372093
	3	88	0.5	8.0	0.0
	3	89	-0.5	12.3	0.0
	3	90	7.3	20.4	0.0
	3	91	3.5	19.6	0.0
	3	92	5.9	16.2	0.0
	3	93	-3.0	5.7	0.0
	3	94	-8.1	6.7	0.0
	3	95	-5.9	7.4	4.86279069767
	3	96	-8.7	6.1	3.62325581395
	3	97	2.1	17.2	0.0
	3	98	3.8	12.6	0.190697674419
	3	99	-2.7	8.7	8.48604651163
	3	100	-2.7	15.4	0.0
	3	101	0.3	10.9	34.1348837209
	3	102	5.1	14.7	0.762790697674
	3	103	7.4	8.7	0.476744186047
	3	104	3.1	10.0	0.0
	3	105	1.5	11.1	0.0
	3	106	2.7	8.7	0.0
	3	107	-4.6	8.4	0.0
	3	108	-3.2	12.7	0.0
	3	109	-4.0	12.5	0.0
	3	110	-10.9	7.3	0.0
	3	111	-4.4	13.6	0.0
	3	112	-4.2	15.6	0.0
	3	113	-3.0	11.0	14.3976744186
	3	114	0.2	12.1	2.38372093023
	3	115	4.5	8.4	5.24418604651
	3	116	2.5	15.9	0.0
	3	117	5.7	16.3	0.0
	3	118	-0.1	12.6	0.0
	3	119	5.0	17.0	0.0
	3	120	6.6	15.5	0.0
	3	121	6.0	16.0	0.0
	3	122	8.2	15.0	0.0
	3	123	-0.6	14.0	0.0
	3	124	-3.9	7.4	0.0
	3	125	-5.7	9.7	0.0
	3	126	-4.6	14.9	0.0
	3	127	1.4	19.3	0.0
	3	128	5.3	24.6	0.0
	3	129	3.4	23.8	0.0
	3	130	1.2	18.1	0.0
	3	131	-0.2	21.4	0.0
	3	132	2.1	19.2	0.0
	3	133	5.1	21.4	0.0
	3	134	2.7	18.1	0.0
	3	135	4.0	21.1	0.0
	3	136	5.3	20.6	0.0
	3	137	7.3	20.3	0.0
	3	138	5.6	20.2	0.0
	3	139	1.0	17.7	0.0
	3	140	2.6	18.5	0.0
	3	141	9.1	17.2	2.0023255814
	3	142	11.7	19.5	0.0
	3	143	8.8	15.6	0.0
	3	144	5.6	18.5	12.9674418605
	3	145	3.7	17.6	0.0
	3	146	3.0	14.7	0.0
	3	147	3.8	18.7	0.0
	3	148	4.7	21.9	0.0
	3	149	7.5	28.1	0.0
	3	150	10.2	27.4	0.0
	3	151	14.4	30.2	0.0
	3	152	16.9	30.3	0.0
	3	153	17.6	27.2	0.0
	3	154	13.2	28.2	0.0
	3	155	10.5	26.7	0.0
	3	156	13.0	25.0	0.0
	3	157	12.3	29.3	0.0
	3	158	17.2	31.9	0.0
	3	159	14.5	27.2	1.71627906977
	3	160	14.3	28.2	0.0
	3	161	15.6	28.6	0.0
	3	162	18.5	28.5	0.0
	3	163	13.6	26.8	0.0
	3	164	11.0	27.6	0.0
	3	165	11.7	26.9	0.0
	3	166	12.1	24.0	0.0953488372093
	3	167	9.0	24.2	0.0
	3	168	5.3	22.8	0.0
	3	169	9.0	20.0	0.0
	3	170	13.2	28.0	0.0
	3	171	13.9	28.7	0.0
	3	172	19.5	30.8	0.0
	3	173	18.1	32.0	0.0
	3	174	21.2	33.4	0.0
	3	175	18.7	32.5	0.0
	3	176	14.5	27.8	0.0
	3	177	13.2	26.3	0.0
	3	178	11.2	25.8	8.58139534884
	3	179	9.0	21.1	9.53488372093
	3	180	13.4	24.4	0.0
	3	181	13.7	22.7	17.5441860465
	3	182	17.3	23.7	4.29069767442
	3	183	13.8	27.3	0.0
	3	184	17.4	29.3	0.0
	3	185	11.8	29.4	22.788372093
	3	186	13.0	29.0	0.0
	3	187	16.2	28.1	0.0
	3	188	16.6	29.1	0.0
	3	189	14.8	24.4	0.572093023256
	3	190	13.1	27.2	0.0
	3	191	17.4	28.8	0.0
	3	192	17.6	30.2	0.0
	3	193	17.1	27.2	0.0
	3	194	15.3	26.6	0.0
	3	195	15.1	28.4	0.0953488372093
	3	196	18.1	26.1	4.48139534884
	3	197	15.1	29.5	71.2255813953
	3	198	18.5	32.4	0.0
	3	199	17.2	26.6	13.1581395349
	3	200	21.5	30.5	0.190697674419
	3	201	18.9	31.6	6.48372093023
	3	202	18.4	28.0	7.91395348837
	3	203	20.7	35.4	0.0
	3	204	17.8	34.1	0.0
	3	205	22.0	32.7	22.788372093
	3	206	20.3	34.7	0.0
	3	207	16.5	30.6	0.0
	3	208	14.9	31.1	0.0
	3	209	17.8	27.6	16.4953488372
	3	210	14.4	26.0	21.7395348837
	3	211	14.4	29.4	0.0
	3	212	15.1	29.8	0.762790697674
	3	213	15.6	27.9	0.0
	3	214	16.8	27.5	0.0
	3	215	15.3	25.9	7.62790697674
	3	216	14.6	27.5	4.29069767442
	3	217	13.2	28.3	0.190697674419
	3	218	15.4	28.9	3.52790697674
	3	219	14.5	31.4	0.0953488372093
	3	220	14.1	25.0	0.476744186047
	3	221	13.6	22.4	0.0
	3	222	11.3	26.4	0.0
	3	223	14.2	29.2	0.0
	3	224	12.7	32.0	0.0
	3	225	11.0	27.5	0.0
	3	226	12.6	27.1	0.0
	3	227	15.1	28.9	0.0
	3	228	15.2	25.6	0.0
	3	229	15.8	25.2	0.0
	3	230	18.2	24.9	0.0
	3	231	20.3	29.2	0.0
	3	232	16.3	22.7	1.81162790698
	3	233	6.9	16.6	65.8860465116
	3	234	8.1	22.6	0.0
	3	235	8.3	23.1	0.0
	3	236	8.6	26.9	0.0
	3	237	6.1	29.7	0.0
	3	238	11.1	29.3	0.0
	3	239	6.5	26.8	0.0
	3	240	9.4	24.7	0.0
	3	241	9.9	23.6	0.0
	3	242	10.4	24.9	0.0
	3	243	7.1	22.4	0.0
	3	244	5.7	20.0	16.0186046512
	3	245	8.2	23.6	0.0
	3	246	8.1	24.9	0.0
	3	247	8.3	25.1	0.0
	3	248	11.5	23.2	0.0
	3	249	10.7	19.8	0.0
	3	250	11.6	22.0	4.95813953488
	3	251	12.3	29.0	0.0
	3	252	11.7	21.8	9.72558139535
	3	253	9.4	22.8	0.0
	3	254	8.6	24.5	0.0
	3	255	10.0	23.2	0.0
	3	256	8.6	25.9	0.0
	3	257	7.4	23.6	0.0
	3	258	7.0	22.1	0.0
	3	259	4.5	18.6	0.0953488372093
	3	260	9.2	21.4	0.0
	3	261	12.5	21.1	0.0
	3	262	5.9	18.7	0.0
	3	263	6.0	21.1	0.0
	3	264	6.9	23.3	0.0
	3	265	13.5	30.9	0.0
	3	266	13.8	28.4	0.0
	3	267	14.8	27.1	0.0
	3	268	13.4	23.9	1.0488372093
	3	269	10.4	23.1	0.190697674419
	3	270	8.1	26.1	0.0
	3	271	12.4	21.1	10.7744186047
	3	272	9.0	15.5	1.71627906977
	3	273	6.7	20.1	0.0
	3	274	1.0	18.0	22.1209302326
	3	275	-1.0	13.1	0.0
	3	276	5.7	15.1	0.0
	3	277	10.4	18.0	1.0488372093
	3	278	12.9	20.9	0.0
	3	279	7.0	15.7	0.0
	3	280	15.6	24.8	0.0
	3	281	14.7	31.1	0.0
	3	282	16.2	29.1	0.0
	3	283	13.6	20.4	0.0
	3	284	10.5	19.9	4.19534883721
	3	285	11.7	20.0	0.0
	3	286	12.1	12.6	0.0
	3	287	7.6	12.8	0.0
	3	288	4.3	10.8	0.0
	3	289	-2.5	17.1	0.0
	3	290	1.0	18.5	0.0
	3	291	1.0	14.1	0.0
	3	292	2.6	9.1	2.19302325581
	3	293	-0.2	19.0	0.0
	3	294	-4.0	14.0	19.3558139535
	3	295	-5.0	6.9	0.0
	3	296	-2.3	10.8	0.0
	3	297	-2.1	4.9	6.96046511628
	3	298	0.9	11.5	0.0
	3	299	5.7	11.7	0.0
	3	300	7.3	13.6	0.0
	3	301	2.8	8.2	0.0
	3	302	-1.0	11.9	0.0
	3	303	1.9	2.6	0.0953488372093
	3	304	-1.7	3.8	0.667441860465
	3	305	-13.4	-1.1	3.33720930233
	3	306	-13.2	4.4	9.91627906977
	3	307	-12.8	-5.7	0.0
	3	308	-10.9	0.7	0.0
	3	309	-9.7	6.5	0.0
	3	310	-6.2	3.6	0.0
	3	311	-14.0	-0.6	0.0
	3	312	-7.3	-1.1	7.72325581395
	3	313	-5.3	3.9	0.190697674419
	3	314	-6.0	5.7	6.1023255814
	3	315	-4.8	6.7	0.0
	3	316	-8.0	-0.2	0.0
	3	317	-5.5	1.6	0.0
	3	318	-5.4	0.6	0.0
	3	319	-10.3	0.1	0.0
	3	320	-6.9	8.3	0.0
	3	321	-9.0	3.0	0.0
	3	322	-3.3	4.6	4.29069767442
	3	323	-7.9	10.1	0.0
	3	324	-0.1	9.9	0.0
	3	325	2.7	10.0	0.0
	3	326	1.7	6.3	6.1976744186
	3	327	-1.1	3.3	0.0
	3	328	-0.5	0.5	0.0
	3	329	-4.7	0.8	0.0
	3	330	-8.4	0.3	0.0
	3	331	-11.1	-0.1	0.0
	3	332	-4.0	3.8	0.0
	3	333	-5.2	-2.8	0.0
	3	334	-4.3	0.0	0.0
	3	335	-1.3	2.6	0.381395348837
	3	336	-12.8	-8.3	2.76511627907
	3	337	-2.1	-0.8	0.0
	3	338	-15.9	-5.9	0.0
	3	339	-17.7	-3.3	0.0
	3	340	-24.2	-7.6	0.0
	3	341	-29.7	-15.7	0.0
	3	342	-31.3	-14.9	0.0
	3	343	-37.5	-15.8	0.0
	3	344	-29.5	-12.6	0.0
	3	345	-28.6	-15.9	0.0
	3	346	-26.2	-11.5	0.0
	3	347	-24.8	-16.1	0.0
	3	348	-24.4	-12.8	0.0
	3	349	-22.7	-4.7	0.0
	3	350	-25.8	-5.4	0.0
	3	351	-22.9	-0.2	0.0
	3	352	-24.0	-6.9	0.0
	3	353	-14.1	-8.6	0.0
	3	354	-18.4	-4.9	0.0
	3	355	-22.8	-10.6	0.0
	3	356	-22.5	-10.7	0.0
	3	357	-25.5	-19.3	1.52558139535
	3	358	-22.6	-13.2	0.0
	3	359	-26.2	-12.3	0.0
	3	360	-22.6	-6.7	0.0
	3	361	-21.7	-6.8	0.190697674419
	3	362	-11.8	-3.6	0.0
	3	363	-15.3	-12.9	5.1488372093
	3	364	-9.8	-6.2	4.00465116279
	3	365	-9.2	-1.9	0.0
	4	1	-18.9	-3.9	0.0
	4	2	-13.6	-4.8	0.0
	4	3	-25.8	-12.2	0.0
	4	4	-23.0	-11.6	0.0
	4	5	-14.3	-7.1	0.0
	4	6	-13.0	-7.3	0.0
	4	7	-17.2	0.7	0.0
	4	8	-19.9	-7.3	0.0
	4	9	-16.6	-8.3	0.0
	4	10	-26.5	-6.9	0.0
	4	11	-22.1	-4.0	0.0
	4	12	-18.4	-13.6	0.0
	4	13	-21.0	-9.4	0.0
	4	14	-17.1	-6.6	1.62093023256
	4	15	-15.3	-12.9	5.91162790698
	4	16	-17.5	-10.2	0.0
	4	17	-15.6	-10.2	0.0
	4	18	-24.8	-10.7	0.0
	4	19	-19.5	-8.0	0.0
	4	20	-27.3	-15.7	0.0
	4	21	-30.6	-12.5	0.0
	4	22	-27.1	-6.4	0.0
	4	23	-29.8	-9.7	0.0
	4	24	-19.3	-8.1	4.29069767442
	4	25	-18.7	-2.0	0.0
	4	26	-27.6	-9.1	0.0
	4	27	-22.3	-9.6	0.0
	4	28	-18.7	-7.8	0.0
	4	29	-12.7	3.5	0.0
	4	30	-7.9	6.1	0.0
	4	31	-9.4	-0.2	0.0
	4	32	-15.5	-13.0	0.0
	4	33	-20.3	-7.7	0.0
	4	34	-24.0	-12.0	0.0
	4	35	-21.6	-5.1	0.0
	4	36	-14.8	-1.8	1.23953488372
	4	37	-17.3	3.5	0.0
	4	38	-13.5	6.0	0.0
	4	39	-9.1	1.4	0.0
	4	40	-24.4	-10.4	0.0
	4	41	-19.0	-4.9	0.0
	4	42	-23.1	-13.4	0.0
	4	43	-26.3	-12.9	0.0
	4	44	-27.5	-11.8	0.0
	4	45	-24.7	-11.3	0.0
	4	46	-23.4	-15.0	0.0
	4	47	-13.3	-8.7	0.0
	4	48	-20.4	-8.2	0.0
	4	49	-24.7	-7.5	0.0
	4	50	-24.4	-9.3	0.0
	4	51	-19.6	-0.2	0.0
	4	52	-27.7	-2.7	0.0
	4	53	-24.9	-1.0	0.0
	4	54	-17.6	-13.4	0.0
	4	55	-22.6	-10.6	0.0
	4	56	-23.3	-4.4	0.0
	4	57	-19.3	-8.0	0.0
	4	58	-23.9	-5.4	0.0
	4	59	-14.5	-7.0	0.0
	4	60	-16.0	-4.8	0.0
	4	61	-20.3	-9.3	0.0
	4	62	-10.7	-7.7	0.0
	4	63	-5.5	-4.9	0.0
	4	64	-15.8	-12.3	0.0953488372093
	4	65	-12.5	-1.8	0.0
	4	66	-9.7	4.2	0.0
	4	67	-6.3	1.7	0.0
	4	68	-6.5	-0.9	0.0
	4	69	-12.5	-8.1	0.0
	4	70	-16.1	-13.5	0.0
	4	71	-21.7	-8.9	0.0
	4	72	-21.8	-8.4	0.0
	4	73	-20.5	-6.4	0.0
	4	74	-16.4	-2.7	0.0
	4	75	-15.7	-4.5	0.0
	4	76	-22.5	-8.4	0.0
	4	77	-14.6	-6.0	0.0
	4	78	-11.6	1.3	0.0
	4	79	-3.2	3.3	0.0
	4	80	-6.0	7.5	0.0
	4	81	-7.1	8.1	0.0
	4	82	-3.2	4.7	0.0
	4	83	-11.1	-1.9	0.0
	4	84	-10.4	3.7	0.0
	4	85	-11.2	-1.1	0.0
	4	86	-8.6	-7.7	0.0
	4	87	-13.6	-10.6	0.0
	4	88	-12.6	-4.7	0.0
	4	89	-7.1	-0.3	0.0953488372093
	4	90	-4.8	2.0	4.48139534884
	4	91	-1.0	1.7	5.91162790698
	4	92	-10.9	-1.9	0.0953488372093
	4	93	-10.3	-0.4	0.0
	4	94	-7.3	5.4	0.0
	4	95	0.3	12.2	2.76511627907
	4	96	0.9	19.3	0.0
	4	97	4.2	14.8	0.0
	4	98	1.0	19.8	0.0
	4	99	6.0	17.5	0.0
	4	100	3.1	15.6	0.0
	4	101	10.9	15.4	0.0
	4	102	1.1	15.7	0.0
	4	103	-1.6	10.0	0.0
	4	104	-0.6	15.6	0.0
	4	105	-0.3	17.0	0.0
	4	106	3.5	16.5	0.0
	4	107	1.0	18.4	0.0
	4	108	-1.8	16.0	0.0
	4	109	-5.6	5.5	17.4488372093
	4	110	-10.3	6.1	0.0
	4	111	-5.4	5.0	5.53023255814
	4	112	-5.8	7.4	0.858139534884
	4	113	-2.4	9.8	0.667441860465
	4	114	-1.3	20.4	0.0
	4	115	2.8	22.6	0.0
	4	116	5.6	17.9	0.0
	4	117	1.5	16.1	0.0
	4	118	2.9	19.2	0.0
	4	119	0.1	15.1	0.0
	4	120	3.9	12.2	15.5418604651
	4	121	1.5	15.7	0.0
	4	122	5.4	18.0	0.0
	4	123	4.1	12.8	8.00930232558
	4	124	-3.0	12.3	0.0953488372093
	4	125	-3.6	12.4	0.572093023256
	4	126	0.0	12.4	0.0953488372093
	4	127	-0.7	13.6	0.0
	4	128	0.8	18.8	5.62558139535
	4	129	6.9	20.0	3.0511627907
	4	130	4.1	23.7	7.43720930233
	4	131	2.8	20.6	0.0
	4	132	1.6	11.7	31.5604651163
	4	133	-2.5	14.1	0.0
	4	134	-0.3	15.8	0.0
	4	135	3.9	15.0	0.0
	4	136	3.4	11.9	0.0
	4	137	4.7	15.1	0.0
	4	138	7.6	24.5	0.0
	4	139	13.6	29.3	0.0
	4	140	14.4	26.8	0.0
	4	141	13.7	21.4	0.0
	4	142	8.8	23.7	0.0
	4	143	12.2	26.2	10.6790697674
	4	144	9.4	29.6	0.0
	4	145	7.9	24.3	11.5372093023
	4	146	8.3	17.9	2.86046511628
	4	147	12.1	20.1	0.0953488372093
	4	148	10.8	22.0	9.91627906977
	4	149	7.0	21.5	1.0488372093
	4	150	6.6	25.5	3.62325581395
	4	151	11.0	25.4	33.1813953488
	4	152	9.3	20.4	0.0
	4	153	14.0	22.0	0.476744186047
	4	154	8.5	27.2	6.67441860465
	4	155	9.6	24.5	0.0953488372093
	4	156	11.1	21.4	0.286046511628
	4	157	11.1	29.0	0.0
	4	158	10.7	28.1	0.0
	4	159	12.3	27.7	0.0
	4	160	15.7	23.6	0.0953488372093
	4	161	14.1	22.3	39.6651162791
	4	162	11.5	21.9	16.3046511628
	4	163	11.0	21.5	13.9209302326
	4	164	8.4	28.1	0.0
	4	165	12.8	29.3	0.0
	4	166	17.0	31.4	11.6325581395
	4	167	16.3	26.4	1.62093023256
	4	168	17.1	29.9	16.1139534884
	4	169	22.9	30.4	3.81395348837
	4	170	18.9	32.3	3.0511627907
	4	171	17.4	27.5	16.2093023256
	4	172	18.5	30.4	0.0953488372093
	4	173	18.8	26.5	0.0953488372093
	4	174	15.5	27.4	0.286046511628
	4	175	15.7	25.0	4.38604651163
	4	176	14.1	30.0	0.0
	4	177	15.6	30.2	0.0
	4	178	12.4	25.7	0.0
	4	179	10.9	22.0	0.0953488372093
	4	180	12.4	23.8	19.4511627907
	4	181	10.5	17.8	12.9674418605
	4	182	8.6	18.0	4.57674418605
	4	183	17.6	25.7	0.0
	4	184	12.0	24.8	0.0
	4	185	15.5	24.9	26.0302325581
	4	186	16.7	27.4	0.858139534884
	4	187	13.7	24.9	0.0
	4	188	9.8	21.7	0.0
	4	189	8.1	23.2	0.0
	4	190	9.2	21.3	3.90930232558
	4	191	9.9	25.2	0.0
	4	192	10.2	25.2	0.0
	4	193	15.5	27.1	0.0
	4	194	16.5	30.2	0.0
	4	195	17.7	28.3	0.0
	4	196	16.9	28.3	0.0
	4	197	19.5	30.6	0.0
	4	198	15.8	28.1	0.0
	4	199	16.2	25.3	0.0
	4	200	13.4	27.7	0.0
	4	201	15.6	28.5	0.0
	4	202	15.8	32.8	0.0
	4	203	20.1	31.8	0.0
	4	204	19.7	29.1	0.0
	4	205	16.8	26.3	0.0
	4	206	11.7	27.0	0.0
	4	207	12.5	24.7	9.34418604651
	4	208	11.6	28.4	0.0
	4	209	14.3	30.4	0.0
	4	210	13.2	28.8	0.0
	4	211	11.5	29.8	0.0
	4	212	14.2	29.2	0.0953488372093
	4	213	13.2	28.7	25.3627906977
	4	214	19.2	28.9	2.86046511628
	4	215	18.2	32.5	0.0
	4	216	21.3	35.4	0.0
	4	217	22.0	36.1	0.0
	4	218	23.7	35.3	0.0
	4	219	15.7	29.6	0.0
	4	220	16.8	25.7	0.0
	4	221	11.0	24.1	0.0
	4	222	12.8	23.7	0.0
	4	223	11.3	26.3	0.0
	4	224	9.6	29.2	0.0
	4	225	11.9	29.0	0.286046511628
	4	226	11.8	27.3	0.0
	4	227	11.1	28.9	0.0
	4	228	13.0	27.3	0.0
	4	229	16.6	27.1	0.0
	4	230	17.0	31.8	0.0
	4	231	18.7	26.4	0.0
	4	232	18.5	29.4	0.0
	4	233	17.0	30.0	0.0
	4	234	15.6	28.7	0.0
	4	235	16.1	29.9	0.0
	4	236	17.0	32.0	0.0
	4	237	14.2	25.0	0.0
	4	238	9.9	26.3	0.0
	4	239	11.0	24.1	0.0
	4	240	9.4	24.7	0.0
	4	241	13.5	26.6	0.0
	4	242	12.9	26.1	0.0
	4	243	14.3	27.4	0.0953488372093
	4	244	15.3	26.1	0.381395348837
	4	245	12.8	25.7	1.52558139535
	4	246	16.9	27.9	9.72558139535
	4	247	17.6	29.0	0.0
	4	248	16.8	25.5	0.0
	4	249	9.4	24.9	0.0
	4	250	12.3	22.7	8.2
	4	251	9.8	18.6	9.72558139535
	4	252	9.8	24.4	0.0
	4	253	6.2	21.4	0.0
	4	254	9.5	17.7	7.81860465116
	4	255	8.0	18.8	2.38372093023
	4	256	7.3	17.4	0.0953488372093
	4	257	3.2	14.9	2.66976744186
	4	258	-0.8	15.5	0.0
	4	259	-3.1	19.9	0.0
	4	260	-2.4	12.5	0.572093023256
	4	261	-1.7	17.0	0.0
	4	262	0.5	13.3	0.0
	4	263	3.5	20.7	0.0
	4	264	2.3	19.3	0.0
	4	265	6.0	25.2	0.0
	4	266	7.3	22.8	0.0
	4	267	8.2	26.7	0.0
	4	268	12.5	22.1	0.0
	4	269	7.4	19.6	0.0
	4	270	7.8	22.1	0.0
	4	271	9.7	12.4	1.81162790698
	4	272	3.7	19.5	0.0
	4	273	2.9	18.4	0.0
	4	274	0.9	14.9	0.0
	4	275	6.3	15.0	0.0
	4	276	10.0	20.6	0.0
	4	277	0.0	15.4	0.0
	4	278	-1.2	13.3	0.0
	4	279	-1.1	14.0	0.0
	4	280	-3.3	12.2	0.0
	4	281	-2.8	14.3	0.0
	4	282	-2.6	14.3	0.0
	4	283	-8.5	7.5	2.28837209302
	4	284	-7.1	10.1	0.190697674419
	4	285	-6.2	11.9	0.0
	4	286	-0.2	18.0	0.0
	4	287	6.1	21.1	0.0
	4	288	7.2	17.6	0.0
	4	289	6.8	14.4	5.62558139535
	4	290	9.1	17.8	0.0
	4	291	5.0	18.9	0.0
	4	292	3.1	16.9	0.0
	4	293	-3.7	-0.6	0.0953488372093
	4	294	-6.5	-4.4	2.19302325581
	4	295	-4.5	2.8	0.0
	4	296	-7.2	7.5	0.0
	4	297	-12.6	4.2	0.476744186047
	4	298	-4.9	10.1	0.0
	4	299	-4.2	0.5	0.0
	4	300	-9.5	0.7	0.0
	4	301	-14.2	5.5	0.0
	4	302	-15.1	7.7	0.0
	4	303	-16.7	0.6	0.0
	4	304	-8.3	3.5	1.33488372093
	4	305	-4.7	-3.7	13.1581395349
	4	306	-9.3	-5.8	0.0953488372093
	4	307	-8.7	-2.3	1.62093023256
	4	308	-11.1	-7.4	0.476744186047
	4	309	-6.6	1.7	4.29069767442
	4	310	-4.3	-0.2	6.48372093023
	4	311	-11.1	-0.8	0.0
	4	312	-5.3	2.4	1.52558139535
	4	313	-7.2	-1.8	0.0953488372093
	4	314	-15.1	-1.4	1.62093023256
	4	315	-6.6	-4.5	0.0953488372093
	4	316	-16.3	-11.1	3.52790697674
	4	317	-16.2	-5.1	0.0
	4	318	-10.5	-4.8	0.0
	4	319	-6.8	-1.1	12.3
	4	320	-8.8	1.2	9.34418604651
	4	321	-12.8	0.2	0.0
	4	322	-8.0	-0.1	0.0
	4	323	-11.4	-4.5	0.0
	4	324	-14.9	-5.8	0.0
	4	325	-17.3	-8.5	0.0
	4	326	-20.7	-10.9	0.0
	4	327	-14.2	-5.3	4.38604651163
	4	328	-10.5	2.6	0.0
	4	329	-7.9	3.6	0.0
	4	330	0.1	2.8	0.858139534884
	4	331	-1.7	0.3	3.14651162791
	4	332	-2.0	10.9	0.0
	4	333	-0.8	8.0	0.0
	4	334	-0.1	7.8	0.0
	4	335	1.8	16.5	0.0
	4	336	1.7	8.8	0.0
	4	337	-1.1	0.9	0.0
	4	338	-6.1	-1.5	0.0
	4	339	-12.0	3.9	0.0
	4	340	-11.3	4.8	8.58139534884
	4	341	-9.4	-6.2	0.0
	4	342	-16.7	-2.6	0.0
	4	343	-11.9	-0.1	0.0
	4	344	-18.1	0.0	0.0
	4	345	-18.7	0.2	0.0
	4	346	-10.9	-0.8	0.0
	4	347	-11.0	2.9	0.0
	4	348	-6.7	-1.9	0.0
	4	349	-11.8	-8.8	0.0953488372093
	4	350	-13.9	-0.6	0.0
	4	351	-17.2	-7.9	0.0
	4	352	-17.8	-5.0	0.0
	4	353	-16.1	-11.4	0.0
	4	354	-18.4	-17.4	0.0
	4	355	-21.8	-11.6	0.0
	4	356	-20.7	-1.2	0.0
	4	357	-16.3	-0.4	2.95581395349
	4	358	-4.2	0.7	0.0
	4	359	-12.3	0.2	0.0
	4	360	-9.9	-1.9	0.0
	4	361	-6.8	-2.9	0.0
	4	362	-7.2	1.5	0.0
	4	363	-4.1	1.2	0.0
	4	364	-14.9	2.4	2.86046511628
	4	365	-16.4	4.8	0.0
	4	366	-8.6	-6.1	0.0
	5	1	-23.4	-12.8	0.0
	5	2	-19.5	-18.1	0.0
	5	3	-22.9	-17.1	5.81627906977
	5	4	-14.5	-5.2	0.0
	5	5	-16.9	-12.6	0.0
	5	6	-15.5	-8.6	3.52790697674
	5	7	-15.0	-8.4	0.0
	5	8	-18.6	-11.0	0.0
	5	9	-18.8	-7.8	0.0
	5	10	-19.1	-13.8	3.81395348837
	5	11	-28.2	-17.5	0.381395348837
	5	12	-22.0	-7.1	0.0
	5	13	-13.3	-9.4	1.33488372093
	5	14	-10.9	-6.9	1.43023255814
	5	15	-16.0	-11.4	0.0953488372093
	5	16	-14.1	-9.6	0.0953488372093
	5	17	-11.0	-2.8	0.0
	5	18	-19.7	-2.2	0.0
	5	19	-26.1	-14.9	0.0
	5	20	-24.3	-1.6	0.0
	5	21	-16.7	-5.7	6.67441860465
	5	22	-18.9	0.1	0.0
	5	23	-18.3	-7.5	0.0
	5	24	-22.5	-10.0	0.0
	5	25	-18.4	-5.6	1.52558139535
	5	26	-10.5	0.2	0.762790697674
	5	27	-19.6	-2.3	0.0
	5	28	-15.5	-3.6	0.0
	5	29	-15.5	-6.9	0.0
	5	30	-12.8	-10.1	0.0
	5	31	-16.0	-7.7	1.81162790698
	5	32	-20.7	-10.9	5.05348837209
	5	33	-27.0	-14.4	0.0
	5	34	-22.6	-9.7	0.0
	5	35	-17.7	-5.3	4.48139534884
	5	36	-22.7	0.6	3.52790697674
	5	37	-23.3	-3.0	0.0
	5	38	-20.2	-6.6	0.0
	5	39	-11.0	-0.6	0.190697674419
	5	40	-15.7	-3.0	0.0
	5	41	-8.6	-4.8	0.0
	5	42	-8.8	-7.5	0.0
	5	43	-7.3	-6.9	0.0
	5	44	-8.6	-6.0	0.0
	5	45	-4.1	3.2	0.0
	5	46	-13.7	1.0	0.0
	5	47	-19.7	-9.7	0.0
	5	48	-20.0	-11.1	0.0
	5	49	-13.7	-5.5	0.0
	5	50	-7.2	-5.6	6.1976744186
	5	51	-12.1	-2.3	0.0
	5	52	-19.5	-5.5	0.0
	5	53	-3.0	8.4	0.0
	5	54	0.4	6.2	0.0
	5	55	-16.1	1.0	0.0
	5	56	-11.6	3.9	1.90697674419
	5	57	-14.8	-4.7	0.0
	5	58	-20.5	-9.9	0.0
	5	59	-19.4	-6.0	0.0
	5	60	-12.8	5.8	0.0
	5	61	-11.2	0.0	0.0
	5	62	-12.4	5.4	0.0
	5	63	-18.2	6.1	0.0
	5	64	-18.8	-1.0	0.0
	5	65	-13.6	0.6	0.0
	5	66	-8.4	3.7	0.0
	5	67	-10.5	2.9	0.0
	5	68	-10.6	-2.3	0.0
	5	69	-10.3	1.9	0.0
	5	70	-9.8	-1.4	0.0
	5	71	-10.2	-1.9	0.0
	5	72	-18.4	-0.8	0.0
	5	73	-13.7	1.4	0.0
	5	74	-11.5	6.2	0.0
	5	75	-9.9	2.3	0.0
	5	76	-2.1	3.6	3.62325581395
	5	77	-6.4	-0.9	0.0
	5	78	-4.8	-0.6	0.0
	5	79	-14.0	0.4	0.0
	5	80	-7.4	4.6	0.0
	5	81	-5.1	-1.7	0.0
	5	82	-6.2	2.0	1.14418604651
	5	83	-6.3	8.5	0.0
	5	84	-6.9	-0.4	2.47906976744
	5	85	-11.9	2.5	0.0
	5	86	-11.7	1.5	0.0
	5	87	-13.6	0.5	5.53023255814
	5	88	-13.5	3.0	0.0
	5	89	-3.7	6.8	0.0
	5	90	2.2	8.5	0.0
	5	91	-1.9	6.7	0.0
	5	92	-11.3	-0.7	22.788372093
	5	93	-13.1	3.1	0.0
	5	94	-6.3	8.1	0.0
	5	95	-0.8	12.3	0.0
	5	96	-6.0	11.4	0.0
	5	97	-9.8	12.3	0.0
	5	98	-3.3	6.2	0.572093023256
	5	99	6.5	14.6	0.0
	5	100	4.0	16.6	0.0
	5	101	1.2	14.7	0.0
	5	102	-4.8	16.2	0.0
	5	103	-9.9	8.8	0.0
	5	104	-2.1	10.7	0.0
	5	105	-1.6	14.0	0.0
	5	106	2.8	18.9	0.0
	5	107	3.4	22.8	0.0
	5	108	5.9	23.2	0.0
	5	109	9.4	22.8	0.0
	5	110	6.6	22.8	0.0
	5	111	0.6	12.3	0.0953488372093
	5	112	-3.0	12.2	0.0
	5	113	-1.6	16.9	0.0
	5	114	4.2	17.0	0.0
	5	115	-1.1	9.3	0.0
	5	116	-2.2	7.9	0.0
	5	117	-7.7	9.9	0.0
	5	118	-3.0	15.2	0.0
	5	119	0.8	19.9	0.572093023256
	5	120	1.3	23.8	0.0
	5	121	2.0	14.1	0.0
	5	122	3.5	21.1	0.0
	5	123	5.5	15.4	5.62558139535
	5	124	3.4	15.7	0.0
	5	125	-2.9	13.5	0.0
	5	126	-2.3	9.4	0.0
	5	127	-2.7	9.7	0.0
	5	128	0.3	14.4	0.0
	5	129	4.1	14.3	0.0
	5	130	1.7	22.1	0.0
	5	131	1.6	24.8	0.0
	5	132	5.3	19.0	0.0
	5	133	1.0	18.9	0.0
	5	134	2.5	18.3	0.0
	5	135	1.1	16.1	0.0
	5	136	4.4	16.0	0.0
	5	137	7.3	19.0	0.0
	5	138	5.9	20.3	0.0
	5	139	2.0	15.8	0.572093023256
	5	140	7.9	21.2	2.0976744186
	5	141	8.6	23.6	0.0953488372093
	5	142	10.2	25.3	0.0
	5	143	9.7	27.1	0.0
	5	144	12.9	26.9	0.0
	5	145	8.8	25.7	0.0
	5	146	6.1	17.6	10.488372093
	5	147	6.2	21.8	0.0
	5	148	7.4	22.4	0.0953488372093
	5	149	7.6	20.2	1.14418604651
	5	150	10.9	21.2	4.00465116279
	5	151	7.7	18.8	1.62093023256
	5	152	8.0	22.5	0.0
	5	153	12.2	25.5	0.0
	5	154	15.9	27.6	0.0
	5	155	10.9	20.4	0.0
	5	156	8.4	15.1	15.7325581395
	5	157	5.2	19.7	6.67441860465
	5	158	10.0	24.7	0.0
	5	159	14.5	27.4	0.0
	5	160	14.7	31.0	0.0
	5	161	12.6	27.8	0.0
	5	162	12.1	21.0	0.0
	5	163	9.1	22.3	0.0
	5	164	9.9	21.3	0.476744186047
	5	165	8.7	21.0	0.0
	5	166	12.2	24.8	0.0
	5	167	10.3	25.0	0.0
	5	168	15.2	23.0	4.95813953488
	5	169	16.3	24.2	1.14418604651
	5	170	13.9	27.0	0.0
	5	171	15.4	26.8	0.476744186047
	5	172	13.4	27.1	7.24651162791
	5	173	12.8	26.3	0.0953488372093
	5	174	9.0	26.2	0.0
	5	175	10.5	29.3	0.0
	5	176	12.9	26.5	0.0
	5	177	13.6	30.8	1.90697674419
	5	178	9.3	29.3	0.0
	5	179	11.9	27.9	0.0
	5	180	12.8	30.7	0.0
	5	181	16.4	33.2	0.0
	5	182	14.4	29.9	0.0
	5	183	12.5	31.3	0.0
	5	184	12.4	26.1	0.0
	5	185	10.8	21.5	1.62093023256
	5	186	8.9	18.1	1.81162790698
	5	187	18.4	34.4	0.0
	5	188	16.2	29.5	0.0
	5	189	17.2	27.0	60.0697674419
	5	190	18.9	30.2	0.0953488372093
	5	191	17.7	28.6	0.286046511628
	5	192	18.4	27.5	0.0
	5	193	14.7	29.7	0.0
	5	194	12.3	23.8	21.7395348837
	5	195	17.1	28.9	0.476744186047
	5	196	17.7	33.1	0.0
	5	197	17.5	26.9	37.9488372093
	5	198	18.0	34.0	0.0
	5	199	19.9	28.4	0.0
	5	200	20.1	34.4	0.0
	5	201	18.3	29.7	0.762790697674
	5	202	16.4	24.7	0.0953488372093
	5	203	15.6	25.8	5.24418604651
	5	204	15.2	28.3	0.0
	5	205	13.7	28.2	0.0
	5	206	13.1	27.7	0.0
	5	207	16.1	29.6	0.0
	5	208	11.7	27.3	0.0
	5	209	14.7	28.3	0.0
	5	210	17.1	31.1	0.0
	5	211	16.4	29.4	6.48372093023
	5	212	16.4	29.5	0.0
	5	213	16.7	30.2	0.0
	5	214	21.1	34.0	0.0
	5	215	24.0	33.4	0.0
	5	216	20.1	27.5	0.0
	5	217	13.3	24.2	0.0
	5	218	14.7	27.6	0.0
	5	219	15.7	30.0	0.0
	5	220	15.7	28.9	0.0
	5	221	15.5	30.5	0.0
	5	222	18.0	30.3	0.858139534884
	5	223	17.4	29.7	0.0
	5	224	15.6	26.2	0.0
	5	225	15.4	25.0	0.0
	5	226	13.2	22.1	0.0
	5	227	13.2	20.7	28.3186046512
	5	228	14.5	18.7	35.2790697674
	5	229	8.5	18.4	1.0488372093
	5	230	10.6	21.4	0.381395348837
	5	231	8.7	25.7	0.0
	5	232	15.2	27.0	0.0
	5	233	13.7	25.8	0.0
	5	234	11.1	29.1	0.0
	5	235	13.1	27.4	0.0
	5	236	14.8	29.0	0.0
	5	237	11.8	32.0	0.0
	5	238	15.9	29.0	0.0
	5	239	14.4	27.7	0.0
	5	240	15.1	29.2	0.0
	5	241	15.0	29.3	0.190697674419
	5	242	16.7	29.5	0.0
	5	243	11.1	23.3	0.0
	5	244	8.0	18.5	0.0953488372093
	5	245	7.2	27.6	0.0
	5	246	7.5	27.0	0.0
	5	247	10.3	29.2	0.0
	5	248	11.2	32.5	0.0
	5	249	12.4	29.2	0.0
	5	250	10.2	27.6	0.0
	5	251	11.7	21.4	0.286046511628
	5	252	9.8	25.0	0.0
	5	253	8.6	24.8	0.0
	5	254	8.9	17.5	16.6860465116
	5	255	8.5	23.9	0.0
	5	256	7.3	20.2	0.0
	5	257	4.7	21.5	0.0
	5	258	4.6	24.4	0.0
	5	259	15.7	28.8	0.0
	5	260	17.0	27.6	0.0
	5	261	13.0	18.4	0.476744186047
	5	262	13.5	24.7	0.0
	5	263	13.7	24.6	0.0
	5	264	13.3	27.2	0.0
	5	265	15.4	26.8	0.0
	5	266	8.6	22.2	0.0
	5	267	5.6	27.1	0.0
	5	268	10.9	26.5	0.0
	5	269	8.6	19.3	0.0
	5	270	9.8	22.4	0.0
	5	271	10.3	21.6	0.0
	5	272	12.6	21.3	0.0
	5	273	10.7	20.9	0.0
	5	274	7.5	20.0	0.0
	5	275	6.6	17.0	0.0
	5	276	9.4	14.6	0.0
	5	277	6.5	16.3	0.190697674419
	5	278	4.3	24.6	0.0
	5	279	8.2	21.0	9.72558139535
	5	280	5.5	23.8	0.0
	5	281	10.1	22.3	0.0
	5	282	5.3	14.5	0.0
	5	283	-1.2	8.2	0.0
	5	284	3.2	17.3	0.0
	5	285	4.6	14.5	0.0
	5	286	2.6	13.7	0.0
	5	287	1.0	11.3	0.190697674419
	5	288	-1.0	11.2	0.0
	5	289	3.7	16.8	0.953488372093
	5	290	0.4	17.0	0.0
	5	291	0.4	21.4	0.0
	5	292	2.7	17.4	0.286046511628
	5	293	0.9	17.6	0.0
	5	294	0.8	10.5	0.0
	5	295	0.5	9.4	0.0
	5	296	-1.7	9.0	0.0
	5	297	-0.3	10.8	0.0
	5	298	1.1	14.1	0.0
	5	299	-0.6	13.8	0.0
	5	300	-4.5	11.6	0.0953488372093
	5	301	-2.5	8.7	0.0
	5	302	-0.7	6.9	0.858139534884
	5	303	-3.1	8.9	0.0
	5	304	-5.7	4.0	0.0
	5	305	-6.1	5.6	0.0
	5	306	-12.5	5.4	0.0
	5	307	-9.4	1.2	0.0
	5	308	-13.1	-0.9	0.0
	5	309	-11.5	7.5	0.0
	5	310	1.3	11.2	0.0
	5	311	4.3	12.6	0.0
	5	312	-6.5	1.5	0.0
	5	313	-12.7	2.9	0.0
	5	314	-11.5	4.3	0.0
	5	315	-12.2	1.8	0.0
	5	316	-8.9	5.1	0.0
	5	317	-4.8	9.9	0.0
	5	318	-2.8	15.1	0.0
	5	319	1.2	13.7	0.0
	5	320	8.1	20.6	0.0
	5	321	9.1	15.3	0.0
	5	322	-0.4	4.4	0.286046511628
	5	323	-2.9	5.6	0.0
	5	324	-3.5	15.7	0.0
	5	325	-5.9	7.3	0.0
	5	326	-10.3	3.2	0.0
	5	327	-17.4	-9.6	0.0
	5	328	-13.6	-1.1	0.0
	5	329	-16.7	-8.8	0.0
	5	330	-20.6	-3.2	0.0
	5	331	-18.3	6.6	0.0
	5	332	-10.7	4.3	0.0
	5	333	-10.9	-4.8	0.0
	5	334	-7.2	-1.9	0.0
	5	335	-16.4	-7.8	0.0
	5	336	-7.8	-1.9	0.0
	5	337	-6.2	0.5	0.0
	5	338	-11.3	6.5	0.0
	5	339	-9.6	2.5	0.0
	5	340	-15.0	-8.8	0.0
	5	341	-10.1	3.7	0.0
	5	342	-12.8	-3.2	0.0
	5	343	-16.8	3.0	0.0
	5	344	-10.5	-3.7	0.0
	5	345	-13.3	-4.4	0.0
	5	346	-13.8	-11.1	0.0
	5	347	-19.1	-3.1	0.0
	5	348	-20.0	-8.2	0.0
	5	349	-18.1	-5.5	0.0
	5	350	-21.1	-9.4	0.0
	5	351	-14.4	-7.2	0.0
	5	352	-3.7	-2.9	0.0
	5	353	-10.3	-8.0	0.0
	5	354	-7.2	-6.7	0.0
	5	355	-12.2	-6.2	0.0
	5	356	-17.1	-11.6	0.0
	5	357	-23.1	-14.3	0.0
	5	358	-10.1	-2.0	0.0
	5	359	-9.9	-3.9	0.0
	5	360	-13.4	-0.4	0.0
	5	361	-7.7	5.2	0.0
	5	362	-20.9	-9.7	0.0
	5	363	-11.1	-6.3	0.0
	5	364	-20.5	-8.2	0.0
	5	365	-20.1	-6.6	0.0
	6	1	-20.5	1.4	0.0
	6	2	-15.8	2.1	0.0
	6	3	-12.2	4.9	0.0
	6	4	-18.4	-3.9	0.0
	6	5	-14.6	-5.3	0.0
	6	6	-14.2	-8.1	0.0
	6	7	-10.0	-3.9	0.0
	6	8	-15.5	-10.7	0.667441860465
	6	9	-16.4	-7.4	0.0953488372093
	6	10	-14.3	-5.7	0.0
	6	11	-6.3	4.2	0.0
	6	12	-4.8	-3.8	0.0
	6	13	-13.4	-7.7	0.0
	6	14	-29.1	-4.0	0.0
	6	15	-17.7	-7.1	0.0
	6	16	-17.5	-9.4	0.0
	6	17	-21.1	-7.4	0.0
	6	18	-18.5	-2.1	0.0
	6	19	-11.5	-2.5	0.0
	6	20	-11.1	-6.7	0.0
	6	21	-8.9	-3.8	0.0
	6	22	-14.6	-2.4	0.0
	6	23	-18.3	-11.3	0.0
	6	24	-12.4	-9.2	0.0
	6	25	-13.4	-2.3	0.0
	6	26	-26.0	-8.5	0.0
	6	27	-19.9	-5.1	0.0
	6	28	-36.5	-14.6	0.476744186047
	6	29	-32.9	-13.5	1.81162790698
	6	30	-30.7	-6.7	0.0
	6	31	-19.3	-10.5	0.0
	6	32	-21.1	-8.6	0.0
	6	33	-17.1	-11.8	0.0
	6	34	-15.6	-3.6	0.0
	6	35	-27.8	-13.5	0.0
	6	36	-30.9	-15.6	0.0
	6	37	-33.1	-17.6	0.0
	6	38	-29.1	-12.7	0.0
	6	39	-29.0	-4.5	0.0
	6	40	-22.4	-1.4	0.0
	6	41	-15.9	-5.9	0.0
	6	42	-16.9	-10.3	0.0
	6	43	-25.0	-7.5	0.0
	6	44	-20.2	-8.9	0.0
	6	45	-21.1	-7.5	0.0
	6	46	-12.3	-8.1	0.0
	6	47	-10.4	-5.4	0.0
	6	48	-2.4	1.5	0.0
	6	49	-8.3	-4.9	0.0
	6	50	-14.1	-2.6	0.0953488372093
	6	51	-18.6	-2.2	0.0
	6	52	-15.5	-1.9	0.0
	6	53	-15.0	5.7	0.0
	6	54	-21.3	-3.0	0.0
	6	55	-14.6	-0.2	0.0
	6	56	-19.6	-7.4	0.0
	6	57	-20.2	-4.3	3.24186046512
	6	58	-19.1	-5.1	1.33488372093
	6	59	-15.9	-2.1	0.0
	6	60	-19.3	-9.6	0.0
	6	61	-11.0	-1.9	0.0
	6	62	-11.2	0.4	0.0
	6	63	-1.5	9.8	0.0
	6	64	1.6	5.4	0.0
	6	65	-5.0	2.2	0.0
	6	66	-7.0	-0.4	0.0
	6	67	-8.1	-3.6	0.0
	6	68	-4.3	-2.6	0.0
	6	69	0.0	4.9	0.0
	6	70	0.9	3.4	0.0
	6	71	1.6	6.0	0.0
	6	72	3.1	3.7	0.0
	6	73	-1.4	3.6	0.0
	6	74	-5.2	2.8	0.0
	6	75	-3.6	4.4	0.0
	6	76	-7.7	4.6	0.0
	6	77	-1.2	7.6	0.190697674419
	6	78	-1.1	5.8	0.0
	6	79	-0.9	7.9	0.0
	6	80	-3.4	0.2	0.0
	6	81	-0.6	2.3	0.0
	6	82	-10.9	-1.0	6.00697674419
	6	83	-10.8	3.9	0.0
	6	84	-11.7	0.0	0.0
	6	85	-12.0	0.4	0.0
	6	86	-5.2	5.8	0.0953488372093
	6	87	-2.7	9.5	0.0
	6	88	-2.8	13.7	0.0
	6	89	-0.9	14.3	0.0
	6	90	0.4	10.2	0.0
	6	91	-1.9	12.2	0.0953488372093
	6	92	1.9	11.5	0.0
	6	93	-0.9	13.0	0.0
	6	94	-4.6	8.9	17.1627906977
	6	95	-7.2	7.5	10.3930232558
	6	96	-8.4	6.6	0.0
	6	97	-10.0	4.6	0.0
	6	98	-5.6	4.3	0.0
	6	99	-2.8	2.6	1.81162790698
	6	100	-2.1	6.9	0.0
	6	101	-6.4	6.2	0.0
	6	102	-8.2	7.0	0.0
	6	103	-6.4	7.6	0.0
	6	104	-6.6	-0.9	15.6372093023
	6	105	-9.0	2.2	0.0953488372093
	6	106	-6.2	4.3	2.86046511628
	6	107	-5.6	8.2	0.0953488372093
	6	108	0.7	11.7	0.0
	6	109	10.4	16.1	11.4418604651
	6	110	8.4	15.0	0.0
	6	111	4.7	16.3	0.0
	6	112	5.7	13.7	2.19302325581
	6	113	3.9	18.6	0.0
	6	114	7.3	23.4	0.0
	6	115	15.4	30.8	0.0
	6	116	10.3	21.3	16.2093023256
	6	117	7.8	20.0	0.0
	6	118	7.4	17.5	0.0953488372093
	6	119	1.8	17.2	0.0
	6	120	8.9	20.6	0.0
	6	121	7.6	20.4	0.0
	6	122	6.1	21.1	0.0
	6	123	4.0	24.2	0.0
	6	124	2.5	17.3	4.38604651163
	6	125	5.5	18.8	0.0
	6	126	4.5	12.7	0.953488372093
	6	127	4.9	17.6	0.0
	6	128	6.6	19.1	0.0
	6	129	7.2	17.9	0.0
	6	130	9.1	22.6	0.0
	6	131	3.8	22.0	0.0
	6	132	4.1	19.3	0.0
	6	133	4.6	18.9	0.0
	6	134	4.0	18.2	20.023255814
	6	135	7.6	24.9	10.488372093
	6	136	2.4	23.1	23.0744186047
	6	137	0.3	26.0	0.0
	6	138	6.6	22.2	0.0
	6	139	3.5	18.5	0.0
	6	140	5.9	22.0	0.0
	6	141	9.1	24.1	0.0
	6	142	11.8	24.9	0.0
	6	143	5.5	18.6	3.52790697674
	6	144	8.5	24.7	0.0
	6	145	10.4	27.2	0.0
	6	146	8.3	22.8	0.0
	6	147	13.0	21.5	1.33488372093
	6	148	13.3	23.4	0.0
	6	149	11.4	20.3	0.0
	6	150	9.5	19.7	0.0
	6	151	11.1	23.2	0.0
	6	152	6.7	21.4	1.71627906977
	6	153	6.7	24.4	0.0
	6	154	8.7	25.1	0.0
	6	155	9.0	20.3	6.29302325581
	6	156	10.3	25.5	0.572093023256
	6	157	19.3	28.4	0.0
	6	158	17.7	26.9	0.0
	6	159	17.7	25.5	0.0953488372093
	6	160	14.3	26.4	0.0
	6	161	11.2	24.4	0.0
	6	162	6.9	20.3	0.0
	6	163	5.8	20.1	0.0
	6	164	4.3	14.5	0.667441860465
	6	165	0.6	13.6	5.33953488372
	6	166	6.3	19.0	3.52790697674
	6	167	5.4	21.0	0.0
	6	168	7.8	17.7	0.0
	6	169	6.8	23.7	0.0
	6	170	10.1	23.1	0.762790697674
	6	171	15.2	28.1	5.24418604651
	6	172	12.9	27.9	0.0
	6	173	11.4	25.3	0.0
	6	174	14.3	26.5	0.0
[truncated: 8,957 more rows]
