# Supplementary material for: Comparing CMIP-3 and CMIP-5 climate projections on flooding estimation of Devils Lake of North Dakota, USA
Source: PeerJ. 2018 Apr 30;6:e4711. doi: 10.7717/peerj.4711 (PMC5933320; doi:10.7717/peerj.4711)
Supplement: Supplemental Information 2 [file peerj-06-4711-s002.zip › FutureClimate/CMIP-5_MarkSim/EDMZ_MIROCESM_rcp60_2055.dat]

	1	1	-1.3	6.4	3.71860465116
	1	2	-0.8	-0.3	0.0
	1	3	-11.7	1.2	0.0
	1	4	-2.9	-1.8	0.0
	1	5	-5.5	-3.0	0.0953488372093
	1	6	-11.5	-1.1	0.0
	1	7	-23.5	-0.5	0.0
	1	8	-27.0	-2.7	7.05581395349
	1	9	-19.6	-8.6	0.0
	1	10	-16.6	-8.3	0.0
	1	11	-16.5	-14.2	0.0
	1	12	-18.1	-9.1	0.0
	1	13	-15.4	-2.1	0.0
	1	14	-17.5	-10.7	0.0
	1	15	-20.5	-17.4	0.190697674419
	1	16	-11.5	-0.8	0.0
	1	17	-9.4	-7.5	0.0
	1	18	-17.7	-5.0	0.0
	1	19	-3.7	11.4	0.0
	1	20	-10.1	14.2	0.0
	1	21	-13.0	4.6	0.0
	1	22	-14.7	0.7	0.0
	1	23	-11.5	-3.2	0.0
	1	24	-15.6	-5.6	0.0
	1	25	-21.2	-4.9	0.0
	1	26	-11.9	-0.7	0.0
	1	27	-18.9	-2.2	0.0
	1	28	-12.4	1.3	0.0
	1	29	-10.7	-6.1	1.23953488372
	1	30	-5.2	-1.8	0.0
	1	31	-11.8	-1.9	0.0
	1	32	-5.7	7.4	0.0
	1	33	0.4	6.1	0.0
	1	34	8.0	16.4	0.0
	1	35	-4.1	5.1	0.0
	1	36	-9.3	-8.8	0.0
	1	37	-6.2	-0.3	0.0
	1	38	-6.8	-6.4	0.0
	1	39	-9.1	-5.3	0.0
	1	40	-8.1	2.3	0.0
	1	41	-3.3	6.1	0.0
	1	42	-7.9	-2.5	0.0
	1	43	-13.7	-7.8	0.286046511628
	1	44	-23.4	-7.5	0.0
	1	45	-21.4	-4.3	0.0
	1	46	-25.0	-7.6	0.0
	1	47	-23.5	-5.7	0.0
	1	48	-24.1	-5.3	0.0
	1	49	-27.1	-16.2	0.0953488372093
	1	50	-22.8	-13.6	4.57674418605
	1	51	-19.3	1.2	0.0
	1	52	-15.7	-1.2	0.0
	1	53	-16.0	-3.6	0.0
	1	54	-27.0	-4.0	0.0
	1	55	-21.9	6.9	0.0
	1	56	-21.9	-2.0	0.0
	1	57	-13.5	-2.9	0.0
	1	58	-14.6	-3.4	0.0
	1	59	-17.2	-3.1	0.0
	1	60	-12.8	-0.9	0.0
	1	61	-8.3	-1.9	7.91395348837
	1	62	0.5	0.9	0.0
	1	63	0.6	3.2	0.0
	1	64	-6.1	-4.4	0.0
	1	65	-9.9	5.0	0.0
	1	66	-10.9	7.7	0.0
	1	67	-9.4	7.9	0.0
	1	68	-14.4	5.3	0.0
	1	69	-11.1	-3.9	0.0
	1	70	-7.8	-3.7	0.0
	1	71	-6.7	-5.3	0.0
	1	72	-9.2	-5.0	0.0
	1	73	-8.2	-2.4	0.0
	1	74	-13.6	1.4	0.0
	1	75	-14.7	-0.4	0.0
	1	76	-13.4	5.8	0.0
	1	77	-16.6	-0.7	0.0
	1	78	-15.9	-1.6	0.0
	1	79	-12.1	1.2	3.81395348837
	1	80	-9.5	2.2	0.0
	1	81	-10.3	6.1	0.0
	1	82	-3.6	4.0	0.0
	1	83	-5.7	4.3	1.71627906977
	1	84	-0.1	10.1	0.0
	1	85	2.8	7.4	0.0
	1	86	-1.4	11.8	0.0
	1	87	-2.4	9.6	0.0
	1	88	-1.6	15.5	0.0
	1	89	4.2	16.4	0.0
	1	90	5.1	19.6	0.0
	1	91	3.0	16.9	14.3023255814
	1	92	4.5	16.2	0.0
	1	93	5.2	14.3	0.0
	1	94	4.2	10.7	0.953488372093
	1	95	-0.8	9.0	4.67209302326
	1	96	-1.9	10.1	0.0953488372093
	1	97	0.1	12.0	0.0
	1	98	7.7	11.6	0.0
	1	99	2.4	18.8	0.0
	1	100	10.1	19.7	0.0
	1	101	11.6	22.6	0.0
	1	102	3.4	20.9	2.28837209302
	1	103	4.9	21.0	0.0
	1	104	3.6	16.4	1.0488372093
	1	105	0.7	19.4	0.0
	1	106	-2.2	19.4	0.0
	1	107	0.2	18.3	0.0
	1	108	1.4	20.6	0.0
	1	109	3.6	24.5	0.0
	1	110	-3.0	15.7	0.0
	1	111	-6.7	10.2	0.0
	1	112	-0.8	17.7	0.0
	1	113	3.5	22.2	0.0
	1	114	3.6	21.5	0.0
	1	115	4.6	9.0	1.62093023256
	1	116	6.9	20.5	0.0
	1	117	9.7	22.8	0.0
	1	118	6.0	21.5	18.5930232558
	1	119	10.4	24.6	0.0
	1	120	8.5	24.6	0.0
	1	121	13.4	24.4	0.0
	1	122	13.4	24.9	0.0
	1	123	12.5	25.5	0.0
	1	124	7.5	23.9	0.0
	1	125	4.0	25.0	3.14651162791
	1	126	7.4	27.7	0.0
	1	127	10.0	25.4	0.0
	1	128	8.2	22.7	0.0
	1	129	3.6	21.2	0.0
	1	130	3.2	26.4	0.0
	1	131	4.1	21.7	0.0
	1	132	11.4	22.5	0.0
	1	133	10.3	20.5	0.0
	1	134	5.5	14.3	6.67441860465
	1	135	13.7	20.5	5.91162790698
	1	136	9.1	19.9	2.66976744186
	1	137	10.3	17.2	0.0
	1	138	9.8	22.5	0.0
	1	139	9.7	23.0	0.0
	1	140	6.6	22.5	1.23953488372
	1	141	7.7	23.0	0.0
	1	142	2.9	21.0	0.0
	1	143	10.6	22.4	0.0
	1	144	9.5	22.0	0.0
	1	145	14.4	22.0	5.62558139535
	1	146	7.5	21.6	1.52558139535
	1	147	5.2	20.1	0.0
	1	148	6.3	22.2	1.81162790698
	1	149	9.6	23.1	0.0
	1	150	6.3	22.4	0.0
	1	151	6.3	19.8	0.0
	1	152	10.3	23.6	0.0
	1	153	13.6	31.5	0.0
	1	154	7.2	25.6	0.0
	1	155	14.5	22.3	5.05348837209
	1	156	14.9	27.4	0.0
	1	157	14.7	25.7	0.0
	1	158	11.3	23.9	0.0
	1	159	11.4	25.6	0.0
	1	160	12.3	23.3	35.2790697674
	1	161	12.2	25.4	0.0
	1	162	12.8	27.0	0.0
	1	163	17.7	31.1	0.0953488372093
	1	164	20.2	32.4	0.0
	1	165	16.4	34.2	0.0
	1	166	16.2	30.5	0.0
	1	167	15.5	31.2	0.0
	1	168	13.7	29.3	0.0
	1	169	16.1	29.0	0.0
	1	170	16.5	28.4	0.0
	1	171	16.2	20.9	0.858139534884
	1	172	15.7	22.5	6.38837209302
	1	173	15.1	27.5	0.0
	1	174	12.5	24.5	0.0
	1	175	12.2	21.6	55.4930232558
	1	176	13.5	23.5	74.5627906977
	1	177	16.6	29.8	0.0
	1	178	12.9	27.3	3.71860465116
	1	179	20.0	28.1	8.10465116279
	1	180	17.8	31.4	0.0
	1	181	16.1	30.7	0.0
	1	182	20.5	31.3	0.0
	1	183	19.8	30.7	0.0953488372093
	1	184	22.4	31.5	5.81627906977
	1	185	20.4	30.8	0.286046511628
	1	186	14.4	27.7	0.0
	1	187	14.9	23.8	0.0
	1	188	14.1	27.4	0.0
	1	189	14.4	31.3	0.0
	1	190	17.9	30.6	0.0
	1	191	20.0	30.7	0.0
	1	192	20.7	35.7	0.0
	1	193	22.9	38.7	0.0
	1	194	21.3	34.5	0.0
	1	195	22.1	31.8	0.190697674419
	1	196	19.1	30.8	0.0
	1	197	15.9	29.9	0.0
	1	198	18.9	33.8	8.96279069767
	1	199	21.5	36.4	1.23953488372
	1	200	22.8	35.8	0.0
	1	201	20.7	34.8	0.0
	1	202	16.2	30.8	0.0
	1	203	17.8	29.6	5.91162790698
	1	204	16.8	31.3	3.0511627907
	1	205	16.6	31.3	0.0
	1	206	17.8	33.9	0.0
	1	207	16.3	32.4	0.0
	1	208	15.8	33.0	0.0
	1	209	17.0	31.4	0.0
	1	210	12.0	27.3	20.5
	1	211	14.5	30.5	34.4209302326
	1	212	12.5	32.5	0.0
	1	213	16.1	30.9	0.0
	1	214	15.1	29.8	0.0
	1	215	16.6	33.2	0.0
	1	216	16.2	31.2	1.43023255814
	1	217	17.3	28.2	0.572093023256
	1	218	20.5	32.5	0.0
	1	219	19.7	30.2	0.0
	1	220	17.7	32.0	0.0
	1	221	17.1	34.0	0.0
	1	222	11.2	30.8	0.0
	1	223	11.8	26.8	16.5906976744
	1	224	12.1	26.5	0.0953488372093
	1	225	12.5	25.0	17.9255813953
	1	226	13.3	28.8	0.0
	1	227	13.5	27.8	0.0
	1	228	10.1	25.4	0.0
	1	229	13.1	29.6	0.0
	1	230	12.6	24.2	23.3604651163
	1	231	16.9	24.9	0.0
	1	232	16.8	31.6	0.0
	1	233	16.1	26.7	0.0
	1	234	14.3	31.3	0.0
	1	235	14.3	29.9	0.0
	1	236	14.0	31.4	0.0
	1	237	20.8	31.4	0.0
	1	238	19.8	32.5	0.0
	1	239	16.8	30.5	0.0
	1	240	13.5	27.9	0.0
	1	241	15.3	26.9	0.0
	1	242	14.4	30.2	0.0
	1	243	12.4	30.5	0.0
	1	244	13.2	32.8	0.0
	1	245	17.6	31.0	9.2488372093
	1	246	13.1	27.5	0.286046511628
	1	247	12.6	29.3	0.0
	1	248	15.5	27.8	0.0
	1	249	13.2	25.6	0.0
	1	250	8.4	22.4	0.953488372093
	1	251	13.0	26.8	0.0
	1	252	7.4	22.0	3.81395348837
	1	253	6.8	21.9	0.286046511628
	1	254	3.6	23.4	0.0
	1	255	2.5	24.5	0.0
	1	256	-2.2	22.3	0.0
	1	257	5.3	28.3	0.0
	1	258	8.7	28.8	0.0
	1	259	7.5	23.7	0.0
	1	260	12.3	28.4	0.0
	1	261	13.5	27.6	0.0
	1	262	13.5	30.2	0.0
	1	263	10.7	26.4	0.0
	1	264	10.8	22.0	0.0
	1	265	12.8	23.3	0.0
	1	266	9.0	28.2	0.0
	1	267	12.9	26.6	0.0
	1	268	15.2	29.6	0.0
	1	269	16.4	27.1	0.0
	1	270	16.1	26.0	0.0
	1	271	12.1	25.1	0.0
	1	272	5.7	22.7	0.0
	1	273	6.7	23.3	0.0
	1	274	8.5	18.7	0.0
	1	275	6.0	17.4	0.0
	1	276	4.8	20.4	0.0
	1	277	2.8	17.7	0.0
	1	278	3.5	18.2	0.0
	1	279	3.9	17.4	0.0953488372093
	1	280	4.1	18.5	3.43255813953
	1	281	4.4	20.0	0.0
	1	282	6.3	19.0	0.0
	1	283	3.6	21.3	0.0
	1	284	9.5	23.7	0.0
	1	285	2.4	12.4	0.190697674419
	1	286	-1.3	10.9	0.0
	1	287	0.4	14.0	0.0
	1	288	6.0	16.9	8.96279069767
	1	289	3.1	13.8	0.0
	1	290	4.4	15.4	0.0
	1	291	5.8	14.0	0.0
	1	292	5.0	13.3	0.0
	1	293	4.6	14.2	0.0
	1	294	0.9	15.0	0.0
	1	295	0.8	7.5	0.0
	1	296	0.1	9.5	0.0
	1	297	-2.4	8.5	0.0
	1	298	-6.3	7.0	0.0
	1	299	6.1	16.5	0.0
	1	300	6.9	12.3	0.0
	1	301	5.1	15.2	0.0
	1	302	0.1	14.9	0.0
	1	303	1.0	7.6	0.0
	1	304	-6.0	5.8	0.0
	1	305	-2.8	4.5	0.0
	1	306	-1.8	9.4	0.0
	1	307	-1.4	14.8	0.0
	1	308	2.6	6.9	0.0
	1	309	4.9	9.8	0.0
	1	310	0.5	9.2	0.0
	1	311	-1.5	16.8	0.0
	1	312	3.4	18.5	0.0
	1	313	5.4	10.4	0.0
	1	314	1.5	7.7	0.0
	1	315	-3.1	5.3	0.0
	1	316	-3.2	8.2	0.0
	1	317	-3.0	5.2	0.0
	1	318	0.5	7.3	0.0
	1	319	-11.6	5.0	0.0
	1	320	-6.1	0.9	0.0
	1	321	-7.7	0.0	0.0
	1	322	-6.9	-6.8	0.0
	1	323	-4.4	0.2	0.0
	1	324	-8.8	2.3	0.0
	1	325	-7.1	0.3	0.0
	1	326	-13.4	-8.9	0.0
	1	327	-9.9	-4.5	0.0
	1	328	-18.2	-8.4	0.0
	1	329	-9.0	7.8	0.0
	1	330	-15.5	-1.2	0.0
	1	331	-15.1	-5.9	0.0
	1	332	-14.8	-2.5	6.96046511628
	1	333	-16.9	-1.1	0.0
	1	334	-22.1	-6.9	0.0
	1	335	-27.8	-9.9	0.0
	1	336	-28.6	-7.0	0.0
	1	337	-25.4	-7.8	0.0
	1	338	-19.3	-15.4	0.0
	1	339	-18.0	-6.2	0.0
	1	340	-15.9	-6.8	0.0
	1	341	-16.5	-6.4	0.0
	1	342	-15.6	-8.3	0.0
	1	343	-12.9	-10.8	0.0
	1	344	-8.3	-6.0	0.0
	1	345	-13.2	-4.8	0.0
	1	346	-7.9	2.5	0.0
	1	347	-19.5	-13.0	0.762790697674
	1	348	-20.3	-12.5	0.0
	1	349	-23.7	-3.4	0.0
	1	350	-21.9	-10.9	0.0
	1	351	-19.0	-9.1	0.0
	1	352	-11.3	-7.3	0.0
	1	353	-13.4	-10.5	3.90930232558
	1	354	-16.7	-6.3	0.0
	1	355	-26.7	-11.7	1.81162790698
	1	356	-27.0	-13.4	0.0
	1	357	-20.4	0.3	0.0
	1	358	-14.5	0.8	2.86046511628
	1	359	-17.7	-2.6	0.0
	1	360	-12.0	-11.8	2.76511627907
	1	361	-15.6	-15.2	1.81162790698
	1	362	-21.6	-18.5	1.0488372093
	1	363	-19.8	-19.3	1.14418604651
	1	364	-17.9	-6.0	0.0
	1	365	-10.0	3.7	0.0
	2	1	-14.7	-11.0	0.0
	2	2	-9.8	-9.7	4.38604651163
	2	3	-15.8	-11.9	0.0
	2	4	-21.0	-15.6	0.0
	2	5	-25.0	-5.6	0.0
	2	6	-16.2	-5.9	0.0
	2	7	-16.9	-8.5	0.0
	2	8	-18.6	-2.8	0.0
	2	9	-16.2	1.1	0.0
	2	10	-13.7	-4.9	0.0
	2	11	-10.1	-0.9	0.0
	2	12	-8.7	-3.4	0.0
	2	13	-13.5	-2.2	0.0
	2	14	-13.4	2.0	0.0
	2	15	-6.4	-2.0	0.0
	2	16	-8.0	-1.7	0.0
	2	17	-11.6	-4.5	0.0
	2	18	-16.5	-9.8	0.0
	2	19	-5.4	-3.9	0.0
	2	20	-3.5	7.0	0.0
	2	21	-7.2	-4.2	0.0
	2	22	-8.1	2.0	0.0
	2	23	-21.5	-7.8	0.0
	2	24	-23.9	-3.5	0.0
	2	25	-20.5	-7.0	0.0
	2	26	-19.7	-2.0	0.0
	2	27	-19.4	-10.8	0.0
	2	28	-10.4	2.0	0.0
	2	29	-12.2	-3.4	1.81162790698
	2	30	-7.5	-7.2	0.0
	2	31	-16.7	-9.1	0.0
	2	32	-20.3	-10.1	0.0
	2	33	-20.9	-10.0	0.0
	2	34	-15.3	-2.5	0.0
	2	35	-27.0	-10.9	0.0
	2	36	-26.6	-15.5	0.0
	2	37	-23.8	-13.0	0.0
	2	38	-17.0	-4.0	0.0
	2	39	-15.9	-2.6	0.0
	2	40	-18.4	-5.1	0.0
	2	41	-11.9	4.8	0.0
	2	42	-3.5	5.2	0.0
	2	43	-0.2	8.3	0.0
	2	44	-1.0	2.1	0.0
	2	45	-7.2	1.1	0.0
	2	46	-13.9	-0.2	0.0
	2	47	-16.2	-6.0	0.0
	2	48	-21.1	-7.7	0.0
	2	49	-20.6	-4.7	0.0
	2	50	-24.1	-7.3	0.0
	2	51	-15.7	-1.0	0.0
	2	52	-6.4	5.3	0.0
	2	53	-9.5	0.0	0.0
	2	54	-11.9	4.6	0.0
	2	55	-2.3	1.2	0.0
	2	56	-2.7	-0.3	0.0
	2	57	-7.4	-5.4	0.0
	2	58	-7.0	-6.5	0.0
	2	59	-0.8	1.9	0.0
	2	60	2.2	7.5	0.0
	2	61	-6.1	-1.3	0.0
	2	62	-9.8	2.9	0.0
	2	63	-1.0	0.3	0.667441860465
	2	64	-2.8	4.7	0.0
	2	65	-7.4	1.6	0.0
	2	66	-8.0	3.4	0.0
	2	67	-0.4	0.3	0.0
	2	68	-0.3	0.3	1.62093023256
	2	69	-4.5	9.2	0.0
	2	70	-2.4	6.7	0.0
	2	71	-2.4	3.2	0.0
	2	72	-4.5	6.7	0.0
	2	73	-3.9	6.3	0.0
	2	74	-0.6	8.6	0.0
	2	75	-1.5	4.1	0.0
	2	76	-3.2	5.9	0.0
	2	77	0.5	7.7	0.0
	2	78	-1.8	13.9	0.0
	2	79	-3.4	5.8	0.0
	2	80	0.3	11.1	0.0
	2	81	2.9	8.4	15.1604651163
	2	82	-1.6	6.7	0.0
	2	83	-1.8	3.6	0.0
	2	84	-1.7	7.6	0.0
	2	85	-7.0	7.5	0.0
	2	86	-13.8	1.5	0.0
	2	87	-13.4	-5.8	0.190697674419
	2	88	-10.0	0.1	0.0
	2	89	-16.2	-3.5	0.0
	2	90	-9.4	1.5	0.0
	2	91	-11.1	4.6	0.0
	2	92	-13.3	5.3	0.0
	2	93	-7.7	10.1	0.0
	2	94	-0.5	10.2	0.0
	2	95	-1.2	8.3	0.0
	2	96	1.3	16.2	0.0
	2	97	7.2	11.6	12.0139534884
	2	98	1.4	13.6	3.90930232558
	2	99	0.4	18.2	0.0
	2	100	-4.9	12.0	0.381395348837
	2	101	4.7	17.9	0.0
	2	102	4.8	10.5	0.0
	2	103	3.7	14.2	0.0
	2	104	-0.7	13.4	0.0
	2	105	10.2	21.4	0.0
	2	106	5.3	13.2	0.0
	2	107	3.6	14.0	0.0
	2	108	-1.7	14.0	0.0
	2	109	0.5	12.6	1.43023255814
	2	110	-1.3	14.0	0.0
	2	111	1.1	13.7	0.0
	2	112	6.4	14.9	0.0
	2	113	-2.6	14.9	3.90930232558
	2	114	-1.5	12.0	8.48604651163
	2	115	-2.6	14.7	0.0
	2	116	1.2	16.0	2.57441860465
	2	117	-2.0	16.9	16.7813953488
	2	118	1.3	20.8	0.0
	2	119	-3.1	12.3	0.0
	2	120	-4.4	14.0	0.0
	2	121	-5.7	13.0	8.77209302326
	2	122	-7.4	13.2	0.0
	2	123	0.2	18.6	0.0
	2	124	4.5	22.0	0.0
	2	125	9.5	12.6	12.9674418605
	2	126	10.5	18.4	4.19534883721
	2	127	11.5	19.6	0.667441860465
	2	128	7.4	27.5	0.0
	2	129	5.6	25.7	0.0
	2	130	12.1	19.9	0.0
	2	131	9.6	17.5	29.3674418605
	2	132	9.1	22.2	0.0953488372093
	2	133	8.1	22.5	0.0
	2	134	6.2	25.3	0.0
	2	135	5.3	21.5	0.572093023256
	2	136	6.1	19.4	18.3069767442
	2	137	9.1	23.6	0.0
	2	138	5.5	22.9	0.0
	2	139	7.1	22.4	0.0
	2	140	6.9	21.8	0.762790697674
	2	141	4.1	23.0	13.3488372093
	2	142	3.3	20.9	0.0
	2	143	9.0	19.6	0.0
	2	144	10.0	21.7	0.0
	2	145	13.1	25.0	2.19302325581
	2	146	11.6	26.7	0.0
	2	147	11.7	24.0	3.14651162791
	2	148	12.8	26.1	0.0
	2	149	12.1	24.6	0.0
	2	150	7.7	21.2	0.0
	2	151	9.6	20.0	9.2488372093
	2	152	8.1	27.1	0.0
	2	153	10.2	28.1	0.0
	2	154	15.9	24.1	0.0
	2	155	13.0	25.8	0.0
	2	156	14.1	29.0	0.0
	2	157	16.3	28.6	0.0
	2	158	13.5	30.7	0.0
	2	159	10.4	28.2	8.67674418605
	2	160	15.9	29.7	0.0
	2	161	11.7	23.7	0.0
	2	162	10.9	27.1	0.0
	2	163	7.2	29.3	0.0
	2	164	11.7	32.6	0.0
	2	165	13.4	27.7	1.43023255814
	2	166	14.8	30.0	0.0
	2	167	16.1	28.5	8.96279069767
	2	168	17.6	33.2	0.0
	2	169	15.0	28.5	0.0
	2	170	17.7	28.1	0.0
	2	171	15.7	28.2	0.0
	2	172	13.8	32.6	0.0
	2	173	11.6	27.2	0.0
	2	174	13.0	26.6	0.0
	2	175	12.1	29.3	0.0
	2	176	14.0	28.1	1.52558139535
	2	177	14.6	28.6	6.67441860465
	2	178	12.4	28.0	0.0
	2	179	14.9	28.3	0.0
	2	180	17.5	29.4	0.0
	2	181	15.9	27.6	0.0
	2	182	19.4	32.7	0.0
	2	183	23.1	34.8	0.0
	2	184	22.5	31.7	0.0
	2	185	22.5	33.2	0.0
	2	186	14.8	27.0	0.0
	2	187	16.6	33.6	0.0
	2	188	19.6	35.4	0.0
	2	189	19.0	33.7	0.0
	2	190	16.5	26.2	0.0
	2	191	15.4	26.6	0.0
	2	192	12.5	25.2	0.0
	2	193	12.0	26.4	0.0
	2	194	10.9	25.9	0.0
	2	195	12.7	26.8	0.0
	2	196	13.3	30.5	0.0
	2	197	13.7	31.9	0.0
	2	198	20.4	36.1	0.0
	2	199	20.9	33.1	0.0
	2	200	13.9	29.1	0.0
	2	201	16.3	31.9	0.0
	2	202	14.4	31.3	0.0
	2	203	14.1	27.3	0.0
	2	204	11.9	26.9	0.0
	2	205	13.9	29.9	0.0
	2	206	14.9	27.7	1.90697674419
	2	207	12.8	24.3	37.9488372093
	2	208	16.6	27.2	1.0488372093
	2	209	15.9	28.4	7.05581395349
	2	210	14.2	28.1	2.19302325581
	2	211	15.5	30.8	20.2139534884
	2	212	17.7	30.1	3.14651162791
	2	213	15.5	29.2	11.5372093023
	2	214	19.2	29.6	0.0
	2	215	21.2	31.4	0.0
	2	216	17.9	28.1	12.8720930233
	2	217	19.5	32.6	0.0
	2	218	16.1	31.5	0.0
	2	219	14.2	23.7	32.9906976744
	2	220	16.6	30.0	0.0
	2	221	15.3	29.0	11.2511627907
	2	222	14.0	29.8	0.0
	2	223	12.9	25.3	0.0
	2	224	16.5	31.2	0.0
	2	225	13.3	33.3	0.0
	2	226	12.1	31.7	0.0
	2	227	10.3	30.7	0.0
	2	228	14.6	32.0	4.76744186047
	2	229	13.8	27.1	11.7279069767
	2	230	16.0	32.4	4.00465116279
	2	231	19.6	33.1	0.190697674419
	2	232	16.2	34.0	0.0
	2	233	12.6	29.1	0.0
	2	234	14.7	32.9	0.0
	2	235	13.0	29.2	10.6790697674
	2	236	10.7	27.1	4.1
	2	237	13.6	30.8	0.0
	2	238	14.3	33.6	0.0
	2	239	11.9	32.8	0.953488372093
	2	240	11.8	31.3	0.0
	2	241	9.5	32.2	0.0
	2	242	12.1	31.2	0.0
	2	243	13.6	26.9	0.0
	2	244	12.3	22.8	5.81627906977
	2	245	13.0	26.8	0.0
	2	246	11.4	31.1	0.0
	2	247	9.6	26.7	0.0
	2	248	7.0	26.8	0.0
	2	249	11.8	24.5	0.0
	2	250	8.1	21.1	0.0
	2	251	8.6	20.0	22.8837209302
	2	252	8.5	22.5	0.0
	2	253	5.2	25.8	0.0
	2	254	6.6	20.1	2.28837209302
	2	255	6.2	17.2	0.286046511628
	2	256	2.5	17.5	0.0
	2	257	7.0	23.1	0.0
	2	258	7.2	15.6	1.0488372093
	2	259	4.5	21.0	1.0488372093
	2	260	4.9	25.6	0.0
	2	261	7.4	25.8	0.0
	2	262	11.0	24.2	0.0
	2	263	13.7	24.7	0.0
	2	264	12.8	29.4	0.0
	2	265	10.0	26.4	0.0
	2	266	10.2	28.5	0.0
	2	267	13.4	23.5	0.762790697674
	2	268	10.4	24.1	0.190697674419
	2	269	7.9	23.2	0.0
	2	270	9.6	24.7	0.0
	2	271	9.4	21.2	0.0
	2	272	10.1	24.8	0.0
	2	273	3.1	20.8	0.0
	2	274	-0.7	18.0	0.0
	2	275	5.5	20.4	0.0
	2	276	-1.0	18.6	0.0
	2	277	2.3	19.0	0.0
	2	278	0.1	12.6	1.81162790698
	2	279	-2.3	18.4	9.82093023256
	2	280	0.5	15.5	0.762790697674
	2	281	-0.7	16.9	0.0
	2	282	2.7	12.1	0.0
	2	283	-2.6	0.3	0.286046511628
	2	284	-0.9	5.6	6.1023255814
	2	285	-1.7	10.2	0.0
	2	286	-3.2	10.0	0.0
	2	287	1.3	12.4	0.0
	2	288	0.7	11.7	0.0
	2	289	1.6	14.5	0.0
	2	290	-2.5	14.2	0.0
	2	291	-3.2	10.3	0.0953488372093
	2	292	-0.6	14.3	0.0
	2	293	-1.8	11.6	3.33720930233
	2	294	-1.1	7.3	0.0953488372093
	2	295	-1.5	8.1	0.0
	2	296	1.0	5.6	0.0
	2	297	-2.7	7.1	0.0
	2	298	-6.2	4.5	0.0
	2	299	-2.5	4.6	0.0
	2	300	-5.6	5.8	0.0
	2	301	1.8	14.8	0.0
	2	302	-4.8	8.7	9.82093023256
	2	303	-5.7	7.5	0.0
	2	304	-4.3	7.8	0.0
	2	305	-2.4	11.6	0.0
	2	306	-1.2	17.3	0.0
	2	307	-5.6	10.4	0.0
	2	308	-4.9	11.7	0.0
	2	309	-5.1	8.9	0.0
	2	310	-1.2	13.8	0.0
	2	311	-1.3	6.5	0.0
	2	312	-7.4	4.0	0.0
	2	313	-15.0	4.4	0.0
	2	314	-6.7	7.3	0.0
	2	315	-1.1	9.3	0.0
	2	316	-2.4	7.9	0.0
	2	317	-3.5	10.4	0.0
	2	318	-0.8	7.8	0.0
	2	319	2.8	8.3	0.0
	2	320	-1.8	4.6	0.0
	2	321	-10.3	-0.3	0.0
	2	322	-8.3	6.0	0.0
	2	323	-1.2	5.0	0.286046511628
	2	324	2.0	6.2	2.66976744186
	2	325	-6.8	1.0	1.52558139535
	2	326	-10.3	1.6	0.0
	2	327	-16.7	-0.6	0.0
	2	328	-1.9	0.3	0.0
	2	329	4.4	5.6	0.0
	2	330	-0.4	1.8	0.0
	2	331	-10.7	0.3	0.0
	2	332	-7.2	-5.8	0.0
	2	333	-6.2	-3.2	1.62093023256
	2	334	-14.0	-2.0	0.0
	2	335	-16.9	-1.7	0.0
	2	336	-18.0	2.6	0.0
	2	337	-8.4	5.1	2.0976744186
	2	338	-5.2	6.8	10.488372093
	2	339	-3.2	1.4	0.0
	2	340	-1.2	0.0	0.0
	2	341	-9.1	-6.2	0.0
	2	342	-18.1	-16.3	2.47906976744
	2	343	-22.8	-12.5	0.0
	2	344	-29.4	-13.0	0.0
	2	345	-24.9	-5.7	0.0
	2	346	-21.4	-9.0	0.0
	2	347	-6.9	-3.9	0.476744186047
	2	348	-20.8	-3.1	0.0
	2	349	-9.1	1.6	0.0
	2	350	-14.0	-5.8	0.0
	2	351	-10.5	-6.9	0.0
	2	352	-10.8	-9.4	0.0
	2	353	-9.9	-7.0	0.0
	2	354	-17.7	-8.1	0.0
	2	355	-22.3	-2.0	0.0
	2	356	-11.3	2.2	0.0
	2	357	-8.6	4.7	4.38604651163
	2	358	-4.9	1.7	0.0
	2	359	-0.2	1.2	0.0
	2	360	-1.8	-1.4	0.0
	2	361	-8.0	-0.9	19.7372093023
	2	362	-18.6	-4.2	0.0
	2	363	-18.8	-8.3	0.0
	2	364	-8.3	-5.5	0.0
	2	365	-13.5	-8.4	0.0
	3	1	-8.4	0.6	0.0
	3	2	-10.8	-0.4	0.0
	3	3	-9.3	2.7	0.0
	3	4	-4.4	4.5	0.0
	3	5	-2.3	0.2	0.0
	3	6	-11.1	-6.0	0.0
	3	7	-14.7	4.3	0.0
	3	8	-21.5	-8.8	6.1023255814
	3	9	-20.5	-9.1	0.0
	3	10	-19.6	-16.9	0.0
	3	11	-23.6	-16.4	0.190697674419
	3	12	-18.1	-11.1	0.286046511628
	3	13	-18.4	-7.2	0.0
	3	14	-15.7	-11.1	0.0
	3	15	-21.0	-18.2	0.762790697674
	3	16	-16.5	-6.0	0.0
	3	17	-12.0	-7.8	0.0
	3	18	-17.5	-13.0	0.476744186047
	3	19	-21.5	-8.5	0.0
	3	20	-21.5	-14.6	0.0953488372093
	3	21	-19.4	-13.2	0.0
	3	22	-15.6	-9.3	0.0
	3	23	-7.5	-1.8	0.0
	3	24	-6.3	-4.1	0.0
	3	25	-9.1	1.1	4.86279069767
	3	26	-11.8	-2.7	0.0
	3	27	-10.1	-4.1	0.0
	3	28	-5.7	3.3	0.0
	3	29	-14.3	0.4	0.0
	3	30	-5.8	0.3	0.0
	3	31	-19.7	-1.9	0.0
	3	32	-16.1	-2.4	2.47906976744
	3	33	-17.0	-6.3	0.0
	3	34	-16.5	-2.1	0.0
	3	35	-18.6	-5.2	0.0
	3	36	-26.3	-6.4	0.0
	3	37	-21.7	-6.5	0.0
	3	38	-15.0	-3.4	0.0
	3	39	-9.7	-0.4	0.0
	3	40	-15.4	-4.5	0.0
	3	41	-23.1	-7.7	0.0
	3	42	-21.0	-5.6	0.0
	3	43	-19.0	3.8	0.0
	3	44	-14.0	5.4	0.0
	3	45	-8.4	-0.2	0.0
	3	46	-15.8	-4.5	0.0
	3	47	-11.7	-1.7	0.0
	3	48	-14.6	-2.7	0.0
	3	49	-9.9	1.3	0.0
	3	50	-7.9	3.9	0.0
	3	51	-11.3	-2.1	0.0
	3	52	-17.2	-4.6	0.0
	3	53	-17.7	-11.6	0.0
	3	54	-22.5	-12.6	0.0
	3	55	-18.7	-8.7	2.38372093023
	3	56	-14.1	-4.8	0.0
	3	57	-19.1	3.3	0.0
	3	58	-13.7	-0.8	0.0
	3	59	-8.0	-7.7	0.0
	3	60	-17.5	3.2	0.0
	3	61	-14.6	6.8	0.0
	3	62	-8.4	8.2	0.0
	3	63	1.8	6.4	0.0
	3	64	-4.1	5.4	5.33953488372
	3	65	-2.7	5.9	0.0
	3	66	0.9	2.7	0.0
	3	67	-0.2	0.4	0.0
	3	68	-13.9	-8.1	0.0
	3	69	-13.4	-0.9	0.0
	3	70	-9.4	-1.2	4.67209302326
	3	71	-4.0	-1.2	0.667441860465
	3	72	-10.7	0.4	0.0
	3	73	-6.4	0.7	0.0
	3	74	-6.5	5.5	0.0
	3	75	-14.6	1.4	0.0
	3	76	-8.9	9.0	0.0
	3	77	-11.1	0.5	0.0
	3	78	-14.7	-1.9	0.0
	3	79	-23.3	-2.4	0.0
	3	80	-23.7	-5.1	0.0
	3	81	-16.7	-3.8	0.0
	3	82	-5.7	2.5	0.0
	3	83	-5.1	9.0	7.53255813953
	3	84	-1.7	8.3	0.0
	3	85	4.0	15.2	8.48604651163
	3	86	3.9	11.1	1.0488372093
	3	87	2.5	10.5	0.0
	3	88	1.6	14.6	0.0
	3	89	8.9	22.3	0.0
	3	90	5.3	21.5	0.0
	3	91	7.5	18.3	0.0
	3	92	-0.9	8.3	0.0
	3	93	-5.8	9.2	0.0
	3	94	-3.7	9.8	6.00697674419
	3	95	-6.5	8.5	0.381395348837
	3	96	3.8	19.2	0.0
	3	97	5.4	14.7	0.0953488372093
	3	98	-0.9	10.8	2.47906976744
	3	99	-0.9	17.4	0.0
	3	100	1.9	12.9	43.0976744186
	3	101	6.5	16.5	6.57906976744
	3	102	8.6	10.7	0.476744186047
	3	103	4.5	12.1	0.0
	3	104	2.9	13.1	0.0
	3	105	4.0	10.7	0.0
	3	106	-3.1	10.4	0.0
	3	107	-1.8	14.4	0.0
	3	108	-2.7	14.2	0.0
	3	109	-9.3	9.2	0.0
	3	110	-3.2	15.1	0.0
	3	111	-3.0	17.1	0.0
	3	112	-1.9	12.4	3.62325581395
	3	113	1.3	13.4	14.3023255814
	3	114	5.4	9.8	9.15348837209
	3	115	3.4	17.1	0.0
	3	116	6.5	17.5	0.0
	3	117	0.8	13.9	0.0
	3	118	5.8	18.1	0.0
	3	119	7.4	16.6	0.0
	3	120	6.8	17.1	0.0
	3	121	8.9	16.0	0.0
	3	122	0.3	15.0	0.0
	3	123	-3.0	8.5	0.0
	3	124	-4.7	10.7	0.0
	3	125	-3.7	15.8	0.0
	3	126	2.2	20.1	0.0
	3	127	6.1	25.3	0.0
	3	128	4.2	24.5	0.0
	3	129	2.1	18.9	0.0
	3	130	0.7	22.1	0.0
	3	131	3.0	20.0	0.0
	3	132	6.0	22.1	0.0
	3	133	3.7	19.0	0.0
	3	134	5.0	19.3	0.0953488372093
	3	135	6.3	21.4	0.0
	3	136	8.2	21.1	0.0
	3	137	6.6	21.0	0.0
	3	138	2.2	18.6	0.0
	3	139	3.8	19.5	0.0
	3	140	10.1	18.1	14.6837209302
	3	141	12.7	20.5	0.0
	3	142	10.0	16.7	0.0
	3	143	6.9	19.4	14.8744186047
	3	144	5.2	18.7	0.0
	3	145	4.5	15.9	0.0
	3	146	5.4	19.9	0.0
	3	147	6.3	23.1	0.0
	3	148	9.0	29.1	0.0
	3	149	11.6	28.5	0.0
	3	150	15.6	31.2	0.0
	3	151	18.1	31.3	0.0
	3	152	18.8	28.4	0.0
	3	153	14.6	29.4	0.0
	3	154	12.1	28.0	0.0
	3	155	14.5	26.5	0.0
	3	156	13.9	30.6	0.0
	3	157	18.6	33.1	0.0
	3	158	16.0	28.6	11.823255814
	3	159	15.9	29.6	0.0
	3	160	17.1	30.1	0.0
	3	161	19.9	30.0	0.0
	3	162	15.3	28.4	0.0
	3	163	12.9	29.2	0.0
	3	164	13.5	28.6	0.0
	3	165	14.0	25.7	0.667441860465
	3	166	11.1	26.1	0.0
	3	167	7.6	24.8	0.0
	3	168	11.2	22.2	0.0
	3	169	15.1	29.8	0.0
	3	170	15.7	30.5	0.0
	3	171	20.9	32.5	0.0
	3	172	19.6	33.7	0.0
	3	173	22.5	35.0	0.0
	3	174	20.2	34.1	0.0
	3	175	16.3	29.7	0.0
	3	176	15.1	28.3	0.0
	3	177	13.2	27.7	1.33488372093
	3	178	11.1	23.2	3.43255813953
	3	179	15.2	26.5	0.0
	3	180	15.6	24.8	2.0023255814
	3	181	18.8	25.7	34.2302325581
	3	182	15.6	29.3	0.0
	3	183	19.0	31.2	0.0
	3	184	13.7	31.2	25.6488372093
	3	185	14.9	30.9	0.0
	3	186	17.8	30.0	0.0
	3	187	18.2	31.0	0.0
	3	188	16.5	26.4	0.476744186047
	3	189	14.9	29.2	0.0
	3	190	18.9	30.7	0.0
	3	191	19.1	32.0	0.0
	3	192	18.6	29.2	0.0
	3	193	17.0	28.6	0.0
	3	194	16.7	30.1	0.572093023256
	3	195	19.6	28.0	4.29069767442
	3	196	16.8	31.2	19.5465116279
	3	197	19.9	34.1	0.0
	3	198	18.7	28.4	0.953488372093
	3	199	22.7	32.1	3.0511627907
	3	200	20.3	33.2	17.5441860465
	3	201	19.8	29.8	0.0953488372093
	3	202	22.0	37.0	0.0
	3	203	19.3	35.8	0.0
	3	204	23.2	34.3	25.5534883721
	3	205	21.6	36.3	0.0
	3	206	18.0	32.4	0.0
	3	207	16.5	32.9	0.0
	3	208	19.3	32.0	0.0
	3	209	16.2	30.6	0.0
	3	210	16.2	31.4	0.0
	3	211	16.9	31.7	8.86744186047
	3	212	17.3	30.0	0.0
	3	213	18.5	29.7	0.0
	3	214	17.1	28.0	1.62093023256
	3	215	16.5	29.6	3.0511627907
	3	216	15.2	30.3	0.0953488372093
	3	217	17.3	30.9	0.476744186047
	3	218	16.5	33.3	0.190697674419
	3	219	16.1	27.3	29.0813953488
	3	220	15.7	25.2	0.0
	3	221	13.6	28.9	0.0
	3	222	16.2	31.5	0.0
	3	223	15.0	34.2	0.0
	3	224	13.4	30.0	0.0
	3	225	14.9	29.7	0.0
	3	226	17.2	31.4	0.0
	3	227	17.3	28.4	0.0
	3	228	17.9	28.1	0.0
	3	229	20.1	27.8	0.0
	3	230	22.0	31.8	0.0
	3	231	18.4	25.6	1.23953488372
	3	232	9.9	23.1	0.0
	3	233	10.9	25.8	0.0
	3	234	11.2	26.3	0.0
	3	235	11.5	29.8	0.0
	3	236	9.2	32.4	0.0
	3	237	13.8	32.1	0.0
	3	238	9.6	29.8	0.0
	3	239	12.2	27.9	0.0
	3	240	12.6	26.9	0.0
	3	241	13.1	28.0	0.0
	3	242	10.1	25.7	0.0
	3	243	8.8	23.3	4.29069767442
	3	244	11.1	26.8	0.0
	3	245	10.9	28.0	0.0
	3	246	11.1	28.2	0.0
	3	247	14.0	26.4	0.0
	3	248	13.2	23.2	0.0
	3	249	14.0	25.0	0.190697674419
	3	250	14.6	31.7	0.0
	3	251	14.0	24.8	8.00930232558
	3	252	11.9	25.9	0.0
	3	253	11.1	27.4	0.0
	3	254	12.4	26.2	0.0
	3	255	11.0	28.6	0.0
	3	256	9.9	26.5	0.0
	3	257	9.5	25.0	0.0
	3	258	7.1	21.5	5.05348837209
	3	259	11.4	24.2	0.0
	3	260	14.4	23.9	0.0
	3	261	8.2	21.5	0.0
	3	262	8.2	23.8	0.0
	3	263	9.0	25.7	0.0
	3	264	15.1	32.8	0.0
	3	265	15.3	30.4	0.0
	3	266	16.2	29.1	0.0
	3	267	14.9	25.9	2.0976744186
	3	268	12.0	25.0	0.953488372093
	3	269	9.7	28.0	0.0
	3	270	13.8	23.0	15.923255814
	3	271	10.5	17.5	1.43023255814
	3	272	8.3	22.0	0.0
	3	273	2.7	19.8	23.1697674419
	3	274	0.7	15.1	0.0
	3	275	7.0	17.0	0.0
	3	276	11.5	19.6	1.14418604651
	3	277	13.9	22.4	0.0
	3	278	8.2	17.3	0.0
	3	279	16.4	26.0	0.0
	3	280	15.5	32.1	0.0
	3	281	16.9	30.1	0.0
	3	282	14.3	21.6	0.0
	3	283	11.3	21.0	4.48139534884
	3	284	12.4	21.1	0.0
	3	285	12.7	13.8	0.0
	3	286	8.3	14.0	0.0
	3	287	5.1	12.0	0.0
	3	288	-1.6	18.1	0.0
	3	289	1.8	19.5	0.0
	3	290	1.8	15.1	0.0
	3	291	3.3	10.0	0.953488372093
	3	292	0.6	19.8	0.0
	3	293	-3.3	14.8	13.1581395349
	3	294	-4.2	7.9	0.0
	3	295	-1.6	11.7	0.0
	3	296	-1.4	5.8	0.190697674419
	3	297	1.6	12.4	0.0
	3	298	6.3	12.6	0.0
	3	299	7.9	14.4	0.0
	3	300	3.4	9.1	0.0
	3	301	-0.3	12.7	0.0
	3	302	2.8	3.2	0.667441860465
	3	303	-1.0	4.6	0.190697674419
	3	304	-12.5	-0.2	6.96046511628
	3	305	-12.3	5.3	8.29534883721
	3	306	-12.0	-4.6	0.0
	3	307	-10.0	1.7	0.0
	3	308	-8.8	7.4	0.0
	3	309	-5.4	4.6	0.0
	3	310	-13.0	0.5	0.0
	3	311	-6.5	-0.1	2.47906976744
	3	312	-4.5	4.8	1.0488372093
	3	313	-5.2	6.7	3.43255813953
	3	314	-4.0	7.7	0.0
	3	315	-7.1	0.9	0.0
	3	316	-4.6	2.7	0.0
	3	317	-4.5	1.7	0.0
	3	318	-9.3	1.2	0.0
	3	319	-5.9	9.3	0.0
	3	320	-7.9	4.2	0.0
	3	321	-2.4	5.7	6.76976744186
	3	322	-6.9	11.1	0.0
	3	323	0.8	10.9	0.0
	3	324	3.5	11.1	0.0
	3	325	2.6	7.4	2.0023255814
	3	326	0.2	4.2	0.0
	3	327	0.5	1.8	0.0
	3	328	-3.7	2.1	0.0
	3	329	-7.3	1.6	0.0
	3	330	-9.8	1.2	0.0
	3	331	-2.9	5.1	0.0
	3	332	-4.1	-1.4	0.0
	3	333	-3.2	1.4	0.0
	3	334	-0.2	3.9	1.43023255814
	3	335	-11.2	-7.1	0.0953488372093
	3	336	-0.9	0.6	0.0
	3	337	-14.4	-4.4	0.0
	3	338	-16.1	-1.8	0.0
	3	339	-22.4	-6.0	0.0
	3	340	-27.7	-13.9	0.0
	3	341	-29.3	-13.1	0.0
	3	342	-35.3	-13.9	0.0
	3	343	-27.5	-10.9	0.0
	3	344	-26.6	-14.1	0.0
	3	345	-24.2	-9.8	0.0
	3	346	-22.8	-14.2	0.0
	3	347	-22.4	-11.0	0.0
	3	348	-20.7	-3.0	0.0
	3	349	-23.7	-3.7	0.0
	3	350	-20.8	1.4	0.0
	3	351	-21.9	-5.1	0.0
	3	352	-12.3	-6.8	0.0
	3	353	-16.4	-3.2	0.0
	3	354	-20.7	-8.8	0.0
	3	355	-20.3	-8.8	0.0
	3	356	-23.2	-17.3	3.33720930233
	3	357	-20.4	-11.3	0.0
	3	358	-23.9	-10.4	0.0
	3	359	-20.3	-4.9	0.0
	3	360	-19.5	-5.0	0.0953488372093
	3	361	-10.0	-1.9	0.0
	3	362	-13.3	-11.0	4.86279069767
	3	363	-8.0	-4.5	4.00465116279
	3	364	-7.4	-0.2	0.0
	3	365	-7.1	-4.1	0.0
	4	1	-11.6	-3.0	0.0
	4	2	-23.4	-10.2	0.0
	4	3	-20.7	-9.7	0.0
	4	4	-12.2	-5.2	0.0
	4	5	-11.1	-5.4	0.0
	4	6	-15.1	2.4	0.0
	4	7	-17.6	-5.5	0.0
	4	8	-14.5	-6.4	0.0
	4	9	-24.1	-5.1	0.0
	4	10	-19.8	-2.2	0.0
	4	11	-16.3	-11.7	0.0
	4	12	-18.8	-7.6	0.0
	4	13	-15.0	-5.0	5.1488372093
	4	14	-13.5	-11.0	5.81627906977
	4	15	-15.4	-8.4	0.0
	4	16	-13.7	-8.4	0.0
	4	17	-22.6	-8.9	0.0
	4	18	-17.4	-6.3	0.0
	4	19	-25.0	-13.9	0.0
	4	20	-28.2	-10.8	0.0
	4	21	-24.9	-4.9	0.0
	4	22	-27.6	-8.1	0.0
	4	23	-17.4	-6.7	2.0976744186
	4	24	-16.8	-0.6	0.0
	4	25	-25.5	-7.6	0.0
	4	26	-20.4	-8.1	0.0
	4	27	-17.0	-6.4	0.0
	4	28	-11.1	4.6	0.0
	4	29	-6.5	7.2	0.0
	4	30	-7.9	1.0	0.0
	4	31	-13.9	-11.6	0.0
	4	32	-18.6	-6.4	0.0
	4	33	-22.2	-10.7	0.0
	4	34	-19.9	-3.9	0.0
	4	35	-13.2	-0.7	0.0953488372093
	4	36	-15.7	4.5	0.0
	4	37	-12.1	7.0	0.0
	4	38	-7.8	2.5	0.0
	4	39	-22.6	-9.2	0.0
	4	40	-17.4	-3.7	0.0
	4	41	-21.3	-12.1	0.0
	4	42	-24.5	-11.6	0.0
	4	43	-25.6	-10.6	0.0
	4	44	-22.8	-10.1	0.0
	4	45	-21.6	-13.6	0.0
	4	46	-11.8	-7.4	0.0
	4	47	-18.6	-6.9	0.0
	4	48	-22.8	-6.2	0.0
	4	49	-22.5	-7.9	0.0
	4	50	-17.7	1.0	0.0
	4	51	-25.6	-1.4	0.0
	4	52	-22.8	0.3	0.0
	4	53	-15.7	-11.8	0.0
	4	54	-20.5	-9.0	0.0
	4	55	-21.2	-2.9	0.0
	4	56	-17.2	-6.4	0.0
	4	57	-21.7	-3.7	0.0
	4	58	-12.5	-5.2	0.0
	4	59	-13.9	-3.1	0.0
	4	60	-18.0	-7.4	0.0
	4	61	-8.7	-5.8	0.0
	4	62	-3.7	-3.0	0.0
	4	63	-13.5	-10.3	1.90697674419
	4	64	-10.3	0.2	0.0
	4	65	-7.6	6.0	0.0
	4	66	-4.2	3.6	0.0
	4	67	-4.4	1.2	0.0
	4	68	-10.1	-5.7	0.0
	4	69	-13.5	-10.9	0.0
	4	70	-18.8	-6.4	0.0
	4	71	-18.8	-5.8	0.0
	4	72	-17.5	-3.8	0.0
	4	73	-13.6	-0.2	0.0
	4	74	-12.9	-1.9	0.0
	4	75	-19.4	-5.6	0.0
	4	76	-11.9	-3.2	0.0
	4	77	-9.0	3.9	0.0
	4	78	-1.0	5.8	0.0
	4	79	-3.6	9.8	0.0
	4	80	-4.7	10.5	0.0
	4	81	-0.9	7.2	0.0
	4	82	-8.4	1.0	0.0
	4	83	-7.8	6.3	0.0
	4	84	-8.6	1.8	0.0
	4	85	-5.4	-5.3	0.0
	4	86	-10.9	-7.3	0.0
	4	87	-10.0	-1.6	0.0
	4	88	-4.8	2.4	1.14418604651
	4	89	-2.6	4.6	10.2976744186
	4	90	1.0	4.4	9.05813953488
	4	91	-8.5	0.9	1.14418604651
	4	92	-8.0	2.5	0.0
	4	93	-5.1	7.9	0.0
	4	94	2.1	14.4	0.953488372093
	4	95	2.6	21.2	0.0
	4	96	5.7	16.9	0.0
	4	97	2.6	21.7	0.0
	4	98	7.4	19.4	0.0
	4	99	4.6	17.6	0.0
	4	100	12.0	17.4	0.0
	4	101	2.6	17.6	0.0
	4	102	-0.1	12.1	0.0
	4	103	0.9	17.4	0.0
	4	104	1.1	18.7	0.0
	4	105	4.7	18.2	0.0
	4	106	2.2	20.0	0.0
	4	107	-0.5	17.6	0.0
	4	108	-4.3	7.2	12.9674418605
	4	109	-8.8	7.9	0.0
	4	110	-4.1	6.6	1.71627906977
	4	111	-4.6	8.9	1.33488372093
	4	112	-1.3	11.3	6.29302325581
	4	113	-0.3	21.6	0.0
	4	114	3.7	23.7	0.0
	4	115	6.4	19.0	0.0
	4	116	2.4	17.3	0.0
	4	117	3.7	20.2	0.0
	4	118	1.0	16.3	0.0
	4	119	4.7	13.2	37.4720930233
	4	120	2.4	16.7	0.0
	4	121	6.2	19.0	0.0
	4	122	4.9	13.8	0.0953488372093
	4	123	-2.1	13.2	0.0953488372093
	4	124	-2.7	13.3	3.52790697674
	4	125	0.9	13.3	0.858139534884
	4	126	0.2	14.5	0.0
	4	127	1.6	19.5	0.476744186047
	4	128	7.7	20.7	11.4418604651
	4	129	4.9	24.4	12.2046511628
	4	130	3.7	21.4	0.0
	4	131	2.5	12.5	17.8302325581
	4	132	-1.4	15.0	0.0
	4	133	0.7	16.7	0.0
	4	134	4.9	13.0	0.0953488372093
	4	135	4.4	12.9	0.0
	4	136	5.7	16.0	0.0
	4	137	8.6	25.3	0.0
	4	138	14.5	30.0	0.0
	4	139	15.2	27.6	0.0
	4	140	14.6	22.4	0.0
	4	141	9.9	24.6	0.0
	4	142	13.2	27.0	9.05813953488
	4	143	10.6	30.5	0.0
	4	144	9.2	25.2	12.8720930233
	4	145	9.7	19.0	0.286046511628
	4	146	13.4	21.2	0.0953488372093
	4	147	12.1	23.0	6.96046511628
	4	148	8.6	22.7	17.5441860465
	4	149	8.3	26.6	0.667441860465
	4	150	12.4	26.5	33.0860465116
	4	151	10.9	21.8	0.0
	4	152	15.4	23.3	13.3488372093
	4	153	10.2	28.4	0.667441860465
	4	154	11.3	25.9	4.1
	4	155	12.7	22.8	0.190697674419
	4	156	12.7	30.3	0.0
	4	157	12.4	29.5	0.0
	4	158	14.0	29.1	0.0
	4	159	17.2	25.2	19.4511627907
	4	160	15.7	24.0	65.9813953488
	4	161	13.3	23.6	9.34418604651
	4	162	12.9	23.2	8.48604651163
	4	163	10.5	29.7	0.0
	4	164	14.6	31.0	0.0
	4	165	18.6	34.9	0.0
	4	166	17.9	28.1	3.0511627907
	4	167	18.6	31.4	18.9744186047
	4	168	24.0	32.0	0.0953488372093
	4	169	20.4	33.8	4.38604651163
	4	170	18.9	29.2	1.62093023256
	4	171	20.0	32.0	16.4
	4	172	20.2	28.3	0.0953488372093
	4	173	17.2	29.2	4.29069767442
	4	174	17.4	26.9	4.76744186047
	4	175	15.9	31.9	0.0
	4	176	17.3	32.0	0.0
	4	177	14.4	27.7	0.0
	4	178	13.0	24.1	2.0976744186
	4	179	14.3	25.8	10.1069767442
	4	180	12.6	20.1	3.52790697674
	4	181	10.8	20.3	9.2488372093
	4	182	19.2	27.8	0.0
	4	183	13.9	26.9	0.0
	4	184	17.2	26.9	15.3511627907
	4	185	18.3	29.2	0.953488372093
	4	186	15.5	27.0	0.0
	4	187	11.9	24.0	0.0
	4	188	10.3	25.4	0.0
	4	189	11.2	23.4	0.381395348837
	4	190	11.9	27.3	0.0
	4	191	12.2	27.3	0.0
	4	192	17.1	29.1	0.0
	4	193	18.0	32.0	0.0
	4	194	19.2	30.2	0.0
	4	195	18.4	30.2	0.0
	4	196	20.8	32.4	0.0
	4	197	17.3	30.0	0.0
	4	198	17.7	27.3	0.0
	4	199	15.1	29.7	0.0
	4	200	17.2	30.4	0.0
	4	201	17.4	34.5	0.0
	4	202	21.4	33.6	0.0
	4	203	21.0	30.9	0.0
	4	204	18.4	28.4	0.0
	4	205	13.6	29.0	0.0
	4	206	14.4	26.7	1.62093023256
	4	207	13.5	30.4	0.0
	4	208	16.1	32.3	0.0
	4	209	15.0	30.8	0.0
	4	210	13.5	31.8	0.0
	4	211	16.0	31.0	0.762790697674
	4	212	15.1	30.6	23.9325581395
	4	213	20.6	30.8	2.95581395349
	4	214	19.8	34.4	0.0
	4	215	22.7	37.2	0.0
	4	216	23.4	37.9	0.0
	4	217	24.9	37.1	0.0
	4	218	17.5	31.8	0.0
	4	219	18.5	28.2	0.0
	4	220	13.3	26.7	0.0
	4	221	15.0	26.4	0.0
	4	222	13.6	28.8	0.0
	4	223	12.1	31.6	0.0
	4	224	14.3	31.3	2.47906976744
	4	225	14.1	29.9	0.0
	4	226	13.5	31.5	0.0
	4	227	15.3	30.0	0.0
	4	228	18.6	29.8	0.0
	4	229	19.0	34.2	0.0
	4	230	20.5	29.2	0.0
	4	231	20.4	32.1	0.0
	4	232	19.0	32.6	0.0
	4	233	17.8	31.4	0.0
	4	234	18.2	32.6	0.0
	4	235	19.1	34.5	0.0
	4	236	16.5	28.1	0.0
	4	237	12.6	29.3	0.0
	4	238	13.7	27.3	0.0
	4	239	12.2	27.9	0.0
	4	240	15.9	29.6	0.0
	4	241	15.4	29.2	0.0
	4	242	16.7	30.1	0.0953488372093
	4	243	17.5	29.0	2.76511627907
	4	244	15.3	28.6	21.5488372093
	4	245	18.9	30.6	5.33953488372
	4	246	19.6	31.8	0.0
	4	247	18.8	28.6	0.0
	4	248	12.1	28.0	0.0
	4	249	14.7	25.7	2.0976744186
	4	250	12.4	21.8	16.3046511628
	4	251	12.3	27.4	0.0
	4	252	9.0	24.6	0.0
	4	253	11.9	20.9	5.1488372093
	4	254	10.5	21.8	12.3953488372
	4	255	9.9	20.5	0.286046511628
	4	256	6.0	18.1	4.29069767442
	4	257	2.2	18.8	0.0
	4	258	0.1	22.8	0.0
	4	259	0.6	15.7	0.286046511628
	4	260	1.2	20.0	0.0
	4	261	3.2	16.4	0.0
	4	262	5.9	23.4	0.0
	4	263	4.7	22.0	0.0
	4	264	8.1	27.4	0.0
	4	265	9.2	25.1	0.0
	4	266	10.0	28.7	0.0
	4	267	14.0	24.3	0.0
	4	268	9.1	21.8	0.0
	4	269	9.4	24.1	0.0
	4	270	11.2	14.7	6.1976744186
	4	271	5.5	21.5	0.0
	4	272	4.5	20.3	0.0
	4	273	2.6	17.0	0.0
	4	274	7.7	17.0	0.0
	4	275	11.2	22.3	0.0
	4	276	1.6	17.2	0.0
	4	277	0.3	15.0	0.0
	4	278	0.3	15.7	0.0
	4	279	-1.9	13.9	0.0
	4	280	-1.4	15.8	0.0
	4	281	-1.3	15.7	0.0
	4	282	-7.1	9.0	3.0511627907
	4	283	-5.8	11.5	0.286046511628
	4	284	-5.0	13.2	0.0
	4	285	0.8	19.1	0.0
	4	286	6.9	22.1	0.0
	4	287	7.9	18.6	0.0
	4	288	7.6	15.4	2.28837209302
	4	289	9.7	18.8	0.0
	4	290	5.7	19.8	0.0
	4	291	3.8	17.8	0.0
	4	292	-2.9	0.5	1.23953488372
	4	293	-5.6	-3.3	0.286046511628
	4	294	-3.8	3.9	0.0
	4	295	-6.4	8.5	0.0
	4	296	-11.7	5.1	2.38372093023
	4	297	-4.2	11.0	0.0
	4	298	-3.5	1.5	0.0
	4	299	-8.7	1.7	0.0
	4	300	-13.4	6.4	0.0
	4	301	-14.2	8.6	0.0
	4	302	-15.8	1.6	0.0
	4	303	-7.5	4.4	1.0488372093
	4	304	-4.0	-2.8	9.43953488372
	4	305	-8.5	-1.7	0.0
	4	306	-7.9	-1.4	1.33488372093
	4	307	-10.3	-6.4	0.476744186047
	4	308	-5.8	2.6	1.52558139535
	4	309	-3.5	0.7	0.0953488372093
	4	310	-10.2	0.3	0.0
	4	311	-4.5	3.4	0.286046511628
	4	312	-6.3	-0.8	2.57441860465
	4	313	-14.1	-0.4	2.66976744186
	4	314	-5.5	-3.7	2.28837209302
	4	315	-15.3	-9.9	3.0511627907
	4	316	-15.1	-3.9	0.0
	4	317	-9.5	-3.5	0.0
	4	318	-5.8	0.0	10.1069767442
	4	319	-7.8	2.3	8.58139534884
	4	320	-11.7	1.3	0.0
	4	321	-7.0	1.1	0.0
	4	322	-10.2	-3.3	0.0
	4	323	-13.7	-4.5	0.0
	4	324	-16.0	-7.1	0.0
	4	325	-19.3	-9.4	0.0
	4	326	-12.9	-4.0	5.43488372093
	4	327	-9.3	3.8	0.0
	4	328	-6.7	4.8	0.0
	4	329	1.0	4.0	0.953488372093
	4	330	-0.7	1.6	7.34186046512
	4	331	-1.0	12.0	0.0
	4	332	0.3	9.2	0.0
	4	333	0.9	9.0	0.0
	4	334	2.8	17.6	0.0
	4	335	2.7	10.0	0.0
	4	336	0.0	2.2	0.0
	4	337	-4.8	-0.1	0.0
	4	338	-10.5	5.3	0.0
	4	339	-9.8	6.1	8.58139534884
	4	340	-8.0	-4.7	0.0
	4	341	-15.0	-1.1	0.0
	4	342	-10.4	1.3	0.0
	4	343	-16.4	1.5	0.0
	4	344	-17.0	1.6	0.0
	4	345	-9.3	0.7	0.0
	4	346	-9.4	4.3	0.0
	4	347	-5.3	-0.3	0.0
	4	348	-7.4	-7.3	0.0
	4	349	-12.2	1.0	0.0
	4	350	-15.3	-6.2	0.0
	4	351	-15.9	-3.3	0.0
	4	352	-14.3	-9.6	0.0
	4	353	-16.4	-15.3	0.0
	4	354	-19.7	-9.8	0.0
	4	355	-18.6	0.5	0.0
	4	356	-14.3	1.1	5.33953488372
	4	357	-2.7	2.3	0.0
	4	358	-10.5	1.8	0.0
	4	359	-8.1	-0.2	0.0
	4	360	-5.1	-1.1	0.0
	4	361	-5.5	3.1	0.0
	4	362	-2.5	2.8	0.0
	4	363	-12.9	3.9	3.24186046512
	4	364	-14.3	6.3	0.0
	4	365	-6.8	-4.3	0.0
	4	366	-16.7	-2.2	0.0
	5	1	-17.3	-16.0	0.0
	5	2	-20.8	-14.9	5.91162790698
	5	3	-12.4	-3.6	0.0
	5	4	-14.8	-10.6	0.0
	5	5	-13.4	-6.8	0.667441860465
	5	6	-13.0	-6.5	0.0
	5	7	-16.4	-9.1	0.0
	5	8	-16.6	-6.0	0.0
	5	9	-16.9	-11.9	3.81395348837
	5	10	-25.7	-15.5	0.190697674419
	5	11	-19.7	-5.3	0.0
	5	12	-11.4	-7.6	1.23953488372
	5	13	-9.1	-5.3	1.71627906977
	5	14	-14.0	-9.6	0.476744186047
	5	15	-12.2	-7.9	0.0953488372093
	5	16	-9.2	-1.2	0.0
	5	17	-17.6	-0.6	0.0
	5	18	-23.8	-13.1	0.0
	5	19	-22.2	0.0	0.0
	5	20	-14.8	-4.2	7.91395348837
	5	21	-17.0	1.6	0.0
	5	22	-16.4	-5.9	0.0
	5	23	-20.5	-8.4	0.0
	5	24	-16.6	-4.2	1.23953488372
	5	25	-8.9	1.4	0.667441860465
	5	26	-17.8	-0.9	0.0
	5	27	-13.8	-2.3	0.0
	5	28	-13.8	-5.5	0.0
	5	29	-11.2	-8.7	0.0
	5	30	-14.3	-6.4	1.90697674419
	5	31	-18.9	-9.6	3.71860465116
	5	32	-25.1	-13.0	0.0
	5	33	-20.8	-8.3	0.0
	5	34	-16.1	-4.2	5.72093023256
	5	35	-20.9	1.6	0.953488372093
	5	36	-21.5	-1.8	0.0
	5	37	-18.5	-5.4	0.0
	5	38	-9.6	0.4	0.476744186047
	5	39	-14.1	-1.9	0.0
	5	40	-7.3	-3.6	0.0
	5	41	-7.5	-6.3	0.0
	5	42	-6.0	-5.7	0.0
	5	43	-7.2	-4.8	0.0
	5	44	-2.9	4.2	0.0
	5	45	-12.2	2.1	0.0
	5	46	-18.0	-8.5	0.0
	5	47	-18.2	-9.8	0.0
	5	48	-12.1	-4.2	0.0
	5	49	-5.8	-4.4	6.29302325581
	5	50	-10.5	-1.1	0.0
	5	51	-17.6	-4.2	0.0
	5	52	-1.7	9.5	0.0
	5	53	1.7	7.3	0.0
	5	54	-14.3	2.3	0.0
	5	55	-9.9	5.1	1.90697674419
	5	56	-12.9	-3.2	0.0
	5	57	-18.4	-8.3	0.0
	5	58	-17.3	-4.3	0.0
	5	59	-10.8	7.2	0.0
	5	60	-9.3	1.6	0.0
	5	61	-10.4	6.9	0.0
	5	62	-15.9	7.6	0.0
	5	63	-16.5	0.8	0.0
	5	64	-11.4	2.4	0.0
	5	65	-6.4	5.5	0.0
	5	66	-8.3	4.7	0.0
	5	67	-8.4	-3.0	0.476744186047
	5	68	-8.0	1.4	6.48372093023
	5	69	-7.5	0.8	0.0
	5	70	-7.9	0.4	0.0
	5	71	-15.6	-1.2	4.67209302326
	5	72	-11.2	3.6	0.0
	5	73	-9.0	8.3	0.0
	5	74	-7.4	4.6	0.0
	5	75	0.0	5.8	0.190697674419
	5	76	-4.1	1.6	0.0
	5	77	-2.5	2.0	0.0
	5	78	-11.2	3.0	0.0
	5	79	-5.0	7.0	0.0
	5	80	-2.8	1.0	0.0
	5	81	-3.8	4.5	1.33488372093
	5	82	-3.9	10.9	0.0
	5	83	-4.5	2.3	2.28837209302
	5	84	-9.2	5.2	0.0
	5	85	-9.0	4.3	0.0
	5	86	-10.8	3.2	0.572093023256
	5	87	-10.8	5.7	0.0
	5	88	-1.5	6.8	6.96046511628
	5	89	4.1	11.0	0.0
	5	90	0.2	9.3	0.0
	5	91	-8.8	2.0	23.6465116279
	5	92	-10.6	5.8	0.0
	5	93	-4.1	10.6	0.0
	5	94	1.1	14.6	0.0
	5	95	-3.9	13.7	0.0
	5	96	-7.6	14.5	0.0
	5	97	-1.4	8.5	0.0953488372093
	5	98	7.9	16.7	0.0
	5	99	5.5	18.6	0.0
	5	100	2.7	16.7	0.0
	5	101	-3.0	18.1	0.0
	5	102	-8.0	10.9	0.0
	5	103	-0.5	12.7	0.0
	5	104	-0.1	15.9	0.0
	5	105	4.1	20.5	0.0
	5	106	4.6	24.3	0.0
	5	107	7.0	24.6	0.0
	5	108	10.4	24.2	0.0
	5	109	7.6	24.1	0.0
	5	110	1.7	13.8	0.381395348837
	5	111	-1.8	13.8	0.0
	5	112	-0.5	18.3	0.0
	5	113	5.1	18.3	0.0
	5	114	0.0	10.8	0.0
	5	115	-1.2	9.4	0.0
	5	116	-6.5	11.3	0.0
	5	117	-2.0	16.4	0.0
	5	118	1.7	20.8	1.14418604651
	5	119	2.1	24.7	0.0
	5	120	2.8	15.1	0.0
	5	121	4.3	22.0	0.0
	5	122	6.2	16.3	2.38372093023
	5	123	4.2	16.6	0.0
	5	124	-2.0	14.5	0.0
	5	125	-1.4	10.5	0.0
	5	126	-1.8	10.7	0.0
	5	127	1.2	15.3	0.0
	5	128	4.9	15.2	0.0
	5	129	2.6	22.8	0.0
	5	130	2.5	25.5	0.0
	5	131	6.1	19.8	0.0
	5	132	2.0	19.7	0.0
	5	133	3.5	19.1	0.0
	5	134	2.2	16.9	0.0
	5	135	5.4	16.9	0.0
	5	136	8.3	19.9	0.0
	5	137	6.9	21.1	0.0
	5	138	3.2	16.7	14.9697674419
	5	139	8.9	22.0	12.776744186
	5	140	9.6	24.4	0.0953488372093
	5	141	11.3	26.2	0.0
	5	142	10.8	27.9	0.0
	5	143	13.9	27.8	0.0
	5	144	10.0	26.6	0.0
	5	145	7.5	18.7	6.00697674419
	5	146	7.7	22.9	0.0
	5	147	8.9	23.4	0.381395348837
	5	148	9.0	21.3	0.476744186047
	5	149	12.3	22.3	23.6465116279
	5	150	9.3	20.1	2.95581395349
	5	151	9.6	23.8	0.0
	5	152	13.6	26.7	0.0
	5	153	17.2	28.8	0.0
	5	154	12.5	22.0	0.0
	5	155	10.2	16.8	0.0953488372093
	5	156	7.2	21.3	0.858139534884
	5	157	11.8	26.3	0.0
	5	158	16.0	28.8	0.0
	5	159	16.3	32.4	0.0
	5	160	14.3	29.3	0.0
	5	161	13.9	22.9	0.0
	5	162	11.0	24.2	0.0
	5	163	11.9	23.0	0.0953488372093
	5	164	10.7	23.0	0.0
	5	165	14.0	26.6	0.0
	5	166	12.3	26.8	0.0
	5	167	16.9	24.9	5.05348837209
	5	168	17.9	26.0	5.43488372093
	5	169	15.7	28.9	0.0
	5	170	17.1	28.6	0.0953488372093
	5	171	15.2	28.9	3.24186046512
	5	172	14.7	28.1	0.0953488372093
	5	173	11.2	28.2	0.0
	5	174	12.5	31.2	0.0
	5	175	14.8	28.5	0.0
	5	176	15.5	32.4	0.572093023256
	5	177	11.5	31.2	0.0
	5	178	13.9	29.9	0.0
	5	179	14.7	32.5	0.0
	5	180	18.0	34.8	0.0
	5	181	16.2	31.8	0.0
	5	182	14.4	33.0	0.0
	5	183	14.3	28.2	0.0
	5	184	12.8	23.6	2.0023255814
	5	185	11.0	20.4	5.1488372093
	5	186	19.9	36.0	0.0
	5	187	17.8	31.4	0.0
	5	188	18.7	28.8	29.176744186
	5	189	20.3	31.9	6.48372093023
	5	190	19.2	30.4	4.76744186047
	5	191	19.8	29.5	0.0
	5	192	16.3	31.6	0.0
	5	193	14.1	25.8	26.7930232558
	5	194	18.6	30.6	5.91162790698
	5	195	19.1	34.7	0.0
	5	196	19.0	28.7	9.53488372093
	5	197	19.4	35.6	0.0
	5	198	21.2	30.3	0.0
	5	199	21.4	36.0	0.0
	5	200	19.7	31.4	0.0953488372093
	5	201	17.9	26.6	1.71627906977
	5	202	17.2	27.6	33.276744186
	5	203	16.8	30.2	0.0
	5	204	15.4	30.1	0.0
	5	205	14.9	29.7	0.0
	5	206	17.7	31.5	0.0
	5	207	13.6	29.3	0.0
	5	208	16.4	30.3	0.0
	5	209	18.7	33.0	0.0
	5	210	18.0	31.2	15.923255814
	5	211	18.0	31.5	0.0
	5	212	18.3	32.2	0.0
	5	213	22.5	35.8	0.0
	5	214	25.2	35.2	0.0
	5	215	21.5	29.7	0.0
	5	216	15.3	26.7	0.0
	5	217	16.6	29.9	0.0
	5	218	17.6	32.2	0.0
	5	219	17.6	31.2	0.0
	5	220	17.4	32.7	0.0
	5	221	19.8	32.4	0.0953488372093
	5	222	19.2	32.0	0.0
	5	223	17.5	28.8	0.0
	5	224	17.4	27.7	0.0
	5	225	15.5	25.0	0.0
	5	226	15.5	23.5	6.48372093023
	5	227	16.7	21.7	6.00697674419
	5	228	11.2	21.5	1.90697674419
	5	229	13.2	24.3	0.667441860465
	5	230	11.5	28.6	0.0
	5	231	17.4	29.8	0.0
	5	232	16.0	28.7	0.0
	5	233	13.7	31.9	0.0
	5	234	15.5	30.3	0.0
	5	235	17.0	31.8	0.0
	5	236	14.4	34.5	0.0
	5	237	18.1	31.8	0.0
	5	238	16.8	30.6	0.0
	5	239	17.4	32.0	0.0
	5	240	17.3	31.9	0.0953488372093
	5	241	18.8	32.3	0.0
	5	242	13.8	26.6	0.0
	5	243	10.9	21.9	0.0953488372093
	5	244	10.2	30.5	0.0
	5	245	10.4	30.0	0.0
	5	246	12.9	32.0	0.0
	5	247	13.8	35.0	0.0
	5	248	14.8	31.9	0.0
	5	249	12.7	30.4	0.0
	5	250	14.1	24.4	0.190697674419
	5	251	12.4	27.9	0.0
	5	252	11.2	27.8	0.0
	5	253	11.4	20.6	36.9
	5	254	11.0	26.8	0.0
	5	255	9.9	23.3	0.0
	5	256	7.4	24.5	0.0
	5	257	7.2	27.1	0.0
	5	258	17.5	31.2	0.0
	5	259	18.6	30.0	0.0
	5	260	14.9	21.1	0.286046511628
	5	261	15.3	27.2	0.0
	5	262	15.5	27.0	0.0
	5	263	15.0	29.4	0.0
	5	264	16.9	29.0	0.0
	5	265	10.4	24.5	0.0
	5	266	7.6	29.1	0.0
	5	267	12.5	28.4	0.0
	5	268	10.3	21.5	0.0
	5	269	11.4	24.4	0.0
	5	270	11.7	23.6	0.0
	5	271	13.9	23.3	0.0
	5	272	12.1	22.8	0.0
	5	273	8.9	21.8	0.0
	5	274	7.9	18.8	0.0
	5	275	10.6	16.4	0.0
	5	276	7.8	17.9	0.0953488372093
	5	277	5.6	26.0	0.0
	5	278	9.3	22.4	4.95813953488
	5	279	6.6	25.1	0.0
	5	280	11.0	23.6	0.0
	5	281	6.3	16.0	0.0
	5	282	0.0	9.8	0.0
	5	283	4.2	18.5	0.0
	5	284	5.5	15.7	0.0
	5	285	3.5	15.0	0.0
	5	286	1.9	12.5	0.190697674419
	5	287	-0.1	12.4	0.0
	5	288	4.5	20.1	0.0
	5	289	1.2	18.0	0.0
	5	290	1.2	22.2	0.0
	5	291	3.4	18.2	0.858139534884
	5	292	1.7	18.4	0.0
	5	293	1.5	11.5	0.0
	5	294	1.2	10.4	0.0
	5	295	-1.0	9.9	0.0
	5	296	0.4	11.6	0.0
	5	297	1.7	14.9	0.0
	5	298	0.1	14.6	0.0
	5	299	-3.8	12.4	0.0953488372093
	5	300	-1.8	9.6	0.0
	5	301	0.0	7.8	6.76976744186
	5	302	-2.4	9.8	0.0
	5	303	-5.0	4.9	0.0
	5	304	-5.4	6.5	0.0
	5	305	-11.6	6.3	0.0
	5	306	-8.6	2.2	0.0
	5	307	-12.2	0.1	0.0
	5	308	-10.6	8.4	0.0
	5	309	1.9	12.1	0.0
	5	310	4.9	13.4	0.0
	5	311	-5.7	2.6	0.0
	5	312	-11.7	3.9	0.0
	5	313	-10.6	5.3	0.0
	5	314	-11.2	2.8	0.0
	5	315	-8.0	6.1	0.0
	5	316	-4.0	10.9	0.0
	5	317	-1.9	16.0	0.0
	5	318	2.0	14.7	0.0
	5	319	8.8	21.4	0.0
	5	320	9.7	16.2	0.0
	5	321	0.4	5.5	0.0953488372093
	5	322	-1.9	6.7	0.0
	5	323	-2.5	16.6	0.0
	5	324	-4.9	8.4	0.0
	5	325	-9.1	4.4	0.0
	5	326	-16.1	-8.1	0.0
	5	327	-12.3	0.2	0.0
	5	328	-15.4	-7.3	0.0
	5	329	-19.1	-1.8	0.0
	5	330	-16.9	7.8	0.0
	5	331	-9.4	5.6	0.0
	5	332	-9.6	-3.4	0.0
	5	333	-5.9	-0.6	0.0
	5	334	-14.9	-6.2	0.0
	5	335	-6.5	-0.5	0.0
	5	336	-5.0	1.9	0.0
	5	337	-9.9	7.7	0.0
	5	338	-8.2	3.9	0.0
	5	339	-13.5	-7.2	0.0
	5	340	-8.7	5.0	0.0
	5	341	-11.3	-1.7	0.0
	5	342	-15.1	4.4	0.0
	5	343	-9.0	-2.2	0.0
	5	344	-11.7	-2.8	0.0
	5	345	-12.1	-9.4	0.0
	5	346	-17.3	-1.6	0.0
	5	347	-18.1	-6.5	0.0
	5	348	-16.3	-3.8	0.0
	5	349	-19.1	-7.7	0.0
	5	350	-12.7	-5.5	0.0
	5	351	-2.0	-1.5	0.0
	5	352	-8.6	-6.3	0.0
	5	353	-5.6	-4.9	0.0
	5	354	-10.4	-4.5	0.0
	5	355	-15.2	-9.7	0.0
	5	356	-21.0	-12.3	0.0
	5	357	-8.3	-0.3	0.0
	5	358	-8.2	-2.1	0.0
	5	359	-11.5	1.3	0.0
	5	360	-5.9	6.7	0.0
	5	361	-18.7	-7.8	0.0
	5	362	-9.2	-4.5	0.0
	5	363	-18.3	-6.4	0.0
	5	364	-17.9	-4.7	0.0
	5	365	-21.1	-10.8	0.0
	6	1	-13.8	3.7	0.0
	6	2	-10.3	6.4	0.0
	6	3	-16.2	-2.1	0.0
	6	4	-12.5	-3.5	0.0
	6	5	-12.1	-6.2	0.0
	6	6	-8.1	-2.2	0.0
	6	7	-13.5	-8.8	0.0953488372093
	6	8	-14.3	-5.7	2.19302325581
	6	9	-12.3	-3.9	0.0
	6	10	-4.6	5.7	0.0
	6	11	-3.2	-2.1	0.0
	6	12	-11.5	-5.9	0.0
	6	13	-26.6	-2.3	0.0
	6	14	-15.6	-5.4	0.0
	6	15	-15.4	-7.6	0.0
	6	16	-19.0	-5.7	0.0
	6	17	-16.5	-0.5	0.0
	6	18	-9.7	-0.9	0.0
	6	19	-9.3	-5.1	0.0
	6	20	-7.3	-2.3	0.0
	6	21	-12.8	-0.9	0.0
	6	22	-16.4	-9.6	0.0
	6	23	-10.7	-7.6	0.0
	6	24	-11.7	-0.9	0.0
	6	25	-24.0	-7.0	0.0
	6	26	-18.0	-3.7	0.0
	6	27	-34.1	-13.1	0.476744186047
	6	28	-30.7	-12.1	1.90697674419
	6	29	-28.6	-5.3	0.0
	6	30	-17.6	-9.1	0.0
	6	31	-19.3	-7.2	0.0
	6	32	-15.4	-10.4	0.0
	6	33	-14.0	-2.4	0.0
	6	34	-25.9	-12.2	0.0
	6	35	-28.9	-14.2	0.0
	6	36	-31.1	-16.1	0.0
	6	37	-27.1	-11.4	0.0
	6	38	-27.1	-3.3	0.0
	6	39	-20.7	-0.3	0.0
	6	40	-14.4	-4.8	0.0
	6	41	-15.3	-9.0	0.0
	6	42	-23.2	-6.3	0.0
	6	43	-18.5	-7.6	0.0
	6	44	-19.4	-6.3	0.0
	6	45	-10.9	-6.9	0.0
	6	46	-8.9	-4.2	0.0
	6	47	-1.2	2.6	0.0
	6	48	-6.9	-3.7	0.0
	6	49	-12.5	-1.4	0.0953488372093
	6	50	-16.8	-0.9	0.0
	6	51	-13.8	-0.7	0.0
	6	52	-13.3	6.8	0.0
	6	53	-19.3	-1.7	0.0
	6	54	-12.8	1.1	0.0
	6	55	-17.6	-5.9	0.0
	6	56	-18.1	-2.9	3.52790697674
	6	57	-17.1	-3.7	0.762790697674
	6	58	-13.9	-0.6	0.0
	6	59	-17.1	-7.8	0.0
	6	60	-9.1	-0.3	0.0
	6	61	-9.2	2.0	0.0
	6	62	0.1	11.2	0.0
	6	63	3.1	7.0	0.0
	6	64	-3.2	3.9	0.0
	6	65	-5.1	1.5	0.0
	6	66	-5.9	-1.7	0.0
	6	67	-2.3	-0.5	0.0
	6	68	1.8	6.8	0.0
	6	69	2.7	5.4	0.0
	6	70	3.4	8.0	0.0
	6	71	4.9	5.8	0.0
	6	72	0.5	5.8	0.0
	6	73	-3.0	5.1	0.0
	6	74	-1.4	6.6	0.0
	6	75	-5.3	6.9	0.0
	6	76	0.8	9.7	0.190697674419
	6	77	0.9	8.1	0.0
	6	78	1.2	10.2	0.0
	6	79	-1.2	2.8	0.0
	6	80	1.5	4.8	0.0
	6	81	-8.3	1.6	6.67441860465
	6	82	-8.2	6.4	0.0
	6	83	-9.0	2.7	0.0
	6	84	-9.3	3.2	0.0
	6	85	-2.9	8.2	1.23953488372
	6	86	-0.5	11.9	0.0
	6	87	-0.6	15.9	0.0
	6	88	1.2	16.5	0.0
	6	89	2.4	12.6	0.0
	6	90	0.2	14.3	2.19302325581
	6	91	3.8	13.8	0.0
	6	92	1.0	15.2	0.0
	6	93	-2.5	11.2	16.9720930233
	6	94	-5.0	9.8	12.6813953488
	6	95	-6.2	9.1	0.0
	6	96	-7.7	7.2	0.0
	6	97	-3.6	6.8	0.0
	6	98	-1.0	5.0	0.953488372093
	6	99	-0.4	9.2	0.0
	6	100	-4.6	8.5	0.0
	6	101	-6.3	9.3	0.0
	6	102	-4.7	9.8	0.0
	6	103	-4.9	1.5	0.0953488372093
	6	104	-7.3	4.4	0.381395348837
	6	105	-4.6	6.4	0.0953488372093
	6	106	-4.1	10.1	18.1162790698
	6	107	1.9	13.5	0.0
	6	108	11.3	17.6	0.667441860465
	6	109	9.4	16.6	0.0
	6	110	5.8	17.8	0.0
	6	111	6.7	15.2	2.38372093023
	6	112	4.9	19.9	0.0
	6	113	8.1	24.6	0.0
	6	114	16.0	31.7	0.0
	6	115	11.0	22.4	9.91627906977
	6	116	8.6	21.1	0.0
	6	117	8.1	18.6	0.190697674419
	6	118	2.7	18.3	0.0
	6	119	9.6	21.6	0.0
	6	120	8.3	21.3	0.0
	6	121	6.8	22.0	0.0
	6	122	4.7	25.0	0.0
	6	123	3.3	18.1	0.476744186047
	6	124	6.2	19.7	0.0
	6	125	5.2	13.6	1.0488372093
	6	126	5.6	18.4	0.0
	6	127	7.3	19.9	0.0
	6	128	7.9	18.7	0.0
	6	129	9.8	23.3	0.0
	6	130	4.6	22.8	0.0
	6	131	5.0	20.1	0.0
	6	132	5.5	19.7	0.0
	6	133	4.9	19.0	7.1511627907
	6	134	8.4	25.6	23.5511627907
	6	135	3.4	23.8	7.91395348837
	6	136	1.4	26.7	0.0
	6	137	7.6	23.0	0.0
	6	138	4.7	19.4	0.0
	6	139	7.0	22.9	0.0
	6	140	10.1	25.0	0.0
	6	141	12.7	25.8	0.0
	6	142	6.8	19.5	2.0976744186
	6	143	9.7	25.6	0.0
	6	144	11.6	28.1	0.0
	6	145	9.6	23.8	0.0
	6	146	14.1	22.6	1.33488372093
	6	147	14.4	24.5	0.0
	6	148	12.7	21.5	0.0
	6	149	10.9	21.0	0.0
	6	150	12.5	24.4	0.0
	6	151	8.4	22.7	2.76511627907
	6	152	8.5	25.7	0.0
	6	153	10.3	26.4	0.0
	6	154	10.6	21.7	0.858139534884
	6	155	11.9	26.7	0.667441860465
	6	156	20.5	29.8	0.0
	6	157	19.0	28.4	0.0
	6	158	19.0	26.9	0.667441860465
	6	159	15.8	27.9	0.0
	6	160	12.9	26.0	0.0
	6	161	9.0	22.2	0.0
	6	162	8.0	22.0	0.0
	6	163	6.6	16.6	0.381395348837
	6	164	3.2	15.8	7.72325581395
	6	165	8.6	20.9	2.95581395349
	6	166	7.7	23.1	0.0
	6	167	10.0	19.9	0.0
	6	168	9.0	25.7	0.0
	6	169	12.2	25.0	13.0627906977
	6	170	16.9	29.8	3.43255813953
	6	171	14.8	29.7	0.0
	6	172	13.4	27.3	0.0
	6	173	16.1	28.5	0.0
	6	174	14.1	21.3	0.0
[truncated: 8,957 more rows]
