# Supplementary material for: Comparing CMIP-3 and CMIP-5 climate projections on flooding estimation of Devils Lake of North Dakota, USA
Source: PeerJ. 2018 Apr 30;6:e4711. doi: 10.7717/peerj.4711 (PMC5933320; doi:10.7717/peerj.4711)
Supplement: Supplemental Information 2 [file peerj-06-4711-s002.zip › FutureClimate/CMIP-5_MarkSim/EDMZ_MIROCESM_rcp85_2055.dat]

	1	1	-9.9	3.5	0.0
	1	2	-1.7	6.5	1.62093023256
	1	3	-0.8	-0.6	0.0
	1	4	-12.0	1.2	0.0
	1	5	-3.2	-1.8	0.0
	1	6	-5.5	-3.4	0.0953488372093
	1	7	-11.6	-1.4	0.0
	1	8	-23.5	-0.8	0.0
	1	9	-27.1	-0.5	0.0
	1	10	-19.6	-8.8	0.0
	1	11	-16.6	-8.5	0.0
	1	12	-16.5	-14.4	0.0
	1	13	-18.1	-9.3	0.0
	1	14	-15.4	-2.2	0.0
	1	15	-17.4	-10.7	0.0
	1	16	-20.3	-17.5	0.286046511628
	1	17	-11.3	-0.8	0.0
	1	18	-9.3	-7.4	0.0
	1	19	-17.4	-4.9	0.0
	1	20	-3.4	11.6	0.0
	1	21	-9.8	14.4	0.0
	1	22	-12.6	4.9	0.0
	1	23	-14.1	1.0	0.0
	1	24	-11.0	-2.8	0.0
	1	25	-14.9	-5.1	0.0
	1	26	-20.3	-4.3	0.0
	1	27	-11.1	-0.1	0.0
	1	28	-17.9	-1.5	0.0
	1	29	-11.4	2.0	0.0
	1	30	-9.7	-5.4	0.0953488372093
	1	31	-4.2	-0.9	0.0
	1	32	-10.6	-1.0	0.0
	1	33	-4.6	8.2	0.0
	1	34	1.4	7.0	0.0
	1	35	8.9	17.2	0.0
	1	36	-2.8	6.2	0.0
	1	37	-8.0	-7.4	0.0
	1	38	-4.8	0.9	0.0
	1	39	-5.5	-4.9	0.0
	1	40	-7.4	-4.0	0.0
	1	41	-6.4	3.5	0.0
	1	42	-1.7	7.3	0.0
	1	43	-6.2	-1.1	0.0
	1	44	-11.6	-6.5	0.190697674419
	1	45	-20.9	-6.0	0.0
	1	46	-19.0	-2.8	0.0
	1	47	-22.4	-6.1	0.0
	1	48	-20.9	-4.2	0.0
	1	49	-21.5	-3.8	0.0
	1	50	-24.3	-14.7	3.71860465116
	1	51	-20.2	-12.1	0.381395348837
	1	52	-16.9	2.5	0.0
	1	53	-13.4	0.1	0.0
	1	54	-13.8	-2.3	0.0
	1	55	-24.3	-2.7	0.0
	1	56	-19.4	8.0	0.0
	1	57	-19.4	-0.9	0.0
	1	58	-11.4	-1.8	0.0
	1	59	-12.5	-2.3	0.0
	1	60	-15.0	-2.0	0.0
	1	61	-10.8	0.1	0.0
	1	62	-6.6	-1.2	0.381395348837
	1	63	1.3	2.3	0.0
	1	64	1.4	4.5	0.0
	1	65	-4.6	-3.6	0.0
	1	66	-8.3	5.6	0.0
	1	67	-9.3	8.2	0.0
	1	68	-8.0	8.4	0.0
	1	69	-12.8	5.7	0.0
	1	70	-9.7	-3.5	0.0
	1	71	-6.6	-3.3	0.0
	1	72	-6.3	-4.2	0.0
	1	73	-8.0	-4.7	0.0
	1	74	-7.1	-2.3	0.0
	1	75	-12.5	1.5	0.0
	1	76	-13.6	-0.3	0.0
	1	77	-12.4	5.8	0.0
	1	78	-15.6	-0.7	0.0
	1	79	-14.9	-1.6	0.0
	1	80	-11.2	1.0	9.15348837209
	1	81	-8.7	2.1	0.0
	1	82	-9.5	6.0	0.0
	1	83	-3.0	3.8	0.0
	1	84	-5.0	6.7	0.0
	1	85	0.5	9.9	0.0
	1	86	3.3	7.2	0.0
	1	87	-0.9	11.6	0.0
	1	88	-1.8	9.4	0.0
	1	89	-1.0	15.3	0.0
	1	90	4.7	16.2	0.0
	1	91	5.6	19.4	0.0
	1	92	3.5	16.7	12.2046511628
	1	93	5.1	16.1	0.0
	1	94	5.8	14.2	0.0
	1	95	4.7	10.5	0.190697674419
	1	96	-0.1	8.9	5.33953488372
	1	97	-1.2	10.0	0.953488372093
	1	98	0.8	12.0	0.0
	1	99	8.3	11.7	0.0
	1	100	3.2	18.9	0.0
	1	101	10.7	19.9	0.0
	1	102	12.2	22.8	0.0
	1	103	4.2	21.1	5.81627906977
	1	104	5.8	21.3	0.0
	1	105	4.5	16.6	0.286046511628
	1	106	1.7	19.7	0.0
	1	107	-1.0	19.8	0.0
	1	108	1.3	18.8	0.0
	1	109	2.5	21.1	0.0
	1	110	4.7	25.0	0.0
	1	111	-1.7	16.4	0.0
	1	112	-5.2	11.0	0.0
	1	113	0.5	18.5	0.0
	1	114	4.7	22.9	0.0
	1	115	4.8	22.3	0.0
	1	116	5.8	9.9	7.53255813953
	1	117	8.0	21.3	0.0
	1	118	10.7	23.6	0.0
	1	119	7.1	22.3	4.00465116279
	1	120	11.4	25.5	0.0
	1	121	9.6	25.5	0.0
	1	122	14.3	25.3	0.0
	1	123	14.4	25.8	0.0
	1	124	13.5	26.4	0.0
	1	125	8.6	24.8	0.0
	1	126	5.3	25.7	0.858139534884
	1	127	8.5	28.6	0.0
	1	128	11.0	26.3	0.0
	1	129	9.3	23.6	0.0
	1	130	4.8	22.2	0.0
	1	131	4.3	27.3	0.0
	1	132	5.2	22.6	0.0
	1	133	12.3	23.5	0.0
	1	134	11.1	21.4	0.0
	1	135	6.5	15.2	2.19302325581
	1	136	14.5	21.3	6.67441860465
	1	137	9.9	20.7	0.381395348837
	1	138	11.0	18.1	0.0
	1	139	10.5	23.2	0.0
	1	140	10.4	23.7	0.0
	1	141	7.4	23.1	6.57906976744
	1	142	8.4	23.7	0.0
	1	143	3.7	21.6	0.0
	1	144	11.2	23.0	0.0
	1	145	10.1	22.6	0.0
	1	146	14.9	22.5	6.67441860465
	1	147	8.1	22.0	6.86511627907
	1	148	5.8	20.6	0.0
	1	149	6.9	22.5	0.572093023256
	1	150	10.1	23.5	0.0
	1	151	6.8	22.8	0.0
	1	152	6.7	20.2	0.0
	1	153	10.7	23.9	0.0
	1	154	13.9	31.7	0.0
	1	155	7.6	25.8	0.0
	1	156	14.8	22.4	67.0302325581
	1	157	15.2	27.6	0.0
	1	158	15.0	25.8	0.0
	1	159	11.6	24.0	0.0
	1	160	11.8	25.7	0.0
	1	161	12.7	23.3	0.0953488372093
	1	162	12.6	25.5	0.0
	1	163	13.1	27.1	0.0
	1	164	18.0	31.1	0.381395348837
	1	165	20.5	32.5	0.0
	1	166	16.8	34.2	0.0
	1	167	16.6	30.5	0.0
	1	168	15.9	31.2	0.0
	1	169	14.2	29.4	0.0
	1	170	16.5	29.0	0.0
	1	171	16.9	28.5	0.0
	1	172	16.7	20.9	41.7627906977
	1	173	16.3	22.5	10.488372093
	1	174	15.7	27.6	0.0
	1	175	13.2	24.7	0.0
	1	176	12.9	21.7	58.5441860465
	1	177	14.3	23.6	41.6674418605
	1	178	17.3	30.0	0.0
	1	179	13.7	27.4	0.286046511628
	1	180	20.6	28.3	21.3581395349
	1	181	18.5	31.6	0.0
	1	182	16.9	31.0	0.0
	1	183	21.2	31.6	0.0
	1	184	20.6	30.9	0.0953488372093
	1	185	23.1	34.2	0.0
	1	186	21.2	33.6	0.0
	1	187	15.4	28.2	0.0
	1	188	16.0	24.5	0.0
	1	189	15.2	28.0	0.0
	1	190	15.5	31.9	0.0
	1	191	18.9	31.2	0.0
	1	192	21.0	31.3	0.0
	1	193	21.7	36.3	0.0
	1	194	23.8	39.3	0.0
	1	195	22.3	35.2	0.0
	1	196	23.0	32.4	0.190697674419
	1	197	20.2	31.7	0.0
	1	198	17.2	30.8	0.0
	1	199	20.0	34.5	8.77209302326
	1	200	22.5	37.1	1.23953488372
	1	201	23.8	36.7	0.0
	1	202	21.7	35.7	0.0
	1	203	17.6	31.9	0.0
	1	204	19.0	30.5	5.62558139535
	1	205	18.1	32.2	2.95581395349
	1	206	17.9	32.4	0.0
	1	207	19.1	35.0	0.0
	1	208	17.7	33.6	0.0
	1	209	17.2	34.1	0.0
	1	210	18.3	32.6	0.0
	1	211	13.6	28.5	19.8325581395
	1	212	15.9	31.6	33.1813953488
	1	213	14.0	31.1	8.96279069767
	1	214	17.4	32.2	0.0
	1	215	16.4	31.2	0.0
	1	216	17.9	34.4	0.0
	1	217	17.5	32.3	1.33488372093
	1	218	18.5	29.4	0.572093023256
	1	219	21.6	31.1	0.762790697674
	1	220	20.7	31.5	0.0
	1	221	18.8	33.3	0.0
	1	222	18.3	35.2	0.0
	1	223	12.6	32.1	0.0
	1	224	13.2	28.0	17.1627906977
	1	225	13.4	27.7	0.0953488372093
	1	226	13.8	26.3	18.8790697674
	1	227	14.5	30.1	0.0
	1	228	14.7	29.1	0.0
	1	229	11.4	26.8	0.0
	1	230	14.2	30.8	0.0
	1	231	13.7	25.4	25.6488372093
	1	232	17.8	26.3	0.0
	1	233	17.7	32.6	0.0
	1	234	17.0	27.9	0.0
	1	235	15.3	32.4	0.0
	1	236	15.3	31.0	0.0
	1	237	15.0	32.4	0.0
	1	238	21.5	32.3	0.0
	1	239	20.5	33.4	0.0
	1	240	17.5	31.5	0.0
	1	241	14.4	28.9	0.0
	1	242	16.1	27.9	0.0
	1	243	15.3	31.1	0.0
	1	244	13.3	31.3	0.0
	1	245	14.0	33.5	0.0
	1	246	18.3	31.7	11.1558139535
	1	247	13.9	28.2	0.286046511628
	1	248	13.4	30.1	0.0
	1	249	16.2	28.6	0.0
	1	250	14.0	26.5	0.0
	1	251	9.3	23.1	1.0488372093
	1	252	13.7	27.6	0.0
	1	253	8.3	22.7	4.38604651163
	1	254	7.7	22.6	0.381395348837
	1	255	4.5	24.2	0.0
	1	256	3.4	25.3	0.0
	1	257	-1.1	23.0	0.0
	1	258	6.2	29.0	0.0
	1	259	9.4	29.5	0.0
	1	260	8.3	24.4	0.0
	1	261	13.0	29.0	0.0
	1	262	14.1	28.3	0.0
	1	263	14.1	30.8	0.0
	1	264	11.4	27.0	0.0
	1	265	11.5	22.7	0.0
	1	266	13.4	23.9	0.0
	1	267	9.7	28.8	0.0
	1	268	13.5	27.2	0.0
	1	269	15.8	30.1	0.0
	1	270	16.9	27.7	0.0
	1	271	16.7	26.6	0.0
	1	272	12.7	25.7	0.0
	1	273	6.5	23.3	0.0
	1	274	7.4	24.0	0.0
	1	275	9.2	19.4	0.0
	1	276	6.7	18.1	0.0
	1	277	5.5	21.1	0.0
	1	278	3.5	18.4	0.0
	1	279	4.2	18.9	0.0
	1	280	4.6	18.0	0.190697674419
	1	281	4.8	19.1	0.0953488372093
	1	282	5.1	18.2	12.8720930233
	1	283	6.9	19.7	0.0
	1	284	4.3	22.0	0.0
	1	285	10.1	24.4	0.0
	1	286	3.1	13.1	12.776744186
	1	287	-0.6	11.7	0.0
	1	288	1.0	14.8	0.0
	1	289	6.5	17.6	6.57906976744
	1	290	3.6	14.7	0.0
	1	291	5.0	16.2	0.0
	1	292	6.3	14.8	0.0
	1	293	5.5	14.1	0.0
	1	294	5.1	15.0	0.0
	1	295	1.5	15.9	0.0
	1	296	1.3	8.4	0.0
	1	297	0.6	10.4	0.0
	1	298	-1.8	9.5	0.0
	1	299	-5.7	8.0	0.0
	1	300	6.6	17.3	0.0
	1	301	7.3	13.1	0.0
	1	302	5.5	16.0	0.0
	1	303	0.6	15.8	0.0
	1	304	1.5	8.6	0.0
	1	305	-5.5	6.7	0.0
	1	306	-2.3	5.5	0.0
	1	307	-1.2	10.3	0.0
	1	308	-0.9	15.6	0.0
	1	309	3.1	7.9	0.0
	1	310	5.3	10.7	0.0
	1	311	1.1	10.1	0.0
	1	312	-0.9	17.6	0.0
	1	313	3.9	19.3	0.0
	1	314	5.9	11.3	0.0
	1	315	2.0	8.6	0.0
	1	316	-2.4	6.3	0.0
	1	317	-2.5	9.1	0.0
	1	318	-2.3	6.2	0.0
	1	319	1.1	8.2	0.0
	1	320	-10.7	6.0	0.0
	1	321	-5.3	1.9	0.0
	1	322	-6.8	1.0	0.0
	1	323	-6.0	-5.8	0.0
	1	324	-3.6	1.1	0.0
	1	325	-7.8	3.2	0.0
	1	326	-6.2	1.2	0.0
	1	327	-12.4	-7.8	0.0
	1	328	-8.9	-3.5	0.0
	1	329	-17.0	-7.4	0.0
	1	330	-7.9	8.6	0.0
	1	331	-14.3	-0.3	0.0
	1	332	-14.0	-5.0	0.0
	1	333	-13.7	-1.8	10.8697674419
	1	334	-15.7	-0.3	0.0
	1	335	-20.8	-6.1	0.0
	1	336	-26.3	-9.1	0.0
	1	337	-27.2	-6.3	0.0
	1	338	-24.0	-7.0	0.0
	1	339	-18.0	-14.6	0.0
	1	340	-16.8	-5.5	0.0
	1	341	-14.7	-6.2	0.0
	1	342	-15.3	-5.9	0.0
	1	343	-14.5	-7.8	0.0
	1	344	-11.9	-10.2	0.0
	1	345	-7.4	-5.6	0.0
	1	346	-12.2	-4.4	0.0
	1	347	-7.1	2.8	0.0
	1	348	-18.5	-12.8	1.0488372093
	1	349	-19.4	-12.2	0.0
	1	350	-22.8	-3.2	0.0
	1	351	-21.0	-10.7	0.0
	1	352	-18.2	-8.9	0.0
	1	353	-10.6	-7.2	0.0
	1	354	-12.8	-10.6	16.5906976744
	1	355	-16.1	-6.3	0.0
	1	356	-26.0	-11.8	2.66976744186
	1	357	-26.4	-13.5	0.0
	1	358	-19.9	0.2	0.0
	1	359	-14.2	3.0	0.0
	1	360	-17.4	-2.8	0.0
	1	361	-12.2	-11.7	3.71860465116
	1	362	-15.5	-15.3	0.762790697674
	1	363	-21.4	-18.9	0.381395348837
	1	364	-20.3	-19.1	1.43023255814
	1	365	-17.8	-6.2	0.0
	2	1	-13.5	-8.7	0.0
	2	2	-14.7	-11.3	0.0
	2	3	-9.8	-7.4	0.0
	2	4	-15.8	-12.3	0.0
	2	5	-21.1	-16.0	0.0
	2	6	-25.1	-5.8	0.0
	2	7	-16.2	-6.2	0.0
	2	8	-17.0	-8.8	0.0
	2	9	-18.7	-3.0	0.0
	2	10	-16.2	0.9	0.0
	2	11	-13.8	-5.1	0.0
	2	12	-10.1	-1.1	0.0
	2	13	-8.7	-3.5	0.0
	2	14	-13.4	-2.3	0.0
	2	15	-13.4	1.9	0.0
	2	16	-6.3	-2.0	0.0
	2	17	-7.8	-1.7	0.0
	2	18	-11.4	-4.4	0.0
	2	19	-16.2	-9.7	0.0
	2	20	-5.1	-3.7	0.0
	2	21	-3.2	7.3	0.0
	2	22	-6.8	-3.9	0.0
	2	23	-7.6	2.4	0.0
	2	24	-20.8	-7.3	0.0
	2	25	-23.1	-3.0	0.0
	2	26	-19.6	-6.4	0.0
	2	27	-18.8	-1.3	0.0
	2	28	-18.4	-10.0	0.0
	2	29	-9.5	2.7	0.0
	2	30	-11.2	-0.2	0.0
	2	31	-6.5	-6.2	0.0
	2	32	-15.4	-8.0	0.0
	2	33	-18.8	-9.0	0.0
	2	34	-19.4	-8.9	0.0
	2	35	-13.8	-1.4	0.0
	2	36	-25.1	-9.6	0.0
	2	37	-24.6	-14.1	0.0
	2	38	-21.8	-11.6	0.0
	2	39	-15.1	-2.7	0.0
	2	40	-14.0	-1.3	0.0
	2	41	-16.3	-3.7	0.0
	2	42	-10.0	6.0	0.0
	2	43	-1.9	6.5	0.0
	2	44	1.3	9.5	0.0
	2	45	0.6	3.4	0.0
	2	46	-5.4	2.4	0.0
	2	47	-11.7	1.2	0.0
	2	48	-14.0	-4.5	0.0
	2	49	-18.6	-6.2	0.0
	2	50	-18.1	-3.2	0.0
	2	51	-21.4	-5.8	0.0
	2	52	-13.4	0.3	0.0
	2	53	-4.5	6.5	0.0
	2	54	-7.5	1.2	0.0
	2	55	-9.8	5.7	0.0
	2	56	-0.6	2.4	0.0
	2	57	-1.0	0.9	0.0
	2	58	-6.2	-3.7	0.0
	2	59	-5.3	-5.2	0.0
	2	60	0.2	3.4	0.0
	2	61	3.6	8.4	0.0
	2	62	-4.4	-0.4	0.0
	2	63	-8.0	3.7	0.0
	2	64	-0.3	1.6	2.0976744186
	2	65	-1.4	5.4	0.0
	2	66	-5.9	2.3	0.0
	2	67	-6.5	3.9	0.0
	2	68	0.1	1.5	0.0
	2	69	0.7	0.8	0.0953488372093
	2	70	-3.3	9.5	0.0
	2	71	-1.3	7.0	0.0
	2	72	-1.3	3.5	0.0
	2	73	-3.5	6.9	0.0
	2	74	-2.9	6.5	0.0
	2	75	0.3	8.7	0.0
	2	76	-0.6	4.1	0.0
	2	77	-2.3	5.9	0.0
	2	78	1.3	7.6	0.0
	2	79	-1.1	13.8	0.0
	2	80	-2.6	5.7	0.0
	2	81	0.9	11.0	0.0
	2	82	3.4	8.2	18.688372093
	2	83	-1.0	6.5	0.0
	2	84	-1.2	3.4	0.0
	2	85	-1.1	7.4	0.0
	2	86	-6.3	7.3	0.0
	2	87	-13.1	1.3	0.0
	2	88	-12.7	-6.1	0.286046511628
	2	89	-9.3	-0.2	0.0
	2	90	-15.4	-3.7	0.0
	2	91	-8.7	1.3	0.0
	2	92	-10.4	4.5	0.0
	2	93	-12.5	5.2	0.0
	2	94	-7.0	10.0	0.0
	2	95	0.2	10.1	0.0
	2	96	-0.5	8.3	0.0
	2	97	1.9	16.2	0.0
	2	98	7.8	11.5	7.24651162791
	2	99	2.2	13.6	2.28837209302
	2	100	1.2	18.3	0.0
	2	101	-4.0	12.0	0.286046511628
	2	102	5.5	18.1	0.0
	2	103	5.6	10.8	0.0
	2	104	4.5	14.5	0.0
	2	105	0.3	13.8	0.0
	2	106	11.0	21.7	0.0
	2	107	6.2	13.7	0.0
	2	108	4.6	14.5	0.0
	2	109	-0.5	14.6	0.0
	2	110	1.7	13.2	3.43255813953
	2	111	0.0	11.8	2.19302325581
	2	112	2.3	11.6	5.43488372093
	2	113	7.5	15.7	0.0
	2	114	-1.2	15.6	3.14651162791
	2	115	-0.1	12.8	3.71860465116
	2	116	-1.1	15.6	0.0
	2	117	2.6	16.8	4.38604651163
	2	118	-0.5	17.7	17.6395348837
	2	119	2.7	21.7	0.0
	2	120	-1.6	13.4	0.0
	2	121	-2.8	15.1	0.0
	2	122	-4.1	14.0	6.67441860465
	2	123	-5.7	14.4	0.0
	2	124	1.6	19.7	0.0
	2	125	5.8	23.0	0.0
	2	126	10.6	13.6	13.6348837209
	2	127	11.5	19.3	1.14418604651
	2	128	12.5	20.5	0.667441860465
	2	129	8.5	28.4	0.0
	2	130	6.7	26.6	0.0
	2	131	13.0	20.9	0.0
	2	132	10.5	18.4	9.63023255814
	2	133	10.0	23.0	3.43255813953
	2	134	9.0	23.4	0.0
	2	135	7.2	26.1	0.0
	2	136	6.2	24.8	0.0
	2	137	7.0	22.9	0.0
	2	138	9.9	24.4	0.0
	2	139	6.4	23.7	0.0
	2	140	7.9	23.1	0.0
	2	141	7.7	22.4	0.381395348837
	2	142	4.9	23.6	3.14651162791
	2	143	4.1	21.6	0.0
	2	144	9.6	20.2	0.0
	2	145	10.5	22.3	0.0
	2	146	13.6	25.4	2.47906976744
	2	147	12.0	27.2	0.0
	2	148	12.2	24.3	17.3534883721
	2	149	13.2	26.5	0.0
	2	150	12.6	24.9	0.0
	2	151	8.2	21.6	0.0
	2	152	10.0	20.2	11.3465116279
	2	153	8.5	27.3	0.0
	2	154	10.6	28.4	0.0
	2	155	16.2	24.3	0.0
	2	156	13.4	25.9	0.0
	2	157	14.4	29.1	0.0
	2	158	16.6	28.7	0.0
	2	159	13.8	30.8	0.0
	2	160	10.8	28.2	4.76744186047
	2	161	16.2	29.8	0.0
	2	162	12.0	23.7	0.0
	2	163	11.3	27.2	0.0
	2	164	7.7	29.3	0.0
	2	165	12.1	32.7	0.0
	2	166	13.8	27.6	3.62325581395
	2	167	15.2	30.0	0.0
	2	168	16.5	28.4	12.776744186
	2	169	18.0	33.3	0.0
	2	170	15.5	28.6	0.0
	2	171	18.1	28.2	0.0
	2	172	16.2	28.2	0.0
	2	173	14.4	32.7	0.0
	2	174	12.2	27.3	0.0
	2	175	13.7	26.8	0.0
	2	176	12.8	29.5	0.0
	2	177	14.7	28.2	1.71627906977
	2	178	15.4	28.7	1.62093023256
	2	179	13.3	28.2	0.0
	2	180	15.7	28.5	0.0
	2	181	18.2	29.7	0.0
	2	182	16.7	27.9	0.0
	2	183	20.1	33.0	0.0
	2	184	23.8	35.1	0.0
	2	185	23.2	32.1	0.0
	2	186	23.2	33.6	0.0
	2	187	15.9	27.5	0.0
	2	188	17.6	34.0	0.0
	2	189	20.5	35.9	0.0
	2	190	20.0	34.3	0.0
	2	191	17.6	26.9	0.0
	2	192	16.5	27.3	0.0
	2	193	13.8	26.1	0.0
	2	194	13.4	27.2	0.0
	2	195	12.4	26.8	0.0
	2	196	14.1	27.7	0.0
	2	197	14.7	31.3	0.0
	2	198	15.1	32.8	0.0
	2	199	21.4	36.9	0.0
	2	200	21.9	34.0	0.0
	2	201	15.4	30.1	0.0
	2	202	17.7	32.9	0.0
	2	203	15.9	32.3	0.0
	2	204	15.6	28.5	0.0
	2	205	13.5	28.1	0.0
	2	206	15.4	31.1	0.0
	2	207	16.3	28.8	2.66976744186
	2	208	14.4	25.6	36.8046511628
	2	209	17.9	28.3	0.286046511628
	2	210	17.3	29.5	9.34418604651
	2	211	15.7	29.2	2.38372093023
	2	212	16.8	31.9	20.1186046512
	2	213	19.0	31.2	8.00930232558
	2	214	16.9	30.4	6.1976744186
	2	215	20.4	30.9	0.0
	2	216	22.2	32.7	0.0
	2	217	19.1	29.3	9.72558139535
	2	218	20.6	33.8	0.0
	2	219	17.4	32.7	0.0
	2	220	15.5	28.2	0.0
	2	221	17.8	31.4	0.0
	2	222	16.5	30.2	12.6813953488
	2	223	15.2	31.1	0.0
	2	224	14.2	26.8	0.0
	2	225	17.6	32.5	0.0
	2	226	14.6	34.5	0.0
	2	227	13.3	32.9	0.0
	2	228	11.6	31.9	0.0
	2	229	15.7	32.9	1.33488372093
	2	230	14.9	28.3	12.9674418605
	2	231	17.0	33.3	0.858139534884
	2	232	20.4	34.0	0.572093023256
	2	233	17.2	35.0	0.0
	2	234	13.7	30.3	0.0
	2	235	15.7	33.9	0.0
	2	236	14.0	30.1	0.762790697674
	2	237	11.8	28.1	10.5837209302
	2	238	14.6	31.8	0.0
	2	239	15.2	34.5	0.0
	2	240	12.8	33.5	15.7325581395
	2	241	12.8	32.2	0.0
	2	242	10.5	33.1	0.0
	2	243	13.0	32.1	0.0
	2	244	14.4	27.8	0.0
	2	245	13.2	23.7	10.1069767442
	2	246	13.8	27.7	0.0
	2	247	12.3	31.9	0.0
	2	248	10.5	27.6	0.0
	2	249	8.0	27.6	0.0
	2	250	12.6	25.3	0.0
	2	251	9.0	22.0	0.0
	2	252	9.5	20.7	1.90697674419
	2	253	9.4	23.4	0.0
	2	254	6.1	26.6	0.0
	2	255	7.5	20.8	0.572093023256
	2	256	7.1	17.9	0.286046511628
	2	257	3.4	18.4	0.0
	2	258	7.9	23.8	0.0
	2	259	8.0	19.5	0.0
	2	260	5.4	21.6	11.9186046512
	2	261	5.8	26.3	0.0
	2	262	8.2	26.5	0.0
	2	263	11.7	24.9	0.0
	2	264	14.4	25.3	0.0
	2	265	13.4	29.9	0.0
	2	266	10.7	27.0	0.0
	2	267	10.9	29.1	0.0
	2	268	14.0	24.1	0.381395348837
	2	269	11.1	24.7	0.762790697674
	2	270	8.6	23.8	0.0
	2	271	10.3	25.3	0.0
	2	272	10.0	21.9	0.0
	2	273	10.7	25.4	0.0
	2	274	3.9	21.5	0.0
	2	275	0.2	18.7	0.0
	2	276	6.2	21.1	0.0
	2	277	-0.2	19.3	0.0
	2	278	3.1	19.8	0.0
	2	279	0.9	13.3	0.0953488372093
	2	280	-1.5	19.0	0.381395348837
	2	281	1.2	16.1	4.19534883721
	2	282	0.1	17.7	0.0
	2	283	3.4	12.9	0.0
	2	284	-1.8	1.2	8.77209302326
	2	285	-0.2	6.4	4.00465116279
	2	286	-1.0	11.0	0.0
	2	287	-2.5	10.8	0.0
	2	288	2.0	13.2	0.0
	2	289	1.3	12.6	0.0
	2	290	2.2	15.3	0.0
	2	291	-1.8	15.1	0.0
	2	292	-2.6	11.0	0.0953488372093
	2	293	0.0	15.1	0.0
	2	294	-1.2	12.3	6.00697674419
	2	295	-0.5	8.1	0.0953488372093
	2	296	-0.9	9.0	0.0
	2	297	1.5	6.6	0.0
	2	298	-2.2	8.1	0.0
	2	299	-5.7	5.5	0.0
	2	300	-2.0	5.6	0.0
	2	301	-5.1	6.8	0.0
	2	302	2.3	15.6	0.0
	2	303	-4.3	9.5	19.9279069767
	2	304	-5.2	8.5	0.0
	2	305	-3.8	8.7	0.0
	2	306	-1.9	12.5	0.0
	2	307	-0.7	18.1	0.0
	2	308	-5.0	11.3	0.0
	2	309	-4.3	12.6	0.0
	2	310	-4.5	9.8	0.0
	2	311	-0.7	14.6	0.0
	2	312	-0.7	7.4	0.0
	2	313	-6.7	5.0	0.0
	2	314	-14.2	5.4	0.0
	2	315	-6.0	8.2	0.0
	2	316	-0.4	10.2	0.0
	2	317	-1.7	8.8	0.0
	2	318	-2.8	11.3	0.0
	2	319	-0.1	8.7	0.0
	2	320	3.4	9.1	0.0
	2	321	-1.1	5.5	0.0
	2	322	-9.4	0.7	0.0
	2	323	-7.5	6.9	0.0
	2	324	-0.4	5.8	0.381395348837
	2	325	2.8	6.9	4.57674418605
	2	326	-5.9	1.8	0.0953488372093
	2	327	-9.3	-0.1	4.48139534884
	2	328	-15.6	-2.4	0.0953488372093
	2	329	-1.5	-1.1	0.190697674419
	2	330	5.2	6.3	0.0
	2	331	0.5	2.6	0.0
	2	332	-9.6	1.1	0.0
	2	333	-6.2	-4.9	0.0
	2	334	-5.2	-2.5	2.57441860465
	2	335	-12.8	-1.2	0.0
	2	336	-15.6	-0.9	0.0
	2	337	-16.8	3.3	0.0
	2	338	-7.3	5.6	3.24186046512
	2	339	-4.3	7.3	8.86744186047
	2	340	-2.3	2.0	0.0
	2	341	-0.3	0.6	0.0
	2	342	-8.1	-5.6	0.0
	2	343	-16.9	-15.8	5.24418604651
	2	344	-21.6	-11.9	0.0
	2	345	-28.1	-12.5	0.0
	2	346	-23.7	-5.3	0.0
	2	347	-20.4	-8.7	0.0
	2	348	-6.1	-1.1	0.0
	2	349	-19.8	-2.8	0.0
	2	350	-8.4	1.8	0.0
	2	351	-13.2	-5.7	0.0
	2	352	-9.9	-6.7	0.0
	2	353	-10.1	-9.3	0.0
	2	354	-9.8	-6.4	0.0
	2	355	-17.1	-8.1	0.0
	2	356	-21.7	-2.0	0.0
	2	357	-10.9	2.1	0.0
	2	358	-8.2	4.6	4.38604651163
	2	359	-4.6	1.6	0.0
	2	360	-0.4	1.4	0.0
	2	361	-1.9	-1.1	0.0
	2	362	-7.8	-1.2	28.223255814
	2	363	-18.4	-4.4	0.0
	2	364	-18.6	-8.6	0.0
	2	365	-8.2	-5.7	0.0
	3	1	-7.1	-4.4	0.0
	3	2	-8.4	0.3	0.0
	3	3	-10.8	-0.6	0.0
	3	4	-9.4	2.4	0.0
	3	5	-4.4	4.3	0.0
	3	6	-2.3	-0.1	0.0
	3	7	-11.1	-6.3	0.0
	3	8	-14.7	4.1	0.0
	3	9	-21.5	-9.1	6.86511627907
	3	10	-20.6	-9.3	0.0
	3	11	-19.6	-17.1	0.0
	3	12	-23.6	-13.7	0.0
	3	13	-18.1	-11.3	0.381395348837
	3	14	-18.4	-7.3	0.0
	3	15	-15.7	-11.2	0.0
	3	16	-21.1	-18.1	0.858139534884
	3	17	-16.3	-5.9	0.0
	3	18	-11.8	-7.7	0.0
	3	19	-17.2	-12.9	0.0953488372093
	3	20	-21.1	-8.3	0.0
	3	21	-21.1	-14.4	1.81162790698
	3	22	-18.9	-12.8	0.0
	3	23	-15.1	-8.8	0.0
	3	24	-7.0	-1.3	0.0
	3	25	-5.7	-3.5	0.0
	3	26	-8.4	1.5	3.81395348837
	3	27	-11.1	-2.1	0.0
	3	28	-9.3	-3.3	0.0
	3	29	-4.9	4.0	0.0
	3	30	-13.3	1.2	0.0
	3	31	-4.8	1.1	0.0
	3	32	-18.3	-1.0	0.0
	3	33	-14.8	-1.6	10.2976744186
	3	34	-15.5	-5.2	0.0
	3	35	-15.0	-1.0	0.0
	3	36	-16.9	-4.0	0.0
	3	37	-24.3	-5.2	0.0
	3	38	-19.7	-5.2	0.0
	3	39	-13.2	-2.1	0.0
	3	40	-8.0	0.8	0.0
	3	41	-13.5	-3.1	0.0
	3	42	-20.8	-6.2	0.0
	3	43	-18.8	-4.1	0.0
	3	44	-16.8	5.1	0.0
	3	45	-11.9	6.6	0.0
	3	46	-6.5	1.2	0.0
	3	47	-13.6	-5.8	7.1511627907
	3	48	-9.6	-0.3	0.0
	3	49	-12.4	-1.3	0.0
	3	50	-7.8	2.6	0.0
	3	51	-5.9	5.2	0.0
	3	52	-9.2	-0.8	0.0
	3	53	-14.9	-3.2	0.0
	3	54	-15.3	-10.1	0.0
	3	55	-20.0	-11.1	0.0
	3	56	-16.3	-7.5	2.66976744186
	3	57	-11.9	-3.6	0.0
	3	58	-16.8	4.3	0.0
	3	59	-11.6	0.3	0.0
	3	60	-6.6	-6.2	0.0
	3	61	-15.4	4.1	0.0
	3	62	-12.6	7.6	0.0
	3	63	-6.7	9.0	0.0
	3	64	3.1	7.1	0.0
	3	65	-2.6	6.0	0.572093023256
	3	66	-1.3	6.5	0.0
	3	67	2.1	3.3	0.0
	3	68	1.0	1.1	0.0
	3	69	-12.4	-7.6	0.0
	3	70	-11.9	-0.5	0.0
	3	71	-8.1	-0.9	0.572093023256
	3	72	-2.9	-1.1	0.762790697674
	3	73	-9.5	0.6	0.0
	3	74	-5.3	0.9	0.0
	3	75	-5.5	5.6	0.0
	3	76	-13.5	1.4	0.0
	3	77	-7.9	9.0	0.0
	3	78	-10.1	0.5	0.0
	3	79	-13.7	-2.0	0.0
	3	80	-22.2	-2.6	0.0
	3	81	-22.6	-5.2	0.0
	3	82	-15.8	-3.9	0.0
	3	83	-5.0	2.3	0.0
	3	84	-4.5	8.7	9.2488372093
	3	85	-1.1	8.1	0.0
	3	86	4.5	14.9	21.7395348837
	3	87	4.4	10.8	1.43023255814
	3	88	3.1	10.3	0.0
	3	89	2.1	14.4	0.0
	3	90	9.4	22.2	0.0
	3	91	5.8	21.4	0.0
	3	92	8.0	18.2	0.0
	3	93	-0.3	8.2	0.0
	3	94	-5.1	9.2	0.0
	3	95	-3.0	9.6	4.00465116279
	3	96	-5.7	8.4	4.57674418605
	3	97	4.4	19.2	0.0
	3	98	6.0	14.6	0.0953488372093
	3	99	-0.1	10.8	2.86046511628
	3	100	-0.1	17.5	0.0
	3	101	2.7	13.0	40.7139534884
	3	102	7.2	16.6	7.34186046512
	3	103	9.3	10.9	0.0953488372093
	3	104	5.3	12.4	0.0
	3	105	3.8	13.5	0.0
	3	106	4.9	11.2	0.0
	3	107	-2.0	10.9	0.0
	3	108	-0.6	15.0	0.0
	3	109	-1.5	14.8	0.0
	3	110	-7.9	9.9	0.0
	3	111	-1.8	15.8	0.0
	3	112	-1.6	17.8	0.0
	3	113	-0.5	13.1	10.011627907
	3	114	2.5	14.1	9.05813953488
	3	115	6.5	10.7	2.57441860465
	3	116	4.7	18.0	0.0
	3	117	7.6	18.4	0.0
	3	118	2.1	14.9	0.0
	3	119	7.0	19.1	0.0
	3	120	8.5	17.6	0.0
	3	121	7.9	18.1	0.0
	3	122	10.0	17.1	0.0
	3	123	1.7	16.1	0.0
	3	124	-1.5	9.8	0.0
	3	125	-3.1	12.0	0.0
	3	126	-2.2	16.9	0.0
	3	127	3.5	21.2	0.0
	3	128	7.2	26.2	0.0
	3	129	5.4	25.4	0.0
	3	130	3.3	20.0	0.0
	3	131	2.0	23.1	0.0
	3	132	4.2	21.0	0.0
	3	133	7.1	23.0	0.0
	3	134	4.7	19.9	0.0
	3	135	6.0	22.8	0.0
	3	136	7.2	22.3	0.0
	3	137	9.1	22.0	0.0
	3	138	7.5	21.8	0.0
	3	139	3.2	19.5	0.0
	3	140	4.7	20.3	0.0
	3	141	10.8	18.8	4.95813953488
	3	142	13.3	21.2	0.0
	3	143	10.6	17.4	0.0
	3	144	7.6	19.9	0.953488372093
	3	145	5.8	19.3	0.0
	3	146	5.1	16.6	0.0
	3	147	6.0	20.4	0.0
	3	148	6.8	23.5	0.0
	3	149	9.5	29.5	0.0
	3	150	12.0	28.8	0.0
	3	151	16.0	31.5	0.0
	3	152	18.4	31.6	0.0
	3	153	19.1	28.7	0.0
	3	154	14.9	29.6	0.0
	3	155	12.5	28.2	0.0
	3	156	14.8	26.6	0.0
	3	157	14.2	30.7	0.0
	3	158	18.8	33.2	0.0
	3	159	16.3	28.6	26.411627907
	3	160	16.2	29.7	0.0
	3	161	17.4	30.2	0.0
	3	162	20.1	30.1	0.0
	3	163	15.6	28.5	0.0
	3	164	13.2	29.3	0.0
	3	165	13.9	28.7	0.0
	3	166	14.4	25.7	0.953488372093
	3	167	11.6	26.1	0.0
	3	168	8.2	24.8	0.0
	3	169	11.7	22.2	0.0
	3	170	15.5	29.9	0.0
	3	171	16.2	30.5	0.0
	3	172	21.3	32.6	0.0
	3	173	20.1	33.7	0.0
	3	174	22.9	35.1	0.0
	3	175	20.7	34.2	0.0
	3	176	17.0	29.8	0.0
	3	177	15.8	28.4	0.0
	3	178	14.0	27.8	8.29534883721
	3	179	12.0	23.3	0.286046511628
	3	180	16.0	26.8	0.0
	3	181	16.4	24.9	13.2534883721
	3	182	19.6	25.9	32.9906976744
	3	183	16.5	29.6	0.0
	3	184	19.7	31.6	0.0
	3	185	14.7	31.4	2.86046511628
	3	186	15.9	31.3	0.0
	3	187	18.7	30.5	0.0
	3	188	19.1	31.5	0.0
	3	189	17.5	26.8	4.86279069767
	3	190	16.1	29.8	0.0
	3	191	19.9	31.3	0.0
	3	192	20.1	32.6	0.0
	3	193	19.6	29.9	0.0
	3	194	18.1	29.4	0.0
	3	195	17.9	30.8	0.0953488372093
	3	196	20.6	28.7	0.858139534884
	3	197	18.0	31.9	27.1744186047
	3	198	20.9	34.9	0.0
	3	199	19.9	29.2	19.1651162791
	3	200	23.7	32.9	0.572093023256
	3	201	21.4	34.0	39.6651162791
	3	202	21.0	30.6	4.1
	3	203	23.0	37.8	0.0
	3	204	20.4	36.7	0.0
	3	205	24.2	35.1	22.6930232558
	3	206	22.6	37.2	0.0
	3	207	19.3	33.6	0.0
	3	208	17.9	34.0	0.0
	3	209	20.5	33.2	0.0
	3	210	17.5	31.9	0.0
	3	211	17.5	32.6	0.0
	3	212	18.2	32.7	6.86511627907
	3	213	18.6	31.3	0.0
	3	214	19.7	31.0	0.0
	3	215	18.3	32.0	0.0
	3	216	17.8	30.7	5.05348837209
	3	217	16.5	31.4	1.62093023256
	3	218	18.5	32.0	11.5372093023
	3	219	17.7	34.3	0.286046511628
	3	220	17.4	28.6	24.0279069767
	3	221	16.9	26.7	0.0
	3	222	14.9	30.3	0.0
	3	223	17.4	32.8	0.0
	3	224	16.2	35.4	0.0
	3	225	14.7	31.3	0.0
	3	226	16.1	31.0	0.0
	3	227	18.2	32.6	0.0
	3	228	18.4	29.7	0.0
	3	229	18.8	29.4	0.0
	3	230	21.0	29.1	0.0
	3	231	22.8	32.9	0.0
	3	232	19.3	26.7	1.62093023256
	3	233	11.1	21.2	66.6488372093
	3	234	12.1	24.0	4.67209302326
	3	235	12.3	27.5	0.0
	3	236	12.5	30.9	0.0
	3	237	10.3	33.4	0.0
	3	238	14.7	33.1	0.0
	3	239	10.6	30.8	0.0
	3	240	13.1	28.9	0.0
	3	241	13.5	27.9	0.0
	3	242	14.0	29.0	0.0
	3	243	11.0	26.7	0.0
	3	244	9.8	24.1	0.0953488372093
	3	245	12.0	27.7	0.0
	3	246	11.8	28.9	0.0
	3	247	11.9	29.0	0.0
	3	248	14.8	27.3	0.0
	3	249	14.0	24.2	0.0
	3	250	14.7	25.7	4.38604651163
	3	251	15.3	32.4	0.0
	3	252	14.8	25.5	0.190697674419
	3	253	12.7	26.7	0.0
	3	254	11.9	28.1	0.0
	3	255	13.1	26.9	0.0
	3	256	11.8	29.3	0.0
	3	257	10.7	27.2	0.0
	3	258	10.3	25.7	0.0
	3	259	7.9	22.1	3.14651162791
	3	260	12.2	24.9	0.0
	3	261	15.0	24.6	0.0
	3	262	9.0	22.2	0.0
	3	263	9.0	24.4	0.0
	3	264	9.8	26.3	0.0
	3	265	15.7	33.4	0.0
	3	266	15.9	31.0	0.0
	3	267	16.8	29.7	0.0
	3	268	15.5	26.4	2.38372093023
	3	269	12.7	25.5	0.858139534884
	3	270	10.4	28.6	0.0
	3	271	14.4	23.5	17.8302325581
	3	272	11.2	18.1	0.953488372093
	3	273	9.0	22.6	0.0
	3	274	3.5	20.4	24.9813953488
	3	275	1.6	15.9	0.0
	3	276	7.7	17.8	0.0
	3	277	12.1	20.2	1.0488372093
	3	278	14.4	23.1	0.0
	3	279	8.8	18.1	0.0
	3	280	16.9	26.7	0.0
	3	281	16.0	32.7	0.0
	3	282	17.4	30.6	0.0
	3	283	14.8	22.3	0.0
	3	284	11.9	21.6	4.95813953488
	3	285	12.9	21.8	0.0
	3	286	13.2	14.7	0.0
	3	287	8.9	14.8	0.0
	3	288	5.7	12.9	0.0
	3	289	-1.0	18.9	0.0
	3	290	2.4	20.2	0.0
	3	291	2.3	15.9	0.0
	3	292	3.9	10.8	4.1
	3	293	1.1	20.6	0.0
	3	294	-2.7	15.5	0.572093023256
	3	295	-3.6	8.9	0.0
	3	296	-1.1	12.6	0.0
	3	297	-0.8	6.6	6.1023255814
	3	298	2.1	13.2	0.0
	3	299	6.7	13.4	0.0
	3	300	8.3	15.2	0.0
	3	301	3.9	10.1	0.0
	3	302	0.1	13.6	0.0
	3	303	3.6	3.7	9.2488372093
	3	304	-0.5	5.5	0.858139534884
	3	305	-11.9	0.7	13.5395348837
	3	306	-11.7	6.1	0.953488372093
	3	307	-11.3	-3.5	0.0
	3	308	-9.4	2.8	0.0
	3	309	-8.2	8.4	0.0
	3	310	-4.8	5.6	0.0
	3	311	-12.3	1.6	0.0
	3	312	-5.8	3.7	0.0
	3	313	-3.8	8.3	0.0
	3	314	-4.5	7.5	6.96046511628
	3	315	-3.3	8.6	0.0
	3	316	-6.4	1.9	0.0
	3	317	-3.9	3.7	0.0
	3	318	-3.8	2.7	0.0
	3	319	-8.5	2.3	0.0
	3	320	-5.2	10.2	0.0
	3	321	-7.1	5.1	0.0
	3	322	-1.6	6.5	8.58139534884
	3	323	-6.0	11.9	0.0
	3	324	1.5	11.7	0.0
	3	325	4.2	11.9	0.0
	3	326	3.3	8.1	9.91627906977
	3	327	1.1	4.9	0.0
	3	328	1.3	2.7	0.0
	3	329	-2.7	3.0	0.0
	3	330	-6.3	2.4	0.0
	3	331	-8.8	-0.6	0.858139534884
	3	332	-2.0	3.4	4.67209302326
	3	333	-3.1	-0.5	0.0
	3	334	-2.3	2.1	0.0
	3	335	0.6	4.5	2.28837209302
	3	336	-10.5	-6.0	3.81395348837
	3	337	0.0	1.3	0.0
	3	338	-13.2	-3.7	0.0
	3	339	-14.9	-1.1	0.0
	3	340	-21.1	-5.3	0.0
	3	341	-26.3	-13.2	0.0
	3	342	-27.9	-12.5	0.0
	3	343	-33.8	-13.4	0.0
	3	344	-26.2	-10.3	0.0
	3	345	-25.3	-13.6	0.0
	3	346	-23.1	-9.4	0.0
	3	347	-21.7	-13.8	0.0
	3	348	-21.4	-10.6	0.0
	3	349	-19.8	-2.8	0.0
	3	350	-22.8	-3.5	0.0
	3	351	-20.0	1.5	0.0
	3	352	-21.1	-5.0	0.0
	3	353	-11.7	-6.7	0.0
	3	354	-15.8	-3.2	0.0
	3	355	-20.1	-8.8	0.0
	3	356	-19.7	-8.9	0.0
	3	357	-22.6	-17.5	1.43023255814
	3	358	-20.0	-14.3	0.286046511628
	3	359	-23.4	-10.5	0.0
	3	360	-20.0	-5.1	0.0
	3	361	-19.2	-5.3	0.0953488372093
	3	362	-9.8	-2.1	0.0
	3	363	-13.1	-11.3	5.43488372093
	3	364	-7.8	-4.8	0.953488372093
	3	365	-7.3	-0.5	0.0
	4	1	-16.6	-2.4	0.0
	4	2	-11.6	-3.3	0.0
	4	3	-23.4	-10.6	0.0
	4	4	-20.7	-10.0	0.0
	4	5	-12.3	-5.5	0.0
	4	6	-11.1	-5.7	0.0
	4	7	-15.2	2.1	0.0
	4	8	-17.7	-5.8	0.0
	4	9	-14.6	-6.7	0.0
	4	10	-24.1	-5.3	0.0
	4	11	-19.8	-2.4	0.0
	4	12	-16.3	-11.8	0.0
	4	13	-18.7	-7.7	0.0
	4	14	-15.0	-5.1	5.53023255814
	4	15	-10.9	-10.7	0.0
	4	16	-15.3	-8.4	0.0
	4	17	-13.5	-8.3	0.0
	4	18	-22.3	-8.7	0.0
	4	19	-17.1	-6.1	0.0
	4	20	-24.6	-13.6	0.0
	4	21	-27.7	-10.5	0.0
	4	22	-24.3	-4.5	0.0
	4	23	-26.8	-7.6	0.0
	4	24	-16.7	-3.6	0.0
	4	25	-16.1	-0.1	0.0
	4	26	-24.5	-6.9	0.0
	4	27	-19.3	-7.4	0.0
	4	28	-15.9	-5.6	0.0
	4	29	-10.1	5.4	0.0
	4	30	-5.5	8.0	0.0
	4	31	-6.8	1.9	0.0
	4	32	-12.6	-10.4	0.0
	4	33	-17.1	-5.3	0.0
	4	34	-20.5	-9.4	0.0
	4	35	-18.2	-2.7	0.0
	4	36	-11.6	0.3	3.81395348837
	4	37	-14.0	5.6	0.0
	4	38	-10.4	8.1	0.0
	4	39	-6.1	3.7	0.0
	4	40	-20.5	-7.7	0.0
	4	41	-15.3	-2.4	0.0
	4	42	-19.1	-10.5	0.0
	4	43	-22.0	-10.0	0.0
	4	44	-23.1	-9.0	0.0
	4	45	-20.4	-8.5	0.0
	4	46	-19.1	-11.9	0.0
	4	47	-9.7	-5.9	0.0
	4	48	-16.3	-5.4	0.0
	4	49	-20.2	-4.7	0.0
	4	50	-19.9	-6.4	0.0
	4	51	-15.4	2.3	0.0
	4	52	-22.9	-0.1	0.0
	4	53	-20.2	1.5	0.0
	4	54	-13.4	-10.3	0.0
	4	55	-18.1	-7.7	0.0
	4	56	-18.7	-1.7	0.0
	4	57	-15.0	-5.2	0.0
	4	58	-19.3	-5.5	1.62093023256
	4	59	-10.5	-4.2	0.0
	4	60	-11.9	-2.1	0.0
	4	61	-15.9	-6.4	0.0
	4	62	-7.0	-4.9	0.0
	4	63	-2.2	-2.1	0.0
	4	64	-11.7	-9.6	11.7279069767
	4	65	-8.7	0.8	0.0
	4	66	-6.1	6.6	0.0
	4	67	-2.9	4.1	0.0
	4	68	-3.1	1.6	0.0
	4	69	-8.8	-5.3	0.0
	4	70	-12.1	-10.5	0.0
	4	71	-17.3	-6.1	0.0
	4	72	-17.4	-5.6	0.0
	4	73	-16.2	-3.7	0.0
	4	74	-12.5	-0.1	0.0
	4	75	-11.8	-1.8	0.0
	4	76	-18.2	-5.5	0.0
	4	77	-10.9	-3.3	0.0
	4	78	-8.1	3.8	0.0
	4	79	-0.3	5.7	0.0
	4	80	-2.9	9.7	0.0
	4	81	-4.0	10.3	0.0
	4	82	-0.3	7.0	0.0
	4	83	-7.7	0.8	0.0
	4	84	-7.1	6.1	0.0
	4	85	-7.9	1.5	0.0
	4	86	-5.7	-4.6	0.0
	4	87	-10.2	-7.5	0.0
	4	88	-9.3	-1.9	0.0
	4	89	-4.1	2.0	0.0953488372093
	4	90	-2.0	4.3	0.0953488372093
	4	91	1.5	4.1	12.9674418605
	4	92	-7.7	0.6	1.0488372093
	4	93	-7.2	2.3	0.0
	4	94	-4.4	7.9	0.0
	4	95	2.7	14.2	4.48139534884
	4	96	3.3	21.3	0.0
	4	97	6.4	17.0	0.0
	4	98	3.3	21.7	0.0
	4	99	8.0	19.5	0.0
	4	100	5.3	17.7	0.0
	4	101	12.6	17.6	0.0
	4	102	3.4	17.8	0.0
	4	103	0.8	12.4	0.0
	4	104	1.9	17.8	0.0
	4	105	2.1	19.1	0.0
	4	106	5.7	18.6	0.0
	4	107	3.3	20.4	0.0
	4	108	0.7	18.2	0.0
	4	109	-3.0	7.8	23.2651162791
	4	110	-7.3	5.5	1.0488372093
	4	111	-2.7	7.3	0.190697674419
	4	112	-3.1	9.6	3.24186046512
	4	113	0.0	12.0	0.0953488372093
	4	114	1.0	22.3	0.0
	4	115	4.9	24.4	0.0
	4	116	7.6	19.9	0.0
	4	117	3.7	18.2	0.0
	4	118	5.0	21.1	0.0
	4	119	2.4	17.3	0.0
	4	120	6.0	14.2	27.4604651163
	4	121	3.7	17.8	0.0
	4	122	7.4	20.0	0.0
	4	123	6.1	14.8	7.62790697674
	4	124	-0.6	14.2	4.67209302326
	4	125	-1.2	14.3	2.86046511628
	4	126	2.2	14.3	0.476744186047
	4	127	1.6	15.7	0.0
	4	128	2.9	20.4	0.0953488372093
	4	129	8.8	21.6	2.0023255814
	4	130	6.1	25.1	0.381395348837
	4	131	4.8	22.3	0.0
	4	132	3.7	13.5	0.0953488372093
	4	133	-0.2	16.1	0.0
	4	134	1.9	17.7	0.0
	4	135	5.9	16.9	0.0
	4	136	5.4	13.9	0.0
	4	137	6.6	16.9	0.0
	4	138	9.4	26.1	0.0
	4	139	15.1	30.7	0.0
	4	140	15.8	28.2	0.0
	4	141	15.1	23.0	0.0
	4	142	10.6	25.2	0.0
	4	143	13.8	27.4	0.572093023256
	4	144	11.2	30.9	0.0
	4	145	9.8	25.6	0.0953488372093
	4	146	10.2	19.4	4.29069767442
	4	147	13.8	21.5	0.0953488372093
	4	148	12.5	23.3	10.2976744186
	4	149	9.0	23.0	11.4418604651
	4	150	8.7	26.8	0.0953488372093
	4	151	12.8	26.7	40.9046511628
	4	152	11.3	22.1	0.0
	4	153	15.7	23.4	19.1651162791
	4	154	10.6	28.5	13.1581395349
	4	155	11.7	25.9	2.86046511628
	4	156	13.0	22.9	0.286046511628
	4	157	13.1	30.4	0.0
	4	158	12.8	29.6	0.0
	4	159	14.3	29.2	0.0
	4	160	17.5	25.2	16.2093023256
	4	161	16.0	23.9	66.5534883721
	4	162	13.7	23.6	0.0953488372093
	4	163	13.3	23.2	16.4953488372
	4	164	10.9	29.7	0.0
	4	165	15.0	31.0	0.0
	4	166	18.9	34.9	0.0
	4	167	18.3	28.0	5.62558139535
	4	168	19.0	31.4	28.7953488372
	4	169	24.4	31.9	0.190697674419
	4	170	20.8	33.8	5.33953488372
	4	171	19.4	29.2	23.2651162791
	4	172	20.4	32.0	8.96279069767
	4	173	20.7	28.3	0.0953488372093
	4	174	17.8	31.7	0.0
	4	175	18.0	29.6	0.0
	4	176	16.5	32.0	0.0
	4	177	17.9	32.2	0.0
	4	178	15.1	28.0	0.0
	4	179	13.8	24.3	6.38837209302
	4	180	15.1	26.0	0.476744186047
	4	181	13.5	20.3	1.62093023256
	4	182	11.8	20.6	7.91395348837
	4	183	19.9	28.2	0.0
	4	184	14.9	27.3	0.0
	4	185	18.1	27.2	2.28837209302
	4	186	19.2	29.6	0.953488372093
	4	187	16.5	27.5	0.0
	4	188	13.1	24.6	0.0
	4	189	11.6	26.0	0.0
	4	190	12.5	24.0	1.43023255814
	4	191	13.2	28.0	0.0
	4	192	13.5	28.0	0.0
	4	193	18.2	29.8	0.0
	4	194	19.1	32.7	0.0
	4	195	20.2	31.0	0.0
	4	196	19.5	31.1	0.0
	4	197	21.8	33.2	0.0
	4	198	18.6	30.9	0.0
	4	199	18.9	28.3	0.0
	4	200	16.5	30.7	0.0
	4	201	18.4	31.4	0.0
	4	202	18.6	35.4	0.0
	4	203	22.4	34.6	0.0
	4	204	22.1	32.0	0.0
	4	205	19.6	29.6	0.0
	4	206	15.1	30.2	0.0
	4	207	15.8	27.8	9.34418604651
	4	208	15.0	31.6	0.0
	4	209	17.4	33.5	0.0
	4	210	16.4	32.0	0.0
	4	211	15.0	33.0	0.0
	4	212	17.3	32.1	0.286046511628
	4	213	16.5	31.7	22.8837209302
	4	214	21.7	31.9	12.2046511628
	4	215	20.9	35.6	0.0
	4	216	23.6	38.2	0.0
	4	217	24.2	38.9	0.0
	4	218	25.7	38.1	0.0
	4	219	18.7	33.0	0.0
	4	220	19.7	29.6	0.0
	4	221	14.7	28.2	0.0
	4	222	16.2	27.8	0.0
	4	223	14.9	30.2	0.0
	4	224	13.4	32.8	0.0
	4	225	15.5	32.3	3.43255813953
	4	226	15.3	31.2	0.0
	4	227	14.7	32.7	0.0
	4	228	16.4	31.2	0.0
	4	229	19.6	31.0	0.0
	4	230	19.9	35.2	0.0
	4	231	21.3	30.4	0.0
	4	232	21.2	33.2	0.0
	4	233	19.9	33.6	0.0
	4	234	18.7	32.5	0.0
	4	235	19.1	33.6	0.0
	4	236	19.9	35.5	0.0
	4	237	17.4	29.2	0.0
	4	238	13.6	30.4	0.0
	4	239	14.6	28.4	0.0
	4	240	13.2	28.9	0.0
	4	241	16.7	30.6	0.0
	4	242	16.2	30.1	0.0
	4	243	17.4	30.9	0.0953488372093
	4	244	18.2	29.7	4.1
	4	245	16.0	29.3	4.1
	4	246	19.6	31.3	0.0953488372093
	4	247	20.2	32.5	0.0
	4	248	19.4	29.4	0.0
	4	249	12.9	28.8	0.0
	4	250	15.4	26.4	17.7348837209
	4	251	13.2	22.6	17.9255813953
	4	252	13.1	28.1	0.0
	4	253	9.8	25.4	0.0
	4	254	12.7	21.6	4.57674418605
	4	255	11.3	22.5	6.86511627907
	4	256	10.7	21.2	8.10465116279
	4	257	6.9	18.8	0.381395348837
	4	258	3.2	19.6	0.0
	4	259	1.1	23.6	0.0
	4	260	1.6	16.4	0.286046511628
	4	261	2.2	20.8	0.0
	4	262	4.1	17.3	0.0
	4	263	6.7	24.1	0.0
	4	264	5.6	22.7	0.0
	4	265	8.9	28.0	0.0
	4	266	10.0	25.7	0.0
	4	267	10.8	29.3	0.0
	4	268	14.6	24.9	0.0
	4	269	9.8	22.5	0.0
	4	270	10.1	24.7	0.0
	4	271	11.9	15.3	3.24186046512
	4	272	6.2	19.5	6.86511627907
	4	273	5.3	21.0	0.0
	4	274	3.4	17.7	0.0
	4	275	8.4	17.7	0.0
	4	276	11.8	22.9	0.0
	4	277	2.4	17.9	0.0
	4	278	1.1	15.8	0.0
	4	279	1.1	16.4	0.0
	4	280	-1.1	14.7	0.0
	4	281	-0.6	16.6	0.0
	4	282	-0.5	16.5	0.0
	4	283	-6.2	9.7	0.0953488372093
	4	284	-5.0	12.2	0.476744186047
	4	285	-4.2	14.0	0.0
	4	286	1.5	19.8	0.0
	4	287	7.4	22.8	0.0
	4	288	8.4	19.3	0.0
	4	289	8.1	16.1	4.29069767442
	4	290	10.2	19.5	0.0
	4	291	6.2	20.6	0.0
	4	292	4.3	18.5	0.0
	4	293	-2.3	4.6	0.0
	4	294	-5.0	1.0	0.0
	4	295	-3.2	4.9	0.0
	4	296	-5.8	9.4	0.0
	4	297	-11.0	6.0	7.62790697674
	4	298	-3.6	11.9	0.0
	4	299	-3.0	2.5	0.0
	4	300	-8.1	2.7	0.0
	4	301	-12.7	7.4	0.0
	4	302	-13.6	9.5	0.0
	4	303	-15.1	2.7	0.0
	4	304	-6.9	5.2	0.286046511628
	4	305	-3.4	-1.8	0.476744186047
	4	306	-7.9	-3.8	1.81162790698
	4	307	-7.3	-0.4	0.572093023256
	4	308	-9.6	-5.4	0.476744186047
	4	309	-5.2	3.5	8.10465116279
	4	310	-3.0	1.6	5.1488372093
	4	311	-9.6	1.3	0.0
	4	312	-3.9	6.9	0.0
	4	313	-5.7	0.1	2.86046511628
	4	314	-13.3	0.6	0.381395348837
	4	315	-4.5	-3.0	3.62325581395
	4	316	-14.4	-8.8	4.1
	4	317	-14.3	-2.8	0.0
	4	318	-8.7	-2.4	0.0
	4	319	-5.1	0.9	15.0651162791
	4	320	-7.0	3.2	12.8720930233
	4	321	-10.8	2.3	0.0
	4	322	-6.1	2.0	0.0
	4	323	-9.3	-2.2	0.0
	4	324	-12.7	-3.4	0.0
	4	325	-14.9	-6.1	0.0
	4	326	-18.2	-8.3	0.0
	4	327	-11.9	-3.2	9.82093023256
	4	328	-8.3	4.7	0.0
	4	329	-5.8	5.7	0.0
	4	330	1.8	4.7	1.33488372093
	4	331	0.1	2.3	10.7744186047
	4	332	-0.1	12.6	0.0
	4	333	1.1	9.9	0.0
	4	334	1.8	9.7	0.0
	4	335	3.6	18.1	0.0
	4	336	3.5	10.7	0.0
	4	337	0.8	2.9	0.0
	4	338	-3.9	0.6	0.0
	4	339	-9.5	5.8	0.0
	4	340	-8.8	6.5	4.29069767442
	4	341	-7.0	-4.1	0.0
	4	342	-13.9	-0.5	0.0
	4	343	-9.4	1.8	0.0
	4	344	-15.3	1.9	0.0
	4	345	-15.9	2.0	0.0
	4	346	-8.4	1.0	0.0
	4	347	-8.5	4.6	0.0
	4	348	-4.5	0.0	0.0
	4	349	-9.9	-6.5	1.43023255814
	4	350	-11.4	1.2	0.0
	4	351	-14.5	-6.0	0.0
	4	352	-15.1	-3.2	0.0
	4	353	-13.6	-9.5	0.0
	4	354	-15.8	-15.3	0.0
	4	355	-19.1	-9.7	0.0
	4	356	-18.0	0.4	0.0
	4	357	-13.9	1.0	6.96046511628
	4	358	-2.3	2.2	0.0
	4	359	-10.1	1.7	0.0
	4	360	-7.8	-0.3	0.0
	4	361	-4.8	-1.3	0.0
	4	362	-5.3	2.9	0.0
	4	363	-2.4	2.6	0.0
	4	364	-12.8	3.6	2.76511627907
	4	365	-14.2	6.1	0.0
	4	366	-6.8	-4.5	0.0
	5	1	-21.0	-11.1	0.0
	5	2	-17.2	-16.3	0.0
	5	3	-18.1	-14.9	0.0
	5	4	-12.7	-3.6	0.0
	5	5	-14.8	-10.9	0.0
	5	6	-13.4	-4.6	0.0
	5	7	-13.0	-6.8	0.0
	5	8	-16.5	-9.4	0.0
	5	9	-16.7	-6.2	0.0
	5	10	-16.9	-9.4	0.0
	5	11	-25.7	-12.9	0.0
	5	12	-19.7	-5.5	0.0
	5	13	-11.4	-5.2	0.0
	5	14	-9.0	-2.9	0.0
	5	15	-13.9	-9.8	1.23953488372
	5	16	-12.1	-8.0	0.0953488372093
	5	17	-9.1	-1.1	0.0
	5	18	-17.4	-0.5	0.0
	5	19	-23.5	-12.9	0.0
	5	20	-21.8	0.2	0.0
	5	21	-14.4	-4.0	8.86744186047
	5	22	-16.5	1.8	0.0
	5	23	-15.9	-5.5	0.0
	5	24	-19.8	-7.9	0.0
	5	25	-15.9	-1.3	0.0
	5	26	-8.3	4.2	0.0
	5	27	-16.9	-0.3	0.0
	5	28	-12.9	-1.6	0.0
	5	29	-12.9	-4.7	0.0
	5	30	-10.2	-7.8	0.0
	5	31	-13.2	-5.6	2.95581395349
	5	32	-17.6	-8.7	8.00930232558
	5	33	-23.5	-11.9	0.0
	5	34	-19.2	-7.2	0.0
	5	35	-14.6	-3.2	6.86511627907
	5	36	-19.2	2.6	2.19302325581
	5	37	-19.6	-0.6	0.0
	5	38	-16.7	-4.1	0.0
	5	39	-8.0	3.9	0.0
	5	40	-12.3	-0.6	0.0
	5	41	-5.6	-2.3	0.0
	5	42	-5.8	-4.9	0.0
	5	43	-4.3	-4.2	0.0
	5	44	-5.4	-3.3	0.0
	5	45	-1.3	5.5	0.0
	5	46	-10.2	3.4	0.0
	5	47	-15.7	-6.9	0.0
	5	48	-15.9	-8.2	0.0
	5	49	-10.0	-2.8	0.0
	5	50	-4.0	-3.1	8.48604651163
	5	51	-8.5	0.3	0.0
	5	52	-15.3	-2.8	0.0
	5	53	0.0	10.6	0.0
	5	54	3.2	8.4	0.0
	5	55	-12.1	3.5	0.0
	5	56	-7.9	6.1	1.33488372093
	5	57	-10.8	-2.0	0.0
	5	58	-16.1	-7.0	0.0
	5	59	-15.1	-3.2	0.0
	5	60	-8.9	8.1	0.0
	5	61	-7.4	2.6	0.0
	5	62	-8.6	7.7	0.0
	5	63	-14.0	8.3	0.0
	5	64	-14.5	1.5	0.0
	5	65	-9.7	3.1	0.0
	5	66	-4.9	6.1	0.0
	5	67	-6.8	5.3	0.0
	5	68	-6.9	0.3	0.0
	5	69	-6.7	4.3	0.0
	5	70	-6.2	1.2	0.0
	5	71	-6.6	0.7	0.0
	5	72	-14.2	1.7	0.0
	5	73	-9.9	3.8	0.0
	5	74	-7.9	8.5	0.0
	5	75	-6.4	4.7	0.0
	5	76	0.8	5.8	4.29069767442
	5	77	-3.2	1.6	0.0
	5	78	-1.7	2.0	0.0
	5	79	-10.3	2.9	0.0
	5	80	-4.2	6.9	0.0
	5	81	-2.1	0.9	0.0
	5	82	-3.1	4.2	0.667441860465
	5	83	-3.3	10.8	0.0
	5	84	-3.8	2.0	3.24186046512
	5	85	-8.5	5.0	0.0
	5	86	-8.3	4.1	0.0
	5	87	-10.1	2.9	2.28837209302
	5	88	-10.0	5.5	0.0
	5	89	-0.9	6.5	8.00930232558
	5	90	4.6	10.8	0.0
	5	91	0.8	9.1	0.0
	5	92	-8.1	1.7	15.0651162791
	5	93	-9.8	2.7	1.0488372093
	5	94	-3.4	7.7	0.0953488372093
	5	95	1.8	12.0	0.286046511628
	5	96	-3.2	11.1	1.23953488372
	5	97	-6.7	14.5	0.0
	5	98	-0.7	8.4	2.47906976744
	5	99	8.5	16.8	0.0
	5	100	6.2	18.7	0.0
	5	101	3.5	16.9	0.0
	5	102	-2.1	18.3	0.0
	5	103	-6.9	11.2	0.0
	5	104	0.4	13.1	0.0
	5	105	0.9	16.3	0.0
	5	106	5.0	20.9	0.0
	5	107	5.5	24.7	0.0
	5	108	7.9	25.0	0.0
	5	109	11.2	24.6	0.0
	5	110	8.6	24.6	0.0
	5	111	2.9	14.4	4.29069767442
	5	112	-0.5	14.5	0.0
	5	113	0.8	19.0	0.0
	5	114	6.3	19.1	0.0
	5	115	1.3	11.8	0.0
	5	116	0.2	10.4	0.0
	5	117	-4.9	12.3	0.0
	5	118	-0.5	17.3	0.0
	5	119	3.0	21.6	0.381395348837
	5	120	3.5	23.2	0.0953488372093
	5	121	4.2	13.3	45.4813953488
	5	122	5.6	23.0	0.0
	5	123	7.4	17.2	0.0953488372093
	5	124	5.4	17.7	0.0
	5	125	-0.5	15.6	0.0
	5	126	0.0	11.7	0.0
	5	127	-0.3	11.9	0.0
	5	128	2.5	16.5	0.0
	5	129	6.1	16.4	0.0
	5	130	3.8	23.8	0.0
	5	131	3.7	26.4	0.0
	5	132	7.2	20.8	0.0
	5	133	3.1	20.7	0.0
	5	134	4.6	20.1	0.0
	5	135	3.3	18.0	0.0
	5	136	6.4	17.8	0.0
	5	137	9.1	20.8	0.0
	5	138	7.8	22.0	0.0
	5	139	4.1	17.4	8.67674418605
	5	140	9.7	22.6	1.52558139535
	5	141	10.3	25.0	0.0953488372093
	5	142	11.9	26.8	0.0
	5	143	11.4	28.4	0.0
	5	144	14.5	28.3	0.0
	5	145	10.6	27.2	0.0
	5	146	8.1	19.1	15.5418604651
	5	147	8.2	23.4	0.0
	5	148	9.4	23.7	0.0953488372093
	5	149	9.5	21.6	2.57441860465
	5	150	12.7	22.6	25.6488372093
	5	151	9.7	20.4	17.7348837209
	5	152	10.0	24.1	0.0
	5	153	14.0	27.0	0.0
	5	154	17.5	29.0	0.0
	5	155	12.8	22.2	0.0
	5	156	10.6	20.0	0.0
	5	157	7.6	24.1	0.0
	5	158	12.1	26.4	0.0
	5	159	16.3	28.9	0.0
	5	160	16.6	32.4	0.0
	5	161	14.6	29.3	0.0
	5	162	14.2	22.9	0.0
	5	163	11.4	24.2	0.0
	5	164	12.3	23.0	0.0953488372093
	5	165	11.2	23.0	0.0
	5	166	14.4	26.6	0.0
	5	167	12.8	26.9	0.0
	5	168	17.3	24.8	0.667441860465
	5	169	18.3	25.9	7.43720930233
	5	170	16.1	28.9	0.0
	5	171	17.6	28.5	0.0953488372093
	5	172	15.7	28.8	0.0953488372093
	5	173	15.3	28.1	0.190697674419
	5	174	11.9	28.3	0.0
	5	175	13.2	31.3	0.0
	5	176	15.5	28.6	0.0
	5	177	16.2	32.5	10.2023255814
	5	178	12.3	31.3	0.0
	5	179	14.7	30.1	0.0
	5	180	15.5	32.7	0.0
	5	181	18.7	35.1	0.0
	5	182	17.0	32.1	0.0
	5	183	15.3	33.3	0.0
	5	184	15.3	28.6	0.0
	5	185	13.8	23.9	0.286046511628
	5	186	12.2	20.8	2.66976744186
	5	187	20.7	36.4	0.0
	5	188	18.8	31.9	0.0
	5	189	19.7	31.9	0.0
	5	190	21.2	34.7	0.0
	5	191	20.2	30.9	1.71627906977
	5	192	20.8	30.2	0.0
	5	193	17.5	32.3	0.0
	5	194	15.4	26.5	0.190697674419
	5	195	19.7	31.3	5.81627906977
	5	196	20.2	35.4	0.0
	5	197	20.1	29.4	7.43720930233
	5	198	20.5	36.3	0.0
	5	199	22.2	31.3	0.0
	5	200	22.4	36.8	0.0
	5	201	20.8	32.2	1.62093023256
	5	202	19.2	27.6	0.667441860465
	5	203	18.5	28.6	3.43255813953
	5	204	18.1	31.3	0.0
	5	205	16.8	31.3	0.0
	5	206	16.3	30.9	0.0
	5	207	19.0	32.6	0.0
	5	208	15.1	30.6	0.0
	5	209	17.8	31.5	0.0
	5	210	19.9	34.1	0.0
	5	211	19.2	32.3	4.67209302326
	5	212	19.3	32.7	0.0
	5	213	19.5	33.4	0.0
	5	214	23.4	36.9	0.0
	5	215	26.0	36.4	0.0
	5	216	22.5	31.0	0.0
	5	217	16.6	28.1	0.0
	5	218	17.9	31.2	0.0
	5	219	18.8	33.5	0.0
	5	220	18.7	32.5	0.0
	5	221	18.5	33.9	0.0
	5	222	20.8	33.4	0.762790697674
	5	223	20.3	33.3	0.0
	5	224	18.6	30.2	0.0
	5	225	18.5	29.1	0.0
	5	226	16.6	26.5	0.0
	5	227	16.6	27.9	0.0
	5	228	17.7	23.0	31.1790697674
	5	229	12.5	22.8	0.0953488372093
	5	230	14.3	25.5	1.23953488372
	5	231	12.7	29.9	0.0
	5	232	18.3	31.0	0.0
	5	233	17.0	29.9	0.0
	5	234	14.7	32.9	0.0
	5	235	16.5	31.3	0.0
	5	236	17.9	32.8	0.0
	5	237	15.3	35.4	0.0
	5	238	18.9	32.8	0.0
	5	239	17.6	31.6	0.0
	5	240	18.1	32.9	0.0
	5	241	18.1	32.7	0.190697674419
	5	242	19.5	33.2	0.0
	5	243	14.6	27.6	0.0
	5	244	11.8	22.8	0.190697674419
	5	245	11.1	31.4	0.0
	5	246	11.3	30.8	0.0
	5	247	13.7	32.8	0.0
	5	248	14.5	35.7	0.0
	5	249	15.6	32.7	0.0
	5	250	13.5	31.2	0.0
	5	251	14.9	25.1	0.286046511628
	5	252	13.1	28.7	0.0
	5	253	12.0	28.5	0.0
	5	254	12.1	21.3	16.0186046512
	5	255	11.8	27.6	0.0
	5	256	10.7	24.1	0.0
	5	257	8.2	25.2	0.0
	5	258	8.1	27.8	0.0
	5	259	18.0	31.8	0.0
	5	260	19.1	30.6	0.0
	5	261	15.5	21.7	0.286046511628
	5	262	15.9	27.8	0.0
	5	263	16.1	27.6	0.0
	5	264	15.6	30.0	0.0
	5	265	17.5	29.6	0.0
	5	266	11.1	25.2	0.0
	5	267	8.4	29.7	0.0
	5	268	13.2	29.0	0.0
	5	269	11.0	22.2	0.0
	5	270	12.0	25.0	0.0
	5	271	12.4	24.2	0.0
	5	272	14.5	23.9	0.0
	5	273	12.7	23.4	0.0
	5	274	9.6	22.5	0.0
	5	275	8.6	19.6	0.0
	5	276	11.2	17.2	0.0
	5	277	8.5	21.1	0.0
	5	278	6.3	26.6	0.0
	5	279	9.9	22.9	5.33953488372
	5	280	7.3	25.7	0.0
	5	281	11.6	24.2	0.0
	5	282	6.9	16.8	0.0
	5	283	0.7	10.7	0.0
	5	284	4.8	19.3	0.0
	5	285	6.1	16.5	0.0
	5	286	4.1	15.8	0.0
	5	287	2.5	15.9	0.0
	5	288	0.6	13.2	0.0
	5	289	5.0	20.8	0.0
	5	290	1.8	18.8	0.0
	5	291	1.8	22.9	0.0
	5	292	3.9	18.9	0.190697674419
	5	293	2.2	19.2	0.0
	5	294	2.1	12.4	0.0
	5	295	1.7	11.3	0.0
	5	296	-0.5	10.8	0.0
	5	297	0.9	12.5	0.0
	5	298	2.2	15.7	0.0
	5	299	0.6	15.4	0.0
	5	300	-3.3	13.1	0.0953488372093
	5	301	-1.3	10.5	0.0
	5	302	0.4	11.2	0.0
	5	303	-1.9	10.7	0.0
	5	304	-4.5	5.9	0.0
	5	305	-4.8	7.5	0.0
	5	306	-11.0	7.2	0.0
	5	307	-8.0	3.2	0.0
	5	308	-11.5	1.2	0.0
	5	309	-10.0	9.3	0.0
	5	310	2.4	12.9	0.0
	5	311	5.4	14.2	0.0
	5	312	-5.1	3.6	0.0
	5	313	-11.0	4.9	0.0
	5	314	-9.9	6.3	0.0
	5	315	-10.5	3.9	0.0
	5	316	-7.3	7.1	0.0
	5	317	-3.3	11.7	0.0
	5	318	-1.3	16.8	0.0
	5	319	2.6	15.4	0.0
	5	320	9.3	22.1	0.0
	5	321	10.3	16.9	0.0
	5	322	1.2	6.3	0.572093023256
	5	323	-1.2	7.6	0.0
	5	324	-1.7	17.4	0.0
	5	325	-4.1	9.2	0.0
	5	326	-8.2	5.3	0.0
	5	327	-14.9	-7.1	0.0
	5	328	-11.3	1.1	0.0
	5	329	-14.2	-6.3	0.0
	5	330	-17.9	-0.9	0.0
	5	331	-15.7	8.5	0.0
	5	332	-8.3	6.3	0.0
	5	333	-8.6	-2.5	0.0
	5	334	-5.0	0.2	0.0
	5	335	-13.7	-5.4	0.0
	5	336	-5.5	0.2	0.0
	5	337	-4.0	2.6	0.0
	5	338	-8.8	8.3	0.0
	5	339	-7.2	4.5	0.0
	5	340	-12.4	-6.6	0.0
	5	341	-7.7	5.6	0.0
	5	342	-10.2	-1.2	0.0
	5	343	-14.0	4.9	0.0
	5	344	-8.1	-1.7	0.0
	5	345	-10.7	-2.4	0.0
	5	346	-11.2	-8.9	0.0
	5	347	-16.3	-1.2	0.0
	5	348	-17.1	-6.2	0.0
	5	349	-15.4	-3.6	0.0
	5	350	-18.2	-7.4	0.0
	5	351	-11.9	-5.3	0.0
	5	352	-1.9	-0.9	0.0
	5	353	-8.0	-6.2	0.0
	5	354	-5.1	-4.9	0.0
	5	355	-9.9	-4.5	0.0
	5	356	-14.6	-9.7	0.0
	5	357	-20.4	-12.4	0.0
	5	358	-7.9	-0.4	0.0
	5	359	-7.9	-2.3	0.0
	5	360	-11.2	1.1	0.0
	5	361	-5.7	6.5	0.0
	5	362	-18.5	-8.0	0.0
	5	363	-9.1	-4.7	0.0
	5	364	-18.2	-6.6	0.0
	5	365	-17.7	-5.0	0.0
	6	1	-18.2	2.8	0.0
	6	2	-13.7	3.5	0.0
	6	3	-10.3	6.1	0.0
	6	4	-16.2	-2.4	0.0
	6	5	-12.6	-3.8	0.0
	6	6	-12.2	-6.5	0.0
	6	7	-8.1	-2.4	0.0
	6	8	-13.5	-9.2	1.52558139535
	6	9	-14.4	-6.0	4.00465116279
	6	10	-12.3	-4.1	0.0
	6	11	-4.6	5.5	0.0
	6	12	-3.2	-2.2	0.0
	6	13	-11.5	-6.0	0.0
	6	14	-26.6	-2.4	0.0
	6	15	-15.6	-5.4	0.0
	6	16	-15.3	-7.6	0.0
	6	17	-18.8	-5.6	0.0
	6	18	-16.3	-0.5	0.0
	6	19	-9.5	-0.8	0.0
	6	20	-9.1	-4.8	0.0
	6	21	-7.0	-2.1	0.0
	6	22	-12.4	-0.6	0.0
	6	23	-15.8	-9.2	0.0
	6	24	-10.2	-7.1	0.0
	6	25	-11.1	-0.4	0.0
	6	26	-23.1	-6.4	0.0
	6	27	-17.2	-3.1	0.0
	6	28	-32.9	-12.4	0.572093023256
	6	29	-29.4	-11.3	2.66976744186
	6	30	-27.3	-4.5	0.0
	6	31	-16.4	-8.2	0.0
	6	32	-18.0	-6.2	0.0
	6	33	-14.1	-9.3	0.0
	6	34	-12.6	-1.3	0.0
	6	35	-24.1	-10.9	0.0
	6	36	-26.9	-12.9	0.0
	6	37	-29.0	-14.7	0.0
	6	38	-25.0	-10.0	0.0
	6	39	-24.9	-2.0	0.0
	6	40	-18.6	0.9	0.0
	6	41	-12.5	-3.4	0.0
	6	42	-13.4	-7.5	0.0
	6	43	-20.9	-4.8	0.0
	6	44	-16.3	-6.1	0.0
	6	45	-17.1	-4.8	0.0
	6	46	-8.9	-5.4	0.0
	6	47	-7.0	-2.8	0.0
	6	48	0.4	3.9	0.0
	6	49	-5.0	-2.2	0.0
	6	50	-10.3	-0.2	0.0953488372093
	6	51	-14.5	0.4	0.0
	6	52	-11.6	0.7	0.0
	6	53	-11.1	8.0	0.0
	6	54	-16.9	-0.4	0.0
	6	55	-10.7	2.3	0.0
	6	56	-15.3	-4.6	0.0
	6	57	-15.8	-1.9	5.43488372093
	6	58	-14.8	-2.6	1.71627906977
	6	59	-11.9	0.5	0.0
	6	60	-14.9	-6.7	0.0
	6	61	-7.3	0.7	0.0
	6	62	-7.4	2.9	0.0
	6	63	1.5	11.9	0.0
	6	64	4.4	7.7	0.0
	6	65	-1.7	4.6	0.0
	6	66	-3.6	2.1	0.0
	6	67	-5.3	-0.4	0.0
	6	68	-1.1	0.0	0.0
	6	69	2.9	7.2	0.0
	6	70	3.7	5.8	0.0
	6	71	4.3	8.3	0.0
	6	72	5.7	6.0	0.0
	6	73	1.5	6.0	0.0
	6	74	-2.0	5.2	0.0
	6	75	-0.5	6.7	0.0
	6	76	-4.4	6.9	0.0
	6	77	1.6	9.6	0.190697674419
	6	78	1.7	8.0	0.0
	6	79	1.9	10.1	0.0
	6	80	-0.5	2.7	0.0
	6	81	2.1	4.7	0.0
	6	82	-7.5	1.4	6.1023255814
	6	83	-7.5	6.3	0.0
	6	84	-8.3	2.5	0.0
	6	85	-8.6	3.0	0.0
	6	86	-2.3	7.9	1.62093023256
	6	87	0.0	11.7	0.0
	6	88	-0.1	15.7	0.0
	6	89	1.7	16.3	0.0
	6	90	2.9	12.5	0.0
	6	91	0.8	14.1	3.14651162791
	6	92	4.3	13.7	0.0
	6	93	1.6	15.1	0.0
	6	94	-1.9	11.0	21.8348837209
	6	95	-4.3	9.7	0.0953488372093
	6	96	-5.5	6.2	17.0674418605
	6	97	-6.9	7.2	0.0
	6	98	-2.8	6.8	0.0
	6	99	-0.2	5.0	2.38372093023
	6	100	0.4	9.4	0.0
	6	101	-3.6	8.7	0.0
	6	102	-5.3	9.5	0.0
	6	103	-3.6	10.1	0.0
	6	104	-3.8	1.7	11.3465116279
	6	105	-6.1	4.7	1.0488372093
	6	106	-3.4	6.7	8.00930232558
	6	107	-2.9	10.5	17.0674418605
	6	108	3.0	11.3	0.190697674419
	6	109	12.1	18.1	5.33953488372
	6	110	10.3	14.5	1.14418604651
	6	111	6.8	15.9	0.572093023256
	6	112	7.7	15.8	1.33488372093
	6	113	6.0	20.6	0.0
	6	114	9.2	25.2	0.0
	6	115	16.8	32.3	0.0
	6	116	12.0	23.0	2.19302325581
	6	117	9.7	22.0	0.0
	6	118	9.3	19.4	0.286046511628
	6	119	4.0	19.2	0.0
	6	120	10.7	22.5	0.0
	6	121	9.4	22.3	0.0
	6	122	8.0	22.9	0.0
	6	123	6.0	25.9	0.0
	6	124	4.6	19.0	15.1604651163
	6	125	7.4	20.7	0.0
	6	126	6.5	14.6	8.2
	6	127	6.8	19.5	0.0
	6	128	8.5	20.9	0.0
	6	129	9.0	19.8	0.0
	6	130	10.8	24.3	0.0
	6	131	5.8	23.7	0.0
	6	132	6.1	21.1	0.0
	6	133	6.6	20.7	0.0
	6	134	6.0	19.8	2.47906976744
	6	135	9.4	26.2	1.0488372093
	6	136	4.5	24.5	19.6418604651
	6	137	2.5	27.5	0.0
	6	138	8.4	23.8	0.0
	6	139	5.6	20.2	0.0
	6	140	7.8	23.6	0.0
	6	141	10.8	25.6	0.0
	6	142	13.3	26.4	0.0
	6	143	7.5	20.1	2.66976744186
	6	144	10.3	26.1	0.0
	6	145	12.1	28.6	0.0
	6	146	10.1	24.3	0.0
	6	147	14.6	22.9	0.286046511628
	6	148	14.9	24.9	0.0
	6	149	13.1	21.9	0.0
	6	150	11.3	21.4	0.0
	6	151	12.9	24.8	0.0
	6	152	8.8	22.9	20.5
	6	153	8.9	26.0	0.0
	6	154	10.7	26.6	0.0
	6	155	11.0	21.8	5.24418604651
	6	156	12.3	26.8	4.19534883721
	6	157	20.7	29.9	0.0
	6	158	19.3	28.5	0.0
	6	159	19.2	27.0	0.381395348837
	6	160	16.1	28.0	0.0
	6	161	13.3	26.1	0.0
	6	162	9.4	22.3	0.0
	6	163	8.4	22.1	0.0
	6	164	7.0	16.5	0.476744186047
	6	165	3.8	15.7	9.43953488372
	6	166	9.0	20.8	1.43023255814
	6	167	8.2	23.1	0.0
	6	168	10.5	20.0	0.0
	6	169	9.6	25.7	0.0
	6	170	12.7	25.0	16.5906976744
	6	171	17.4	29.8	3.90930232558
	6	172	15.3	29.8	0.0
	6	173	14.0	27.4	0.0
	6	174	16.7	28.6	0.0
[truncated: 8,957 more rows]
