# Supplementary material for: Comparing CMIP-3 and CMIP-5 climate projections on flooding estimation of Devils Lake of North Dakota, USA
Source: PeerJ. 2018 Apr 30;6:e4711. doi: 10.7717/peerj.4711 (PMC5933320; doi:10.7717/peerj.4711)
Supplement: Supplemental Information 2 [file peerj-06-4711-s002.zip › FutureClimate/CMIP-5_MarkSim/EDMZ_MRICGCM3_rcp45_2055.dat]

	1	1	-19.8	-7.8	0.0
	1	2	-11.7	-0.3	4.86279069767
	1	3	-3.2	5.3	10.9651162791
	1	4	-2.3	-2.1	0.0
	1	5	-13.8	-0.2	0.0
	1	6	-4.8	-3.3	0.0
	1	7	-7.2	-5.0	0.0953488372093
	1	8	-13.5	-3.0	0.0
	1	9	-25.9	-2.3	0.0
	1	10	-29.6	-4.6	7.62790697674
	1	11	-21.8	-10.6	0.0
	1	12	-18.7	-10.2	0.0
	1	13	-18.6	-16.3	0.0
	1	14	-20.1	-11.0	0.0
	1	15	-17.3	-3.8	0.0
	1	16	-19.4	-12.5	0.0
	1	17	-22.4	-19.4	0.0953488372093
	1	18	-13.0	-2.3	0.0
	1	19	-10.8	-9.0	0.0
	1	20	-19.2	-6.4	0.0
	1	21	-4.7	10.4	0.0
	1	22	-11.2	13.3	0.0
	1	23	-14.0	3.6	0.0
	1	24	-15.6	-0.2	0.0
	1	25	-12.3	-4.1	0.0
	1	26	-16.2	-6.4	0.0
	1	27	-21.7	-5.6	0.0
	1	28	-12.2	-1.2	0.0
	1	29	-19.1	-2.6	0.0
	1	30	-12.4	0.9	0.0
	1	31	-10.6	-6.5	0.858139534884
	1	32	-5.0	-2.0	0.0
	1	33	-11.4	-2.0	0.0
	1	34	-5.3	7.4	0.0
	1	35	0.8	6.2	0.0
	1	36	8.4	16.6	0.0
	1	37	-3.3	5.4	0.0
	1	38	-9.0	-7.9	0.0
	1	39	-5.3	0.0	0.0
	1	40	-6.4	-5.4	0.0
	1	41	-7.9	-4.9	0.0
	1	42	-6.9	2.7	0.0
	1	43	-2.2	6.6	0.0
	1	44	-6.6	-2.0	0.0
	1	45	-12.2	-7.4	0.476744186047
	1	46	-21.6	-6.9	0.0
	1	47	-19.7	-3.7	0.0
	1	48	-23.1	-7.1	0.0
	1	49	-21.6	-5.3	0.0
	1	50	-22.2	-4.9	0.0
	1	51	-25.2	-16.0	3.24186046512
	1	52	-21.1	-13.4	6.48372093023
	1	53	-17.8	1.4	0.0
	1	54	-14.3	-1.1	0.0
	1	55	-14.7	-3.6	0.0
	1	56	-25.5	-4.1	0.0
	1	57	-20.7	6.8	0.0
	1	58	-20.8	-2.3	0.0
	1	59	-12.6	-3.3	0.0
	1	60	-13.9	-3.9	0.0
	1	61	-16.5	-3.8	0.0
	1	62	-12.3	-1.7	0.0
	1	63	-8.0	-3.0	1.33488372093
	1	64	-0.5	1.1	0.0
	1	65	-0.5	3.3	0.0
	1	66	-6.2	-5.7	0.0
	1	67	-10.1	3.7	0.0
	1	68	-11.2	6.4	0.0
	1	69	-10.0	6.5	0.0
	1	70	-15.1	3.6	0.0
	1	71	-11.9	-6.0	0.0
	1	72	-8.7	-5.8	0.0
	1	73	-9.0	-6.3	0.0
	1	74	-10.4	-7.4	0.0
	1	75	-9.5	-4.9	0.0
	1	76	-15.2	-1.0	0.0
	1	77	-16.5	-2.9	0.0
	1	78	-15.2	3.4	0.0
	1	79	-18.7	-3.4	0.0
	1	80	-18.0	-4.4	0.0
	1	81	-14.1	-1.5	2.66976744186
	1	82	-11.5	-0.5	0.0
	1	83	-12.4	3.5	0.0
	1	84	-5.5	1.3	0.0
	1	85	-7.7	4.4	0.0
	1	86	-1.8	7.6	0.0
	1	87	1.1	4.9	0.0
	1	88	-3.3	9.5	0.0
	1	89	-4.3	7.2	0.0
	1	90	-3.4	13.4	0.0
	1	91	2.7	14.3	0.0
	1	92	3.6	17.7	0.0
	1	93	1.4	17.3	0.0
	1	94	3.1	14.3	0.0
	1	95	3.8	12.4	0.0
	1	96	2.8	8.7	4.38604651163
	1	97	-2.3	7.0	0.0953488372093
	1	98	-3.4	8.2	0.667441860465
	1	99	-1.3	10.3	0.0
	1	100	6.6	10.0	0.0
	1	101	1.3	17.5	0.0
	1	102	9.2	18.5	0.0
	1	103	10.9	21.6	0.0
	1	104	2.5	19.8	1.52558139535
	1	105	4.1	20.0	0.0
	1	106	2.8	15.3	0.190697674419
	1	107	-0.1	18.5	0.0
	1	108	-2.9	18.6	0.0
	1	109	-0.4	17.5	0.0
	1	110	0.8	19.9	0.0
	1	111	3.1	23.9	0.0
	1	112	-3.6	15.1	0.0
	1	113	-7.3	9.6	0.0
	1	114	-1.2	17.2	0.0
	1	115	3.1	21.8	0.0
	1	116	3.3	21.1	0.0
	1	117	4.2	8.3	0.381395348837
	1	118	6.6	20.1	0.0
	1	119	9.4	22.4	0.0
	1	120	5.6	21.0	1.23953488372
	1	121	10.1	24.3	0.0
	1	122	8.2	24.3	0.0
	1	123	13.0	24.1	0.0
	1	124	13.1	24.5	0.0
	1	125	12.1	25.1	0.0
	1	126	7.0	23.4	0.0
	1	127	3.4	24.4	61.5
	1	128	6.7	27.3	0.0
	1	129	9.3	24.8	0.0
	1	130	7.5	22.0	0.0
	1	131	2.6	20.5	0.0
	1	132	2.1	25.8	0.0
	1	133	2.9	20.9	0.0
	1	134	10.5	21.7	0.0
	1	135	9.2	19.6	0.0
	1	136	4.2	13.1	5.62558139535
	1	137	12.6	19.4	1.52558139535
	1	138	7.7	18.7	13.1581395349
	1	139	8.9	16.0	0.0
	1	140	8.3	21.3	0.0
	1	141	8.1	21.8	0.0
	1	142	4.8	21.2	5.1488372093
	1	143	5.8	21.8	0.0
	1	144	0.6	19.6	0.0
	1	145	8.8	21.1	0.0
	1	146	7.6	20.6	0.0
	1	147	12.7	20.5	0.381395348837
	1	148	5.3	20.1	23.7418604651
	1	149	2.8	18.6	0.0
	1	150	3.9	20.7	0.381395348837
	1	151	7.3	21.6	0.0
	1	152	3.8	20.9	0.0
	1	153	3.7	18.2	0.0
	1	154	8.0	22.1	0.0
	1	155	11.5	30.3	0.0
	1	156	4.6	24.2	0.0
	1	157	12.5	20.7	3.0511627907
	1	158	12.9	26.1	0.0
	1	159	12.7	24.4	0.0
	1	160	9.0	22.5	0.0
	1	161	9.2	24.3	0.0
	1	162	10.2	21.9	36.0418604651
	1	163	10.1	24.1	0.0
	1	164	10.7	25.8	0.0
	1	165	16.0	30.0	10.3930232558
	1	166	18.7	31.5	0.0
	1	167	14.7	33.3	0.0
	1	168	14.5	29.5	0.0
	1	169	13.7	30.2	0.0
	1	170	11.9	28.3	0.0
	1	171	14.4	28.0	0.0
	1	172	14.9	27.5	0.0
	1	173	14.7	19.7	23.9325581395
	1	174	14.2	21.4	3.24186046512
	1	175	13.5	26.6	0.0
	1	176	10.9	23.6	0.0
	1	177	10.5	20.5	59.5930232558
	1	178	12.0	22.5	4.67209302326
	1	179	15.3	29.0	0.0
	1	180	11.3	26.4	1.90697674419
	1	181	18.8	27.2	15.7325581395
	1	182	16.6	30.6	0.0
	1	183	14.8	30.0	0.0
	1	184	19.4	30.5	0.0
	1	185	18.7	29.8	0.0953488372093
	1	186	21.4	33.1	0.0
	1	187	19.4	32.4	0.0
	1	188	13.0	26.8	0.0
	1	189	13.6	22.8	0.0
	1	190	12.7	26.4	0.0
	1	191	12.9	30.4	0.0
	1	192	16.6	29.6	0.0
	1	193	18.9	29.7	0.0
	1	194	19.6	34.8	0.0
	1	195	21.9	37.9	0.0
	1	196	20.2	33.5	0.0
	1	197	21.0	30.6	0.190697674419
	1	198	17.7	29.6	0.0
	1	199	14.3	28.6	0.0
	1	200	17.4	32.6	6.00697674419
	1	201	20.2	35.3	0.953488372093
	1	202	21.5	34.7	0.0
	1	203	19.2	33.6	0.0
	1	204	14.4	29.4	0.0
	1	205	16.0	28.0	4.67209302326
	1	206	14.9	29.7	2.0023255814
	1	207	14.6	29.7	0.0
	1	208	15.9	32.4	0.0
	1	209	14.2	30.8	0.0
	1	210	13.6	31.3	0.0
	1	211	14.8	29.6	0.0
	1	212	9.3	25.3	21.7395348837
	1	213	12.0	28.6	33.6581395349
	1	214	9.7	30.7	0.0
	1	215	13.6	29.0	0.0
	1	216	12.4	27.8	0.0
	1	217	14.1	31.3	0.0
	1	218	13.7	29.2	1.14418604651
	1	219	14.9	25.9	0.381395348837
	1	220	18.4	30.5	0.0
	1	221	17.4	28.0	0.0
	1	222	15.2	29.9	0.0
	1	223	14.5	32.0	0.0
	1	224	7.9	28.6	0.0
	1	225	8.6	24.3	17.3534883721
	1	226	8.8	23.9	0.0953488372093
	1	227	9.3	22.4	19.6418604651
	1	228	10.1	26.4	0.0
	1	229	10.4	25.3	0.0
	1	230	6.6	22.7	0.0
	1	231	9.9	27.2	0.0
	1	232	9.4	21.4	25.7441860465
	1	233	14.2	22.2	0.0
	1	234	14.1	29.3	0.0
	1	235	13.4	24.1	0.0
	1	236	11.4	29.0	0.0
	1	237	11.5	27.5	0.0
	1	238	11.2	29.1	0.0
	1	239	18.8	29.1	0.0
	1	240	17.6	30.3	0.0
	1	241	14.3	28.2	0.0
	1	242	10.8	25.4	0.0
	1	243	12.8	24.4	0.0
	1	244	11.9	27.9	0.0
	1	245	9.8	28.2	0.0
	1	246	10.7	30.7	0.0
	1	247	15.6	28.9	10.3930232558
	1	248	10.7	25.1	0.190697674419
	1	249	10.2	27.1	0.0
	1	250	13.5	25.5	0.0
	1	251	11.0	23.3	0.0
	1	252	5.9	19.9	0.858139534884
	1	253	10.8	24.6	0.0
	1	254	4.9	19.6	3.81395348837
	1	255	4.4	19.5	0.286046511628
	1	256	1.0	21.2	0.0
	1	257	-0.1	22.4	0.0
	1	258	-5.0	20.0	0.0
	1	259	3.1	26.4	0.0
	1	260	6.7	27.0	0.0
	1	261	5.5	21.7	0.0
	1	262	10.7	26.6	0.0
	1	263	12.0	25.9	0.0
	1	264	12.0	28.6	0.0
	1	265	9.1	24.7	0.0
	1	266	9.4	20.1	0.0
	1	267	11.5	21.6	0.0
	1	268	7.5	26.8	0.0
	1	269	11.7	25.1	0.0
	1	270	14.1	28.2	0.0
	1	271	15.4	25.7	0.0
	1	272	15.2	24.6	0.0
	1	273	11.0	23.7	0.0
	1	274	4.4	21.3	0.0
	1	275	5.4	22.0	0.0
	1	276	7.3	17.2	0.0
	1	277	4.8	15.9	0.0
	1	278	3.6	19.1	0.0
	1	279	1.5	16.3	0.0
	1	280	2.3	16.9	0.0
	1	281	2.8	16.1	0.190697674419
	1	282	3.0	17.2	0.0953488372093
	1	283	3.4	18.9	0.0
	1	284	5.3	17.9	0.0
	1	285	2.5	20.2	0.0
	1	286	8.7	22.8	0.0
	1	287	1.4	11.2	11.9186046512
	1	288	-2.4	9.7	0.0
	1	289	-0.6	12.9	0.0
	1	290	5.1	15.8	5.91162790698
	1	291	2.2	12.8	0.0
	1	292	3.6	14.4	0.0
	1	293	5.0	13.0	0.0
	1	294	4.2	12.3	0.0
	1	295	3.9	13.3	0.0
	1	296	0.2	14.2	0.0
	1	297	0.0	6.5	0.0
	1	298	-0.6	8.6	0.0
	1	299	-3.1	7.6	0.0
	1	300	-7.0	6.1	0.0
	1	301	5.6	15.8	0.0
	1	302	6.5	11.5	0.0
	1	303	4.6	14.5	0.0
	1	304	-0.4	14.2	0.0
	1	305	0.6	6.8	0.0
	1	306	-6.4	5.0	0.0
	1	307	-3.1	3.7	0.0
	1	308	-2.0	8.7	0.0
	1	309	-1.6	14.2	0.0
	1	310	2.5	6.2	0.0
	1	311	4.9	9.2	0.0
	1	312	0.6	8.6	0.0
	1	313	-1.4	16.4	0.0
	1	314	3.5	18.1	0.0
	1	315	5.6	10.0	0.0
	1	316	1.7	4.6	11.0604651163
	1	317	-2.7	4.9	0.0
	1	318	-2.8	5.2	2.76511627907
	1	319	-2.5	4.8	0.0
	1	320	1.0	6.9	0.0
	1	321	-10.9	4.7	0.0
	1	322	-5.4	0.6	0.0
	1	323	-6.9	-0.3	0.0
	1	324	-7.1	-6.0	0.0
	1	325	-3.6	-0.1	0.0
	1	326	-7.8	2.1	0.0
	1	327	-6.2	0.1	0.0
	1	328	-12.3	-9.1	0.0
	1	329	-8.9	-4.7	0.0
	1	330	-16.9	-8.5	0.0
	1	331	-7.9	7.7	0.0
	1	332	-14.2	-1.3	0.0
	1	333	-13.9	-6.0	0.0
	1	334	-13.6	-2.7	6.57906976744
	1	335	-15.7	-1.3	0.0
	1	336	-20.8	-7.1	0.0
	1	337	-26.4	-10.1	0.0
	1	338	-27.3	-7.2	0.0
	1	339	-24.2	-8.0	0.0
	1	340	-18.2	-15.7	0.0
	1	341	-17.0	-6.4	0.0
	1	342	-15.0	-7.1	0.0
	1	343	-15.7	-6.8	0.0
	1	344	-14.9	-8.7	0.0
	1	345	-12.3	-11.2	0.0
	1	346	-7.9	-6.5	0.0
	1	347	-12.8	-5.3	0.0
	1	348	-7.7	1.9	0.0
	1	349	-19.4	-13.9	1.33488372093
	1	350	-20.3	-13.4	0.0
	1	351	-23.8	-4.2	0.0
	1	352	-22.1	-11.9	0.0
	1	353	-19.3	-10.1	0.0
	1	354	-11.7	-8.4	0.0
	1	355	-13.9	-11.8	7.34186046512
	1	356	-17.4	-7.6	0.0
	1	357	-27.7	-13.2	1.90697674419
	1	358	-28.1	-14.9	0.0
	1	359	-21.6	-1.0	0.0
	1	360	-15.7	-0.7	2.95581395349
	1	361	-19.1	-4.1	0.0
	1	362	-13.7	-13.3	3.14651162791
	1	363	-17.2	-17.1	1.81162790698
	1	364	-23.4	-20.7	0.286046511628
	1	365	-22.1	-21.1	0.858139534884
	2	1	-9.8	-7.3	0.0
	2	2	-15.3	-10.3	0.0
	2	3	-16.6	-13.1	0.0
	2	4	-11.9	-11.6	4.29069767442
	2	5	-17.8	-14.1	0.0
	2	6	-23.3	-17.9	0.0
	2	7	-27.5	-7.5	0.0
	2	8	-18.3	-7.9	0.0
	2	9	-19.1	-10.5	0.0
	2	10	-20.9	-4.7	0.0
	2	11	-18.3	-0.7	0.0
	2	12	-15.7	-6.8	0.0
	2	13	-11.9	-2.6	0.0
	2	14	-10.4	-5.1	0.0
	2	15	-15.3	-3.9	0.0
	2	16	-15.2	0.4	0.0
	2	17	-7.9	-3.6	0.0
	2	18	-9.4	-3.2	0.0
	2	19	-13.1	-6.0	0.0
	2	20	-18.0	-11.3	0.0
	2	21	-6.5	-5.2	0.0
	2	22	-4.4	6.1	0.0
	2	23	-8.1	-5.3	0.0
	2	24	-8.9	1.1	0.0
	2	25	-22.4	-8.7	0.0
	2	26	-24.6	-4.3	0.0
	2	27	-21.0	-7.7	0.0
	2	28	-20.1	-2.5	0.0
	2	29	-19.6	-11.3	0.0
	2	30	-10.4	1.7	0.0
	2	31	-12.1	-1.2	0.0
	2	32	-7.3	-7.2	0.0
	2	33	-16.3	-9.1	0.0
	2	34	-19.7	-10.0	0.0
	2	35	-20.2	-9.9	0.0
	2	36	-14.5	-2.3	0.0
	2	37	-25.9	-10.6	0.0
	2	38	-25.4	-15.1	0.0
	2	39	-22.5	-12.6	0.0
	2	40	-15.7	-3.6	0.0
	2	41	-14.6	-2.2	0.0
	2	42	-16.9	-4.6	0.0
	2	43	-10.5	5.2	0.0
	2	44	-2.3	5.7	0.0
	2	45	0.9	8.8	0.0
	2	46	0.2	2.6	0.0
	2	47	-5.8	1.6	0.0
	2	48	-12.3	0.3	0.0
	2	49	-14.6	-5.6	0.0
	2	50	-19.3	-7.3	0.0
	2	51	-18.9	-4.4	0.0
	2	52	-22.3	-7.0	0.0
	2	53	-14.2	-0.8	0.0
	2	54	-5.2	5.4	0.0
	2	55	-8.3	0.0	0.0
	2	56	-10.7	4.5	0.0
	2	57	-1.4	1.0	0.0
	2	58	-1.9	-0.6	0.0
	2	59	-7.8	-4.7	0.0
	2	60	-7.1	-6.4	0.0
	2	61	-1.4	2.4	0.0
	2	62	2.6	6.8	0.0
	2	63	-5.8	-2.2	0.0
	2	64	-9.6	2.0	0.0
	2	65	-2.3	0.3	1.62093023256
	2	66	-2.9	3.5	0.0
	2	67	-7.6	0.3	0.0
	2	68	-8.3	1.9	0.0
	2	69	-2.1	-0.1	0.0
	2	70	-1.5	-0.8	1.43023255814
	2	71	-5.2	7.5	0.0
	2	72	-3.2	4.9	0.0
	2	73	-3.3	1.2	0.0
	2	74	-5.6	4.7	0.0
	2	75	-5.1	4.2	0.0
	2	76	-1.8	6.5	0.0
	2	77	-2.8	1.7	0.0
	2	78	-4.7	3.5	0.0
	2	79	-0.9	5.3	0.0
	2	80	-3.4	11.7	0.0
	2	81	-5.1	3.3	0.0
	2	82	-1.3	8.8	0.0
	2	83	1.3	5.9	9.72558139535
	2	84	-3.4	4.1	0.0
	2	85	-3.6	0.9	0.0
	2	86	-3.5	5.0	0.0
	2	87	-9.1	5.0	0.0
	2	88	-16.2	-1.3	0.0
	2	89	-15.8	-8.9	0.286046511628
	2	90	-12.2	-2.7	0.0
	2	91	-18.6	-6.3	0.0
	2	92	-11.5	-1.1	0.0
	2	93	-13.3	2.2	0.0
	2	94	-15.5	3.0	0.0
	2	95	-9.6	8.1	0.0
	2	96	-2.0	8.2	0.0
	2	97	-2.7	6.3	0.0
	2	98	-0.1	14.6	0.0
	2	99	6.1	9.8	5.91162790698
	2	100	0.2	12.0	2.57441860465
	2	101	-0.8	16.9	0.0
	2	102	-6.2	10.4	0.190697674419
	2	103	3.8	16.7	0.0
	2	104	4.0	9.2	0.0
	2	105	2.8	13.0	0.0
	2	106	-1.5	12.4	0.0
	2	107	9.6	20.5	0.0
	2	108	4.7	12.3	0.0
	2	109	3.0	13.1	0.0
	2	110	-2.4	13.2	0.0
	2	111	-0.1	11.8	1.33488372093
	2	112	-1.8	13.3	0.0
	2	113	0.6	13.1	0.0
	2	114	6.0	14.4	0.0
	2	115	-3.0	17.0	0.0
	2	116	-1.9	14.2	0.0
	2	117	-3.0	14.2	0.0
	2	118	0.9	15.5	6.29302325581
	2	119	-2.4	16.3	4.95813953488
	2	120	1.0	20.4	0.0
	2	121	-3.6	11.8	0.0
	2	122	-4.9	13.5	0.0
	2	123	-6.3	12.4	3.33720930233
	2	124	-8.0	12.7	0.0
	2	125	-0.4	18.2	0.0
	2	126	4.0	21.5	0.0
	2	127	9.0	11.8	5.81627906977
	2	128	9.9	17.7	2.66976744186
	2	129	10.9	18.8	0.953488372093
	2	130	6.6	27.0	0.0
	2	131	4.7	25.1	0.0
	2	132	11.3	19.1	0.0
	2	133	8.6	16.5	9.72558139535
	2	134	8.0	21.3	2.86046511628
	2	135	6.9	21.6	0.0
	2	136	4.9	24.4	0.0
	2	137	3.8	20.4	1.81162790698
	2	138	4.6	18.2	4.38604651163
	2	139	7.6	22.6	0.0
	2	140	3.8	21.8	0.0
	2	141	5.4	21.2	0.0
	2	142	5.1	20.5	0.0953488372093
	2	143	2.1	21.7	0.858139534884
	2	144	1.1	19.5	0.0
	2	145	7.0	18.1	0.0
	2	146	8.0	20.3	0.0
	2	147	11.3	23.6	0.190697674419
	2	148	9.6	25.4	0.0
	2	149	9.7	22.6	0.0953488372093
	2	150	10.8	24.7	0.0
	2	151	10.1	23.1	0.0
	2	152	5.3	19.7	0.0
	2	153	7.3	18.3	0.572093023256
	2	154	5.6	25.7	0.0
	2	155	7.9	26.8	0.0
	2	156	14.0	22.6	0.0
	2	157	10.9	24.4	0.0
	2	158	12.0	27.7	0.0
	2	159	14.4	27.3	0.0
	2	160	11.4	29.5	0.0
	2	161	8.1	27.0	11.3465116279
	2	162	14.0	28.6	0.0
	2	163	9.5	22.3	0.0
	2	164	8.7	25.9	0.0
	2	165	4.7	28.2	0.0
	2	166	9.6	31.7	0.0
	2	167	11.5	26.5	6.67441860465
	2	168	13.0	29.0	0.0
	2	169	14.4	27.4	1.71627906977
	2	170	16.1	32.4	0.0
	2	171	13.3	27.6	0.0
	2	172	16.2	27.1	0.0
	2	173	14.1	27.2	0.0
	2	174	12.2	31.8	0.0
	2	175	9.8	26.2	0.0
	2	176	11.4	25.7	0.0
	2	177	10.4	28.5	0.0
	2	178	12.5	27.2	0.476744186047
	2	179	13.2	27.7	12.3
	2	180	10.9	27.1	0.0
	2	181	13.5	27.4	0.0
	2	182	16.3	28.6	0.0
	2	183	14.6	26.8	0.0
	2	184	18.3	32.0	0.0
	2	185	22.2	34.1	0.0
	2	186	21.6	30.9	0.0
	2	187	21.6	32.5	0.0
	2	188	13.5	26.0	0.0
	2	189	15.3	32.8	0.0
	2	190	18.5	34.6	0.0
	2	191	17.8	32.9	0.0
	2	192	15.2	25.2	0.0
	2	193	14.0	25.5	0.0
	2	194	10.9	24.0	0.0
	2	195	10.3	25.2	0.0
	2	196	9.1	24.6	0.0
	2	197	11.0	25.6	0.0
	2	198	11.6	29.3	0.0
	2	199	11.9	30.7	0.0
	2	200	19.0	35.0	0.0
	2	201	19.6	31.9	0.0
	2	202	12.0	27.6	0.0
	2	203	14.6	30.6	0.0
	2	204	12.5	29.8	0.0
	2	205	12.0	25.6	0.0
	2	206	9.6	25.1	0.0
	2	207	11.7	28.3	0.0
	2	208	12.7	25.9	1.71627906977
	2	209	10.4	22.3	39.9511627907
	2	210	14.5	25.2	0.858139534884
	2	211	13.6	26.4	6.57906976744
	2	212	11.7	26.1	2.19302325581
	2	213	13.0	29.0	21.4534883721
	2	214	15.5	28.1	0.858139534884
	2	215	13.0	27.2	11.823255814
	2	216	17.1	27.5	0.0
	2	217	19.2	29.4	0.0
	2	218	15.6	25.9	12.776744186
	2	219	17.2	30.6	0.0
	2	220	13.5	29.4	0.0
	2	221	11.3	21.2	34.611627907
	2	222	14.0	27.8	0.0
	2	223	12.5	26.7	7.81860465116
	2	224	10.9	27.5	0.0
	2	225	9.7	22.7	0.0
	2	226	13.7	29.0	0.0
	2	227	10.2	31.2	0.0
	2	228	8.8	29.4	0.0
	2	229	6.8	28.3	0.0
	2	230	11.6	29.7	5.1488372093
	2	231	10.8	24.6	12.8720930233
	2	232	13.2	30.1	3.24186046512
	2	233	17.2	30.9	0.190697674419
	2	234	13.5	31.9	0.0
	2	235	9.5	26.7	0.0
	2	236	11.9	30.7	0.0
	2	237	10.0	26.8	11.9186046512
	2	238	7.5	24.6	3.24186046512
	2	239	10.8	28.4	0.0
	2	240	11.5	31.4	0.0
	2	241	8.9	30.6	0.858139534884
	2	242	8.9	29.0	0.0
	2	243	6.5	30.1	0.0
	2	244	9.4	29.0	0.0
	2	245	11.0	24.4	0.0
	2	246	9.7	20.1	4.76744186047
	2	247	10.5	24.3	0.0
	2	248	8.9	29.0	0.0
	2	249	6.9	24.3	0.0
	2	250	4.2	24.5	0.0
	2	251	9.5	22.0	0.0
	2	252	5.5	18.5	0.0
	2	253	6.2	17.3	24.8860465116
	2	254	6.1	20.1	0.0
	2	255	2.6	23.6	0.0
	2	256	4.2	17.6	2.47906976744
	2	257	3.9	14.7	0.190697674419
	2	258	0.0	15.0	0.0
	2	259	4.9	20.9	0.0
	2	260	5.1	13.2	1.0488372093
	2	261	2.4	18.8	0.953488372093
	2	262	2.9	23.8	0.0
	2	263	5.6	24.0	0.0
	2	264	9.4	22.4	0.0
	2	265	12.4	22.9	0.0
	2	266	11.4	27.8	0.0
	2	267	8.6	24.8	0.0
	2	268	8.8	27.1	0.0
	2	269	12.2	21.9	0.762790697674
	2	270	9.1	22.6	0.190697674419
	2	271	6.5	21.7	0.0
	2	272	8.3	23.3	0.0
	2	273	8.1	19.7	0.0
	2	274	8.9	23.5	0.0
	2	275	1.7	19.4	0.0
	2	276	-2.2	16.5	0.0
	2	277	4.2	19.1	0.0
	2	278	-2.4	17.2	0.0
	2	279	1.0	17.8	0.0
	2	280	-1.2	11.1	1.81162790698
	2	281	-3.7	17.1	10.1069767442
	2	282	-0.8	14.1	0.762790697674
	2	283	-2.0	15.7	0.0
	2	284	1.6	10.8	0.0
	2	285	-3.8	-1.3	0.286046511628
	2	286	-2.1	4.1	6.29302325581
	2	287	-2.8	8.9	0.0
	2	288	-4.4	8.8	0.0
	2	289	0.4	11.3	0.0
	2	290	-0.3	10.6	0.0
	2	291	0.6	13.5	0.0
	2	292	-3.5	13.3	0.0
	2	293	-4.2	9.1	0.0953488372093
	2	294	-1.5	13.4	0.0
	2	295	-2.7	10.5	3.24186046512
	2	296	-1.9	6.2	0.0953488372093
	2	297	-2.2	7.1	0.0
	2	298	0.3	4.6	0.0
	2	299	-3.4	6.2	0.0
	2	300	-7.0	3.5	0.0
	2	301	-3.1	3.6	0.0
	2	302	-6.3	4.9	0.0
	2	303	1.4	14.1	0.0
	2	304	-5.3	7.8	9.53488372093
	2	305	-6.2	6.8	0.0
	2	306	-4.7	7.0	0.0
	2	307	-2.7	10.9	0.0
	2	308	-1.4	16.7	0.0
	2	309	-5.7	9.8	0.0
	2	310	-5.0	11.1	0.0
	2	311	-5.1	8.3	0.0
	2	312	-1.2	13.2	0.0
	2	313	-1.2	5.9	0.0
	2	314	-7.2	3.5	0.0
	2	315	-14.7	3.9	0.0
	2	316	-6.3	6.8	0.0
	2	317	-0.7	8.9	0.0
	2	318	-1.9	7.5	0.0
	2	319	-3.0	10.1	0.0
	2	320	-0.3	7.5	0.0
	2	321	3.3	7.9	0.0
	2	322	-1.2	4.3	0.0
	2	323	-9.5	-0.6	0.0
	2	324	-7.5	5.8	0.0
	2	325	-0.5	4.7	0.286046511628
	2	326	2.8	5.9	2.57441860465
	2	327	-5.8	0.7	1.52558139535
	2	328	-9.3	1.4	0.0
	2	329	-15.5	-0.7	0.0
	2	330	-1.0	0.2	0.0
	2	331	4.2	6.3	0.0
	2	332	0.5	1.7	0.0
	2	333	-9.6	0.1	0.0
	2	334	-6.2	-5.9	0.0
	2	335	-5.2	-3.4	1.71627906977
	2	336	-12.9	-2.1	0.0
	2	337	-15.7	-1.8	0.0
	2	338	-16.9	2.5	0.0
	2	339	-7.4	4.8	2.19302325581
	2	340	-4.4	6.5	10.7744186047
	2	341	-2.5	1.2	0.0
	2	342	-0.6	-0.2	0.0
	2	343	-8.5	-6.5	0.0
	2	344	-17.3	-16.9	2.47906976744
	2	345	-22.1	-13.0	0.0
	2	346	-28.7	-13.6	0.0
	2	347	-24.5	-6.2	0.0
	2	348	-21.1	-9.7	0.0
	2	349	-6.8	-4.6	0.476744186047
	2	350	-20.7	-3.8	0.0
	2	351	-9.2	0.8	0.0
	2	352	-14.2	-6.7	0.0
	2	353	-10.8	-7.8	0.0
	2	354	-11.2	-10.5	0.0
	2	355	-11.0	-7.4	0.0
	2	356	-18.4	-9.4	0.0
	2	357	-23.3	-3.2	0.0
	2	358	-12.2	1.0	0.0
	2	359	-9.5	3.4	4.38604651163
	2	360	-5.8	0.3	0.0
	2	361	-1.7	0.3	0.0
	2	362	-3.3	-2.4	0.0
	2	363	-9.4	-2.5	18.8790697674
	2	364	-20.4	-5.9	0.0
	2	365	-20.6	-10.2	0.0
	3	1	-8.9	-1.9	0.0
	3	2	-8.7	-6.0	0.0
	3	3	-10.1	-1.2	0.0
	3	4	-12.7	-2.2	0.0
	3	5	-11.2	1.0	0.0
	3	6	-6.1	2.8	0.0
	3	7	-3.9	-1.6	0.0
	3	8	-13.0	-8.0	0.0
	3	9	-16.8	2.6	0.0
	3	10	-23.8	-10.9	0.0953488372093
	3	11	-22.8	-11.1	0.0
	3	12	-21.8	-19.1	0.0
	3	13	-25.9	-18.7	1.14418604651
	3	14	-20.2	-13.2	0.190697674419
	3	15	-20.4	-9.0	0.0
	3	16	-17.6	-12.9	0.0
	3	17	-23.1	-20.0	0.286046511628
	3	18	-18.2	-7.5	0.0
	3	19	-13.4	-9.4	0.0
	3	20	-18.9	-14.6	0.667441860465
	3	21	-22.9	-9.9	0.0
	3	22	-22.8	-16.0	1.14418604651
	3	23	-20.5	-14.4	0.0
	3	24	-16.5	-10.3	0.0
	3	25	-8.2	-2.6	0.0
	3	26	-6.8	-4.8	0.0
	3	27	-9.5	0.4	6.1023255814
	3	28	-12.2	-3.2	0.0
	3	29	-10.3	-4.5	0.0
	3	30	-5.7	3.0	0.0
	3	31	-14.2	0.2	0.0
	3	32	-5.5	0.2	0.0
	3	33	-19.2	-1.9	0.0
	3	34	-15.6	-2.5	9.43953488372
	3	35	-16.3	-6.1	0.0
	3	36	-15.7	-1.9	0.0
	3	37	-17.6	-4.9	0.0
	3	38	-25.1	-6.1	0.0
	3	39	-20.4	-6.1	0.0
	3	40	-13.7	-3.0	0.0
	3	41	-8.5	0.0	0.0
	3	42	-14.0	-4.0	0.0
	3	43	-21.4	-7.1	0.0
	3	44	-19.4	-5.0	0.0
	3	45	-17.4	4.3	0.0
	3	46	-12.5	5.8	0.0
	3	47	-7.0	0.3	0.0
	3	48	-14.2	-4.0	0.0
	3	49	-10.2	-1.2	0.0
	3	50	-13.0	-2.4	0.0
	3	51	-8.5	1.6	0.0
	3	52	-6.6	4.2	0.0
	3	53	-9.9	-1.9	0.0
	3	54	-15.8	-4.5	0.0
	3	55	-16.3	-11.6	0.0
	3	56	-21.2	-12.6	0.0
	3	57	-17.5	-6.1	0.0
	3	58	-13.1	-5.1	0.0
	3	59	-18.1	2.9	0.0
	3	60	-12.9	-1.3	0.0
	3	61	-8.5	-7.5	0.0
	3	62	-17.0	2.5	0.0
	3	63	-14.2	6.0	0.0
	3	64	-8.2	7.4	0.0
	3	65	1.9	5.4	0.0
	3	66	-4.2	4.1	6.1023255814
	3	67	-2.9	4.7	0.0
	3	68	0.6	1.3	0.0
	3	69	-1.2	-0.7	0.0
	3	70	-14.6	-10.1	0.0
	3	71	-14.3	-2.9	0.0
	3	72	-10.3	-3.3	0.762790697674
	3	73	-4.9	-3.5	0.286046511628
	3	74	-12.0	-1.9	0.0
	3	75	-7.6	-1.6	0.0
	3	76	-7.9	3.3	0.0
	3	77	-16.3	-1.1	0.0
	3	78	-10.5	6.7	0.0
	3	79	-12.9	-2.1	0.0
	3	80	-16.7	-4.7	0.0
	3	81	-25.8	-5.3	0.0
	3	82	-26.3	-8.1	0.0
	3	83	-19.1	-6.8	0.0
	3	84	-7.7	-0.3	0.0
	3	85	-7.1	6.5	4.48139534884
	3	86	-3.6	5.8	0.0
	3	87	2.4	13.0	10.7744186047
	3	88	2.3	8.7	0.667441860465
	3	89	0.9	8.1	0.0
	3	90	-0.1	12.4	0.0
	3	91	7.6	20.6	0.0
	3	92	3.8	19.8	0.0
	3	93	6.2	16.4	0.0
	3	94	-2.6	6.1	0.0
	3	95	-7.6	7.2	0.0
	3	96	-5.4	7.7	3.33720930233
	3	97	-8.2	9.3	0.0
	3	98	2.5	17.7	0.0
	3	99	4.2	13.0	0.190697674419
	3	100	-2.2	9.1	0.858139534884
	3	101	-2.2	16.0	0.0
	3	102	0.8	11.4	8.2
	3	103	5.6	15.2	1.52558139535
	3	104	7.8	9.4	0.953488372093
	3	105	3.7	10.9	0.0
	3	106	2.1	12.0	0.0
	3	107	3.3	9.7	0.0
	3	108	-3.9	9.4	0.0
	3	109	-2.5	13.6	0.0
	3	110	-3.3	13.4	0.0
	3	111	-10.0	8.4	0.0
	3	112	-3.7	14.5	0.0
	3	113	-3.5	16.5	0.0
	3	114	-2.3	11.7	11.4418604651
	3	115	0.9	12.8	2.76511627907
	3	116	5.0	9.2	4.67209302326
	3	117	3.1	16.7	0.0
	3	118	6.2	17.1	0.0
	3	119	0.4	13.4	0.0
	3	120	5.5	17.7	0.0
	3	121	7.0	16.1	0.0
	3	122	6.4	16.6	0.0
	3	123	8.5	15.6	0.0
	3	124	-0.2	14.5	0.0
	3	125	-3.6	7.9	0.0
	3	126	-5.4	10.1	0.0
	3	127	-4.5	15.2	0.0
	3	128	1.4	19.6	0.0
	3	129	5.3	24.8	0.0
	3	130	3.4	23.9	0.0
	3	131	1.1	18.2	0.0
	3	132	-0.4	21.4	0.0
	3	133	1.9	19.2	0.0
	3	134	4.9	21.3	0.0
	3	135	2.3	18.0	0.0
	3	136	3.6	20.9	0.0
	3	137	4.9	20.4	0.0
	3	138	6.8	20.0	0.0
	3	139	5.1	19.9	0.0
	3	140	0.3	17.4	0.0
	3	141	1.9	18.2	0.0
	3	142	8.5	16.7	1.90697674419
	3	143	11.2	19.1	0.0
	3	144	8.2	15.2	0.0
	3	145	4.8	17.9	12.9674418605
	3	146	2.9	17.2	0.0
	3	147	2.1	14.3	0.0
	3	148	3.0	18.3	0.0
	3	149	3.9	21.6	0.0
	3	150	6.7	27.9	0.0
	3	151	9.5	27.2	0.0
	3	152	13.8	30.1	0.0
	3	153	16.4	30.1	0.0
	3	154	17.1	27.1	0.0
	3	155	12.6	28.1	0.0
	3	156	9.9	26.7	0.0
	3	157	12.5	25.1	0.0
	3	158	11.8	29.4	0.0
	3	159	16.9	32.0	0.0
	3	160	14.1	27.3	1.43023255814
	3	161	14.0	28.4	0.0
	3	162	15.3	29.0	0.0
	3	163	18.3	28.9	0.0
	3	164	13.4	27.3	0.0
	3	165	10.8	28.1	0.0
	3	166	11.5	27.5	0.0
	3	167	12.1	24.5	0.0953488372093
	3	168	9.0	24.9	0.0
	3	169	5.3	23.6	0.0
	3	170	9.2	21.0	0.0
	3	171	13.4	28.9	0.0
	3	172	14.1	29.6	0.0
	3	173	19.7	31.7	0.0
	3	174	18.3	32.9	0.0
	3	175	21.4	34.3	0.0
	3	176	18.9	33.4	0.0
	3	177	14.9	28.9	0.0
	3	178	13.6	27.4	0.0
	3	179	11.6	26.8	8.48604651163
	3	180	9.5	22.2	9.34418604651
	3	181	13.9	25.7	0.0
	3	182	14.2	23.7	17.2581395349
	3	183	17.7	24.7	4.29069767442
	3	184	14.3	28.4	0.0
	3	185	17.8	30.4	0.0
	3	186	12.3	30.3	22.311627907
	3	187	13.5	30.0	0.0
	3	188	16.6	29.1	0.0
	3	189	17.0	30.1	0.0
	3	190	15.2	25.3	0.572093023256
	3	191	13.5	28.2	0.0
	3	192	17.7	29.7	0.0
	3	193	17.9	31.0	0.0
	3	194	17.4	28.1	0.0
	3	195	15.6	27.5	0.0
	3	196	15.3	28.9	0.0953488372093
	3	197	18.3	26.7	4.29069767442
	3	198	15.3	30.0	68.3651162791
	3	199	18.5	33.0	0.0
	3	200	17.3	27.0	14.3023255814
	3	201	21.5	30.8	0.286046511628
	3	202	18.8	31.9	6.76976744186
	3	203	18.3	28.3	4.57674418605
	3	204	20.6	35.8	0.0
	3	205	17.6	34.5	0.0
	3	206	21.8	32.9	0.572093023256
	3	207	20.0	34.9	0.0
	3	208	16.1	30.9	0.0
	3	209	14.4	31.3	0.0
	3	210	17.4	30.3	0.0
	3	211	13.9	28.8	0.0
	3	212	13.8	29.6	0.0
	3	213	14.6	29.8	6.76976744186
	3	214	15.1	28.0	0.0
	3	215	16.3	27.7	0.0
	3	216	14.7	25.9	7.24651162791
	3	217	14.0	27.5	0.667441860465
	3	218	12.5	28.2	0.667441860465
	3	219	14.8	28.8	0.0953488372093
	3	220	13.9	31.3	0.0953488372093
	3	221	13.5	25.0	10.6790697674
	3	222	12.9	22.6	0.0
	3	223	10.6	26.6	0.0
	3	224	13.5	29.3	0.0
	3	225	12.0	32.2	0.0
	3	226	10.3	27.7	0.0
	3	227	12.0	27.4	0.0
	3	228	14.5	29.2	0.0
	3	229	14.7	25.9	0.0
	3	230	15.3	25.6	0.0
	3	231	17.8	25.2	0.0
	3	232	20.0	29.6	0.0
	3	233	15.9	23.0	1.52558139535
	3	234	6.4	20.2	0.0
	3	235	7.7	23.1	0.0
	3	236	7.9	23.6	0.0
	3	237	8.3	27.4	0.0
	3	238	5.8	30.2	0.0
	3	239	10.9	29.9	0.0
	3	240	6.3	27.4	0.0
	3	241	9.3	25.4	0.0
	3	242	9.8	24.3	0.0
	3	243	10.4	25.6	0.0
	3	244	7.1	23.1	0.0
	3	245	5.8	20.6	16.9720930233
	3	246	8.4	24.4	0.0
	3	247	8.2	25.6	0.0
	3	248	8.5	25.9	0.0
	3	249	11.8	24.0	0.0
	3	250	10.9	20.7	0.0
	3	251	11.9	22.6	0.0953488372093
	3	252	12.6	29.7	0.0
	3	253	12.0	22.5	0.0953488372093
	3	254	9.8	23.7	0.0
	3	255	9.0	25.3	0.0
	3	256	10.4	24.1	0.0
	3	257	9.1	26.6	0.0
	3	258	7.9	24.5	0.0
	3	259	7.5	22.9	0.0
	3	260	5.0	19.3	1.23953488372
	3	261	9.7	22.2	0.0
	3	262	12.9	21.9	0.0
	3	263	6.4	19.5	0.0
	3	264	6.5	21.9	0.0
	3	265	7.4	24.0	0.0
	3	266	13.9	31.5	0.0
	3	267	14.1	29.0	0.0
	3	268	15.1	27.7	0.0
	3	269	13.8	24.3	0.476744186047
	3	270	10.8	23.5	1.0488372093
	3	271	8.4	26.6	0.0
	3	272	12.7	21.4	17.0674418605
	3	273	9.3	15.8	1.81162790698
	3	274	7.0	20.6	0.0
	3	275	1.3	18.3	24.2186046512
	3	276	-0.7	13.6	0.0
	3	277	5.9	15.6	0.0
	3	278	10.5	18.2	1.23953488372
	3	279	13.0	21.2	0.0
	3	280	7.1	16.0	0.0
	3	281	15.6	25.0	0.0
	3	282	14.7	31.3	0.0
	3	283	16.2	29.2	0.0
	3	284	13.6	20.5	0.0
	3	285	10.5	19.9	3.90930232558
	3	286	11.6	20.1	0.0
	3	287	12.0	12.7	0.0
	3	288	7.5	12.9	0.0
	3	289	4.3	10.9	0.0
	3	290	-2.7	17.2	0.0
	3	291	0.8	18.6	0.0
	3	292	0.9	14.1	0.0
	3	293	2.5	8.9	4.00465116279
	3	294	-0.3	19.0	0.0
	3	295	-4.2	13.8	19.0697674419
	3	296	-5.1	6.9	0.0
	3	297	-2.4	10.8	0.0
	3	298	-2.1	4.7	4.29069767442
	3	299	0.9	11.5	0.0
	3	300	5.7	11.7	0.0
	3	301	7.4	13.6	0.0
	3	302	2.9	8.3	0.0
	3	303	-0.8	11.9	0.0
	3	304	1.8	2.8	6.48372093023
	3	305	-1.4	3.7	0.190697674419
	3	306	-13.0	-1.2	10.488372093
	3	307	-12.7	4.4	0.667441860465
	3	308	-12.2	-5.5	0.0
	3	309	-10.2	1.0	0.0
	3	310	-8.9	6.8	0.0
	3	311	-5.5	3.9	0.0
	3	312	-13.0	-0.2	0.0
	3	313	-6.3	-0.9	0.762790697674
	3	314	-4.3	4.1	1.23953488372
	3	315	-4.9	6.0	2.28837209302
	3	316	-3.7	7.2	0.0
	3	317	-6.7	0.4	0.0
	3	318	-4.2	2.3	0.0
	3	319	-4.0	1.3	0.0
	3	320	-8.7	0.9	0.0
	3	321	-5.3	9.0	0.0
	3	322	-7.2	3.9	0.0
	3	323	-1.7	5.3	7.43720930233
	3	324	-6.1	10.9	0.0
	3	325	1.5	10.7	0.0
	3	326	4.2	10.9	0.0
	3	327	3.3	7.1	6.29302325581
	3	328	0.0	4.9	0.0
	3	329	1.3	1.6	0.0
	3	330	-2.7	1.9	0.0
	3	331	-6.2	1.4	0.0
	3	332	-8.7	1.1	0.0
	3	333	-2.0	5.0	0.0
	3	334	-3.1	-1.5	0.0
	3	335	-2.3	1.2	0.0
	3	336	0.6	3.6	1.52558139535
	3	337	-11.6	-6.1	2.47906976744
	3	338	-0.1	0.5	0.0
	3	339	-13.4	-4.6	0.0
	3	340	-15.1	-2.0	0.0
	3	341	-21.4	-6.2	0.0
	3	342	-26.6	-14.3	0.0
	3	343	-28.3	-13.5	0.0
	3	344	-34.3	-14.4	0.0
	3	345	-26.7	-11.3	0.0
	3	346	-26.0	-14.6	0.0
	3	347	-23.8	-10.4	0.0
	3	348	-22.5	-14.9	0.0
	3	349	-22.2	-11.7	0.0
	3	350	-20.7	-3.8	0.0
	3	351	-23.8	-4.5	0.0
	3	352	-21.1	0.6	0.0
	3	353	-22.3	-6.1	0.0
	3	354	-12.7	-7.9	0.0
	3	355	-17.0	-4.3	0.0
	3	356	-21.5	-10.0	0.0
	3	357	-21.2	-10.2	0.0
	3	358	-24.3	-19.0	2.86046511628
	3	359	-21.6	-15.8	0.381395348837
	3	360	-25.2	-12.0	0.0
	3	361	-21.8	-9.2	0.762790697674
	3	362	-21.0	-6.7	0.190697674419
	3	363	-11.3	-3.5	0.0
	3	364	-14.9	-12.9	1.43023255814
	3	365	-9.5	-6.3	1.43023255814
	4	1	-8.4	-6.1	0.0
	4	2	-18.7	-4.0	0.0
	4	3	-13.5	-4.9	0.0
	4	4	-25.7	-12.3	0.0
	4	5	-22.9	-11.8	0.0
	4	6	-14.2	-7.2	0.0
	4	7	-13.0	-7.4	0.0
	4	8	-17.2	0.6	0.0
	4	9	-19.8	-7.5	0.0
	4	10	-16.6	-8.4	0.0
	4	11	-26.5	-9.7	0.190697674419
	4	12	-22.0	-6.6	0.0953488372093
	4	13	-18.3	-13.7	0.0
	4	14	-20.8	-9.4	0.0
	4	15	-16.9	-6.8	5.43488372093
	4	16	-15.4	-12.6	2.57441860465
	4	17	-17.1	-10.0	0.0
	4	18	-15.2	-10.0	0.0
	4	19	-24.2	-10.4	0.0
	4	20	-18.8	-7.6	0.0
	4	21	-26.4	-15.2	0.0
	4	22	-29.5	-12.0	0.0
	4	23	-26.0	-5.9	0.0
	4	24	-28.5	-9.0	0.0
	4	25	-18.0	-7.6	5.62558139535
	4	26	-17.3	-1.2	0.0
	4	27	-25.9	-8.1	0.0
	4	28	-20.6	-8.6	0.0
	4	29	-17.0	-6.7	0.0
	4	30	-11.0	4.4	0.0
	4	31	-6.3	7.1	0.0
	4	32	-7.6	1.0	0.0
	4	33	-13.4	-11.5	0.0
	4	34	-17.9	-6.3	0.0
	4	35	-21.3	-10.5	0.0
	4	36	-18.9	-3.7	0.0
	4	37	-12.2	2.0	0.0
	4	38	-14.6	4.9	0.0
	4	39	-10.9	7.4	0.0
	4	40	-6.6	2.9	0.0
	4	41	-21.1	-8.6	0.0
	4	42	-15.9	-3.2	0.0
	4	43	-19.7	-11.5	0.0
	4	44	-22.7	-11.0	0.0
	4	45	-23.7	-10.0	0.0
	4	46	-21.0	-9.5	0.0
	4	47	-19.8	-13.0	0.0
	4	48	-10.3	-6.9	0.0
	4	49	-17.0	-6.5	0.0
	4	50	-21.0	-5.8	0.0
	4	51	-20.8	-7.6	0.0
	4	52	-16.2	1.2	0.0
	4	53	-23.9	-1.3	0.0
	4	54	-21.3	0.3	0.0
	4	55	-14.5	-11.9	0.0
	4	56	-19.3	-9.2	0.0
	4	57	-20.0	-3.2	0.0
	4	58	-16.3	-6.8	0.0
	4	59	-20.8	-4.3	0.0
	4	60	-11.9	-5.9	0.0
	4	61	-13.4	-3.9	0.0
	4	62	-17.6	-8.4	0.0
	4	63	-8.5	-6.9	0.0
	4	64	-4.2	-3.6	0.0
	4	65	-13.6	-11.9	9.05813953488
	4	66	-10.6	-1.3	0.0
	4	67	-8.0	4.6	0.0
	4	68	-4.7	2.0	0.0
	4	69	-5.0	-0.6	0.0
	4	70	-11.0	-7.8	0.0
	4	71	-14.5	-13.3	0.0
	4	72	-20.1	-8.7	0.0
	4	73	-20.3	-8.3	0.0
	4	74	-19.1	-6.3	0.0
	4	75	-15.2	-2.6	0.0
	4	76	-14.6	-4.5	0.0
	4	77	-21.4	-8.4	0.0
	4	78	-13.7	-6.0	0.0
	4	79	-10.8	1.3	0.0
	4	80	-2.6	3.3	0.0
	4	81	-5.4	7.4	0.0
	4	82	-6.5	8.1	0.0
	4	83	-2.7	4.7	0.0
	4	84	-10.5	-1.8	0.0
	4	85	-9.9	3.8	0.0
	4	86	-10.7	-1.0	0.0
	4	87	-8.5	-7.3	0.0
	4	88	-13.1	-10.4	0.0
	4	89	-12.2	-4.5	0.0
	4	90	-6.7	-0.3	0.0953488372093
	4	91	-4.4	2.1	4.48139534884
	4	92	-0.7	1.9	4.38604651163
	4	93	-10.5	-1.7	0.0953488372093
	4	94	-9.9	0.1	0.0
	4	95	-6.8	5.9	0.0
	4	96	0.7	12.5	2.0023255814
	4	97	1.3	19.8	0.0
	4	98	4.6	15.4	0.0
	4	99	1.4	20.4	0.0
	4	100	6.4	18.1	0.0
	4	101	3.6	16.3	0.0
	4	102	11.3	16.2	0.0
	4	103	1.6	16.4	0.0
	4	104	-1.0	10.9	0.0
	4	105	0.0	16.4	0.0
	4	106	0.4	17.9	0.0
	4	107	4.1	17.3	0.0
	4	108	1.6	19.2	0.0
	4	109	-1.1	16.9	0.0
	4	110	-4.9	6.3	17.4488372093
	4	111	-9.5	7.1	0.0
	4	112	-4.6	5.8	5.24418604651
	4	113	-5.1	8.2	0.858139534884
	4	114	-1.7	10.6	0.858139534884
	4	115	-0.7	21.1	0.0
	4	116	3.3	23.3	0.0
	4	117	6.1	18.6	0.0
	4	118	2.0	16.8	0.0
	4	119	3.3	19.8	0.0
	4	120	0.6	15.8	0.0
	4	121	4.3	12.6	14.7790697674
	4	122	1.9	16.3	0.0
	4	123	5.7	18.5	0.0
	4	124	4.3	13.1	7.53255813953
	4	125	-2.8	12.5	0.0953488372093
	4	126	-3.5	12.6	0.572093023256
	4	127	0.1	12.5	0.0953488372093
	4	128	-0.7	13.9	0.0
	4	129	0.7	18.7	5.72093023256
	4	130	6.8	19.9	3.14651162791
	4	131	3.9	23.6	7.72325581395
	4	132	2.5	20.6	0.0
	4	133	1.3	11.4	32.6093023256
	4	134	-2.9	13.9	0.0
	4	135	-0.8	15.6	0.0
	4	136	3.5	11.6	0.0953488372093
	4	137	2.8	11.6	0.0
	4	138	4.1	14.7	0.0
	4	139	7.1	24.3	0.0
	4	140	13.1	29.1	0.0
	4	141	13.9	26.5	0.0
	4	142	13.1	21.1	0.0
	4	143	8.1	23.3	0.0
	4	144	11.6	25.8	11.1558139535
	4	145	8.7	29.3	0.0
	4	146	7.2	23.8	12.1093023256
	4	147	7.6	17.4	2.95581395349
	4	148	11.5	19.6	0.0953488372093
	4	149	10.1	21.5	10.2023255814
	4	150	6.2	21.1	0.953488372093
	4	151	5.9	25.2	3.24186046512
	4	152	10.3	25.1	34.0395348837
	4	153	8.6	20.3	0.0
	4	154	13.5	21.7	0.476744186047
	4	155	7.9	27.1	6.67441860465
	4	156	9.0	24.4	0.0953488372093
	4	157	10.5	21.3	0.286046511628
	4	158	10.6	29.1	0.0
	4	159	10.2	28.3	0.0
	4	160	12.0	27.9	0.0
	4	161	15.4	23.8	0.0953488372093
	4	162	13.8	22.6	37.0906976744
	4	163	11.3	22.2	15.923255814
	4	164	10.9	21.9	14.111627907
	4	165	8.3	28.6	0.0
	4	166	12.8	30.0	0.0
	4	167	17.0	34.1	0.0
	4	168	16.3	27.0	1.52558139535
	4	169	17.1	30.4	16.0186046512
	4	170	23.0	31.0	2.86046511628
	4	171	19.1	33.0	3.81395348837
	4	172	17.6	28.2	0.0953488372093
	4	173	18.7	31.1	16.2093023256
	4	174	19.0	27.4	0.0953488372093
	4	175	15.8	30.8	0.0
	4	176	16.1	28.6	0.0
	4	177	14.5	31.1	0.0
	4	178	16.0	31.3	0.0
	4	179	12.9	26.9	0.0
	4	180	11.5	23.1	4.67209302326
	4	181	12.9	24.8	20.1186046512
	4	182	11.1	18.9	4.95813953488
	4	183	9.2	19.1	5.53023255814
	4	184	18.1	27.0	0.0
	4	185	12.5	26.1	0.0
	4	186	16.0	25.9	25.3627906977
	4	187	17.1	28.3	0.858139534884
	4	188	14.1	26.1	0.0
	4	189	10.3	23.0	0.0
	4	190	8.6	24.3	0.0
	4	191	9.7	22.2	3.81395348837
	4	192	10.3	26.2	0.0
	4	193	10.6	26.2	0.0
	4	194	15.8	28.0	0.0
	4	195	16.7	31.0	0.0
	4	196	17.9	29.1	0.0
	4	197	17.0	29.1	0.0
	4	198	19.6	31.3	0.0
	4	199	15.8	28.7	0.0
	4	200	16.2	25.9	0.0
	4	201	13.4	28.3	0.0
	4	202	15.5	29.1	0.0
	4	203	15.7	33.2	0.0
	4	204	19.9	32.2	0.0
	4	205	19.5	29.4	0.0
	4	206	16.6	26.7	0.0
	4	207	11.3	27.3	0.0
	4	208	12.1	24.8	8.96279069767
	4	209	11.1	28.7	0.0
	4	210	13.9	30.6	0.0
	4	211	12.6	29.0	0.0
	4	212	10.9	30.0	0.0
	4	213	13.6	29.2	0.0953488372093
	4	214	12.6	28.7	23.7418604651
	4	215	18.6	28.9	3.33720930233
	4	216	17.7	32.6	0.0
	4	217	20.8	35.5	0.0
	4	218	21.6	36.2	0.0
	4	219	23.2	35.4	0.0
	4	220	15.0	29.7	0.0
	4	221	16.1	25.9	0.0
	4	222	10.3	24.3	0.0
	4	223	12.1	23.9	0.0
	4	224	10.5	26.5	0.0
	4	225	8.8	29.4	0.0
	4	226	11.3	29.0	0.286046511628
	4	227	11.1	27.5	0.0
	4	228	10.4	29.2	0.0
	4	229	12.4	27.6	0.0
	4	230	16.1	27.4	0.0
	4	231	16.5	32.1	0.0
	4	232	18.3	26.7	0.0
	4	233	18.1	29.8	0.0
	4	234	16.6	30.4	0.0
	4	235	15.3	29.1	0.0
	4	236	15.8	30.4	0.0
	4	237	16.8	32.5	0.0
	4	238	14.0	25.5	0.0
	4	239	9.7	26.9	0.0
	4	240	10.9	24.8	0.0
	4	241	9.3	25.4	0.0
	4	242	13.5	27.3	0.0
	4	243	12.9	26.8	0.0
	4	244	14.4	27.9	0.0953488372093
	4	245	15.3	26.7	0.381395348837
	4	246	13.0	26.2	1.52558139535
	4	247	17.0	28.4	9.82093023256
	4	248	17.8	29.7	0.0
	4	249	17.0	26.3	0.0
	4	250	9.7	25.7	0.0
	4	251	12.6	23.3	8.29534883721
	4	252	10.2	19.3	9.63023255814
	4	253	10.2	25.2	0.0
	4	254	6.6	22.3	0.0
	4	255	9.9	18.5	8.48604651163
	4	256	8.4	19.4	2.28837209302
	4	257	7.8	18.1	0.0953488372093
	4	258	3.7	15.6	2.47906976744
	4	259	-0.2	16.4	0.0
	4	260	-2.4	20.7	0.0
	4	261	-1.7	13.2	0.572093023256
	4	262	-1.1	17.9	0.0
	4	263	1.1	10.9	7.24651162791
	4	264	4.0	21.5	0.0
	4	265	2.9	20.1	0.0
	4	266	6.5	25.8	0.0
	4	267	7.7	23.4	0.0
	4	268	8.6	27.3	0.0
	4	269	12.8	22.7	0.0
	4	270	7.8	20.2	0.0
	4	271	8.1	22.6	0.0
	4	272	10.1	12.8	1.90697674419
	4	273	4.1	20.0	0.0
	4	274	3.2	18.9	0.0
	4	275	1.2	15.4	0.0
	4	276	6.5	15.5	0.0
	4	277	10.2	21.0	0.0
	4	278	0.2	15.8	0.0
	4	279	-1.0	13.7	0.0
	4	280	-1.0	14.3	0.0
	4	281	-3.2	12.5	0.0
	4	282	-2.7	14.6	0.0
	4	283	-2.5	14.5	0.0
	4	284	-8.5	7.5	2.19302325581
	4	285	-7.2	10.1	0.190697674419
	4	286	-6.3	12.0	0.0
	4	287	-0.3	18.1	0.0
	4	288	6.0	21.2	0.0
	4	289	7.1	17.6	0.0
	4	290	6.8	14.3	5.1488372093
	4	291	9.0	17.9	0.0
	4	292	4.9	18.9	0.0
	4	293	3.0	16.9	0.0
	4	294	-3.8	-0.8	0.0953488372093
	4	295	-6.6	-4.7	2.0023255814
	4	296	-4.6	2.8	0.0
	4	297	-7.3	7.5	0.0
	4	298	-12.6	4.0	0.953488372093
	4	299	-4.9	10.2	0.0
	4	300	-4.2	0.5	0.0
	4	301	-9.4	0.7	0.0
	4	302	-14.1	5.5	0.0
	4	303	-14.9	7.8	0.0
	4	304	-16.4	0.7	0.0
	4	305	-7.9	3.4	1.0488372093
	4	306	-4.3	-3.8	10.7744186047
	4	307	-8.8	-2.5	0.0
	4	308	-8.1	-2.3	1.33488372093
	4	309	-10.5	-7.4	0.381395348837
	4	310	-5.9	1.8	3.81395348837
	4	311	-3.6	-0.1	5.33953488372
	4	312	-10.2	-0.4	0.0
	4	313	-4.4	2.7	1.43023255814
	4	314	-6.1	-1.5	0.0953488372093
	4	315	-13.8	-1.1	1.62093023256
	4	316	-6.2	-3.4	0.0953488372093
	4	317	-14.8	-10.6	2.86046511628
	4	318	-14.6	-4.4	0.0
	4	319	-9.0	-4.0	0.0
	4	320	-5.2	-0.5	10.1069767442
	4	321	-7.1	1.8	8.2
	4	322	-10.9	1.0	0.0
	4	323	-6.2	0.8	0.0
	4	324	-9.4	-3.5	0.0
	4	325	-12.7	-4.7	0.0
	4	326	-14.9	-7.4	0.0
	4	327	-18.1	-9.6	0.0
	4	328	-11.8	-4.4	4.1
	4	329	-8.3	3.7	0.0
	4	330	-5.7	4.7	0.0
	4	331	1.9	3.8	0.762790697674
	4	332	0.2	1.3	2.95581395349
	4	333	-0.1	11.9	0.0
	4	334	1.1	9.1	0.0
	4	335	1.8	8.9	0.0
	4	336	3.6	17.5	0.0
	4	337	3.4	9.9	0.0
	4	338	0.8	2.1	0.0
	4	339	-4.0	-0.2	0.0
	4	340	-9.6	5.1	0.0
	4	341	-9.0	5.7	8.29534883721
	4	342	-7.3	-5.0	0.0
	4	343	-14.3	-1.4	0.0
	4	344	-9.8	1.0	0.0
	4	345	-15.8	1.1	0.0
	4	346	-16.5	1.2	0.0
	4	347	-9.0	0.2	0.0
	4	348	-9.1	3.8	0.0
	4	349	-5.1	-0.9	0.0
	4	350	-11.0	-7.2	0.0953488372093
	4	351	-12.2	0.2	0.0
	4	352	-15.5	-7.1	0.0
	4	353	-16.2	-4.3	0.0
	4	354	-14.7	-10.7	0.0
	4	355	-17.0	-16.6	0.0
	4	356	-20.5	-11.0	0.0
	4	357	-19.5	-0.7	0.0
	4	358	-15.3	-0.2	5.72093023256
	4	359	-3.5	1.0	0.0
	4	360	-11.6	0.5	0.0
	4	361	-9.3	-1.6	0.0
	4	362	-6.2	-2.7	0.0
	4	363	-6.8	1.7	0.0
	4	364	-3.8	1.3	0.0
	4	365	-14.5	2.3	4.48139534884
	4	366	-16.1	4.8	0.0
	5	1	-19.7	-9.3	4.95813953488
	5	2	-23.1	-12.8	0.0
	5	3	-19.3	-18.2	0.0
	5	4	-23.2	-16.9	0.0953488372093
	5	5	-14.6	-5.2	0.0
	5	6	-16.9	-12.7	0.0
	5	7	-15.4	-8.9	3.0511627907
	5	8	-15.0	-8.5	0.0
	5	9	-18.6	-11.2	0.0
	5	10	-18.8	-7.9	0.0
	5	11	-19.1	-14.1	2.38372093023
	5	12	-28.1	-17.8	0.476744186047
	5	13	-21.9	-7.2	0.0
	5	14	-13.2	-9.6	0.0953488372093
	5	15	-10.7	-7.1	3.90930232558
	5	16	-15.8	-11.5	0.476744186047
	5	17	-13.8	-9.6	0.0953488372093
	5	18	-10.7	-2.6	0.0
	5	19	-19.2	-2.0	0.0
	5	20	-25.5	-14.6	0.0
	5	21	-23.6	-1.2	0.0
	5	22	-16.0	-5.5	8.96279069767
	5	23	-18.1	0.6	0.0
	5	24	-17.3	-6.9	0.0
	5	25	-21.3	-9.3	0.0
	5	26	-17.2	-5.1	0.762790697674
	5	27	-9.3	0.7	0.762790697674
	5	28	-18.1	-1.4	0.0
	5	29	-13.9	-2.7	0.0
	5	30	-13.9	-5.9	0.0
	5	31	-11.1	-8.9	0.0
	5	32	-14.1	-6.7	2.66976744186
	5	33	-18.5	-9.8	6.57906976744
	5	34	-24.4	-13.0	0.0
	5	35	-20.0	-8.2	0.0
	5	36	-15.3	-4.1	8.10465116279
	5	37	-19.9	1.7	5.1488372093
	5	38	-20.4	-1.5	0.0
	5	39	-17.3	-5.0	0.0
	5	40	-8.5	3.2	0.0
	5	41	-12.8	-1.4	0.0
	5	42	-6.1	-3.1	0.0
	5	43	-6.2	-5.8	0.0
	5	44	-5.1	-4.7	0.0
	5	45	-5.9	-4.3	0.0
	5	46	-1.7	4.7	0.0
	5	47	-10.7	2.6	0.0
	5	48	-16.3	-7.9	0.0
	5	49	-16.6	-9.3	0.0
	5	50	-10.6	-3.8	0.0
	5	51	-4.6	-4.3	9.15348837209
	5	52	-9.2	-0.8	0.0
	5	53	-16.1	-4.0	0.0
	5	54	-0.7	9.6	0.0
	5	55	2.6	7.3	0.0
	5	56	-13.1	2.3	0.0
	5	57	-8.9	7.2	0.0
	5	58	-11.9	-3.5	0.0
	5	59	-17.5	-8.7	0.0
	5	60	-16.5	-4.9	0.0
	5	61	-10.2	6.7	0.0
	5	62	-8.8	0.9	0.0
	5	63	-10.1	6.1	0.0
	5	64	-15.7	6.7	0.0
	5	65	-16.4	-0.4	0.0
	5	66	-11.5	1.2	0.0
	5	67	-6.6	4.2	0.0
	5	68	-8.7	3.3	0.0
	5	69	-8.9	-2.0	0.0
	5	70	-8.7	2.2	0.0
	5	71	-8.3	-1.1	0.0
	5	72	-8.8	-1.7	0.0
	5	73	-16.8	-0.6	0.0
	5	74	-12.4	1.5	0.0
	5	75	-10.3	6.3	0.0
	5	76	-8.8	2.3	0.0
	5	77	-1.3	3.5	0.286046511628
	5	78	-5.6	-0.9	0.0
	5	79	-4.0	-0.6	0.0
	5	80	-13.1	0.4	0.0
	5	81	-6.8	4.6	0.0
	5	82	-4.5	-1.8	0.0
	5	83	-5.6	1.8	0.858139534884
	5	84	-5.8	8.5	0.0
	5	85	-6.4	-0.6	1.52558139535
	5	86	-11.4	2.6	0.0
	5	87	-11.2	1.6	0.0
	5	88	-13.1	0.4	0.762790697674
	5	89	-13.0	3.2	0.0
	5	90	-3.3	7.0	0.0
	5	91	2.5	8.7	0.0
	5	92	-1.5	7.0	0.0
	5	93	-10.8	-0.6	14.111627907
	5	94	-12.7	3.5	0.0
	5	95	-5.8	8.5	0.0
	5	96	-0.4	12.7	0.0
	5	97	-5.5	11.9	0.0
	5	98	-9.3	12.8	0.0
	5	99	-2.8	6.6	0.0953488372093
	5	100	6.9	15.2	0.0
	5	101	4.4	17.2	0.0
	5	102	1.7	15.4	0.0
	5	103	-4.2	16.9	0.0
	5	104	-9.2	9.6	0.0
	5	105	-1.5	11.5	0.0
	5	106	-0.9	14.9	0.0
	5	107	3.4	19.7	0.0
	5	108	3.9	23.5	0.0
	5	109	6.4	23.9	0.0
	5	110	9.9	23.5	0.0
	5	111	7.2	23.5	0.0
	5	112	1.2	13.0	0.953488372093
	5	113	-2.3	13.1	0.0
	5	114	-0.9	17.7	0.0
	5	115	4.8	17.9	0.0
	5	116	-0.4	10.3	0.0
	5	117	-1.6	8.8	0.0
	5	118	-7.0	10.8	0.0
	5	119	-2.4	15.9	0.0
	5	120	1.3	20.3	0.858139534884
	5	121	1.7	24.3	0.0
	5	122	2.4	14.7	0.0
	5	123	3.9	21.6	0.0
	5	124	5.7	15.7	2.28837209302
	5	125	3.6	16.1	0.0
	5	126	-2.7	13.9	0.0
	5	127	-2.2	9.8	0.0
	5	128	-2.6	10.0	0.0
	5	129	0.3	14.7	0.0
	5	130	4.0	14.5	0.0
	5	131	1.6	22.2	0.0
	5	132	1.5	24.8	0.0
	5	133	5.1	19.0	0.0
	5	134	0.7	18.8	0.0
	5	135	2.2	18.1	0.0
	5	136	0.7	15.9	0.0
	5	137	4.0	15.8	0.0
	5	138	6.9	18.8	0.0
	5	139	5.3	20.0	0.0
	5	140	1.3	15.3	15.2558139535
	5	141	7.3	20.7	12.9674418605
	5	142	7.9	23.2	0.0953488372093
	5	143	9.6	25.0	0.0
	5	144	9.1	26.7	0.0
	5	145	12.3	26.6	0.0
	5	146	8.1	25.4	0.0
	5	147	5.4	17.0	6.1976744186
	5	148	5.4	21.5	0.0
	5	149	6.7	21.9	0.381395348837
	5	150	6.8	19.8	0.476744186047
	5	151	10.2	20.8	24.6953488372
	5	152	7.0	18.5	2.95581395349
	5	153	7.2	22.4	0.0
	5	154	11.6	25.4	0.0
	5	155	15.4	27.5	0.0
	5	156	10.3	20.4	0.0
	5	157	7.8	18.2	0.0
	5	158	4.6	22.6	0.0
	5	159	9.5	24.9	0.0
	5	160	14.1	27.6	0.0
	5	161	14.4	31.3	0.0
	5	162	12.3	28.1	0.0
	5	163	11.8	21.5	0.0
	5	164	8.8	22.9	0.0
	5	165	9.7	21.7	0.0953488372093
	5	166	8.6	21.7	0.0
	5	167	12.1	25.5	0.0
	5	168	10.3	25.7	0.0
	5	169	15.2	23.6	4.95813953488
	5	170	16.4	24.8	5.43488372093
	5	171	14.0	27.9	0.0
	5	172	15.6	27.5	0.0953488372093
	5	173	13.6	27.9	3.14651162791
	5	174	13.1	27.1	0.0953488372093
	5	175	9.4	27.3	0.0
	5	176	10.9	30.3	0.0
	5	177	13.3	27.7	0.0
	5	178	14.0	31.6	0.476744186047
	5	179	9.8	30.4	0.0
	5	180	12.4	29.1	0.0
	5	181	13.3	31.8	0.0
	5	182	16.8	34.2	0.0
	5	183	14.9	31.0	0.0
	5	184	13.0	32.3	0.0
	5	185	13.0	27.3	0.0
	5	186	11.3	22.5	0.858139534884
	5	187	9.5	19.2	3.14651162791
	5	188	18.8	35.3	0.0
	5	189	16.6	30.5	0.0
	5	190	17.6	30.5	0.0
	5	191	19.2	33.4	0.0
	5	192	18.1	29.3	1.90697674419
	5	193	18.7	28.5	0.0
	5	194	14.9	30.6	0.0
	5	195	12.6	24.5	2.28837209302
	5	196	17.3	29.5	2.66976744186
	5	197	17.8	33.7	0.0
	5	198	17.6	27.4	30.511627907
	5	199	18.1	34.5	0.0
	5	200	19.9	29.0	0.0
	5	201	20.1	34.9	0.0
	5	202	18.2	30.0	0.286046511628
	5	203	16.3	27.9	0.0
	5	204	15.4	26.0	0.0953488372093
	5	205	15.0	28.7	0.0
	5	206	13.4	28.5	0.0
	5	207	12.7	28.1	0.0
	5	208	15.7	29.9	0.0
	5	209	11.3	27.6	0.0
	5	210	14.2	28.5	0.0
	5	211	16.7	31.3	0.0
	5	212	15.9	29.4	5.43488372093
	5	213	15.9	29.7	0.0
	5	214	16.1	30.4	0.0
	5	215	20.7	34.1	0.0
	5	216	23.6	33.5	0.0
	5	217	19.6	27.6	0.0
	5	218	12.6	24.4	0.0
	5	219	14.0	27.7	0.0
	5	220	15.1	30.2	0.0
	5	221	15.1	29.1	0.0
	5	222	14.8	30.6	0.0
	5	223	17.4	30.3	4.76744186047
	5	224	16.8	29.9	0.0
	5	225	14.9	26.5	0.0
	5	226	14.8	25.2	0.0
	5	227	12.6	22.3	0.0
	5	228	12.6	20.8	29.5581395349
	5	229	14.0	18.8	3.43255813953
	5	230	7.9	18.5	2.19302325581
	5	231	10.1	21.6	0.286046511628
	5	232	8.2	26.1	0.0
	5	233	14.8	27.4	0.0
	5	234	13.3	26.2	0.0
	5	235	10.7	29.6	0.0
	5	236	12.8	27.9	0.0
	5	237	14.5	29.5	0.0
	5	238	11.6	32.4	0.0
	5	239	15.7	29.6	0.0
	5	240	14.3	28.3	0.0
	5	241	15.0	29.8	0.0
	5	242	15.0	29.7	0.0953488372093
	5	243	16.7	30.2	0.0
	5	244	11.2	24.1	0.0
	5	245	8.1	19.1	0.0953488372093
	5	246	7.3	28.3	0.0
	5	247	7.6	27.7	0.0
	5	248	10.5	29.9	0.0
	5	249	11.5	33.2	0.0
	5	250	12.7	29.9	0.0
	5	251	10.5	28.3	0.0
	5	252	12.1	22.0	0.0953488372093
	5	253	10.2	25.8	0.0
	5	254	9.1	25.6	0.0
	5	255	9.3	18.2	9.34418604651
	5	256	8.9	24.7	0.0
	5	257	7.8	21.1	0.0
	5	258	5.2	22.4	0.0
	5	259	5.1	25.2	0.0
	5	260	16.1	29.5	0.0
	5	261	17.3	28.3	0.0
	5	262	13.4	19.0	0.286046511628
	5	263	14.0	25.4	0.0
	5	264	14.1	25.3	0.0
	5	265	13.7	27.8	0.0
	5	266	15.8	27.5	0.0
	5	267	9.0	22.9	0.0
	5	268	6.1	27.7	0.0
	5	269	11.3	27.0	0.0
	5	270	9.0	19.9	0.0
	5	271	10.2	22.9	0.0
	5	272	10.6	22.1	0.0
	5	273	12.8	21.8	0.0
	5	274	11.0	21.4	0.0
	5	275	7.7	20.5	0.0
	5	276	6.8	17.4	0.0
	5	277	9.6	15.0	0.0
	5	278	6.7	16.5	1.0488372093
	5	279	4.5	24.9	0.0
	5	280	8.3	21.2	0.953488372093
	5	281	5.5	24.1	0.0
	5	282	10.1	22.5	0.0
	5	283	5.3	14.8	0.0
	5	284	-1.2	8.4	0.0
	5	285	3.1	17.5	0.0
	5	286	4.6	14.6	0.0
	5	287	2.5	13.9	0.0
	5	288	0.9	11.3	0.190697674419
	5	289	-1.1	11.3	0.0
	5	290	3.6	19.1	0.0
	5	291	0.2	17.1	0.0
	5	292	0.3	21.4	0.0
	5	293	2.6	17.3	1.33488372093
	5	294	0.8	17.6	0.0
	5	295	0.7	10.5	0.0
	5	296	0.4	9.4	0.0
	5	297	-1.8	9.0	0.0
	5	298	-0.3	10.8	0.0
	5	299	1.1	14.1	0.0
	5	300	-0.5	13.8	0.0
	5	301	-4.4	11.5	0.0953488372093
	5	302	-2.3	8.8	0.0
	5	303	-0.5	6.8	7.05581395349
	5	304	-2.9	9.0	0.0
	5	305	-5.4	4.1	0.0
	5	306	-5.7	5.7	0.0
	5	307	-12.0	5.5	0.0
	5	308	-8.9	1.4	0.0
	5	309	-12.4	-0.7	0.0
	5	310	-10.7	7.7	0.0
	5	311	1.9	11.5	0.0
	5	312	5.0	12.9	0.0
	5	313	-5.6	1.9	0.0
	5	314	-11.5	3.4	0.0
	5	315	-10.3	4.8	0.0
	5	316	-10.9	2.3	0.0
	5	317	-7.6	5.7	0.0
	5	318	-3.5	10.5	0.0
	5	319	-1.5	15.7	0.0
	5	320	2.5	14.3	0.0
	5	321	9.2	21.2	0.0
	5	322	10.2	15.9	0.0
	5	323	1.1	5.1	0.381395348837
	5	324	-1.2	6.5	0.0
	5	325	-1.7	16.5	0.0
	5	326	-4.0	8.2	0.0
	5	327	-8.1	4.2	0.0
	5	328	-14.9	-8.3	0.0
	5	329	-11.2	0.1	0.0
	5	330	-14.2	-7.5	0.0
	5	331	-17.8	-1.9	0.0
	5	332	-15.7	7.7	0.0
	5	333	-8.3	5.5	0.0
	5	334	-8.5	-3.5	0.0
	5	335	-5.0	-0.7	0.0
	5	336	-13.8	-6.4	0.0
	5	337	-5.6	-0.6	0.0
	5	338	-4.1	1.8	0.0
	5	339	-9.0	7.6	0.0
	5	340	-7.3	3.7	0.0
	5	341	-12.6	-7.5	0.0
	5	342	-7.9	4.8	0.0
	5	343	-10.6	-2.0	0.0
	5	344	-14.4	4.1	0.0
	5	345	-8.5	-2.6	0.0
	5	346	-11.2	-3.3	0.0
	5	347	-11.8	-10.0	0.0
	5	348	-17.0	-2.1	0.0
	5	349	-17.9	-7.2	0.0
	5	350	-16.2	-4.6	0.0
	5	351	-19.2	-8.5	0.0
	5	352	-12.8	-6.3	0.0
	5	353	-3.0	-1.7	0.0
	5	354	-9.0	-7.3	0.0
	5	355	-6.1	-6.0	0.0
	5	356	-11.1	-5.7	0.0
	5	357	-16.0	-11.0	0.0
	5	358	-22.0	-13.8	0.0
	5	359	-9.3	-1.6	0.0
	5	360	-9.2	-3.6	0.0
	5	361	-12.7	-0.1	0.0
	5	362	-7.1	5.3	0.0
	5	363	-20.4	-9.5	0.0
	5	364	-10.7	-6.2	0.0
	5	365	-20.1	-11.0	11.1558139535
	6	1	-18.5	0.7	0.0
	6	2	-20.3	1.4	0.0
	6	3	-15.6	2.1	0.0
	6	4	-12.1	4.8	0.0
	6	5	-18.3	-4.0	0.0
	6	6	-14.5	-5.4	0.0
	6	7	-14.1	-8.2	0.0
	6	8	-9.9	-4.0	0.0
	6	9	-15.5	-11.0	2.47906976744
	6	10	-16.4	-7.7	2.28837209302
	6	11	-14.2	-5.8	0.0
	6	12	-6.3	4.1	0.0
	6	13	-4.8	-3.8	0.0
	6	14	-13.3	-7.7	0.0
	6	15	-28.9	-4.0	0.0
	6	16	-17.5	-7.1	0.0
	6	17	-17.2	-9.2	0.0
	6	18	-20.7	-7.2	0.0
	6	19	-18.1	-1.9	0.0
	6	20	-11.0	-2.2	0.0
	6	21	-10.7	-6.1	0.0
	6	22	-8.5	-3.3	0.0
	6	23	-13.8	-2.0	0.0
	6	24	-17.3	-10.7	0.0
	6	25	-11.4	-8.5	0.0
	6	26	-12.3	-1.6	0.0
	6	27	-24.5	-7.6	0.0
	6	28	-18.4	-4.3	0.0
	6	29	-34.4	-13.8	0.572093023256
	6	30	-30.7	-12.6	2.0976744186
	6	31	-28.5	-5.6	0.0
	6	32	-17.3	-9.3	0.0
	6	33	-18.9	-7.3	0.0
	6	34	-14.9	-10.3	0.0
	6	35	-13.3	-2.2	0.0
	6	36	-25.0	-11.9	0.0
	6	37	-27.7	-13.9	0.0
	6	38	-29.8	-15.8	0.0
	6	39	-25.8	-10.9	0.0
	6	40	-25.6	-2.9	0.0
	6	41	-19.3	0.1	0.0
	6	42	-13.0	-4.2	0.0
	6	43	-13.9	-8.5	0.0
	6	44	-21.5	-5.8	0.0
	6	45	-16.9	-7.1	0.0
	6	46	-17.7	-5.8	0.0
	6	47	-9.4	-6.3	0.0
	6	48	-7.5	-3.7	0.0
	6	49	0.0	3.0	0.0
	6	50	-5.6	-3.3	0.0
	6	51	-11.0	-1.3	0.0953488372093
	6	52	-15.3	-0.7	0.0
	6	53	-12.4	-0.5	0.0
	6	54	-11.9	6.9	0.0
	6	55	-17.9	-1.7	0.0
	6	56	-11.7	1.0	0.0
	6	57	-16.4	-6.1	0.0
	6	58	-17.0	-0.6	0.0
	6	59	-16.1	-1.4	0.0
	6	60	-13.2	-1.1	0.0
	6	61	-16.4	-8.5	0.0
	6	62	-8.6	-1.1	0.0
	6	63	-8.9	1.1	0.0
	6	64	0.2	10.4	0.0
	6	65	3.1	6.0	0.0
	6	66	-3.2	2.7	0.0
	6	67	-5.3	0.1	0.0
	6	68	-7.6	-2.0	0.0
	6	69	-2.8	-2.2	0.0
	6	70	1.3	5.2	0.0
	6	71	2.1	3.7	0.0
	6	72	2.7	6.2	0.0
	6	73	3.8	4.1	0.0
	6	74	-0.4	3.7	0.0
	6	75	-4.2	2.9	0.0
	6	76	-2.7	4.4	0.0
	6	77	-6.7	4.6	0.0
	6	78	-0.5	7.4	0.0953488372093
	6	79	-0.5	5.7	0.0
	6	80	-0.3	7.9	0.0
	6	81	-2.8	0.1	0.0
	6	82	-0.1	2.2	0.0
	6	83	-10.3	-1.2	4.48139534884
	6	84	-10.2	3.9	0.0
	6	85	-11.2	0.0	0.0
	6	86	-11.5	0.5	0.0
	6	87	-4.8	5.6	0.762790697674
	6	88	-2.3	9.5	0.0
	6	89	-2.4	13.8	0.0
	6	90	-0.5	14.4	0.0
	6	91	0.8	10.4	0.0
	6	92	-1.5	12.2	1.81162790698
	6	93	2.3	11.8	0.0
	6	94	-0.5	13.3	0.0
	6	95	-4.2	9.2	10.7744186047
	6	96	-6.7	7.8	5.81627906977
	6	97	-7.9	7.2	0.0
	6	98	-9.4	5.2	0.0
	6	99	-5.1	4.9	0.0
	6	100	-2.3	3.1	1.23953488372
	6	101	-1.6	7.6	0.0
	6	102	-5.9	7.0	0.0
	6	103	-7.5	7.8	0.0
	6	104	-5.8	8.5	0.0
	6	105	-6.0	3.2	0.0
	6	106	-8.3	3.0	0.0953488372093
	6	107	-5.5	5.1	4.48139534884
	6	108	-4.9	9.0	17.5441860465
	6	109	1.3	12.7	0.0
	6	110	10.9	16.8	8.58139534884
	6	111	8.9	15.9	0.0
	6	112	5.3	17.2	0.0
	6	113	6.3	14.4	1.14418604651
	6	114	4.5	19.4	0.0
	6	115	7.8	24.1	0.0
	6	116	15.8	31.4	0.0
	6	117	10.7	21.9	3.33720930233
	6	118	8.3	20.7	0.0
	6	119	7.8	18.0	0.0953488372093
	6	120	2.3	17.8	0.0
	6	121	9.3	21.2	0.0
	6	122	7.9	20.9	0.0
	6	123	6.4	21.6	0.0
	6	124	4.3	24.6	0.0
	6	125	2.7	17.5	1.81162790698
	6	126	5.7	19.2	0.0
	6	127	4.6	12.8	4.86279069767
	6	128	5.0	17.9	0.0
	6	129	6.6	19.3	0.0
	6	130	7.2	18.0	0.0
	6	131	9.1	22.7	0.0
	6	132	3.6	22.0	0.0
	6	133	3.9	19.3	0.0
	6	134	4.4	18.8	0.0
	6	135	3.6	17.9	16.4
	6	136	7.2	24.6	8.58139534884
	6	137	1.9	22.7	2.47906976744
	6	138	-0.3	25.8	0.0
	6	139	6.1	21.9	0.0
	6	140	2.9	18.1	0.0
	6	141	5.2	21.7	0.0
	6	142	8.5	23.8	0.0
	6	143	11.2	24.6	0.0
	6	144	4.8	18.1	0.667441860465
	6	145	7.8	24.3	0.0
	6	146	9.7	26.9	0.0
	6	147	7.5	22.5	0.0
	6	148	12.3	21.1	1.43023255814
	6	149	12.6	23.1	0.0
	6	150	10.7	20.0	0.0
	6	151	8.7	19.4	0.0
	6	152	10.4	23.0	0.0
	6	153	6.0	21.1	35.088372093
	6	154	6.0	24.3	0.0
	6	155	8.0	25.0	0.0
	6	156	8.3	20.1	1.14418604651
	6	157	9.7	25.4	0.762790697674
	6	158	18.9	28.5	0.0
	6	159	17.3	27.1	0.0
	6	160	17.3	25.6	0.0953488372093
	6	161	13.9	26.7	0.0
	6	162	10.8	24.8	0.0
	6	163	6.6	20.8	0.0
	6	164	5.5	20.7	0.0
	6	165	4.1	15.0	0.667441860465
	6	166	0.5	14.2	6.48372093023
	6	167	6.2	19.5	0.762790697674
	6	168	5.4	21.9	0.0
	6	169	7.9	18.7	0.0
	6	170	6.9	24.6	0.0
	6	171	10.3	23.9	8.29534883721
	6	172	15.4	28.8	4.00465116279
	6	173	13.2	28.8	0.0
	6	174	11.7	26.3	0.0
[truncated: 8,957 more rows]
