# Supplementary material for: Comparing CMIP-3 and CMIP-5 climate projections on flooding estimation of Devils Lake of North Dakota, USA
Source: PeerJ. 2018 Apr 30;6:e4711. doi: 10.7717/peerj.4711 (PMC5933320; doi:10.7717/peerj.4711)
Supplement: Supplemental Information 2 [file peerj-06-4711-s002.zip › FutureClimate/CMIP-5_MarkSim/EDMZ_NorESM1M_rcp45_2025.dat]

	1	1	-23.6	-17.5	0.0
	1	2	-21.4	-18.8	0.0
	1	3	-20.0	-7.7	0.0
	1	4	-11.9	2.2	0.0
	1	5	-3.0	5.1	1.14418604651
	1	6	-2.5	-2.0	0.0
	1	7	-13.7	-0.4	0.0
	1	8	-4.7	-3.6	0.0
	1	9	-7.6	-4.8	0.0953488372093
	1	10	-13.9	-2.9	0.0
	1	11	-26.5	-2.3	0.0
	1	12	-30.3	-2.0	0.0
	1	13	-22.5	-10.6	0.0
	1	14	-19.4	-10.3	0.0
	1	15	-19.4	-16.4	0.0
	1	16	-21.1	-11.2	0.0
	1	17	-18.3	-4.0	0.0
	1	18	-20.5	-12.8	0.0
	1	19	-23.6	-19.7	0.286046511628
	1	20	-14.2	-2.7	0.0
	1	21	-12.0	-9.5	0.0
	1	22	-20.7	-7.0	0.0
	1	23	-5.9	10.0	0.0
	1	24	-12.7	12.8	0.0
	1	25	-15.7	2.9	0.0
	1	26	-17.4	-1.1	0.0
	1	27	-14.0	-5.0	0.0
	1	28	-18.3	-7.5	0.0
	1	29	-24.0	-6.7	0.0
	1	30	-14.3	-2.4	0.0
	1	31	-21.5	-3.9	0.0
	1	32	-14.7	-0.4	0.0
	1	33	-12.9	-7.9	0.0953488372093
	1	34	-7.1	-3.5	0.0
	1	35	-13.9	-3.6	0.0
	1	36	-7.5	6.0	0.0
	1	37	-1.1	4.7	0.0
	1	38	6.8	15.3	0.0
	1	39	-5.6	3.7	0.0
	1	40	-11.1	-10.5	0.0
	1	41	-7.7	-1.8	0.0
	1	42	-8.5	-7.9	0.0
	1	43	-10.6	-7.0	0.0
	1	44	-9.6	0.8	0.0
	1	45	-4.6	4.8	0.0
	1	46	-9.3	-4.1	0.0
	1	47	-15.1	-9.5	0.0953488372093
	1	48	-25.1	-9.1	0.0
	1	49	-23.1	-5.8	0.0
	1	50	-26.7	-9.3	0.0
	1	51	-25.1	-7.4	0.0
	1	52	-25.7	-6.9	0.0
	1	53	-28.7	-18.2	2.66976744186
	1	54	-24.3	-15.5	0.286046511628
	1	55	-20.8	-0.3	0.0
	1	56	-17.1	-2.8	0.0
	1	57	-17.5	-5.3	0.0
	1	58	-28.7	-5.8	0.0
	1	59	-23.5	5.4	0.0
	1	60	-23.5	-3.8	0.0
	1	61	-15.0	-4.7	0.0
	1	62	-16.1	-5.2	0.0
	1	63	-18.8	-5.0	0.0
	1	64	-14.3	-2.7	0.0
	1	65	-9.8	-3.9	0.381395348837
	1	66	-1.4	-0.3	0.0
	1	67	-1.3	2.0	0.0
	1	68	-7.6	-6.5	0.0
	1	69	-11.6	3.1	0.0
	1	70	-12.7	5.9	0.0
	1	71	-11.3	6.1	0.0
	1	72	-16.4	3.3	0.0
	1	73	-13.1	-6.3	0.0
	1	74	-9.8	-6.0	0.0
	1	75	-9.2	-7.2	0.0
	1	76	-11.3	-7.4	0.0
	1	77	-10.3	-4.9	0.0
	1	78	-16.0	-0.9	0.0
	1	79	-17.3	-2.8	0.0
	1	80	-15.9	3.5	0.0
	1	81	-19.3	-3.2	0.0
	1	82	-18.6	-4.1	0.0
	1	83	-14.6	-1.3	5.33953488372
	1	84	-12.0	-0.2	0.0
	1	85	-12.9	3.8	0.0
	1	86	-5.9	1.6	0.0
	1	87	-8.1	4.6	0.0
	1	88	-2.1	7.9	0.0
	1	89	0.8	5.1	0.0
	1	90	-3.6	9.6	0.0
	1	91	-4.6	7.4	0.0
	1	92	-3.7	13.5	0.0
	1	93	2.4	14.4	0.0
	1	94	3.3	17.7	0.0
	1	95	1.1	17.3	0.0
	1	96	2.8	14.3	0.0
	1	97	3.5	12.3	0.0
	1	98	2.4	8.6	0.190697674419
	1	99	-2.7	6.8	3.52790697674
	1	100	-3.9	8.0	0.667441860465
	1	101	-1.8	9.9	0.0
	1	102	6.2	9.6	0.0
	1	103	0.8	17.0	0.0
	1	104	8.8	18.0	0.0
	1	105	10.4	21.1	0.0
	1	106	1.9	19.3	4.38604651163
	1	107	3.5	19.4	0.0
	1	108	2.1	14.6	0.286046511628
	1	109	-0.9	17.7	0.0
	1	110	-3.8	17.8	0.0
	1	111	-1.3	16.6	0.0
	1	112	0.0	19.1	0.0
	1	113	2.3	23.1	0.0
	1	114	-4.6	14.0	0.0
	1	115	-8.4	8.4	0.0
	1	116	-2.2	16.1	0.0
	1	117	2.2	20.8	0.0
	1	118	2.4	20.1	0.0
	1	119	3.3	7.1	6.86511627907
	1	120	5.7	19.0	0.0
	1	121	8.6	21.4	0.0
	1	122	4.7	20.1	3.90930232558
	1	123	9.3	23.3	0.0
	1	124	7.4	23.3	0.0
	1	125	12.3	23.1	0.0
	1	126	12.4	23.5	0.0
	1	127	11.4	24.2	0.0
	1	128	6.2	22.4	0.0
	1	129	2.5	23.6	0.667441860465
	1	130	6.0	26.4	0.0
	1	131	8.6	23.9	0.0
	1	132	6.7	21.1	0.0
	1	133	1.8	19.6	0.0
	1	134	1.3	25.0	0.0
	1	135	2.2	20.0	0.0
	1	136	9.9	20.9	0.0
	1	137	8.6	18.7	0.0
	1	138	3.5	12.3	1.52558139535
	1	139	12.1	18.7	6.67441860465
	1	140	7.1	20.7	0.0
	1	141	8.3	15.1	0.0
	1	142	7.7	20.6	0.0
	1	143	7.6	21.1	0.0
	1	144	4.2	20.6	0.0953488372093
	1	145	5.3	21.1	0.0
	1	146	0.0	18.8	0.0
	1	147	8.3	20.3	0.0
	1	148	7.1	19.8	0.0
	1	149	12.3	19.9	5.05348837209
	1	150	4.7	19.4	26.6023255814
	1	151	2.2	17.7	0.0
	1	152	3.3	20.0	1.71627906977
	1	153	6.8	20.8	0.0
	1	154	3.2	20.1	0.0
	1	155	3.1	17.3	0.0
	1	156	7.5	21.2	0.0
	1	157	11.0	29.5	0.0
	1	158	4.0	23.3	0.0
	1	159	11.9	19.8	7.81860465116
	1	160	12.3	25.1	0.0
	1	161	12.1	23.3	0.0
	1	162	8.3	21.4	0.0
	1	163	8.5	23.1	0.0
	1	164	9.5	20.8	31.7511627907
	1	165	9.3	22.9	0.0
	1	166	9.9	24.6	0.0
	1	167	15.4	29.0	53.4906976744
	1	168	18.2	30.4	0.0
	1	169	14.0	32.2	0.0
	1	170	13.8	28.3	0.0
	1	171	13.0	29.0	0.0
	1	172	11.1	27.0	0.0
	1	173	13.7	26.7	0.0
	1	174	14.1	26.1	0.0
	1	175	13.9	18.2	12.1093023256
	1	176	13.4	19.9	8.58139534884
	1	177	12.7	25.1	0.0
	1	178	9.9	22.0	0.0
	1	179	9.6	19.0	3.81395348837
	1	180	11.1	21.0	54.5395348837
	1	181	14.5	27.6	0.0
	1	182	10.5	25.1	4.19534883721
	1	183	18.2	26.0	0.667441860465
	1	184	15.9	29.4	0.0
	1	185	14.1	28.8	0.0
	1	186	18.9	29.4	0.0
	1	187	18.2	28.8	0.0953488372093
	1	188	21.0	29.7	4.48139534884
	1	189	18.9	29.0	0.190697674419
	1	190	12.4	25.7	0.0
	1	191	13.0	21.7	0.0
	1	192	12.2	25.5	0.0
	1	193	12.5	29.7	0.0
	1	194	16.3	29.0	0.0
	1	195	18.7	29.1	0.0
	1	196	19.4	34.4	0.0
	1	197	21.8	37.6	0.0
	1	198	20.1	33.3	0.0
	1	199	21.0	30.4	0.190697674419
	1	200	17.8	29.5	0.0
	1	201	14.4	28.5	0.0
	1	202	17.5	32.6	6.00697674419
	1	203	20.4	35.4	0.953488372093
	1	204	21.8	34.8	0.0
	1	205	19.5	33.8	0.0
	1	206	14.8	29.8	0.0
	1	207	16.4	28.5	4.67209302326
	1	208	15.4	30.3	2.0023255814
	1	209	15.1	30.3	0.0
	1	210	16.5	33.0	0.0
	1	211	14.9	31.5	0.0
	1	212	14.3	32.1	0.0
	1	213	15.6	30.5	0.0
	1	214	10.3	26.3	20.2139534884
	1	215	12.9	29.5	31.7511627907
	1	216	10.7	31.6	0.0
	1	217	14.5	30.0	0.0
	1	218	13.4	28.9	0.0
	1	219	15.1	32.3	0.0
	1	220	14.6	30.2	1.14418604651
	1	221	15.8	29.8	0.0
	1	222	19.2	31.6	0.0
	1	223	18.2	29.1	0.0
	1	224	16.1	31.0	0.0
	1	225	15.4	33.0	0.0
	1	226	9.0	29.7	0.0
	1	227	9.6	25.4	15.4465116279
	1	228	9.8	25.1	0.0953488372093
	1	229	10.3	23.5	16.6860465116
	1	230	11.0	27.3	0.0
	1	231	11.3	26.2	0.0
	1	232	7.6	23.7	0.0
	1	233	10.7	28.0	0.0
	1	234	10.1	22.3	22.2162790698
	1	235	14.8	22.9	0.0
	1	236	14.6	29.8	0.0
	1	237	13.9	24.6	0.0
	1	238	11.9	29.4	0.0
	1	239	11.9	27.8	0.0
	1	240	11.5	29.3	0.0
	1	241	19.0	29.2	0.0
	1	242	17.8	30.3	0.0
	1	243	14.4	28.2	0.0
	1	244	10.9	25.2	0.0
	1	245	12.8	24.1	0.0
	1	246	11.9	27.6	0.0
	1	247	9.6	27.8	0.0
	1	248	10.5	30.2	0.0
	1	249	15.3	28.4	10.011627907
	1	250	10.3	24.5	0.190697674419
	1	251	9.8	26.3	0.0
	1	252	13.0	24.6	0.0
	1	253	10.5	22.2	0.0
	1	254	5.1	18.8	0.858139534884
	1	255	10.2	23.4	0.0
	1	256	4.1	18.3	3.90930232558
	1	257	3.4	18.1	0.286046511628
	1	258	-0.1	19.6	0.0
	1	259	-1.3	20.8	0.0
	1	260	-6.4	18.3	0.0
	1	261	1.9	24.9	0.0
	1	262	5.6	25.5	0.0
	1	263	4.3	19.8	0.0
	1	264	9.6	25.0	0.0
	1	265	11.0	24.2	0.0
	1	266	11.0	27.0	0.0
	1	267	8.0	22.9	0.0
	1	268	8.2	18.1	0.0
	1	269	10.3	19.6	0.0
	1	270	6.2	25.0	0.0
	1	271	10.5	23.2	0.0
	1	272	13.1	26.5	0.0
	1	273	14.4	23.9	0.0
	1	274	14.2	22.8	0.0
	1	275	9.8	21.8	0.0
	1	276	2.9	19.3	0.0
	1	277	4.0	20.1	0.0
	1	278	6.0	15.1	0.0
	1	279	3.4	13.8	0.0
	1	280	2.2	17.1	0.0
	1	281	0.0	14.3	0.0
	1	282	0.8	15.0	0.0
	1	283	1.4	14.3	0.190697674419
	1	284	1.6	18.0	0.0
	1	285	2.0	17.2	0.0
	1	286	4.1	16.2	0.0
	1	287	1.2	18.7	0.0
	1	288	7.6	21.3	0.0
	1	289	0.1	9.5	10.2976744186
	1	290	-3.8	7.9	0.0
	1	291	-2.0	11.3	0.0
	1	292	4.0	14.5	5.43488372093
	1	293	1.0	11.3	0.0
	1	294	2.5	13.0	0.0
	1	295	4.0	11.6	0.0
	1	296	3.2	11.0	0.0
	1	297	2.8	12.0	0.0
	1	298	-1.0	13.0	0.0
	1	299	-1.1	5.2	0.0
	1	300	-1.8	7.3	0.0
	1	301	-4.3	6.4	0.0
	1	302	-8.3	4.9	0.0
	1	303	4.7	14.8	0.0
	1	304	5.6	10.5	0.0
	1	305	3.7	13.5	0.0
	1	306	-1.4	13.3	0.0
	1	307	-0.4	5.8	0.0
	1	308	-7.6	4.0	0.0
	1	309	-4.2	2.7	0.0
	1	310	-3.1	7.8	0.0
	1	311	-2.7	13.4	0.0
	1	312	1.5	5.3	0.0
	1	313	3.9	8.4	0.0
	1	314	-0.5	7.8	0.0
	1	315	-2.4	15.6	0.0
	1	316	2.6	17.4	0.0
	1	317	4.7	9.1	0.0
	1	318	0.8	3.7	12.1093023256
	1	319	-3.8	4.0	0.0
	1	320	-3.9	4.4	3.0511627907
	1	321	-3.6	3.9	0.0
	1	322	0.0	6.0	0.0
	1	323	-12.2	3.8	0.0
	1	324	-6.5	-0.4	0.0
	1	325	-8.1	-1.3	0.0
	1	326	-8.3	-7.2	0.0
	1	327	-4.7	-1.1	0.0
	1	328	-9.0	1.1	0.0
	1	329	-7.3	-1.0	0.0
	1	330	-13.6	-10.3	0.0
	1	331	-10.0	-5.8	0.0
	1	332	-18.3	-9.7	0.0
	1	333	-9.0	6.8	0.0
	1	334	-15.5	-2.3	0.0
	1	335	-15.1	-7.2	0.0
	1	336	-14.8	-3.7	7.53255813953
	1	337	-16.8	-2.3	0.0
	1	338	-22.0	-8.2	0.0
	1	339	-27.7	-11.2	0.0
	1	340	-28.5	-8.3	0.0
	1	341	-25.3	-9.1	0.0
	1	342	-19.2	-16.8	0.0
	1	343	-18.0	-7.4	0.0
	1	344	-15.9	-8.1	0.0
	1	345	-16.5	-7.7	0.0
	1	346	-15.6	-9.6	0.0
	1	347	-13.0	-12.1	0.0
	1	348	-8.5	-7.3	0.0
	1	349	-13.4	-6.0	0.0
	1	350	-8.2	1.3	0.0
	1	351	-19.9	-14.6	0.667441860465
	1	352	-20.8	-14.0	0.0
	1	353	-24.4	-4.7	0.0
	1	354	-22.6	-12.4	0.0
	1	355	-19.8	-10.5	0.0
	1	356	-12.0	-8.7	0.0
	1	357	-14.3	-12.1	10.6790697674
	1	358	-17.7	-7.8	0.0
	1	359	-28.0	-13.4	1.71627906977
	1	360	-28.4	-15.1	0.0
	1	361	-21.8	-1.1	0.0
	1	362	-15.9	-0.7	2.0976744186
	1	363	-19.3	-4.1	0.0
	1	364	-13.7	-13.5	2.47906976744
	1	365	-17.3	-14.1	0.0
	2	1	-20.6	-5.8	0.0
	2	2	-20.8	-10.1	0.0
	2	3	-10.0	-7.2	0.0
	2	4	-15.6	-10.2	0.0
	2	5	-16.9	-12.9	0.0
	2	6	-11.9	-11.7	3.52790697674
	2	7	-18.2	-13.9	0.0
	2	8	-23.7	-17.7	0.0
	2	9	-28.0	-7.4	0.0
	2	10	-18.8	-7.8	0.0
	2	11	-19.6	-10.4	0.0
	2	12	-21.5	-4.6	0.0
	2	13	-18.9	-0.6	0.0
	2	14	-16.4	-6.8	0.0
	2	15	-12.7	-2.7	0.0
	2	16	-11.2	-5.3	0.0
	2	17	-16.3	-4.1	0.0
	2	18	-16.2	0.2	0.0
	2	19	-8.8	-3.9	0.0
	2	20	-10.5	-3.6	0.0
	2	21	-14.3	-6.5	0.0
	2	22	-19.4	-11.9	0.0
	2	23	-7.7	-5.8	0.0
	2	24	-5.7	5.5	0.0
	2	25	-9.6	-6.1	0.0
	2	26	-10.5	0.3	0.0
	2	27	-24.5	-9.8	0.0
	2	28	-26.9	-5.3	0.0
	2	29	-23.3	-8.9	0.0
	2	30	-22.5	-3.7	0.0
	2	31	-22.0	-12.7	0.0
	2	32	-12.6	0.4	0.0
	2	33	-14.4	-5.2	2.19302325581
	2	34	-9.5	-9.0	0.0
	2	35	-19.0	-10.9	0.0
	2	36	-22.7	-11.9	0.0
	2	37	-23.2	-11.9	0.0
	2	38	-17.3	-4.1	0.0
	2	39	-29.3	-12.7	0.0
	2	40	-28.9	-17.4	0.0
	2	41	-25.9	-14.8	0.0
	2	42	-18.8	-5.6	0.0
	2	43	-17.6	-4.2	0.0
	2	44	-20.1	-6.7	0.0
	2	45	-13.4	3.4	0.0
	2	46	-4.8	3.9	0.0
	2	47	-1.3	7.1	0.0
	2	48	-2.1	0.7	0.0
	2	49	-8.4	-0.4	0.0
	2	50	-15.3	-1.7	0.0
	2	51	-17.6	-7.7	0.0
	2	52	-22.6	-9.4	0.0
	2	53	-22.1	-6.3	0.0
	2	54	-25.6	-9.0	0.0
	2	55	-17.1	-2.6	0.0
	2	56	-7.5	3.8	0.0
	2	57	-10.7	-1.6	0.0
	2	58	-13.2	3.1	0.0
	2	59	-3.4	-0.4	0.0
	2	60	-3.9	-2.0	0.0
	2	61	-9.3	-6.7	0.0
	2	62	-8.4	-8.3	0.0
	2	63	-2.6	0.8	0.0
	2	64	1.1	5.9	0.0
	2	65	-7.5	-3.2	0.0
	2	66	-11.3	1.1	0.0
	2	67	-3.0	-1.0	1.43023255814
	2	68	-4.2	2.9	0.0
	2	69	-9.1	-0.3	0.0
	2	70	-9.7	1.4	0.0
	2	71	-2.5	-1.1	0.0
	2	72	-1.8	-1.7	1.33488372093
	2	73	-6.2	7.3	0.0
	2	74	-4.1	4.7	0.0
	2	75	-4.1	1.0	0.0
	2	76	-6.4	4.7	0.0
	2	77	-5.8	4.2	0.0
	2	78	-2.4	6.5	0.0
	2	79	-3.4	1.8	0.0
	2	80	-5.2	3.7	0.0
	2	81	-1.4	5.5	0.0
	2	82	-3.8	11.9	0.0
	2	83	-5.5	3.5	0.0
	2	84	-1.7	9.0	0.0
	2	85	1.0	8.7	0.0
	2	86	-3.7	4.4	0.0
	2	87	-3.9	1.1	0.0
	2	88	-3.8	5.3	0.0
	2	89	-9.4	5.2	0.0
	2	90	-16.6	-1.1	0.0
	2	91	-16.2	-8.6	0.286046511628
	2	92	-12.6	-2.6	0.0
	2	93	-19.0	-6.2	0.0
	2	94	-11.9	-1.0	0.0
	2	95	-13.7	2.2	0.0
	2	96	-16.0	2.9	0.0
	2	97	-10.1	8.0	0.0
	2	98	-2.5	8.0	0.0
	2	99	-3.2	6.1	0.0
	2	100	-0.6	14.3	0.0
	2	101	5.7	9.5	7.24651162791
	2	102	-0.3	11.7	3.33720930233
	2	103	-1.4	16.4	0.0
	2	104	-6.9	10.0	0.190697674419
	2	105	3.2	16.1	0.0
	2	106	3.4	8.5	0.0
	2	107	2.2	12.3	0.0
	2	108	-2.3	11.6	0.0
	2	109	9.1	19.8	0.0
	2	110	4.0	11.4	0.0
	2	111	2.2	12.2	0.0
	2	112	-3.3	12.2	0.0
	2	113	-1.0	10.8	1.52558139535
	2	114	-2.8	12.3	0.0
	2	115	-0.3	12.0	0.0
	2	116	5.2	13.3	0.0
	2	117	-4.1	13.2	0.762790697674
	2	118	-2.9	10.2	9.53488372093
	2	119	-4.1	13.0	0.0
	2	120	-0.1	14.4	6.67441860465
	2	121	-3.5	15.3	4.86279069767
	2	122	0.0	19.4	0.0
	2	123	-4.7	10.5	0.0
	2	124	-6.0	12.3	0.0
	2	125	-7.4	11.2	3.24186046512
	2	126	-9.2	11.5	0.0
	2	127	-1.4	17.1	0.0
	2	128	3.1	20.5	0.0
	2	129	8.2	10.7	5.91162790698
	2	130	9.2	16.7	2.66976744186
	2	131	10.2	17.9	0.953488372093
	2	132	5.9	26.2	0.0
	2	133	3.9	24.3	0.0
	2	134	10.7	18.2	0.0
	2	135	8.0	15.6	9.72558139535
	2	136	7.4	20.5	2.76511627907
	2	137	6.3	20.8	0.0
	2	138	4.3	23.7	0.0
	2	139	3.2	19.7	1.71627906977
	2	140	3.9	17.5	4.38604651163
	2	141	7.1	21.8	0.0
	2	142	3.2	21.1	0.0
	2	143	4.8	20.4	0.0
	2	144	4.5	19.8	0.0953488372093
	2	145	1.4	21.1	0.953488372093
	2	146	0.5	18.8	0.0
	2	147	6.5	17.4	0.0
	2	148	7.5	19.5	0.0
	2	149	10.9	23.0	0.286046511628
	2	150	9.1	24.7	0.0
	2	151	9.2	21.9	0.0953488372093
	2	152	10.3	24.0	0.0
	2	153	9.6	22.4	0.0
	2	154	4.7	18.8	0.0
	2	155	6.7	17.5	0.572093023256
	2	156	5.0	24.9	0.0
	2	157	7.3	26.0	0.0
	2	158	13.5	21.7	0.0
	2	159	10.3	23.4	0.0
	2	160	11.4	26.8	0.0
	2	161	13.9	26.4	0.0
	2	162	10.8	28.6	0.0
	2	163	7.4	26.0	10.488372093
	2	164	13.4	27.5	0.0
	2	165	8.7	21.1	0.0
	2	166	7.9	24.7	0.0
	2	167	3.8	27.0	0.0
	2	168	8.8	30.6	0.0
	2	169	10.7	25.3	6.29302325581
	2	170	12.2	27.7	0.0
	2	171	13.7	26.2	1.62093023256
	2	172	15.4	31.2	0.0
	2	173	12.5	26.2	0.0
	2	174	15.5	25.7	0.0
	2	175	13.3	25.8	0.0
	2	176	11.3	30.6	0.0
	2	177	8.9	24.8	0.0
	2	178	10.5	24.2	0.0
	2	179	9.5	27.1	0.0
	2	180	11.6	25.9	0.476744186047
	2	181	12.3	26.5	12.3
	2	182	10.0	25.7	0.0
	2	183	12.7	26.1	0.0
	2	184	15.6	27.3	0.0
	2	185	13.8	25.4	0.0
	2	186	17.7	30.9	0.0
	2	187	21.8	33.1	0.0
	2	188	21.2	29.8	0.0
	2	189	21.2	31.5	0.0
	2	190	12.9	25.0	0.0
	2	191	14.9	32.0	0.0
	2	192	18.2	33.9	0.0
	2	193	17.5	32.2	0.0
	2	194	14.8	24.4	0.0
	2	195	13.7	24.8	0.0
	2	196	10.6	23.5	0.0
	2	197	10.1	24.7	0.0
	2	198	9.0	24.3	0.0
	2	199	11.0	25.3	0.0
	2	200	11.6	29.1	0.0
	2	201	12.0	30.7	0.0
	2	202	19.1	35.1	0.0
	2	203	19.7	32.0	0.0
	2	204	12.4	27.8	0.0
	2	205	14.9	30.8	0.0
	2	206	12.9	30.2	0.0
	2	207	12.5	26.2	0.0
	2	208	10.2	25.7	0.0
	2	209	12.3	28.9	0.0
	2	210	13.4	26.6	4.76744186047
	2	211	11.2	23.2	22.9790697674
	2	212	15.2	26.1	0.858139534884
	2	213	14.4	27.4	5.43488372093
	2	214	12.6	27.1	3.71860465116
	2	215	13.9	29.9	1.62093023256
	2	216	16.3	29.2	12.1093023256
	2	217	14.0	28.2	6.57906976744
	2	218	17.9	28.7	0.0
	2	219	19.9	30.5	0.0
	2	220	16.4	27.1	10.1069767442
	2	221	18.1	31.7	0.0
	2	222	14.4	30.5	0.0
	2	223	12.3	22.5	15.6372093023
	2	224	14.9	29.0	0.0
	2	225	13.4	27.9	0.572093023256
	2	226	12.0	28.6	0.0
	2	227	10.7	23.9	0.0
	2	228	14.6	30.0	0.0
	2	229	11.2	32.1	0.0
	2	230	9.8	30.3	0.0
	2	231	7.8	29.2	0.0
	2	232	12.4	30.5	4.48139534884
	2	233	11.5	25.4	3.71860465116
	2	234	13.9	30.8	5.24418604651
	2	235	17.7	31.5	0.0953488372093
	2	236	14.1	32.4	0.0
	2	237	10.1	27.2	0.0
	2	238	12.3	31.1	0.0
	2	239	10.4	27.1	1.43023255814
	2	240	7.9	24.8	6.67441860465
	2	241	11.1	28.6	0.0
	2	242	11.7	31.5	0.0
	2	243	9.1	30.6	4.57674418605
	2	244	9.0	28.9	0.0
	2	245	6.5	29.8	0.0
	2	246	9.3	28.7	0.0
	2	247	10.9	23.9	0.0
	2	248	9.5	19.6	10.3930232558
	2	249	10.3	23.7	0.0
	2	250	8.5	28.3	0.0
	2	251	6.4	23.5	0.0
	2	252	3.6	23.5	0.0
	2	253	8.9	20.9	0.0
	2	254	4.8	17.2	0.0
	2	255	5.4	16.0	26.411627907
	2	256	5.3	18.7	0.0
	2	257	1.7	22.3	0.0
	2	258	3.2	16.1	0.190697674419
	2	259	2.8	13.0	0.476744186047
	2	260	-1.3	13.1	0.0
	2	261	3.8	19.2	0.0
	2	262	4.0	11.2	0.572093023256
	2	263	1.1	17.1	0.190697674419
	2	264	1.6	22.0	0.0
	2	265	4.3	22.2	0.0
	2	266	8.2	20.5	0.0
	2	267	11.3	21.0	0.0
	2	268	10.3	26.1	0.0
	2	269	7.3	22.9	0.0
	2	270	7.6	25.3	0.0
	2	271	11.0	20.0	0.0953488372093
	2	272	7.9	20.8	6.96046511628
	2	273	5.2	19.7	0.0
	2	274	7.1	21.4	0.0
	2	275	6.8	17.6	0.0
	2	276	7.6	21.6	0.0
	2	277	0.2	17.4	0.0
	2	278	-3.9	14.4	0.0
	2	279	2.8	17.1	0.0
	2	280	-4.1	15.2	0.0
	2	281	-0.5	15.8	0.0
	2	282	-2.7	9.0	3.0511627907
	2	283	-5.3	15.3	2.0023255814
	2	284	-2.3	15.0	0.0
	2	285	-3.5	13.9	0.0
	2	286	0.2	8.8	0.0
	2	287	-5.4	-3.5	7.05581395349
	2	288	-3.5	2.2	4.48139534884
	2	289	-4.3	7.1	0.0
	2	290	-5.9	7.0	0.0
	2	291	-0.9	9.6	0.0
	2	292	-1.6	9.0	0.0
	2	293	-0.6	12.0	0.0
	2	294	-4.8	11.8	0.0
	2	295	-5.6	7.8	0.858139534884
	2	296	-2.7	12.1	0.0
	2	297	-3.9	9.3	0.762790697674
	2	298	-3.1	4.9	0.0953488372093
	2	299	-3.5	5.8	0.0
	2	300	-0.8	3.3	0.0
	2	301	-4.6	4.9	0.0
	2	302	-8.3	2.3	0.0
	2	303	-4.3	2.4	0.0
	2	304	-7.5	3.8	0.0
	2	305	0.3	13.2	0.0
	2	306	-6.5	6.9	4.29069767442
	2	307	-7.4	5.8	0.0
	2	308	-5.8	6.1	0.0
	2	309	-3.8	10.1	0.0
	2	310	-2.5	16.0	0.0
	2	311	-6.9	8.9	0.0
	2	312	-6.1	10.3	0.0
	2	313	-6.3	7.4	0.0
	2	314	-2.2	12.5	0.0
	2	315	-2.2	5.0	0.0
	2	316	-8.4	2.5	0.0
	2	317	-16.1	2.9	0.0
	2	318	-7.5	6.0	0.0
	2	319	-1.8	8.0	0.0
	2	320	-3.0	6.6	0.0
	2	321	-4.1	9.2	0.0
	2	322	-1.3	6.6	0.0
	2	323	2.4	7.1	0.0
	2	324	-2.2	3.4	0.0
	2	325	-10.7	-1.6	0.0
	2	326	-8.7	4.9	0.0
	2	327	-1.5	3.8	0.286046511628
	2	328	1.9	5.0	3.0511627907
	2	329	-6.9	-0.3	1.90697674419
	2	330	-10.4	0.4	0.0
	2	331	-16.8	-1.8	0.0
	2	332	-2.0	-0.9	0.0
	2	333	3.3	5.6	0.0
	2	334	-0.4	0.6	0.0
	2	335	-10.7	-0.9	0.0
	2	336	-7.1	-7.0	0.0
	2	337	-6.1	-4.4	1.62093023256
	2	338	-13.9	-3.2	0.0
	2	339	-16.8	-2.8	0.0
	2	340	-17.9	1.5	0.0
	2	341	-8.3	4.0	2.0976744186
	2	342	-5.2	5.8	10.3930232558
	2	343	-3.2	0.3	0.0
	2	344	-3.7	-1.2	1.52558139535
	2	345	-9.2	-7.5	0.0
	2	346	-18.1	-17.8	4.00465116279
	2	347	-22.9	-13.9	0.0
	2	348	-29.6	-14.4	0.0
	2	349	-25.2	-7.0	0.0
	2	350	-21.8	-10.4	0.0
	2	351	-7.2	-5.2	0.381395348837
	2	352	-21.3	-4.4	0.0
	2	353	-9.6	0.4	0.0
	2	354	-14.6	-7.2	0.0
	2	355	-11.2	-8.3	0.0
	2	356	-11.5	-10.9	0.0
	2	357	-11.4	-7.7	0.0
	2	358	-18.7	-9.6	0.0
	2	359	-23.6	-3.4	0.0
	2	360	-12.4	0.8	0.0
	2	361	-9.7	3.4	3.43255813953
	2	362	-6.0	0.3	0.0
	2	363	-1.7	0.1	0.0
	2	364	-3.3	-2.6	0.0
	2	365	-9.5	-2.4	16.3046511628
	3	1	-15.0	-12.8	1.52558139535
	3	2	-9.6	-6.2	3.14651162791
	3	3	-9.1	-1.8	0.0
	3	4	-8.9	-5.9	0.0
	3	5	-10.4	-1.0	0.0
	3	6	-12.9	-2.0	0.0
	3	7	-11.5	1.1	0.0
	3	8	-6.4	2.9	0.0
	3	9	-4.2	-1.5	0.0
	3	10	-13.4	-7.9	0.0
	3	11	-17.3	2.7	0.0
	3	12	-24.5	-10.8	2.66976744186
	3	13	-23.5	-11.1	0.0
	3	14	-22.6	-19.1	0.0
	3	15	-26.8	-15.7	0.0
	3	16	-21.1	-13.2	0.0953488372093
	3	17	-21.4	-9.2	0.0
	3	18	-18.6	-13.2	0.0
	3	19	-23.4	-21.2	0.476744186047
	3	20	-19.4	-7.9	0.0
	3	21	-14.7	-9.9	0.0
	3	22	-20.4	-15.2	0.572093023256
	3	23	-24.6	-10.5	0.0
	3	24	-24.7	-16.8	0.858139534884
	3	25	-22.3	-15.3	0.0
	3	26	-18.4	-11.3	0.0
	3	27	-9.8	-3.6	0.0
	3	28	-8.5	-5.9	0.0
	3	29	-11.4	-0.6	5.53023255814
	3	30	-14.2	-4.4	0.0
	3	31	-12.4	-5.8	0.0
	3	32	-7.7	1.8	0.0
	3	33	-16.6	-1.2	0.0
	3	34	-7.6	-1.3	0.0
	3	35	-22.1	-3.5	0.0
	3	36	-18.3	-4.1	8.39069767442
	3	37	-19.1	-8.0	0.0
	3	38	-18.6	-3.7	0.0
	3	39	-20.6	-6.8	0.0
	3	40	-28.5	-8.1	0.0
	3	41	-23.7	-8.2	0.0
	3	42	-16.7	-5.0	0.0
	3	43	-11.2	-1.9	0.0
	3	44	-17.1	-6.1	0.0
	3	45	-24.9	-9.3	0.0
	3	46	-22.8	-7.2	0.0
	3	47	-20.7	2.4	0.0
	3	48	-15.5	4.0	0.0
	3	49	-9.6	-1.6	0.0
	3	50	-17.3	-8.9	1.23953488372
	3	51	-13.0	-3.2	0.0
	3	52	-15.9	-4.3	0.0
	3	53	-11.1	-0.2	0.0
	3	54	-9.1	2.5	0.0
	3	55	-12.5	-3.7	0.0
	3	56	-18.6	-6.3	0.0
	3	57	-19.1	-13.5	0.0
	3	58	-24.1	-14.5	0.0
	3	59	-20.2	-10.6	2.66976744186
	3	60	-15.5	-6.6	0.0
	3	61	-20.7	1.7	0.0
	3	62	-15.2	-2.6	0.0
	3	63	-9.7	-9.4	0.0
	3	64	-19.2	1.5	0.0
	3	65	-16.2	5.2	0.0
	3	66	-9.9	6.6	0.0
	3	67	0.6	4.7	0.0
	3	68	-5.6	3.6	5.05348837209
	3	69	-4.2	4.1	0.0
	3	70	-0.5	0.8	0.0
	3	71	-1.7	-1.6	0.0
	3	72	-16.0	-10.5	0.0
	3	73	-15.5	-3.1	0.0
	3	74	-11.4	-3.5	4.19534883721
	3	75	-5.8	-3.6	0.476744186047
	3	76	-12.9	-1.9	0.0
	3	77	-8.4	-1.6	0.0
	3	78	-8.6	3.4	0.0
	3	79	-17.1	-1.0	0.0
	3	80	-11.2	6.9	0.0
	3	81	-13.5	-1.9	0.0
	3	82	-17.3	-4.5	0.0
	3	83	-26.4	-5.1	0.0
	3	84	-26.9	-7.8	0.0
	3	85	-19.6	-6.5	0.0
	3	86	-8.1	0.0	0.0
	3	87	-7.5	6.7	3.43255813953
	3	88	-3.9	6.0	0.0
	3	89	2.1	13.2	13.7302325581
	3	90	2.0	8.9	0.858139534884
	3	91	0.6	8.3	0.0
	3	92	-0.4	12.5	0.0
	3	93	7.3	20.6	0.0
	3	94	3.5	19.8	0.0
	3	95	5.9	16.4	0.0
	3	96	-3.0	6.0	0.0
	3	97	-8.0	7.0	0.0
	3	98	-5.9	7.6	2.76511627907
	3	99	-8.7	9.0	0.0
	3	100	2.1	17.4	0.0
	3	101	3.8	12.7	0.0953488372093
	3	102	-2.8	8.8	6.57906976744
	3	103	-2.7	15.6	0.0
	3	104	0.2	10.9	10.011627907
	3	105	5.0	14.7	3.52790697674
	3	106	7.3	8.7	1.52558139535
	3	107	3.0	10.1	0.0
	3	108	1.4	11.2	0.0
	3	109	2.6	8.8	0.0
	3	110	-4.8	8.4	0.0
	3	111	-3.4	12.7	0.0
	3	112	-4.3	12.5	0.0
	3	113	-11.2	7.2	0.0
	3	114	-4.7	13.4	0.0
	3	115	-4.5	15.5	0.0
	3	116	-3.3	10.6	7.72325581395
	3	117	-0.1	11.7	1.14418604651
	3	118	4.1	8.0	2.28837209302
	3	119	2.2	15.5	0.0
	3	120	5.3	15.9	0.0
	3	121	-0.6	12.2	0.0
	3	122	4.6	16.5	0.0
	3	123	6.2	15.0	0.0
	3	124	5.5	15.5	0.0
	3	125	7.7	14.4	0.0
	3	126	-1.2	13.3	0.0
	3	127	-4.7	6.6	0.0
	3	128	-6.6	8.9	0.0
	3	129	-5.6	14.1	0.0
	3	130	0.5	18.6	0.0
	3	131	4.5	23.9	0.0
	3	132	2.6	23.0	0.0
	3	133	0.2	17.2	0.0
	3	134	-1.3	20.5	0.0
	3	135	1.1	18.3	0.0
	3	136	4.2	20.4	0.0
	3	137	1.6	17.1	0.0
	3	138	2.9	20.1	0.0
	3	139	4.2	19.6	0.0
	3	140	6.2	19.3	0.0
	3	141	4.4	19.1	0.0
	3	142	-0.3	16.6	0.0
	3	143	1.3	17.4	0.0
	3	144	8.0	16.0	23.0744186047
	3	145	10.7	18.4	0.0
	3	146	7.6	14.4	0.0
	3	147	4.3	17.2	11.2511627907
	3	148	2.3	16.4	0.0
	3	149	1.5	13.4	0.0
	3	150	2.4	17.5	0.0
	3	151	3.3	20.9	0.0
	3	152	6.2	27.2	0.0
	3	153	9.0	26.5	0.0
	3	154	13.4	29.4	0.0
	3	155	16.0	29.4	0.0
	3	156	16.7	26.3	0.0
	3	157	12.1	27.3	0.0
	3	158	9.3	25.8	0.0
	3	159	11.9	24.2	0.0
	3	160	11.3	28.5	0.0
	3	161	16.4	31.2	0.0
	3	162	13.5	26.4	0.190697674419
	3	163	13.4	27.4	0.0
	3	164	14.7	27.9	0.0
	3	165	17.8	27.8	0.0
	3	166	12.7	26.1	0.0
	3	167	10.0	26.9	0.0
	3	168	10.8	26.3	0.0
	3	169	11.3	23.3	1.33488372093
	3	170	8.1	23.5	0.0
	3	171	4.3	22.2	0.0
	3	172	8.2	19.4	0.0
	3	173	12.6	27.6	0.0
	3	174	13.3	28.3	0.0
	3	175	19.0	30.4	0.0
	3	176	17.7	31.7	0.0
	3	177	20.8	33.1	0.0
	3	178	18.3	32.2	0.0
	3	179	14.1	27.5	0.0
	3	180	12.8	26.0	0.0
	3	181	10.8	25.5	7.81860465116
	3	182	8.6	20.7	8.86744186047
	3	183	13.1	24.2	0.0
	3	184	13.5	22.4	4.86279069767
	3	185	17.1	23.4	32.2279069767
	3	186	13.6	27.2	0.0
	3	187	17.3	29.3	0.0
	3	188	11.6	29.3	22.8837209302
	3	189	12.9	29.0	0.0
	3	190	16.1	28.2	0.0
	3	191	16.5	29.2	0.0
	3	192	14.8	24.5	0.572093023256
	3	193	13.1	27.5	0.0
	3	194	17.4	29.1	0.0
	3	195	17.7	30.5	0.0
	3	196	17.2	27.6	0.0
	3	197	15.4	27.1	0.0
	3	198	15.2	28.7	0.0953488372093
	3	199	18.3	26.5	4.38604651163
	3	200	15.3	29.9	69.7
	3	201	18.6	32.9	0.0
	3	202	17.4	27.1	14.3023255814
	3	203	21.7	30.9	0.190697674419
	3	204	19.1	32.1	6.76976744186
	3	205	18.6	28.6	4.57674418605
	3	206	20.9	36.1	0.0
	3	207	18.0	34.9	0.0
	3	208	22.2	33.3	0.572093023256
	3	209	20.5	35.4	0.0
	3	210	16.7	31.5	0.0
	3	211	15.1	32.0	0.0
	3	212	18.0	31.1	0.0
	3	213	14.7	29.7	0.0
	3	214	14.7	30.5	0.0
	3	215	15.4	30.8	6.67441860465
	3	216	15.9	29.1	0.0
	3	217	17.1	28.8	0.0
	3	218	15.6	29.8	0.0
	3	219	14.9	28.6	0.762790697674
	3	220	13.5	29.3	0.762790697674
	3	221	15.7	29.9	0.0953488372093
	3	222	14.8	32.4	0.0953488372093
	3	223	14.4	26.2	10.488372093
	3	224	13.9	23.9	0.0
	3	225	11.6	27.8	0.0
	3	226	14.4	30.4	0.0
	3	227	13.0	33.2	0.0
	3	228	11.3	28.7	0.0
	3	229	12.9	28.4	0.0
	3	230	15.3	30.1	0.0
	3	231	15.4	26.9	0.0
	3	232	16.0	26.5	0.0
	3	233	18.4	26.1	0.0
	3	234	20.4	30.2	0.0
	3	235	16.4	23.7	0.953488372093
	3	236	7.1	20.9	0.0
	3	237	8.2	23.7	0.0
	3	238	8.4	24.1	0.0
	3	239	8.8	27.7	0.0
	3	240	6.2	30.4	0.0
	3	241	11.2	30.0	0.0
	3	242	6.6	27.4	0.0
	3	243	9.4	25.3	0.0
	3	244	9.9	24.2	0.0
	3	245	10.4	25.3	0.0
	3	246	7.1	22.8	0.0
	3	247	5.6	20.1	13.7302325581
	3	248	8.1	23.8	0.0
	3	249	7.9	25.0	0.0
	3	250	8.1	25.1	0.0
	3	251	11.4	23.2	0.0
	3	252	10.5	19.6	0.0
	3	253	11.3	21.6	0.0953488372093
	3	254	12.0	28.8	0.0
	3	255	11.4	21.3	0.381395348837
	3	256	9.0	22.4	0.0
	3	257	8.2	24.0	0.0
	3	258	9.6	22.6	0.0
	3	259	8.1	25.2	0.0
	3	260	6.9	22.9	0.0
	3	261	6.5	21.3	0.0
	3	262	3.9	17.6	0.286046511628
	3	263	8.7	20.4	0.0
	3	264	11.9	20.1	0.0
	3	265	5.2	17.5	0.0
	3	266	5.3	20.0	0.0
	3	267	6.2	22.1	0.0
	3	268	12.8	29.9	0.0
	3	269	13.1	27.4	0.0
	3	270	14.1	25.9	0.0
	3	271	12.7	22.6	1.52558139535
	3	272	9.6	21.7	1.0488372093
	3	273	7.2	24.8	0.0
	3	274	11.6	19.6	15.5418604651
	3	275	8.1	13.7	1.71627906977
	3	276	5.7	18.5	0.0
	3	277	-0.3	16.4	20.4046511628
	3	278	-2.3	11.3	0.0
	3	279	4.5	13.4	0.0
	3	280	9.4	16.4	0.286046511628
	3	281	11.9	19.4	0.0
	3	282	5.9	14.0	0.0
	3	283	14.7	23.4	0.0
	3	284	13.8	30.0	0.0
	3	285	15.4	27.9	0.0
	3	286	12.6	18.9	0.0
	3	287	9.5	18.4	1.52558139535
	3	288	10.6	18.5	0.0
	3	289	11.0	11.1	0.0
	3	290	6.4	11.2	0.0
	3	291	3.1	9.2	0.0
	3	292	-4.0	15.7	0.0
	3	293	-0.4	17.3	0.0
	3	294	-0.4	12.7	0.0
	3	295	1.4	7.5	3.33720930233
	3	296	-1.5	17.8	0.0
	3	297	-5.5	12.6	15.923255814
	3	298	-6.4	5.6	0.0
	3	299	-3.6	9.6	0.0
	3	300	-3.3	3.5	3.0511627907
	3	301	-0.1	10.4	0.0
	3	302	4.8	10.7	0.0
	3	303	6.5	12.6	0.0
	3	304	1.9	7.2	0.0
	3	305	-1.9	11.0	0.0
	3	306	0.8	1.8	6.67441860465
	3	307	-2.5	2.7	0.0953488372093
	3	308	-14.3	-2.2	3.43255813953
	3	309	-14.1	3.5	5.05348837209
	3	310	-13.6	-6.6	0.0
	3	311	-11.5	0.0	0.0
	3	312	-10.2	5.9	0.0
	3	313	-6.6	3.0	0.0
	3	314	-14.3	-1.2	0.0
	3	315	-7.5	-1.8	3.0511627907
	3	316	-5.4	3.3	0.476744186047
	3	317	-6.1	5.2	4.29069767442
	3	318	-4.8	6.3	0.0
	3	319	-7.9	-0.6	0.0
	3	320	-5.3	1.3	0.0
	3	321	-5.1	0.3	0.0
	3	322	-9.9	-0.1	0.0
	3	323	-6.5	8.2	0.0
	3	324	-8.4	2.9	0.0
	3	325	-2.7	4.4	7.72325581395
	3	326	-7.2	10.0	0.0
	3	327	0.6	9.9	0.0
	3	328	3.3	10.0	0.0
	3	329	2.5	6.2	5.81627906977
	3	330	-1.0	4.1	0.0
	3	331	0.4	0.6	0.0
	3	332	-3.7	0.9	0.0
	3	333	-7.3	0.4	0.0
	3	334	-9.8	-2.6	0.858139534884
	3	335	-2.9	1.5	0.953488372093
	3	336	-4.0	-2.5	0.0
	3	337	-3.1	0.2	0.0
	3	338	-0.2	2.8	1.23953488372
	3	339	-12.6	-7.0	2.57441860465
	3	340	-0.9	-0.5	0.0
	3	341	-14.3	-5.6	0.0
	3	342	-16.1	-3.0	0.0
	3	343	-22.4	-7.2	0.0
	3	344	-27.7	-15.3	0.0
	3	345	-29.3	-14.5	0.0
	3	346	-35.4	-15.3	0.0
	3	347	-27.6	-12.2	0.0
	3	348	-26.8	-15.5	0.0
	3	349	-24.5	-11.1	0.0
	3	350	-23.2	-15.6	0.0
	3	351	-22.8	-12.4	0.0
	3	352	-21.2	-4.3	0.0
	3	353	-24.3	-5.0	0.0
	3	354	-21.5	0.1	0.0
	3	355	-22.7	-6.5	0.0
	3	356	-13.1	-8.2	0.0
	3	357	-17.3	-4.6	0.0
	3	358	-21.8	-10.3	0.0
	3	359	-21.5	-10.4	0.0
	3	360	-24.6	-19.1	2.0023255814
	3	361	-21.9	-12.9	0.0
	3	362	-25.5	-12.1	0.0
	3	363	-22.0	-6.5	0.0
	3	364	-21.2	-6.7	0.0953488372093
	3	365	-11.5	-3.4	0.0
	4	1	-14.7	2.4	3.52790697674
	4	2	-16.3	4.9	0.0
	4	3	-8.6	-6.0	0.0
	4	4	-18.9	-3.9	0.0
	4	5	-13.7	-4.7	0.0
	4	6	-26.1	-12.2	0.0
	4	7	-23.3	-11.6	0.0
	4	8	-14.6	-7.1	0.0
	4	9	-13.4	-7.3	0.0
	4	10	-17.8	0.7	0.0
	4	11	-20.5	-7.4	0.0
	4	12	-17.3	-8.4	0.0
	4	13	-27.3	-7.0	0.0
	4	14	-22.9	-4.1	0.0
	4	15	-19.2	-13.8	0.0
	4	16	-21.8	-9.6	0.0
	4	17	-17.9	-7.0	4.76744186047
	4	18	-15.7	-13.6	2.86046511628
	4	19	-18.3	-10.4	0.0
	4	20	-16.5	-10.5	0.0
	4	21	-25.8	-10.9	0.0
	4	22	-20.4	-8.3	0.0
	4	23	-28.3	-16.1	0.0
	4	24	-31.6	-12.9	0.0
	4	25	-28.2	-6.8	0.0
	4	26	-30.9	-10.1	0.0
	4	27	-20.1	-8.6	4.76744186047
	4	28	-19.5	-2.3	0.0
	4	29	-28.5	-9.5	0.0
	4	30	-23.1	-10.0	0.0
	4	31	-19.4	-8.2	0.0
	4	32	-13.3	3.1	0.0
	4	33	-8.4	5.8	0.0
	4	34	-9.8	-0.6	0.0
	4	35	-16.0	-13.4	0.0
	4	36	-20.8	-8.1	0.0
	4	37	-24.5	-12.5	0.0
	4	38	-22.0	-5.6	0.0
	4	39	-15.1	-2.3	1.52558139535
	4	40	-17.6	3.1	0.0
	4	41	-13.7	5.7	0.0
	4	42	-9.2	1.0	0.0
	4	43	-24.5	-10.8	0.0
	4	44	-19.1	-5.3	0.0
	4	45	-23.1	-13.8	0.0
	4	46	-26.3	-13.3	0.0
	4	47	-27.4	-12.3	0.0
	4	48	-24.5	-11.8	0.0
	4	49	-23.2	-15.4	0.0
	4	50	-13.1	-9.1	0.0
	4	51	-20.1	-8.6	0.0
	4	52	-24.4	-7.8	0.0
	4	53	-24.0	-9.7	0.0
	4	54	-19.2	-0.5	0.0
	4	55	-27.2	-3.0	0.0
	4	56	-24.4	-1.3	0.0
	4	57	-17.1	-13.7	0.0
	4	58	-22.1	-10.9	0.0
	4	59	-22.8	-4.7	0.0
	4	60	-18.8	-8.3	0.0
	4	61	-23.4	-8.4	0.858139534884
	4	62	-14.0	-7.2	0.0
	4	63	-15.5	-5.0	0.0
	4	64	-19.8	-9.4	0.0
	4	65	-10.2	-7.9	0.0
	4	66	-5.1	-5.0	0.0
	4	67	-15.3	-12.6	8.00930232558
	4	68	-12.1	-1.9	0.0
	4	69	-9.3	4.2	0.0
	4	70	-5.9	1.6	0.0
	4	71	-6.1	-0.9	0.0
	4	72	-12.1	-8.1	0.0
	4	73	-15.7	-13.5	0.0
	4	74	-21.3	-8.8	0.0
	4	75	-21.4	-8.3	0.0
	4	76	-20.0	-6.3	0.0
	4	77	-16.1	-2.6	0.0
	4	78	-15.3	-4.4	0.0
	4	79	-22.1	-8.2	0.0
	4	80	-14.4	-5.8	0.0
	4	81	-11.4	1.5	0.0
	4	82	-3.0	3.5	0.0
	4	83	-5.8	7.7	0.0
	4	84	-6.9	8.3	0.0
	4	85	-3.0	4.9	0.0
	4	86	-10.9	-1.6	0.0
	4	87	-10.3	4.0	0.0
	4	88	-11.1	-0.8	0.0
	4	89	-8.2	-7.6	0.0
	4	90	-13.5	-10.2	0.0
	4	91	-12.5	-4.3	0.0
	4	92	-7.0	-0.2	0.0953488372093
	4	93	-4.7	2.1	4.76744186047
	4	94	-1.0	1.9	5.24418604651
	4	95	-10.9	-1.7	0.0953488372093
	4	96	-10.3	0.0	0.0
	4	97	-7.3	5.7	0.0
	4	98	0.3	12.4	2.38372093023
	4	99	0.9	19.5	0.0
	4	100	4.1	15.1	0.0
	4	101	0.9	20.0	0.0
	4	102	5.9	17.7	0.0
	4	103	3.1	15.8	0.0
	4	104	10.8	15.6	0.0
	4	105	1.0	15.8	0.0
	4	106	-1.8	10.1	0.0
	4	107	-0.7	15.7	0.0
	4	108	-0.4	17.1	0.0
	4	109	3.4	16.5	0.0
	4	110	0.8	18.4	0.0
	4	111	-2.0	16.0	0.0
	4	112	-5.9	5.2	17.7348837209
	4	113	-10.6	5.9	0.0
	4	114	-5.7	4.6	5.53023255814
	4	115	-6.1	7.0	0.858139534884
	4	116	-2.8	9.5	0.762790697674
	4	117	-1.7	20.1	0.0
	4	118	2.4	22.3	0.0
	4	119	5.2	17.5	0.0
	4	120	1.0	15.7	0.0
	4	121	2.4	18.7	0.0
	4	122	-0.4	14.6	0.0
	4	123	3.4	11.5	15.5418604651
	4	124	0.9	15.1	0.0
	4	125	4.9	17.4	0.0
	4	126	3.4	12.0	7.91395348837
	4	127	-3.8	11.4	0.0953488372093
	4	128	-4.5	11.5	0.572093023256
	4	129	-0.8	11.5	0.0953488372093
	4	130	-1.6	12.7	0.0
	4	131	-0.2	17.8	5.72093023256
	4	132	6.1	19.1	3.14651162791
	4	133	3.2	22.8	7.72325581395
	4	134	1.7	19.7	0.0
	4	135	0.5	10.5	31.5604651163
	4	136	-3.7	13.0	0.0
	4	137	-1.6	14.7	0.0
	4	138	2.8	13.9	0.0
	4	139	2.2	10.7	0.0
	4	140	3.5	13.9	0.0
	4	141	6.5	23.6	0.0
	4	142	12.7	28.5	0.0
	4	143	13.4	25.9	0.0
	4	144	12.7	20.4	0.0
	4	145	7.6	22.6	0.0
	4	146	11.1	25.2	10.3930232558
	4	147	8.2	28.7	0.0
	4	148	6.6	23.2	11.0604651163
	4	149	7.1	16.7	2.76511627907
	4	150	11.0	18.9	0.0953488372093
	4	151	9.6	20.8	9.43953488372
	4	152	5.7	20.4	0.953488372093
	4	153	5.3	24.5	3.24186046512
	4	154	9.8	24.3	31.2744186047
	4	155	8.1	19.4	0.0
	4	156	13.0	20.9	0.476744186047
	4	157	7.3	26.3	6.29302325581
	4	158	8.4	23.6	0.0953488372093
	4	159	10.0	20.3	0.286046511628
	4	160	10.0	28.2	0.0
	4	161	9.6	27.4	0.0
	4	162	11.3	26.9	0.0
	4	163	14.8	22.7	0.0953488372093
	4	164	13.2	21.5	35.5651162791
	4	165	10.5	21.1	15.0651162791
	4	166	10.1	20.6	13.2534883721
	4	167	7.4	27.5	0.0
	4	168	12.0	28.8	0.0
	4	169	16.4	33.0	0.0
	4	170	15.6	25.8	1.43023255814
	4	171	16.5	29.3	15.3511627907
	4	172	22.4	29.9	2.76511627907
	4	173	18.4	31.9	3.62325581395
	4	174	16.9	26.9	0.0953488372093
	4	175	18.0	29.9	15.8279069767
	4	176	18.3	26.1	0.0953488372093
	4	177	15.1	27.0	4.00465116279
	4	178	15.3	24.5	1.33488372093
	4	179	13.7	29.8	0.0
	4	180	15.2	30.0	0.0
	4	181	12.1	25.5	0.0
	4	182	10.6	21.7	4.76744186047
	4	183	12.1	23.5	20.4046511628
	4	184	10.3	17.5	4.95813953488
	4	185	8.4	17.8	5.62558139535
	4	186	17.5	25.7	0.0
	4	187	11.8	24.8	0.0
	4	188	15.4	24.8	0.381395348837
	4	189	16.6	27.3	0.0953488372093
	4	190	13.6	25.0	0.0
	4	191	9.8	21.9	0.0
	4	192	8.1	23.4	0.0
	4	193	9.2	21.4	5.24418604651
	4	194	9.9	25.5	0.0
	4	195	10.3	25.6	0.0
	4	196	15.5	27.5	0.0
	4	197	16.5	30.6	0.0
	4	198	17.8	28.7	0.0
	4	199	17.0	28.8	0.0
	4	200	19.6	31.1	0.0
	4	201	15.9	28.7	0.0
	4	202	16.3	25.9	0.0
	4	203	13.6	28.4	0.0
	4	204	15.8	29.3	0.0
	4	205	16.0	33.5	0.0
	4	206	20.3	32.6	0.0
	4	207	19.8	29.9	0.0
	4	208	17.1	27.3	0.0
	4	209	12.0	28.0	0.0
	4	210	12.8	25.6	0.572093023256
	4	211	11.9	29.4	0.0
	4	212	14.6	31.4	0.0
	4	213	13.4	29.9	0.0
	4	214	11.8	30.9	0.0
	4	215	14.5	30.1	0.381395348837
	4	216	13.5	29.7	0.762790697674
	4	217	19.4	29.9	3.90930232558
	4	218	18.5	33.6	0.0
	4	219	21.5	36.4	0.0
	4	220	22.2	37.1	0.0
	4	221	23.8	36.3	0.0
	4	222	15.9	30.8	0.0
	4	223	17.0	27.1	0.0
	4	224	11.3	25.6	0.0
	4	225	13.1	25.1	0.0
	4	226	11.5	27.6	0.0
	4	227	9.9	30.4	0.0
	4	228	12.2	30.0	0.0953488372093
	4	229	12.0	28.5	0.0
	4	230	11.4	30.1	0.0
	4	231	13.3	28.5	0.0
	4	232	16.8	28.3	0.0
	4	233	17.1	32.8	0.0
	4	234	18.8	27.5	0.0
	4	235	18.6	30.4	0.0
	4	236	17.1	30.9	0.0
	4	237	15.7	29.6	0.0
	4	238	16.2	30.7	0.0
	4	239	17.1	32.7	0.0
	4	240	14.3	25.8	0.0
	4	241	10.0	27.0	0.0
	4	242	11.1	24.8	0.0
	4	243	9.5	25.3	0.0
	4	244	13.5	27.1	0.0
	4	245	12.9	26.5	0.0
	4	246	14.3	27.6	0.0953488372093
	4	247	15.2	26.3	0.286046511628
	4	248	12.8	25.8	17.3534883721
	4	249	16.8	27.9	9.72558139535
	4	250	17.5	29.0	0.0
	4	251	16.7	25.5	0.0
	4	252	9.2	24.8	0.0
	4	253	12.1	22.4	8.67674418605
	4	254	9.6	18.1	5.43488372093
	4	255	9.5	24.0	0.0
	4	256	5.8	21.0	0.0
	4	257	9.1	17.0	1.33488372093
	4	258	7.5	18.0	0.0953488372093
	4	259	6.9	16.5	4.76744186047
	4	260	2.6	13.9	4.67209302326
	4	261	-1.5	14.5	0.0
	4	262	-3.8	18.9	0.0
	4	263	-3.2	11.2	0.572093023256
	4	264	-2.5	15.9	0.0
	4	265	-0.3	8.7	3.24186046512
	4	266	2.7	19.6	0.0
	4	267	1.5	18.0	0.0
	4	268	5.2	24.0	0.0
	4	269	6.4	21.5	0.0
	4	270	7.4	25.5	0.0
	4	271	11.7	20.8	0.0
	4	272	6.5	18.1	0.0
	4	273	6.8	20.6	0.0
	4	274	8.9	10.6	2.95581395349
	4	275	2.6	18.0	0.0
	4	276	1.7	16.8	0.0
	4	277	-0.4	13.2	0.0
	4	278	5.2	13.3	0.0
	4	279	9.0	19.1	0.0
	4	280	-1.3	13.7	0.0
	4	281	-2.6	11.5	0.0
	4	282	-2.5	12.3	0.0
	4	283	-4.9	10.4	0.0
	4	284	-4.3	12.6	0.0
	4	285	-4.1	12.6	0.0
	4	286	-10.2	5.6	1.23953488372
	4	287	-8.8	8.3	0.190697674419
	4	288	-7.9	10.2	0.0
	4	289	-1.6	16.5	0.0
	4	290	4.9	19.8	0.0
	4	291	6.0	16.2	0.0
	4	292	5.7	12.9	4.29069767442
	4	293	8.0	16.5	0.0
	4	294	3.8	17.7	0.0
	4	295	1.9	15.6	0.0
	4	296	-5.2	0.8	0.0
	4	297	-8.0	-2.8	0.0
	4	298	-5.9	1.3	0.0
	4	299	-8.6	6.2	0.0
	4	300	-14.1	2.8	5.43488372093
	4	301	-6.2	9.0	0.0
	4	302	-5.4	-0.8	0.0
	4	303	-10.8	-0.5	0.0
	4	304	-15.6	4.4	0.0
	4	305	-16.4	6.8	0.0
	4	306	-17.9	-0.4	0.0
	4	307	-9.2	2.5	1.0488372093
	4	308	-5.5	-4.8	0.286046511628
	4	309	-10.1	-3.6	0.0
	4	310	-9.4	-3.3	1.14418604651
	4	311	-11.8	-8.4	0.286046511628
	4	312	-7.1	0.9	5.81627906977
	4	313	-4.7	-1.0	5.53023255814
	4	314	-11.5	-1.4	0.0
	4	315	-5.6	1.8	0.0953488372093
	4	316	-7.3	-2.4	0.667441860465
	4	317	-15.1	-2.0	0.286046511628
	4	318	-7.2	-4.5	2.66976744186
	4	319	-16.2	-11.6	1.23953488372
	4	320	-16.0	-5.4	0.0
	4	321	-10.2	-5.0	0.0
	4	322	-6.4	-1.4	8.58139534884
	4	323	-8.3	0.9	4.67209302326
	4	324	-12.2	0.0	0.0
	4	325	-7.4	-0.2	0.0
	4	326	-10.6	-4.6	0.0
	4	327	-14.0	-5.8	0.0
	4	328	-16.2	-8.5	0.0
	4	329	-19.5	-10.8	0.0
	4	330	-13.1	-5.4	7.05581395349
	4	331	-9.4	2.7	0.0
	4	332	-6.8	3.7	0.0
	4	333	1.0	2.9	0.381395348837
	4	334	-0.7	0.4	8.10465116279
	4	335	-1.0	11.0	0.0
	4	336	0.3	8.2	0.0
	4	337	1.0	8.0	0.0
	4	338	2.8	16.7	0.0
	4	339	2.7	9.1	0.0
	4	340	0.0	1.1	0.0
	4	341	-4.8	-1.2	0.0
	4	342	-10.5	4.2	0.0
	4	343	-9.8	5.0	8.2
	4	344	-8.0	-5.9	0.0
	4	345	-15.1	-2.2	0.0
	4	346	-10.5	0.2	0.0
	4	347	-16.5	0.3	0.0
	4	348	-17.2	0.5	0.0
	4	349	-9.5	-0.5	0.0
	4	350	-9.7	3.2	0.0
	4	351	-5.6	-1.5	0.0
	4	352	-8.8	-7.6	0.0
	4	353	-12.7	-0.3	0.0
	4	354	-15.9	-7.5	0.0
	4	355	-16.6	-4.7	0.0
	4	356	-15.1	-11.1	0.0
	4	357	-17.3	-17.0	0.0
	4	358	-20.8	-11.3	0.0
	4	359	-19.7	-0.9	0.0
	4	360	-15.5	2.1	0.0
	4	361	-3.7	0.9	0.0
	4	362	-11.8	0.4	0.0
	4	363	-9.4	-1.6	0.0
	4	364	-6.4	-2.7	0.0
	4	365	-6.9	1.7	0.0
	4	366	-3.9	1.3	0.0
	5	1	-10.8	-6.2	0.0
	5	2	-20.4	-8.1	0.0
	5	3	-20.0	-6.4	0.0
	5	4	-23.4	-12.7	0.0
	5	5	-19.6	-18.0	0.0
	5	6	-19.8	-17.2	0.0
	5	7	-14.4	-5.4	0.0
	5	8	-17.2	-12.5	0.0
	5	9	-15.8	-6.1	0.0
	5	10	-15.5	-8.4	0.0
	5	11	-19.1	-11.1	0.0
	5	12	-19.4	-7.9	0.0
	5	13	-19.7	-11.2	0.0
	5	14	-29.0	-14.8	0.0
	5	15	-22.8	-7.3	0.0
	5	16	-14.0	-7.0	0.0
	5	17	-11.6	-4.7	0.0
	5	18	-16.8	-11.7	1.0488372093
	5	19	-14.9	-9.9	0.0953488372093
	5	20	-11.8	-3.0	0.0
	5	21	-20.6	-2.4	0.0
	5	22	-27.1	-15.2	0.0
	5	23	-25.3	-1.8	0.0
	5	24	-17.6	-6.1	8.2
	5	25	-19.8	-0.2	0.0
	5	26	-19.2	-7.9	0.0
	5	27	-23.4	-10.3	0.0
	5	28	-19.3	-6.1	1.81162790698
	5	29	-11.2	-0.3	0.381395348837
	5	30	-20.4	-2.6	0.0
	5	31	-16.2	-4.0	0.0
	5	32	-16.2	-7.3	0.0
	5	33	-13.4	-10.5	0.0
	5	34	-16.6	-8.2	2.38372093023
	5	35	-21.3	-11.5	6.38837209302
	5	36	-27.6	-14.9	0.0
	5	37	-23.1	-13.0	3.14651162791
	5	38	-18.1	-5.9	7.24651162791
	5	39	-23.0	0.1	4.48139534884
	5	40	-23.6	-3.4	0.0
	5	41	-20.4	-7.0	0.0
	5	42	-11.2	-1.1	0.667441860465
	5	43	-15.8	-6.1	0.476744186047
	5	44	-8.7	-5.2	0.0
	5	45	-8.9	-7.9	0.0
	5	46	-7.3	-7.2	0.0
	5	47	-8.5	-6.4	0.0
	5	48	-4.1	2.8	0.0
	5	49	-13.6	0.7	0.0
	5	50	-19.5	-10.1	0.0
	5	51	-19.7	-11.5	0.0
	5	52	-13.4	-5.8	0.0
	5	53	-7.0	-6.1	7.72325581395
	5	54	-11.8	-2.6	0.0
	5	55	-19.1	-5.9	0.0
	5	56	-2.7	8.2	0.0
	5	57	0.7	5.9	0.0
	5	58	-15.7	0.8	0.0
	5	59	-11.2	3.6	2.0976744186
	5	60	-14.3	-4.9	0.0
	5	61	-20.0	-10.2	0.0
	5	62	-18.9	-6.2	0.0
	5	63	-12.3	5.6	0.0
	5	64	-10.7	-0.1	0.0
	5	65	-12.0	5.3	0.0
	5	66	-17.7	5.9	0.0
	5	67	-18.3	-1.2	0.0
	5	68	-13.2	0.5	0.0
	5	69	-8.0	3.7	0.0
	5	70	-10.0	2.8	0.0
	5	71	-10.2	-2.4	0.0
	5	72	-9.9	1.9	0.0
	5	73	-9.4	-1.4	0.0
	5	74	-9.8	-1.8	0.0
	5	75	-17.9	-0.7	0.0
	5	76	-13.3	1.5	0.0
	5	77	-11.1	6.3	0.0
	5	78	-9.5	2.4	0.0
	5	79	-1.9	3.6	0.286046511628
	5	80	-6.1	-0.8	0.0
	5	81	-4.5	-0.4	0.0
	5	82	-13.7	0.6	0.0
	5	83	-7.2	4.8	0.0
	5	84	-4.9	-1.5	0.0
	5	85	-6.0	2.1	0.953488372093
	5	86	-6.2	8.8	0.0
	5	87	-6.8	-0.2	1.81162790698
	5	88	-11.8	2.8	0.0
	5	89	-11.6	1.8	0.0
	5	90	-13.4	0.7	0.762790697674
	5	91	-13.4	3.4	0.0
	5	92	-3.6	7.1	0.0
	5	93	2.2	8.8	0.0
	5	94	-1.8	7.0	0.0
	5	95	-11.2	-0.5	17.6395348837
	5	96	-13.1	3.5	0.0
	5	97	-6.2	8.4	0.0
	5	98	-0.8	12.6	0.0
	5	99	-6.0	11.7	0.0
	5	100	-9.8	12.5	0.0
	5	101	-3.3	6.3	0.0953488372093
	5	102	6.4	14.8	0.0
	5	103	3.9	16.8	0.0
	5	104	1.1	14.9	0.0
	5	105	-4.9	16.4	0.0
	5	106	-10.0	8.9	0.0
	5	107	-2.2	10.8	0.0
	5	108	-1.7	14.1	0.0
	5	109	2.7	18.9	0.0
	5	110	3.2	22.8	0.0
	5	111	5.7	23.2	0.0
	5	112	9.2	22.7	0.0
	5	113	6.5	22.7	0.0
	5	114	0.4	12.1	0.667441860465
	5	115	-3.3	12.0	0.0
	5	116	-1.9	16.7	0.0
	5	117	3.9	16.8	0.0
	5	118	-1.4	9.0	0.0
	5	119	-2.6	7.5	0.0
	5	120	-8.2	9.5	0.0
	5	121	-3.5	14.8	0.0
	5	122	0.3	19.4	0.953488372093
	5	123	0.7	23.4	0.0
	5	124	1.5	13.5	0.0
	5	125	2.9	20.6	0.0
	5	126	4.9	14.7	2.38372093023
	5	127	2.7	15.0	0.0
	5	128	-3.7	12.8	0.0
	5	129	-3.2	8.6	0.0
	5	130	-3.6	8.7	0.0
	5	131	-0.6	13.6	0.0
	5	132	3.2	13.4	0.0
	5	133	0.8	21.3	0.0
	5	134	0.6	24.0	0.0
	5	135	4.4	18.1	0.0
	5	136	-0.1	17.9	0.0
	5	137	1.4	17.2	0.0
	5	138	-0.1	15.0	0.0
	5	139	3.3	14.9	0.0
	5	140	6.3	18.0	0.0
	5	141	4.7	19.2	0.0
	5	142	0.7	14.6	14.9697674419
	5	143	6.7	20.0	12.1093023256
	5	144	7.4	22.6	0.0953488372093
	5	145	9.1	24.3	0.0
	5	146	8.6	26.1	0.0
	5	147	11.9	26.0	0.0
	5	148	7.6	24.7	0.0
	5	149	4.8	16.3	5.91162790698
	5	150	4.9	20.7	0.0
	5	151	6.1	21.3	0.381395348837
	5	152	6.3	19.0	0.476744186047
	5	153	9.7	20.0	22.4069767442
	5	154	6.4	17.7	2.76511627907
	5	155	6.7	21.5	0.0
	5	156	11.1	24.5	0.0
	5	157	15.0	26.7	0.0
	5	158	9.7	19.4	0.0
	5	159	7.2	17.1	0.0
	5	160	3.9	21.5	0.0
	5	161	8.9	23.9	0.0
	5	162	13.5	26.6	0.0
	5	163	13.8	30.3	0.0
	5	164	11.6	27.0	0.0
	5	165	11.2	20.2	0.0
	5	166	8.0	21.6	0.0
	5	167	9.0	20.4	0.0953488372093
	5	168	7.7	20.3	0.0
	5	169	11.4	24.1	0.0
	5	170	9.5	24.4	0.0
	5	171	14.5	22.3	4.76744186047
	5	172	15.7	23.5	5.24418604651
	5	173	13.2	26.5	0.0
	5	174	14.9	26.3	0.0953488372093
	5	175	12.8	26.6	3.0511627907
	5	176	12.3	25.8	0.0953488372093
	5	177	8.4	25.8	0.0
	5	178	9.9	29.0	0.0
	5	179	12.5	26.2	0.0
	5	180	13.2	30.4	0.476744186047
	5	181	8.9	29.1	0.0
	5	182	11.6	27.7	0.0
	5	183	12.5	30.6	0.0
	5	184	16.1	33.1	0.0
	5	185	14.2	29.8	0.0
	5	186	12.3	31.2	0.0
	5	187	12.3	26.1	0.0
	5	188	10.6	21.4	0.858139534884
	5	189	8.8	18.0	3.24186046512
	5	190	18.3	34.5	0.0
	5	191	16.2	29.7	0.0
	5	192	17.2	27.0	0.476744186047
	5	193	18.9	30.3	0.476744186047
	5	194	17.8	28.7	1.90697674419
	5	195	18.4	27.9	0.0
	5	196	14.7	30.1	0.0
	5	197	12.4	24.1	2.28837209302
	5	198	17.3	29.2	2.66976744186
	5	199	17.8	33.5	0.0
	5	200	17.7	27.3	31.0837209302
	5	201	18.1	34.5	0.0
	5	202	20.0	29.1	0.0
	5	203	20.2	35.0	0.0
	5	204	18.5	30.2	0.286046511628
	5	205	16.6	28.2	0.0
	5	206	15.8	26.4	0.0953488372093
	5	207	15.4	29.1	0.0
	5	208	13.9	29.1	0.0
	5	209	13.3	28.7	0.0
	5	210	16.3	30.5	0.0
	5	211	12.0	28.4	0.0
	5	212	15.0	29.3	0.0
	5	213	17.3	32.1	0.0
	5	214	16.6	30.3	5.24418604651
	5	215	16.7	30.6	0.0
	5	216	16.9	31.4	0.0
	5	217	21.3	35.0	0.0
	5	218	24.2	34.4	0.0
	5	219	20.3	28.7	0.0
	5	220	13.6	25.6	0.0
	5	221	15.0	28.9	0.0
	5	222	16.0	31.3	0.0
	5	223	16.0	30.2	0.0
	5	224	15.7	31.7	0.0
	5	225	18.2	31.3	4.1
	5	226	17.6	30.9	0.0
	5	227	15.8	27.6	0.0
	5	228	15.6	26.3	0.0
	5	229	13.5	23.5	0.0
	5	230	13.4	24.9	0.0
	5	231	14.7	23.1	0.0
	5	232	8.8	19.6	2.57441860465
	5	233	10.8	22.5	0.381395348837
	5	234	8.9	26.9	0.0
	5	235	15.4	28.1	0.0
	5	236	13.8	26.8	0.0
	5	237	11.2	30.0	0.0
	5	238	13.2	28.3	0.0
	5	239	14.9	29.8	0.0
	5	240	11.9	32.6	0.0
	5	241	16.0	29.7	0.0
	5	242	14.5	28.3	0.0
	5	243	15.1	29.7	0.0
	5	244	15.0	29.6	0.0953488372093
	5	245	16.7	29.9	0.0
	5	246	11.1	23.7	0.0
	5	247	7.9	18.7	0.0953488372093
	5	248	7.1	27.8	0.0
	5	249	7.3	27.1	0.0
	5	250	10.1	29.3	0.0
	5	251	11.1	32.5	0.0
	5	252	12.3	29.1	0.0
	5	253	9.9	27.4	0.0
	5	254	11.5	20.9	0.0953488372093
	5	255	9.5	24.6	0.0
	5	256	8.3	24.4	0.0
	5	257	8.5	16.7	9.43953488372
	5	258	8.1	23.3	0.0
	5	259	6.9	19.5	0.0
	5	260	4.2	20.7	0.0
	5	261	4.0	23.6	0.0
	5	262	15.3	28.0	0.0
	5	263	16.5	26.7	0.0
	5	264	12.5	17.2	0.286046511628
	5	265	13.0	23.7	0.0
	5	266	13.2	23.5	0.0
	5	267	12.7	26.2	0.0
	5	268	14.8	25.7	0.0
	5	269	7.8	20.9	0.0
	5	270	4.7	26.0	0.0
	5	271	10.1	25.2	0.0
	5	272	7.7	17.8	0.0
	5	273	8.9	21.0	0.0
	5	274	9.4	20.1	0.0
	5	275	11.7	19.9	0.0
	5	276	9.8	19.4	0.0
	5	277	6.4	18.5	0.0
	5	278	5.5	15.3	0.0
	5	279	8.4	12.8	0.0
	5	280	5.4	17.2	0.0
	5	281	3.1	23.2	0.0
	5	282	7.1	19.5	1.23953488372
	5	283	4.2	22.4	0.0
	5	284	9.0	20.9	0.0
	5	285	4.0	12.9	0.0
	5	286	-2.7	6.4	0.0
	5	287	1.8	15.8	0.0
	5	288	3.3	12.9	0.0
	5	289	1.2	12.2	0.0
	5	290	-0.4	9.7	0.190697674419
	5	291	-2.4	9.6	0.0
	5	292	2.4	17.8	0.0
	5	293	-1.0	15.7	0.0
	5	294	-1.0	20.2	0.0
	5	295	1.4	16.1	1.23953488372
	5	296	-0.4	16.4	0.0
	5	297	-0.4	9.2	0.0
	5	298	-0.8	8.1	0.0
	5	299	-3.0	7.7	0.0
	5	300	-1.5	9.6	0.0
	5	301	0.0	13.0	0.0
	5	302	-1.6	12.8	0.0
	5	303	-5.7	10.5	0.0953488372093
	5	304	-3.5	7.7	0.0
	5	305	-1.6	5.9	6.48372093023
	5	306	-4.0	8.0	0.0
	5	307	-6.6	3.1	0.0
	5	308	-6.9	4.7	0.0
	5	309	-13.3	4.6	0.0
	5	310	-10.1	0.4	0.0
	5	311	-13.7	-1.7	0.0
	5	312	-12.0	6.8	0.0
	5	313	0.9	10.7	0.0
	5	314	4.1	12.1	0.0
	5	315	-6.8	1.0	0.0
	5	316	-12.9	2.4	0.0
	5	317	-11.6	3.9	0.0
	5	318	-12.2	1.4	0.0
	5	319	-8.8	4.8	0.0
	5	320	-4.6	9.7	0.0
	5	321	-2.5	14.9	0.0
	5	322	1.5	13.6	0.0
	5	323	8.5	20.5	0.0
	5	324	9.4	15.2	0.0
	5	325	0.1	4.2	0.381395348837
	5	326	-2.2	5.6	0.0
	5	327	-2.8	15.7	0.0
	5	328	-5.1	7.3	0.0
	5	329	-9.3	3.3	0.0
	5	330	-16.2	-9.5	0.0
	5	331	-12.4	-1.0	0.0
	5	332	-15.4	-8.7	0.0
	5	333	-19.1	-3.0	0.0
	5	334	-16.9	6.8	0.0
	5	335	-9.4	4.5	0.0
	5	336	-9.6	-4.6	0.0
	5	337	-5.9	-1.7	0.0
	5	338	-14.8	-7.5	0.0
	5	339	-6.4	-1.6	0.0
	5	340	-4.9	0.8	0.0
	5	341	-9.8	6.7	0.0
	5	342	-8.1	2.8	0.0
	5	343	-13.5	-8.5	0.0
	5	344	-8.7	4.0	0.0
	5	345	-11.3	-2.9	0.0
	5	346	-15.2	3.3	0.0
	5	347	-9.2	-3.4	0.0
	5	348	-11.9	-4.0	0.0
	5	349	-12.4	-10.7	0.0
	5	350	-17.6	-2.8	0.0
	5	351	-18.5	-7.8	0.0
	5	352	-16.7	-5.1	0.0
	5	353	-19.7	-9.1	0.0
	5	354	-13.2	-6.8	0.0
	5	355	-3.4	-2.0	0.0
	5	356	-9.3	-7.7	0.0
	5	357	-6.4	-6.3	0.0
	5	358	-11.3	-5.9	0.0
	5	359	-16.3	-11.3	0.0
	5	360	-22.3	-14.0	0.0
	5	361	-9.5	-1.7	0.0
	5	362	-9.4	-3.6	0.0
	5	363	-12.9	-0.2	0.0
	5	364	-7.3	5.3	0.0
	5	365	-20.6	-9.5	0.0
	6	1	-6.5	-6.0	0.0
	6	2	-20.1	-4.5	0.0
	6	3	-18.7	0.8	0.0
	6	4	-20.5	1.5	0.0
	6	5	-15.9	2.2	0.0
	6	6	-12.4	4.9	0.0
	6	7	-18.6	-3.9	0.0
	6	8	-14.9	-5.3	0.0
	6	9	-14.5	-8.1	0.0
	6	10	-10.4	-3.9	0.0
	6	11	-16.0	-10.8	0.0953488372093
	6	12	-17.0	-7.6	2.19302325581
	6	13	-14.9	-5.8	0.0
	6	14	-6.9	4.1	0.0
	6	15	-5.4	-3.9	0.0
	6	16	-14.2	-7.8	0.0
	6	17	-30.1	-4.2	0.0
	6	18	-18.5	-7.3	0.0
	6	19	-18.3	-9.6	0.0
	6	20	-22.0	-7.6	0.0
	6	21	-19.4	-2.4	0.0
	6	22	-12.3	-2.7	0.0
	6	23	-11.4	-7.4	0.0
	6	24	-9.2	-4.5	0.0
	6	25	-15.5	-2.7	0.0
	6	26	-19.2	-11.6	0.0
	6	27	-13.2	-9.6	0.0
	6	28	-14.2	-2.6	0.0
	6	29	-27.0	-8.8	0.0
	6	30	-20.7	-5.5	0.0
	6	31	-37.4	-15.2	0.476744186047
	6	32	-33.8	-14.1	2.28837209302
	6	33	-31.5	-7.1	0.0
	6	34	-20.0	-11.0	0.0
	6	35	-21.7	-9.0	0.0
	6	36	-17.6	-12.2	0.0
	6	37	-16.0	-4.0	0.0
	6	38	-28.3	-14.0	0.0
	6	39	-31.3	-19.2	0.762790697674
	6	40	-33.5	-18.1	0.0
	6	41	-29.4	-13.1	0.0
	6	42	-29.3	-4.9	0.0
	6	43	-22.6	-1.8	0.0
	6	44	-16.0	-6.4	0.0
	6	45	-17.0	-10.7	0.0
	6	46	-25.0	-7.9	0.0
	6	47	-20.1	-9.3	0.0
	6	48	-21.0	-7.9	0.0
	6	49	-12.2	-8.5	0.0
	6	50	-10.2	-5.8	0.0
	6	51	-2.3	1.2	0.0
	6	52	-8.1	-5.3	0.0
	6	53	-13.8	-3.0	0.0953488372093
	6	54	-18.2	-2.5	0.0
	6	55	-15.1	-2.2	0.0
	6	56	-14.6	5.4	0.0
	6	57	-20.8	-3.3	0.0
	6	58	-14.2	-0.5	0.0
	6	59	-19.1	-7.7	0.0
	6	60	-19.7	-4.7	3.81395348837
	6	61	-18.6	-5.5	0.858139534884
	6	62	-15.4	-2.3	0.0
	6	63	-18.7	-9.8	0.0
	6	64	-10.5	-2.1	0.0
	6	65	-10.7	0.2	0.0
	6	66	-1.2	9.6	0.0
	6	67	1.9	5.3	0.0
	6	68	-4.6	2.1	0.0
	6	69	-6.6	-0.5	0.0
	6	70	-8.2	-3.2	0.0
	6	71	-3.9	-2.7	0.0
	6	72	0.3	4.9	0.0
	6	73	1.2	3.4	0.0
	6	74	1.9	6.0	0.0
	6	75	3.4	3.7	0.0
	6	76	-1.1	3.7	0.0
	6	77	-4.9	2.9	0.0
	6	78	-3.3	4.5	0.0
	6	79	-7.4	4.7	0.0
	6	80	-1.0	7.6	0.0953488372093
	6	81	-0.9	5.9	0.0
	6	82	-0.7	8.1	0.0
	6	83	-3.2	0.4	0.0
	6	84	-0.4	2.5	0.0
	6	85	-10.7	-0.9	5.05348837209
	6	86	-10.6	4.1	0.0
	6	87	-11.5	0.2	0.0
	6	88	-11.9	0.7	0.0
	6	89	-5.1	5.9	0.953488372093
	6	90	-2.6	9.7	0.0
	6	91	-2.7	13.9	0.0
	6	92	-0.8	14.5	0.0
	6	93	0.5	10.5	0.0
	6	94	-1.8	12.3	1.62093023256
	6	95	2.0	11.8	0.0
	6	96	-0.9	13.2	0.0
	6	97	-4.6	9.1	12.9674418605
	6	98	-7.2	7.7	9.15348837209
	6	99	-8.4	6.9	0.0
	6	100	-10.0	4.9	0.0
	6	101	-5.6	4.5	0.0
	6	102	-2.9	2.7	0.762790697674
	6	103	-2.2	7.1	0.0
	6	104	-6.5	6.4	0.0
	6	105	-8.3	7.2	0.0
	6	106	-6.5	7.8	0.0
	6	107	-6.8	2.4	0.0
	6	108	-9.2	2.2	0.381395348837
	6	109	-6.3	4.3	0.0953488372093
	6	110	-5.8	8.1	18.5930232558
	6	111	0.5	11.7	0.0
	6	112	10.3	16.0	0.762790697674
	6	113	8.2	14.9	0.0
	6	114	4.5	16.2	0.0
	6	115	5.5	13.5	1.90697674419
	6	116	3.6	18.4	0.0
	6	117	7.0	23.2	0.0
	6	118	15.2	30.6	0.0
	6	119	10.0	21.0	8.86744186047
	6	120	7.5	19.7	0.0
	6	121	7.0	17.0	0.190697674419
	6	122	1.3	16.7	0.0
	6	123	8.5	20.2	0.0
	6	124	7.1	19.9	0.0
	6	125	5.5	20.5	0.0
	6	126	3.4	23.7	0.0
	6	127	1.8	16.5	0.667441860465
	6	128	4.8	18.1	0.0
	6	129	3.8	11.8	1.14418604651
	6	130	4.1	16.8	0.0
	6	131	5.9	18.3	0.0
	6	132	6.4	17.0	0.0
	6	133	8.4	21.8	0.0
	6	134	2.8	21.2	0.0
	6	135	3.2	18.4	0.0
	6	136	3.6	17.9	0.0
	6	137	2.9	17.1	6.96046511628
	6	138	6.6	24.0	24.4093023256
	6	139	1.2	22.1	8.10465116279
	6	140	-1.0	25.1	0.0
	6	141	5.5	21.2	0.0
	6	142	2.3	17.4	0.0
	6	143	4.7	21.0	0.0
	6	144	8.0	23.1	0.0
	6	145	10.7	23.9	0.0
	6	146	4.2	17.4	2.19302325581
	6	147	7.3	23.6	0.0
	6	148	9.3	26.3	0.0
	6	149	7.0	21.7	0.0
	6	150	11.9	20.4	1.33488372093
	6	151	12.2	22.3	0.0
	6	152	10.3	19.2	0.0
	6	153	8.2	18.6	0.0
	6	154	9.9	22.2	0.0
	6	155	5.4	20.3	2.76511627907
	6	156	5.4	23.5	0.0
	6	157	7.4	24.2	0.0
	6	158	7.7	19.2	0.762790697674
	6	159	9.1	24.5	0.667441860465
	6	160	18.5	27.7	0.0
	6	161	16.9	26.1	0.0
	6	162	16.8	24.7	0.667441860465
	6	163	13.4	25.6	0.0
	6	164	10.1	23.6	0.0
	6	165	5.8	19.5	0.0
	6	166	4.6	19.3	0.0
	6	167	3.1	13.6	0.381395348837
	6	168	-0.6	12.7	7.43720930233
	6	169	5.3	18.1	2.86046511628
	6	170	4.4	20.4	0.0
	6	171	6.9	17.0	0.0
	6	172	5.9	23.2	0.0
	6	173	9.4	22.5	12.4906976744
	6	174	14.6	27.6	3.24186046512
[truncated: 8,957 more rows]
