# Supplementary material for: Comparing CMIP-3 and CMIP-5 climate projections on flooding estimation of Devils Lake of North Dakota, USA
Source: PeerJ. 2018 Apr 30;6:e4711. doi: 10.7717/peerj.4711 (PMC5933320; doi:10.7717/peerj.4711)
Supplement: Supplemental Information 2 [file peerj-06-4711-s002.zip › FutureClimate/CMIP-5_MarkSim/EDMZ_NorESM1M_rcp45_2055.dat]

	1	1	-20.5	-18.4	0.286046511628
	1	2	-19.7	-18.4	1.14418604651
	1	3	-17.0	-5.8	0.0
	1	4	-9.2	3.9	0.0
	1	5	-1.2	6.9	1.43023255814
	1	6	-0.3	-0.2	0.0
	1	7	-11.5	1.7	0.0
	1	8	-2.8	-1.3	0.0
	1	9	-5.0	-2.9	0.0953488372093
	1	10	-11.0	-1.0	0.0
	1	11	-22.8	-0.4	0.0
	1	12	-26.4	-0.1	0.0
	1	13	-19.0	-8.4	0.0
	1	14	-16.1	-8.1	0.0
	1	15	-16.0	-14.1	0.0
	1	16	-17.6	-9.0	0.0
	1	17	-15.0	-2.0	0.0
	1	18	-17.0	-10.5	0.0
	1	19	-20.0	-17.3	0.381395348837
	1	20	-11.1	-0.7	0.0
	1	21	-9.1	-7.3	0.0
	1	22	-17.3	-4.9	0.0
	1	23	-3.4	11.5	0.0
	1	24	-9.8	14.3	0.0
	1	25	-12.7	4.7	0.0
	1	26	-14.3	0.8	0.0
	1	27	-11.2	-3.1	0.0
	1	28	-15.2	-5.5	0.0
	1	29	-20.7	-4.8	0.0
	1	30	-11.6	-0.6	0.0
	1	31	-18.5	-2.1	0.0
	1	32	-12.0	1.4	0.0
	1	33	-10.3	-6.0	0.0953488372093
	1	34	-4.9	-1.7	0.0
	1	35	-11.5	-1.9	0.0
	1	36	-5.4	7.4	0.0
	1	37	0.6	6.2	0.0
	1	38	8.2	16.5	0.0
	1	39	-3.8	5.2	0.0
	1	40	-9.3	-8.5	0.0
	1	41	-5.9	-0.3	0.0
	1	42	-6.9	-6.2	0.0
	1	43	-8.8	-5.4	0.0
	1	44	-7.9	2.2	0.0
	1	45	-3.1	6.0	0.0
	1	46	-7.8	-2.7	0.0
	1	47	-13.5	-8.1	0.0953488372093
	1	48	-23.2	-7.7	0.0
	1	49	-21.4	-4.5	0.0
	1	50	-25.0	-7.9	0.0
	1	51	-23.5	-6.1	0.0
	1	52	-24.2	-5.7	0.0
	1	53	-27.2	-16.8	2.47906976744
	1	54	-23.0	-14.2	0.286046511628
	1	55	-19.6	0.7	0.0
	1	56	-16.0	-1.8	0.0
	1	57	-16.4	-4.3	0.0
	1	58	-27.5	-4.7	0.0
	1	59	-22.5	6.3	0.0
	1	60	-22.5	-2.8	0.0
	1	61	-14.2	-3.8	0.0
	1	62	-15.3	-4.3	0.0
	1	63	-18.0	-4.0	0.0
	1	64	-13.6	-1.9	0.0
	1	65	-9.2	-3.0	0.286046511628
	1	66	-0.5	0.2	0.0
	1	67	-0.4	2.5	0.0
	1	68	-7.1	-5.6	0.0
	1	69	-11.0	3.9	0.0
	1	70	-12.1	6.6	0.0
	1	71	-10.7	6.8	0.0
	1	72	-15.7	4.1	0.0
	1	73	-12.4	-5.3	0.0
	1	74	-9.1	-5.1	0.0
	1	75	-8.2	-6.6	0.0
	1	76	-10.7	-6.5	0.0
	1	77	-9.6	-3.9	0.0
	1	78	-15.3	0.1	0.0
	1	79	-16.4	-1.8	0.0
	1	80	-15.1	4.5	0.0
	1	81	-18.4	-2.1	0.0
	1	82	-17.7	-3.0	0.0
	1	83	-13.7	-0.2	6.1976744186
	1	84	-11.1	0.9	0.0
	1	85	-11.9	4.8	0.0
	1	86	-5.0	2.7	0.0
	1	87	-7.2	5.7	0.0
	1	88	-1.3	8.9	0.0
	1	89	1.6	6.3	0.0
	1	90	-2.7	10.7	0.0
	1	91	-3.6	8.5	0.0
	1	92	-2.8	14.6	0.0
	1	93	3.2	15.4	0.0
	1	94	4.1	18.7	0.0
	1	95	2.0	18.3	0.0
	1	96	3.6	15.3	0.0
	1	97	4.3	13.4	0.0
	1	98	3.3	9.8	0.190697674419
	1	99	-1.7	8.0	4.67209302326
	1	100	-2.9	9.2	0.858139534884
	1	101	-0.8	11.1	0.0
	1	102	7.0	10.8	0.0
	1	103	1.7	18.1	0.0
	1	104	9.5	19.0	0.0
	1	105	11.1	22.0	0.0
	1	106	2.7	20.3	5.53023255814
	1	107	4.3	20.3	0.0
	1	108	2.9	15.6	0.286046511628
	1	109	0.0	18.7	0.0
	1	110	-2.8	18.7	0.0
	1	111	-0.4	17.5	0.0
	1	112	0.8	19.9	0.0
	1	113	3.1	23.9	0.0
	1	114	-3.7	14.9	0.0
	1	115	-7.5	9.3	0.0
	1	116	-1.4	16.9	0.0
	1	117	2.9	21.5	0.0
	1	118	3.0	20.7	0.0
	1	119	3.9	7.9	8.00930232558
	1	120	6.3	19.6	0.0
	1	121	9.1	21.9	0.0
	1	122	5.3	20.6	4.00465116279
	1	123	9.8	23.8	0.0
	1	124	7.8	23.7	0.0
	1	125	12.7	23.5	0.0
	1	126	12.8	23.9	0.0
	1	127	11.8	24.5	0.0
	1	128	6.6	22.8	0.0
	1	129	3.0	23.9	0.858139534884
	1	130	6.4	26.7	0.0
	1	131	9.0	24.3	0.0
	1	132	7.2	21.5	0.0
	1	133	2.3	20.0	0.0
	1	134	1.9	25.3	0.0
	1	135	2.7	20.4	0.0
	1	136	10.3	21.2	0.0
	1	137	9.1	19.1	0.0
	1	138	4.1	12.8	2.28837209302
	1	139	12.6	19.2	6.48372093023
	1	140	7.7	18.5	0.381395348837
	1	141	8.9	15.7	0.0
	1	142	8.3	18.5	34.8976744186
	1	143	8.2	21.6	0.0
	1	144	5.0	21.2	6.1023255814
	1	145	6.0	21.7	0.0
	1	146	1.0	19.6	0.0
	1	147	9.1	21.1	0.0
	1	148	7.9	20.7	0.0
	1	149	13.0	20.8	5.91162790698
	1	150	5.7	20.4	5.91162790698
	1	151	3.3	18.8	0.0
	1	152	4.4	21.0	0.476744186047
	1	153	7.9	21.9	0.0
	1	154	4.4	21.2	0.0
	1	155	4.3	18.6	0.0
	1	156	8.6	22.5	0.0
	1	157	12.1	30.6	0.0
	1	158	5.3	24.6	0.0
	1	159	13.0	21.2	54.5395348837
	1	160	13.4	26.5	0.0
	1	161	13.3	24.7	0.0
	1	162	9.6	22.9	0.0
	1	163	9.8	24.6	0.0
	1	164	10.7	22.4	0.0953488372093
	1	165	10.6	24.5	0.0
	1	166	11.2	26.2	0.0
	1	167	16.5	30.4	0.190697674419
	1	168	19.1	31.7	0.0
	1	169	15.1	33.5	0.0
	1	170	14.9	29.7	0.0
	1	171	14.1	30.4	0.0
	1	172	12.2	28.5	0.0
	1	173	14.7	28.1	0.0
	1	174	15.2	27.6	0.0
	1	175	14.9	19.9	34.1348837209
	1	176	14.4	21.6	8.58139534884
	1	177	13.7	26.6	0.0
	1	178	11.0	23.5	0.0
	1	179	10.6	20.6	46.6255813953
	1	180	12.0	22.5	32.4186046512
	1	181	15.3	28.9	0.0
	1	182	11.3	26.3	0.190697674419
	1	183	18.8	27.1	18.8790697674
	1	184	16.5	30.4	0.0
	1	185	14.7	29.8	0.0
	1	186	19.4	30.3	0.0
	1	187	18.6	29.7	0.0953488372093
	1	188	21.3	30.5	4.67209302326
	1	189	19.3	29.8	0.190697674419
	1	190	12.9	26.5	0.0
	1	191	13.4	22.5	0.0
	1	192	12.5	26.2	0.0
	1	193	12.8	30.2	0.0
	1	194	16.5	29.5	0.0
	1	195	18.8	29.6	0.0
	1	196	19.6	34.7	0.0
	1	197	21.9	37.9	0.0
	1	198	20.2	33.6	0.0
	1	199	21.0	30.8	0.190697674419
	1	200	17.8	29.7	0.0
	1	201	14.4	28.8	0.0
	1	202	17.6	32.9	5.81627906977
	1	203	20.4	35.6	0.953488372093
	1	204	21.8	35.0	0.0
	1	205	19.5	34.0	0.0
	1	206	14.8	29.9	0.0
	1	207	16.4	28.7	4.67209302326
	1	208	15.4	30.5	2.0023255814
	1	209	15.2	30.5	0.0
	1	210	16.5	33.2	0.0
	1	211	14.9	31.7	0.0
	1	212	14.4	32.3	0.0
	1	213	15.7	30.8	0.0
	1	214	10.4	26.7	20.1186046512
	1	215	13.1	29.9	31.5604651163
	1	216	11.0	32.0	0.0
	1	217	14.7	30.4	0.0
	1	218	13.7	29.3	0.0
	1	219	15.3	32.8	0.0
	1	220	15.0	30.8	1.14418604651
	1	221	16.1	30.4	0.0
	1	222	19.5	32.1	0.0
	1	223	18.6	29.8	0.0
	1	224	16.5	31.7	0.0
	1	225	15.9	33.7	0.0
	1	226	9.7	30.5	0.0
	1	227	10.3	26.3	15.1604651163
	1	228	10.5	26.1	0.0953488372093
	1	229	11.0	24.6	16.4
	1	230	11.8	28.4	0.0
	1	231	12.0	27.3	0.0
	1	232	8.4	24.9	0.0
	1	233	11.5	29.1	0.0
	1	234	11.0	23.5	21.8348837209
	1	235	15.5	24.2	0.0
	1	236	15.4	30.9	0.0
	1	237	14.6	25.9	0.0
	1	238	12.7	30.6	0.0
	1	239	12.7	29.0	0.0
	1	240	12.3	30.5	0.0
	1	241	19.6	30.4	0.0
	1	242	18.4	31.5	0.0
	1	243	15.2	29.4	0.0
	1	244	11.7	26.6	0.0
	1	245	13.5	25.5	0.0
	1	246	12.6	28.8	0.0
	1	247	10.4	29.0	0.0
	1	248	11.2	31.3	0.0
	1	249	15.9	29.5	9.82093023256
	1	250	11.0	25.7	0.286046511628
	1	251	10.5	27.5	0.0
	1	252	13.6	25.8	0.0
	1	253	11.1	23.5	0.0
	1	254	5.9	20.1	0.858139534884
	1	255	10.8	24.6	0.0
	1	256	4.8	19.6	3.90930232558
	1	257	4.1	19.4	0.286046511628
	1	258	0.6	20.8	0.0
	1	259	-0.6	22.0	0.0
	1	260	-5.6	19.5	0.0
	1	261	2.5	25.9	0.0
	1	262	6.1	26.4	0.0
	1	263	4.9	20.9	0.0
	1	264	10.1	25.9	0.0
	1	265	11.4	25.2	0.0
	1	266	11.4	27.9	0.0
	1	267	8.4	23.9	0.0
	1	268	8.6	19.1	0.0
	1	269	10.7	20.6	0.0
	1	270	6.7	25.9	0.0
	1	271	10.9	24.1	0.0
	1	272	13.4	27.3	0.0
	1	273	14.7	24.8	0.0
	1	274	14.5	23.7	0.0
	1	275	10.2	22.7	0.0
	1	276	3.4	20.3	0.0
	1	277	4.5	21.0	0.0
	1	278	6.5	16.2	0.0
	1	279	3.9	14.9	0.0
	1	280	2.7	18.1	0.0
	1	281	0.6	15.4	0.0
	1	282	1.4	16.0	0.0
	1	283	2.0	15.4	0.190697674419
	1	284	2.3	16.6	0.0953488372093
	1	285	2.7	18.2	0.0
	1	286	4.7	17.2	0.0
	1	287	1.9	19.6	0.0
	1	288	8.2	22.2	0.0
	1	289	0.9	10.7	10.5837209302
	1	290	-3.0	9.1	0.0
	1	291	-1.1	12.5	0.0
	1	292	4.8	15.6	5.53023255814
	1	293	1.8	12.5	0.0
	1	294	3.3	14.1	0.0
	1	295	4.8	12.7	0.0
	1	296	4.0	12.1	0.0
	1	297	3.7	13.1	0.0
	1	298	0.0	14.0	0.0
	1	299	-0.1	6.4	0.0
	1	300	-0.7	8.5	0.0
	1	301	-3.2	7.6	0.0
	1	302	-7.1	6.1	0.0
	1	303	5.6	15.8	0.0
	1	304	6.4	11.5	0.0
	1	305	4.6	14.5	0.0
	1	306	-0.4	14.3	0.0
	1	307	0.6	6.9	0.0
	1	308	-6.5	5.0	0.0
	1	309	-3.2	3.8	0.0
	1	310	-2.0	8.8	0.0
	1	311	-1.6	14.2	0.0
	1	312	2.5	6.3	0.0
	1	313	4.8	9.2	0.0
	1	314	0.5	8.6	0.0
	1	315	-1.4	16.3	0.0
	1	316	3.4	18.1	0.0
	1	317	5.5	9.9	0.0
	1	318	1.6	4.6	12.3
	1	319	-2.9	4.7	0.0
	1	320	-2.9	5.1	3.0511627907
	1	321	-2.7	4.7	0.0
	1	322	0.8	6.7	0.0
	1	323	-11.1	4.5	0.0
	1	324	-5.6	0.4	0.0
	1	325	-7.1	-0.5	0.0
	1	326	-7.5	-6.2	0.0
	1	327	-3.8	-0.4	0.0
	1	328	-8.0	1.8	0.0
	1	329	-6.4	-0.2	0.0
	1	330	-12.5	-9.5	0.0
	1	331	-9.1	-5.0	0.0
	1	332	-17.1	-8.9	0.0
	1	333	-8.0	7.4	0.0
	1	334	-14.4	-1.6	0.0
	1	335	-14.0	-6.4	0.0
	1	336	-13.7	-2.9	7.1511627907
	1	337	-15.7	-1.5	0.0
	1	338	-20.7	-7.3	0.0
	1	339	-26.3	-13.3	3.71860465116
	1	340	-27.0	-7.4	0.0
	1	341	-23.9	-8.1	0.0
	1	342	-17.9	-15.7	0.0
	1	343	-16.6	-6.4	0.0
	1	344	-14.5	-7.1	0.0
	1	345	-15.1	-6.6	0.0
	1	346	-14.2	-8.5	0.0
	1	347	-11.6	-10.9	0.0
	1	348	-7.1	-6.1	0.0
	1	349	-11.9	-4.8	0.0
	1	350	-6.7	2.4	0.0
	1	351	-18.1	-13.1	0.667441860465
	1	352	-18.9	-12.6	0.0
	1	353	-22.2	-3.4	0.0
	1	354	-20.4	-10.9	0.0
	1	355	-17.6	-9.0	0.0
	1	356	-10.1	-7.2	0.0
	1	357	-12.2	-10.5	11.7279069767
	1	358	-15.5	-6.3	0.0
	1	359	-25.3	-11.6	2.0976744186
	1	360	-25.6	-13.3	0.0
	1	361	-19.2	0.4	0.0
	1	362	-13.5	0.9	2.47906976744
	1	363	-16.7	-2.5	0.0
	1	364	-11.7	-11.0	3.14651162791
	1	365	-15.1	-14.6	0.572093023256
	2	1	-17.7	-4.0	0.0
	2	2	-17.8	-8.1	0.0
	2	3	-7.5	-5.3	0.0
	2	4	-12.8	-8.2	0.0
	2	5	-13.9	-10.8	0.0
	2	6	-9.6	-9.2	2.86046511628
	2	7	-15.1	-11.8	0.0
	2	8	-20.3	-15.4	0.0
	2	9	-24.3	-5.4	0.0
	2	10	-15.6	-5.8	0.0
	2	11	-16.3	-8.3	0.0
	2	12	-18.1	-2.6	0.0
	2	13	-15.6	1.2	0.0
	2	14	-13.2	-4.7	0.0
	2	15	-9.7	-0.8	0.0
	2	16	-8.3	-3.2	0.0
	2	17	-13.0	-2.1	0.0
	2	18	-13.0	2.1	0.0
	2	19	-6.1	-1.9	0.0
	2	20	-7.6	-1.6	0.0
	2	21	-11.2	-4.4	0.0
	2	22	-16.1	-9.7	0.0
	2	23	-5.1	-3.8	0.0
	2	24	-3.2	7.1	0.0
	2	25	-6.9	-4.1	0.0
	2	26	-7.7	2.1	0.0
	2	27	-21.1	-7.7	0.0
	2	28	-23.4	-3.4	0.0
	2	29	-20.0	-6.9	0.0
	2	30	-19.3	-1.8	0.0
	2	31	-19.0	-10.6	0.0
	2	32	-10.0	2.1	0.0
	2	33	-11.8	-0.9	0.0
	2	34	-7.2	-7.1	0.0
	2	35	-16.3	-9.0	0.0
	2	36	-19.9	-10.0	0.0
	2	37	-20.5	-10.0	0.0
	2	38	-15.0	-2.5	0.0
	2	39	-26.6	-10.9	0.0
	2	40	-26.2	-15.5	0.0
	2	41	-23.4	-13.0	0.0
	2	42	-16.7	-4.0	0.0
	2	43	-15.6	-2.7	0.0
	2	44	-18.1	-5.2	0.0
	2	45	-11.7	4.6	0.0
	2	46	-3.4	5.1	0.0
	2	47	-0.1	8.2	0.0
	2	48	-0.9	1.9	0.0
	2	49	-7.1	0.8	0.0
	2	50	-13.9	-0.5	0.0
	2	51	-16.2	-6.4	0.0
	2	52	-21.1	-8.1	0.0
	2	53	-20.8	-5.1	0.0
	2	54	-24.3	-7.8	0.0
	2	55	-15.9	-1.5	0.0
	2	56	-6.6	4.8	0.0
	2	57	-9.8	-0.6	0.0
	2	58	-12.3	4.0	0.0
	2	59	-2.7	0.5	0.0
	2	60	-3.2	-1.1	0.0
	2	61	-8.3	-6.0	0.0
	2	62	-7.7	-7.4	0.0
	2	63	-1.7	1.4	0.0
	2	64	1.6	6.7	0.0
	2	65	-6.9	-2.3	0.0
	2	66	-10.7	1.9	0.0
	2	67	-2.1	-0.5	1.33488372093
	2	68	-3.7	3.6	0.0
	2	69	-8.5	0.5	0.0
	2	70	-9.1	2.2	0.0
	2	71	-1.7	-0.6	0.0
	2	72	-1.3	-0.9	1.33488372093
	2	73	-5.7	8.1	0.0
	2	74	-3.6	5.5	0.0
	2	75	-3.6	1.9	0.0
	2	76	-5.8	5.5	0.0
	2	77	-5.2	5.1	0.0
	2	78	-1.8	7.3	0.0
	2	79	-2.7	2.7	0.0
	2	80	-4.6	4.6	0.0
	2	81	-0.7	6.4	0.0
	2	82	-3.1	12.8	0.0
	2	83	-4.8	4.5	0.0
	2	84	-1.0	10.0	0.0
	2	85	1.7	9.7	0.0
	2	86	-2.9	5.5	0.0
	2	87	-3.1	2.3	0.0
	2	88	-3.0	6.4	0.0
	2	89	-8.4	6.4	0.0
	2	90	-15.5	0.2	0.0
	2	91	-15.0	-7.2	0.762790697674
	2	92	-11.4	-1.2	0.0
	2	93	-17.8	-4.8	0.0
	2	94	-10.8	0.3	0.0
	2	95	-12.5	3.5	0.0
	2	96	-14.7	4.2	0.0
	2	97	-8.9	9.2	0.0
	2	98	-1.5	9.3	0.0
	2	99	-2.1	7.4	0.0
	2	100	0.4	15.4	0.0
	2	101	6.5	10.7	9.72558139535
	2	102	0.6	12.8	2.38372093023
	2	103	-0.4	17.5	0.0
	2	104	-5.8	11.1	0.286046511628
	2	105	4.1	17.1	0.0
	2	106	4.2	9.7	0.0
	2	107	3.0	13.4	0.0
	2	108	-1.4	12.7	0.0
	2	109	9.7	20.7	0.0
	2	110	4.8	12.4	0.0
	2	111	3.0	13.2	0.0
	2	112	-2.4	13.2	0.0
	2	113	-0.1	11.8	0.953488372093
	2	114	-2.0	13.2	0.0
	2	115	0.5	12.8	0.0
	2	116	5.9	14.1	0.0
	2	117	-3.3	14.0	2.86046511628
	2	118	-2.2	11.0	7.53255813953
	2	119	-3.3	13.7	0.0
	2	120	0.5	15.1	9.43953488372
	2	121	-2.8	15.9	6.38837209302
	2	122	0.6	19.9	0.0
	2	123	-4.0	11.1	0.0
	2	124	-5.3	12.8	0.0
	2	125	-6.7	11.8	0.190697674419
	2	126	-8.5	12.0	0.0
	2	127	-0.9	17.5	0.0
	2	128	3.6	20.9	0.0
	2	129	8.7	11.2	19.6418604651
	2	130	9.6	17.1	2.76511627907
	2	131	10.6	18.3	0.0953488372093
	2	132	6.3	26.5	0.0
	2	133	4.4	24.6	0.0
	2	134	11.1	18.5	0.0
	2	135	8.5	16.1	0.0953488372093
	2	136	7.9	20.9	4.19534883721
	2	137	6.8	21.2	0.0
	2	138	4.8	24.0	0.0
	2	139	3.8	20.1	2.19302325581
	2	140	4.6	18.0	6.00697674419
	2	141	7.7	22.3	0.0
	2	142	3.9	21.6	0.0
	2	143	5.5	21.0	0.0
	2	144	5.3	20.5	10.3930232558
	2	145	2.3	21.7	4.38604651163
	2	146	1.4	19.5	0.0
	2	147	7.3	18.2	0.0
	2	148	8.4	20.3	0.0
	2	149	11.7	23.8	0.0953488372093
	2	150	10.0	25.5	0.0
	2	151	10.2	22.8	17.1627906977
	2	152	11.3	24.9	0.0
	2	153	10.6	23.4	0.0
	2	154	5.9	20.0	0.0
	2	155	7.8	18.8	11.0604651163
	2	156	6.3	26.1	0.0
	2	157	8.5	27.2	0.0
	2	158	14.5	23.0	0.0
	2	159	11.5	24.8	0.0
	2	160	12.6	28.1	0.0
	2	161	14.9	27.7	0.0
	2	162	12.0	29.9	0.0
	2	163	8.7	27.4	2.76511627907
	2	164	14.5	28.9	0.0
	2	165	10.1	22.7	0.0
	2	166	9.2	26.2	0.0
	2	167	5.4	28.5	0.0
	2	168	10.1	31.9	0.0
	2	169	11.9	26.9	1.14418604651
	2	170	13.3	29.2	0.0
	2	171	14.8	27.7	5.24418604651
	2	172	16.4	32.5	0.0
	2	173	13.6	27.7	0.0
	2	174	16.4	27.2	0.0
	2	175	14.4	27.3	0.0
	2	176	12.4	31.8	0.0
	2	177	10.0	26.2	0.0
	2	178	11.5	25.7	0.0
	2	179	10.5	28.4	0.0
	2	180	12.6	27.2	0.858139534884
	2	181	13.2	27.7	0.286046511628
	2	182	10.9	27.0	0.0
	2	183	13.5	27.3	0.0
	2	184	16.2	28.4	0.0
	2	185	14.5	26.5	0.0
	2	186	18.2	31.8	0.0
	2	187	22.1	33.9	0.0
	2	188	21.5	30.7	0.0
	2	189	21.5	32.2	0.0
	2	190	13.3	25.8	0.0
	2	191	15.2	32.6	0.0
	2	192	18.4	34.4	0.0
	2	193	17.7	32.7	0.0
	2	194	15.1	25.0	0.0
	2	195	13.9	25.3	0.0
	2	196	10.8	24.0	0.0
	2	197	10.3	25.2	0.0
	2	198	9.1	24.7	0.0
	2	199	11.1	25.6	0.0
	2	200	11.7	29.4	0.0
	2	201	12.0	30.9	0.0
	2	202	19.2	35.2	0.0
	2	203	19.7	32.2	0.0
	2	204	12.4	28.0	0.0
	2	205	14.9	31.0	0.0
	2	206	12.9	30.4	0.0
	2	207	12.6	26.3	0.0
	2	208	10.2	25.9	0.0
	2	209	12.4	29.1	0.0
	2	210	13.4	26.9	2.86046511628
	2	211	11.2	23.5	23.6465116279
	2	212	15.3	26.4	0.762790697674
	2	213	14.5	27.7	10.011627907
	2	214	12.8	27.4	0.286046511628
	2	215	14.1	30.3	18.3069767442
	2	216	16.5	29.5	7.1511627907
	2	217	14.2	28.7	11.823255814
	2	218	18.1	29.1	0.0
	2	219	20.2	31.0	0.0
	2	220	16.7	27.6	20.7860465116
	2	221	18.4	32.2	0.0
	2	222	14.8	31.1	0.0
	2	223	12.8	23.3	13.0627906977
	2	224	15.4	29.7	0.0
	2	225	14.0	28.6	17.9255813953
	2	226	12.5	29.4	0.0
	2	227	11.4	24.9	0.0
	2	228	15.2	30.9	0.0
	2	229	11.9	33.0	0.0
	2	230	10.5	31.3	0.0
	2	231	8.7	30.2	0.0
	2	232	13.1	31.5	1.52558139535
	2	233	12.3	26.6	5.24418604651
	2	234	14.6	31.8	2.95581395349
	2	235	18.4	32.5	0.476744186047
	2	236	14.8	33.4	0.0
	2	237	11.0	28.4	0.0
	2	238	13.1	32.2	0.0
	2	239	11.3	28.4	2.66976744186
	2	240	8.8	26.1	18.3069767442
	2	241	11.9	29.8	0.0
	2	242	12.6	32.6	0.0
	2	243	10.0	31.8	7.34186046512
	2	244	9.9	30.1	0.0
	2	245	7.4	31.0	0.0
	2	246	10.2	29.9	0.0
	2	247	11.7	25.3	0.0
	2	248	10.3	21.0	2.0976744186
	2	249	11.0	25.0	0.0
	2	250	9.3	29.4	0.0
	2	251	7.3	24.8	0.0
	2	252	4.5	24.8	0.0
	2	253	9.6	22.2	0.0
	2	254	5.6	18.6	0.0
	2	255	6.1	17.4	20.5
	2	256	6.0	20.0	0.0
	2	257	2.4	23.4	0.0
	2	258	3.9	17.4	0.476744186047
	2	259	3.5	14.3	2.95581395349
	2	260	-0.6	14.4	0.0
	2	261	4.4	20.3	0.0
	2	262	4.5	12.5	0.0953488372093
	2	263	1.7	18.2	7.1511627907
	2	264	2.1	23.0	0.0
	2	265	4.8	23.2	0.0
	2	266	8.7	21.5	0.0
	2	267	11.7	22.0	0.0
	2	268	10.7	27.0	0.0
	2	269	7.7	23.8	0.0
	2	270	8.0	26.2	0.0
	2	271	11.4	21.0	0.858139534884
	2	272	8.3	21.7	7.1511627907
	2	273	5.6	20.6	0.0
	2	274	7.5	22.3	0.0
	2	275	7.3	18.6	0.0
	2	276	8.1	22.5	0.0
	2	277	0.7	18.4	0.0
	2	278	-3.3	15.5	0.0
	2	279	3.4	18.1	0.0
	2	280	-3.5	16.3	0.0
	2	281	0.1	16.8	0.0
	2	282	-2.1	10.2	0.667441860465
	2	283	-4.6	16.4	9.82093023256
	2	284	-1.6	13.4	0.0953488372093
	2	285	-2.7	15.0	0.0
	2	286	0.9	10.0	0.0
	2	287	-4.5	-2.0	6.1023255814
	2	288	-2.7	3.5	5.24418604651
	2	289	-3.4	8.3	0.0
	2	290	-4.9	8.2	0.0
	2	291	-0.1	10.8	0.0
	2	292	-0.7	10.2	0.0
	2	293	0.3	13.1	0.0
	2	294	-3.8	13.0	0.0
	2	295	-4.5	9.0	0.190697674419
	2	296	-1.8	13.2	0.0
	2	297	-2.9	10.4	1.23953488372
	2	298	-2.1	6.1	0.0953488372093
	2	299	-2.4	7.0	0.0
	2	300	0.2	4.5	0.0
	2	301	-3.6	6.1	0.0
	2	302	-7.1	3.5	0.0
	2	303	-3.2	3.7	0.0
	2	304	-6.3	5.0	0.0
	2	305	1.3	14.1	0.0
	2	306	-5.3	7.9	15.5418604651
	2	307	-6.2	6.8	0.0
	2	308	-4.7	7.1	0.0
	2	309	-2.7	11.0	0.0
	2	310	-1.5	16.8	0.0
	2	311	-5.8	9.8	0.0
	2	312	-5.0	11.2	0.0
	2	313	-5.2	8.3	0.0
	2	314	-1.3	13.2	0.0
	2	315	-1.3	5.8	0.0
	2	316	-7.3	3.4	0.0
	2	317	-14.9	3.8	0.0
	2	318	-6.5	6.7	0.0
	2	319	-0.8	8.8	0.0
	2	320	-2.1	7.4	0.0
	2	321	-3.2	9.9	0.0
	2	322	-0.4	7.3	0.0
	2	323	3.1	7.7	0.0
	2	324	-1.3	4.1	0.0
	2	325	-9.7	-0.9	0.0
	2	326	-7.7	5.5	0.0
	2	327	-0.6	4.5	0.286046511628
	2	328	2.6	5.7	3.24186046512
	2	329	-6.0	0.5	1.81162790698
	2	330	-9.5	-1.5	3.0511627907
	2	331	-15.7	-3.7	0.0953488372093
	2	332	-2.8	-1.1	0.190697674419
	2	333	3.9	6.2	0.0
	2	334	0.4	1.4	0.0
	2	335	-9.7	-0.2	0.0
	2	336	-6.2	-6.1	0.0
	2	337	-5.2	-3.6	1.14418604651
	2	338	-12.8	-2.4	0.0
	2	339	-15.6	-2.0	0.0
	2	340	-16.7	2.3	0.0
	2	341	-7.2	4.8	1.90697674419
	2	342	-4.2	6.6	10.488372093
	2	343	-2.2	1.2	0.0
	2	344	-2.7	-0.2	0.858139534884
	2	345	-7.9	-6.4	0.0
	2	346	-16.6	-16.5	3.71860465116
	2	347	-21.2	-12.6	0.0
	2	348	-27.6	-13.1	0.0
	2	349	-23.3	-5.8	0.0
	2	350	-19.9	-9.1	0.0
	2	351	-5.8	-3.9	0.476744186047
	2	352	-19.3	-3.1	0.0
	2	353	-7.9	1.6	0.0
	2	354	-12.8	-5.8	0.0
	2	355	-9.4	-6.8	0.0
	2	356	-9.6	-9.4	0.0
	2	357	-9.8	-5.9	0.0
	2	358	-16.5	-8.0	0.0
	2	359	-21.0	-1.9	0.0
	2	360	-10.3	2.3	0.0
	2	361	-7.6	4.8	4.19534883721
	2	362	-4.0	1.8	0.0
	2	363	-0.1	1.9	0.0
	2	364	-1.6	-0.6	0.0
	2	365	-7.2	-0.8	25.076744186
	3	1	-12.4	-10.9	2.76511627907
	3	2	-7.2	-4.4	4.19534883721
	3	3	-6.7	-0.1	0.0
	3	4	-6.4	-4.0	0.0
	3	5	-7.8	0.7	0.0
	3	6	-10.2	-0.2	0.0
	3	7	-8.7	2.8	0.0
	3	8	-3.9	4.7	0.0
	3	9	-1.8	0.3	0.0
	3	10	-10.5	-5.9	0.0
	3	11	-14.1	4.4	0.0
	3	12	-20.9	-8.7	4.38604651163
	3	13	-19.9	-8.9	0.0
	3	14	-19.0	-16.7	0.0
	3	15	-23.0	-13.4	0.0
	3	16	-17.6	-11.0	0.0953488372093
	3	17	-17.9	-7.1	0.0
	3	18	-15.3	-11.0	0.0
	3	19	-20.9	-17.7	1.52558139535
	3	20	-16.1	-5.8	0.0
	3	21	-11.6	-7.7	0.0
	3	22	-17.0	-12.9	0.0953488372093
	3	23	-21.0	-8.4	0.0
	3	24	-21.1	-14.5	0.0953488372093
	3	25	-18.9	-13.0	0.0
	3	26	-15.2	-9.1	0.0
	3	27	-7.2	-1.7	0.0
	3	28	-6.0	-3.9	0.0
	3	29	-8.8	3.5	0.0
	3	30	-11.5	-2.6	0.0
	3	31	-9.8	-3.9	0.0
	3	32	-5.4	3.4	0.0
	3	33	-13.9	0.5	0.0
	3	34	-5.4	0.4	0.0
	3	35	-19.3	-1.8	0.0
	3	36	-15.7	-2.4	9.15348837209
	3	37	-16.6	-6.2	0.0
	3	38	-16.1	-2.0	0.0
	3	39	-18.2	-5.1	0.0
	3	40	-25.9	-6.4	0.0
	3	41	-21.3	-6.5	0.0
	3	42	-14.7	-3.5	0.0
	3	43	-9.4	-0.5	0.0
	3	44	-15.1	-4.6	0.0
	3	45	-22.8	-7.8	0.0
	3	46	-20.8	-5.7	0.0
	3	47	-18.9	3.7	0.0
	3	48	-13.9	5.2	0.0
	3	49	-8.3	-0.4	0.0
	3	50	-15.8	-7.5	6.57906976744
	3	51	-11.7	-2.0	0.0
	3	52	-14.7	-3.1	0.0
	3	53	-10.0	0.8	0.0
	3	54	-8.1	3.5	0.0
	3	55	-11.5	-2.7	0.0
	3	56	-17.5	-5.2	0.0
	3	57	-18.1	-12.4	0.0
	3	58	-23.1	-13.3	0.0
	3	59	-19.2	-9.5	0.0953488372093
	3	60	-14.6	-5.6	0.0
	3	61	-19.8	2.5	0.0
	3	62	-14.4	-1.6	0.0
	3	63	-8.8	-8.7	0.0
	3	64	-18.4	2.3	0.0
	3	65	-15.5	5.9	0.0
	3	66	-9.2	7.3	0.0
	3	67	1.1	5.4	0.0
	3	68	-5.0	4.4	4.86279069767
	3	69	-3.7	4.9	0.0
	3	70	0.0	1.6	0.0
	3	71	-1.2	-0.8	0.0
	3	72	-15.3	-9.5	0.0
	3	73	-14.8	-2.2	0.0
	3	74	-10.8	-2.5	7.91395348837
	3	75	-5.2	-2.6	0.0953488372093
	3	76	-12.2	-1.0	0.0
	3	77	-7.8	-0.7	0.0
	3	78	-7.9	4.2	0.0
	3	79	-16.3	0.0	0.0
	3	80	-10.4	7.7	0.0
	3	81	-12.7	-0.9	0.0
	3	82	-16.4	-3.4	0.0
	3	83	-25.4	-3.9	0.0
	3	84	-25.7	-6.6	0.0
	3	85	-18.5	-5.2	0.0
	3	86	-7.2	1.1	0.0
	3	87	-6.6	7.8	3.24186046512
	3	88	-3.0	7.1	0.0
	3	89	2.9	14.2	12.1093023256
	3	90	2.8	10.0	1.0488372093
	3	91	1.4	9.4	0.0
	3	92	0.5	13.6	0.0
	3	93	8.0	21.5	0.0
	3	94	4.3	20.7	0.0
	3	95	6.6	17.4	0.0
	3	96	-2.0	7.3	0.0
	3	97	-6.9	8.3	0.0
	3	98	-4.8	8.8	5.1488372093
	3	99	-7.6	10.2	0.0
	3	100	3.0	18.4	0.0
	3	101	4.6	13.9	0.190697674419
	3	102	-1.8	10.0	9.34418604651
	3	103	-1.7	16.7	0.0
	3	104	1.1	12.1	10.1069767442
	3	105	5.9	15.8	1.71627906977
	3	106	8.0	9.9	1.81162790698
	3	107	3.9	11.3	0.0
	3	108	2.2	12.3	0.0
	3	109	3.4	9.9	0.0
	3	110	-3.8	9.5	0.0
	3	111	-2.5	13.6	0.0
	3	112	-3.4	13.4	0.0
	3	113	-10.1	8.3	0.0
	3	114	-3.8	14.3	0.0
	3	115	-3.6	16.3	0.0
	3	116	-2.5	11.5	14.111627907
	3	117	0.6	12.5	9.82093023256
	3	118	4.8	8.8	10.9651162791
	3	119	2.8	16.2	0.0
	3	120	5.9	16.6	0.0
	3	121	0.0	12.8	0.0
	3	122	5.1	17.1	0.0
	3	123	6.7	15.5	0.0
	3	124	6.0	16.0	0.0
	3	125	8.1	14.9	0.0
	3	126	-0.7	13.8	0.0
	3	127	-4.1	7.1	0.0
	3	128	-5.9	9.3	0.0
	3	129	-4.9	14.5	0.0
	3	130	1.1	18.9	0.0
	3	131	5.0	24.2	0.0
	3	132	3.1	23.3	0.0
	3	133	0.8	17.6	0.0
	3	134	-0.7	20.9	0.0
	3	135	1.7	18.7	0.0
	3	136	4.7	20.8	0.0
	3	137	2.2	17.5	0.0
	3	138	3.6	17.9	0.0953488372093
	3	139	4.8	20.0	0.0
	3	140	6.8	19.7	0.0
	3	141	5.1	19.6	0.0
	3	142	0.4	17.2	0.0
	3	143	2.1	18.0	0.0
	3	144	8.6	16.7	6.48372093023
	3	145	11.4	19.1	0.0
	3	146	8.4	15.1	0.0
	3	147	5.2	18.0	3.0511627907
	3	148	3.3	17.3	0.0
	3	149	2.6	14.4	0.0
	3	150	3.5	18.5	0.0
	3	151	4.4	21.8	0.0
	3	152	7.2	28.1	0.0
	3	153	10.0	27.5	0.0
	3	154	14.3	30.3	0.0
	3	155	16.8	30.4	0.0
	3	156	17.6	27.4	0.0
	3	157	13.1	28.4	0.0
	3	158	10.5	27.0	0.0
	3	159	13.0	25.5	0.0
	3	160	12.4	29.7	0.0
	3	161	17.3	32.3	0.0
	3	162	14.6	27.7	2.57441860465
	3	163	14.5	28.8	0.0
	3	164	15.8	29.3	0.0
	3	165	18.7	29.2	0.0
	3	166	13.9	27.6	0.0
	3	167	11.3	28.4	0.0
	3	168	12.0	27.8	0.0
	3	169	12.5	24.8	0.953488372093
	3	170	9.5	25.2	0.0
	3	171	5.8	23.8	0.0
	3	172	9.5	21.2	0.0
	3	173	13.7	29.0	0.0
	3	174	14.4	29.7	0.0
	3	175	19.8	31.7	0.0
	3	176	18.5	32.9	0.0
	3	177	21.5	34.3	0.0
	3	178	19.0	33.3	0.0
	3	179	15.0	28.8	0.0
	3	180	13.7	27.3	0.0
	3	181	11.7	26.7	8.10465116279
	3	182	9.5	22.1	0.858139534884
	3	183	13.8	25.5	0.0
	3	184	14.2	23.7	15.1604651163
	3	185	17.6	24.6	0.572093023256
	3	186	14.2	28.2	0.0
	3	187	17.7	30.2	0.0
	3	188	12.2	30.2	0.381395348837
	3	189	13.4	29.8	0.0
	3	190	16.5	28.9	0.0
	3	191	16.9	29.9	0.0
	3	192	15.1	25.2	0.0953488372093
	3	193	13.4	28.1	0.0
	3	194	17.6	29.6	0.0
	3	195	17.8	28.4	19.7372093023
	3	196	17.3	25.2	0.953488372093
	3	197	15.6	27.5	0.0
	3	198	15.3	29.0	0.572093023256
	3	199	18.3	26.8	0.858139534884
	3	200	15.4	30.2	46.4348837209
	3	201	18.6	33.2	0.0
	3	202	17.4	27.4	3.24186046512
	3	203	21.7	31.2	5.62558139535
	3	204	19.1	32.3	0.0953488372093
	3	205	18.6	28.8	10.488372093
	3	206	20.9	36.2	0.0
	3	207	18.0	35.0	0.0
	3	208	22.2	33.5	7.53255813953
	3	209	20.5	35.6	0.0
	3	210	16.8	31.7	0.0
	3	211	15.2	32.2	0.0
	3	212	18.1	31.3	0.0
	3	213	14.8	30.0	0.0
	3	214	14.8	30.8	0.0
	3	215	15.6	31.1	10.011627907
	3	216	16.1	29.5	0.0
	3	217	17.3	29.2	0.0
	3	218	15.8	27.5	3.43255813953
	3	219	15.2	29.1	0.0953488372093
	3	220	13.9	29.9	0.0953488372093
	3	221	16.0	30.5	4.48139534884
	3	222	15.2	32.9	0.476744186047
	3	223	14.9	26.9	22.6930232558
	3	224	14.4	24.7	0.0
	3	225	12.2	28.6	0.0
	3	226	14.9	31.2	0.0
	3	227	13.6	33.9	0.0
	3	228	12.0	29.6	0.0
	3	229	13.6	29.3	0.0
	3	230	15.9	31.0	0.0
	3	231	16.1	27.9	0.0
	3	232	16.6	27.6	0.0
	3	233	19.0	27.2	0.0
	3	234	21.0	31.3	0.0
	3	235	17.1	24.9	0.572093023256
	3	236	8.1	22.3	0.0
	3	237	9.2	25.0	0.0
	3	238	9.4	25.4	0.0
	3	239	9.7	28.9	0.0
	3	240	7.2	31.5	0.0
	3	241	12.1	31.2	0.0
	3	242	7.6	28.7	0.0
	3	243	10.3	26.6	0.0
	3	244	10.7	25.5	0.0
	3	245	11.2	26.7	0.0
	3	246	8.0	24.2	0.0
	3	247	6.5	21.6	10.7744186047
	3	248	9.0	25.1	0.0
	3	249	8.7	26.3	0.0
	3	250	8.9	26.4	0.0
	3	251	12.0	24.4	0.0
	3	252	11.1	21.0	0.0
	3	253	12.0	22.9	0.190697674419
	3	254	12.6	29.8	0.0
	3	255	12.0	22.6	8.96279069767
	3	256	9.7	23.6	0.0
	3	257	8.8	25.1	0.0
	3	258	10.1	23.8	0.0
	3	259	8.7	26.3	0.0
	3	260	7.4	24.0	0.0
	3	261	7.0	22.4	0.0
	3	262	4.4	18.7	3.62325581395
	3	263	9.1	21.5	0.0
	3	264	12.3	21.2	0.0
	3	265	5.7	18.6	0.0
	3	266	5.7	21.0	0.0
	3	267	6.6	23.1	0.0
	3	268	13.2	30.7	0.0
	3	269	13.5	28.2	0.0
	3	270	14.5	26.8	0.0
	3	271	13.0	23.5	2.19302325581
	3	272	10.0	22.6	0.953488372093
	3	273	7.6	25.7	0.0
	3	274	11.9	20.5	12.8720930233
	3	275	8.5	14.8	1.52558139535
	3	276	6.2	19.5	0.0
	3	277	0.3	17.4	11.5372093023
	3	278	-1.7	12.4	0.0
	3	279	5.0	14.5	0.0
	3	280	9.8	17.4	1.14418604651
	3	281	12.4	20.4	0.0
	3	282	6.4	15.1	0.0
	3	283	15.1	24.3	0.0
	3	284	14.2	30.7	0.0
	3	285	15.8	28.7	0.0
	3	286	13.1	19.9	0.0
	3	287	10.0	19.4	4.38604651163
	3	288	11.2	19.5	0.0
	3	289	11.6	12.1	0.0
	3	290	7.1	12.3	0.0
	3	291	3.8	10.4	0.0
	3	292	-3.1	16.8	0.0
	3	293	0.5	18.3	0.0
	3	294	0.5	13.8	0.0
	3	295	2.2	8.7	3.43255813953
	3	296	-0.5	18.8	0.0
	3	297	-4.4	13.7	16.1139534884
	3	298	-5.3	6.8	0.0
	3	299	-2.6	10.7	0.0
	3	300	-2.3	4.7	4.67209302326
	3	301	0.8	11.5	0.0
	3	302	5.7	11.7	0.0
	3	303	7.3	13.6	0.0
	3	304	2.9	8.3	0.0
	3	305	-0.9	12.0	0.0
	3	306	2.0	2.7	2.28837209302
	3	307	-1.5	3.9	0.381395348837
	3	308	-13.0	1.9	0.0
	3	309	-12.7	4.6	8.2
	3	310	-12.3	-5.4	0.0
	3	311	-10.3	1.0	0.0
	3	312	-9.0	6.8	0.0
	3	313	-5.5	3.9	0.0
	3	314	-13.1	-0.2	0.0
	3	315	-6.4	-0.8	5.33953488372
	3	316	-4.4	4.2	0.762790697674
	3	317	-5.1	6.1	3.62325581395
	3	318	-3.8	7.1	0.0
	3	319	-6.8	0.3	0.0
	3	320	-4.3	2.1	0.0
	3	321	-4.2	1.1	0.0
	3	322	-8.9	0.7	0.0
	3	323	-5.5	8.8	0.0
	3	324	-7.4	3.6	0.0
	3	325	-1.9	5.1	8.39069767442
	3	326	-6.3	10.6	0.0
	3	327	1.3	10.5	0.0
	3	328	4.1	8.4	0.572093023256
	3	329	3.2	6.9	0.953488372093
	3	330	-0.3	4.8	0.0
	3	331	1.2	1.3	0.0
	3	332	-2.8	1.6	0.0
	3	333	-6.3	1.1	0.0
	3	334	-8.8	-1.8	0.858139534884
	3	335	-2.0	2.3	3.14651162791
	3	336	-3.1	-1.8	0.0
	3	337	-2.3	-1.5	1.62093023256
	3	338	0.7	3.5	0.0953488372093
	3	339	-11.7	-6.0	1.0488372093
	3	340	0.0	0.3	0.0
	3	341	-13.1	-4.7	0.0
	3	342	-14.8	-2.1	0.0
	3	343	-20.9	-6.2	0.0
	3	344	-26.0	-14.2	0.0
	3	345	-27.5	-13.3	0.0
	3	346	-33.4	-14.1	0.0
	3	347	-25.8	-11.0	0.0
	3	348	-24.9	-14.2	0.0
	3	349	-22.6	-9.9	0.0
	3	350	-21.3	-14.3	0.0
	3	351	-20.9	-11.0	0.0
	3	352	-19.3	-3.0	0.0
	3	353	-22.2	-3.7	0.0
	3	354	-19.4	1.4	0.0
	3	355	-20.5	-5.1	0.0
	3	356	-11.1	-6.7	0.0
	3	357	-15.2	-3.1	0.0
	3	358	-19.4	-8.7	0.0
	3	359	-19.1	-8.7	0.0
	3	360	-21.9	-17.2	3.14651162791
	3	361	-19.2	-11.1	0.0
	3	362	-22.6	-10.3	0.0
	3	363	-19.2	-4.8	0.0
	3	364	-18.4	-5.0	0.190697674419
	3	365	-9.1	-1.7	0.0
	4	1	-12.1	4.0	4.19534883721
	4	2	-13.5	6.4	0.0
	4	3	-6.2	-4.1	0.0
	4	4	-15.9	-2.0	0.0
	4	5	-10.9	-2.8	0.0
	4	6	-22.6	-10.1	0.0
	4	7	-19.9	-9.5	0.0
	4	8	-11.6	-5.0	0.0
	4	9	-10.5	-5.3	0.0
	4	10	-14.5	2.5	0.0
	4	11	-17.1	-5.4	0.0
	4	12	-14.0	-6.3	0.0
	4	13	-23.5	-5.0	0.0
	4	14	-19.3	-2.1	0.0
	4	15	-15.8	-11.5	0.0
	4	16	-18.3	-7.4	0.0
	4	17	-14.6	-4.9	5.62558139535
	4	18	-10.6	-10.5	0.0
	4	19	-15.0	-8.3	0.0
	4	20	-13.3	-8.3	0.0
	4	21	-22.1	-8.8	0.0
	4	22	-17.0	-6.2	0.0
	4	23	-24.6	-13.7	0.0
	4	24	-27.7	-10.7	0.0
	4	25	-24.5	-4.8	0.0
	4	26	-27.1	-8.0	0.0
	4	27	-17.0	-4.0	0.0
	4	28	-16.4	-0.5	0.0
	4	29	-25.0	-7.4	0.0
	4	30	-19.9	-8.0	0.0
	4	31	-16.6	-6.3	0.0
	4	32	-10.7	4.7	0.0
	4	33	-6.2	7.3	0.0
	4	34	-7.6	1.1	0.0
	4	35	-13.6	-11.5	0.0
	4	36	-18.2	-6.3	0.0
	4	37	-21.8	-10.6	0.0
	4	38	-19.5	-3.9	0.0
	4	39	-12.9	-0.7	3.43255813953
	4	40	-15.4	4.5	0.0
	4	41	-11.8	7.0	0.0
	4	42	-7.5	2.4	0.0
	4	43	-22.4	-9.2	0.0
	4	44	-17.2	-3.9	0.0
	4	45	-21.1	-12.3	0.0
	4	46	-24.3	-11.8	0.0
	4	47	-25.5	-10.8	0.0
	4	48	-22.8	-10.3	0.0
	4	49	-21.6	-14.0	0.0
	4	50	-11.8	-7.8	0.0
	4	51	-18.7	-7.3	0.0
	4	52	-22.9	-6.6	0.0
	4	53	-22.7	-8.4	0.0
	4	54	-18.0	0.5	0.0
	4	55	-26.0	-2.0	0.0
	4	56	-23.2	-0.3	0.0
	4	57	-16.1	-12.6	0.0
	4	58	-21.1	-9.8	0.0
	4	59	-21.8	-3.7	0.0
	4	60	-17.9	-7.3	0.0
	4	61	-22.5	-7.4	0.953488372093
	4	62	-13.3	-6.2	0.0
	4	63	-14.7	-4.1	0.0
	4	64	-19.0	-8.5	0.0
	4	65	-9.6	-7.0	0.0
	4	66	-4.5	-4.2	0.0
	4	67	-14.6	-11.6	0.476744186047
	4	68	-11.5	-1.0	0.0
	4	69	-8.7	4.9	0.0
	4	70	-5.3	2.5	0.0
	4	71	-5.5	-0.1	0.0
	4	72	-11.5	-7.1	0.0
	4	73	-15.0	-12.4	0.0
	4	74	-20.5	-7.9	0.0
	4	75	-20.6	-7.3	0.0
	4	76	-19.2	-5.3	0.0
	4	77	-15.3	-1.6	0.0
	4	78	-14.5	-3.3	0.0
	4	79	-21.2	-7.1	0.0
	4	80	-13.5	-4.7	0.0
	4	81	-10.6	2.5	0.0
	4	82	-2.3	4.5	0.0
	4	83	-5.0	8.6	0.0
	4	84	-6.1	9.3	0.0
	4	85	-2.3	6.0	0.0
	4	86	-10.0	-0.4	0.0
	4	87	-9.3	5.1	0.0
	4	88	-10.1	0.5	0.0
	4	89	-6.8	-6.6	0.0
	4	90	-12.4	-8.7	0.0
	4	91	-11.4	-2.9	0.0
	4	92	-6.0	1.2	14.3976744186
	4	93	-3.8	3.5	12.2046511628
	4	94	-0.1	3.3	6.48372093023
	4	95	-9.7	-0.3	0.381395348837
	4	96	-9.2	1.4	0.0
	4	97	-6.2	7.0	0.0
	4	98	1.2	13.5	0.0953488372093
	4	99	1.8	20.5	0.0
	4	100	5.0	16.1	0.0
	4	101	1.8	21.0	0.0
	4	102	6.7	18.7	0.0
	4	103	3.9	16.8	0.0
	4	104	11.5	16.7	0.0
	4	105	1.9	16.9	0.0
	4	106	-0.8	11.3	0.0
	4	107	0.2	16.7	0.0
	4	108	0.5	18.1	0.0
	4	109	4.2	17.5	0.0
	4	110	1.6	19.3	0.0
	4	111	-1.1	16.9	0.0
	4	112	-5.0	6.3	19.2604651163
	4	113	-9.6	7.0	0.0
	4	114	-4.8	5.6	0.762790697674
	4	115	-5.3	8.0	1.71627906977
	4	116	-2.0	10.3	5.05348837209
	4	117	-1.0	20.8	0.0
	4	118	3.1	22.9	0.0
	4	119	5.8	18.1	0.0
	4	120	1.6	16.3	0.0
	4	121	3.0	19.3	0.0
	4	122	0.2	15.2	0.0
	4	123	3.9	12.1	0.381395348837
	4	124	1.5	15.6	0.0
	4	125	5.4	17.8	0.0
	4	126	4.0	12.5	7.05581395349
	4	127	-3.2	11.9	3.24186046512
	4	128	-3.9	12.0	3.24186046512
	4	129	-0.3	11.9	0.476744186047
	4	130	-1.0	13.1	0.0
	4	131	0.4	18.2	6.86511627907
	4	132	6.6	19.5	5.24418604651
	4	133	3.7	23.2	8.2
	4	134	2.3	20.0	0.0
	4	135	1.1	11.0	28.4139534884
	4	136	-3.0	13.4	0.0
	4	137	-0.9	15.2	0.0
	4	138	3.4	11.4	0.0953488372093
	4	139	2.8	11.3	0.0
	4	140	4.1	14.4	0.0
	4	141	7.1	24.1	0.0
	4	142	13.2	28.9	0.0
	4	143	14.0	26.4	0.0
	4	144	13.3	21.0	0.0
	4	145	8.4	23.3	0.0
	4	146	11.8	25.9	12.6813953488
	4	147	9.0	29.4	0.0
	4	148	7.6	24.0	2.66976744186
	4	149	8.0	17.7	2.66976744186
	4	150	11.9	19.9	0.667441860465
	4	151	10.5	21.9	0.381395348837
	4	152	6.8	21.5	9.91627906977
	4	153	6.4	25.5	0.0953488372093
	4	154	10.8	25.4	44.8139534884
	4	155	9.2	20.7	0.0
	4	156	14.0	22.2	12.4906976744
	4	157	8.5	27.5	6.48372093023
	4	158	9.7	24.9	0.0953488372093
	4	159	11.1	21.8	0.190697674419
	4	160	11.2	29.5	0.0
	4	161	10.8	28.7	0.0
	4	162	12.5	28.3	0.0
	4	163	15.9	24.3	8.29534883721
	4	164	14.3	23.0	38.8069767442
	4	165	11.8	22.7	7.43720930233
	4	166	11.4	22.3	9.91627906977
	4	167	8.8	28.9	0.0
	4	168	13.2	30.2	0.0
	4	169	17.4	34.2	0.0
	4	170	16.6	27.3	0.0953488372093
	4	171	17.4	30.7	21.6441860465
	4	172	23.2	31.2	0.286046511628
	4	173	19.3	33.1	4.38604651163
	4	174	17.8	28.4	6.1976744186
	4	175	18.8	31.2	17.1627906977
	4	176	19.1	27.5	0.0953488372093
	4	177	15.9	28.3	0.0953488372093
	4	178	16.1	25.9	4.38604651163
	4	179	14.5	31.0	0.0
	4	180	16.0	31.2	0.0
	4	181	12.9	26.7	0.0
	4	182	11.4	23.0	1.0488372093
	4	183	12.8	24.7	16.0186046512
	4	184	11.0	18.8	5.53023255814
	4	185	9.1	19.0	8.48604651163
	4	186	18.0	26.7	0.0
	4	187	12.4	25.8	0.0
	4	188	15.9	25.7	28.3186046512
	4	189	17.0	28.2	1.33488372093
	4	190	14.0	25.8	0.0
	4	191	10.2	22.7	0.0
	4	192	8.5	24.1	0.0
	4	193	9.5	22.2	0.953488372093
	4	194	10.2	26.1	0.0
	4	195	10.5	26.1	0.0
	4	196	15.7	27.9	0.0
	4	197	16.7	30.9	0.0
	4	198	17.9	29.1	0.0
	4	199	17.1	29.1	0.0
	4	200	19.6	31.4	0.0
	4	201	16.0	28.9	0.0
	4	202	16.4	26.2	0.0
	4	203	13.6	28.6	0.0
	4	204	15.8	29.5	0.0
	4	205	16.0	33.6	0.0
	4	206	20.3	32.7	0.0
	4	207	19.9	30.1	0.0
	4	208	17.1	27.5	0.0
	4	209	12.0	28.2	0.0
	4	210	12.9	25.8	9.05813953488
	4	211	12.0	29.7	0.0
	4	212	14.7	31.6	0.0
	4	213	13.6	30.1	0.0
	4	214	12.0	31.2	0.0
	4	215	14.6	30.4	0.190697674419
	4	216	13.7	30.0	18.688372093
	4	217	19.6	30.3	0.0953488372093
	4	218	18.7	34.0	0.0
	4	219	21.7	36.8	0.0
	4	220	22.4	37.5	0.0
	4	221	24.1	36.7	0.0
	4	222	16.3	31.4	0.0
	4	223	17.4	27.8	0.0
	4	224	11.9	26.4	0.0
	4	225	13.6	26.0	0.0
	4	226	12.1	28.5	0.0
	4	227	10.5	31.2	0.0
	4	228	12.9	30.9	2.66976744186
	4	229	12.7	29.5	0.0
	4	230	12.1	31.1	0.0
	4	231	14.0	29.5	0.0
	4	232	17.4	29.3	0.0
	4	233	17.7	33.7	0.0
	4	234	19.4	28.6	0.0
	4	235	19.2	31.5	0.0
	4	236	17.8	32.0	0.0
	4	237	16.5	30.7	0.0
	4	238	16.9	31.8	0.0
	4	239	17.8	33.8	0.0
	4	240	15.0	27.1	0.0
	4	241	10.9	28.3	0.0
	4	242	11.9	26.1	0.0
	4	243	10.4	26.6	0.0
	4	244	14.3	28.4	0.0
	4	245	13.6	27.8	0.0
	4	246	15.0	28.8	0.0953488372093
	4	247	15.9	27.5	1.52558139535
	4	248	13.5	27.0	11.823255814
	4	249	17.4	29.1	6.96046511628
	4	250	18.1	30.1	0.0
	4	251	17.2	26.7	0.0
	4	252	9.9	26.0	0.0
	4	253	12.7	23.6	2.57441860465
	4	254	10.2	19.5	0.190697674419
	4	255	10.1	25.2	0.0
	4	256	6.5	22.2	0.0
	4	257	9.7	18.3	0.0953488372093
	4	258	8.1	19.2	13.9209302326
	4	259	7.5	17.8	8.96279069767
	4	260	3.2	15.2	3.81395348837
	4	261	-0.8	15.8	0.0
	4	262	-3.2	20.1	0.0
	4	263	-2.5	12.5	0.286046511628
	4	264	-1.9	17.0	0.0
	4	265	0.2	10.0	0.762790697674
	4	266	3.2	20.6	0.0
	4	267	2.0	19.1	0.0
	4	268	5.6	25.0	0.0
	4	269	6.9	22.5	0.0
	4	270	7.8	26.4	0.0
	4	271	12.1	21.7	0.0
	4	272	6.9	19.2	0.0
	4	273	7.2	21.6	0.0
	4	274	9.2	11.8	1.0488372093
	4	275	3.1	19.0	0.0
	4	276	2.2	17.8	0.0
	4	277	0.2	14.3	0.0
	4	278	5.7	14.4	0.0
	4	279	9.4	20.1	0.0
	4	280	-0.7	14.8	0.0
	4	281	-2.0	12.6	0.0
	4	282	-1.9	13.4	0.0
	4	283	-4.1	11.6	0.0
	4	284	-3.5	13.7	0.0
	4	285	-3.3	13.7	0.0
	4	286	-9.4	6.9	2.28837209302
	4	287	-7.9	9.5	0.381395348837
	4	288	-7.0	11.4	0.0
	4	289	-0.8	17.6	0.0
	4	290	5.6	20.7	0.0
	4	291	6.7	17.2	0.0
	4	292	6.4	14.0	4.48139534884
	4	293	8.7	17.6	0.0
	4	294	4.6	18.7	0.0
	4	295	2.7	16.6	0.0
	4	296	-4.1	2.2	0.0
	4	297	-6.9	-1.4	0.0
	4	298	-4.8	2.6	0.0
	4	299	-7.4	7.4	0.0
	4	300	-12.8	4.1	6.29302325581
	4	301	-5.0	10.1	0.0
	4	302	-4.3	0.5	0.0
	4	303	-9.5	0.7	0.0
	4	304	-14.2	5.6	0.0
	4	305	-15.0	7.8	0.0
	4	306	-16.4	0.8	0.0
	4	307	-8.0	3.6	0.667441860465
	4	308	-4.4	-3.6	10.7744186047
	4	309	-8.8	-2.5	0.0
	4	310	-8.2	-2.1	0.286046511628
	4	311	-10.5	-7.2	0.0953488372093
	4	312	-6.0	1.9	1.33488372093
	4	313	-3.6	0.0	0.190697674419
	4	314	-10.3	-0.4	0.0
	4	315	-4.5	2.7	2.19302325581
	4	316	-6.2	-1.5	2.38372093023
	4	317	-13.9	-1.0	6.57906976744
	4	318	-6.2	-3.5	2.0976744186
	4	319	-15.0	-10.6	1.23953488372
	4	320	-14.8	-4.6	0.0
	4	321	-9.2	-4.2	0.0
	4	322	-5.4	-0.6	0.572093023256
	4	323	-7.3	1.7	11.4418604651
	4	324	-11.1	0.8	0.0
	4	325	-6.4	0.5	0.0
	4	326	-9.6	-3.8	0.0
	4	327	-13.0	-5.0	0.0
	4	328	-15.1	-7.7	0.0
	4	329	-18.4	-10.0	0.0
	4	330	-12.0	-4.6	6.86511627907
	4	331	-8.4	3.4	0.0
	4	332	-5.9	4.4	0.0
	4	333	1.8	3.6	0.858139534884
	4	334	0.1	1.1	3.14651162791
	4	335	-0.1	11.6	0.0
	4	336	1.1	8.8	0.0
	4	337	1.8	8.7	0.0
	4	338	3.6	17.3	0.0
	4	339	3.5	9.8	0.0
	4	340	0.9	2.0	0.0
	4	341	-3.8	-0.3	0.0
	4	342	-9.3	5.0	0.0
	4	343	-8.6	5.8	8.29534883721
	4	344	-6.8	-4.9	0.0
	4	345	-13.7	-1.3	0.0
	4	346	-9.2	1.2	0.0
	4	347	-15.0	1.3	0.0
	4	348	-15.6	1.5	0.0
	4	349	-8.1	0.6	0.0
	4	350	-8.2	4.3	0.0
	4	351	-4.2	-0.3	0.0
	4	352	-10.2	-6.1	1.0488372093
	4	353	-10.9	1.0	0.0
	4	354	-14.0	-6.1	0.0
	4	355	-14.6	-3.3	0.0
	4	356	-13.0	-9.5	0.0
	4	357	-15.3	-15.2	0.0
	4	358	-18.5	-9.7	0.0
	4	359	-17.3	0.5	0.0
	4	360	-13.2	1.2	0.381395348837
	4	361	-1.8	2.4	0.0
	4	362	-9.5	1.9	0.0
	4	363	-7.2	0.0	0.0
	4	364	-4.3	-1.0	0.0
	4	365	-4.7	3.3	0.0
	4	366	-1.8	2.9	0.0
	5	1	-8.4	-4.4	0.0
	5	2	-17.4	-6.2	0.0
	5	3	-17.0	-4.6	0.0
	5	4	-20.2	-10.6	0.0
	5	5	-16.5	-15.8	0.0
	5	6	-17.5	-14.2	0.0
	5	7	-12.2	-3.0	0.0
	5	8	-14.2	-10.4	0.0
	5	9	-12.8	-4.1	0.0
	5	10	-12.4	-6.3	0.0
	5	11	-15.8	-8.9	0.0
	5	12	-16.1	-5.8	0.0
	5	13	-16.4	-9.0	0.0
	5	14	-25.1	-12.5	0.0
	5	15	-19.2	-5.2	0.0
	5	16	-11.0	-4.9	0.0
	5	17	-8.7	-2.6	0.0
	5	18	-13.6	-9.5	1.52558139535
	5	19	-11.8	-7.8	0.0953488372093
	5	20	-8.8	-1.0	0.0
	5	21	-17.2	-0.5	0.0
	5	22	-23.3	-12.9	0.0
	5	23	-21.7	0.1	0.0
	5	24	-14.4	-4.1	11.4418604651
	5	25	-16.6	1.7	0.0
	5	26	-16.0	-5.8	0.0
	5	27	-20.0	-8.3	0.0
	5	28	-16.2	-1.6	0.0
	5	29	-8.6	3.8	0.0
	5	30	-17.4	-0.8	0.0
	5	31	-13.4	-2.2	0.0
	5	32	-13.5	-5.4	0.0
	5	33	-10.8	-8.6	0.0
	5	34	-13.9	-6.3	3.0511627907
	5	35	-18.5	-9.6	7.81860465116
	5	36	-24.6	-12.9	0.0
	5	37	-20.4	-8.3	0.0
	5	38	-15.7	-4.2	8.00930232558
	5	39	-20.5	1.6	5.05348837209
	5	40	-21.1	-1.8	0.0
	5	41	-18.2	-5.4	0.0
	5	42	-9.3	0.4	0.572093023256
	5	43	-13.9	-4.5	0.190697674419
	5	44	-7.1	-3.7	0.0
	5	45	-7.3	-6.4	0.0
	5	46	-5.9	-5.8	0.0
	5	47	-7.1	-5.0	0.0
	5	48	-2.8	4.0	0.0
	5	49	-12.1	1.9	0.0
	5	50	-18.0	-8.8	0.0
	5	51	-18.3	-10.2	0.0
	5	52	-12.2	-4.6	0.0
	5	53	-5.9	-4.9	7.05581395349
	5	54	-10.7	-4.1	0.0953488372093
	5	55	-17.9	-4.7	0.0
	5	56	-1.9	9.0	0.0
	5	57	1.4	6.8	0.0
	5	58	-14.7	1.7	0.0
	5	59	-10.3	4.5	0.762790697674
	5	60	-13.5	-4.0	0.0
	5	61	-19.1	-9.2	0.0
	5	62	-18.0	-5.3	0.0
	5	63	-11.6	6.4	0.0
	5	64	-10.0	0.7	0.0
	5	65	-11.3	6.0	0.0
	5	66	-17.0	6.7	0.0
	5	67	-17.6	-0.3	0.0
	5	68	-12.5	1.3	0.0
	5	69	-7.4	4.4	0.0
	5	70	-9.4	3.6	0.0
	5	71	-9.6	-4.3	2.19302325581
	5	72	-9.3	0.1	5.43488372093
	5	73	-8.8	-0.5	0.0
	5	74	-9.2	-1.0	0.0
	5	75	-17.2	-2.6	0.286046511628
	5	76	-12.6	2.3	0.0
	5	77	-10.4	7.1	0.0
	5	78	-8.9	3.3	0.0
	5	79	-1.3	4.6	3.33720930233
	5	80	-5.5	0.2	0.0
	5	81	-3.8	0.6	0.0
	5	82	-12.8	1.7	0.0
	5	83	-6.5	5.8	0.0
	5	84	-4.1	-0.4	0.0
	5	85	-5.2	3.2	0.0953488372093
	5	86	-5.3	9.8	0.0
	5	87	-5.9	0.9	1.62093023256
	5	88	-10.8	3.9	0.0
	5	89	-10.5	3.0	0.0
	5	90	-12.4	1.9	6.1976744186
	5	91	-12.3	4.6	0.0
	5	92	-2.7	8.3	0.0
	5	93	3.1	10.0	0.0
	5	94	-0.9	8.2	0.0
	5	95	-10.1	0.8	23.5511627907
	5	96	-11.9	4.8	0.0
	5	97	-5.2	9.6	0.0
	5	98	0.2	13.7	0.0
	5	99	-5.0	12.9	0.0
	5	100	-8.6	13.7	0.0
	5	101	-2.3	7.6	0.0953488372093
	5	102	7.2	15.9	0.0
	5	103	4.8	17.9	0.0
	5	104	2.0	16.0	0.0
	5	105	-3.8	17.4	0.0
	5	106	-8.9	10.1	0.0
	5	107	-1.2	11.9	0.0
	5	108	-0.8	15.2	0.0
	5	109	3.5	19.8	0.0
	5	110	4.0	23.7	0.0
	5	111	6.5	23.9	0.0
	5	112	9.9	23.5	0.0
	5	113	7.1	23.4	0.0
	5	114	1.1	13.0	0.762790697674
	5	115	-2.5	12.9	0.0
	5	116	-1.1	17.5	0.0
	5	117	4.5	17.5	0.0
	5	118	-0.7	9.8	0.0
	5	119	-1.9	8.3	0.0
	5	120	-7.4	10.2	0.0
	5	121	-2.8	15.4	0.0
	5	122	0.9	19.9	0.476744186047
	5	123	1.3	21.5	3.81395348837
	5	124	2.0	11.2	59.0209302326
	5	125	3.5	21.0	0.0
	5	126	5.4	15.2	2.0023255814
	5	127	3.3	15.4	0.0
	5	128	-3.1	13.2	0.0
	5	129	-2.6	9.0	0.0
	5	130	-3.0	9.2	0.0
	5	131	0.0	14.0	0.0
	5	132	3.7	13.8	0.0
	5	133	1.3	21.6	0.0
	5	134	1.2	24.3	0.0
	5	135	4.9	18.5	0.0
	5	136	0.5	18.3	0.0
	5	137	2.0	17.7	0.0
	5	138	0.6	15.4	0.0
	5	139	3.9	15.4	0.0
	5	140	6.9	18.5	0.0
	5	141	5.4	19.7	0.0
	5	142	1.4	15.2	25.9348837209
	5	143	7.4	20.6	2.86046511628
	5	144	8.1	23.2	0.0953488372093
	5	145	9.8	24.9	0.0
	5	146	9.3	26.7	0.0
	5	147	12.6	26.7	0.0
	5	148	8.4	25.5	0.0
	5	149	5.8	17.3	13.8255813953
	5	150	5.9	21.6	0.0
	5	151	7.1	22.2	0.0953488372093
	5	152	7.3	20.1	2.57441860465
	5	153	10.7	21.1	21.6441860465
	5	154	7.5	18.9	15.923255814
	5	155	7.8	22.7	0.0
	5	156	12.1	25.7	0.0
	5	157	15.9	27.9	0.0
	5	158	10.9	20.8	0.0
	5	159	8.5	18.6	0.0
	5	160	5.3	23.0	0.0
	5	161	10.1	25.3	0.0
	5	162	14.6	28.0	0.0
	5	163	14.9	31.6	0.0
	5	164	12.8	28.4	0.0
	5	165	12.4	21.9	0.0
	5	166	9.4	23.2	0.0
	5	167	10.3	22.1	0.476744186047
	5	168	9.1	22.1	0.0
	5	169	12.6	25.7	0.0
	5	170	10.8	26.0	0.0
	5	171	15.6	24.0	0.286046511628
	5	172	16.7	25.1	0.0953488372093
	5	173	14.3	28.0	0.0
	5	174	15.8	27.7	0.190697674419
	5	175	13.8	28.0	0.381395348837
	5	176	13.3	27.2	1.43023255814
	5	177	9.6	27.3	0.0
	5	178	11.0	30.3	0.0
	5	179	13.4	27.6	0.0
	5	180	14.1	31.6	1.0488372093
	5	181	9.9	30.3	0.0
	5	182	12.4	28.9	0.0
	5	183	13.3	31.6	0.0
	5	184	16.7	34.0	0.0
	5	185	14.8	30.8	0.0
	5	186	12.9	32.1	0.0
	5	187	12.8	27.1	0.0
	5	188	11.2	22.4	0.0953488372093
	5	189	9.3	19.0	0.381395348837
	5	190	18.7	35.1	0.0
	5	191	16.5	30.3	0.0
	5	192	17.4	27.7	47.9604651163
	5	193	19.1	30.8	0.667441860465
	5	194	18.0	29.3	2.47906976744
	5	195	18.6	28.4	0.0
	5	196	14.9	30.5	0.0
	5	197	12.6	24.6	19.4511627907
	5	198	17.3	29.6	1.62093023256
	5	199	17.8	33.8	0.0
	5	200	17.7	27.6	2.0023255814
	5	201	18.2	34.7	0.0
	5	202	20.0	29.3	0.0
	5	203	20.2	35.2	0.0
	5	204	18.5	30.5	4.19534883721
	5	205	16.6	28.4	0.0
	5	206	15.8	26.7	31.3697674419
	5	207	15.4	29.3	0.0
	5	208	14.0	29.3	0.0
	5	209	13.4	28.9	0.0
	5	210	16.4	30.7	0.0
	5	211	12.1	28.6	0.0
	5	212	15.1	29.6	0.0
	5	213	17.4	32.4	0.0
	5	214	16.8	30.6	6.67441860465
	5	215	16.8	30.9	0.0
	5	216	17.1	31.7	0.0
	5	217	21.5	35.4	0.0
	5	218	24.4	34.8	0.0
	5	219	20.5	29.2	0.0
	5	220	14.0	26.2	0.0
	5	221	15.3	29.5	0.0
	5	222	16.4	31.8	0.0
	5	223	16.4	30.8	0.0
	5	224	16.2	32.4	0.0
	5	225	18.7	32.0	3.62325581395
	5	226	18.1	31.7	0.0
	5	227	16.3	28.5	0.0
	5	228	16.2	27.3	0.0
	5	229	14.1	24.6	0.0
	5	230	14.1	26.0	0.0
	5	231	15.4	24.3	0.0
	5	232	9.6	20.9	9.53488372093
	5	233	11.7	23.7	1.71627906977
	5	234	9.8	28.0	0.0
	5	235	16.1	29.2	0.0
	5	236	14.6	28.0	0.0
	5	237	12.1	31.2	0.0
	5	238	14.0	29.5	0.0
	5	239	15.6	30.9	0.0
	5	240	12.7	33.7	0.0
	5	241	16.7	30.9	0.0
	5	242	15.2	29.5	0.0
	5	243	15.8	30.9	0.0
	5	244	15.7	30.8	0.0953488372093
	5	245	17.4	31.1	0.0
	5	246	11.9	25.1	0.0
	5	247	8.8	20.2	0.381395348837
	5	248	8.0	29.0	0.0
	5	249	8.2	28.3	0.0
	5	250	10.9	30.4	0.0
	5	251	11.8	33.5	0.0
	5	252	12.9	30.2	0.0
	5	253	10.6	28.5	0.0
	5	254	12.1	22.2	0.381395348837
	5	255	10.2	25.8	0.0
	5	256	8.9	25.5	0.0
	5	257	9.1	18.0	28.5093023256
	5	258	8.7	24.4	0.0
	5	259	7.5	20.7	0.0
	5	260	4.8	21.9	0.0
	5	261	4.6	24.7	0.0
	5	262	15.7	28.9	0.0
	5	263	16.9	27.6	0.0
	5	264	12.9	18.3	0.667441860465
	5	265	13.4	24.7	0.0
	5	266	13.5	24.5	0.0
	5	267	13.0	27.0	0.0
	5	268	15.2	26.6	0.0
	5	269	8.2	21.9	0.0
	5	270	5.2	26.8	0.0
	5	271	10.5	26.1	0.0
	5	272	8.1	18.8	0.0
	5	273	9.3	21.9	0.0
	5	274	9.8	21.1	0.0
	5	275	12.1	20.8	0.0
	5	276	10.2	20.4	0.0
	5	277	6.9	19.5	0.0
	5	278	5.9	16.4	0.0
	5	279	8.8	13.9	0.0
	5	280	5.9	15.6	0.381395348837
	5	281	3.7	24.1	0.0
	5	282	7.6	20.5	13.0627906977
	5	283	4.8	23.3	0.0
	5	284	9.5	21.8	0.0
	5	285	4.6	14.0	0.0
	5	286	-1.9	7.6	0.0
	5	287	2.5	16.8	0.0
	5	288	4.0	14.0	0.0
	5	289	2.0	13.3	0.0
	5	290	0.4	10.9	0.0953488372093
	5	291	-1.6	10.8	0.0
	5	292	3.2	18.8	0.0
	5	293	-0.1	16.7	0.0
	5	294	-0.1	21.1	0.0
	5	295	2.3	17.1	0.762790697674
	5	296	0.6	17.4	0.0
	5	297	0.5	10.4	0.0
	5	298	0.2	9.3	0.0
	5	299	-2.0	8.9	0.0
	5	300	-0.4	10.7	0.0
	5	301	1.0	14.1	0.0
	5	302	-0.6	13.8	0.0
	5	303	-4.5	11.6	0.0953488372093
	5	304	-2.4	8.8	0.0
	5	305	-0.6	7.0	6.86511627907
	5	306	-3.0	9.1	0.0
	5	307	-5.5	4.2	0.0
	5	308	-5.8	5.8	0.0
	5	309	-12.0	5.6	0.0
	5	310	-8.9	1.5	0.0
	5	311	-12.4	-0.6	0.0
	5	312	-10.8	7.7	0.0
	5	313	1.8	11.5	0.0
	5	314	4.9	12.9	0.0
	5	315	-5.7	1.9	0.0
	5	316	-11.7	3.3	0.0
	5	317	-10.4	4.7	0.0
	5	318	-11.0	2.2	0.0
	5	319	-7.7	5.5	0.0
	5	320	-3.7	10.4	0.0
	5	321	-1.6	15.5	0.0
	5	322	2.3	14.2	0.0
	5	323	9.1	21.0	0.0
	5	324	10.1	15.7	0.0
	5	325	0.9	4.9	0.381395348837
	5	326	-1.4	6.2	0.0
	5	327	-1.9	16.2	0.0
	5	328	-4.2	7.9	0.0
	5	329	-8.4	3.9	0.0
	5	330	-15.1	-8.7	0.0
	5	331	-11.4	-0.3	0.0
	5	332	-14.4	-7.9	0.0
	5	333	-18.0	-2.3	0.0
	5	334	-15.8	7.4	0.0
	5	335	-8.4	5.2	0.0
	5	336	-8.6	-3.8	0.0
	5	337	-4.9	-0.9	0.0
	5	338	-13.7	-6.6	0.0
	5	339	-5.5	-0.8	0.0
	5	340	-3.9	1.6	0.0
	5	341	-8.7	7.5	0.0
	5	342	-7.0	3.6	0.0
	5	343	-12.2	-7.5	0.0
	5	344	-7.5	4.9	0.0
	5	345	-10.0	-1.9	0.0
	5	346	-13.7	4.3	0.0
	5	347	-7.8	-2.3	0.0
	5	348	-10.4	-2.9	0.0
	5	349	-10.9	-9.5	0.0
	5	350	-15.9	-1.6	0.0
	5	351	-16.7	-6.6	0.0
	5	352	-14.9	-3.8	0.0
	5	353	-17.7	-7.7	0.0
	5	354	-11.4	-5.4	0.0
	5	355	-2.0	-0.5	0.0
	5	356	-7.5	-6.2	0.0
	5	357	-4.9	-4.6	0.0
	5	358	-9.3	-4.4	0.0
	5	359	-14.0	-9.6	0.0
	5	360	-19.7	-12.2	0.0
	5	361	-7.4	-0.2	0.0
	5	362	-7.3	-2.0	0.0
	5	363	-10.5	1.4	0.0
	5	364	-5.1	6.8	0.0
	5	365	-17.7	-7.6	0.0
	6	1	-4.7	-3.8	0.0
	6	2	-17.2	-2.7	0.0
	6	3	-15.8	2.5	0.0
	6	4	-17.5	3.2	0.0
	6	5	-13.0	3.9	0.0
	6	6	-9.6	6.5	0.0
	6	7	-15.5	-2.0	0.0
	6	8	-11.9	-3.3	0.0
	6	9	-11.5	-6.1	0.0
	6	10	-7.6	-2.0	0.0
	6	11	-12.9	-8.7	5.24418604651
	6	12	-13.8	-5.6	4.29069767442
	6	13	-11.8	-3.8	0.0
	6	14	-4.2	5.8	0.0
	6	15	-2.8	-1.9	0.0
	6	16	-11.1	-5.7	0.0
	6	17	-26.1	-2.2	0.0
	6	18	-15.2	-5.2	0.0
	6	19	-15.0	-7.4	0.0
	6	20	-18.5	-5.6	0.0
	6	21	-16.1	-0.4	0.0
	6	22	-9.3	-0.8	0.0
	6	23	-9.2	-4.7	0.0
	6	24	-7.1	-2.0	0.0
	6	25	-12.4	-0.8	0.0
	6	26	-16.0	-9.5	0.0
	6	27	-10.3	-7.5	0.0
	6	28	-11.3	-0.8	0.0
	6	29	-23.5	-6.8	0.0
	6	30	-17.6	-3.6	0.0
	6	31	-33.6	-13.0	0.667441860465
	6	32	-30.2	-12.0	1.62093023256
	6	33	-28.1	-5.2	0.0
	6	34	-17.2	-9.0	0.0
	6	35	-18.9	-7.1	0.0
	6	36	-15.0	-10.3	0.0
	6	37	-13.6	-2.3	0.0
	6	38	-25.5	-12.1	0.0
	6	39	-28.4	-14.2	0.0
	6	40	-30.7	-16.1	0.0
	6	41	-26.8	-11.4	0.0
	6	42	-26.8	-3.4	0.0
	6	43	-20.4	-0.4	0.0
	6	44	-14.1	-4.9	0.0
	6	45	-15.1	-9.2	0.0
	6	46	-23.0	-6.5	0.0
	6	47	-18.3	-7.8	0.0
	6	48	-19.3	-6.6	0.0
	6	49	-10.8	-7.1	0.0
	6	50	-8.9	-4.5	0.0
	6	51	-1.2	2.3	0.0
	6	52	-7.0	-4.1	0.0
	6	53	-12.6	-1.9	0.0953488372093
	6	54	-17.0	-1.4	0.0
	6	55	-14.1	-1.2	0.0
	6	56	-13.6	6.3	0.0
	6	57	-19.7	-2.3	0.0
	6	58	-13.3	0.4	0.0
	6	59	-18.1	-6.7	0.0
	6	60	-18.7	-3.7	2.86046511628
	6	61	-17.7	-4.5	1.23953488372
	6	62	-14.7	-1.4	0.0
	6	63	-17.9	-8.8	0.0
	6	64	-9.9	-1.3	0.0
	6	65	-10.1	1.0	0.0
	6	66	-0.7	10.3	0.0
	6	67	2.4	6.1	0.0
	6	68	-4.1	2.9	0.0
	6	69	-6.1	0.4	0.0
	6	70	-7.3	-2.7	0.0
	6	71	-3.4	-1.8	0.0
	6	72	0.8	5.7	0.0
	6	73	1.7	4.2	0.0
	6	74	2.4	6.8	0.0
	6	75	3.9	4.5	0.0
	6	76	-0.6	4.5	0.0
	6	77	-4.3	3.8	0.0
	6	78	-2.7	5.4	0.0
	6	79	-6.7	5.6	0.0
	6	80	-0.4	8.5	0.0953488372093
	6	81	-0.3	6.8	0.0
	6	82	-0.1	9.0	0.0
	6	83	-2.5	1.4	0.0
	6	84	0.3	3.5	0.0
	6	85	-9.8	0.3	6.1023255814
	6	86	-9.7	5.2	0.0
	6	87	-10.6	1.4	0.0
	6	88	-10.9	1.9	0.0
	6	89	-4.2	7.0	0.858139534884
	6	90	-1.8	10.8	0.0
	6	91	-1.9	14.9	0.0
	6	92	0.0	15.5	0.0
	6	93	1.3	11.6	0.0
	6	94	-0.9	13.4	2.0976744186
	6	95	2.8	12.9	0.0
	6	96	0.0	14.3	0.0
	6	97	-3.6	10.3	7.81860465116
	6	98	-6.1	8.9	10.488372093
	6	99	-7.3	8.2	0.0
	6	100	-8.8	6.2	0.0
	6	101	-4.6	5.9	0.0
	6	102	-1.9	4.1	0.0953488372093
	6	103	-1.2	8.3	0.0
	6	104	-5.4	7.6	0.0
	6	105	-7.2	8.4	0.0
	6	106	-5.5	9.0	0.0
	6	107	-5.7	0.5	0.953488372093
	6	108	-8.1	3.5	1.0488372093
	6	109	-5.3	5.5	7.62790697674
	6	110	-4.8	9.2	27.3651162791
	6	111	1.3	10.0	0.572093023256
	6	112	10.9	16.9	13.7302325581
	6	113	8.9	15.8	0.0
	6	114	5.2	14.5	0.381395348837
	6	115	6.1	14.3	0.476744186047
	6	116	4.3	19.2	0.0
	6	117	7.6	23.9	0.0
	6	118	15.6	31.1	0.0
	6	119	10.5	21.6	9.15348837209
	6	120	8.0	20.3	0.0
	6	121	7.5	17.6	0.190697674419
	6	122	1.9	17.3	0.0
	6	123	9.0	20.7	0.0
	6	124	7.6	20.3	0.0
	6	125	6.0	21.0	0.0
	6	126	3.9	24.0	0.0
	6	127	2.3	17.0	6.57906976744
	6	128	5.3	18.5	0.0
	6	129	4.3	12.2	1.14418604651
	6	130	4.6	17.2	0.0
	6	131	6.3	18.6	0.0
	6	132	6.9	17.4	0.0
	6	133	8.8	22.1	0.0
	6	134	3.4	21.5	0.0
	6	135	3.7	18.8	0.0
	6	136	4.2	18.3	0.0
	6	137	3.5	17.6	10.9651162791
	6	138	7.1	24.4	0.0953488372093
	6	139	1.9	22.5	23.5511627907
	6	140	-0.3	25.5	0.0
	6	141	6.1	21.7	0.0
	6	142	3.0	17.9	0.0
	6	143	5.4	21.6	0.0
	6	144	8.7	23.7	0.0
	6	145	11.4	24.5	0.0
	6	146	5.1	18.1	23.3604651163
	6	147	8.1	24.3	0.0
	6	148	10.1	27.0	0.0
	6	149	7.9	22.6	0.0
	6	150	12.7	21.3	0.0953488372093
	6	151	13.0	23.3	0.0
	6	152	11.2	20.2	0.0
	6	153	9.3	19.7	0.0
	6	154	10.9	23.3	0.0
	6	155	6.6	21.5	7.81860465116
	6	156	6.6	24.7	0.0
	6	157	8.6	25.4	0.0
	6	158	8.9	20.6	0.381395348837
	6	159	10.3	25.8	1.90697674419
	6	160	19.3	28.9	0.0
	6	161	17.8	27.5	0.0
	6	162	17.8	26.0	0.476744186047
	6	163	14.5	27.1	0.0
	6	164	11.4	25.1	0.0
	6	165	7.2	21.2	0.0
	6	166	6.1	21.0	0.0
	6	167	4.7	15.5	0.0953488372093
	6	168	1.1	14.7	7.53255813953
	6	169	6.8	19.9	2.28837209302
	6	170	5.9	22.1	0.0
	6	171	8.3	18.9	0.0
	6	172	7.3	24.8	0.0
	6	173	10.6	24.1	4.19534883721
	6	174	15.6	29.0	1.0488372093
[truncated: 8,957 more rows]
