# Supplementary material for: Comparing CMIP-3 and CMIP-5 climate projections on flooding estimation of Devils Lake of North Dakota, USA
Source: PeerJ. 2018 Apr 30;6:e4711. doi: 10.7717/peerj.4711 (PMC5933320; doi:10.7717/peerj.4711)
Supplement: Supplemental Information 2 [file peerj-06-4711-s002.zip › FutureClimate/CMIP-5_MarkSim/EDMZ_NorESM1M_rcp60_2025.dat]

	1	1	-20.2	-7.8	0.0
	1	2	-12.0	2.2	0.0
	1	3	-3.0	5.1	1.62093023256
	1	4	-2.4	-2.0	0.0
	1	5	-13.6	-0.3	0.0
	1	6	-4.6	-3.4	0.0
	1	7	-7.2	-4.7	0.0953488372093
	1	8	-13.5	-2.7	0.0
	1	9	-25.9	-2.1	0.0
	1	10	-29.5	-1.9	0.0
	1	11	-21.8	-10.4	0.0
	1	12	-18.6	-10.0	0.0
	1	13	-18.5	-16.1	0.0
	1	14	-20.1	-10.9	0.0
	1	15	-17.4	-3.7	0.0
	1	16	-19.4	-12.5	0.0
	1	17	-22.5	-19.3	0.381395348837
	1	18	-13.2	-2.4	0.0
	1	19	-11.1	-9.2	0.0
	1	20	-19.6	-6.7	0.0
	1	21	-5.1	10.2	0.0
	1	22	-11.7	13.0	0.0
	1	23	-14.7	3.2	0.0
	1	24	-16.3	-0.8	0.0
	1	25	-13.1	-4.7	0.0
	1	26	-17.3	-7.2	0.0
	1	27	-23.0	-6.5	0.0
	1	28	-13.4	-2.2	0.0
	1	29	-20.6	-3.7	0.0
	1	30	-13.9	-0.2	0.0
	1	31	-12.1	-7.7	0.0953488372093
	1	32	-6.5	-3.3	0.0
	1	33	-13.2	-3.4	0.0
	1	34	-7.0	6.1	0.0
	1	35	-0.7	4.8	0.0
	1	36	7.1	15.4	0.0
	1	37	-5.2	3.9	0.0
	1	38	-10.9	-10.2	0.0
	1	39	-7.5	-1.7	0.0
	1	40	-8.4	-7.7	0.0
	1	41	-10.4	-6.9	0.0
	1	42	-9.4	0.9	0.0
	1	43	-4.5	4.8	0.0
	1	44	-9.3	-4.0	0.0
	1	45	-15.2	-9.5	0.0953488372093
	1	46	-25.2	-9.1	0.0
	1	47	-23.2	-5.8	0.0
	1	48	-26.9	-9.3	0.0
	1	49	-25.3	-7.4	0.0
	1	50	-26.0	-6.9	0.0
	1	51	-29.1	-18.2	2.38372093023
	1	52	-24.7	-15.5	0.286046511628
	1	53	-21.2	-0.4	0.0
	1	54	-17.5	-2.8	0.0
	1	55	-17.8	-5.3	0.0
	1	56	-29.2	-5.8	0.0
	1	57	-24.0	5.4	0.0
	1	58	-24.0	-3.8	0.0
	1	59	-15.4	-4.7	0.0
	1	60	-16.6	-5.3	0.0
	1	61	-19.3	-5.0	0.0
	1	62	-14.7	-2.8	0.0
	1	63	-10.2	-3.9	0.286046511628
	1	64	-1.4	-0.6	0.0
	1	65	-1.3	1.8	0.0
	1	66	-7.9	-6.5	0.0
	1	67	-11.9	3.1	0.0
	1	68	-12.9	5.9	0.0
	1	69	-11.5	6.1	0.0
	1	70	-16.7	3.3	0.0
	1	71	-13.3	-6.3	0.0
	1	72	-9.9	-6.0	0.0
	1	73	-9.2	-7.3	0.0
	1	74	-11.4	-7.5	0.0
	1	75	-10.4	-4.9	0.0
	1	76	-16.1	-0.9	0.0
	1	77	-17.3	-2.8	0.0
	1	78	-15.9	3.5	0.0
	1	79	-19.3	-3.2	0.0
	1	80	-18.5	-4.2	0.0
	1	81	-14.6	-1.3	5.81627906977
	1	82	-11.9	-0.3	0.0
	1	83	-12.8	3.7	0.0
	1	84	-5.8	1.5	0.0
	1	85	-8.0	4.5	0.0
	1	86	-2.1	7.7	0.0
	1	87	0.9	4.9	0.0
	1	88	-3.5	9.4	0.0
	1	89	-4.5	7.1	0.0
	1	90	-3.7	13.3	0.0
	1	91	2.4	14.1	0.0
	1	92	3.3	17.4	0.0
	1	93	1.0	17.0	0.0
	1	94	2.7	13.9	0.0
	1	95	3.4	11.9	0.0
	1	96	2.3	8.1	0.190697674419
	1	97	-3.0	6.2	3.52790697674
	1	98	-4.2	7.4	0.762790697674
	1	99	-2.1	9.3	0.0
	1	100	5.9	8.8	0.0
	1	101	0.4	16.3	0.0
	1	102	8.4	17.3	0.0
	1	103	10.0	20.3	0.0
	1	104	1.3	18.6	4.29069767442
	1	105	2.9	18.5	0.0
	1	106	1.4	13.7	0.286046511628
	1	107	-1.6	16.7	0.0
	1	108	-4.7	16.7	0.0
	1	109	-2.2	15.5	0.0
	1	110	-0.9	17.9	0.0
	1	111	1.4	22.1	0.0
	1	112	-5.7	12.7	0.0
	1	113	-9.7	6.8	0.0
	1	114	-3.4	14.8	0.0
	1	115	1.1	19.5	0.0
	1	116	1.2	18.8	0.0
	1	117	2.2	5.5	6.38837209302
	1	118	4.7	17.6	0.0
	1	119	7.6	20.1	0.0
	1	120	3.6	18.8	3.71860465116
	1	121	8.3	22.0	0.0
	1	122	6.3	22.0	0.0
	1	123	11.4	21.8	0.0
	1	124	11.5	22.2	0.0
	1	125	10.5	22.9	0.0
	1	126	5.1	21.2	0.0
	1	127	1.3	22.4	0.572093023256
	1	128	4.9	25.3	0.0
	1	129	7.7	22.8	0.0
	1	130	5.8	19.9	0.0
	1	131	0.8	18.4	0.0
	1	132	0.3	24.0	0.0
	1	133	1.3	18.9	0.0
	1	134	9.2	19.9	0.0
	1	135	7.9	17.8	0.0
	1	136	2.8	11.3	1.43023255814
	1	137	11.7	17.9	6.76976744186
	1	138	6.7	20.0	0.0
	1	139	7.9	14.4	0.0
	1	140	7.4	20.1	0.0
	1	141	7.3	20.6	0.0
	1	142	4.0	20.3	0.0953488372093
	1	143	5.1	20.8	0.0
	1	144	0.0	18.7	0.0
	1	145	8.3	20.3	0.0
	1	146	7.2	19.9	0.0
	1	147	12.4	20.0	5.33953488372
	1	148	5.0	19.6	28.4139534884
	1	149	2.5	18.0	0.0
	1	150	3.7	20.3	1.81162790698
	1	151	7.3	21.2	0.0
	1	152	3.8	20.5	0.0
	1	153	3.7	17.9	0.0
	1	154	8.1	21.8	0.0
	1	155	11.6	30.0	0.0
	1	156	4.7	23.9	0.0
	1	157	12.6	20.5	8.2
	1	158	12.9	25.8	0.0
	1	159	12.8	24.0	0.0
	1	160	9.1	22.2	0.0
	1	161	9.2	23.9	0.0
	1	162	10.2	21.5	33.3720930233
	1	163	10.0	23.6	0.0
	1	164	10.6	25.3	0.0
	1	165	16.0	29.6	55.588372093
	1	166	18.6	30.9	0.0
	1	167	14.5	32.7	0.0
	1	168	14.2	28.7	0.0
	1	169	13.4	29.4	0.0
	1	170	11.5	27.4	0.0
	1	171	14.0	26.9	0.0
	1	172	14.4	26.3	0.0
	1	173	14.1	18.3	12.1093023256
	1	174	13.5	20.0	8.58139534884
	1	175	12.7	25.0	0.0
	1	176	9.9	21.8	0.0
	1	177	9.4	18.7	3.71860465116
	1	178	10.9	20.6	53.6813953488
	1	179	14.2	27.1	0.0
	1	180	10.0	24.5	4.1
	1	181	17.8	25.3	0.572093023256
	1	182	15.4	28.6	0.0
	1	183	13.4	27.8	0.0
	1	184	18.3	28.4	0.0
	1	185	17.5	27.7	0.0953488372093
	1	186	20.3	28.6	4.1
	1	187	18.1	27.7	0.190697674419
	1	188	11.3	24.1	0.0
	1	189	11.9	19.8	0.0
	1	190	10.9	23.7	0.0
	1	191	11.2	27.9	0.0
	1	192	15.1	27.1	0.0
	1	193	17.5	27.2	0.0
	1	194	18.3	32.7	0.0
	1	195	20.7	36.0	0.0
	1	196	19.0	31.4	0.0
	1	197	19.8	28.5	0.0953488372093
	1	198	16.4	27.3	0.0
	1	199	12.8	26.2	0.0
	1	200	16.1	30.7	5.1488372093
	1	201	19.2	33.7	0.858139534884
	1	202	20.6	32.9	0.0
	1	203	18.2	31.8	0.0
	1	204	13.3	27.4	0.0
	1	205	15.0	26.3	4.38604651163
	1	206	13.9	28.2	1.71627906977
	1	207	13.7	28.0	0.0
	1	208	15.1	31.0	0.0
	1	209	13.5	29.5	0.0
	1	210	12.9	30.1	0.0
	1	211	14.3	28.5	0.0
	1	212	8.8	24.3	21.1674418605
	1	213	11.6	27.7	32.4186046512
	1	214	9.4	29.8	0.0
	1	215	13.4	28.2	0.0
	1	216	12.3	27.1	0.0
	1	217	14.1	30.7	0.0
	1	218	13.7	28.8	1.14418604651
	1	219	14.9	25.6	0.381395348837
	1	220	18.5	30.1	0.0
	1	221	17.6	27.7	0.0
	1	222	15.4	29.7	0.0
	1	223	14.8	31.9	0.0
	1	224	8.3	28.5	0.0
	1	225	9.0	24.3	16.4
	1	226	9.3	24.0	0.0953488372093
	1	227	9.8	22.5	18.211627907
	1	228	10.6	26.4	0.0
	1	229	10.9	25.3	0.0
	1	230	7.1	22.7	0.0
	1	231	10.4	27.2	0.0
	1	232	9.8	21.5	24.123255814
	1	233	14.6	22.1	0.0
	1	234	14.4	29.2	0.0
	1	235	13.6	23.9	0.0
	1	236	11.6	28.8	0.0
	1	237	11.6	27.2	0.0
	1	238	11.3	28.7	0.0
	1	239	18.8	28.6	0.0
	1	240	17.6	29.8	0.0
	1	241	14.2	27.6	0.0
	1	242	10.6	24.6	0.0
	1	243	12.5	23.5	0.0
	1	244	11.6	27.0	0.0
	1	245	9.3	27.2	0.0
	1	246	10.1	29.7	0.0
	1	247	15.0	27.8	10.2976744186
	1	248	9.9	23.9	0.190697674419
	1	249	9.3	25.6	0.0
	1	250	12.6	23.9	0.0
	1	251	10.0	21.5	0.0
	1	252	4.6	18.0	0.858139534884
	1	253	9.7	22.7	0.0
	1	254	3.4	17.5	3.81395348837
	1	255	2.7	17.3	0.286046511628
	1	256	-0.9	18.8	0.0
	1	257	-2.1	20.0	0.0
	1	258	-7.4	17.4	0.0
	1	259	1.1	24.2	0.0
	1	260	4.9	24.7	0.0
	1	261	3.6	19.0	0.0
	1	262	9.0	24.3	0.0
	1	263	10.4	23.5	0.0
	1	264	10.4	26.3	0.0
	1	265	7.3	22.2	0.0
	1	266	7.5	17.3	0.0
	1	267	9.8	18.8	0.0
	1	268	5.6	24.4	0.0
	1	269	10.0	22.7	0.0
	1	270	12.6	26.0	0.0
	1	271	14.0	23.4	0.0
	1	272	13.8	22.3	0.0
	1	273	9.4	21.4	0.0
	1	274	2.5	18.9	0.0
	1	275	3.6	19.8	0.0
	1	276	5.7	14.8	0.0
	1	277	3.1	13.5	0.0
	1	278	1.9	16.9	0.0
	1	279	-0.1	14.2	0.0
	1	280	0.7	14.9	0.0
	1	281	1.3	14.3	0.190697674419
	1	282	1.7	15.6	0.0953488372093
	1	283	2.1	17.3	0.0
	1	284	4.2	16.3	0.0
	1	285	1.5	18.9	0.0
	1	286	7.8	21.5	0.0
	1	287	0.5	9.9	12.4906976744
	1	288	-3.4	8.3	0.0
	1	289	-1.5	11.7	0.0
	1	290	4.5	14.9	6.00697674419
	1	291	1.5	11.8	0.0
	1	292	3.0	13.6	0.0
	1	293	4.5	12.2	0.0
	1	294	3.8	11.6	0.0
	1	295	3.5	12.7	0.0
	1	296	-0.3	13.6	0.0
	1	297	-0.4	5.9	0.0
	1	298	-1.0	8.0	0.0
	1	299	-3.5	7.1	0.0
	1	300	-7.4	5.6	0.0
	1	301	5.4	15.4	0.0
	1	302	6.2	11.1	0.0
	1	303	4.3	14.1	0.0
	1	304	-0.7	13.9	0.0
	1	305	0.3	6.4	0.0
	1	306	-6.9	4.6	0.0
	1	307	-3.6	3.3	0.0
	1	308	-2.5	8.3	0.0
	1	309	-2.2	13.7	0.0
	1	310	1.9	5.7	0.0
	1	311	4.3	8.7	0.0
	1	312	-0.2	8.0	0.0
	1	313	-2.2	15.8	0.0
	1	314	2.7	17.5	0.0
	1	315	4.7	9.2	0.0
	1	316	0.7	3.8	13.3488372093
	1	317	-3.9	3.9	0.0
	1	318	-4.1	4.3	3.24186046512
	1	319	-3.9	3.8	0.0
	1	320	-0.4	5.8	0.0
	1	321	-12.7	3.5	0.0
	1	322	-7.1	-0.8	0.0
	1	323	-8.8	-1.7	0.0
	1	324	-8.9	-8.0	0.0
	1	325	-5.6	-1.7	0.0
	1	326	-10.0	0.5	0.0
	1	327	-8.4	-1.6	0.0
	1	328	-14.9	-11.1	0.0
	1	329	-11.4	-6.6	0.0
	1	330	-19.9	-10.6	0.0
	1	331	-10.4	6.1	0.0
	1	332	-17.2	-3.2	0.0
	1	333	-16.9	-8.2	0.0
	1	334	-16.6	-4.6	6.86511627907
	1	335	-18.8	-3.2	0.0
	1	336	-24.3	-9.2	0.0
	1	337	-30.2	-12.3	0.0
	1	338	-31.1	-9.4	0.0
	1	339	-27.8	-10.1	0.0
	1	340	-21.5	-18.0	0.0
	1	341	-20.2	-8.5	0.0
	1	342	-18.0	-9.1	0.0
	1	343	-18.6	-8.7	0.0
	1	344	-17.7	-10.6	0.0
	1	345	-14.9	-13.1	0.0
	1	346	-10.2	-8.3	0.0
	1	347	-15.3	-6.9	0.0
	1	348	-9.8	0.6	0.0
	1	349	-21.9	-15.4	0.667441860465
	1	350	-22.8	-14.9	0.0
	1	351	-26.3	-5.4	0.0
	1	352	-24.4	-13.2	0.0
	1	353	-21.4	-11.3	0.0
	1	354	-13.4	-9.4	0.0
	1	355	-15.6	-12.7	12.3953488372
	1	356	-19.0	-8.4	0.0
	1	357	-29.4	-13.8	2.0976744186
	1	358	-29.8	-15.6	0.0
	1	359	-22.9	-1.5	0.0
	1	360	-16.8	-1.0	2.57441860465
	1	361	-20.1	-4.4	0.0
	1	362	-14.1	-13.9	3.14651162791
	1	363	-17.9	-14.4	0.0
	1	364	-24.1	-17.7	0.0
	1	365	-21.7	-19.0	0.0
	2	1	-10.2	-7.3	0.0
	2	2	-15.7	-10.2	0.0
	2	3	-16.9	-12.9	0.0
	2	4	-11.8	-8.9	0.0
	2	5	-18.0	-13.9	0.0
	2	6	-23.4	-17.6	0.0
	2	7	-27.5	-7.3	0.0
	2	8	-18.3	-7.7	0.0
	2	9	-19.0	-10.3	0.0
	2	10	-20.8	-4.4	0.0
	2	11	-18.2	-0.5	0.0
	2	12	-15.7	-6.6	0.0
	2	13	-11.9	-2.5	0.0
	2	14	-10.4	-5.0	0.0
	2	15	-15.3	-3.8	0.0
	2	16	-15.3	0.5	0.0
	2	17	-8.0	-3.6	0.0
	2	18	-9.6	-3.3	0.0
	2	19	-13.3	-6.2	0.0
	2	20	-18.4	-11.6	0.0
	2	21	-6.9	-5.5	0.0
	2	22	-4.9	5.7	0.0
	2	23	-8.7	-5.8	0.0
	2	24	-9.6	0.6	0.0
	2	25	-23.4	-9.5	0.0
	2	26	-25.8	-5.0	0.0
	2	27	-22.2	-8.7	0.0
	2	28	-21.5	-3.5	0.0
	2	29	-21.1	-12.5	0.0
	2	30	-11.8	0.6	0.0
	2	31	-13.6	-2.4	0.0
	2	32	-8.9	-8.8	0.0
	2	33	-18.3	-10.7	0.0
	2	34	-22.0	-11.7	0.0
	2	35	-22.6	-11.7	0.0
	2	36	-16.8	-4.0	0.0
	2	37	-28.8	-12.6	0.0
	2	38	-28.4	-17.3	0.0
	2	39	-25.5	-14.7	0.0
	2	40	-18.5	-5.5	0.0
	2	41	-17.4	-4.1	0.0
	2	42	-20.0	-6.6	0.0
	2	43	-13.3	3.4	0.0
	2	44	-4.7	3.9	0.0
	2	45	-1.3	7.1	0.0
	2	46	-2.1	0.7	0.0
	2	47	-8.5	-0.4	0.0
	2	48	-15.4	-1.7	0.0
	2	49	-17.9	-7.7	0.0
	2	50	-22.9	-9.4	0.0
	2	51	-22.4	-6.3	0.0
	2	52	-26.0	-9.0	0.0
	2	53	-17.4	-2.6	0.0
	2	54	-7.8	3.8	0.0
	2	55	-11.1	-1.6	0.0
	2	56	-13.6	3.1	0.0
	2	57	-3.7	-0.5	0.0
	2	58	-4.2	-2.0	0.0
	2	59	-9.3	-7.0	0.0
	2	60	-8.7	-8.4	0.0
	2	61	-2.6	0.6	0.0
	2	62	0.8	5.9	0.0
	2	63	-7.8	-3.2	0.0
	2	64	-11.7	1.1	0.0
	2	65	-3.0	-1.3	1.33488372093
	2	66	-4.5	2.8	0.0
	2	67	-9.3	-0.3	0.0
	2	68	-9.9	1.4	0.0
	2	69	-2.5	-1.3	0.0
	2	70	-2.0	-1.8	1.43023255814
	2	71	-6.4	7.3	0.0
	2	72	-4.2	4.7	0.0
	2	73	-4.2	1.0	0.0
	2	74	-6.5	4.7	0.0
	2	75	-5.9	4.2	0.0
	2	76	-2.5	6.5	0.0
	2	77	-3.4	1.8	0.0
	2	78	-5.2	3.7	0.0
	2	79	-1.4	5.4	0.0
	2	80	-3.8	11.9	0.0
	2	81	-5.5	3.4	0.0
	2	82	-1.6	9.0	0.0
	2	83	1.0	8.7	0.0
	2	84	-3.6	4.3	0.0
	2	85	-3.8	1.0	0.0
	2	86	-3.8	5.1	0.0
	2	87	-9.3	5.1	0.0
	2	88	-16.6	-1.3	0.0
	2	89	-16.1	-8.9	0.667441860465
	2	90	-12.5	-2.9	0.0
	2	91	-19.1	-6.6	0.0
	2	92	-12.0	-1.4	0.0
	2	93	-13.8	1.8	0.0
	2	94	-16.1	2.4	0.0
	2	95	-10.2	7.5	0.0
	2	96	-2.6	7.5	0.0
	2	97	-3.4	5.5	0.0
	2	98	-0.8	13.7	0.0
	2	99	5.4	8.9	7.62790697674
	2	100	-0.7	11.0	2.0023255814
	2	101	-1.8	15.7	0.0
	2	102	-7.4	9.2	0.190697674419
	2	103	2.7	15.3	0.0
	2	104	2.8	7.5	0.0
	2	105	1.6	11.3	0.0
	2	106	-3.0	10.5	0.0
	2	107	8.5	18.8	0.0
	2	108	3.2	10.2	0.0
	2	109	1.4	11.0	0.0
	2	110	-4.3	10.9	0.0
	2	111	-2.0	9.5	1.0488372093
	2	112	-3.9	10.9	0.0
	2	113	-1.4	10.5	0.0
	2	114	4.3	11.8	0.0
	2	115	-5.3	11.8	2.28837209302
	2	116	-4.2	8.7	6.48372093023
	2	117	-5.4	11.4	0.0
	2	118	-1.4	13.0	7.72325581395
	2	119	-4.8	13.9	5.62558139535
	2	120	-1.3	17.9	0.0
	2	121	-6.1	8.8	0.0
	2	122	-7.5	10.6	0.0
	2	123	-9.0	9.7	0.190697674419
	2	124	-10.8	9.8	0.0
	2	125	-2.8	15.6	0.0
	2	126	1.9	19.2	0.0
	2	127	7.2	9.2	18.0209302326
	2	128	8.3	15.4	2.47906976744
	2	129	9.3	16.7	0.0953488372093
	2	130	4.9	25.1	0.0
	2	131	3.0	23.2	0.0
	2	132	9.9	17.0	0.0
	2	133	7.2	14.6	0.0953488372093
	2	134	6.7	19.6	4.48139534884
	2	135	5.6	19.9	0.0
	2	136	3.6	22.9	0.0
	2	137	2.5	19.0	2.19302325581
	2	138	3.4	16.8	2.28837209302
	2	139	6.7	21.2	0.0
	2	140	2.8	20.6	0.0
	2	141	4.5	20.0	0.0
	2	142	4.3	19.5	11.6325581395
	2	143	1.3	20.9	4.38604651163
	2	144	0.5	18.6	0.0
	2	145	6.5	17.3	0.0
	2	146	7.6	19.5	0.0
	2	147	11.1	23.1	0.0953488372093
	2	148	9.4	24.9	0.0
	2	149	9.6	22.1	19.1651162791
	2	150	10.7	24.3	0.0
	2	151	10.0	22.7	0.0
	2	152	5.2	19.3	0.0
	2	153	7.3	18.0	12.0139534884
	2	154	5.7	25.5	0.0
	2	155	8.0	26.6	0.0
	2	156	14.1	22.3	0.0
	2	157	11.0	24.1	0.0
	2	158	12.1	27.4	0.0
	2	159	14.5	27.1	0.0
	2	160	11.5	29.2	0.0
	2	161	8.2	26.7	2.57441860465
	2	162	14.0	28.2	0.0
	2	163	9.5	21.8	0.0
	2	164	8.6	25.4	0.0
	2	165	4.6	27.6	0.0
	2	166	9.4	31.1	0.0
	2	167	11.2	25.9	1.0488372093
	2	168	12.7	28.2	0.0
	2	169	14.1	26.6	5.05348837209
	2	170	15.7	31.5	0.0
	2	171	12.9	26.5	0.0
	2	172	15.7	25.9	0.0
	2	173	13.5	25.9	0.0
	2	174	11.4	30.6	0.0
	2	175	8.9	24.7	0.0
	2	176	10.4	24.0	0.0
	2	177	9.3	26.8	0.0
	2	178	11.4	25.5	0.762790697674
	2	179	12.0	26.0	0.286046511628
	2	180	9.6	25.1	0.0
	2	181	12.2	25.3	0.0
	2	182	15.1	26.5	0.0
	2	183	13.2	24.4	0.0
	2	184	17.1	29.9	0.0
	2	185	21.2	32.1	0.0
	2	186	20.5	28.6	0.0
	2	187	20.5	30.2	0.0
	2	188	11.8	23.3	0.0
	2	189	13.8	30.5	0.0
	2	190	17.2	32.5	0.0
	2	191	16.4	30.6	0.0
	2	192	13.5	22.3	0.0
	2	193	12.3	22.6	0.0
	2	194	9.0	21.1	0.0
	2	195	8.4	22.4	0.0
	2	196	7.2	21.8	0.0
	2	197	9.2	22.9	0.0
	2	198	9.9	26.9	0.0
	2	199	10.3	28.5	0.0
	2	200	17.8	33.1	0.0
	2	201	18.5	27.4	0.858139534884
	2	202	10.6	25.4	0.0
	2	203	13.3	28.6	0.0
	2	204	11.2	27.9	0.0
	2	205	10.9	23.6	0.0
	2	206	8.4	23.2	0.0
	2	207	10.7	26.6	0.0
	2	208	11.8	24.4	4.95813953488
	2	209	9.5	20.8	21.8348837209
	2	210	13.8	23.9	0.858139534884
	2	211	13.1	25.3	5.62558139535
	2	212	11.2	25.1	3.90930232558
	2	213	12.7	28.1	0.953488372093
	2	214	15.2	27.4	12.6813953488
	2	215	12.8	26.5	6.29302325581
	2	216	16.9	26.8	0.0
	2	217	19.1	28.8	0.0
	2	218	15.6	25.5	10.488372093
	2	219	17.3	30.2	0.0
	2	220	13.6	29.1	0.0
	2	221	11.5	20.9	15.6372093023
	2	222	14.2	27.6	0.0
	2	223	12.8	26.7	0.572093023256
	2	224	11.3	27.4	0.0
	2	225	10.1	22.6	0.0
	2	226	14.1	29.0	0.0
	2	227	10.7	31.2	0.0
	2	228	9.3	29.4	0.0
	2	229	7.4	28.4	0.0
	2	230	12.0	29.8	4.86279069767
	2	231	11.2	24.6	3.43255813953
	2	232	13.6	30.2	5.05348837209
	2	233	17.5	30.9	0.0953488372093
	2	234	13.8	31.8	0.0
	2	235	9.8	26.5	0.0
	2	236	12.1	30.5	0.0
	2	237	10.1	26.6	1.33488372093
	2	238	7.6	24.2	6.29302325581
	2	239	10.8	28.0	0.0
	2	240	11.5	31.0	0.0
	2	241	8.8	30.2	4.38604651163
	2	242	8.7	28.3	0.0
	2	243	6.1	29.3	0.0
	2	244	9.0	28.1	0.0
	2	245	10.5	23.3	0.0
	2	246	9.1	19.0	10.488372093
	2	247	9.9	23.0	0.0
	2	248	8.1	27.7	0.0
	2	249	6.0	22.8	0.0
	2	250	3.1	22.8	0.0
	2	251	8.4	20.2	0.0
	2	252	4.2	16.4	0.0
	2	253	4.8	15.3	26.6023255814
	2	254	4.7	17.8	0.0
	2	255	0.9	21.5	0.0
	2	256	2.5	15.3	0.190697674419
	2	257	2.1	12.1	0.476744186047
	2	258	-2.1	12.1	0.0
	2	259	3.0	18.3	0.0
	2	260	3.2	10.3	0.572093023256
	2	261	0.3	16.3	0.0953488372093
	2	262	0.8	21.2	0.0
	2	263	3.6	21.5	0.0
	2	264	7.6	19.7	0.0
	2	265	10.7	20.3	0.0
	2	266	9.7	25.5	0.0
	2	267	6.7	22.3	0.0
	2	268	7.0	24.7	0.0
	2	269	10.5	19.5	0.0953488372093
	2	270	7.3	20.2	7.34186046512
	2	271	4.6	19.1	0.0
	2	272	6.6	20.9	0.0
	2	273	6.4	17.2	0.0
	2	274	7.3	21.2	0.0
	2	275	-0.2	17.0	0.0
	2	276	-4.3	14.1	0.0
	2	277	2.6	16.9	0.0
	2	278	-4.4	15.0	0.0
	2	279	-0.7	15.6	0.0
	2	280	-2.8	9.0	3.52790697674
	2	281	-5.3	15.3	2.0023255814
	2	282	-2.2	12.4	4.19534883721
	2	283	-3.4	14.0	0.0
	2	284	0.4	6.0	0.0953488372093
	2	285	-5.1	-3.2	8.77209302326
	2	286	-3.2	2.5	6.1976744186
	2	287	-3.9	7.4	0.0
	2	288	-5.4	7.4	0.0
	2	289	-0.5	10.0	0.0
	2	290	-1.1	9.5	0.0
	2	291	0.0	12.5	0.0
	2	292	-4.1	12.4	0.0
	2	293	-4.8	8.4	0.286046511628
	2	294	-2.0	12.7	0.0
	2	295	-3.2	9.9	0.667441860465
	2	296	-2.4	5.6	0.0953488372093
	2	297	-2.7	6.5	0.0
	2	298	-0.1	4.0	0.0
	2	299	-3.8	5.7	0.0
	2	300	-7.4	3.0	0.0
	2	301	-3.5	3.2	0.0
	2	302	-6.6	4.5	0.0
	2	303	1.0	13.7	0.0
	2	304	-5.7	7.5	18.5930232558
	2	305	-6.6	6.4	0.0
	2	306	-5.1	6.6	0.0
	2	307	-3.2	10.5	0.0
	2	308	-1.9	16.4	0.0
	2	309	-6.4	9.3	0.0
	2	310	-5.7	10.6	0.0
	2	311	-5.9	7.7	0.0
	2	312	-2.0	12.7	0.0
	2	313	-2.0	5.2	0.0
	2	314	-8.3	2.7	0.0
	2	315	-16.1	3.0	0.0
	2	316	-7.6	6.0	0.0
	2	317	-1.9	8.0	0.0
	2	318	-3.2	6.5	0.0
	2	319	-4.4	9.1	0.0
	2	320	-1.6	6.3	0.0
	2	321	1.9	6.8	0.0
	2	322	-2.7	3.0	0.0
	2	323	-11.5	-2.1	0.0
	2	324	-9.5	4.4	0.0
	2	325	-2.3	3.3	0.286046511628
	2	326	1.0	4.5	3.24186046512
	2	327	-8.0	-0.9	1.81162790698
	2	328	-11.7	-0.3	0.0
	2	329	-18.3	-2.5	0.0
	2	330	-3.2	-1.7	0.0
	2	331	2.5	4.5	0.0
	2	332	-1.6	-0.2	0.0
	2	333	-12.3	-1.8	0.0
	2	334	-8.7	-8.0	0.0
	2	335	-7.7	-5.3	1.23953488372
	2	336	-15.8	-4.2	0.0
	2	337	-18.8	-3.8	0.0
	2	338	-20.1	0.6	0.0
	2	339	-10.1	3.2	1.90697674419
	2	340	-6.9	5.0	9.91627906977
	2	341	-4.8	-0.6	0.0
	2	342	-4.6	-2.7	0.858139534884
	2	343	-11.0	-8.5	0.0
	2	344	-20.3	-18.9	3.62325581395
	2	345	-25.2	-14.9	0.0
	2	346	-32.1	-15.4	0.0
	2	347	-27.5	-7.9	0.0
	2	348	-23.9	-11.3	0.0
	2	349	-8.8	-6.0	0.476744186047
	2	350	-23.3	-5.2	0.0
	2	351	-11.1	-0.3	0.0
	2	352	-16.2	-7.9	0.0
	2	353	-12.6	-9.0	0.0
	2	354	-12.9	-11.6	0.0
	2	355	-12.0	-8.9	0.0
	2	356	-20.1	-10.2	0.0
	2	357	-24.9	-3.9	0.0
	2	358	-13.4	0.4	0.0
	2	359	-10.6	3.1	4.19534883721
	2	360	-6.7	0.0	0.0
	2	361	-2.0	-0.4	0.0
	2	362	-3.5	-3.1	0.0
	2	363	-10.0	-2.6	25.4581395349
	2	364	-21.0	-6.0	0.0
	2	365	-21.1	-10.2	0.0
	3	1	-9.3	-1.9	0.0
	3	2	-9.0	-5.9	0.0
	3	3	-10.4	-1.0	0.0
	3	4	-12.8	-2.0	0.0
	3	5	-11.3	1.1	0.0
	3	6	-6.1	3.0	0.0
	3	7	-3.9	-1.4	0.0
	3	8	-13.0	-7.8	0.0
	3	9	-16.7	2.8	0.0
	3	10	-23.8	-10.6	0.286046511628
	3	11	-22.7	-10.9	0.0
	3	12	-21.7	-18.9	0.0
	3	13	-25.9	-15.4	0.0
	3	14	-20.2	-12.9	0.286046511628
	3	15	-20.5	-9.0	0.0
	3	16	-17.7	-12.9	0.0
	3	17	-23.0	-20.2	0.476744186047
	3	18	-18.4	-7.7	0.0
	3	19	-13.7	-9.5	0.0
	3	20	-19.3	-14.8	0.858139534884
	3	21	-23.5	-10.2	0.0
	3	22	-23.5	-16.4	1.43023255814
	3	23	-21.2	-15.0	0.0
	3	24	-17.3	-10.9	0.0
	3	25	-9.0	-3.3	0.0
	3	26	-7.7	-5.6	0.0
	3	27	-10.5	2.0	0.0
	3	28	-13.4	-4.2	0.0
	3	29	-11.6	-5.6	0.0
	3	30	-7.0	2.0	0.0
	3	31	-15.9	-1.0	0.0
	3	32	-7.0	-1.1	0.0
	3	33	-21.3	-3.4	0.0
	3	34	-17.7	-3.9	8.67674418605
	3	35	-18.5	-7.8	0.0
	3	36	-18.0	-3.5	0.0
	3	37	-20.2	-6.7	0.0
	3	38	-28.1	-8.0	0.0
	3	39	-23.3	-8.0	0.0
	3	40	-16.4	-4.9	0.0
	3	41	-11.0	-1.9	0.0
	3	42	-16.9	-6.0	0.0
	3	43	-24.8	-9.3	0.0
	3	44	-22.7	-7.1	0.0
	3	45	-20.7	2.5	0.0
	3	46	-15.5	4.0	0.0
	3	47	-9.7	-1.6	0.0
	3	48	-17.4	-6.1	0.0
	3	49	-13.2	-3.2	0.0
	3	50	-16.2	-4.3	0.0
	3	51	-11.4	-0.2	0.0
	3	52	-9.4	2.5	0.0
	3	53	-12.9	-3.8	0.0
	3	54	-19.0	-6.3	0.0
	3	55	-19.5	-13.6	0.0
	3	56	-24.6	-14.5	0.0
	3	57	-20.6	-10.6	2.19302325581
	3	58	-15.9	-6.6	0.0
	3	59	-21.1	1.6	0.0
	3	60	-15.6	-2.6	0.0
	3	61	-9.8	-9.7	0.0
	3	62	-19.6	1.5	0.0
	3	63	-16.6	5.1	0.0
	3	64	-10.2	6.6	0.0
	3	65	0.3	4.7	0.0
	3	66	-5.8	3.6	5.33953488372
	3	67	-4.4	4.1	0.0
	3	68	-0.7	0.8	0.0
	3	69	-1.9	-1.7	0.0
	3	70	-16.2	-10.5	0.0
	3	71	-15.7	-3.1	0.0
	3	72	-11.5	-3.4	0.762790697674
	3	73	-5.9	-3.6	0.286046511628
	3	74	-13.0	-1.9	0.0
	3	75	-8.5	-1.6	0.0
	3	76	-8.7	3.4	0.0
	3	77	-17.1	-1.0	0.0
	3	78	-11.2	6.8	0.0
	3	79	-13.5	-2.0	0.0
	3	80	-17.3	-4.5	0.0
	3	81	-26.4	-5.1	0.0
	3	82	-26.8	-7.9	0.0
	3	83	-19.5	-6.6	0.0
	3	84	-8.0	-0.1	0.0
	3	85	-7.4	6.6	5.62558139535
	3	86	-3.8	5.8	0.0
	3	87	2.2	13.1	13.7302325581
	3	88	2.1	8.7	0.953488372093
	3	89	0.6	8.0	0.0
	3	90	-0.4	12.3	0.0
	3	91	7.3	20.4	0.0
	3	92	3.5	19.5	0.0
	3	93	5.8	16.1	0.0
	3	94	-3.1	5.6	0.0
	3	95	-8.2	6.5	0.0
	3	96	-6.1	7.1	4.29069767442
	3	97	-9.0	8.4	0.0
	3	98	1.9	16.9	0.0
	3	99	3.5	12.1	0.190697674419
	3	100	-3.2	8.1	0.858139534884
	3	101	-3.2	14.9	0.0
	3	102	-0.2	10.1	6.86511627907
	3	103	4.6	13.9	1.62093023256
	3	104	6.8	7.8	1.14418604651
	3	105	2.4	9.1	0.0
	3	106	0.7	10.1	0.0
	3	107	1.9	7.6	0.0
	3	108	-5.7	7.2	0.0
	3	109	-4.3	11.4	0.0
	3	110	-5.3	11.2	0.0
	3	111	-12.4	5.8	0.0
	3	112	-5.9	12.1	0.0
	3	113	-5.7	14.1	0.0
	3	114	-4.5	9.2	12.3
	3	115	-1.2	10.3	2.47906976744
	3	116	3.1	6.4	4.76744186047
	3	117	1.0	14.1	0.0
	3	118	4.2	14.4	0.0
	3	119	-1.9	10.6	0.0
	3	120	3.5	15.0	0.0
	3	121	5.1	13.4	0.0
	3	122	4.4	13.9	0.0
	3	123	6.6	12.8	0.0
	3	124	-2.6	11.7	0.0
	3	125	-6.1	4.8	0.0
	3	126	-8.0	7.2	0.0
	3	127	-7.0	12.6	0.0
	3	128	-0.7	17.2	0.0
	3	129	3.5	22.7	0.0
	3	130	1.5	21.9	0.0
	3	131	-0.8	16.0	0.0
	3	132	-2.3	19.4	0.0
	3	133	0.2	17.2	0.0
	3	134	3.4	19.5	0.0
	3	135	0.8	16.1	0.0
	3	136	2.3	16.6	0.0953488372093
	3	137	3.6	18.8	0.0
	3	138	5.7	18.5	0.0
	3	139	4.0	18.5	0.0
	3	140	-0.8	16.0	0.0
	3	141	1.0	17.0	0.0
	3	142	7.8	15.6	1.90697674419
	3	143	10.6	18.1	0.0
	3	144	7.6	14.2	0.0
	3	145	4.3	17.2	12.776744186
	3	146	2.5	16.4	0.0
	3	147	1.7	13.5	0.0
	3	148	2.7	17.7	0.0
	3	149	3.7	21.1	0.0
	3	150	6.6	27.5	0.0
	3	151	9.4	26.9	0.0
	3	152	13.8	29.8	0.0
	3	153	16.4	29.9	0.0
	3	154	17.2	26.8	0.0
	3	155	12.6	27.8	0.0
	3	156	10.0	26.4	0.0
	3	157	12.6	24.8	0.0
	3	158	11.9	29.1	0.0
	3	159	16.9	31.8	0.0
	3	160	14.1	27.0	1.52558139535
	3	161	14.0	28.1	0.0
	3	162	15.3	28.6	0.0
	3	163	18.3	28.5	0.0
	3	164	13.3	26.8	0.0
	3	165	10.7	27.5	0.0
	3	166	11.4	26.9	0.0
	3	167	11.9	23.8	0.0953488372093
	3	168	8.7	24.1	0.0
	3	169	4.9	22.6	0.0
	3	170	8.7	19.8	0.0
	3	171	12.9	27.9	0.0
	3	172	13.6	28.5	0.0
	3	173	19.2	30.5	0.0
	3	174	17.8	31.7	0.0
	3	175	20.8	33.0	0.0
	3	176	18.2	32.0	0.0
	3	177	14.0	27.2	0.0
	3	178	12.6	25.6	0.0
	3	179	10.4	25.0	8.39069767442
	3	180	8.1	20.1	9.2488372093
	3	181	12.6	23.5	0.0
	3	182	12.9	21.6	17.1627906977
	3	183	16.5	22.5	4.1
	3	184	12.9	26.1	0.0
	3	185	16.6	28.2	0.0
	3	186	10.7	28.2	0.286046511628
	3	187	11.9	27.7	0.0
	3	188	15.2	26.7	0.0
	3	189	15.5	27.7	0.0
	3	190	13.6	22.7	0.0953488372093
	3	191	11.8	25.6	0.0
	3	192	16.2	27.2	0.0
	3	193	16.5	26.1	18.5930232558
	3	194	15.9	22.7	0.858139534884
	3	195	14.0	24.9	0.0
	3	196	13.8	26.7	0.572093023256
	3	197	17.0	24.3	0.762790697674
	3	198	13.8	27.9	41.6674418605
	3	199	17.3	30.9	0.0
	3	200	16.0	24.8	2.95581395349
	3	201	20.5	28.9	9.43953488372
	3	202	17.8	30.1	14.8744186047
	3	203	17.3	26.4	0.0953488372093
	3	204	19.7	34.2	0.0
	3	205	16.7	32.9	0.0
	3	206	21.1	31.5	26.1255813953
	3	207	19.3	33.6	0.0
	3	208	15.4	29.4	0.0
	3	209	13.7	30.0	0.0
	3	210	16.9	29.0	0.0
	3	211	13.4	27.6	0.0
	3	212	13.4	28.5	0.0
	3	213	14.2	29.0	8.10465116279
	3	214	14.8	27.1	0.0
	3	215	16.1	26.9	0.0
	3	216	14.6	25.3	1.14418604651
	3	217	13.9	27.0	1.62093023256
	3	218	12.6	27.8	0.0953488372093
	3	219	14.9	28.5	0.286046511628
	3	220	14.0	31.1	0.190697674419
	3	221	13.7	24.8	28.7953488372
	3	222	13.2	22.4	0.0
	3	223	10.9	26.4	0.0
	3	224	13.8	29.3	0.0
	3	225	12.4	32.2	0.0
	3	226	10.8	27.7	0.0
	3	227	12.4	27.4	0.0
	3	228	14.9	29.2	0.0
	3	229	15.1	25.9	0.0
	3	230	15.7	25.6	0.0
	3	231	18.1	25.2	0.0
	3	232	20.2	29.5	0.0
	3	233	16.2	23.0	1.0488372093
	3	234	6.8	20.1	0.0
	3	235	8.0	22.9	0.0
	3	236	8.2	23.4	0.0
	3	237	8.5	27.1	0.0
	3	238	5.9	29.8	0.0
	3	239	11.0	29.5	0.0
	3	240	6.3	26.9	0.0
	3	241	9.2	24.7	0.0
	3	242	9.6	23.5	0.0
	3	243	10.1	24.7	0.0
	3	244	6.7	22.1	0.0
	3	245	5.2	19.5	17.3534883721
	3	246	7.7	23.1	0.0
	3	247	7.5	24.3	0.0
	3	248	7.7	24.5	0.0
	3	249	10.9	22.5	0.0
	3	250	10.0	18.9	0.0
	3	251	10.9	20.9	4.48139534884
	3	252	11.6	28.1	0.0
	3	253	10.9	20.6	0.381395348837
	3	254	8.5	21.6	0.0
	3	255	7.6	23.2	0.0
	3	256	9.0	21.9	0.0
	3	257	7.5	24.5	0.0
	3	258	6.2	22.1	0.0
	3	259	5.8	20.4	0.0
	3	260	3.1	16.8	7.24651162791
	3	261	8.0	19.6	0.0
	3	262	11.3	19.3	0.0
	3	263	4.5	16.6	0.0
	3	264	4.5	19.2	0.0
	3	265	5.5	21.4	0.0
	3	266	12.3	29.4	0.0
	3	267	12.6	26.8	0.0
	3	268	13.7	25.4	0.0
	3	269	12.2	22.1	2.28837209302
	3	270	9.1	21.2	0.762790697674
	3	271	6.7	24.4	0.0
	3	272	11.2	19.1	17.7348837209
	3	273	7.7	13.3	1.81162790698
	3	274	5.3	18.1	0.0
	3	275	-0.7	16.0	18.0209302326
	3	276	-2.7	11.0	0.0
	3	277	4.3	13.2	0.0
	3	278	9.2	16.2	0.572093023256
	3	279	11.8	19.3	0.0
	3	280	5.8	13.9	0.0
	3	281	14.7	23.4	0.0
	3	282	13.8	30.0	0.0
	3	283	15.4	28.0	0.0
	3	284	12.8	19.1	0.0
	3	285	9.7	18.6	4.67209302326
	3	286	10.9	18.8	0.0
	3	287	11.3	11.4	0.0
	3	288	6.8	11.6	0.0
	3	289	3.5	9.7	0.0
	3	290	-3.5	16.2	0.0
	3	291	0.2	17.7	0.0
	3	292	0.3	13.3	0.0
	3	293	2.0	8.1	3.81395348837
	3	294	-0.8	18.4	0.0
	3	295	-4.7	13.3	4.86279069767
	3	296	-5.6	6.3	0.0
	3	297	-2.8	10.3	0.0
	3	298	-2.5	4.2	6.38837209302
	3	299	0.6	11.0	0.0
	3	300	5.5	11.3	0.0
	3	301	7.1	13.2	0.0
	3	302	2.6	7.9	0.0
	3	303	-1.2	11.6	0.0
	3	304	1.5	2.4	2.19302325581
	3	305	-1.8	3.4	0.762790697674
	3	306	-13.5	-1.6	0.953488372093
	3	307	-13.3	4.0	2.86046511628
	3	308	-12.9	-6.0	0.0
	3	309	-10.9	0.4	0.0
	3	310	-9.7	6.2	0.0
	3	311	-6.2	3.3	0.0
	3	312	-14.0	-0.9	0.0
	3	313	-7.3	-1.5	7.53255813953
	3	314	-5.3	3.4	0.667441860465
	3	315	-6.0	5.3	2.0976744186
	3	316	-4.8	6.4	0.0
	3	317	-8.0	-0.6	0.0
	3	318	-5.5	1.2	0.0
	3	319	-5.4	0.2	0.0
	3	320	-10.4	-0.4	0.0
	3	321	-7.0	7.9	0.0
	3	322	-9.1	2.5	0.0
	3	323	-3.4	4.1	8.77209302326
	3	324	-8.0	9.6	0.0
	3	325	-0.2	9.4	0.0
	3	326	2.6	9.5	0.0
	3	327	1.6	5.7	5.05348837209
	3	328	-1.7	3.2	0.0
	3	329	-0.7	-0.2	0.0
	3	330	-4.9	0.1	0.0
	3	331	-8.7	-0.4	0.0
	3	332	-11.4	-3.4	0.762790697674
	3	333	-4.3	0.7	3.0511627907
	3	334	-5.5	-3.5	0.0
	3	335	-4.6	-0.7	0.0
	3	336	-1.6	1.9	1.43023255814
	3	337	-13.7	-8.7	1.90697674419
	3	338	-2.4	-1.4	0.0
	3	339	-16.3	-6.6	0.0
	3	340	-18.2	-3.9	0.0
	3	341	-24.7	-8.3	0.0
	3	342	-30.2	-16.5	0.0
	3	343	-31.9	-15.6	0.0
	3	344	-38.2	-16.4	0.0
	3	345	-30.1	-13.3	0.0
	3	346	-29.2	-16.6	0.0
	3	347	-26.8	-12.1	0.0
	3	348	-25.3	-16.6	0.0
	3	349	-24.9	-13.3	0.0
	3	350	-23.2	-5.1	0.0
	3	351	-26.3	-5.8	0.0
	3	352	-23.3	-0.5	0.0
	3	353	-24.5	-7.2	0.0
	3	354	-14.5	-8.9	0.0
	3	355	-18.8	-5.2	0.0
	3	356	-23.2	-10.9	0.0
	3	357	-22.8	-10.9	0.0
	3	358	-25.8	-19.6	3.0511627907
	3	359	-22.9	-13.4	0.0
	3	360	-26.5	-12.4	0.0
	3	361	-22.8	-6.8	0.0
	3	362	-21.9	-6.9	0.190697674419
	3	363	-12.0	-3.6	0.0
	3	364	-15.5	-13.0	2.0976744186
	3	365	-9.9	-6.3	1.71627906977
	4	1	-8.7	-6.0	0.0
	4	2	-18.9	-3.9	0.0
	4	3	-13.6	-4.7	0.0
	4	4	-25.8	-12.1	0.0
	4	5	-23.0	-11.5	0.0
	4	6	-14.2	-6.9	0.0
	4	7	-13.0	-7.1	0.0
	4	8	-17.2	0.8	0.0
	4	9	-19.8	-7.2	0.0
	4	10	-16.5	-8.2	0.0
	4	11	-26.4	-6.8	0.0
	4	12	-22.0	-3.8	0.0
	4	13	-18.3	-13.5	0.0
	4	14	-20.8	-9.3	0.0
	4	15	-16.9	-6.7	3.14651162791
	4	16	-12.7	-12.5	0.0
	4	17	-17.3	-10.1	0.0
	4	18	-15.5	-10.1	0.0
	4	19	-24.6	-10.6	0.0
	4	20	-19.3	-8.0	0.0
	4	21	-27.1	-15.7	0.0
	4	22	-30.3	-12.6	0.0
	4	23	-26.9	-6.5	0.0
	4	24	-29.6	-9.8	0.0
	4	25	-19.1	-5.7	0.0
	4	26	-18.5	-2.1	0.0
	4	27	-27.4	-9.2	0.0
	4	28	-22.1	-9.8	0.0
	4	29	-18.6	-7.9	0.0
	4	30	-12.5	3.3	0.0
	4	31	-7.8	6.0	0.0
	4	32	-9.2	-0.4	0.0
	4	33	-15.4	-13.2	0.0
	4	34	-20.2	-7.9	0.0
	4	35	-23.9	-12.3	0.0
	4	36	-21.5	-5.4	0.0
	4	37	-14.7	-2.2	2.0023255814
	4	38	-17.2	3.2	0.0
	4	39	-13.5	5.7	0.0
	4	40	-9.1	1.1	0.0
	4	41	-24.3	-10.8	0.0
	4	42	-19.0	-5.3	0.0
	4	43	-23.0	-13.8	0.0
	4	44	-26.3	-13.3	0.0
	4	45	-27.5	-12.3	0.0
	4	46	-24.6	-11.7	0.0
	4	47	-23.4	-15.4	0.0
	4	48	-13.3	-9.1	0.0
	4	49	-20.4	-8.6	0.0
	4	50	-24.7	-7.9	0.0
	4	51	-24.4	-9.7	0.0
	4	52	-19.5	-0.6	0.0
	4	53	-27.7	-3.0	0.0
	4	54	-24.8	-1.4	0.0
	4	55	-17.5	-13.7	0.0
	4	56	-22.6	-11.0	0.0
	4	57	-23.3	-4.7	0.0
	4	58	-19.2	-8.3	0.0
	4	59	-23.8	-8.4	1.0488372093
	4	60	-14.4	-7.2	0.0
	4	61	-15.9	-5.0	0.0
	4	62	-20.2	-9.5	0.0
	4	63	-10.6	-7.9	0.0
	4	64	-5.4	-5.1	0.0
	4	65	-15.6	-12.6	8.29534883721
	4	66	-12.4	-1.9	0.0
	4	67	-9.5	4.2	0.0
	4	68	-6.1	1.6	0.0
	4	69	-6.3	-0.9	0.0
	4	70	-12.3	-8.1	0.0
	4	71	-15.8	-13.5	0.0
	4	72	-21.4	-8.9	0.0
	4	73	-21.5	-8.4	0.0
	4	74	-20.1	-6.3	0.0
	4	75	-16.1	-2.6	0.0
	4	76	-15.4	-4.4	0.0
	4	77	-22.1	-8.2	0.0
	4	78	-14.3	-5.9	0.0
	4	79	-11.3	1.5	0.0
	4	80	-3.0	3.5	0.0
	4	81	-5.8	7.6	0.0
	4	82	-6.9	8.2	0.0
	4	83	-3.0	4.8	0.0
	4	84	-10.8	-1.7	0.0
	4	85	-10.2	3.8	0.0
	4	86	-11.0	-1.0	0.0
	4	87	-8.5	-7.5	0.0
	4	88	-13.5	-10.5	0.0
	4	89	-12.5	-4.7	0.0
	4	90	-7.1	-0.5	13.8255813953
	4	91	-4.8	1.8	11.823255814
	4	92	-1.1	1.5	0.0953488372093
	4	93	-11.0	-2.1	0.476744186047
	4	94	-10.5	-0.6	0.0
	4	95	-7.5	5.1	0.0
	4	96	0.1	11.9	2.0023255814
	4	97	0.6	19.0	0.0
	4	98	3.9	14.4	0.0
	4	99	0.6	19.4	0.0
	4	100	5.6	17.0	0.0
	4	101	2.6	15.0	0.0
	4	102	10.4	14.8	0.0
	4	103	0.4	15.0	0.0
	4	104	-2.4	9.1	0.0
	4	105	-1.4	14.7	0.0
	4	106	-1.2	16.1	0.0
	4	107	2.6	15.5	0.0
	4	108	0.0	17.3	0.0
	4	109	-3.0	14.8	0.0
	4	110	-7.0	3.8	33.8488372093
	4	111	-11.9	4.4	0.0
	4	112	-6.9	3.1	6.1023255814
	4	113	-7.4	5.5	2.28837209302
	4	114	-4.0	8.0	2.0023255814
	4	115	-3.0	18.8	0.0
	4	116	1.3	21.0	0.0
	4	117	4.1	16.1	0.0
	4	118	-0.2	14.2	0.0
	4	119	1.2	17.3	0.0
	4	120	-1.7	13.1	0.0
	4	121	2.2	9.9	14.8744186047
	4	122	-0.3	13.5	0.0
	4	123	3.7	15.9	0.0
	4	124	2.3	10.5	4.76744186047
	4	125	-5.2	9.9	0.0953488372093
	4	126	-5.9	10.0	3.81395348837
	4	127	-2.0	10.0	0.0953488372093
	4	128	-2.8	11.3	0.0
	4	129	-1.3	16.6	0.0953488372093
	4	130	5.2	18.0	0.0953488372093
	4	131	2.2	21.9	9.34418604651
	4	132	0.8	18.6	0.0
	4	133	-0.4	9.4	24.6953488372
	4	134	-4.6	11.9	0.0
	4	135	-2.3	13.8	0.0
	4	136	2.2	9.9	0.0953488372093
	4	137	1.6	9.9	0.0
	4	138	3.0	13.2	0.0
	4	139	6.1	23.1	0.0
	4	140	12.4	28.1	0.0
	4	141	13.3	25.6	0.0
	4	142	12.6	20.1	0.0
	4	143	7.6	22.5	0.0
	4	144	11.1	25.1	0.0953488372093
	4	145	8.3	28.7	0.0
	4	146	6.8	23.3	10.7744186047
	4	147	7.3	16.9	3.90930232558
	4	148	11.3	19.2	0.476744186047
	4	149	9.9	21.2	7.24651162791
	4	150	6.2	20.8	2.19302325581
	4	151	5.8	24.9	21.2627906977
	4	152	10.3	24.8	3.43255813953
	4	153	8.7	20.0	0.0
	4	154	13.5	21.5	9.82093023256
	4	155	8.0	26.9	11.5372093023
	4	156	9.1	24.2	0.190697674419
	4	157	10.6	21.1	0.190697674419
	4	158	10.7	28.8	0.0
	4	159	10.3	28.0	0.0
	4	160	12.0	27.6	0.0
	4	161	15.4	23.5	14.7790697674
	4	162	13.8	22.2	37.8534883721
	4	163	11.2	21.8	0.0953488372093
	4	164	10.7	21.3	8.29534883721
	4	165	8.1	28.0	0.0
	4	166	12.6	29.3	0.0
	4	167	16.8	33.4	0.0
	4	168	16.0	26.2	1.90697674419
	4	169	16.8	29.6	13.3488372093
	4	170	22.7	30.2	1.43023255814
	4	171	18.6	32.1	3.14651162791
	4	172	17.0	27.1	12.0139534884
	4	173	18.1	30.0	13.8255813953
	4	174	18.4	26.0	0.0953488372093
	4	175	15.0	26.9	4.00465116279
	4	176	15.2	24.3	0.286046511628
	4	177	13.5	29.4	0.0
	4	178	15.0	29.6	0.0
	4	179	11.7	24.8	0.0
	4	180	10.1	20.9	5.33953488372
	4	181	11.5	22.7	0.381395348837
	4	182	9.5	16.4	12.0139534884
	4	183	7.5	16.5	11.823255814
	4	184	16.9	24.6	0.0
	4	185	10.9	23.5	0.0
	4	186	14.6	23.5	25.5534883721
	4	187	15.7	26.0	0.858139534884
	4	188	12.5	23.4	0.0
	4	189	8.5	20.0	0.0
	4	190	6.6	21.5	0.0
	4	191	7.7	19.5	3.81395348837
	4	192	8.4	23.5	0.0
	4	193	8.7	23.5	0.0
	4	194	14.2	25.4	0.0
	4	195	15.2	28.6	0.0
	4	196	16.5	26.6	0.0
	4	197	15.6	26.6	0.0
	4	198	18.3	29.0	0.0
	4	199	14.4	26.4	0.0
	4	200	14.9	23.4	0.0
	4	201	12.0	26.0	0.0
	4	202	14.3	26.9	0.0
	4	203	14.5	31.4	0.0
	4	204	19.1	30.5	0.0
	4	205	18.6	27.6	0.0
	4	206	15.7	24.9	0.0
	4	207	10.3	25.6	0.0
	4	208	11.3	23.3	8.77209302326
	4	209	10.3	27.2	0.0
	4	210	13.2	29.4	0.0
	4	211	12.1	27.8	0.0
	4	212	10.4	29.0	0.0
	4	213	13.2	28.3	0.0953488372093
	4	214	12.3	27.9	22.9790697674
	4	215	18.5	28.2	3.14651162791
	4	216	17.6	32.0	0.0
	4	217	20.8	35.1	0.0
	4	218	21.6	35.8	0.0
	4	219	23.3	35.0	0.0
	4	220	15.2	29.4	0.0
	4	221	16.3	25.6	0.0
	4	222	10.6	24.1	0.0
	4	223	12.4	23.7	0.0
	4	224	10.9	26.4	0.0
	4	225	9.2	29.3	0.0
	4	226	11.7	29.1	0.286046511628
	4	227	11.6	27.5	0.0
	4	228	10.9	29.2	0.0
	4	229	12.9	27.6	0.0
	4	230	16.5	27.4	0.0
	4	231	16.8	32.1	0.0
	4	232	18.6	26.7	0.0
	4	233	18.4	29.8	0.0
	4	234	16.9	30.3	0.0
	4	235	15.5	29.0	0.0
	4	236	16.0	30.1	0.0
	4	237	16.9	32.2	0.0
	4	238	14.1	25.1	0.0
	4	239	9.7	26.4	0.0
	4	240	10.8	24.2	0.0
	4	241	9.2	24.7	0.0
	4	242	13.3	26.6	0.0
	4	243	12.6	25.9	0.0
	4	244	14.0	27.1	0.0953488372093
	4	245	14.9	25.7	0.381395348837
	4	246	12.4	25.2	1.52558139535
	4	247	16.5	27.4	9.72558139535
	4	248	17.2	28.4	0.0
	4	249	16.3	24.8	0.0
	4	250	8.8	24.1	0.0
	4	251	11.6	21.7	8.29534883721
	4	252	9.1	17.4	9.43953488372
	4	253	9.0	23.3	0.0
	4	254	5.2	20.2	0.0
	4	255	8.5	16.2	8.77209302326
	4	256	6.9	17.2	2.0976744186
	4	257	6.2	15.7	0.0953488372093
	4	258	1.8	13.0	2.19302325581
	4	259	-2.4	13.6	0.0
	4	260	-4.8	18.1	0.0
	4	261	-4.1	10.3	0.667441860465
	4	262	-3.4	15.0	0.0
	4	263	-1.2	7.8	7.34186046512
	4	264	1.9	18.8	0.0
	4	265	0.7	17.3	0.0
	4	266	4.5	23.4	0.0
	4	267	5.8	20.8	0.0
	4	268	6.8	24.9	0.0
	4	269	11.2	20.1	0.0
	4	270	5.9	17.5	0.0
	4	271	6.3	20.1	0.0
	4	272	8.4	10.1	1.81162790698
	4	273	2.2	17.5	0.0
	4	274	1.2	16.3	0.0
	4	275	-0.8	12.8	0.0
	4	276	4.9	13.0	0.0
	4	277	8.8	18.8	0.0
	4	278	-1.5	13.5	0.0
	4	279	-2.8	11.4	0.0
	4	280	-2.6	12.2	0.0
	4	281	-4.9	10.4	0.0
	4	282	-4.2	12.7	0.0
	4	283	-4.0	12.7	0.0
	4	284	-10.0	5.8	2.28837209302
	4	285	-8.5	8.6	0.190697674419
	4	286	-7.5	10.5	0.0
	4	287	-1.3	16.8	0.0
	4	288	5.2	20.1	0.0
	4	289	6.4	16.6	0.0
	4	290	6.1	13.4	5.53023255814
	4	291	8.5	17.0	0.0
	4	292	4.3	18.2	0.0
	4	293	2.5	16.1	0.0
	4	294	-4.4	-1.6	0.0953488372093
	4	295	-7.1	-5.4	2.0976744186
	4	296	-5.1	2.1	0.0
	4	297	-7.7	6.9	0.0
	4	298	-13.1	3.6	0.476744186047
	4	299	-5.3	9.7	0.0
	4	300	-4.6	0.0	0.0
	4	301	-9.8	0.2	0.0
	4	302	-14.5	5.1	0.0
	4	303	-15.4	7.4	0.0
	4	304	-16.9	0.3	0.0
	4	305	-8.4	3.1	1.23953488372
	4	306	-4.8	-4.2	12.6813953488
	4	307	-9.4	-3.0	0.0
	4	308	-8.7	-2.7	1.52558139535
	4	309	-11.2	-7.9	0.381395348837
	4	310	-6.6	1.3	4.19534883721
	4	311	-4.3	-0.7	6.29302325581
	4	312	-11.1	-1.1	0.0
	4	313	-5.3	2.0	1.52558139535
	4	314	-7.2	-2.3	0.0953488372093
	4	315	-15.1	-1.9	1.62093023256
	4	316	-7.2	-4.5	0.0953488372093
	4	317	-16.4	-11.6	3.43255813953
	4	318	-16.3	-5.6	0.0
	4	319	-10.6	-5.2	0.0
	4	320	-6.8	-1.7	12.0139534884
	4	321	-8.8	0.7	9.2488372093
	4	322	-12.9	-0.3	0.0
	4	323	-8.1	-0.7	0.0
	4	324	-11.5	-5.2	0.0
	4	325	-15.1	-6.4	0.0
	4	326	-17.4	-9.2	0.0
	4	327	-20.9	-11.6	0.0
	4	328	-14.4	-6.1	4.29069767442
	4	329	-10.7	2.0	0.0
	4	330	-8.1	3.0	0.0
	4	331	-0.2	2.1	0.762790697674
	4	332	-2.0	-0.4	2.95581395349
	4	333	-2.3	10.3	0.0
	4	334	-1.0	7.4	0.0
	4	335	-0.4	7.2	0.0
	4	336	1.5	16.0	0.0
	4	337	1.4	8.3	0.0
	4	338	-1.4	0.2	0.0
	4	339	-6.4	-2.1	0.0
	4	340	-12.4	3.3	0.0
	4	341	-11.7	4.2	7.34186046512
	4	342	-9.8	-6.9	0.0
	4	343	-17.1	-3.2	0.0
	4	344	-12.3	-0.7	0.0
	4	345	-18.6	-0.5	0.0
	4	346	-19.2	-0.3	0.0
	4	347	-11.3	-1.3	0.0
	4	348	-11.4	2.4	0.0
	4	349	-7.1	-2.3	0.0
	4	350	-9.6	-9.2	0.0
	4	351	-14.3	-0.9	0.0
	4	352	-17.6	-8.3	0.0
	4	353	-18.2	-5.3	0.0
	4	354	-16.5	-11.7	0.0
	4	355	-18.8	-17.6	0.0
	4	356	-22.2	-11.9	0.0
	4	357	-21.0	-1.4	0.0
	4	358	-16.6	-0.7	2.86046511628
	4	359	-4.4	0.5	0.0
	4	360	-12.6	0.1	0.0
	4	361	-10.1	-1.9	0.0
	4	362	-6.9	-2.9	0.0
	4	363	-7.4	1.5	0.0
	4	364	-4.3	1.2	0.0
	4	365	-15.0	2.3	3.0511627907
	4	366	-16.5	4.8	0.0
	5	1	-20.2	-6.5	0.0
	5	2	-23.5	-12.7	0.0
	5	3	-19.6	-18.1	0.0
	5	4	-19.8	-17.1	0.0
	5	5	-14.3	-5.3	0.0
	5	6	-16.9	-12.5	0.0
	5	7	-15.4	-6.0	0.0
	5	8	-15.0	-8.2	0.0
	5	9	-18.5	-10.9	0.0
	5	10	-18.7	-7.7	0.0
	5	11	-19.0	-10.9	0.0
	5	12	-28.1	-14.6	0.0
	5	13	-21.9	-7.0	0.0
	5	14	-13.2	-6.7	0.0
	5	15	-10.8	-4.4	0.0
	5	16	-15.9	-11.4	0.572093023256
	5	17	-14.0	-9.6	0.0953488372093
	5	18	-10.8	-2.7	0.0
	5	19	-19.5	-2.1	0.0
	5	20	-25.9	-14.9	0.0
	5	21	-24.1	-1.5	0.0
	5	22	-16.5	-5.8	10.488372093
	5	23	-18.8	0.1	0.0
	5	24	-18.1	-7.6	0.0
	5	25	-22.3	-10.1	0.0
	5	26	-18.3	-3.3	0.0
	5	27	-10.4	2.3	0.0
	5	28	-19.5	-2.4	0.0
	5	29	-15.3	-3.8	0.0
	5	30	-15.4	-7.1	0.0
	5	31	-12.6	-10.3	0.0
	5	32	-15.8	-8.0	2.66976744186
	5	33	-20.5	-11.3	6.00697674419
	5	34	-26.9	-14.7	0.0
	5	35	-22.4	-9.9	0.0
	5	36	-17.6	-5.7	6.67441860465
	5	37	-22.5	0.2	3.24186046512
	5	38	-23.2	-3.3	0.0
	5	39	-20.1	-6.9	0.0
	5	40	-10.9	-1.0	0.667441860465
	5	41	-15.6	-3.4	0.0
	5	42	-8.6	-5.1	0.0
	5	43	-8.8	-7.9	0.0
	5	44	-7.3	-7.2	0.0
	5	45	-8.5	-6.4	0.0
	5	46	-4.1	2.8	0.0
	5	47	-13.7	0.7	0.0
	5	48	-19.7	-10.1	0.0
	5	49	-19.9	-11.5	0.0
	5	50	-13.7	-5.8	0.0
	5	51	-7.2	-6.1	6.67441860465
	5	52	-12.1	-2.6	0.0
	5	53	-19.4	-5.9	0.0
	5	54	-3.0	8.2	0.0
	5	55	0.4	5.9	0.0
	5	56	-16.1	0.7	0.0
	5	57	-11.5	3.6	1.90697674419
	5	58	-14.7	-5.0	0.0
	5	59	-20.5	-10.2	0.0
	5	60	-19.3	-6.2	0.0
	5	61	-12.7	5.6	0.0
	5	62	-11.1	-0.2	0.0
	5	63	-12.3	5.3	0.0
	5	64	-18.1	5.9	0.0
	5	65	-18.7	-1.2	0.0
	5	66	-13.5	0.5	0.0
	5	67	-8.2	3.7	0.0
	5	68	-10.3	2.8	0.0
	5	69	-10.4	-5.2	1.71627906977
	5	70	-10.1	-0.7	3.33720930233
	5	71	-9.6	-1.4	0.0
	5	72	-10.0	-1.9	0.0
	5	73	-18.1	-3.5	4.19534883721
	5	74	-13.4	1.5	0.0
	5	75	-11.2	6.3	0.0
	5	76	-9.6	2.4	0.0
	5	77	-1.9	3.6	3.33720930233
	5	78	-6.1	-0.8	0.0
	5	79	-4.5	-0.4	0.0
	5	80	-13.6	0.6	0.0
	5	81	-7.2	4.7	0.0
	5	82	-4.8	-1.6	0.0
	5	83	-5.9	2.0	1.0488372093
	5	84	-6.1	8.7	0.0
	5	85	-6.7	-0.4	2.19302325581
	5	86	-11.7	2.6	0.0
	5	87	-11.5	1.6	0.0
	5	88	-13.4	0.5	4.95813953488
	5	89	-13.3	3.1	0.0
	5	90	-3.6	6.9	0.0
	5	91	2.2	8.5	0.0
	5	92	-1.9	6.7	0.0
	5	93	-11.3	-0.9	18.8790697674
	5	94	-13.3	3.0	0.0
	5	95	-6.4	7.9	0.0
	5	96	-0.9	12.1	0.0
	5	97	-6.3	11.2	0.0
	5	98	-10.1	11.9	0.0
	5	99	-3.7	5.6	0.572093023256
	5	100	6.1	14.2	0.0
	5	101	3.5	16.1	0.0
	5	102	0.7	14.1	0.0
	5	103	-5.5	15.6	0.0
	5	104	-10.7	7.9	0.0
	5	105	-2.9	9.8	0.0
	5	106	-2.4	13.1	0.0
	5	107	2.0	18.0	0.0
	5	108	2.5	21.9	0.0
	5	109	5.0	22.2	0.0
	5	110	8.5	21.7	0.0
	5	111	5.6	21.6	0.0
	5	112	-0.7	10.8	0.0953488372093
	5	113	-4.4	10.6	0.0
	5	114	-3.1	15.3	0.0
	5	115	2.9	15.4	0.0
	5	116	-2.7	7.4	0.0
	5	117	-3.9	5.8	0.0
	5	118	-9.7	7.8	0.0
	5	119	-4.9	13.2	0.0
	5	120	-1.0	18.0	0.572093023256
	5	121	-0.5	22.1	0.0
	5	122	0.2	11.9	0.0
	5	123	1.7	19.2	0.0
	5	124	3.7	13.2	5.24418604651
	5	125	1.5	13.4	0.0
	5	126	-5.1	11.2	0.0
	5	127	-4.5	6.9	0.0
	5	128	-4.9	7.1	0.0
	5	129	-1.8	12.1	0.0
	5	130	2.2	12.0	0.0
	5	131	-0.3	20.1	0.0
	5	132	-0.4	23.0	0.0
	5	133	3.5	17.0	0.0
	5	134	-1.0	16.9	0.0
	5	135	0.6	16.3	0.0
	5	136	-0.8	14.0	0.0
	5	137	2.7	14.0	0.0
	5	138	5.8	17.2	0.0
	5	139	4.3	18.6	0.0
	5	140	0.3	14.0	0.476744186047
	5	141	6.5	19.6	2.0023255814
	5	142	7.2	22.3	0.0953488372093
	5	143	9.0	24.1	0.0
	5	144	8.6	26.0	0.0
	5	145	11.9	25.9	0.0
	5	146	7.7	24.7	0.0
	5	147	5.0	16.4	10.6790697674
	5	148	5.2	20.9	0.0
	5	149	6.5	21.5	0.0953488372093
	5	150	6.7	19.4	1.14418604651
	5	151	10.1	20.4	3.43255813953
	5	152	6.9	18.2	1.52558139535
	5	153	7.2	22.0	0.0
	5	154	11.6	25.1	0.0
	5	155	15.5	27.3	0.0
	5	156	10.4	20.1	0.0
	5	157	7.9	17.8	0.0
	5	158	4.7	22.2	0.0
	5	159	9.6	24.6	0.0
	5	160	14.1	27.3	0.0
	5	161	14.5	31.0	0.0
	5	162	12.3	27.7	0.0
	5	163	11.8	21.0	0.0
	5	164	8.7	22.3	0.0
	5	165	9.6	21.1	0.476744186047
	5	166	8.4	21.0	0.0
	5	167	11.9	24.7	0.0
	5	168	10.0	24.9	0.0
	5	169	14.9	22.8	4.67209302326
	5	170	16.0	23.9	1.0488372093
	5	171	13.6	26.8	0.0
	5	172	15.1	26.5	0.476744186047
	5	173	13.0	26.7	7.1511627907
	5	174	12.4	25.8	0.0953488372093
	5	175	8.5	25.8	0.0
	5	176	9.9	28.9	0.0
	5	177	12.3	25.9	0.0
	5	178	13.0	30.1	1.81162790698
	5	179	8.6	28.6	0.0
	5	180	11.2	27.1	0.0
	5	181	12.0	29.9	0.0
	5	182	15.6	32.3	0.0
	5	183	13.6	28.9	0.0
	5	184	11.5	30.2	0.0
	5	185	11.4	24.9	0.0
	5	186	9.6	20.0	0.286046511628
	5	187	7.6	16.4	3.52790697674
	5	188	17.5	33.3	0.0
	5	189	15.1	28.1	0.0
	5	190	16.1	25.4	39.188372093
	5	191	17.8	28.7	7.43720930233
	5	192	16.6	27.0	0.0953488372093
	5	193	17.3	25.9	0.0
	5	194	13.3	28.1	0.0
	5	195	10.9	22.0	22.6930232558
	5	196	15.9	27.2	5.24418604651
	5	197	16.4	31.6	0.0
	5	198	16.3	25.1	13.1581395349
	5	199	16.8	32.5	0.0
	5	200	18.8	26.7	0.0
	5	201	19.0	33.1	0.0
	5	202	17.1	28.1	0.953488372093
	5	203	15.1	23.0	0.381395348837
	5	204	14.3	24.1	1.81162790698
	5	205	13.9	26.8	0.0
	5	206	12.4	26.7	0.0
	5	207	11.8	26.4	0.0
	5	208	15.0	28.4	0.0
	5	209	10.4	26.1	0.0
	5	210	13.6	27.2	0.0
	5	211	16.2	30.2	0.0
	5	212	15.4	28.4	13.0627906977
	5	213	15.5	28.7	0.0
	5	214	15.8	29.5	0.0
	5	215	20.5	33.5	0.0
	5	216	23.6	32.9	0.0
	5	217	19.5	27.0	0.0
	5	218	12.7	23.8	0.0
	5	219	14.1	27.3	0.0
	5	220	15.2	29.9	0.0
	5	221	15.3	28.8	0.0
	5	222	15.0	30.5	0.0
	5	223	17.7	30.2	1.14418604651
	5	224	17.1	29.8	0.0
	5	225	15.3	26.4	0.0
	5	226	15.2	25.2	0.0
	5	227	13.0	22.3	0.0
	5	228	13.0	20.9	25.3627906977
	5	229	14.4	18.9	27.1744186047
	5	230	8.4	18.6	11.1558139535
	5	231	10.5	21.6	0.286046511628
	5	232	8.6	26.1	0.0
	5	233	15.1	27.3	0.0
	5	234	13.6	26.1	0.0
	5	235	11.0	29.4	0.0
	5	236	13.0	27.7	0.0
	5	237	14.6	29.2	0.0
	5	238	11.6	32.1	0.0
	5	239	15.8	29.2	0.0
	5	240	14.3	27.7	0.0
	5	241	14.9	29.2	0.0
	5	242	14.8	29.1	0.0953488372093
	5	243	16.5	29.4	0.0
	5	244	10.8	23.1	0.0
	5	245	7.6	18.0	0.381395348837
	5	246	6.7	27.2	0.0
	5	247	6.9	26.5	0.0
	5	248	9.7	28.7	0.0
	5	249	10.7	32.0	0.0
	5	250	11.8	28.5	0.0
	5	251	9.5	26.8	0.0
	5	252	11.0	20.2	0.0953488372093
	5	253	9.0	23.9	0.0
	5	254	7.7	23.7	0.0
	5	255	7.9	15.9	5.05348837209
	5	256	7.4	22.6	0.0
	5	257	6.2	18.6	0.0
	5	258	3.4	19.9	0.0
	5	259	3.2	22.8	0.0
	5	260	14.8	27.3	0.0
	5	261	16.0	26.0	0.0
	5	262	11.9	16.4	0.0953488372093
	5	263	12.4	23.0	0.0
	5	264	12.6	22.8	0.0
	5	265	12.1	25.5	0.0
	5	266	14.3	25.1	0.0
	5	267	7.2	20.3	0.0
	5	268	4.1	25.4	0.0
	5	269	9.6	24.7	0.0
	5	270	7.2	17.2	0.0
	5	271	8.5	20.4	0.0
	5	272	8.9	19.6	0.0
	5	273	11.4	19.4	0.0
	5	274	9.5	19.0	0.0
	5	275	6.1	18.1	0.0
	5	276	5.2	15.0	0.0
	5	277	8.1	12.5	0.0
	5	278	5.2	14.4	1.23953488372
	5	279	3.0	23.1	0.0
	5	280	7.0	19.5	12.776744186
	5	281	4.2	22.4	0.0
	5	282	9.0	20.9	0.0
	5	283	4.1	13.0	0.0
	5	284	-2.5	6.6	0.0
	5	285	2.1	16.0	0.0
	5	286	3.6	13.2	0.0
	5	287	1.6	12.5	0.0
	5	288	0.0	10.1	0.0953488372093
	5	289	-1.9	10.1	0.0
	5	290	2.9	15.8	3.0511627907
	5	291	-0.4	16.2	0.0
	5	292	-0.3	20.6	0.0
	5	293	2.0	16.6	1.71627906977
	5	294	0.3	16.9	0.0
	5	295	0.3	9.9	0.0
	5	296	0.0	8.8	0.0
	5	297	-2.2	8.4	0.0
	5	298	-0.7	10.2	0.0
	5	299	0.8	13.7	0.0
	5	300	-0.9	13.4	0.0
	5	301	-4.8	11.2	0.0953488372093
	5	302	-2.7	8.4	0.0
	5	303	-0.9	6.5	0.476744186047
	5	304	-3.3	8.6	0.0
	5	305	-5.9	3.7	0.0
	5	306	-6.2	5.3	0.0
	5	307	-12.6	5.1	0.0
	5	308	-9.5	0.9	0.0
	5	309	-13.1	-1.2	0.0
	5	310	-11.5	7.2	0.0
	5	311	1.2	10.9	0.0
	5	312	4.3	12.3	0.0
	5	313	-6.5	1.2	0.0
	5	314	-12.7	2.6	0.0
	5	315	-11.5	4.0	0.0
	5	316	-12.2	1.4	0.0
	5	317	-8.9	4.7	0.0
	5	318	-4.8	9.6	0.0
	5	319	-2.8	14.8	0.0
	5	320	1.2	13.4	0.0
	5	321	8.1	20.3	0.0
	5	322	9.0	14.9	0.0
	5	323	-0.5	3.8	0.0953488372093
	5	324	-3.0	5.1	0.0
	5	325	-3.6	15.3	0.0
	5	326	-6.1	6.7	0.0
	5	327	-10.5	2.6	0.0
	5	328	-17.6	-10.3	0.0
	5	329	-13.8	-1.7	0.0
	5	330	-17.0	-9.6	0.0
	5	331	-20.9	-3.9	0.0
	5	332	-18.7	6.0	0.0
	5	333	-11.0	3.7	0.0
	5	334	-11.2	-5.5	0.0
	5	335	-7.5	-2.6	0.0
	5	336	-16.8	-8.5	0.0
	5	337	-8.1	-2.6	0.0
	5	338	-6.6	-0.1	0.0
	5	339	-11.7	5.9	0.0
	5	340	-9.9	1.9	0.0
	5	341	-15.5	-9.5	0.0
	5	342	-10.5	3.1	0.0
	5	343	-13.2	-3.8	0.0
	5	344	-17.2	2.5	0.0
	5	345	-11.0	-4.3	0.0
	5	346	-13.7	-4.9	0.0
	5	347	-14.2	-11.7	0.0
	5	348	-19.6	-3.6	0.0
	5	349	-20.4	-8.7	0.0
	5	350	-18.5	-5.9	0.0
	5	351	-21.5	-9.8	0.0
	5	352	-14.8	-7.5	0.0
	5	353	-4.0	-3.2	0.0
	5	354	-10.6	-8.3	0.0
	5	355	-7.5	-6.9	0.0
	5	356	-12.5	-6.5	0.0
	5	357	-17.5	-11.8	0.0
	5	358	-23.5	-14.5	0.0
	5	359	-10.3	-2.1	0.0
	5	360	-10.2	-4.0	0.0
	5	361	-13.6	-0.4	0.0
	5	362	-7.8	5.1	0.0
	5	363	-21.1	-9.7	0.0
	5	364	-11.2	-6.3	0.0
	5	365	-20.7	-8.2	0.0
	6	1	-18.9	0.7	0.0
	6	2	-20.6	1.5	0.0
	6	3	-15.9	2.2	0.0
	6	4	-12.3	4.9	0.0
	6	5	-18.4	-3.8	0.0
	6	6	-14.6	-5.2	0.0
	6	7	-14.1	-8.0	0.0
	6	8	-9.9	-3.8	0.0
	6	9	-15.5	-10.7	0.953488372093
	6	10	-16.4	-4.8	0.0
	6	11	-14.2	-5.6	0.0
	6	12	-6.2	4.3	0.0
	6	13	-4.7	-3.7	0.0
	6	14	-13.3	-7.6	0.0
	6	15	-28.9	-3.9	0.0
	6	16	-17.6	-7.0	0.0
	6	17	-17.3	-9.3	0.0
	6	18	-20.9	-7.4	0.0
	6	19	-18.4	-2.1	0.0
	6	20	-11.3	-2.5	0.0
	6	21	-11.0	-6.5	0.0
	6	22	-8.9	-3.7	0.0
	6	23	-14.5	-2.4	0.0
	6	24	-18.1	-11.3	0.0
	6	25	-12.2	-9.3	0.0
	6	26	-13.2	-2.4	0.0
	6	27	-25.8	-8.6	0.0
	6	28	-19.7	-5.3	0.0
	6	29	-36.3	-14.9	0.572093023256
	6	30	-32.7	-11.0	0.0
	6	31	-30.5	-6.9	0.0
	6	32	-19.2	-10.8	0.0
	6	33	-21.0	-8.8	0.0
	6	34	-16.9	-12.0	0.0
	6	35	-15.4	-3.8	0.0
	6	36	-27.7	-13.8	0.0
	6	37	-30.7	-16.0	0.0
	6	38	-33.0	-17.9	0.0
	6	39	-29.0	-13.0	0.0
	6	40	-28.9	-4.8	0.0
	6	41	-22.3	-1.7	0.0
	6	42	-15.9	-6.3	0.0
	6	43	-16.9	-10.6	0.0
	6	44	-25.0	-7.9	0.0
	6	45	-20.1	-9.2	0.0
	6	46	-21.1	-7.9	0.0
	6	47	-12.3	-8.5	0.0
	6	48	-10.3	-5.8	0.0
	6	49	-2.4	1.2	0.0
	6	50	-8.3	-5.3	0.0
	6	51	-14.1	-3.0	0.0953488372093
	6	52	-18.6	-2.5	0.0
	6	53	-15.5	-2.3	0.0
	6	54	-15.0	5.4	0.0
	6	55	-21.2	-3.4	0.0
	6	56	-14.6	-0.5	0.0
	6	57	-19.5	-7.8	0.0
	6	58	-20.1	-4.7	3.24186046512
	6	59	-19.0	-5.5	1.33488372093
	6	60	-15.9	-2.4	0.0
	6	61	-19.2	-9.8	0.0
	6	62	-10.9	-2.2	0.0
	6	63	-11.1	0.2	0.0
	6	64	-1.4	9.6	0.0
	6	65	1.7	5.3	0.0
	6	66	-4.9	2.0	0.0
	6	67	-6.9	-0.5	0.0
	6	68	-8.2	-3.4	0.0
	6	69	-4.1	-2.7	0.0
	6	70	0.1	4.9	0.0
	6	71	1.1	3.4	0.0
	6	72	1.8	6.0	0.0
	6	73	3.3	3.7	0.0
	6	74	-1.2	3.6	0.0
	6	75	-5.0	2.9	0.0
	6	76	-3.3	4.5	0.0
	6	77	-7.4	4.7	0.0
	6	78	-1.0	7.6	0.0953488372093
	6	79	-0.9	5.9	0.0
	6	80	-0.7	8.0	0.0
	6	81	-3.2	0.3	0.0
	6	82	-0.4	2.4	0.0
	6	83	-10.6	-0.9	5.33953488372
	6	84	-10.6	4.0	0.0
	6	85	-11.5	0.1	0.0
	6	86	-11.8	0.5	0.0
	6	87	-5.1	5.7	0.0953488372093
	6	88	-2.6	9.5	0.0
	6	89	-2.7	13.7	0.0
	6	90	-0.8	14.3	0.0
	6	91	0.5	10.2	0.0
	6	92	-1.9	12.0	0.0953488372093
	6	93	1.9	11.4	0.0
	6	94	-1.0	12.8	0.0
	6	95	-4.8	8.7	14.111627907
	6	96	-7.4	7.2	8.86744186047
	6	97	-8.7	6.3	0.0
	6	98	-10.3	4.2	0.0
	6	99	-6.0	3.8	0.0
	6	100	-3.3	1.9	1.52558139535
	6	101	-2.6	6.3	0.0
	6	102	-7.1	5.5	0.0
	6	103	-8.9	6.2	0.0
	6	104	-7.2	6.7	0.0
	6	105	-7.5	1.2	0.0
	6	106	-10.0	1.0	0.0953488372093
	6	107	-7.2	3.1	2.76511627907
	6	108	-6.7	6.9	0.0953488372093
	6	109	-0.4	10.5	0.0
	6	110	9.6	14.9	9.53488372093
	6	111	7.5	13.6	0.0
	6	112	3.6	15.0	0.0
	6	113	4.5	12.2	1.90697674419
	6	114	2.6	17.1	0.0
	6	115	6.0	22.0	0.0
	6	116	14.5	29.6	0.0
	6	117	9.1	19.7	14.111627907
	6	118	6.5	18.3	0.0
	6	119	6.0	15.7	0.0953488372093
	6	120	0.1	15.2	0.0
	6	121	7.5	18.8	0.0
	6	122	6.0	18.4	0.0
	6	123	4.4	19.1	0.0
	6	124	2.2	22.4	0.0
	6	125	0.6	15.1	4.38604651163
	6	126	3.7	16.7	0.0
	6	127	2.7	10.3	0.953488372093
	6	128	3.1	15.4	0.0
	6	129	4.9	17.0	0.0
	6	130	5.5	15.7	0.0
	6	131	7.5	20.7	0.0
	6	132	1.9	20.1	0.0
	6	133	2.3	17.3	0.0
	6	134	2.8	16.9	0.0
	6	135	2.2	16.2	20.4046511628
	6	136	6.0	23.2	10.5837209302
	6	137	0.6	21.4	22.6930232558
	6	138	-1.6	24.5	0.0
	6	139	5.0	20.6	0.0
	6	140	1.9	16.8	0.0
	6	141	4.4	20.6	0.0
	6	142	7.8	22.8	0.0
	6	143	10.6	23.7	0.0
	6	144	4.2	17.2	3.43255813953
	6	145	7.3	23.6	0.0
	6	146	9.4	26.3	0.0
	6	147	7.2	21.8	0.0
	6	148	12.1	20.6	1.43023255814
	6	149	12.5	22.6	0.0
	6	150	10.6	19.5	0.0
	6	151	8.7	19.0	0.0
	6	152	10.4	22.6	0.0
	6	153	6.0	20.8	1.33488372093
	6	154	6.1	24.0	0.0
	6	155	8.1	24.8	0.0
	6	156	8.4	19.9	6.29302325581
	6	157	9.8	25.2	0.476744186047
	6	158	19.0	28.3	0.0
	6	159	17.4	26.8	0.0
	6	160	17.4	25.3	0.0953488372093
	6	161	14.0	26.3	0.0
	6	162	10.8	24.3	0.0
	6	163	6.5	20.3	0.0
	6	164	5.4	20.1	0.0
	6	165	3.9	14.4	0.667441860465
	6	166	0.2	13.4	5.1488372093
	6	167	6.0	18.8	3.52790697674
	6	168	5.0	20.9	0.0
	6	169	7.5	17.5	0.0
	6	170	6.4	23.6	0.0
	6	171	9.8	22.8	0.667441860465
	6	172	14.9	27.8	5.05348837209
	6	173	12.5	27.6	0.0
	6	174	10.9	24.9	0.0
[truncated: 8,957 more rows]
