# Supplementary material for: Comparing CMIP-3 and CMIP-5 climate projections on flooding estimation of Devils Lake of North Dakota, USA
Source: PeerJ. 2018 Apr 30;6:e4711. doi: 10.7717/peerj.4711 (PMC5933320; doi:10.7717/peerj.4711)
Supplement: Supplemental Information 2 [file peerj-06-4711-s002.zip › FutureClimate/CMIP-5_MarkSim/EDMZ_NorESM1M_rcp85_2025.dat]

	1	1	-22.3	-19.8	0.381395348837
	1	2	-21.2	-20.1	1.23953488372
	1	3	-18.7	-7.0	0.0
	1	4	-10.8	2.7	0.0
	1	5	-2.5	5.9	12.2046511628
	1	6	-1.5	-1.4	0.0
	1	7	-13.0	0.5	0.0
	1	8	-4.1	-2.6	0.0
	1	9	-6.4	-4.3	0.0953488372093
	1	10	-12.6	-2.3	0.0
	1	11	-24.9	-1.7	0.0
	1	12	-28.6	-1.5	0.0
	1	13	-21.0	-10.0	0.0
	1	14	-17.9	-9.7	0.0
	1	15	-17.9	-15.8	0.0
	1	16	-19.5	-10.6	0.0
	1	17	-16.8	-3.5	0.0
	1	18	-18.9	-12.2	0.0
	1	19	-22.0	-19.1	0.0953488372093
	1	20	-12.8	-2.1	0.0
	1	21	-10.7	-8.9	0.0
	1	22	-19.1	-6.4	0.0
	1	23	-4.7	10.4	0.0
	1	24	-11.3	13.2	0.0
	1	25	-14.3	3.5	0.0
	1	26	-16.0	-0.5	0.0
	1	27	-12.7	-4.4	0.0
	1	28	-16.9	-6.8	0.0
	1	29	-22.5	-6.1	0.0
	1	30	-13.1	-1.8	0.0
	1	31	-20.1	-3.2	0.0
	1	32	-13.5	0.3	0.0
	1	33	-11.7	-7.3	0.953488372093
	1	34	-6.1	-2.8	0.0
	1	35	-12.8	-2.9	0.0
	1	36	-6.6	6.6	0.0
	1	37	-0.4	5.3	0.0
	1	38	7.4	15.7	0.0
	1	39	-4.9	4.3	0.0
	1	40	-10.4	-9.8	0.0
	1	41	-7.1	-1.3	0.0
	1	42	-7.9	-7.3	0.0
	1	43	-10.0	-6.4	0.0
	1	44	-9.1	1.3	0.0
	1	45	-4.2	5.2	0.0
	1	46	-9.0	-3.6	0.0
	1	47	-14.8	-9.2	0.381395348837
	1	48	-24.8	-8.8	0.0
	1	49	-22.9	-5.5	0.0
	1	50	-26.6	-9.0	0.0
	1	51	-25.1	-7.2	0.0
	1	52	-25.8	-6.8	0.0
	1	53	-29.0	-18.2	2.28837209302
	1	54	-24.7	-15.5	4.57674418605
	1	55	-21.2	-0.4	0.0
	1	56	-17.6	-3.0	0.0
	1	57	-18.0	-5.6	0.0
	1	58	-29.5	-6.1	0.0
	1	59	-24.3	5.1	0.0
	1	60	-24.4	-4.2	0.0
	1	61	-15.8	-5.3	0.0
	1	62	-17.1	-5.8	0.0
	1	63	-19.8	-5.7	0.0
	1	64	-15.3	-3.5	0.0
	1	65	-10.8	-4.7	0.953488372093
	1	66	-2.2	-1.1	0.0
	1	67	-2.2	1.2	0.0
	1	68	-8.7	-7.5	0.0
	1	69	-12.8	2.2	0.0
	1	70	-13.9	5.0	0.0
	1	71	-12.4	5.2	0.0
	1	72	-17.7	2.3	0.0
	1	73	-14.3	-7.4	0.0
	1	74	-10.9	-7.2	0.0
	1	75	-10.4	-8.3	0.0
	1	76	-12.5	-8.7	0.0
	1	77	-11.4	-6.0	0.0
	1	78	-17.3	-2.0	0.0
	1	79	-18.5	-3.9	0.0
	1	80	-17.1	2.6	0.0
	1	81	-20.5	-4.2	0.0
	1	82	-19.7	-5.1	0.0
	1	83	-15.6	-2.1	3.0511627907
	1	84	-12.8	-1.1	0.0
	1	85	-13.7	3.1	0.0
	1	86	-6.5	0.9	0.0
	1	87	-8.7	4.0	0.0
	1	88	-2.6	7.4	0.0
	1	89	0.4	4.7	0.0
	1	90	-3.9	9.3	0.0
	1	91	-4.9	7.1	0.0
	1	92	-4.0	13.3	0.0
	1	93	2.3	14.3	0.0
	1	94	3.2	17.7	0.0
	1	95	1.1	17.3	0.0
	1	96	2.8	14.4	0.0
	1	97	3.6	12.5	0.0
	1	98	2.5	8.8	6.1023255814
	1	99	-2.5	7.1	0.0953488372093
	1	100	-3.7	8.3	0.953488372093
	1	101	-1.5	10.4	0.0
	1	102	6.4	10.1	0.0
	1	103	1.1	17.5	0.0
	1	104	9.1	18.5	0.0
	1	105	10.7	21.6	0.0
	1	106	2.2	19.9	1.71627906977
	1	107	3.9	20.0	0.0
	1	108	2.5	15.2	0.286046511628
	1	109	-0.4	18.4	0.0
	1	110	-3.3	18.4	0.0
	1	111	-0.8	17.3	0.0
	1	112	0.4	19.7	0.0
	1	113	2.7	23.7	0.0
	1	114	-4.1	14.7	0.0
	1	115	-7.9	9.1	0.0
	1	116	-1.8	16.8	0.0
	1	117	2.5	21.4	0.0
	1	118	2.7	20.6	0.0
	1	119	3.6	7.7	0.286046511628
	1	120	5.9	19.5	0.0
	1	121	8.8	21.8	0.0
	1	122	4.9	20.4	1.14418604651
	1	123	9.4	23.6	0.0
	1	124	7.4	23.5	0.0
	1	125	12.4	23.3	0.0
	1	126	12.4	23.7	0.0
	1	127	11.4	24.3	0.0
	1	128	6.1	22.5	0.0
	1	129	2.4	23.6	63.5023255814
	1	130	5.9	26.4	0.0
	1	131	8.5	23.9	0.0
	1	132	6.6	21.0	0.0
	1	133	1.6	19.5	0.0
	1	134	1.1	24.8	0.0
	1	135	2.0	19.8	0.0
	1	136	9.8	20.7	0.0
	1	137	8.4	18.5	0.0
	1	138	3.4	12.0	5.43488372093
	1	139	12.0	18.5	1.52558139535
	1	140	7.1	20.6	0.0
	1	141	8.2	15.0	0.0
	1	142	7.7	20.5	0.0
	1	143	7.6	21.0	0.0
	1	144	4.2	20.5	5.05348837209
	1	145	5.4	21.1	0.0
	1	146	0.2	18.9	0.0
	1	147	8.5	20.5	0.0
	1	148	7.3	20.1	0.0
	1	149	12.5	20.1	0.381395348837
	1	150	5.2	19.7	22.5976744186
	1	151	2.7	18.2	0.0
	1	152	3.9	20.5	0.381395348837
	1	153	7.5	21.4	0.0
	1	154	4.0	20.8	0.0
	1	155	4.0	18.2	0.0
	1	156	8.3	22.1	0.0
	1	157	11.9	30.3	0.0
	1	158	5.1	24.3	0.0
	1	159	12.9	20.9	3.0511627907
	1	160	13.3	26.3	0.0
	1	161	13.2	24.6	0.0
	1	162	9.6	22.9	0.0
	1	163	9.8	24.6	0.0
	1	164	10.8	22.3	34.9930232558
	1	165	10.8	24.6	0.0
	1	166	11.4	26.3	0.0
	1	167	16.7	30.4	10.488372093
	1	168	19.3	31.9	0.0
	1	169	15.4	33.7	0.0
	1	170	15.2	29.9	0.0
	1	171	14.4	30.7	0.0
	1	172	12.6	28.8	0.0
	1	173	15.1	28.5	0.0
	1	174	15.6	27.9	0.0
	1	175	15.3	20.2	24.4093023256
	1	176	14.8	21.9	3.33720930233
	1	177	14.1	26.9	0.0
	1	178	11.5	23.9	0.0
	1	179	11.1	20.9	62.2627906977
	1	180	12.5	22.8	4.76744186047
	1	181	15.7	29.2	0.0
	1	182	11.8	26.6	2.0023255814
	1	183	19.2	27.3	16.4953488372
	1	184	16.9	30.7	0.0
	1	185	15.1	30.0	0.0
	1	186	19.6	30.5	0.0
	1	187	18.9	29.7	0.0953488372093
	1	188	21.5	30.5	4.38604651163
	1	189	19.5	29.7	0.190697674419
	1	190	13.1	26.5	0.0
	1	191	13.6	22.4	0.0
	1	192	12.7	26.0	0.0
	1	193	12.9	30.0	0.0
	1	194	16.6	29.2	0.0
	1	195	18.8	29.3	0.0
	1	196	19.5	34.4	0.0
	1	197	21.8	37.5	0.0
	1	198	20.1	33.1	0.0
	1	199	20.9	30.2	0.190697674419
	1	200	17.6	29.1	0.0
	1	201	14.1	28.1	0.0
	1	202	17.2	32.1	5.33953488372
	1	203	20.1	34.9	0.858139534884
	1	204	21.4	34.2	0.0
	1	205	19.1	33.1	0.0
	1	206	14.3	28.9	0.0
	1	207	15.9	27.6	4.48139534884
	1	208	14.8	29.4	1.81162790698
	1	209	14.5	29.3	0.0
	1	210	15.9	32.1	0.0
	1	211	14.2	30.5	0.0
	1	212	13.6	31.1	0.0
	1	213	14.9	29.4	0.0
	1	214	9.5	25.2	21.2627906977
	1	215	12.2	28.5	32.4186046512
	1	216	10.0	30.6	0.0
	1	217	13.9	29.0	0.0
	1	218	12.8	27.8	0.0
	1	219	14.5	31.4	0.0
	1	220	14.1	29.3	1.14418604651
	1	221	15.3	26.1	0.381395348837
	1	222	18.8	30.7	0.0
	1	223	17.8	28.2	0.0
	1	224	15.7	30.2	0.0
	1	225	15.0	32.3	0.0
	1	226	8.6	28.9	0.0
	1	227	9.3	24.7	15.923255814
	1	228	9.5	24.4	0.0953488372093
	1	229	10.0	22.8	17.5441860465
	1	230	10.8	26.8	0.0
	1	231	11.1	25.7	0.0
	1	232	7.4	23.2	0.0
	1	233	10.6	27.6	0.0
	1	234	10.1	21.9	23.4558139535
	1	235	14.8	22.6	0.0
	1	236	14.6	29.6	0.0
	1	237	13.9	24.4	0.0
	1	238	11.9	29.3	0.0
	1	239	11.9	27.7	0.0
	1	240	11.6	29.2	0.0
	1	241	19.0	29.2	0.0
	1	242	17.9	30.3	0.0
	1	243	14.5	28.2	0.0
	1	244	11.0	25.3	0.0
	1	245	12.9	24.2	0.0
	1	246	12.0	27.7	0.0
	1	247	9.7	27.9	0.0
	1	248	10.6	30.3	0.0
	1	249	15.4	28.5	10.9651162791
	1	250	10.4	24.6	0.190697674419
	1	251	9.8	26.4	0.0
	1	252	13.1	24.7	0.0
	1	253	10.5	22.3	0.0
	1	254	5.2	18.9	0.858139534884
	1	255	10.2	23.6	0.0
	1	256	4.1	18.4	4.00465116279
	1	257	3.5	18.3	0.286046511628
	1	258	-0.1	19.8	0.0
	1	259	-1.3	21.0	0.0
	1	260	-6.4	18.5	0.0
	1	261	1.9	25.1	0.0
	1	262	5.6	25.6	0.0
	1	263	4.3	20.0	0.0
	1	264	9.6	25.1	0.0
	1	265	10.9	24.4	0.0
	1	266	10.9	27.1	0.0
	1	267	7.9	23.1	0.0
	1	268	8.1	18.3	0.0
	1	269	10.3	19.7	0.0
	1	270	6.2	25.2	0.0
	1	271	10.5	23.4	0.0
	1	272	13.1	26.7	0.0
	1	273	14.4	24.1	0.0
	1	274	14.2	22.9	0.0
	1	275	9.8	22.0	0.0
	1	276	3.0	19.5	0.0
	1	277	4.1	20.3	0.0
	1	278	6.1	15.4	0.0
	1	279	3.5	14.0	0.0
	1	280	2.3	17.3	0.0
	1	281	0.2	14.5	0.0
	1	282	1.0	15.2	0.0
	1	283	1.6	14.5	0.190697674419
	1	284	1.8	15.7	0.0953488372093
	1	285	2.3	17.4	0.0
	1	286	4.3	16.4	0.0
	1	287	1.5	18.9	0.0
	1	288	7.8	21.5	0.0
	1	289	0.4	9.7	11.0604651163
	1	290	-3.5	8.2	0.0
	1	291	-1.6	11.5	0.0
	1	292	4.3	14.7	5.62558139535
	1	293	1.3	11.5	0.0
	1	294	2.8	13.2	0.0
	1	295	4.3	11.8	0.0
	1	296	3.5	11.2	0.0
	1	297	3.2	12.2	0.0
	1	298	-0.6	13.1	0.0
	1	299	-0.7	5.3	0.0
	1	300	-1.3	7.4	0.0
	1	301	-3.9	6.5	0.0
	1	302	-7.8	5.0	0.0
	1	303	5.0	14.8	0.0
	1	304	5.9	10.5	0.0
	1	305	4.0	13.6	0.0
	1	306	-1.1	13.3	0.0
	1	307	-0.1	5.8	0.0
	1	308	-7.3	3.9	0.0
	1	309	-3.9	2.7	0.0
	1	310	-2.8	7.8	0.0
	1	311	-2.4	13.3	0.0
	1	312	1.8	5.2	0.0
	1	313	4.2	8.2	0.0
	1	314	-0.2	7.6	0.0
	1	315	-2.2	15.5	0.0
	1	316	2.7	17.3	0.0
	1	317	4.8	9.0	0.0
	1	318	0.9	6.2	0.0
	1	319	-3.7	3.8	0.0
	1	320	-3.7	6.8	0.0
	1	321	-3.4	3.8	0.0
	1	322	0.1	5.9	0.0
	1	323	-12.0	3.7	0.0
	1	324	-6.4	-0.5	0.0
	1	325	-8.0	-1.3	0.0
	1	326	-8.3	-7.1	0.0
	1	327	-4.6	-1.1	0.0
	1	328	-8.9	1.1	0.0
	1	329	-7.2	-0.9	0.0
	1	330	-13.5	-10.2	0.0
	1	331	-9.9	-5.7	0.0
	1	332	-18.1	-9.6	0.0
	1	333	-8.9	6.9	0.0
	1	334	-15.3	-2.1	0.0
	1	335	-14.9	-6.9	0.0
	1	336	-14.6	-3.5	6.29302325581
	1	337	-16.6	-2.0	0.0
	1	338	-21.8	-7.8	0.0
	1	339	-27.4	-10.8	0.0
	1	340	-28.2	-7.8	0.0
	1	341	-25.0	-8.6	0.0
	1	342	-18.9	-16.2	0.0
	1	343	-17.6	-6.9	0.0
	1	344	-15.5	-7.5	0.0
	1	345	-16.1	-7.1	0.0
	1	346	-15.2	-9.0	0.0
	1	347	-12.5	-11.4	0.0
	1	348	-8.0	-6.6	0.0
	1	349	-12.9	-5.3	0.0
	1	350	-7.7	2.0	0.0
	1	351	-19.3	-13.8	1.23953488372
	1	352	-20.1	-13.2	0.0
	1	353	-23.6	-4.0	0.0
	1	354	-21.8	-11.6	0.0
	1	355	-18.9	-9.8	0.0
	1	356	-11.3	-8.0	0.0
	1	357	-13.4	-11.3	7.43720930233
	1	358	-16.8	-7.1	0.0
	1	359	-26.9	-12.6	1.90697674419
	1	360	-27.3	-14.3	0.0
	1	361	-20.8	-0.4	0.0
	1	362	-14.9	-0.1	2.95581395349
	1	363	-18.2	-3.5	0.0
	1	364	-12.9	-12.5	3.24186046512
	1	365	-16.4	-16.2	1.90697674419
	2	1	-19.3	-5.2	0.0
	2	2	-19.5	-9.4	0.0
	2	3	-9.0	-6.5	0.0
	2	4	-14.4	-9.5	0.0
	2	5	-15.6	-12.3	0.0
	2	6	-11.1	-10.7	4.86279069767
	2	7	-16.8	-13.3	0.0
	2	8	-22.2	-17.1	0.0
	2	9	-26.4	-6.8	0.0
	2	10	-17.4	-7.2	0.0
	2	11	-18.2	-9.9	0.0
	2	12	-20.0	-4.1	0.0
	2	13	-17.5	-0.1	0.0
	2	14	-15.0	-6.3	0.0
	2	15	-11.3	-2.2	0.0
	2	16	-9.9	-4.7	0.0
	2	17	-14.8	-3.5	0.0
	2	18	-14.8	0.7	0.0
	2	19	-7.6	-3.3	0.0
	2	20	-9.2	-3.0	0.0
	2	21	-12.9	-5.9	0.0
	2	22	-17.9	-11.3	0.0
	2	23	-6.5	-5.2	0.0
	2	24	-4.5	6.0	0.0
	2	25	-8.3	-5.4	0.0
	2	26	-9.2	0.9	0.0
	2	27	-22.9	-9.1	0.0
	2	28	-25.3	-4.7	0.0
	2	29	-21.8	-8.2	0.0
	2	30	-21.0	-3.0	0.0
	2	31	-20.6	-12.0	0.0
	2	32	-11.4	1.0	0.0
	2	33	-13.3	-2.0	0.0
	2	34	-8.5	-8.2	0.0
	2	35	-17.8	-10.1	0.0
	2	36	-21.5	-11.1	0.0
	2	37	-22.1	-11.1	0.0
	2	38	-16.4	-3.4	0.0
	2	39	-28.3	-12.0	0.0
	2	40	-27.9	-16.7	0.0
	2	41	-25.0	-14.1	0.0
	2	42	-18.1	-5.0	0.0
	2	43	-17.0	-3.6	0.0
	2	44	-19.6	-6.2	0.0
	2	45	-12.9	3.8	0.0
	2	46	-4.4	4.3	0.0
	2	47	-1.1	7.4	0.0
	2	48	-1.9	1.0	0.0
	2	49	-8.3	-0.1	0.0
	2	50	-15.2	-1.5	0.0
	2	51	-17.7	-7.5	0.0
	2	52	-22.7	-9.3	0.0
	2	53	-22.4	-6.3	0.0
	2	54	-26.0	-9.0	0.0
	2	55	-17.4	-2.7	0.0
	2	56	-7.9	3.7	0.0
	2	57	-11.2	-1.9	0.0
	2	58	-13.8	2.8	0.0
	2	59	-3.9	-0.8	0.0
	2	60	-4.5	-2.5	0.0
	2	61	-9.9	-7.4	0.0
	2	62	-9.1	-9.0	0.0
	2	63	-3.3	0.2	0.0
	2	64	0.4	5.3	0.0
	2	65	-8.4	-4.0	0.0
	2	66	-12.4	0.3	0.0
	2	67	-3.9	-1.9	1.23953488372
	2	68	-5.2	2.0	0.0
	2	69	-10.2	-1.3	0.0
	2	70	-10.8	0.5	0.0
	2	71	-3.6	-2.1	0.0
	2	72	-2.9	-2.8	1.23953488372
	2	73	-7.3	6.4	0.0
	2	74	-5.1	3.7	0.0
	2	75	-5.2	0.0	0.0
	2	76	-7.5	3.6	0.0
	2	77	-6.8	3.2	0.0
	2	78	-3.3	5.6	0.0
	2	79	-4.3	0.8	0.0
	2	80	-6.2	2.7	0.0
	2	81	-2.2	4.6	0.0
	2	82	-4.7	11.2	0.0
	2	83	-6.3	2.7	0.0
	2	84	-2.4	8.3	0.0
	2	85	0.4	8.1	0.0
	2	86	-4.3	3.7	0.0
	2	87	-4.5	0.5	0.0
	2	88	-4.3	4.8	0.0
	2	89	-9.9	4.8	0.0
	2	90	-17.1	-1.5	0.0
	2	91	-16.6	-9.0	0.286046511628
	2	92	-12.9	-2.8	0.0
	2	93	-19.3	-6.4	0.0
	2	94	-12.1	-1.1	0.0
	2	95	-13.8	2.2	0.0
	2	96	-16.0	3.0	0.0
	2	97	-10.0	8.2	0.0
	2	98	-2.3	8.3	0.0
	2	99	-3.0	6.4	0.0
	2	100	-0.4	14.6	0.0
	2	101	5.9	9.9	7.91395348837
	2	102	0.0	12.1	3.62325581395
	2	103	-1.1	16.9	0.0
	2	104	-6.5	10.5	0.190697674419
	2	105	3.6	16.7	0.0
	2	106	3.7	9.3	0.0
	2	107	2.6	13.0	0.0
	2	108	-1.8	12.3	0.0
	2	109	9.4	20.4	0.0
	2	110	4.4	12.2	0.0
	2	111	2.6	13.0	0.0
	2	112	-2.8	13.0	0.0
	2	113	-0.5	11.5	1.62093023256
	2	114	-2.4	13.0	0.0
	2	115	0.1	12.7	0.0
	2	116	5.6	13.9	0.0
	2	117	-3.7	13.8	0.762790697674
	2	118	-2.6	10.8	10.011627907
	2	119	-3.7	13.6	0.0
	2	120	0.1	14.9	6.67441860465
	2	121	-3.2	15.7	4.67209302326
	2	122	0.1	19.7	0.0
	2	123	-4.5	10.9	0.0
	2	124	-5.9	12.6	0.0
	2	125	-7.3	11.4	3.14651162791
	2	126	-9.2	11.7	0.0
	2	127	-1.4	17.2	0.0
	2	128	3.1	20.6	0.0
	2	129	8.2	10.7	5.91162790698
	2	130	9.2	16.7	2.57441860465
	2	131	10.1	17.9	0.953488372093
	2	132	5.7	26.1	0.0
	2	133	3.8	24.2	0.0
	2	134	10.6	18.0	0.0
	2	135	7.8	15.5	9.43953488372
	2	136	7.3	20.4	2.86046511628
	2	137	6.1	20.6	0.0
	2	138	4.1	23.5	0.0
	2	139	3.0	19.5	1.71627906977
	2	140	3.9	17.3	4.29069767442
	2	141	7.0	21.7	0.0
	2	142	3.1	21.0	0.0
	2	143	4.8	20.4	0.0
	2	144	4.6	19.8	0.0953488372093
	2	145	1.6	21.1	0.858139534884
	2	146	0.7	18.9	0.0
	2	147	6.7	17.5	0.0
	2	148	7.8	19.7	0.0
	2	149	11.2	23.2	0.190697674419
	2	150	9.5	25.0	0.0
	2	151	9.7	22.3	0.0953488372093
	2	152	10.8	24.5	0.0
	2	153	10.2	23.0	0.0
	2	154	5.5	19.6	0.0
	2	155	7.5	18.3	0.572093023256
	2	156	6.0	25.8	0.0
	2	157	8.3	26.9	0.0
	2	158	14.4	22.7	0.0
	2	159	11.4	24.6	0.0
	2	160	12.5	27.9	0.0
	2	161	14.9	27.6	0.0
	2	162	12.0	29.8	0.0
	2	163	8.8	27.3	10.9651162791
	2	164	14.6	28.9	0.0
	2	165	10.2	22.8	0.0
	2	166	9.4	26.3	0.0
	2	167	5.6	28.6	0.0
	2	168	10.4	32.1	0.0
	2	169	12.2	27.0	6.57906976744
	2	170	13.7	29.4	0.0
	2	171	15.1	27.9	1.71627906977
	2	172	16.7	32.8	0.0
	2	173	14.0	28.0	0.0
	2	174	16.8	27.6	0.0
	2	175	14.8	27.6	0.0
	2	176	12.8	32.2	0.0
	2	177	10.5	26.6	0.0
	2	178	12.0	26.1	0.0
	2	179	11.0	28.7	0.0
	2	180	13.0	27.4	0.476744186047
	2	181	13.7	27.9	13.0627906977
	2	182	11.4	27.3	0.0
	2	183	13.9	27.5	0.0
	2	184	16.6	28.7	0.0
	2	185	14.8	26.7	0.0
	2	186	18.5	31.9	0.0
	2	187	22.4	34.0	0.0
	2	188	21.7	30.7	0.0
	2	189	21.7	32.3	0.0
	2	190	13.6	25.7	0.0
	2	191	15.4	32.5	0.0
	2	192	18.5	34.3	0.0
	2	193	17.8	32.5	0.0
	2	194	15.1	24.7	0.0
	2	195	13.9	25.0	0.0
	2	196	10.8	23.5	0.0
	2	197	10.2	24.6	0.0
	2	198	8.9	24.1	0.0
	2	199	10.8	25.0	0.0
	2	200	11.4	28.7	0.0
	2	201	11.7	30.2	0.0
	2	202	18.9	34.6	0.0
	2	203	19.4	31.4	0.0
	2	204	11.9	27.1	0.0
	2	205	14.4	30.1	0.0
	2	206	12.3	29.4	0.0
	2	207	11.9	25.2	0.0
	2	208	9.5	24.7	0.0
	2	209	11.6	27.9	0.0
	2	210	12.7	25.6	1.71627906977
	2	211	10.4	22.0	40.0465116279
	2	212	14.5	25.0	0.858139534884
	2	213	13.8	26.3	6.38837209302
	2	214	11.9	26.0	2.0976744186
	2	215	13.2	28.9	20.7860465116
	2	216	15.7	28.1	0.762790697674
	2	217	13.3	27.2	11.3465116279
	2	218	17.3	27.6	0.0
	2	219	19.5	29.5	0.0
	2	220	15.9	26.0	12.0139534884
	2	221	17.6	30.7	0.0
	2	222	14.0	29.6	0.0
	2	223	11.8	21.5	32.0372093023
	2	224	14.5	28.1	0.0
	2	225	13.0	27.1	8.39069767442
	2	226	11.6	27.9	0.0
	2	227	10.4	23.1	0.0
	2	228	14.3	29.4	0.0
	2	229	10.9	31.6	0.0
	2	230	9.5	29.8	0.0
	2	231	7.6	28.7	0.0
	2	232	12.3	30.1	4.67209302326
	2	233	11.4	25.0	11.6325581395
	2	234	13.8	30.5	3.52790697674
	2	235	17.7	31.3	0.190697674419
	2	236	14.0	32.1	0.0
	2	237	10.1	26.9	0.0
	2	238	12.3	30.9	0.0
	2	239	10.4	27.0	11.3465116279
	2	240	7.9	24.7	3.33720930233
	2	241	11.1	28.5	0.0
	2	242	11.8	31.5	0.0
	2	243	9.2	30.6	0.858139534884
	2	244	9.1	28.9	0.0
	2	245	6.6	29.9	0.0
	2	246	9.4	28.7	0.0
	2	247	11.0	24.0	0.0
	2	248	9.6	19.7	4.38604651163
	2	249	10.3	23.8	0.0
	2	250	8.6	28.4	0.0
	2	251	6.5	23.6	0.0
	2	252	3.7	23.7	0.0
	2	253	9.0	21.1	0.0
	2	254	4.9	17.4	0.0
	2	255	5.5	16.2	27.4604651163
	2	256	5.3	18.8	0.0
	2	257	1.7	22.4	0.0
	2	258	3.2	16.3	2.76511627907
	2	259	2.8	13.1	0.190697674419
	2	260	-1.3	13.3	0.0
	2	261	3.8	19.3	0.0
	2	262	3.9	11.4	0.953488372093
	2	263	1.1	17.2	0.953488372093
	2	264	1.5	22.1	0.0
	2	265	4.3	22.4	0.0
	2	266	8.2	20.7	0.0
	2	267	11.3	21.2	0.0
	2	268	10.3	26.3	0.0
	2	269	7.3	23.1	0.0
	2	270	7.6	25.5	0.0
	2	271	11.0	20.2	0.858139534884
	2	272	7.8	20.9	0.190697674419
	2	273	5.2	19.8	0.0
	2	274	7.1	21.5	0.0
	2	275	6.9	17.9	0.0
	2	276	7.7	21.8	0.0
	2	277	0.3	17.6	0.0
	2	278	-3.8	14.6	0.0
	2	279	2.9	17.3	0.0
	2	280	-4.0	15.4	0.0
	2	281	-0.3	16.0	0.0
	2	282	-2.5	9.3	1.71627906977
	2	283	-5.1	15.5	9.82093023256
	2	284	-2.0	12.5	0.762790697674
	2	285	-3.2	14.1	0.0
	2	286	0.5	6.0	0.0953488372093
	2	287	-5.0	-3.2	0.286046511628
	2	288	-3.2	2.5	5.81627906977
	2	289	-3.9	7.4	0.0
	2	290	-5.5	7.2	0.0
	2	291	-0.6	9.8	0.0
	2	292	-1.2	9.2	0.0
	2	293	-0.2	12.2	0.0
	2	294	-4.4	12.0	0.0
	2	295	-5.1	8.0	0.0953488372093
	2	296	-2.3	12.2	0.0
	2	297	-3.5	9.4	3.0511627907
	2	298	-2.7	5.0	0.0953488372093
	2	299	-3.0	5.9	0.0
	2	300	-0.4	3.4	0.0
	2	301	-4.2	5.0	0.0
	2	302	-7.8	2.4	0.0
	2	303	-3.9	2.5	0.0
	2	304	-7.1	3.8	0.0
	2	305	0.7	13.2	0.0
	2	306	-6.1	6.9	8.86744186047
	2	307	-7.0	5.7	0.0
	2	308	-5.5	6.0	0.0
	2	309	-3.5	10.0	0.0
	2	310	-2.2	15.9	0.0
	2	311	-6.6	8.8	0.0
	2	312	-5.8	10.2	0.0
	2	313	-6.0	7.3	0.0
	2	314	-2.0	12.4	0.0
	2	315	-2.0	4.9	0.0
	2	316	-8.2	2.4	0.0
	2	317	-15.9	2.8	0.0
	2	318	-7.3	5.8	0.0
	2	319	-1.6	7.9	0.0
	2	320	-2.9	6.5	0.0
	2	321	-4.0	9.1	0.0
	2	322	-1.2	6.5	0.0
	2	323	2.5	7.0	0.0
	2	324	-2.1	3.3	0.0
	2	325	-10.6	-1.7	0.0
	2	326	-8.6	4.8	0.0
	2	327	-1.4	3.8	0.286046511628
	2	328	1.9	5.0	2.47906976744
	2	329	-6.9	-0.3	1.43023255814
	2	330	-10.3	0.5	0.0
	2	331	-16.7	-1.7	0.0
	2	332	-1.9	-0.8	0.0
	2	333	3.4	5.6	0.0
	2	334	-0.3	0.8	0.0
	2	335	-10.5	-0.7	0.0
	2	336	-7.0	-6.7	0.0
	2	337	-6.0	-4.1	1.62093023256
	2	338	-13.7	-2.8	0.0
	2	339	-16.5	-2.4	0.0
	2	340	-17.6	1.9	0.0
	2	341	-8.0	4.4	2.0023255814
	2	342	-4.9	6.2	9.91627906977
	2	343	-2.9	0.8	0.0
	2	344	-3.2	-0.9	1.52558139535
	2	345	-8.8	-6.8	0.0
	2	346	-17.7	-17.1	2.28837209302
	2	347	-22.4	-13.1	0.0
	2	348	-28.9	-13.7	0.0
	2	349	-24.6	-6.3	0.0
	2	350	-21.1	-9.6	0.0
	2	351	-6.7	-4.5	0.476744186047
	2	352	-20.6	-3.7	0.0
	2	353	-9.0	1.0	0.0
	2	354	-13.9	-6.4	0.0
	2	355	-10.5	-7.5	0.0
	2	356	-10.8	-10.1	0.0
	2	357	-10.6	-7.0	0.0
	2	358	-17.8	-8.8	0.0
	2	359	-22.5	-2.7	0.0
	2	360	-11.5	1.5	0.0
	2	361	-8.9	4.0	4.48139534884
	2	362	-5.2	0.9	0.0
	2	363	-1.0	0.9	0.0
	2	364	-2.6	-1.8	0.0
	2	365	-8.5	-1.8	21.1674418605
	3	1	-13.9	-12.1	1.81162790698
	3	2	-8.6	-5.6	1.71627906977
	3	3	-8.1	-1.2	0.0
	3	4	-7.9	-5.2	0.0
	3	5	-9.3	-0.5	0.0
	3	6	-11.7	-1.5	0.0
	3	7	-10.3	1.6	0.0
	3	8	-5.3	3.4	0.0
	3	9	-3.2	-1.0	0.0
	3	10	-12.2	-7.4	0.0
	3	11	-15.9	3.2	0.0
	3	12	-22.9	-10.3	0.286046511628
	3	13	-21.9	-10.5	0.0
	3	14	-21.0	-18.5	0.0
	3	15	-25.1	-15.1	0.0
	3	16	-19.6	-12.7	0.286046511628
	3	17	-19.9	-8.7	0.0
	3	18	-17.1	-12.6	0.0
	3	19	-22.7	-19.6	0.381395348837
	3	20	-17.9	-7.4	0.0
	3	21	-13.3	-9.2	0.0
	3	22	-18.9	-14.5	0.858139534884
	3	23	-23.0	-9.9	0.0
	3	24	-23.0	-16.1	1.43023255814
	3	25	-20.8	-14.6	0.0
	3	26	-16.9	-10.6	0.0
	3	27	-8.6	-2.9	0.0
	3	28	-7.4	-5.2	0.0
	3	29	-10.2	2.3	0.0
	3	30	-13.0	-3.8	0.0
	3	31	-11.2	-5.1	0.0
	3	32	-6.7	2.4	0.0
	3	33	-15.4	-0.5	0.0
	3	34	-6.7	-0.7	0.0
	3	35	-20.8	-2.9	0.0
	3	36	-17.2	-3.5	8.86744186047
	3	37	-18.1	-7.3	0.0
	3	38	-17.6	-3.0	0.0
	3	39	-19.7	-6.2	0.0
	3	40	-27.5	-7.4	0.0
	3	41	-22.8	-7.5	0.0
	3	42	-16.0	-4.4	0.0
	3	43	-10.7	-1.4	0.0
	3	44	-16.5	-5.6	0.0
	3	45	-24.4	-8.8	0.0
	3	46	-22.3	-6.7	0.0
	3	47	-20.3	2.8	0.0
	3	48	-15.3	4.3	0.0
	3	49	-9.5	-1.4	0.0
	3	50	-17.2	-5.9	0.0
	3	51	-13.1	-3.0	0.0
	3	52	-16.1	-4.2	0.0
	3	53	-11.3	-0.2	0.0
	3	54	-9.3	2.4	0.0
	3	55	-12.9	-3.9	0.0
	3	56	-19.1	-6.4	0.0
	3	57	-19.7	-13.8	0.0
	3	58	-24.9	-14.9	0.0
	3	59	-20.9	-11.1	2.0023255814
	3	60	-16.2	-7.1	0.0
	3	61	-21.6	1.2	0.0
	3	62	-16.1	-3.2	0.0
	3	63	-10.5	-10.3	0.0
	3	64	-20.3	0.8	0.0
	3	65	-17.3	4.5	0.0
	3	66	-10.9	5.9	0.0
	3	67	-0.2	3.9	0.0
	3	68	-6.5	2.7	4.86279069767
	3	69	-5.2	3.2	0.0
	3	70	-1.4	-0.2	0.0
	3	71	-2.7	-2.6	0.0
	3	72	-17.3	-11.7	0.0
	3	73	-16.8	-4.2	0.0
	3	74	-12.6	-4.6	0.762790697674
	3	75	-6.8	-4.7	0.190697674419
	3	76	-14.1	-3.1	0.0
	3	77	-9.5	-2.7	0.0
	3	78	-9.7	2.4	0.0
	3	79	-18.3	-2.0	0.0
	3	80	-12.2	5.9	0.0
	3	81	-14.6	-3.0	0.0
	3	82	-18.4	-5.5	0.0
	3	83	-27.6	-6.0	0.0
	3	84	-28.0	-8.7	0.0
	3	85	-20.5	-7.3	0.0
	3	86	-8.7	-0.7	0.0
	3	87	-8.1	6.2	5.62558139535
	3	88	-4.4	5.5	0.0
	3	89	1.7	12.8	13.8255813953
	3	90	1.7	8.6	0.953488372093
	3	91	0.3	8.0	0.0
	3	92	-0.6	12.4	0.0
	3	93	7.2	20.5	0.0
	3	94	3.4	19.8	0.0
	3	95	5.8	16.4	0.0
	3	96	-3.0	6.2	0.0
	3	97	-8.0	7.2	0.0
	3	98	-5.7	7.8	4.67209302326
	3	99	-8.5	9.4	0.0
	3	100	2.3	17.7	0.0
	3	101	4.0	13.1	0.190697674419
	3	102	-2.5	9.2	0.953488372093
	3	103	-2.4	16.1	0.0
	3	104	0.6	11.5	5.81627906977
	3	105	5.4	15.3	1.71627906977
	3	106	7.6	9.4	1.0488372093
	3	107	3.4	10.9	0.0
	3	108	1.8	11.9	0.0
	3	109	3.0	9.6	0.0
	3	110	-4.3	9.3	0.0
	3	111	-2.9	13.4	0.0
	3	112	-3.8	13.2	0.0
	3	113	-10.6	8.1	0.0
	3	114	-4.2	14.1	0.0
	3	115	-4.1	16.2	0.0
	3	116	-2.9	11.3	3.0511627907
	3	117	0.3	12.3	6.67441860465
	3	118	4.4	8.6	0.858139534884
	3	119	2.4	16.1	0.0
	3	120	5.5	16.4	0.0
	3	121	-0.4	12.7	0.0
	3	122	4.8	16.9	0.0
	3	123	6.3	15.3	0.0
	3	124	5.6	15.7	0.0
	3	125	7.7	14.6	0.0
	3	126	-1.2	13.5	0.0
	3	127	-4.7	6.7	0.0
	3	128	-6.6	9.0	0.0
	3	129	-5.6	14.1	0.0
	3	130	0.4	18.6	0.0
	3	131	4.4	23.8	0.0
	3	132	2.4	22.9	0.0
	3	133	0.1	17.1	0.0
	3	134	-1.4	20.4	0.0
	3	135	0.9	18.1	0.0
	3	136	4.0	20.3	0.0
	3	137	1.5	16.9	0.0
	3	138	2.8	17.2	0.0953488372093
	3	139	4.1	19.4	0.0
	3	140	6.1	19.1	0.0
	3	141	4.4	19.0	0.0
	3	142	-0.4	16.5	0.0
	3	143	1.3	17.3	0.0
	3	144	8.0	15.9	1.23953488372
	3	145	10.8	18.4	0.0
	3	146	7.8	14.4	0.0
	3	147	4.5	17.4	9.34418604651
	3	148	2.7	16.6	0.0
	3	149	1.9	13.8	0.0
	3	150	2.9	17.9	0.0
	3	151	3.9	21.3	0.0
	3	152	6.8	27.7	0.0
	3	153	9.6	27.1	0.0
	3	154	14.0	30.0	0.0
	3	155	16.6	30.1	0.0
	3	156	17.4	27.1	0.0
	3	157	12.9	28.2	0.0
	3	158	10.3	26.8	0.0
	3	159	12.9	25.3	0.0
	3	160	12.3	29.6	0.0
	3	161	17.3	32.2	0.0
	3	162	14.6	27.6	21.9302325581
	3	163	14.5	28.8	0.0
	3	164	15.9	29.3	0.0
	3	165	18.8	29.3	0.0
	3	166	14.1	27.7	0.0
	3	167	11.6	28.6	0.0
	3	168	12.3	28.0	0.0
	3	169	12.8	25.0	1.43023255814
	3	170	9.9	25.4	0.0
	3	171	6.3	24.1	0.0
	3	172	10.0	21.6	0.0
	3	173	14.1	29.3	0.0
	3	174	14.8	30.0	0.0
	3	175	20.2	32.0	0.0
	3	176	18.9	33.2	0.0
	3	177	21.8	34.6	0.0
	3	178	19.4	33.6	0.0
	3	179	15.4	29.1	0.0
	3	180	14.1	27.7	0.0
	3	181	12.1	27.0	8.58139534884
	3	182	10.0	22.4	9.53488372093
	3	183	14.3	25.8	0.0
	3	184	14.6	23.8	2.38372093023
	3	185	17.9	24.7	8.67674418605
	3	186	14.5	28.4	0.0
	3	187	18.0	30.3	0.0
	3	188	12.5	30.2	24.0279069767
	3	189	13.7	29.8	0.0
	3	190	16.7	28.9	0.0
	3	191	17.0	29.8	0.0
	3	192	15.2	25.0	0.572093023256
	3	193	13.5	27.9	0.0
	3	194	17.6	29.3	0.0
	3	195	17.8	28.0	6.1976744186
	3	196	17.3	24.8	2.76511627907
	3	197	15.5	27.0	0.0
	3	198	15.2	28.5	0.0953488372093
	3	199	18.2	26.2	4.67209302326
	3	200	15.1	29.5	73.8
	3	201	18.4	32.5	0.0
	3	202	17.1	26.5	13.2534883721
	3	203	21.4	30.4	0.190697674419
	3	204	18.7	31.5	6.57906976744
	3	205	18.2	27.8	7.91395348837
	3	206	20.5	35.4	0.0
	3	207	17.5	34.1	0.0
	3	208	21.8	32.5	22.6930232558
	3	209	20.0	34.6	0.0
	3	210	16.1	30.5	0.0
	3	211	14.5	31.0	0.0
	3	212	17.5	30.0	0.0
	3	213	14.0	28.6	0.0
	3	214	14.0	29.4	0.0
	3	215	14.8	29.8	0.858139534884
	3	216	15.3	28.0	0.0
	3	217	16.5	27.7	0.0
	3	218	15.0	26.0	7.1511627907
	3	219	14.4	27.6	4.1
	3	220	12.9	28.4	0.286046511628
	3	221	15.2	29.0	4.76744186047
	3	222	14.3	31.6	0.0953488372093
	3	223	14.0	25.3	0.667441860465
	3	224	13.5	22.9	0.0
	3	225	11.2	26.9	0.0
	3	226	14.1	29.7	0.0
	3	227	12.7	32.5	0.0
	3	228	11.0	28.1	0.0
	3	229	12.6	27.8	0.0
	3	230	15.1	29.6	0.0
	3	231	15.3	26.3	0.0
	3	232	15.9	26.0	0.0
	3	233	18.3	25.7	0.0
	3	234	20.4	29.9	0.0
	3	235	16.4	23.4	1.43023255814
	3	236	7.1	20.6	0.0
	3	237	8.2	23.4	0.0
	3	238	8.5	23.9	0.0
	3	239	8.8	27.6	0.0
	3	240	6.3	30.3	0.0
	3	241	11.3	30.0	0.0
	3	242	6.7	27.4	0.0
	3	243	9.5	25.3	0.0
	3	244	10.0	24.2	0.0
	3	245	10.5	25.4	0.0
	3	246	7.2	22.8	0.0
	3	247	5.7	20.2	17.4488372093
	3	248	8.2	23.9	0.0
	3	249	8.0	25.1	0.0
	3	250	8.2	25.3	0.0
	3	251	11.4	23.3	0.0
	3	252	10.5	19.8	0.0
	3	253	11.4	21.8	0.0953488372093
	3	254	12.1	28.9	0.0
	3	255	11.4	21.5	0.0953488372093
	3	256	9.1	22.5	0.0
	3	257	8.2	24.1	0.0
	3	258	9.6	22.8	0.0
	3	259	8.1	25.4	0.0
	3	260	6.9	23.1	0.0
	3	261	6.5	21.4	0.0
	3	262	3.8	17.7	1.0488372093
	3	263	8.6	20.6	0.0
	3	264	11.9	20.3	0.0
	3	265	5.2	17.6	0.0
	3	266	5.2	20.1	0.0
	3	267	6.1	22.3	0.0
	3	268	12.8	30.1	0.0
	3	269	13.1	27.5	0.0
	3	270	14.1	26.1	0.0
	3	271	12.7	22.7	0.476744186047
	3	272	9.6	21.8	1.14418604651
	3	273	7.2	25.0	0.0
	3	274	11.6	19.7	18.1162790698
	3	275	8.1	13.9	1.90697674419
	3	276	5.7	18.7	0.0
	3	277	-0.2	16.6	24.9813953488
	3	278	-2.2	11.6	0.0
	3	279	4.6	13.7	0.0
	3	280	9.5	16.6	1.23953488372
	3	281	12.0	19.6	0.0
	3	282	6.0	14.3	0.0
	3	283	14.9	23.6	0.0
	3	284	13.9	30.2	0.0
	3	285	15.5	28.1	0.0
	3	286	12.8	19.1	0.0
	3	287	9.7	18.6	3.71860465116
	3	288	10.9	18.8	0.0
	3	289	11.2	11.3	0.0
	3	290	6.7	11.4	0.0
	3	291	3.4	9.5	0.0
	3	292	-3.6	15.9	0.0
	3	293	0.0	17.4	0.0
	3	294	0.0	12.9	0.0
	3	295	1.7	7.7	3.52790697674
	3	296	-1.1	18.0	0.0
	3	297	-5.0	12.8	17.0674418605
	3	298	-6.0	5.7	0.0
	3	299	-3.2	9.7	0.0
	3	300	-2.9	3.6	4.00465116279
	3	301	0.2	10.5	0.0
	3	302	5.1	10.7	0.0
	3	303	6.8	12.7	0.0
	3	304	2.3	7.3	0.0
	3	305	-1.6	11.0	0.0
	3	306	0.8	2.1	6.00697674419
	3	307	-2.2	2.7	0.190697674419
	3	308	-13.9	0.8	0.0
	3	309	-13.6	3.4	0.667441860465
	3	310	-13.2	-6.7	0.0
	3	311	-11.2	-0.1	0.0
	3	312	-9.9	5.8	0.0
	3	313	-6.3	2.9	0.0
	3	314	-14.0	-1.3	0.0
	3	315	-7.3	1.0	0.0
	3	316	-5.2	5.8	0.0
	3	317	-5.9	5.1	2.28837209302
	3	318	-4.6	6.2	0.0
	3	319	-7.7	-0.7	0.0
	3	320	-5.1	1.2	0.0
	3	321	-5.0	0.2	0.0
	3	322	-9.8	-0.2	0.0
	3	323	-6.3	8.1	0.0
	3	324	-8.3	2.8	0.0
	3	325	-2.7	4.4	7.34186046512
	3	326	-7.1	10.0	0.0
	3	327	0.6	9.8	0.0
	3	328	3.4	10.0	0.0
	3	329	2.5	6.3	6.1023255814
	3	330	-0.9	4.2	0.0
	3	331	0.5	0.7	0.0
	3	332	-3.6	1.1	0.0
	3	333	-7.2	0.6	0.0
	3	334	-9.7	-2.4	0.762790697674
	3	335	-2.7	1.8	2.95581395349
	3	336	-3.9	-2.3	0.0
	3	337	-3.0	-2.1	0.476744186047
	3	338	0.0	3.1	1.43023255814
	3	339	-12.2	-6.8	2.28837209302
	3	340	-0.7	-0.1	0.0
	3	341	-14.0	-5.1	0.0
	3	342	-15.7	-2.5	0.0
	3	343	-22.0	-6.7	0.0
	3	344	-27.2	-14.7	0.0
	3	345	-28.8	-13.8	0.0
	3	346	-34.8	-14.6	0.0
	3	347	-27.0	-11.5	0.0
	3	348	-26.2	-14.8	0.0
	3	349	-23.9	-10.4	0.0
	3	350	-22.5	-14.8	0.0
	3	351	-22.1	-11.6	0.0
	3	352	-20.5	-3.6	0.0
	3	353	-23.5	-4.3	0.0
	3	354	-20.7	0.8	0.0
	3	355	-21.9	-5.8	0.0
	3	356	-12.3	-7.5	0.0
	3	357	-16.5	-3.9	0.0
	3	358	-20.8	-9.5	0.0
	3	359	-20.5	-9.6	0.0
	3	360	-23.5	-18.3	2.95581395349
	3	361	-20.8	-12.1	0.0
	3	362	-24.3	-11.3	0.0
	3	363	-20.8	-5.8	0.0
	3	364	-20.0	-6.0	0.190697674419
	3	365	-10.5	-2.8	0.0
	4	1	-13.6	2.9	0.476744186047
	4	2	-15.1	5.4	0.0
	4	3	-7.6	-5.4	0.0
	4	4	-17.6	-3.3	0.0
	4	5	-12.5	-4.2	0.0
	4	6	-24.6	-11.6	0.0
	4	7	-21.9	-11.0	0.0
	4	8	-13.3	-6.5	0.0
	4	9	-12.2	-6.7	0.0
	4	10	-16.3	1.2	0.0
	4	11	-19.0	-6.9	0.0
	4	12	-15.8	-7.8	0.0
	4	13	-25.6	-6.5	0.0
	4	14	-21.3	-3.6	0.0
	4	15	-17.7	-13.2	0.0
	4	16	-20.2	-9.0	0.0
	4	17	-16.4	-6.4	3.52790697674
	4	18	-12.3	-12.2	0.0
	4	19	-16.8	-9.8	0.0
	4	20	-15.0	-9.8	0.0
	4	21	-24.1	-10.3	0.0
	4	22	-18.9	-7.6	0.0
	4	23	-26.6	-15.4	0.0
	4	24	-29.9	-12.2	0.0
	4	25	-26.5	-6.1	0.0
	4	26	-29.1	-9.4	0.0
	4	27	-18.7	-5.3	0.0
	4	28	-18.1	-1.7	0.0
	4	29	-26.9	-8.7	0.0
	4	30	-21.6	-9.3	0.0
	4	31	-18.1	-7.5	0.0
	4	32	-12.1	3.7	0.0
	4	33	-7.5	6.4	0.0
	4	34	-8.9	0.1	0.0
	4	35	-15.0	-12.7	0.0
	4	36	-19.7	-7.4	0.0
	4	37	-23.4	-11.8	0.0
	4	38	-21.1	-4.9	0.0
	4	39	-14.2	-1.7	1.62093023256
	4	40	-16.8	3.7	0.0
	4	41	-13.1	6.2	0.0
	4	42	-8.7	1.5	0.0
	4	43	-23.9	-10.3	0.0
	4	44	-18.6	-4.8	0.0
	4	45	-22.6	-13.3	0.0
	4	46	-25.9	-12.9	0.0
	4	47	-27.1	-11.9	0.0
	4	48	-24.3	-11.5	0.0
	4	49	-23.1	-15.1	0.0
	4	50	-13.1	-8.9	0.0
	4	51	-20.2	-8.5	0.0
	4	52	-24.6	-7.8	0.0
	4	53	-24.3	-9.7	0.0
	4	54	-19.6	-0.6	0.0
	4	55	-27.8	-3.2	0.0
	4	56	-25.0	-1.6	0.0
	4	57	-17.7	-14.1	0.0
	4	58	-22.9	-11.4	0.0
	4	59	-23.7	-5.1	0.0
	4	60	-19.7	-8.8	0.0
	4	61	-24.4	-9.1	0.762790697674
	4	62	-15.0	-7.9	0.0
	4	63	-16.5	-5.8	0.0
	4	64	-20.9	-10.3	0.0
	4	65	-11.2	-8.8	0.0
	4	66	-6.0	-5.9	0.0
	4	67	-16.5	-13.7	7.1511627907
	4	68	-13.2	-2.9	0.0
	4	69	-10.4	3.2	0.0
	4	70	-6.9	0.6	0.0
	4	71	-7.1	-2.0	0.0
	4	72	-13.3	-9.3	0.0
	4	73	-16.9	-14.8	0.0
	4	74	-22.7	-10.1	0.0
	4	75	-22.8	-9.6	0.0
	4	76	-21.4	-7.5	0.0
	4	77	-17.3	-3.7	0.0
	4	78	-16.5	-5.5	0.0
	4	79	-23.4	-9.4	0.0
	4	80	-15.4	-6.9	0.0
	4	81	-12.3	0.6	0.0
	4	82	-3.8	2.7	0.0
	4	83	-6.6	6.9	0.0
	4	84	-7.7	7.7	0.0
	4	85	-3.6	4.3	0.0
	4	86	-11.6	-2.2	0.0
	4	87	-10.8	3.5	0.0
	4	88	-11.6	-1.3	0.0
	4	89	-8.7	-8.0	0.0
	4	90	-13.9	-10.6	0.0
	4	91	-12.8	-4.6	0.0
	4	92	-7.2	-0.3	0.0953488372093
	4	93	-4.9	2.1	4.95813953488
	4	94	-1.0	1.9	5.62558139535
	4	95	-10.9	-1.6	0.0953488372093
	4	96	-10.3	0.2	0.0
	4	97	-7.2	6.0	0.0
	4	98	0.5	12.7	2.66976744186
	4	99	1.1	19.9	0.0
	4	100	4.4	15.5	0.0
	4	101	1.2	20.4	0.0
	4	102	6.2	18.2	0.0
	4	103	3.4	16.3	0.0
	4	104	11.1	16.2	0.0
	4	105	1.4	16.5	0.0
	4	106	-1.3	10.9	0.0
	4	107	-0.2	16.4	0.0
	4	108	0.1	17.8	0.0
	4	109	3.8	17.2	0.0
	4	110	1.2	19.1	0.0
	4	111	-1.5	16.7	0.0
	4	112	-5.4	6.0	17.7348837209
	4	113	-10.1	6.8	0.0
	4	114	-5.2	5.4	5.53023255814
	4	115	-5.7	7.7	0.858139534884
	4	116	-2.4	10.1	0.667441860465
	4	117	-1.4	20.6	0.0
	4	118	2.7	22.8	0.0
	4	119	5.4	18.0	0.0
	4	120	1.2	16.1	0.0
	4	121	2.6	19.1	0.0
	4	122	-0.3	15.0	0.0
	4	123	3.5	11.8	15.8279069767
	4	124	1.0	15.3	0.0
	4	125	4.9	17.6	0.0
	4	126	3.4	12.1	8.2
	4	127	-3.9	11.5	0.0953488372093
	4	128	-4.6	11.5	0.572093023256
	4	129	-0.9	11.4	0.0953488372093
	4	130	-1.7	12.7	0.0
	4	131	-0.3	17.7	5.72093023256
	4	132	6.0	19.0	3.14651162791
	4	133	3.0	22.7	7.34186046512
	4	134	1.6	19.5	0.0
	4	135	0.3	10.3	32.323255814
	4	136	-3.9	12.8	0.0
	4	137	-1.7	14.5	0.0
	4	138	2.7	10.6	0.0953488372093
	4	139	2.1	10.5	0.0
	4	140	3.4	13.7	0.0
	4	141	6.5	23.5	0.0
	4	142	12.7	28.4	0.0
	4	143	13.5	25.9	0.0
	4	144	12.8	20.4	0.0
	4	145	7.8	22.7	0.0
	4	146	11.3	25.3	10.6790697674
	4	147	8.5	28.9	0.0
	4	148	7.0	23.5	11.5372093023
	4	149	7.5	17.0	2.86046511628
	4	150	11.5	19.3	0.0953488372093
	4	151	10.1	21.3	9.72558139535
	4	152	6.4	21.0	0.953488372093
	4	153	6.0	25.1	3.24186046512
	4	154	10.5	25.0	32.6093023256
	4	155	8.9	20.3	0.0
	4	156	13.8	21.8	0.476744186047
	4	157	8.3	27.2	6.48372093023
	4	158	9.5	24.6	0.0953488372093
	4	159	11.1	21.6	0.286046511628
	4	160	11.1	29.4	0.0
	4	161	10.8	28.6	0.0
	4	162	12.6	28.3	0.0
	4	163	15.9	24.2	0.0953488372093
	4	164	14.5	23.0	37.376744186
	4	165	12.0	22.7	15.8279069767
	4	166	11.6	22.4	13.9209302326
	4	167	9.1	29.1	0.0
	4	168	13.5	30.4	0.0
	4	169	17.6	34.4	0.0
	4	170	16.9	27.4	1.52558139535
	4	171	17.7	30.8	16.1139534884
	4	172	23.4	31.4	2.95581395349
	4	173	19.6	33.3	3.81395348837
	4	174	18.1	28.6	0.0953488372093
	4	175	19.2	31.4	16.5906976744
	4	176	19.5	27.7	0.0953488372093
	4	177	16.4	28.6	4.19534883721
	4	178	16.6	26.2	1.43023255814
	4	179	15.0	31.3	0.0
	4	180	16.4	31.5	0.0
	4	181	13.4	27.0	0.0
	4	182	11.9	23.2	5.05348837209
	4	183	13.2	24.9	21.5488372093
	4	184	11.4	19.0	5.1488372093
	4	185	9.5	19.1	5.91162790698
	4	186	18.3	26.9	0.0
	4	187	12.7	25.9	0.0
	4	188	16.1	25.7	20.5
	4	189	17.2	28.1	0.0953488372093
	4	190	14.2	25.8	0.0
	4	191	10.4	22.6	0.0
	4	192	8.6	23.9	0.0
	4	193	9.6	21.8	5.53023255814
	4	194	10.3	25.8	0.0
	4	195	10.5	25.7	0.0
	4	196	15.6	27.5	0.0
	4	197	16.6	30.5	0.0
	4	198	17.8	28.6	0.0
	4	199	16.9	28.5	0.0
	4	200	19.4	30.8	0.0
	4	201	15.7	28.2	0.0
	4	202	16.0	25.3	0.0
	4	203	13.2	27.8	0.0
	4	204	15.4	28.5	0.0
	4	205	15.6	32.8	0.0
	4	206	19.9	31.8	0.0
	4	207	19.4	29.0	0.0
	4	208	16.5	26.3	0.0
	4	209	11.3	26.9	0.0
	4	210	12.1	24.5	2.28837209302
	4	211	11.2	28.4	0.0
	4	212	13.9	30.4	0.0
	4	213	12.8	28.8	0.0
	4	214	11.1	29.9	0.0
	4	215	13.8	29.1	1.62093023256
	4	216	12.8	28.6	4.95813953488
	4	217	18.9	28.9	0.381395348837
	4	218	18.0	32.7	0.0
	4	219	21.1	35.6	0.0
	4	220	21.8	36.3	0.0
	4	221	23.5	35.5	0.0
	4	222	15.5	29.9	0.0
	4	223	16.6	26.1	0.0
	4	224	10.9	24.6	0.0
	4	225	12.7	24.2	0.0
	4	226	11.2	26.8	0.0
	4	227	9.5	29.7	0.0
	4	228	11.9	29.4	3.0511627907
	4	229	11.8	27.9	0.0
	4	230	11.1	29.6	0.0
	4	231	13.1	28.0	0.0
	4	232	16.7	27.8	0.0
	4	233	17.0	32.4	0.0
	4	234	18.7	27.1	0.0
	4	235	18.6	30.2	0.0
	4	236	17.1	30.7	0.0
	4	237	15.7	29.4	0.0
	4	238	16.2	30.6	0.0
	4	239	17.2	32.6	0.0
	4	240	14.3	25.7	0.0
	4	241	10.0	27.0	0.0
	4	242	11.2	24.8	0.0
	4	243	9.6	25.3	0.0
	4	244	13.6	27.2	0.0
	4	245	13.0	26.6	0.0
	4	246	14.4	27.6	0.0953488372093
	4	247	15.3	26.4	0.190697674419
	4	248	12.9	25.9	17.8302325581
	4	249	16.9	28.0	10.1069767442
	4	250	17.6	29.1	0.0
	4	251	16.7	25.6	0.0
	4	252	9.3	24.9	0.0
	4	253	12.1	22.5	8.48604651163
	4	254	9.6	18.3	5.62558139535
	4	255	9.5	24.2	0.0
	4	256	5.8	21.1	0.0
	4	257	9.1	17.2	1.23953488372
	4	258	7.5	18.1	0.0953488372093
	4	259	6.9	16.7	3.90930232558
	4	260	2.6	14.0	5.1488372093
	4	261	-1.5	14.7	0.0
	4	262	-3.9	19.1	0.0
	4	263	-3.2	11.4	0.572093023256
	4	264	-2.6	16.0	0.0
	4	265	-0.4	8.9	2.95581395349
	4	266	2.6	16.9	2.38372093023
	4	267	1.4	18.2	0.0
	4	268	5.1	24.2	0.0
	4	269	6.4	21.7	0.0
	4	270	7.4	25.7	0.0
	4	271	11.7	20.9	0.0
	4	272	6.5	18.3	0.0
	4	273	6.8	20.8	0.0
	4	274	8.9	10.8	3.0511627907
	4	275	2.7	18.2	0.0
	4	276	1.8	17.0	0.0
	4	277	-0.3	13.4	0.0
	4	278	5.3	13.6	0.0
	4	279	9.1	19.3	0.0
	4	280	-1.2	13.9	0.0
	4	281	-2.4	11.8	0.0
	4	282	-2.4	12.5	0.0
	4	283	-4.6	10.7	0.0
	4	284	-4.0	12.9	0.0
	4	285	-3.8	12.8	0.0
	4	286	-9.9	5.9	1.23953488372
	4	287	-8.5	8.6	0.190697674419
	4	288	-7.5	10.4	0.0
	4	289	-1.3	16.8	0.0
	4	290	5.2	20.0	0.0
	4	291	6.3	16.4	0.0
	4	292	6.0	13.1	4.57674418605
	4	293	8.3	16.7	0.0
	4	294	4.1	17.9	0.0
	4	295	2.2	15.8	0.0
	4	296	-4.7	1.1	0.0
	4	297	-7.5	-2.6	0.0
	4	298	-5.5	1.5	0.0
	4	299	-8.1	6.4	0.0
	4	300	-13.6	2.9	5.53023255814
	4	301	-5.7	9.1	0.0
	4	302	-5.0	-0.7	0.0
	4	303	-10.3	-0.5	0.0
	4	304	-15.0	4.4	0.0
	4	305	-15.9	6.8	0.0
	4	306	-17.4	-0.4	0.0
	4	307	-8.8	2.4	0.953488372093
	4	308	-5.1	-4.9	0.286046511628
	4	309	-9.7	-3.7	0.0
	4	310	-9.0	-3.4	1.0488372093
	4	311	-11.4	-8.5	0.286046511628
	4	312	-6.8	0.8	5.53023255814
	4	313	-4.4	-1.1	5.1488372093
	4	314	-11.2	-1.5	0.0
	4	315	-5.3	1.7	0.0953488372093
	4	316	-7.1	-2.6	0.762790697674
	4	317	-14.9	-2.1	0.286046511628
	4	318	-7.4	-4.3	2.38372093023
	4	319	-16.0	-11.8	1.23953488372
	4	320	-15.8	-5.6	0.0
	4	321	-10.1	-5.2	0.0
	4	322	-6.3	-1.5	7.91395348837
	4	323	-8.2	0.8	4.57674418605
	4	324	-12.0	0.0	0.0
	4	325	-7.3	-0.3	0.0
	4	326	-10.5	-4.7	0.0
	4	327	-13.9	-5.8	0.0
	4	328	-16.1	-8.5	0.0
	4	329	-19.4	-10.8	0.0
	4	330	-12.9	-5.3	6.1023255814
	4	331	-9.3	2.8	0.0
	4	332	-6.7	3.9	0.0
	4	333	1.1	3.0	0.381395348837
	4	334	-0.6	0.6	7.05581395349
	4	335	-0.8	11.2	0.0
	4	336	0.4	8.4	0.0
	4	337	1.1	8.3	0.0
	4	338	3.0	17.0	0.0
	4	339	2.9	9.4	0.0
	4	340	0.2	1.5	0.0
	4	341	-4.5	-0.7	0.0
	4	342	-10.2	4.7	0.0
	4	343	-9.5	5.4	7.91395348837
	4	344	-7.7	-5.3	0.0
	4	345	-14.7	-1.7	0.0
	4	346	-10.1	0.8	0.0
	4	347	-16.1	0.9	0.0
	4	348	-16.6	1.1	0.0
	4	349	-9.0	0.1	0.0
	4	350	-9.1	3.8	0.0
	4	351	-5.1	-0.8	0.0
	4	352	-10.8	-7.1	0.381395348837
	4	353	-12.0	0.4	0.0
	4	354	-15.2	-6.8	0.0
	4	355	-15.8	-3.9	0.0
	4	356	-14.3	-10.3	0.0
	4	357	-16.5	-16.1	0.0
	4	358	-19.9	-10.5	0.0
	4	359	-18.8	-0.2	0.0
	4	360	-14.6	0.3	5.72093023256
	4	361	-2.9	1.5	0.0
	4	362	-10.8	1.1	0.0
	4	363	-8.5	-1.0	0.0
	4	364	-5.5	-2.0	0.0
	4	365	-6.0	2.3	0.0
	4	366	-3.0	1.9	0.0
	5	1	-9.8	-5.5	0.0
	5	2	-19.1	-7.4	0.0
	5	3	-18.7	-5.8	0.0
	5	4	-22.0	-12.0	0.0
	5	5	-18.2	-17.3	0.0
	5	6	-19.1	-15.9	0.0
	5	7	-13.8	-4.4	0.0
	5	8	-15.9	-11.9	0.0
	5	9	-14.5	-5.6	0.0
	5	10	-14.1	-7.8	0.0
	5	11	-17.7	-10.5	0.0
	5	12	-17.9	-7.3	0.0
	5	13	-18.2	-10.6	0.0
	5	14	-27.2	-14.2	0.0
	5	15	-21.2	-6.7	0.0
	5	16	-12.7	-6.4	0.0
	5	17	-10.3	-4.1	0.0
	5	18	-15.4	-11.2	1.43023255814
	5	19	-13.5	-9.4	0.0953488372093
	5	20	-10.4	-2.5	0.0
	5	21	-19.0	-1.9	0.0
	5	22	-25.4	-14.6	0.0
	5	23	-23.7	-1.3	0.0
	5	24	-16.1	-5.5	10.488372093
	5	25	-18.4	0.4	0.0
	5	26	-17.7	-7.2	0.0
	5	27	-21.9	-9.7	0.0
	5	28	-17.8	-2.9	0.0
	5	29	-10.0	2.7	0.0
	5	30	-19.0	-2.0	0.0
	5	31	-14.9	-3.4	0.0
	5	32	-15.0	-6.6	0.0
	5	33	-12.3	-9.8	0.0
	5	34	-15.4	-7.5	2.57441860465
	5	35	-20.1	-10.8	6.86511627907
	5	36	-26.3	-14.1	0.0
	5	37	-22.0	-9.4	0.0
	5	38	-17.2	-5.2	7.34186046512
	5	39	-22.1	0.7	4.48139534884
	5	40	-22.7	-2.8	0.0
	5	41	-19.6	-6.4	0.0
	5	42	-10.5	-0.6	0.667441860465
	5	43	-15.2	-2.9	0.0
	5	44	-8.2	-4.7	0.0
	5	45	-8.5	-7.4	0.0
	5	46	-7.0	-6.8	0.0
	5	47	-8.3	-6.0	0.0
	5	48	-3.9	3.1	0.0
	5	49	-13.5	0.9	0.0
	5	50	-19.5	-9.9	0.0
	5	51	-19.7	-11.3	0.0
	5	52	-13.6	-5.7	0.0
	5	53	-7.2	-6.1	6.38837209302
	5	54	-12.1	-2.7	0.0
	5	55	-19.5	-6.0	0.0
	5	56	-3.1	8.0	0.0
	5	57	0.3	5.7	0.0
	5	58	-16.3	0.5	0.0
	5	59	-11.8	3.2	0.0953488372093
	5	60	-15.1	-5.4	0.0
	5	61	-20.9	-10.8	0.0
	5	62	-19.8	-6.8	0.0
	5	63	-13.2	5.1	0.0
	5	64	-11.6	-0.9	0.0
	5	65	-13.0	4.6	0.0
	5	66	-18.9	5.2	0.0
	5	67	-19.5	-2.0	0.0
	5	68	-14.3	-0.4	0.0
	5	69	-9.0	2.8	0.0
	5	70	-11.2	1.9	0.0
	5	71	-11.3	-6.3	1.71627906977
	5	72	-11.0	-1.8	1.0488372093
	5	73	-10.6	-2.5	0.0
	5	74	-11.0	-3.0	0.0
	5	75	-19.3	-4.6	2.19302325581
	5	76	-14.6	0.4	0.0
	5	77	-12.3	5.3	0.0
	5	78	-10.6	1.4	0.0
	5	79	-2.8	2.7	0.858139534884
	5	80	-7.1	-1.8	0.0
	5	81	-5.4	-1.4	0.0
	5	82	-14.7	-0.3	0.0
	5	83	-8.1	4.0	0.0
	5	84	-5.6	-2.4	0.0
	5	85	-6.7	1.3	0.953488372093
	5	86	-6.8	8.2	0.0
	5	87	-7.4	-0.9	0.0953488372093
	5	88	-12.3	2.3	0.0
	5	89	-12.1	1.4	0.0
	5	90	-13.9	0.3	0.0953488372093
	5	91	-13.7	3.1	0.0
	5	92	-3.8	6.9	0.0
	5	93	2.1	8.7	0.0
	5	94	-1.9	7.0	0.0
	5	95	-11.3	-0.5	18.9744186047
	5	96	-13.1	3.6	0.0
	5	97	-6.2	8.6	0.0
	5	98	-0.6	12.8	0.0
	5	99	-5.8	12.0	0.0
	5	100	-9.5	12.9	0.0
	5	101	-3.1	6.7	1.81162790698
	5	102	6.7	15.3	0.0
	5	103	4.2	17.3	0.0
	5	104	1.5	15.5	0.0
	5	105	-4.4	17.0	0.0
	5	106	-9.5	9.7	0.0
	5	107	-1.8	11.5	0.0
	5	108	-1.2	14.8	0.0
	5	109	3.1	19.6	0.0
	5	110	3.6	23.4	0.0
	5	111	6.1	23.8	0.0
	5	112	9.6	23.4	0.0
	5	113	6.8	23.3	0.0
	5	114	0.8	12.7	2.38372093023
	5	115	-2.9	12.7	0.0
	5	116	-1.5	17.3	0.0
	5	117	4.2	17.4	0.0
	5	118	-1.1	9.7	0.0
	5	119	-2.3	8.1	0.0
	5	120	-7.9	10.0	0.0
	5	121	-3.2	15.2	0.0
	5	122	0.5	19.7	0.476744186047
	5	123	0.9	23.7	0.0
	5	124	1.6	13.8	0.0
	5	125	3.0	20.8	0.0
	5	126	4.9	14.8	2.66976744186
	5	127	2.7	15.1	0.0
	5	128	-3.8	12.8	0.0
	5	129	-3.2	8.6	0.0
	5	130	-3.7	8.7	0.0
	5	131	-0.7	13.5	0.0
	5	132	3.1	13.3	0.0
	5	133	0.6	21.2	0.0
	5	134	0.5	23.9	0.0
	5	135	4.2	17.9	0.0
	5	136	-0.3	17.7	0.0
	5	137	1.3	17.1	0.0
	5	138	-0.2	14.8	0.0
	5	139	3.2	14.7	0.0
	5	140	6.2	17.8	0.0
	5	141	4.7	19.1	0.0
	5	142	0.6	14.4	15.1604651163
	5	143	6.8	20.0	6.67441860465
	5	144	7.5	22.5	0.190697674419
	5	145	9.2	24.4	0.0
	5	146	8.7	26.2	0.0
	5	147	12.1	26.1	0.0
	5	148	7.9	24.9	0.0
	5	149	5.2	16.6	0.0953488372093
	5	150	5.3	21.1	0.0
	5	151	6.6	21.7	0.667441860465
	5	152	6.8	19.5	0.190697674419
	5	153	10.3	20.6	4.1
	5	154	7.2	18.4	19.2604651163
	5	155	7.5	22.3	0.0
	5	156	11.8	25.4	0.0
	5	157	15.7	27.6	0.0
	5	158	10.7	20.6	0.0
	5	159	8.3	18.4	0.0
	5	160	5.2	22.8	0.0
	5	161	10.1	25.2	0.0
	5	162	14.6	27.9	0.0
	5	163	15.0	31.6	0.0
	5	164	12.9	28.5	0.0
	5	165	12.5	22.0	0.0
	5	166	9.6	23.4	0.0
	5	167	10.5	22.2	0.476744186047
	5	168	9.4	22.3	0.0
	5	169	12.9	26.0	0.0
	5	170	11.1	26.2	0.0
	5	171	15.9	24.2	1.62093023256
	5	172	17.0	25.3	3.33720930233
	5	173	14.7	28.4	0.0
	5	174	16.2	28.0	0.476744186047
	5	175	14.3	28.3	0.667441860465
	5	176	13.7	27.5	0.572093023256
	5	177	10.1	27.6	0.0
	5	178	11.5	30.6	0.0
	5	179	13.9	27.9	0.0
	5	180	14.5	31.8	2.86046511628
	5	181	10.4	30.6	0.0
	5	182	12.9	29.2	0.0
	5	183	13.7	31.8	0.0
	5	184	17.1	34.2	0.0
	5	185	15.2	31.0	0.0
	5	186	13.3	32.2	0.0
	5	187	13.2	27.2	0.0
	5	188	11.5	22.4	0.858139534884
	5	189	9.6	19.0	3.33720930233
	5	190	18.9	35.1	0.0
	5	191	16.7	30.2	0.0
	5	192	17.6	27.5	0.381395348837
	5	193	19.2	30.6	0.381395348837
	5	194	18.0	29.0	1.71627906977
	5	195	18.6	28.0	0.0
	5	196	14.8	30.1	0.0
	5	197	12.5	24.0	2.19302325581
	5	198	17.2	29.0	2.76511627907
	5	199	17.7	33.3	0.0
	5	200	17.5	26.9	32.8
	5	201	17.9	34.1	0.0
	5	202	19.8	28.5	0.0
	5	203	19.9	34.5	0.0
	5	204	18.1	29.6	0.190697674419
	5	205	16.1	27.4	0.0
	5	206	15.3	25.6	0.0953488372093
	5	207	14.9	28.2	0.0
	5	208	13.3	28.1	0.0
	5	209	12.7	27.7	0.0
	5	210	15.7	29.5	0.0
	5	211	11.3	27.3	0.0
	5	212	14.3	28.2	0.0
	5	213	16.8	31.1	0.0
	5	214	16.0	29.3	5.24418604651
	5	215	16.1	29.5	0.0
	5	216	16.3	30.3	0.0
	5	217	20.9	34.1	0.0
	5	218	23.9	33.5	0.0
	5	219	19.8	27.7	0.0
	5	220	13.0	24.5	0.0
	5	221	14.5	27.9	0.0
	5	222	15.5	30.4	0.0
	5	223	15.5	29.3	0.0
	5	224	15.3	30.9	0.0
	5	225	17.9	30.6	4.29069767442
	5	226	17.3	30.2	0.0
	5	227	15.5	26.8	0.0
	5	228	15.4	25.6	0.0
	5	229	13.2	22.8	0.0
	5	230	13.2	24.3	0.0
	5	231	14.6	19.3	4.86279069767
	5	232	8.6	19.0	2.38372093023
	5	233	10.7	22.0	0.381395348837
	5	234	8.8	26.5	0.0
	5	235	15.3	27.8	0.0
	5	236	13.8	26.6	0.0
	5	237	11.2	29.8	0.0
	5	238	13.3	28.1	0.0
	5	239	14.9	29.7	0.0
	5	240	11.9	32.6	0.0
	5	241	16.0	29.6	0.0
	5	242	14.6	28.3	0.0
	5	243	15.2	29.7	0.0
	5	244	15.1	29.6	0.0953488372093
	5	245	16.8	30.0	0.0
	5	246	11.2	23.8	0.0
	5	247	8.0	18.8	0.0953488372093
	5	248	7.2	27.9	0.0
	5	249	7.4	27.2	0.0
	5	250	10.2	29.4	0.0
	5	251	11.2	32.6	0.0
	5	252	12.3	29.2	0.0
	5	253	10.0	27.5	0.0
	5	254	11.5	21.1	0.0953488372093
	5	255	9.6	24.8	0.0
	5	256	8.3	24.5	0.0
	5	257	8.5	16.9	9.72558139535
	5	258	8.1	23.5	0.0
	5	259	6.9	19.7	0.0
	5	260	4.2	20.9	0.0
	5	261	4.0	23.8	0.0
	5	262	15.3	28.2	0.0
	5	263	16.5	26.9	0.0
	5	264	12.5	17.4	0.381395348837
	5	265	13.0	23.9	0.0
	5	266	13.1	23.7	0.0
	5	267	12.6	26.3	0.0
	5	268	14.8	25.9	0.0
	5	269	7.8	21.1	0.0
	5	270	4.7	26.1	0.0
	5	271	10.1	25.4	0.0
	5	272	7.7	18.0	0.0
	5	273	9.0	21.2	0.0
	5	274	9.4	20.3	0.0
	5	275	11.8	20.1	0.0
	5	276	9.9	19.6	0.0
	5	277	6.5	18.7	0.0
	5	278	5.5	15.6	0.0
	5	279	8.4	13.1	0.0
	5	280	5.5	14.8	1.0488372093
	5	281	3.3	23.4	0.0
	5	282	7.3	19.7	0.953488372093
	5	283	4.4	22.6	0.0
	5	284	9.2	21.1	0.0
	5	285	4.2	13.1	0.0
	5	286	-2.4	6.7	0.0
	5	287	2.1	16.0	0.0
	5	288	3.6	13.1	0.0
	5	289	1.5	12.4	0.0
	5	290	-0.1	9.9	0.190697674419
	5	291	-2.1	9.9	0.0
	5	292	2.7	18.0	0.0
	5	293	-0.6	15.9	0.0
	5	294	-0.6	20.4	0.0
	5	295	1.8	16.3	1.23953488372
	5	296	0.0	16.5	0.0
	5	297	0.0	9.4	0.0
	5	298	-0.4	8.3	0.0
	5	299	-2.6	7.8	0.0
	5	300	-1.0	9.7	0.0
	5	301	0.4	13.1	0.0
	5	302	-1.2	12.8	0.0
	5	303	-5.2	10.6	0.0953488372093
	5	304	-3.1	7.8	0.0
	5	305	-1.2	5.9	6.48372093023
	5	306	-3.7	8.0	0.0
	5	307	-6.3	3.1	0.0
	5	308	-6.6	4.7	0.0
	5	309	-12.9	4.5	0.0
	5	310	-9.8	0.3	0.0
	5	311	-13.4	-1.8	0.0
	5	312	-11.7	6.7	0.0
	5	313	1.1	10.6	0.0
	5	314	4.3	12.0	0.0
	5	315	-6.5	0.9	0.0
	5	316	-12.6	2.3	0.0
	5	317	-11.4	3.8	0.0
	5	318	-12.0	1.3	0.0
	5	319	-8.6	4.6	0.0
	5	320	-4.5	9.6	0.0
	5	321	-2.4	14.8	0.0
	5	322	1.6	13.5	0.0
	5	323	8.5	20.4	0.0
	5	324	9.5	15.1	0.0
	5	325	0.2	4.1	0.381395348837
	5	326	-2.1	5.5	0.0
	5	327	-2.7	15.7	0.0
	5	328	-5.0	7.3	0.0
	5	329	-9.2	3.3	0.0
	5	330	-16.1	-9.4	0.0
	5	331	-12.3	-0.9	0.0
	5	332	-15.3	-8.5	0.0
	5	333	-19.0	-2.9	0.0
	5	334	-16.7	6.9	0.0
	5	335	-9.2	4.7	0.0
	5	336	-9.4	-4.3	0.0
	5	337	-5.7	-1.4	0.0
	5	338	-14.6	-7.1	0.0
	5	339	-6.2	-1.3	0.0
	5	340	-4.7	1.2	0.0
	5	341	-9.6	7.1	0.0
	5	342	-7.9	3.3	0.0
	5	343	-13.1	-7.9	0.0
	5	344	-8.3	4.5	0.0
	5	345	-10.9	-2.3	0.0
	5	346	-14.7	3.9	0.0
	5	347	-8.7	-2.7	0.0
	5	348	-11.4	-3.4	0.0
	5	349	-11.9	-10.0	0.0
	5	350	-17.0	-2.1	0.0
	5	351	-17.8	-7.1	0.0
	5	352	-16.0	-4.4	0.0
	5	353	-19.0	-8.3	0.0
	5	354	-12.5	-6.1	0.0
	5	355	-2.6	-1.4	0.0
	5	356	-8.6	-6.9	0.0
	5	357	-5.7	-5.6	0.0
	5	358	-10.5	-5.2	0.0
	5	359	-15.4	-10.5	0.0
	5	360	-21.2	-13.2	0.0
	5	361	-8.6	-1.0	0.0
	5	362	-8.5	-2.9	0.0
	5	363	-11.9	0.5	0.0
	5	364	-6.4	5.9	0.0
	5	365	-19.4	-8.8	0.0
	6	1	-5.8	-5.0	0.0
	6	2	-18.9	-3.8	0.0
	6	3	-17.4	1.4	0.0
	6	4	-19.2	2.1	0.0
	6	5	-14.7	2.7	0.0
	6	6	-11.2	5.4	0.0
	6	7	-17.3	-3.3	0.0
	6	8	-13.6	-4.7	0.0
	6	9	-13.2	-7.5	0.0
	6	10	-9.1	-3.4	0.0
	6	11	-14.6	-10.3	0.0953488372093
	6	12	-15.6	-4.5	0.0
	6	13	-13.5	-5.3	0.0
	6	14	-5.7	4.6	0.0
	6	15	-4.2	-3.4	0.0
	6	16	-12.8	-7.3	0.0
	6	17	-28.3	-3.6	0.0
	6	18	-17.0	-6.8	0.0
	6	19	-16.8	-9.0	0.0
	6	20	-20.4	-7.1	0.0
	6	21	-17.9	-1.8	0.0
	6	22	-10.9	-2.2	0.0
	6	23	-10.7	-6.2	0.0
	6	24	-8.6	-3.4	0.0
	6	25	-14.1	-2.1	0.0
	6	26	-17.7	-10.9	0.0
	6	27	-11.9	-8.9	0.0
	6	28	-12.9	-2.0	0.0
	6	29	-25.4	-8.1	0.0
	6	30	-19.3	-4.8	0.0
	6	31	-35.7	-14.4	0.572093023256
	6	32	-32.2	-10.5	0.0
	6	33	-30.0	-6.4	0.0
	6	34	-18.7	-10.2	0.0
	6	35	-20.5	-8.3	0.0
	6	36	-16.5	-11.5	0.0
	6	37	-15.0	-3.3	0.0
	6	38	-27.2	-13.3	0.0
	6	39	-30.2	-15.4	0.0
	6	40	-32.5	-17.3	0.0
	6	41	-28.4	-12.5	0.0
	6	42	-28.4	-4.3	0.0
	6	43	-21.9	-1.3	0.0
	6	44	-15.5	-5.8	0.0
	6	45	-16.5	-10.2	0.0
	6	46	-24.6	-7.5	0.0
	6	47	-19.8	-8.9	0.0
	6	48	-20.8	-7.6	0.0
	6	49	-12.1	-8.2	0.0
	6	50	-10.1	-5.6	0.0
	6	51	-2.3	1.3	0.0
	6	52	-8.2	-5.2	0.0
	6	53	-14.0	-3.0	0.0953488372093
	6	54	-18.5	-2.5	0.0
	6	55	-15.5	-2.3	0.0
	6	56	-15.0	5.2	0.0
	6	57	-21.4	-3.6	0.0
	6	58	-14.8	-0.8	0.0
	6	59	-19.8	-8.1	0.0
	6	60	-20.5	-5.2	3.24186046512
	6	61	-19.5	-6.0	0.762790697674
	6	62	-16.3	-2.9	0.0
	6	63	-19.8	-10.5	0.0
	6	64	-11.5	-2.9	0.0
	6	65	-11.7	-0.6	0.0
	6	66	-2.0	8.9	0.0
	6	67	1.1	4.5	0.0
	6	68	-5.6	1.2	0.0
	6	69	-7.6	-1.4	0.0
	6	70	-9.3	-4.2	0.0
	6	71	-4.9	-3.7	0.0
	6	72	-0.6	3.9	0.0
	6	73	0.3	2.4	0.0
	6	74	1.0	5.1	0.0
	6	75	2.6	2.7	0.0
	6	76	-2.1	2.6	0.0
	6	77	-5.9	1.9	0.0
	6	78	-4.3	3.5	0.0
	6	79	-8.4	3.8	0.0
	6	80	-1.9	6.7	0.0953488372093
	6	81	-1.7	5.0	0.0
	6	82	-1.5	7.3	0.0
	6	83	-4.0	-0.5	0.0
	6	84	-1.1	1.7	0.0
	6	85	-11.5	-1.6	5.33953488372
	6	86	-11.4	3.4	0.0
	6	87	-12.2	-0.4	0.0
	6	88	-12.5	0.1	0.0
	6	89	-5.6	5.5	1.0488372093
	6	90	-3.0	9.4	0.0
	6	91	-3.0	13.7	0.0
	6	92	-1.0	14.3	0.0
	6	93	0.3	10.4	0.0
	6	94	-2.0	12.3	1.81162790698
	6	95	1.9	11.8	0.0
	6	96	-0.9	13.3	0.0
	6	97	-4.6	9.3	14.3023255814
	6	98	-7.0	7.9	10.1069767442
	6	99	-8.2	7.3	0.0
	6	100	-9.7	5.3	0.0
	6	101	-5.4	5.0	0.0
	6	102	-2.6	3.2	0.858139534884
	6	103	-1.8	7.7	0.0
	6	104	-6.1	7.0	0.0
	6	105	-7.8	7.9	0.0
	6	106	-6.0	8.5	0.0
	6	107	-6.3	3.2	0.0
	6	108	-8.6	3.0	0.381395348837
	6	109	-5.8	5.1	0.0953488372093
	6	110	-5.3	8.9	19.0697674419
	6	111	0.9	12.5	0.0
	6	112	10.6	16.6	0.762790697674
	6	113	8.6	15.6	0.0
	6	114	4.9	16.9	0.0
	6	115	5.8	14.1	2.0023255814
	6	116	4.0	19.0	0.0
	6	117	7.3	23.7	0.0
	6	118	15.4	31.0	0.0
	6	119	10.2	21.4	9.05813953488
	6	120	7.7	20.1	0.0
	6	121	7.2	17.4	0.190697674419
	6	122	1.5	17.1	0.0
	6	123	8.6	20.5	0.0
	6	124	7.2	20.1	0.0
	6	125	5.6	20.7	0.0
	6	126	3.4	23.8	0.0
	6	127	1.8	16.6	0.572093023256
	6	128	4.8	18.2	0.0
	6	129	3.7	11.8	1.0488372093
	6	130	4.0	16.8	0.0
	6	131	5.8	18.2	0.0
	6	132	6.3	16.9	0.0
	6	133	8.3	21.7	0.0
	6	134	2.7	21.0	0.0
	6	135	3.0	18.2	0.0
	6	136	3.5	17.7	0.0
	6	137	2.8	16.9	6.96046511628
	6	138	6.5	23.8	24.0279069767
	6	139	1.1	21.9	7.91395348837
	6	140	-1.1	25.0	0.0
	6	141	5.4	21.0	0.0
	6	142	2.2	17.2	0.0
	6	143	4.7	20.9	0.0
	6	144	8.0	23.1	0.0
	6	145	10.8	23.9	0.0
	6	146	4.4	17.4	2.0976744186
	6	147	7.5	23.8	0.0
	6	148	9.5	26.5	0.0
	6	149	7.3	22.0	0.0
	6	150	12.3	20.7	1.33488372093
	6	151	12.6	22.8	0.0
	6	152	10.8	19.7	0.0
	6	153	8.8	19.2	0.0
	6	154	10.6	22.9	0.0
	6	155	6.2	21.1	2.76511627907
	6	156	6.3	24.4	0.0
	6	157	8.4	25.1	0.0
	6	158	8.8	20.3	0.858139534884
	6	159	10.2	25.5	0.667441860465
	6	160	19.3	28.8	0.0
	6	161	17.8	27.4	0.0
	6	162	17.8	25.9	0.667441860465
	6	163	14.5	27.0	0.0
	6	164	11.5	25.2	0.0
	6	165	7.4	21.3	0.0
	6	166	6.4	21.2	0.0
	6	167	5.0	15.6	0.381395348837
	6	168	1.5	14.8	7.72325581395
	6	169	7.1	20.1	2.95581395349
	6	170	6.3	22.4	0.0
	6	171	8.7	19.2	0.0
	6	172	7.8	25.1	0.0
	6	173	11.1	24.4	13.1581395349
	6	174	16.0	29.2	3.43255813953
[truncated: 8,957 more rows]
