# Supplementary material for: Comparing CMIP-3 and CMIP-5 climate projections on flooding estimation of Devils Lake of North Dakota, USA
Source: PeerJ. 2018 Apr 30;6:e4711. doi: 10.7717/peerj.4711 (PMC5933320; doi:10.7717/peerj.4711)
Supplement: Supplemental Information 6 [file peerj-06-4711-s006.zip]

Archive with 6 entries (5 files):
- PythonCodes/
- PythonCodes/convert_lake_volume_to_meter.py
- PythonCodes/Get_Overspill_Probability.py
- PythonCodes/look_up_table_meter.xlsx
- PythonCodes/markSimToSWAT.py
- PythonCodes/MarkSim_Standalone_v2.py
