# Supplementary material for: Comparing CMIP-3 and CMIP-5 climate projections on flooding estimation of Devils Lake of North Dakota, USA
Source: PeerJ. 2018 Apr 30;6:e4711. doi: 10.7717/peerj.4711 (PMC5933320; doi:10.7717/peerj.4711)
Supplement: Supplemental Information 6 [file peerj-06-4711-s006.zip › PythonCodes/convert_lake_volume_to_meter.py]

import sys
import os
import os.path
import numpy as np

from xlrd import open_workbook,cellname


input_path = 'E:\\UND\\ClimatePaper\\Extracted_res\\new2'
output_path = 'E:\\UND\\ClimatePaper\\vol2meter'
path_wb = 'E:\\UND\\CimatePaper\\look_up_table_meter.xlsx'


book = open_workbook(path_wb)
lookUpTable = book.sheet_by_index(0)#"sheet_by_index" retrieve the individual sheet in the workbook, here first sheet is being opened
print 'lookUpTable:',lookUpTable.name

lookUpTable_col0=lookUpTable.col_values(0)
lookUpTable_col1=lookUpTable.col_values(1)
nrows=lookUpTable.nrows

for path, dirs, files in os.walk(input_path):
    for nfile in files:
        #if "fullcap_20s" in nfile:
        if nfile.endswith('.txt'):
            
            print nfile
            #temp = 'out_'+nfile
            temp = nfile
            filewrite = open(os.path.join(output_path,temp),'w')
            print temp
            f = open(os.path.join(path,nfile),'r')
            nlines = f.readlines()
            f.close()
            abc = []
            for item in nlines:
                xyz = item.split(',')
                x= float (xyz[3])
                abc = item

                for nrow in range(0,nrows):
                    if lookUpTable_col0[nrow]>x:
                        if nrow==0:
                            y=lookUpTable_col1[nrow]
                        else:
                            x0=lookUpTable_col0[nrow-1]
                            x1=lookUpTable_col0[nrow]
                            dx0=1-(x-x0)/(x1-x0)
                            dx1=1-(x1-x)/(x1-x0)
                            y=lookUpTable_col1[nrow-1]*dx0 + lookUpTable_col1[nrow]*dx1
                            #print x,y
                            appendy = ','+str(y)
                            abc = abc.rstrip('\n') + appendy + '\n'
                            #abc.append(y)
                            
                            filewrite.write (abc)
                        break
                        


                        
