# Supplementary material for: Comparing CMIP-3 and CMIP-5 climate projections on flooding estimation of Devils Lake of North Dakota, USA
Source: PeerJ. 2018 Apr 30;6:e4711. doi: 10.7717/peerj.4711 (PMC5933320; doi:10.7717/peerj.4711)
Supplement: Supplemental Information 6 [file peerj-06-4711-s006.zip › PythonCodes/look_up_table_meter.xlsx]

## Sheet: Sheet1
0	0
2.8296e+06	423.702
2.98255e+06	423.733
3.13674e+06	423.763
3.29463e+06	423.794
3.45621e+06	423.824
3.62026e+06	423.855
3.78678e+06	423.885
3.95577e+06	423.916
4.12846e+06	423.946
4.30361e+06	423.977
4.48123e+06	424.007
4.66132e+06	424.038
4.84511e+06	424.068
5.03136e+06	424.099
5.22009e+06	424.129
5.41004e+06	424.16
5.6037e+06	424.19
5.80106e+06	424.221
5.99965e+06	424.251
6.2007e+06	424.282
6.40423e+06	424.312
6.61022e+06	424.343
6.81868e+06	424.373
7.0296e+06	424.404
7.24299e+06	424.434
7.45885e+06	424.464
7.67718e+06	424.495
7.89797e+06	424.525
8.12e+06	424.556
8.34449e+06	424.586
8.57145e+06	424.617
8.80088e+06	424.647
9.03277e+06	424.678
9.26714e+06	424.708
9.50273e+06	424.739
9.74079e+06	424.769
9.98132e+06	424.8
1.02231e+07	424.83
1.04673e+07	424.861
1.0714e+07	424.891
1.09632e+07	424.922
1.12136e+07	424.952
1.14664e+07	424.983
1.17205e+07	425.013
1.19771e+07	425.044
1.22361e+07	425.074
1.24964e+07	425.105
1.27591e+07	425.135
1.30243e+07	425.166
1.32895e+07	425.196
1.35584e+07	425.226
1.38285e+07	425.257
1.41011e+07	425.287
1.4375e+07	425.318
1.465e+07	425.348
1.49276e+07	425.379
1.52076e+07	425.409
1.54888e+07	425.44
1.57725e+07	425.47
1.60574e+07	425.501
16343610	425.531
1.66322e+07	425.562
1.69221e+07	425.592
1.72144e+07	425.623
1.7508e+07	425.653
1.78028e+07	425.684
1.81001e+07	425.714
1.83986e+07	425.745
1.86996e+07	425.775
1.90005e+07	425.806
1.93052e+07	425.836
1.96099e+07	425.867
1.9917e+07	425.897
2.02254e+07	425.928
2.05362e+07	425.958
2.0847e+07	425.988
2.11603e+07	426.019
2.14761e+07	426.049
2.17919e+07	426.08
22110129	426.11
2.249e+07	426.141
2.29341e+07	426.171
2.34238e+07	426.202
2.39517e+07	426.232
2.45129e+07	426.263
2.5105e+07	426.293
2.57255e+07	426.324
2.63743e+07	426.354
2.70477e+07	426.385
2.77459e+07	426.415
2.84675e+07	426.446
2.92113e+07	426.476
2.99773e+07	426.507
3.07642e+07	426.537
3.15722e+07	426.568
3.23986e+07	426.598
3.3246e+07	426.629
3.41119e+07	426.659
3.49963e+07	426.69
3.5898e+07	426.72
3.68169e+07	426.75
3.77544e+07	426.781
3.87091e+07	426.811
3.96786e+07	426.842
4.06654e+07	426.872
4.16682e+07	426.903
4.2687e+07	426.933
4.37232e+07	426.964
4.47716e+07	426.994
4.58361e+07	427.025
4.69154e+07	427.055
4.80095e+07	427.086
4.91196e+07	427.116
5.02421e+07	427.147
5.13781e+07	427.177
5.2529e+07	427.208
5.36934e+07	427.238
5.48726e+07	427.269
5.60641e+07	427.299
5.7268e+07	427.33
5.84855e+07	427.36
5.97152e+07	427.391
6.09598e+07	427.421
6.22167e+07	427.452
6.34847e+07	427.482
6.47651e+07	427.512
6.60578e+07	427.543
6.7364e+07	427.573
6.86814e+07	427.604
7.00099e+07	427.634
7.13507e+07	427.665
7.27038e+07	427.695
7.40692e+07	427.726
7.54446e+07	427.756
7.6831e+07	427.787
7.82285e+07	427.817
7.96384e+07	427.848
8.10606e+07	427.878
8.24914e+07	427.909
8.39334e+07	427.939
8.53864e+07	427.97
8.68493e+07	428
8.83258e+07	428.031
8.98097e+07	428.061
9.13059e+07	428.092
9.28107e+07	428.122
9.43267e+07	428.153
9.58537e+07	428.183
9.73906e+07	428.214
9.89362e+07	428.244
1.00513e+08	428.274
1.02126e+08	428.305
1.03774e+08	428.335
1.05451e+08	428.366
107158575	428.396
1.08893e+08	428.427
1.10655e+08	428.457
1.12447e+08	428.488
1.14261e+08	428.518
116101305	428.549
1.17968e+08	428.579
1.19857e+08	428.61
121775313	428.64
1.23713e+08	428.671
1.25676e+08	428.701
1.27661e+08	428.732
1.29671e+08	428.762
131704827	428.793
1.3376e+08	428.823
135836985	428.854
1.37935e+08	428.884
1.40057e+08	428.915
1.42202e+08	428.945
1.44366e+08	428.976
1.46552e+08	429.006
1.48759e+08	429.036
1.50988e+08	429.067
1.53239e+08	429.097
1.55509e+08	429.128
1.57799e+08	429.158
1.60109e+08	429.189
1.62441e+08	429.219
1.64795e+08	429.25
1.67166e+08	429.28
1.69558e+08	429.311
1.71968e+08	429.341
1.74399e+08	429.372
1.76851e+08	429.402
1.79321e+08	429.433
1.8181e+08	429.463
1.84318e+08	429.494
1.86845e+08	429.524
1.89395e+08	429.555
1.91959e+08	429.585
1.94543e+08	429.616
1.97145e+08	429.646
1.99766e+08	429.677
2.02408e+08	429.707
205066050	429.738
2.07741e+08	429.768
2.10435e+08	429.798
2.13148e+08	429.829
2.15881e+08	429.859
2.18629e+08	429.89
2.21395e+08	429.92
2.24179e+08	429.951
2.2698e+08	429.981
2.29802e+08	430.012
2.32639e+08	430.042
2.35492e+08	430.073
2.38364e+08	430.103
2.41253e+08	430.134
2.44161e+08	430.164
2.47085e+08	430.195
2.50024e+08	430.225
2.52981e+08	430.256
2.55955e+08	430.286
2.58948e+08	430.317
2.6498e+08	430.378
2.96129e+08	430.682
3.28879e+08	430.987
3.63174e+08	431.292
3.99086e+08	431.597
4.37042e+08	431.902
4.77369e+08	432.206
5.20292e+08	432.511
5.65955e+08	432.816
5.70674e+08	432.846
5.75423e+08	432.877
5.80205e+08	432.907
5.8501e+08	432.938
5.89844e+08	432.968
5.94706e+08	432.999
5.99597e+08	433.029
6.04522e+08	433.06
6.09471e+08	433.09
6.14448e+08	433.121
6.19455e+08	433.151
6.2449e+08	433.182
6.29559e+08	433.212
6.34651e+08	433.243
6.39774e+08	433.273
6.44924e+08	433.304
6.50103e+08	433.334
6.55318e+08	433.365
6.60555e+08	433.395
6.65821e+08	433.426
6.71117e+08	433.456
6.7644e+08	433.487
6.818e+08	433.517
6.87183e+08	433.548
6.92594e+08	433.578
6.98034e+08	433.608
7.03503e+08	433.639
7.09007e+08	433.669
7.14534e+08	433.7
7.20089e+08	433.73
7.25675e+08	433.761
7.31288e+08	433.791
7.36938e+08	433.822
7.42609e+08	433.852
7.48309e+08	433.883
7.54039e+08	433.913
7.59796e+08	433.944
7.6559e+08	433.974
7.71405e+08	434.005
7.77249e+08	434.035
7.83122e+08	434.066
7.89024e+08	434.096
7.94961e+08	434.127
8.0092e+08	434.157
8.06907e+08	434.188
8.12924e+08	434.218
8.18968e+08	434.249
8.25049e+08	434.279
8.31151e+08	434.31
8.3728e+08	434.34
8.43439e+08	434.37
8.49626e+08	434.401
8.55849e+08	434.431
8.62093e+08	434.462
8.68365e+08	434.492
8.74666e+08	434.523
8.80995e+08	434.553
8.87359e+08	434.584
8.93744e+08	434.614
9.00158e+08	434.645
9.06599e+08	434.675
9.13069e+08	434.706
9.19576e+08	434.736
9.26102e+08	434.767
9.32655e+08	434.797
9.39237e+08	434.828
9.45849e+08	434.858
9.52495e+08	434.889
9.5916e+08	434.919
9.65856e+08	434.95
9.72577e+08	434.98
9.79328e+08	435.011
9.86114e+08	435.041
9.92921e+08	435.072
9.99754e+08	435.102
1.00662e+09	435.132
1.01351e+09	435.163
1.02043e+09	435.193
1.02738e+09	435.224
1.03435e+09	435.254
1.04135e+09	435.285
1.04838e+09	435.315
1.05545e+09	435.346
1.06253e+09	435.376
1.06965e+09	435.407
1.07679e+09	435.437
1.08396e+09	435.468
1.09116e+09	435.498
1.09838e+09	435.529
1.10564e+09	435.559
1.11292e+09	435.59
1.12022e+09	435.62
1.12757e+09	435.651
1.13493e+09	435.681
1.14233e+09	435.712
1.14975e+09	435.742
1.15719e+09	435.773
1.16468e+09	435.803
1.17218e+09	435.834
1.17971e+09	435.864
1.18727e+09	435.894
1.19486e+09	435.925
1.20249e+09	435.955
1.21013e+09	435.986
1.2178e+09	436.016
1.22551e+09	436.047
1.23324e+09	436.077
1.241e+09	436.108
1.24879e+09	436.138
1.2566e+09	436.169
1.26445e+09	436.199
1.27232e+09	436.23
1.28023e+09	436.26
1.28816e+09	436.291
1.29611e+09	436.321
1.3041e+09	436.352
1.31212e+09	436.382
1.32017e+09	436.413
1.32824e+09	436.443
1.33635e+09	436.474
1.34448e+09	436.504
1.35264e+09	436.535
1.36084e+09	436.565
1.36906e+09	436.596
1.37731e+09	436.626
1.38559e+09	436.656
1.3939e+09	436.687
1.40225e+09	436.717
1.41061e+09	436.748
1.41901e+09	436.778
1.42744e+09	436.809
1.4359e+09	436.839
1.4444e+09	436.87
1.45292e+09	436.9
1.46147e+09	436.931
1.47005e+09	436.961
1.47866e+09	436.992
1.48731e+09	437.022
1.49599e+09	437.053
1.50469e+09	437.083
1.51343e+09	437.114
1.52219e+09	437.144
1.531e+09	437.175
1.53983e+09	437.205
1.5487e+09	437.236
1.55759e+09	437.266
1.56652e+09	437.297
1.57549e+09	437.327
1.58448e+09	437.358
1.5935e+09	437.388
1.60256e+09	437.418
1.61165e+09	437.449
1.62079e+09	437.479
1.62994e+09	437.51
1.63913e+09	437.54
1.64836e+09	437.571
1.65761e+09	437.601
1.66692e+09	437.632
1.67624e+09	437.662
1.6856e+09	437.693
1.695e+09	437.723
1.70443e+09	437.754
1.71391e+09	437.784
1.72341e+09	437.815
1.73294e+09	437.845
1.74252e+09	437.876
1.75212e+09	437.906
1.76178e+09	437.937
1.77146e+09	437.967
1.78118e+09	437.998
1.79093e+09	438.028
1.80072e+09	438.059
1.81056e+09	438.089
1.82043e+09	438.12
1.83033e+09	438.15
1.84027e+09	438.18
1.85025e+09	438.211
1.86029e+09	438.241
1.87034e+09	438.272
1.88044e+09	438.302
1.89058e+09	438.333
1.90075e+09	438.363
1.91098e+09	438.394
1.92124e+09	438.424
1.93154e+09	438.455
1.94187e+09	438.485
1.95225e+09	438.516
1.96269e+09	438.546
1.97315e+09	438.577
1.98365e+09	438.607
1.9942e+09	438.638
2.00479e+09	438.668
2.01543e+09	438.699
2.02611e+09	438.729
2.03683e+09	438.76
2.04759e+09	438.79
2.0584e+09	438.821
2.06927e+09	438.851
2.08016e+09	438.882
2.09111e+09	438.912
2.1021e+09	438.942
2.11313e+09	438.973
2.12423e+09	439.003
2.13535e+09	439.034
2.14653e+09	439.064
2.15775e+09	439.095
2.16902e+09	439.125
2.18036e+09	439.156
2.19172e+09	439.186
2.20314e+09	439.217
2.21461e+09	439.247
2.22612e+09	439.278
2.23771e+09	439.308
2.24932e+09	439.339
2.26099e+09	439.369
2.27271e+09	439.4
2.28448e+09	439.43
2.29632e+09	439.461
2.3082e+09	439.491
2.32013e+09	439.522
2.33211e+09	439.552
2.34415e+09	439.583
2.35626e+09	439.613
2.36841e+09	439.644
2.38061e+09	439.674
2.39287e+09	439.704
2.40519e+09	439.735
2.41758e+09	439.765
2.43001e+09	439.796
2.4425e+09	439.826
2.45505e+09	439.857
2.46765e+09	439.887
2.48033e+09	439.918
2.49306e+09	439.948
2.50584e+09	439.979
2.51869e+09	440.009
2.5316e+09	440.04
2.54458e+09	440.07
2.55762e+09	440.101
2.57071e+09	440.131
2.58387e+09	440.162
2.5971e+09	440.192
2.6104e+09	440.223
2.62375e+09	440.253
2.63717e+09	440.284
2.65066e+09	440.314
2.66421e+09	440.345
2.67785e+09	440.375
2.69154e+09	440.406
2.70529e+09	440.436
2.71912e+09	440.466
2.73301e+09	440.497
2.747e+09	440.527
2.76103e+09	440.558
2.77514e+09	440.588
2.78932e+09	440.619
2.80358e+09	440.649
2.81792e+09	440.68
2.83233e+09	440.71
2.8468e+09	440.741
2.86135e+09	440.771
2.87598e+09	440.802
2.89071e+09	440.832
2.90549e+09	440.863
2.92035e+09	440.893
2.93529e+09	440.924
2.95031e+09	440.954
2.96542e+09	440.985
2.9806e+09	441.015
2.99586e+09	441.046
3.01121e+09	441.076
3.02663e+09	441.107
3.04216e+09	441.137
3.05775e+09	441.168
3.07343e+09	441.198
3.0892e+09	441.228
3.10505e+09	441.259
3.12101e+09	441.289
3.13703e+09	441.32
3.15315e+09	441.35
3.16935e+09	441.381
3.18565e+09	441.411
3.20205e+09	441.442
3.21853e+09	441.472
3.2351e+09	441.503
3.25176e+09	441.533
3.26852e+09	441.564
3.28539e+09	441.594
3.30234e+09	441.625
3.31939e+09	441.655
3.33653e+09	441.686
3.35377e+09	441.716
3.37113e+09	441.747
3.38857e+09	441.777
3.40611e+09	441.808
3.42375e+09	441.838
3.44149e+09	441.869
3.45936e+09	441.899
3.47731e+09	441.93
3.49536e+09	441.96
3.51352e+09	441.99
3.53179e+09	442.021
3.55019e+09	442.051
3.56867e+09	442.082
3.58726e+09	442.112
3.60596e+09	442.143
3.62478e+09	442.173
3.64372e+09	442.204
3.66276e+09	442.234
3.68191e+09	442.265
3.70118e+09	442.295
3.72056e+09	442.326
3.74008e+09	442.356
3.7597e+09	442.387
3.77944e+09	442.417
3.79929e+09	442.448
3.81926e+09	442.478
3.83938e+09	442.509
3.8596e+09	442.539
3.87994e+09	442.57
3.90041e+09	442.6
3.921e+09	442.631
3.94174e+09	442.661
3.96258e+09	442.692
3.98355e+09	442.722
4.00465e+09	442.752
4.02589e+09	442.783
4.04727e+09	442.813
4.06877e+09	442.844
4.0904e+09	442.874
4.11216e+09	442.905
4.13406e+09	442.935
4.15612e+09	442.966
4.17829e+09	442.996
4.2006e+09	443.027
4.22305e+09	443.057
4.24564e+09	443.088
4.2684e+09	443.118
4.29127e+09	443.149
4.31429e+09	443.179
4.33745e+09	443.21
4.36076e+09	443.24
4.38425e+09	443.271
4.40785e+09	443.301
4.4316e+09	443.332
4.45551e+09	443.362
4.47956e+09	443.393
4.5038e+09	443.423
4.52816e+09	443.454
4.55268e+09	443.484
4.57735e+09	443.514
4.60218e+09	443.545
4.6272e+09	443.575
4.65235e+09	443.606
4.67765e+09	443.636
4.70312e+09	443.667
4.72875e+09	443.697
4.75458e+09	443.728
4.78055e+09	443.758
4.80667e+09	443.789
4.83297e+09	443.819
4.85943e+09	443.85
4.8861e+09	443.88
4.91291e+09	443.911
4.93988e+09	443.941
4.96704e+09	443.972
4.99436e+09	444.002
5.0219e+09	444.033
5.04958e+09	444.063
5.07743e+09	444.094
5.10547e+09	444.124
5.13369e+09	444.155
5.16212e+09	444.185
5.19071e+09	444.216
5.21947e+09	444.246
5.24843e+09	444.276
5.27757e+09	444.307
5.30693e+09	444.337
5.33645e+09	444.368
5.36616e+09	444.398
5.39606e+09	444.429
5.42615e+09	444.459
5.45647e+09	444.49
5.48696e+09	444.52
5.51764e+09	444.551
5.54852e+09	444.581
5.5796e+09	444.612
5.61091e+09	444.642
5.64239e+09	444.673
5.67408e+09	444.703
5.70597e+09	444.734
5.73806e+09	444.764
5.7704e+09	444.795
5.80292e+09	444.825
5.83564e+09	444.856
5.86857e+09	444.886
5.90171e+09	444.917
5.93511e+09	444.947
5.96868e+09	444.978
6.00247e+09	445.008
6.03648e+09	445.038
6.0707e+09	445.069
6.10519e+09	445.099
6.13986e+09	445.13
6.17475e+09	445.16
6.20986e+09	445.191
6.2452e+09	445.221
6.28081e+09	445.252
6.3166e+09	445.282
6.35262e+09	445.313
6.38888e+09	445.343
6.42536e+09	445.374
6.46213e+09	445.404
6.49908e+09	445.435
6.53627e+09	445.465
6.5737e+09	445.496
6.61136e+09	445.526
6.64931e+09	445.557
6.68746e+09	445.587
6.72585e+09	445.618
6.76448e+09	445.648
6.80336e+09	445.679
6.84254e+09	445.709
6.88191e+09	445.74
6.92153e+09	445.77
6.9614e+09	445.8
7.00153e+09	445.831
7.04195e+09	445.861
7.08258e+09	445.892
7.12347e+09	445.922
7.16462e+09	445.953
7.20602e+09	445.983
7.24774e+09	446.014
7.28966e+09	446.044
7.33185e+09	446.075
7.3743e+09	446.105
7.41701e+09	446.136
7.46005e+09	446.166
7.50329e+09	446.197
7.54681e+09	446.227
7.5906e+09	446.258
7.63466e+09	446.288
7.67905e+09	446.319
7.72366e+09	446.349
7.76854e+09	446.38
7.8137e+09	446.41
7.85913e+09	446.441
7.90491e+09	446.471
7.9509e+09	446.502
7.99718e+09	446.532
