# Supplementary material for: Comparing CMIP-3 and CMIP-5 climate projections on flooding estimation of Devils Lake of North Dakota, USA
Source: PeerJ. 2018 Apr 30;6:e4711. doi: 10.7717/peerj.4711 (PMC5933320; doi:10.7717/peerj.4711)
Supplement: Supplemental Information 6 [file peerj-06-4711-s006.zip › PythonCodes/MarkSim_Standalone_v2.py]

import os

softwareName="C:\markSim\marksim_standalone_v2\MarkSim_Standalone_v2.exe"
gcmDataName="\markSim\gcm5data"
CLIDataName="\markSim\CLIdata"
rcps=["rcp26","rcp45","rcp60","rcp85"]
years=["2025","2055"]
gcms=["00000000000000000"]*17
for i in range(0,17):
    gcms[i]=gcms[i][:i]+"1"+gcms[i][:i]+gcms[i][i:]

for gcm in range(0,17):
    for rcp in rcps:
        for year in years:
            cmd=softwareName+" "+gcmDataName+" "+CLIDataName+" "+gcms[gcm]+" "+rcp+" "+year+" "+"30 1"
            os.system(cmd)
            break
